# Supplementary material for: CryoEM and computational modeling structural insights into the pH regulator NBCn1
Source: Nat Commun. 2025 Nov 11;16:9932. doi: 10.1038/s41467-025-64868-z (PMC12606367; doi:10.1038/s41467-025-64868-z)
Supplement: Supplementary file 7 — Supplementary Data 5 [file 41467_2025_64868_MOESM7_ESM.zip › 100ns_z_restr_MD_NBCn1_2NaCO3/hNBCn1_IF/z-restr_hNBCn1_IF_2NaCO3_first_step_7.pdb]

REMARK    GENERATED BY TRJCONV
TITLE     Title t= 4100.00000 step= 2050000
REMARK    THIS IS A SIMULATION BOX
CRYST1   93.231   93.231  102.907  90.00  90.00  90.00 P 1           1
MODEL        1
ATOM      1  N   LEU A 585      23.550  38.960  38.890  1.00  0.00           N
ATOM      2  HT1 LEU A 585      23.870  39.820  39.370  1.00  0.00           H
ATOM      3  HT2 LEU A 585      22.520  38.840  38.920  1.00  0.00           H
ATOM      4  HT3 LEU A 585      23.890  38.940  37.910  1.00  0.00           H
ATOM      5  CA  LEU A 585      24.270  37.880  39.670  1.00  0.00           C
ATOM      6  HA  LEU A 585      25.300  38.160  39.790  1.00  0.00           H
ATOM      7  CB  LEU A 585      23.740  38.030  41.090  1.00  0.00           C
ATOM      8  HB1 LEU A 585      22.640  37.940  41.070  1.00  0.00           H
ATOM      9  HB2 LEU A 585      24.010  39.020  41.520  1.00  0.00           H
ATOM     10  CG  LEU A 585      24.060  36.990  42.160  1.00  0.00           C
ATOM     11  HG  LEU A 585      23.660  35.990  41.880  1.00  0.00           H
ATOM     12  CD1 LEU A 585      25.570  36.700  42.320  1.00  0.00           C
ATOM     13 HD11 LEU A 585      25.730  36.320  43.340  1.00  0.00           H
ATOM     14 HD12 LEU A 585      26.170  37.600  42.070  1.00  0.00           H
ATOM     15 HD13 LEU A 585      25.790  35.870  41.620  1.00  0.00           H
ATOM     16  CD2 LEU A 585      23.510  37.390  43.540  1.00  0.00           C
ATOM     17 HD21 LEU A 585      23.680  36.650  44.350  1.00  0.00           H
ATOM     18 HD22 LEU A 585      22.410  37.570  43.450  1.00  0.00           H
ATOM     19 HD23 LEU A 585      24.060  38.340  43.710  1.00  0.00           H
ATOM     20  C   LEU A 585      24.080  36.430  39.080  1.00  0.00           C
ATOM     21  O   LEU A 585      25.080  35.750  38.770  1.00  0.00           O
ATOM     22  N   ILE A 586      22.830  36.010  39.010  1.00  0.00           N
ATOM     23  HN  ILE A 586      22.010  36.540  39.210  1.00  0.00           H
ATOM     24  CA  ILE A 586      22.470  34.690  38.530  1.00  0.00           C
ATOM     25  HA  ILE A 586      23.030  33.930  39.050  1.00  0.00           H
ATOM     26  CB  ILE A 586      21.000  34.400  38.600  1.00  0.00           C
ATOM     27  HB  ILE A 586      20.460  35.130  37.940  1.00  0.00           H
ATOM     28  CG2 ILE A 586      20.520  33.030  37.990  1.00  0.00           C
ATOM     29 HG21 ILE A 586      20.910  32.850  36.970  1.00  0.00           H
ATOM     30 HG22 ILE A 586      19.440  32.820  38.020  1.00  0.00           H
ATOM     31 HG23 ILE A 586      20.850  32.170  38.600  1.00  0.00           H
ATOM     32  CG1 ILE A 586      20.480  34.550  40.060  1.00  0.00           C
ATOM     33 HG11 ILE A 586      19.410  34.300  39.950  1.00  0.00           H
ATOM     34 HG12 ILE A 586      20.480  35.590  40.450  1.00  0.00           H
ATOM     35  CD  ILE A 586      21.120  33.630  41.070  1.00  0.00           C
ATOM     36  HD1 ILE A 586      21.110  32.570  40.760  1.00  0.00           H
ATOM     37  HD2 ILE A 586      20.640  33.730  42.070  1.00  0.00           H
ATOM     38  HD3 ILE A 586      22.130  34.050  41.220  1.00  0.00           H
ATOM     39  C   ILE A 586      23.050  34.370  37.130  1.00  0.00           C
ATOM     40  O   ILE A 586      23.600  33.260  36.840  1.00  0.00           O
ATOM     41  N   LEU A 587      23.090  35.330  36.180  1.00  0.00           N
ATOM     42  HN  LEU A 587      22.870  36.260  36.470  1.00  0.00           H
ATOM     43  CA  LEU A 587      23.690  35.130  34.850  1.00  0.00           C
ATOM     44  HA  LEU A 587      23.230  34.190  34.580  1.00  0.00           H
ATOM     45  CB  LEU A 587      23.230  36.240  33.860  1.00  0.00           C
ATOM     46  HB1 LEU A 587      23.600  37.180  34.320  1.00  0.00           H
ATOM     47  HB2 LEU A 587      22.120  36.300  33.810  1.00  0.00           H
ATOM     48  CG  LEU A 587      23.800  36.170  32.430  1.00  0.00           C
ATOM     49  HG  LEU A 587      24.890  36.300  32.600  1.00  0.00           H
ATOM     50  CD1 LEU A 587      23.570  34.760  31.870  1.00  0.00           C
ATOM     51 HD11 LEU A 587      24.300  34.520  31.070  1.00  0.00           H
ATOM     52 HD12 LEU A 587      22.510  34.590  31.570  1.00  0.00           H
ATOM     53 HD13 LEU A 587      23.900  33.990  32.610  1.00  0.00           H
ATOM     54  CD2 LEU A 587      23.370  37.230  31.420  1.00  0.00           C
ATOM     55 HD21 LEU A 587      23.710  36.980  30.400  1.00  0.00           H
ATOM     56 HD22 LEU A 587      23.640  38.220  31.840  1.00  0.00           H
ATOM     57 HD23 LEU A 587      22.260  37.150  31.410  1.00  0.00           H
ATOM     58  C   LEU A 587      25.260  34.980  34.870  1.00  0.00           C
ATOM     59  O   LEU A 587      25.810  34.170  34.170  1.00  0.00           O
ATOM     60  N   ASP A 588      26.030  35.700  35.740  1.00  0.00           N
ATOM     61  HN  ASP A 588      25.580  36.380  36.320  1.00  0.00           H
ATOM     62  CA  ASP A 588      27.530  35.540  35.860  1.00  0.00           C
ATOM     63  HA  ASP A 588      27.910  35.500  34.850  1.00  0.00           H
ATOM     64  CB  ASP A 588      28.170  36.710  36.680  1.00  0.00           C
ATOM     65  HB1 ASP A 588      29.270  36.620  36.860  1.00  0.00           H
ATOM     66  HB2 ASP A 588      27.650  36.820  37.660  1.00  0.00           H
ATOM     67  CG  ASP A 588      27.970  37.930  35.850  1.00  0.00           C
ATOM     68  OD1 ASP A 588      28.250  37.960  34.620  1.00  0.00           O
ATOM     69  OD2 ASP A 588      27.630  38.990  36.450  1.00  0.00           O
ATOM     70  C   ASP A 588      27.840  34.130  36.480  1.00  0.00           C
ATOM     71  O   ASP A 588      28.630  33.360  36.060  1.00  0.00           O
ATOM     72  N   ILE A 589      26.990  33.690  37.410  1.00  0.00           N
ATOM     73  HN  ILE A 589      26.230  34.200  37.780  1.00  0.00           H
ATOM     74  CA  ILE A 589      27.090  32.370  37.950  1.00  0.00           C
ATOM     75  HA  ILE A 589      28.140  32.170  38.110  1.00  0.00           H
ATOM     76  CB  ILE A 589      26.410  32.350  39.280  1.00  0.00           C
ATOM     77  HB  ILE A 589      25.350  32.690  39.130  1.00  0.00           H
ATOM     78  CG2 ILE A 589      26.260  30.870  39.780  1.00  0.00           C
ATOM     79 HG21 ILE A 589      25.900  30.240  38.940  1.00  0.00           H
ATOM     80 HG22 ILE A 589      25.510  30.810  40.590  1.00  0.00           H
ATOM     81 HG23 ILE A 589      27.180  30.440  40.210  1.00  0.00           H
ATOM     82  CG1 ILE A 589      26.980  33.280  40.330  1.00  0.00           C
ATOM     83 HG11 ILE A 589      26.240  33.310  41.160  1.00  0.00           H
ATOM     84 HG12 ILE A 589      26.980  34.290  39.860  1.00  0.00           H
ATOM     85  CD  ILE A 589      28.320  32.870  40.840  1.00  0.00           C
ATOM     86  HD1 ILE A 589      29.020  32.920  39.980  1.00  0.00           H
ATOM     87  HD2 ILE A 589      28.350  31.880  41.340  1.00  0.00           H
ATOM     88  HD3 ILE A 589      28.760  33.570  41.590  1.00  0.00           H
ATOM     89  C   ILE A 589      26.720  31.260  36.920  1.00  0.00           C
ATOM     90  O   ILE A 589      27.430  30.290  36.730  1.00  0.00           O
ATOM     91  N   LYS A 590      25.600  31.390  36.200  1.00  0.00           N
ATOM     92  HN  LYS A 590      25.040  32.180  36.420  1.00  0.00           H
ATOM     93  CA  LYS A 590      25.140  30.470  35.140  1.00  0.00           C
ATOM     94  HA  LYS A 590      25.030  29.520  35.640  1.00  0.00           H
ATOM     95  CB  LYS A 590      23.720  30.820  34.650  1.00  0.00           C
ATOM     96  HB1 LYS A 590      23.720  31.910  34.490  1.00  0.00           H
ATOM     97  HB2 LYS A 590      22.950  30.580  35.420  1.00  0.00           H
ATOM     98  CG  LYS A 590      23.260  30.260  33.290  1.00  0.00           C
ATOM     99  HG1 LYS A 590      23.270  29.150  33.260  1.00  0.00           H
ATOM    100  HG2 LYS A 590      23.910  30.580  32.450  1.00  0.00           H
ATOM    101  CD  LYS A 590      21.860  30.600  32.850  1.00  0.00           C
ATOM    102  HD1 LYS A 590      21.110  30.360  33.640  1.00  0.00           H
ATOM    103  HD2 LYS A 590      21.630  29.880  32.030  1.00  0.00           H
ATOM    104  CE  LYS A 590      21.720  31.970  32.260  1.00  0.00           C
ATOM    105  HE1 LYS A 590      22.420  32.120  31.400  1.00  0.00           H
ATOM    106  HE2 LYS A 590      21.940  32.720  33.070  1.00  0.00           H
ATOM    107  NZ  LYS A 590      20.340  32.170  31.760  1.00  0.00           N
ATOM    108  HZ1 LYS A 590      19.740  32.550  32.530  1.00  0.00           H
ATOM    109  HZ2 LYS A 590      19.910  31.290  31.390  1.00  0.00           H
ATOM    110  HZ3 LYS A 590      20.430  32.880  31.010  1.00  0.00           H
ATOM    111  C   LYS A 590      26.150  30.220  33.990  1.00  0.00           C
ATOM    112  O   LYS A 590      26.340  29.060  33.560  1.00  0.00           O
ATOM    113  N   ARG A 591      26.770  31.370  33.570  1.00  0.00           N
ATOM    114  HN  ARG A 591      26.510  32.190  34.080  1.00  0.00           H
ATOM    115  CA  ARG A 591      27.770  31.470  32.530  1.00  0.00           C
ATOM    116  HA  ARG A 591      27.290  30.950  31.710  1.00  0.00           H
ATOM    117  CB  ARG A 591      28.210  32.930  32.170  1.00  0.00           C
ATOM    118  HB1 ARG A 591      29.230  33.020  31.740  1.00  0.00           H
ATOM    119  HB2 ARG A 591      28.200  33.430  33.170  1.00  0.00           H
ATOM    120  CG  ARG A 591      27.140  33.660  31.350  1.00  0.00           C
ATOM    121  HG1 ARG A 591      27.380  34.720  31.600  1.00  0.00           H
ATOM    122  HG2 ARG A 591      26.140  33.480  31.810  1.00  0.00           H
ATOM    123  CD  ARG A 591      27.020  33.370  29.840  1.00  0.00           C
ATOM    124  HD1 ARG A 591      26.310  34.090  29.390  1.00  0.00           H
ATOM    125  HD2 ARG A 591      26.750  32.290  29.720  1.00  0.00           H
ATOM    126  NE  ARG A 591      28.310  33.660  29.130  1.00  0.00           N
ATOM    127  HE  ARG A 591      29.120  34.050  29.540  1.00  0.00           H
ATOM    128  CZ  ARG A 591      28.460  33.680  27.840  1.00  0.00           C
ATOM    129  NH1 ARG A 591      27.480  33.360  27.040  1.00  0.00           N
ATOM    130 HH11 ARG A 591      26.780  32.720  27.380  1.00  0.00           H
ATOM    131 HH12 ARG A 591      27.730  33.340  26.070  1.00  0.00           H
ATOM    132  NH2 ARG A 591      29.650  34.050  27.340  1.00  0.00           N
ATOM    133 HH21 ARG A 591      29.690  34.070  26.340  1.00  0.00           H
ATOM    134 HH22 ARG A 591      30.330  34.480  27.910  1.00  0.00           H
ATOM    135  C   ARG A 591      29.010  30.720  32.830  1.00  0.00           C
ATOM    136  O   ARG A 591      29.580  30.160  31.920  1.00  0.00           O
ATOM    137  N   LYS A 592      29.420  30.740  34.090  1.00  0.00           N
ATOM    138  HN  LYS A 592      28.880  31.260  34.740  1.00  0.00           H
ATOM    139  CA  LYS A 592      30.790  30.350  34.470  1.00  0.00           C
ATOM    140  HA  LYS A 592      31.410  30.120  33.620  1.00  0.00           H
ATOM    141  CB  LYS A 592      31.460  31.490  35.280  1.00  0.00           C
ATOM    142  HB1 LYS A 592      32.510  31.220  35.440  1.00  0.00           H
ATOM    143  HB2 LYS A 592      30.780  31.610  36.140  1.00  0.00           H
ATOM    144  CG  LYS A 592      31.550  32.800  34.430  1.00  0.00           C
ATOM    145  HG1 LYS A 592      32.080  33.620  34.980  1.00  0.00           H
ATOM    146  HG2 LYS A 592      30.490  33.100  34.290  1.00  0.00           H
ATOM    147  CD  LYS A 592      32.180  32.730  33.040  1.00  0.00           C
ATOM    148  HD1 LYS A 592      31.820  31.970  32.310  1.00  0.00           H
ATOM    149  HD2 LYS A 592      33.260  32.560  33.180  1.00  0.00           H
ATOM    150  CE  LYS A 592      32.210  34.060  32.260  1.00  0.00           C
ATOM    151  HE1 LYS A 592      32.850  34.830  32.750  1.00  0.00           H
ATOM    152  HE2 LYS A 592      31.160  34.390  32.130  1.00  0.00           H
ATOM    153  NZ  LYS A 592      32.640  33.810  30.930  1.00  0.00           N
ATOM    154  HZ1 LYS A 592      31.990  33.220  30.390  1.00  0.00           H
ATOM    155  HZ2 LYS A 592      33.520  33.260  31.010  1.00  0.00           H
ATOM    156  HZ3 LYS A 592      32.970  34.720  30.520  1.00  0.00           H
ATOM    157  C   LYS A 592      30.740  29.140  35.370  1.00  0.00           C
ATOM    158  O   LYS A 592      31.770  28.630  35.810  1.00  0.00           O
ATOM    159  N   ALA A 593      29.540  28.570  35.420  1.00  0.00           N
ATOM    160  HN  ALA A 593      28.730  29.100  35.150  1.00  0.00           H
ATOM    161  CA  ALA A 593      29.410  27.220  35.900  1.00  0.00           C
ATOM    162  HA  ALA A 593      29.860  27.230  36.880  1.00  0.00           H
ATOM    163  CB  ALA A 593      27.870  26.970  36.020  1.00  0.00           C
ATOM    164  HB1 ALA A 593      27.380  27.800  36.570  1.00  0.00           H
ATOM    165  HB2 ALA A 593      27.670  26.080  36.670  1.00  0.00           H
ATOM    166  HB3 ALA A 593      27.270  27.010  35.090  1.00  0.00           H
ATOM    167  C   ALA A 593      30.120  26.090  35.170  1.00  0.00           C
ATOM    168  O   ALA A 593      30.780  25.290  35.860  1.00  0.00           O
ATOM    169  N   PRO A 594      30.030  25.900  33.860  1.00  0.00           N
ATOM    170  CD  PRO A 594      29.400  26.830  32.930  1.00  0.00           C
ATOM    171  HD1 PRO A 594      29.860  27.840  33.060  1.00  0.00           H
ATOM    172  HD2 PRO A 594      28.350  26.870  33.260  1.00  0.00           H
ATOM    173  CA  PRO A 594      30.540  24.680  33.180  1.00  0.00           C
ATOM    174  HA  PRO A 594      30.270  23.770  33.680  1.00  0.00           H
ATOM    175  CB  PRO A 594      29.960  24.830  31.700  1.00  0.00           C
ATOM    176  HB1 PRO A 594      29.120  24.110  31.680  1.00  0.00           H
ATOM    177  HB2 PRO A 594      30.640  24.380  30.930  1.00  0.00           H
ATOM    178  CG  PRO A 594      29.670  26.330  31.560  1.00  0.00           C
ATOM    179  HG1 PRO A 594      30.480  26.830  30.980  1.00  0.00           H
ATOM    180  HG2 PRO A 594      28.770  26.380  30.910  1.00  0.00           H
ATOM    181  C   PRO A 594      31.980  24.660  33.050  1.00  0.00           C
ATOM    182  O   PRO A 594      32.510  23.710  32.400  1.00  0.00           O
ATOM    183  N   PHE A 595      32.630  25.690  33.560  1.00  0.00           N
ATOM    184  HN  PHE A 595      32.230  26.540  33.900  1.00  0.00           H
ATOM    185  CA  PHE A 595      34.090  25.710  33.620  1.00  0.00           C
ATOM    186  HA  PHE A 595      34.580  24.950  33.040  1.00  0.00           H
ATOM    187  CB  PHE A 595      34.580  27.170  33.390  1.00  0.00           C
ATOM    188  HB1 PHE A 595      35.690  27.290  33.370  1.00  0.00           H
ATOM    189  HB2 PHE A 595      34.180  27.910  34.120  1.00  0.00           H
ATOM    190  CG  PHE A 595      34.160  27.710  32.090  1.00  0.00           C
ATOM    191  CD1 PHE A 595      34.030  26.900  30.970  1.00  0.00           C
ATOM    192  HD1 PHE A 595      34.210  25.840  31.010  1.00  0.00           H
ATOM    193  CE1 PHE A 595      33.510  27.410  29.740  1.00  0.00           C
ATOM    194  HE1 PHE A 595      33.470  26.770  28.860  1.00  0.00           H
ATOM    195  CZ  PHE A 595      32.920  28.710  29.730  1.00  0.00           C
ATOM    196  HZ  PHE A 595      32.360  29.050  28.870  1.00  0.00           H
ATOM    197  CD2 PHE A 595      33.810  29.120  31.990  1.00  0.00           C
ATOM    198  HD2 PHE A 595      33.840  29.820  32.820  1.00  0.00           H
ATOM    199  CE2 PHE A 595      33.060  29.590  30.870  1.00  0.00           C
ATOM    200  HE2 PHE A 595      32.600  30.570  30.890  1.00  0.00           H
ATOM    201  C   PHE A 595      34.640  25.350  35.060  1.00  0.00           C
ATOM    202  O   PHE A 595      35.820  25.130  35.290  1.00  0.00           O
ATOM    203  N   PHE A 596      33.710  25.200  36.030  1.00  0.00           N
ATOM    204  HN  PHE A 596      32.770  25.320  35.690  1.00  0.00           H
ATOM    205  CA  PHE A 596      33.980  24.790  37.440  1.00  0.00           C
ATOM    206  HA  PHE A 596      34.660  25.490  37.880  1.00  0.00           H
ATOM    207  CB  PHE A 596      32.630  24.770  38.230  1.00  0.00           C
ATOM    208  HB1 PHE A 596      31.900  23.990  37.960  1.00  0.00           H
ATOM    209  HB2 PHE A 596      32.100  25.740  38.140  1.00  0.00           H
ATOM    210  CG  PHE A 596      32.830  24.410  39.710  1.00  0.00           C
ATOM    211  CD1 PHE A 596      32.850  25.440  40.660  1.00  0.00           C
ATOM    212  HD1 PHE A 596      32.760  26.470  40.340  1.00  0.00           H
ATOM    213  CE1 PHE A 596      33.130  25.120  42.000  1.00  0.00           C
ATOM    214  HE1 PHE A 596      33.180  25.880  42.760  1.00  0.00           H
ATOM    215  CZ  PHE A 596      33.210  23.780  42.370  1.00  0.00           C
ATOM    216  HZ  PHE A 596      33.460  23.470  43.370  1.00  0.00           H
ATOM    217  CD2 PHE A 596      32.990  23.070  40.090  1.00  0.00           C
ATOM    218  HD2 PHE A 596      32.980  22.200  39.440  1.00  0.00           H
ATOM    219  CE2 PHE A 596      33.090  22.760  41.430  1.00  0.00           C
ATOM    220  HE2 PHE A 596      33.220  21.750  41.800  1.00  0.00           H
ATOM    221  C   PHE A 596      34.650  23.470  37.500  1.00  0.00           C
ATOM    222  O   PHE A 596      35.730  23.290  38.100  1.00  0.00           O
ATOM    223  N   LEU A 597      34.090  22.460  36.850  1.00  0.00           N
ATOM    224  HN  LEU A 597      33.320  22.560  36.210  1.00  0.00           H
ATOM    225  CA  LEU A 597      34.620  21.160  36.910  1.00  0.00           C
ATOM    226  HA  LEU A 597      34.900  20.870  37.910  1.00  0.00           H
ATOM    227  CB  LEU A 597      33.760  19.990  36.350  1.00  0.00           C
ATOM    228  HB1 LEU A 597      34.390  19.080  36.300  1.00  0.00           H
ATOM    229  HB2 LEU A 597      33.550  20.130  35.270  1.00  0.00           H
ATOM    230  CG  LEU A 597      32.420  19.780  37.010  1.00  0.00           C
ATOM    231  HG  LEU A 597      31.880  20.750  36.920  1.00  0.00           H
ATOM    232  CD1 LEU A 597      31.420  18.780  36.290  1.00  0.00           C
ATOM    233 HD11 LEU A 597      30.520  18.510  36.880  1.00  0.00           H
ATOM    234 HD12 LEU A 597      32.080  17.890  36.130  1.00  0.00           H
ATOM    235 HD13 LEU A 597      31.210  19.120  35.250  1.00  0.00           H
ATOM    236  CD2 LEU A 597      32.550  19.360  38.480  1.00  0.00           C
ATOM    237 HD21 LEU A 597      33.160  20.200  38.880  1.00  0.00           H
ATOM    238 HD22 LEU A 597      32.920  18.350  38.720  1.00  0.00           H
ATOM    239 HD23 LEU A 597      31.540  19.340  38.930  1.00  0.00           H
ATOM    240  C   LEU A 597      36.060  21.070  36.390  1.00  0.00           C
ATOM    241  O   LEU A 597      36.900  20.360  37.010  1.00  0.00           O
ATOM    242  N   SER A 598      36.400  21.760  35.330  1.00  0.00           N
ATOM    243  HN  SER A 598      35.670  22.310  34.930  1.00  0.00           H
ATOM    244  CA  SER A 598      37.740  21.620  34.660  1.00  0.00           C
ATOM    245  HA  SER A 598      37.950  20.570  34.520  1.00  0.00           H
ATOM    246  CB  SER A 598      37.720  22.360  33.260  1.00  0.00           C
ATOM    247  HB1 SER A 598      37.890  23.440  33.500  1.00  0.00           H
ATOM    248  HB2 SER A 598      36.780  22.140  32.720  1.00  0.00           H
ATOM    249  OG  SER A 598      38.850  21.870  32.530  1.00  0.00           O
ATOM    250  HG1 SER A 598      39.660  22.250  32.860  1.00  0.00           H
ATOM    251  C   SER A 598      38.840  22.040  35.500  1.00  0.00           C
ATOM    252  O   SER A 598      39.970  21.510  35.580  1.00  0.00           O
ATOM    253  N   ASP A 599      38.650  23.090  36.440  1.00  0.00           N
ATOM    254  HN  ASP A 599      37.760  23.510  36.590  1.00  0.00           H
ATOM    255  CA  ASP A 599      39.690  23.630  37.280  1.00  0.00           C
ATOM    256  HA  ASP A 599      40.380  23.960  36.520  1.00  0.00           H
ATOM    257  CB  ASP A 599      39.240  24.820  38.210  1.00  0.00           C
ATOM    258  HB1 ASP A 599      40.100  24.960  38.910  1.00  0.00           H
ATOM    259  HB2 ASP A 599      38.330  24.490  38.740  1.00  0.00           H
ATOM    260  CG  ASP A 599      38.900  26.090  37.480  1.00  0.00           C
ATOM    261  OD1 ASP A 599      38.910  26.150  36.240  1.00  0.00           O
ATOM    262  OD2 ASP A 599      38.640  27.100  38.230  1.00  0.00           O
ATOM    263  C   ASP A 599      40.430  22.610  38.180  1.00  0.00           C
ATOM    264  O   ASP A 599      41.660  22.650  38.410  1.00  0.00           O
ATOM    265  N   PHE A 600      39.690  21.620  38.690  1.00  0.00           N
ATOM    266  HN  PHE A 600      38.720  21.600  38.470  1.00  0.00           H
ATOM    267  CA  PHE A 600      40.210  20.490  39.450  1.00  0.00           C
ATOM    268  HA  PHE A 600      40.810  20.840  40.280  1.00  0.00           H
ATOM    269  CB  PHE A 600      38.980  19.680  39.960  1.00  0.00           C
ATOM    270  HB1 PHE A 600      39.260  18.740  40.480  1.00  0.00           H
ATOM    271  HB2 PHE A 600      38.150  19.570  39.230  1.00  0.00           H
ATOM    272  CG  PHE A 600      38.330  20.490  41.020  1.00  0.00           C
ATOM    273  CD1 PHE A 600      39.040  20.590  42.230  1.00  0.00           C
ATOM    274  HD1 PHE A 600      40.010  20.160  42.420  1.00  0.00           H
ATOM    275  CE1 PHE A 600      38.530  21.320  43.280  1.00  0.00           C
ATOM    276  HE1 PHE A 600      39.130  21.370  44.180  1.00  0.00           H
ATOM    277  CZ  PHE A 600      37.290  21.960  43.180  1.00  0.00           C
ATOM    278  HZ  PHE A 600      36.710  22.440  43.950  1.00  0.00           H
ATOM    279  CD2 PHE A 600      37.080  21.110  40.910  1.00  0.00           C
ATOM    280  HD2 PHE A 600      36.530  21.000  39.990  1.00  0.00           H
ATOM    281  CE2 PHE A 600      36.540  21.840  41.970  1.00  0.00           C
ATOM    282  HE2 PHE A 600      35.530  22.240  41.960  1.00  0.00           H
ATOM    283  C   PHE A 600      41.140  19.580  38.600  1.00  0.00           C
ATOM    284  O   PHE A 600      42.210  19.180  39.070  1.00  0.00           O
ATOM    285  N   LYS A 601      40.780  19.300  37.360  1.00  0.00           N
ATOM    286  HN  LYS A 601      39.930  19.630  36.960  1.00  0.00           H
ATOM    287  CA  LYS A 601      41.710  18.530  36.550  1.00  0.00           C
ATOM    288  HA  LYS A 601      42.170  17.800  37.190  1.00  0.00           H
ATOM    289  CB  LYS A 601      40.980  17.730  35.490  1.00  0.00           C
ATOM    290  HB1 LYS A 601      40.570  16.790  35.920  1.00  0.00           H
ATOM    291  HB2 LYS A 601      41.720  17.420  34.720  1.00  0.00           H
ATOM    292  CG  LYS A 601      39.810  18.470  34.730  1.00  0.00           C
ATOM    293  HG1 LYS A 601      40.220  19.420  34.310  1.00  0.00           H
ATOM    294  HG2 LYS A 601      39.010  18.800  35.430  1.00  0.00           H
ATOM    295  CD  LYS A 601      38.980  17.610  33.720  1.00  0.00           C
ATOM    296  HD1 LYS A 601      38.090  18.230  33.460  1.00  0.00           H
ATOM    297  HD2 LYS A 601      38.660  16.770  34.380  1.00  0.00           H
ATOM    298  CE  LYS A 601      39.830  16.970  32.580  1.00  0.00           C
ATOM    299  HE1 LYS A 601      39.070  16.350  32.070  1.00  0.00           H
ATOM    300  HE2 LYS A 601      40.700  16.360  32.920  1.00  0.00           H
ATOM    301  NZ  LYS A 601      40.400  18.030  31.710  1.00  0.00           N
ATOM    302  HZ1 LYS A 601      40.400  17.720  30.720  1.00  0.00           H
ATOM    303  HZ2 LYS A 601      41.360  18.370  31.920  1.00  0.00           H
ATOM    304  HZ3 LYS A 601      39.700  18.800  31.610  1.00  0.00           H
ATOM    305  C   LYS A 601      42.750  19.440  35.960  1.00  0.00           C
ATOM    306  O   LYS A 601      43.800  18.870  35.650  1.00  0.00           O
ATOM    307  N   ASP A 602      42.620  20.790  35.810  1.00  0.00           N
ATOM    308  HN  ASP A 602      41.780  21.190  36.160  1.00  0.00           H
ATOM    309  CA  ASP A 602      43.510  21.630  35.040  1.00  0.00           C
ATOM    310  HA  ASP A 602      43.770  21.240  34.070  1.00  0.00           H
ATOM    311  CB  ASP A 602      42.740  22.990  34.610  1.00  0.00           C
ATOM    312  HB1 ASP A 602      43.440  23.740  34.190  1.00  0.00           H
ATOM    313  HB2 ASP A 602      42.260  23.400  35.520  1.00  0.00           H
ATOM    314  CG  ASP A 602      41.780  22.690  33.540  1.00  0.00           C
ATOM    315  OD1 ASP A 602      42.100  21.930  32.590  1.00  0.00           O
ATOM    316  OD2 ASP A 602      40.760  23.410  33.390  1.00  0.00           O
ATOM    317  C   ASP A 602      44.750  22.160  35.820  1.00  0.00           C
ATOM    318  O   ASP A 602      45.610  22.930  35.420  1.00  0.00           O
ATOM    319  N   ALA A 603      44.830  21.760  37.120  1.00  0.00           N
ATOM    320  HN  ALA A 603      44.080  21.220  37.490  1.00  0.00           H
ATOM    321  CA  ALA A 603      45.830  22.230  38.020  1.00  0.00           C
ATOM    322  HA  ALA A 603      46.210  23.180  37.660  1.00  0.00           H
ATOM    323  CB  ALA A 603      45.130  22.520  39.370  1.00  0.00           C
ATOM    324  HB1 ALA A 603      44.910  21.510  39.750  1.00  0.00           H
ATOM    325  HB2 ALA A 603      44.250  23.190  39.330  1.00  0.00           H
ATOM    326  HB3 ALA A 603      45.920  23.030  39.970  1.00  0.00           H
ATOM    327  C   ALA A 603      46.940  21.190  38.240  1.00  0.00           C
ATOM    328  O   ALA A 603      47.840  21.470  39.070  1.00  0.00           O
ATOM    329  N   LEU A 604      46.850  20.060  37.560  1.00  0.00           N
ATOM    330  HN  LEU A 604      46.130  20.040  36.870  1.00  0.00           H
ATOM    331  CA  LEU A 604      47.760  18.860  37.720  1.00  0.00           C
ATOM    332  HA  LEU A 604      47.940  18.680  38.770  1.00  0.00           H
ATOM    333  CB  LEU A 604      47.110  17.560  37.420  1.00  0.00           C
ATOM    334  HB1 LEU A 604      47.760  16.720  37.750  1.00  0.00           H
ATOM    335  HB2 LEU A 604      46.890  17.440  36.340  1.00  0.00           H
ATOM    336  CG  LEU A 604      45.740  17.490  38.090  1.00  0.00           C
ATOM    337  HG  LEU A 604      45.110  18.320  37.700  1.00  0.00           H
ATOM    338  CD1 LEU A 604      45.090  16.060  37.860  1.00  0.00           C
ATOM    339 HD11 LEU A 604      44.220  15.820  38.510  1.00  0.00           H
ATOM    340 HD12 LEU A 604      45.970  15.390  37.990  1.00  0.00           H
ATOM    341 HD13 LEU A 604      44.720  16.070  36.820  1.00  0.00           H
ATOM    342  CD2 LEU A 604      45.680  17.740  39.590  1.00  0.00           C
ATOM    343 HD21 LEU A 604      44.690  17.450  40.010  1.00  0.00           H
ATOM    344 HD22 LEU A 604      45.770  18.830  39.760  1.00  0.00           H
ATOM    345 HD23 LEU A 604      46.580  17.290  40.070  1.00  0.00           H
ATOM    346  C   LEU A 604      49.070  18.990  37.000  1.00  0.00           C
ATOM    347  O   LEU A 604      49.470  18.220  36.120  1.00  0.00           O
ATOM    348  N   SER A 605      49.760  20.080  37.410  1.00  0.00           N
ATOM    349  HN  SER A 605      49.380  20.680  38.110  1.00  0.00           H
ATOM    350  CA  SER A 605      51.100  20.400  36.920  1.00  0.00           C
ATOM    351  HA  SER A 605      51.610  19.490  36.620  1.00  0.00           H
ATOM    352  CB  SER A 605      51.060  21.490  35.790  1.00  0.00           C
ATOM    353  HB1 SER A 605      50.370  21.200  34.950  1.00  0.00           H
ATOM    354  HB2 SER A 605      52.070  21.710  35.380  1.00  0.00           H
ATOM    355  OG  SER A 605      50.600  22.770  36.210  1.00  0.00           O
ATOM    356  HG1 SER A 605      49.690  22.850  35.920  1.00  0.00           H
ATOM    357  C   SER A 605      52.020  20.920  37.960  1.00  0.00           C
ATOM    358  O   SER A 605      51.690  21.630  38.880  1.00  0.00           O
ATOM    359  N   LEU A 606      53.290  20.680  37.620  1.00  0.00           N
ATOM    360  HN  LEU A 606      53.440  20.110  36.810  1.00  0.00           H
ATOM    361  CA  LEU A 606      54.440  21.280  38.300  1.00  0.00           C
ATOM    362  HA  LEU A 606      54.280  21.070  39.350  1.00  0.00           H
ATOM    363  CB  LEU A 606      55.710  20.600  37.730  1.00  0.00           C
ATOM    364  HB1 LEU A 606      55.760  20.760  36.630  1.00  0.00           H
ATOM    365  HB2 LEU A 606      55.740  19.500  37.910  1.00  0.00           H
ATOM    366  CG  LEU A 606      56.990  21.300  38.250  1.00  0.00           C
ATOM    367  HG  LEU A 606      57.000  22.360  37.920  1.00  0.00           H
ATOM    368  CD1 LEU A 606      57.080  21.020  39.700  1.00  0.00           C
ATOM    369 HD11 LEU A 606      56.390  21.660  40.270  1.00  0.00           H
ATOM    370 HD12 LEU A 606      58.100  21.310  40.040  1.00  0.00           H
ATOM    371 HD13 LEU A 606      56.870  19.980  40.050  1.00  0.00           H
ATOM    372  CD2 LEU A 606      58.180  20.690  37.560  1.00  0.00           C
ATOM    373 HD21 LEU A 606      58.260  20.880  36.470  1.00  0.00           H
ATOM    374 HD22 LEU A 606      58.190  19.590  37.640  1.00  0.00           H
ATOM    375 HD23 LEU A 606      59.090  21.070  38.090  1.00  0.00           H
ATOM    376  C   LEU A 606      54.380  22.830  38.260  1.00  0.00           C
ATOM    377  O   LEU A 606      54.760  23.450  39.250  1.00  0.00           O
ATOM    378  N   GLN A 607      53.790  23.460  37.250  1.00  0.00           N
ATOM    379  HN  GLN A 607      53.240  22.840  36.690  1.00  0.00           H
ATOM    380  CA  GLN A 607      53.470  24.890  37.170  1.00  0.00           C
ATOM    381  HA  GLN A 607      54.310  25.530  37.410  1.00  0.00           H
ATOM    382  CB  GLN A 607      53.080  25.320  35.730  1.00  0.00           C
ATOM    383  HB1 GLN A 607      52.260  24.660  35.370  1.00  0.00           H
ATOM    384  HB2 GLN A 607      53.920  25.020  35.060  1.00  0.00           H
ATOM    385  CG  GLN A 607      52.550  26.780  35.460  1.00  0.00           C
ATOM    386  HG1 GLN A 607      53.170  27.530  35.990  1.00  0.00           H
ATOM    387  HG2 GLN A 607      51.500  26.890  35.780  1.00  0.00           H
ATOM    388  CD  GLN A 607      52.780  27.160  33.960  1.00  0.00           C
ATOM    389  OE1 GLN A 607      52.620  26.290  33.080  1.00  0.00           O
ATOM    390  NE2 GLN A 607      53.090  28.430  33.710  1.00  0.00           N
ATOM    391 HE21 GLN A 607      52.910  28.930  32.860  1.00  0.00           H
ATOM    392 HE22 GLN A 607      52.980  29.080  34.470  1.00  0.00           H
ATOM    393  C   GLN A 607      52.480  25.380  38.190  1.00  0.00           C
ATOM    394  O   GLN A 607      52.710  26.370  38.810  1.00  0.00           O
ATOM    395  N   CYS A 608      51.260  24.740  38.410  1.00  0.00           N
ATOM    396  HN  CYS A 608      51.000  23.930  37.880  1.00  0.00           H
ATOM    397  CA  CYS A 608      50.470  25.250  39.520  1.00  0.00           C
ATOM    398  HA  CYS A 608      50.630  26.310  39.570  1.00  0.00           H
ATOM    399  CB  CYS A 608      48.950  24.850  39.320  1.00  0.00           C
ATOM    400  HB1 CYS A 608      48.420  25.160  40.250  1.00  0.00           H
ATOM    401  HB2 CYS A 608      48.980  23.740  39.300  1.00  0.00           H
ATOM    402  SG  CYS A 608      48.100  25.450  37.830  1.00  0.00           S
ATOM    403  HG1 CYS A 608      48.880  25.060  36.840  1.00  0.00           H
ATOM    404  C   CYS A 608      50.890  24.810  40.880  1.00  0.00           C
ATOM    405  O   CYS A 608      50.780  25.540  41.830  1.00  0.00           O
ATOM    406  N   LEU A 609      51.610  23.630  40.950  1.00  0.00           N
ATOM    407  HN  LEU A 609      51.780  23.010  40.190  1.00  0.00           H
ATOM    408  CA  LEU A 609      52.190  23.250  42.210  1.00  0.00           C
ATOM    409  HA  LEU A 609      51.350  23.320  42.880  1.00  0.00           H
ATOM    410  CB  LEU A 609      52.790  21.870  42.090  1.00  0.00           C
ATOM    411  HB1 LEU A 609      53.590  21.870  41.320  1.00  0.00           H
ATOM    412  HB2 LEU A 609      52.030  21.150  41.730  1.00  0.00           H
ATOM    413  CG  LEU A 609      53.390  21.230  43.440  1.00  0.00           C
ATOM    414  HG  LEU A 609      54.230  21.880  43.760  1.00  0.00           H
ATOM    415  CD1 LEU A 609      52.340  21.120  44.590  1.00  0.00           C
ATOM    416 HD11 LEU A 609      51.790  22.070  44.710  1.00  0.00           H
ATOM    417 HD12 LEU A 609      52.750  20.680  45.520  1.00  0.00           H
ATOM    418 HD13 LEU A 609      51.560  20.440  44.190  1.00  0.00           H
ATOM    419  CD2 LEU A 609      53.960  19.820  43.120  1.00  0.00           C
ATOM    420 HD21 LEU A 609      53.240  19.060  42.770  1.00  0.00           H
ATOM    421 HD22 LEU A 609      54.390  19.450  44.070  1.00  0.00           H
ATOM    422 HD23 LEU A 609      54.790  19.890  42.370  1.00  0.00           H
ATOM    423  C   LEU A 609      53.220  24.210  42.770  1.00  0.00           C
ATOM    424  O   LEU A 609      53.080  24.780  43.820  1.00  0.00           O
ATOM    425  N   ALA A 610      54.190  24.630  41.900  1.00  0.00           N
ATOM    426  HN  ALA A 610      54.260  24.240  40.990  1.00  0.00           H
ATOM    427  CA  ALA A 610      55.220  25.570  42.150  1.00  0.00           C
ATOM    428  HA  ALA A 610      55.650  25.260  43.100  1.00  0.00           H
ATOM    429  CB  ALA A 610      56.230  25.650  40.990  1.00  0.00           C
ATOM    430  HB1 ALA A 610      55.780  26.080  40.070  1.00  0.00           H
ATOM    431  HB2 ALA A 610      56.610  24.630  40.760  1.00  0.00           H
ATOM    432  HB3 ALA A 610      57.140  26.230  41.260  1.00  0.00           H
ATOM    433  C   ALA A 610      54.650  27.000  42.450  1.00  0.00           C
ATOM    434  O   ALA A 610      55.060  27.620  43.420  1.00  0.00           O
ATOM    435  N   SER A 611      53.570  27.410  41.790  1.00  0.00           N
ATOM    436  HN  SER A 611      53.370  26.920  40.940  1.00  0.00           H
ATOM    437  CA  SER A 611      52.780  28.590  42.080  1.00  0.00           C
ATOM    438  HA  SER A 611      53.530  29.380  42.060  1.00  0.00           H
ATOM    439  CB  SER A 611      51.660  28.910  41.020  1.00  0.00           C
ATOM    440  HB1 SER A 611      51.190  29.850  41.370  1.00  0.00           H
ATOM    441  HB2 SER A 611      50.850  28.160  41.090  1.00  0.00           H
ATOM    442  OG  SER A 611      52.160  28.910  39.640  1.00  0.00           O
ATOM    443  HG1 SER A 611      52.340  28.010  39.340  1.00  0.00           H
ATOM    444  C   SER A 611      52.150  28.590  43.490  1.00  0.00           C
ATOM    445  O   SER A 611      52.300  29.530  44.280  1.00  0.00           O
ATOM    446  N   ILE A 612      51.530  27.510  43.950  1.00  0.00           N
ATOM    447  HN  ILE A 612      51.450  26.680  43.410  1.00  0.00           H
ATOM    448  CA  ILE A 612      50.900  27.470  45.280  1.00  0.00           C
ATOM    449  HA  ILE A 612      50.080  28.160  45.270  1.00  0.00           H
ATOM    450  CB  ILE A 612      50.120  26.210  45.530  1.00  0.00           C
ATOM    451  HB  ILE A 612      50.820  25.360  45.530  1.00  0.00           H
ATOM    452  CG2 ILE A 612      49.380  26.260  46.870  1.00  0.00           C
ATOM    453 HG21 ILE A 612      50.180  26.250  47.650  1.00  0.00           H
ATOM    454 HG22 ILE A 612      48.720  25.380  47.010  1.00  0.00           H
ATOM    455 HG23 ILE A 612      48.700  27.140  46.800  1.00  0.00           H
ATOM    456  CG1 ILE A 612      48.980  25.970  44.510  1.00  0.00           C
ATOM    457 HG11 ILE A 612      49.370  26.260  43.510  1.00  0.00           H
ATOM    458 HG12 ILE A 612      48.170  26.660  44.830  1.00  0.00           H
ATOM    459  CD  ILE A 612      48.690  24.500  44.260  1.00  0.00           C
ATOM    460  HD1 ILE A 612      48.490  23.900  45.180  1.00  0.00           H
ATOM    461  HD2 ILE A 612      49.540  24.010  43.730  1.00  0.00           H
ATOM    462  HD3 ILE A 612      47.750  24.430  43.660  1.00  0.00           H
ATOM    463  C   ILE A 612      51.920  27.730  46.400  1.00  0.00           C
ATOM    464  O   ILE A 612      51.770  28.520  47.330  1.00  0.00           O
ATOM    465  N   LEU A 613      53.120  27.080  46.230  1.00  0.00           N
ATOM    466  HN  LEU A 613      53.270  26.460  45.460  1.00  0.00           H
ATOM    467  CA  LEU A 613      54.200  27.330  47.190  1.00  0.00           C
ATOM    468  HA  LEU A 613      53.860  27.390  48.210  1.00  0.00           H
ATOM    469  CB  LEU A 613      55.260  26.220  47.000  1.00  0.00           C
ATOM    470  HB1 LEU A 613      56.150  26.550  47.580  1.00  0.00           H
ATOM    471  HB2 LEU A 613      55.440  26.190  45.900  1.00  0.00           H
ATOM    472  CG  LEU A 613      54.900  24.780  47.330  1.00  0.00           C
ATOM    473  HG  LEU A 613      53.880  24.500  47.020  1.00  0.00           H
ATOM    474  CD1 LEU A 613      55.900  23.890  46.630  1.00  0.00           C
ATOM    475 HD11 LEU A 613      55.600  23.640  45.590  1.00  0.00           H
ATOM    476 HD12 LEU A 613      56.020  22.880  47.080  1.00  0.00           H
ATOM    477 HD13 LEU A 613      56.860  24.430  46.440  1.00  0.00           H
ATOM    478  CD2 LEU A 613      54.860  24.690  48.860  1.00  0.00           C
ATOM    479 HD21 LEU A 613      54.070  25.320  49.310  1.00  0.00           H
ATOM    480 HD22 LEU A 613      55.900  25.000  49.160  1.00  0.00           H
ATOM    481 HD23 LEU A 613      54.690  23.620  49.120  1.00  0.00           H
ATOM    482  C   LEU A 613      54.820  28.630  47.030  1.00  0.00           C
ATOM    483  O   LEU A 613      54.970  29.280  48.010  1.00  0.00           O
ATOM    484  N   PHE A 614      55.190  29.040  45.790  1.00  0.00           N
ATOM    485  HN  PHE A 614      55.070  28.460  44.990  1.00  0.00           H
ATOM    486  CA  PHE A 614      55.720  30.350  45.510  1.00  0.00           C
ATOM    487  HA  PHE A 614      56.610  30.430  46.130  1.00  0.00           H
ATOM    488  CB  PHE A 614      56.080  30.450  44.010  1.00  0.00           C
ATOM    489  HB1 PHE A 614      55.180  30.180  43.430  1.00  0.00           H
ATOM    490  HB2 PHE A 614      56.790  29.660  43.680  1.00  0.00           H
ATOM    491  CG  PHE A 614      56.540  31.850  43.530  1.00  0.00           C
ATOM    492  CD1 PHE A 614      57.630  32.470  44.140  1.00  0.00           C
ATOM    493  HD1 PHE A 614      58.110  31.810  44.860  1.00  0.00           H
ATOM    494  CE1 PHE A 614      58.100  33.730  43.630  1.00  0.00           C
ATOM    495  HE1 PHE A 614      58.980  34.130  44.100  1.00  0.00           H
ATOM    496  CZ  PHE A 614      57.530  34.240  42.540  1.00  0.00           C
ATOM    497  HZ  PHE A 614      57.870  35.140  42.060  1.00  0.00           H
ATOM    498  CD2 PHE A 614      55.790  32.520  42.560  1.00  0.00           C
ATOM    499  HD2 PHE A 614      54.830  32.210  42.160  1.00  0.00           H
ATOM    500  CE2 PHE A 614      56.360  33.710  42.030  1.00  0.00           C
ATOM    501  HE2 PHE A 614      55.760  34.220  41.280  1.00  0.00           H
ATOM    502  C   PHE A 614      54.810  31.470  45.930  1.00  0.00           C
ATOM    503  O   PHE A 614      55.140  32.360  46.700  1.00  0.00           O
ATOM    504  N   LEU A 615      53.510  31.430  45.620  1.00  0.00           N
ATOM    505  HN  LEU A 615      53.150  30.780  44.950  1.00  0.00           H
ATOM    506  CA  LEU A 615      52.650  32.490  45.880  1.00  0.00           C
ATOM    507  HA  LEU A 615      53.170  33.430  45.730  1.00  0.00           H
ATOM    508  CB  LEU A 615      51.510  32.520  44.900  1.00  0.00           C
ATOM    509  HB1 LEU A 615      50.800  33.290  45.300  1.00  0.00           H
ATOM    510  HB2 LEU A 615      51.050  31.520  44.830  1.00  0.00           H
ATOM    511  CG  LEU A 615      51.810  32.910  43.470  1.00  0.00           C
ATOM    512  HG  LEU A 615      52.750  32.370  43.210  1.00  0.00           H
ATOM    513  CD1 LEU A 615      50.690  32.480  42.460  1.00  0.00           C
ATOM    514 HD11 LEU A 615      49.810  33.080  42.750  1.00  0.00           H
ATOM    515 HD12 LEU A 615      50.410  31.430  42.670  1.00  0.00           H
ATOM    516 HD13 LEU A 615      50.980  32.720  41.410  1.00  0.00           H
ATOM    517  CD2 LEU A 615      52.110  34.390  43.310  1.00  0.00           C
ATOM    518 HD21 LEU A 615      53.020  34.820  43.780  1.00  0.00           H
ATOM    519 HD22 LEU A 615      51.260  34.990  43.710  1.00  0.00           H
ATOM    520 HD23 LEU A 615      52.250  34.690  42.250  1.00  0.00           H
ATOM    521  C   LEU A 615      52.030  32.480  47.250  1.00  0.00           C
ATOM    522  O   LEU A 615      51.560  33.510  47.730  1.00  0.00           O
ATOM    523  N   TYR A 616      52.120  31.380  48.070  1.00  0.00           N
ATOM    524  HN  TYR A 616      52.520  30.510  47.800  1.00  0.00           H
ATOM    525  CA  TYR A 616      51.910  31.440  49.500  1.00  0.00           C
ATOM    526  HA  TYR A 616      51.020  32.000  49.750  1.00  0.00           H
ATOM    527  CB  TYR A 616      52.010  30.060  50.150  1.00  0.00           C
ATOM    528  HB1 TYR A 616      52.880  29.510  49.720  1.00  0.00           H
ATOM    529  HB2 TYR A 616      51.100  29.550  49.770  1.00  0.00           H
ATOM    530  CG  TYR A 616      52.040  29.950  51.720  1.00  0.00           C
ATOM    531  CD1 TYR A 616      52.990  29.040  52.220  1.00  0.00           C
ATOM    532  HD1 TYR A 616      53.580  28.460  51.530  1.00  0.00           H
ATOM    533  CE1 TYR A 616      53.130  28.850  53.620  1.00  0.00           C
ATOM    534  HE1 TYR A 616      53.830  28.190  54.100  1.00  0.00           H
ATOM    535  CZ  TYR A 616      52.330  29.610  54.460  1.00  0.00           C
ATOM    536  OH  TYR A 616      52.600  29.600  55.830  1.00  0.00           O
ATOM    537  HH  TYR A 616      51.830  29.950  56.290  1.00  0.00           H
ATOM    538  CD2 TYR A 616      51.150  30.540  52.560  1.00  0.00           C
ATOM    539  HD2 TYR A 616      50.230  30.960  52.210  1.00  0.00           H
ATOM    540  CE2 TYR A 616      51.320  30.450  53.960  1.00  0.00           C
ATOM    541  HE2 TYR A 616      50.680  30.960  54.670  1.00  0.00           H
ATOM    542  C   TYR A 616      53.010  32.290  50.120  1.00  0.00           C
ATOM    543  O   TYR A 616      52.780  33.190  50.920  1.00  0.00           O
ATOM    544  N   CYS A 617      54.300  32.060  49.880  1.00  0.00           N
ATOM    545  HN  CYS A 617      54.650  31.290  49.360  1.00  0.00           H
ATOM    546  CA  CYS A 617      55.340  32.900  50.300  1.00  0.00           C
ATOM    547  HA  CYS A 617      55.070  32.920  51.350  1.00  0.00           H
ATOM    548  CB  CYS A 617      56.640  32.150  50.100  1.00  0.00           C
ATOM    549  HB1 CYS A 617      57.420  32.830  50.530  1.00  0.00           H
ATOM    550  HB2 CYS A 617      56.810  32.040  49.010  1.00  0.00           H
ATOM    551  SG  CYS A 617      56.610  30.580  51.030  1.00  0.00           S
ATOM    552  HG1 CYS A 617      56.070  29.880  50.040  1.00  0.00           H
ATOM    553  C   CYS A 617      55.340  34.310  49.790  1.00  0.00           C
ATOM    554  O   CYS A 617      55.570  35.310  50.550  1.00  0.00           O
ATOM    555  N   ALA A 618      55.090  34.530  48.510  1.00  0.00           N
ATOM    556  HN  ALA A 618      54.780  33.700  48.060  1.00  0.00           H
ATOM    557  CA  ALA A 618      55.040  35.780  47.860  1.00  0.00           C
ATOM    558  HA  ALA A 618      55.960  36.310  48.030  1.00  0.00           H
ATOM    559  CB  ALA A 618      54.770  35.710  46.350  1.00  0.00           C
ATOM    560  HB1 ALA A 618      55.460  34.950  45.920  1.00  0.00           H
ATOM    561  HB2 ALA A 618      54.860  36.630  45.740  1.00  0.00           H
ATOM    562  HB3 ALA A 618      53.730  35.390  46.120  1.00  0.00           H
ATOM    563  C   ALA A 618      53.890  36.670  48.540  1.00  0.00           C
ATOM    564  O   ALA A 618      54.280  37.810  48.870  1.00  0.00           O
ATOM    565  N   CYS A 619      52.700  36.130  48.720  1.00  0.00           N
ATOM    566  HN  CYS A 619      52.510  35.210  48.410  1.00  0.00           H
ATOM    567  CA  CYS A 619      51.480  36.670  49.390  1.00  0.00           C
ATOM    568  HA  CYS A 619      51.470  37.700  49.070  1.00  0.00           H
ATOM    569  CB  CYS A 619      50.090  36.040  49.080  1.00  0.00           C
ATOM    570  HB1 CYS A 619      49.210  36.500  49.580  1.00  0.00           H
ATOM    571  HB2 CYS A 619      50.040  34.980  49.410  1.00  0.00           H
ATOM    572  SG  CYS A 619      49.760  36.000  47.290  1.00  0.00           S
ATOM    573  HG1 CYS A 619      50.430  34.860  47.170  1.00  0.00           H
ATOM    574  C   CYS A 619      51.580  36.910  50.890  1.00  0.00           C
ATOM    575  O   CYS A 619      51.090  37.880  51.410  1.00  0.00           O
ATOM    576  N   MET A 620      52.280  36.040  51.540  1.00  0.00           N
ATOM    577  HN  MET A 620      52.630  35.250  51.050  1.00  0.00           H
ATOM    578  CA  MET A 620      52.670  36.090  52.970  1.00  0.00           C
ATOM    579  HA  MET A 620      51.760  36.210  53.530  1.00  0.00           H
ATOM    580  CB  MET A 620      53.200  34.730  53.610  1.00  0.00           C
ATOM    581  HB1 MET A 620      53.830  34.910  54.510  1.00  0.00           H
ATOM    582  HB2 MET A 620      53.890  34.300  52.870  1.00  0.00           H
ATOM    583  CG  MET A 620      52.120  33.760  54.030  1.00  0.00           C
ATOM    584  HG1 MET A 620      52.640  32.850  54.380  1.00  0.00           H
ATOM    585  HG2 MET A 620      51.630  33.410  53.100  1.00  0.00           H
ATOM    586  SD  MET A 620      50.970  34.300  55.370  1.00  0.00           S
ATOM    587  CE  MET A 620      52.160  33.850  56.690  1.00  0.00           C
ATOM    588  HE1 MET A 620      51.880  34.070  57.740  1.00  0.00           H
ATOM    589  HE2 MET A 620      53.120  34.390  56.570  1.00  0.00           H
ATOM    590  HE3 MET A 620      52.370  32.770  56.670  1.00  0.00           H
ATOM    591  C   MET A 620      53.420  37.290  53.300  1.00  0.00           C
ATOM    592  O   MET A 620      53.340  37.890  54.380  1.00  0.00           O
ATOM    593  N   SER A 621      54.330  37.710  52.430  1.00  0.00           N
ATOM    594  HN  SER A 621      54.510  37.120  51.630  1.00  0.00           H
ATOM    595  CA  SER A 621      55.190  38.920  52.630  1.00  0.00           C
ATOM    596  HA  SER A 621      55.650  38.820  53.600  1.00  0.00           H
ATOM    597  CB  SER A 621      56.300  38.980  51.560  1.00  0.00           C
ATOM    598  HB1 SER A 621      56.940  39.880  51.650  1.00  0.00           H
ATOM    599  HB2 SER A 621      55.930  38.750  50.540  1.00  0.00           H
ATOM    600  OG  SER A 621      57.250  37.900  51.690  1.00  0.00           O
ATOM    601  HG1 SER A 621      56.790  37.050  51.710  1.00  0.00           H
ATOM    602  C   SER A 621      54.450  40.320  52.880  1.00  0.00           C
ATOM    603  O   SER A 621      54.700  40.910  53.890  1.00  0.00           O
ATOM    604  N   PRO A 622      53.440  40.680  52.030  1.00  0.00           N
ATOM    605  CD  PRO A 622      53.570  40.530  50.560  1.00  0.00           C
ATOM    606  HD1 PRO A 622      53.050  39.550  50.390  1.00  0.00           H
ATOM    607  HD2 PRO A 622      54.580  40.380  50.130  1.00  0.00           H
ATOM    608  CA  PRO A 622      52.590  41.830  52.300  1.00  0.00           C
ATOM    609  HA  PRO A 622      53.220  42.690  52.460  1.00  0.00           H
ATOM    610  CB  PRO A 622      51.850  41.980  50.930  1.00  0.00           C
ATOM    611  HB1 PRO A 622      51.340  42.950  50.810  1.00  0.00           H
ATOM    612  HB2 PRO A 622      51.130  41.120  50.920  1.00  0.00           H
ATOM    613  CG  PRO A 622      52.880  41.650  49.900  1.00  0.00           C
ATOM    614  HG1 PRO A 622      52.450  41.320  48.930  1.00  0.00           H
ATOM    615  HG2 PRO A 622      53.550  42.500  49.650  1.00  0.00           H
ATOM    616  C   PRO A 622      51.680  41.690  53.500  1.00  0.00           C
ATOM    617  O   PRO A 622      51.580  42.600  54.290  1.00  0.00           O
ATOM    618  N   VAL A 623      50.960  40.550  53.650  1.00  0.00           N
ATOM    619  HN  VAL A 623      51.160  39.690  53.200  1.00  0.00           H
ATOM    620  CA  VAL A 623      49.870  40.410  54.580  1.00  0.00           C
ATOM    621  HA  VAL A 623      49.170  41.210  54.490  1.00  0.00           H
ATOM    622  CB  VAL A 623      48.980  39.240  54.320  1.00  0.00           C
ATOM    623  HB  VAL A 623      48.910  39.260  53.200  1.00  0.00           H
ATOM    624  CG1 VAL A 623      49.470  37.780  54.680  1.00  0.00           C
ATOM    625 HG11 VAL A 623      49.750  37.670  55.750  1.00  0.00           H
ATOM    626 HG12 VAL A 623      50.430  37.690  54.110  1.00  0.00           H
ATOM    627 HG13 VAL A 623      48.850  36.940  54.320  1.00  0.00           H
ATOM    628  CG2 VAL A 623      47.620  39.380  54.950  1.00  0.00           C
ATOM    629 HG21 VAL A 623      46.870  38.770  54.400  1.00  0.00           H
ATOM    630 HG22 VAL A 623      47.320  40.450  54.960  1.00  0.00           H
ATOM    631 HG23 VAL A 623      47.700  38.950  55.970  1.00  0.00           H
ATOM    632  C   VAL A 623      50.340  40.430  56.040  1.00  0.00           C
ATOM    633  O   VAL A 623      49.700  41.090  56.860  1.00  0.00           O
ATOM    634  N   ILE A 624      51.490  39.800  56.350  1.00  0.00           N
ATOM    635  HN  ILE A 624      52.010  39.250  55.700  1.00  0.00           H
ATOM    636  CA  ILE A 624      52.300  39.910  57.610  1.00  0.00           C
ATOM    637  HA  ILE A 624      51.770  39.810  58.540  1.00  0.00           H
ATOM    638  CB  ILE A 624      53.390  38.800  57.580  1.00  0.00           C
ATOM    639  HB  ILE A 624      53.840  38.800  56.570  1.00  0.00           H
ATOM    640  CG2 ILE A 624      54.520  39.080  58.600  1.00  0.00           C
ATOM    641 HG21 ILE A 624      55.260  38.250  58.680  1.00  0.00           H
ATOM    642 HG22 ILE A 624      54.080  39.300  59.590  1.00  0.00           H
ATOM    643 HG23 ILE A 624      55.150  39.930  58.270  1.00  0.00           H
ATOM    644  CG1 ILE A 624      52.720  37.450  57.750  1.00  0.00           C
ATOM    645 HG11 ILE A 624      53.390  36.570  57.740  1.00  0.00           H
ATOM    646 HG12 ILE A 624      51.900  37.400  57.000  1.00  0.00           H
ATOM    647  CD  ILE A 624      52.030  37.270  59.120  1.00  0.00           C
ATOM    648  HD1 ILE A 624      52.620  37.720  59.950  1.00  0.00           H
ATOM    649  HD2 ILE A 624      51.980  36.200  59.390  1.00  0.00           H
ATOM    650  HD3 ILE A 624      50.970  37.590  59.070  1.00  0.00           H
ATOM    651  C   ILE A 624      52.840  41.390  57.780  1.00  0.00           C
ATOM    652  O   ILE A 624      52.760  41.870  58.920  1.00  0.00           O
ATOM    653  N   THR A 625      53.450  42.000  56.720  1.00  0.00           N
ATOM    654  HN  THR A 625      53.550  41.480  55.880  1.00  0.00           H
ATOM    655  CA  THR A 625      53.660  43.480  56.790  1.00  0.00           C
ATOM    656  HA  THR A 625      54.420  43.760  57.510  1.00  0.00           H
ATOM    657  CB  THR A 625      54.300  44.030  55.500  1.00  0.00           C
ATOM    658  HB  THR A 625      53.550  43.820  54.710  1.00  0.00           H
ATOM    659  OG1 THR A 625      55.550  43.410  55.270  1.00  0.00           O
ATOM    660  HG1 THR A 625      55.300  42.520  55.030  1.00  0.00           H
ATOM    661  CG2 THR A 625      54.460  45.620  55.540  1.00  0.00           C
ATOM    662 HG21 THR A 625      54.820  45.980  56.530  1.00  0.00           H
ATOM    663 HG22 THR A 625      53.480  46.130  55.430  1.00  0.00           H
ATOM    664 HG23 THR A 625      55.140  45.830  54.690  1.00  0.00           H
ATOM    665  C   THR A 625      52.560  44.380  57.180  1.00  0.00           C
ATOM    666  O   THR A 625      52.700  45.140  58.120  1.00  0.00           O
ATOM    667  N   PHE A 626      51.380  44.210  56.530  1.00  0.00           N
ATOM    668  HN  PHE A 626      51.260  43.480  55.870  1.00  0.00           H
ATOM    669  CA  PHE A 626      50.160  44.930  56.570  1.00  0.00           C
ATOM    670  HA  PHE A 626      50.470  45.930  56.310  1.00  0.00           H
ATOM    671  CB  PHE A 626      49.260  44.330  55.440  1.00  0.00           C
ATOM    672  HB1 PHE A 626      49.260  43.230  55.610  1.00  0.00           H
ATOM    673  HB2 PHE A 626      49.760  44.580  54.480  1.00  0.00           H
ATOM    674  CG  PHE A 626      47.870  44.760  55.580  1.00  0.00           C
ATOM    675  CD1 PHE A 626      46.910  44.140  56.390  1.00  0.00           C
ATOM    676  HD1 PHE A 626      47.240  43.330  57.010  1.00  0.00           H
ATOM    677  CE1 PHE A 626      45.600  44.530  56.510  1.00  0.00           C
ATOM    678  HE1 PHE A 626      44.940  43.920  57.100  1.00  0.00           H
ATOM    679  CZ  PHE A 626      45.150  45.640  55.770  1.00  0.00           C
ATOM    680  HZ  PHE A 626      44.080  45.830  55.830  1.00  0.00           H
ATOM    681  CD2 PHE A 626      47.460  45.920  54.900  1.00  0.00           C
ATOM    682  HD2 PHE A 626      48.120  46.580  54.340  1.00  0.00           H
ATOM    683  CE2 PHE A 626      46.100  46.380  54.980  1.00  0.00           C
ATOM    684  HE2 PHE A 626      45.810  47.240  54.390  1.00  0.00           H
ATOM    685  C   PHE A 626      49.730  44.840  58.050  1.00  0.00           C
ATOM    686  O   PHE A 626      49.410  45.910  58.670  1.00  0.00           O
ATOM    687  N   GLY A 627      49.720  43.600  58.590  1.00  0.00           N
ATOM    688  HN  GLY A 627      49.820  42.820  57.970  1.00  0.00           H
ATOM    689  CA  GLY A 627      49.300  43.170  59.900  1.00  0.00           C
ATOM    690  HA1 GLY A 627      49.430  42.100  59.860  1.00  0.00           H
ATOM    691  HA2 GLY A 627      48.300  43.550  59.970  1.00  0.00           H
ATOM    692  C   GLY A 627      50.160  43.710  61.070  1.00  0.00           C
ATOM    693  O   GLY A 627      49.540  44.310  61.970  1.00  0.00           O
ATOM    694  N   GLY A 628      51.470  43.500  60.950  1.00  0.00           N
ATOM    695  HN  GLY A 628      51.830  43.090  60.110  1.00  0.00           H
ATOM    696  CA  GLY A 628      52.490  43.920  61.890  1.00  0.00           C
ATOM    697  HA1 GLY A 628      53.500  43.610  61.650  1.00  0.00           H
ATOM    698  HA2 GLY A 628      52.310  43.440  62.850  1.00  0.00           H
ATOM    699  C   GLY A 628      52.430  45.430  62.120  1.00  0.00           C
ATOM    700  O   GLY A 628      52.400  46.010  63.200  1.00  0.00           O
ATOM    701  N   LEU A 629      52.360  46.240  61.010  1.00  0.00           N
ATOM    702  HN  LEU A 629      52.460  45.670  60.190  1.00  0.00           H
ATOM    703  CA  LEU A 629      52.100  47.680  60.880  1.00  0.00           C
ATOM    704  HA  LEU A 629      52.830  48.140  61.530  1.00  0.00           H
ATOM    705  CB  LEU A 629      52.350  48.070  59.370  1.00  0.00           C
ATOM    706  HB1 LEU A 629      51.550  47.770  58.650  1.00  0.00           H
ATOM    707  HB2 LEU A 629      53.200  47.420  59.070  1.00  0.00           H
ATOM    708  CG  LEU A 629      52.600  49.590  59.330  1.00  0.00           C
ATOM    709  HG  LEU A 629      52.080  50.140  60.150  1.00  0.00           H
ATOM    710  CD1 LEU A 629      54.090  49.960  59.430  1.00  0.00           C
ATOM    711 HD11 LEU A 629      54.380  50.920  58.960  1.00  0.00           H
ATOM    712 HD12 LEU A 629      54.700  49.140  58.970  1.00  0.00           H
ATOM    713 HD13 LEU A 629      54.330  50.140  60.500  1.00  0.00           H
ATOM    714  CD2 LEU A 629      52.110  50.110  58.010  1.00  0.00           C
ATOM    715 HD21 LEU A 629      52.490  49.510  57.160  1.00  0.00           H
ATOM    716 HD22 LEU A 629      52.370  51.180  57.850  1.00  0.00           H
ATOM    717 HD23 LEU A 629      51.020  50.020  57.820  1.00  0.00           H
ATOM    718  C   LEU A 629      50.690  47.980  61.340  1.00  0.00           C
ATOM    719  O   LEU A 629      50.560  48.990  62.000  1.00  0.00           O
ATOM    720  N   LEU A 630      49.660  47.190  61.020  1.00  0.00           N
ATOM    721  HN  LEU A 630      49.840  46.500  60.350  1.00  0.00           H
ATOM    722  CA  LEU A 630      48.250  47.480  61.400  1.00  0.00           C
ATOM    723  HA  LEU A 630      48.100  48.480  61.040  1.00  0.00           H
ATOM    724  CB  LEU A 630      47.290  46.500  60.760  1.00  0.00           C
ATOM    725  HB1 LEU A 630      47.680  45.470  60.920  1.00  0.00           H
ATOM    726  HB2 LEU A 630      47.320  46.660  59.660  1.00  0.00           H
ATOM    727  CG  LEU A 630      45.870  46.320  61.230  1.00  0.00           C
ATOM    728  HG  LEU A 630      45.810  45.860  62.240  1.00  0.00           H
ATOM    729  CD1 LEU A 630      45.240  47.750  61.280  1.00  0.00           C
ATOM    730 HD11 LEU A 630      44.150  47.590  61.460  1.00  0.00           H
ATOM    731 HD12 LEU A 630      45.330  48.210  60.270  1.00  0.00           H
ATOM    732 HD13 LEU A 630      45.670  48.410  62.050  1.00  0.00           H
ATOM    733  CD2 LEU A 630      45.100  45.510  60.210  1.00  0.00           C
ATOM    734 HD21 LEU A 630      45.730  44.680  59.850  1.00  0.00           H
ATOM    735 HD22 LEU A 630      44.930  46.030  59.240  1.00  0.00           H
ATOM    736 HD23 LEU A 630      44.130  45.140  60.590  1.00  0.00           H
ATOM    737  C   LEU A 630      48.090  47.510  62.900  1.00  0.00           C
ATOM    738  O   LEU A 630      47.380  48.330  63.490  1.00  0.00           O
ATOM    739  N   GLY A 631      48.760  46.640  63.560  1.00  0.00           N
ATOM    740  HN  GLY A 631      49.250  45.930  63.050  1.00  0.00           H
ATOM    741  CA  GLY A 631      48.870  46.620  65.030  1.00  0.00           C
ATOM    742  HA1 GLY A 631      49.470  45.760  65.300  1.00  0.00           H
ATOM    743  HA2 GLY A 631      47.850  46.670  65.390  1.00  0.00           H
ATOM    744  C   GLY A 631      49.450  47.830  65.640  1.00  0.00           C
ATOM    745  O   GLY A 631      48.860  48.440  66.530  1.00  0.00           O
ATOM    746  N   GLU A 632      50.600  48.340  65.090  1.00  0.00           N
ATOM    747  HN  GLU A 632      50.980  47.940  64.270  1.00  0.00           H
ATOM    748  CA  GLU A 632      51.110  49.700  65.370  1.00  0.00           C
ATOM    749  HA  GLU A 632      51.320  49.760  66.430  1.00  0.00           H
ATOM    750  CB  GLU A 632      52.430  50.080  64.590  1.00  0.00           C
ATOM    751  HB1 GLU A 632      52.610  51.160  64.750  1.00  0.00           H
ATOM    752  HB2 GLU A 632      52.360  49.960  63.480  1.00  0.00           H
ATOM    753  CG  GLU A 632      53.720  49.370  65.040  1.00  0.00           C
ATOM    754  HG1 GLU A 632      54.660  49.830  64.670  1.00  0.00           H
ATOM    755  HG2 GLU A 632      53.570  48.390  64.540  1.00  0.00           H
ATOM    756  CD  GLU A 632      53.950  49.270  66.570  1.00  0.00           C
ATOM    757  OE1 GLU A 632      54.230  50.390  67.070  1.00  0.00           O
ATOM    758  OE2 GLU A 632      53.860  48.220  67.230  1.00  0.00           O
ATOM    759  C   GLU A 632      49.980  50.810  65.100  1.00  0.00           C
ATOM    760  O   GLU A 632      49.560  51.610  65.980  1.00  0.00           O
ATOM    761  N   ALA A 633      49.430  50.860  63.840  1.00  0.00           N
ATOM    762  HN  ALA A 633      49.780  50.400  63.040  1.00  0.00           H
ATOM    763  CA  ALA A 633      48.480  51.910  63.500  1.00  0.00           C
ATOM    764  HA  ALA A 633      48.890  52.910  63.450  1.00  0.00           H
ATOM    765  CB  ALA A 633      48.000  51.760  62.050  1.00  0.00           C
ATOM    766  HB1 ALA A 633      48.870  51.930  61.380  1.00  0.00           H
ATOM    767  HB2 ALA A 633      47.240  52.530  61.800  1.00  0.00           H
ATOM    768  HB3 ALA A 633      47.410  50.840  61.820  1.00  0.00           H
ATOM    769  C   ALA A 633      47.230  52.010  64.390  1.00  0.00           C
ATOM    770  O   ALA A 633      46.870  53.080  64.860  1.00  0.00           O
ATOM    771  N   THR A 634      46.620  50.850  64.790  1.00  0.00           N
ATOM    772  HN  THR A 634      47.020  49.990  64.460  1.00  0.00           H
ATOM    773  CA  THR A 634      45.410  50.880  65.590  1.00  0.00           C
ATOM    774  HA  THR A 634      44.900  51.770  65.280  1.00  0.00           H
ATOM    775  CB  THR A 634      44.390  49.760  65.380  1.00  0.00           C
ATOM    776  HB  THR A 634      43.560  49.740  66.120  1.00  0.00           H
ATOM    777  OG1 THR A 634      44.980  48.510  65.390  1.00  0.00           O
ATOM    778  HG1 THR A 634      45.650  48.460  64.710  1.00  0.00           H
ATOM    779  CG2 THR A 634      43.770  49.920  63.970  1.00  0.00           C
ATOM    780 HG21 THR A 634      44.550  50.080  63.180  1.00  0.00           H
ATOM    781 HG22 THR A 634      43.080  50.780  64.060  1.00  0.00           H
ATOM    782 HG23 THR A 634      43.100  49.050  63.780  1.00  0.00           H
ATOM    783  C   THR A 634      45.730  50.790  67.020  1.00  0.00           C
ATOM    784  O   THR A 634      44.850  50.690  67.870  1.00  0.00           O
ATOM    785  N   GLU A 635      47.060  50.830  67.460  1.00  0.00           N
ATOM    786  HN  GLU A 635      47.730  50.950  66.720  1.00  0.00           H
ATOM    787  CA  GLU A 635      47.450  50.780  68.850  1.00  0.00           C
ATOM    788  HA  GLU A 635      48.530  50.840  68.840  1.00  0.00           H
ATOM    789  CB  GLU A 635      47.010  52.050  69.620  1.00  0.00           C
ATOM    790  HB1 GLU A 635      47.300  51.850  70.670  1.00  0.00           H
ATOM    791  HB2 GLU A 635      45.920  52.180  69.550  1.00  0.00           H
ATOM    792  CG  GLU A 635      47.750  53.280  69.110  1.00  0.00           C
ATOM    793  HG1 GLU A 635      47.300  53.390  68.110  1.00  0.00           H
ATOM    794  HG2 GLU A 635      48.850  53.140  69.110  1.00  0.00           H
ATOM    795  CD  GLU A 635      47.350  54.500  69.970  1.00  0.00           C
ATOM    796  OE1 GLU A 635      46.470  55.370  69.690  1.00  0.00           O
ATOM    797  OE2 GLU A 635      48.070  54.540  71.010  1.00  0.00           O
ATOM    798  C   GLU A 635      47.060  49.450  69.510  1.00  0.00           C
ATOM    799  O   GLU A 635      46.610  49.340  70.600  1.00  0.00           O
ATOM    800  N   GLY A 636      47.320  48.320  68.830  1.00  0.00           N
ATOM    801  HN  GLY A 636      47.670  48.380  67.900  1.00  0.00           H
ATOM    802  CA  GLY A 636      47.080  46.960  69.340  1.00  0.00           C
ATOM    803  HA1 GLY A 636      47.390  47.020  70.380  1.00  0.00           H
ATOM    804  HA2 GLY A 636      47.650  46.230  68.790  1.00  0.00           H
ATOM    805  C   GLY A 636      45.620  46.480  69.410  1.00  0.00           C
ATOM    806  O   GLY A 636      45.200  45.800  70.300  1.00  0.00           O
ATOM    807  N   ARG A 637      44.750  46.870  68.450  1.00  0.00           N
ATOM    808  HN  ARG A 637      44.990  47.520  67.740  1.00  0.00           H
ATOM    809  CA  ARG A 637      43.380  46.340  68.430  1.00  0.00           C
ATOM    810  HA  ARG A 637      43.080  45.970  69.400  1.00  0.00           H
ATOM    811  CB  ARG A 637      42.360  47.450  68.150  1.00  0.00           C
ATOM    812  HB1 ARG A 637      41.560  47.220  67.400  1.00  0.00           H
ATOM    813  HB2 ARG A 637      42.990  48.110  67.510  1.00  0.00           H
ATOM    814  CG  ARG A 637      41.740  48.220  69.290  1.00  0.00           C
ATOM    815  HG1 ARG A 637      41.140  47.550  69.940  1.00  0.00           H
ATOM    816  HG2 ARG A 637      41.260  49.090  68.790  1.00  0.00           H
ATOM    817  CD  ARG A 637      42.790  48.840  70.230  1.00  0.00           C
ATOM    818  HD1 ARG A 637      43.480  49.370  69.540  1.00  0.00           H
ATOM    819  HD2 ARG A 637      43.440  48.160  70.830  1.00  0.00           H
ATOM    820  NE  ARG A 637      42.090  49.720  71.200  1.00  0.00           N
ATOM    821  HE  ARG A 637      41.190  49.540  71.610  1.00  0.00           H
ATOM    822  CZ  ARG A 637      42.690  50.790  71.650  1.00  0.00           C
ATOM    823  NH1 ARG A 637      42.130  51.560  72.570  1.00  0.00           N
ATOM    824 HH11 ARG A 637      41.190  51.530  72.910  1.00  0.00           H
ATOM    825 HH12 ARG A 637      42.740  52.200  73.050  1.00  0.00           H
ATOM    826  NH2 ARG A 637      43.940  51.140  71.420  1.00  0.00           N
ATOM    827 HH21 ARG A 637      44.440  50.610  70.730  1.00  0.00           H
ATOM    828 HH22 ARG A 637      44.260  52.030  71.760  1.00  0.00           H
ATOM    829  C   ARG A 637      43.180  45.190  67.430  1.00  0.00           C
ATOM    830  O   ARG A 637      42.580  44.170  67.750  1.00  0.00           O
ATOM    831  N   ILE A 638      43.700  45.340  66.210  1.00  0.00           N
ATOM    832  HN  ILE A 638      44.230  46.160  65.980  1.00  0.00           H
ATOM    833  CA  ILE A 638      43.650  44.290  65.220  1.00  0.00           C
ATOM    834  HA  ILE A 638      43.670  43.290  65.630  1.00  0.00           H
ATOM    835  CB  ILE A 638      42.600  44.630  64.140  1.00  0.00           C
ATOM    836  HB  ILE A 638      42.940  44.070  63.250  1.00  0.00           H
ATOM    837  CG2 ILE A 638      41.270  44.020  64.560  1.00  0.00           C
ATOM    838 HG21 ILE A 638      41.290  42.900  64.560  1.00  0.00           H
ATOM    839 HG22 ILE A 638      40.440  44.370  63.910  1.00  0.00           H
ATOM    840 HG23 ILE A 638      41.060  44.350  65.590  1.00  0.00           H
ATOM    841  CG1 ILE A 638      42.550  46.130  63.830  1.00  0.00           C
ATOM    842 HG11 ILE A 638      43.520  46.640  63.620  1.00  0.00           H
ATOM    843 HG12 ILE A 638      42.140  46.740  64.670  1.00  0.00           H
ATOM    844  CD  ILE A 638      41.640  46.520  62.600  1.00  0.00           C
ATOM    845  HD1 ILE A 638      41.880  47.560  62.310  1.00  0.00           H
ATOM    846  HD2 ILE A 638      40.600  46.450  62.960  1.00  0.00           H
ATOM    847  HD3 ILE A 638      41.850  45.760  61.820  1.00  0.00           H
ATOM    848  C   ILE A 638      45.060  44.380  64.600  1.00  0.00           C
ATOM    849  O   ILE A 638      45.790  45.370  64.670  1.00  0.00           O
ATOM    850  N   SER A 639      45.520  43.310  64.010  1.00  0.00           N
ATOM    851  HN  SER A 639      44.970  42.490  63.990  1.00  0.00           H
ATOM    852  CA  SER A 639      46.960  43.170  63.640  1.00  0.00           C
ATOM    853  HA  SER A 639      47.090  44.010  62.970  1.00  0.00           H
ATOM    854  CB  SER A 639      48.040  43.140  64.820  1.00  0.00           C
ATOM    855  HB1 SER A 639      47.910  42.150  65.320  1.00  0.00           H
ATOM    856  HB2 SER A 639      47.820  43.950  65.540  1.00  0.00           H
ATOM    857  OG  SER A 639      49.390  43.230  64.340  1.00  0.00           O
ATOM    858  HG1 SER A 639      49.390  43.780  63.560  1.00  0.00           H
ATOM    859  C   SER A 639      47.110  41.940  62.780  1.00  0.00           C
ATOM    860  O   SER A 639      46.270  41.590  61.980  1.00  0.00           O
ATOM    861  N   ALA A 640      48.190  41.210  62.940  1.00  0.00           N
ATOM    862  HN  ALA A 640      48.910  41.580  63.500  1.00  0.00           H
ATOM    863  CA  ALA A 640      48.570  40.060  62.110  1.00  0.00           C
ATOM    864  HA  ALA A 640      48.420  40.540  61.150  1.00  0.00           H
ATOM    865  CB  ALA A 640      50.070  39.730  62.310  1.00  0.00           C
ATOM    866  HB1 ALA A 640      50.250  39.370  63.340  1.00  0.00           H
ATOM    867  HB2 ALA A 640      50.660  40.620  61.980  1.00  0.00           H
ATOM    868  HB3 ALA A 640      50.320  38.990  61.520  1.00  0.00           H
ATOM    869  C   ALA A 640      47.650  38.850  62.160  1.00  0.00           C
ATOM    870  O   ALA A 640      47.280  38.310  61.100  1.00  0.00           O
ATOM    871  N   ILE A 641      47.200  38.340  63.340  1.00  0.00           N
ATOM    872  HN  ILE A 641      47.430  38.740  64.220  1.00  0.00           H
ATOM    873  CA  ILE A 641      46.390  37.160  63.410  1.00  0.00           C
ATOM    874  HA  ILE A 641      46.900  36.400  62.830  1.00  0.00           H
ATOM    875  CB  ILE A 641      46.430  36.610  64.890  1.00  0.00           C
ATOM    876  HB  ILE A 641      46.000  37.440  65.490  1.00  0.00           H
ATOM    877  CG2 ILE A 641      45.440  35.430  65.060  1.00  0.00           C
ATOM    878 HG21 ILE A 641      45.760  34.940  65.990  1.00  0.00           H
ATOM    879 HG22 ILE A 641      45.570  34.660  64.270  1.00  0.00           H
ATOM    880 HG23 ILE A 641      44.400  35.850  65.090  1.00  0.00           H
ATOM    881  CG1 ILE A 641      47.860  36.230  65.440  1.00  0.00           C
ATOM    882 HG11 ILE A 641      47.780  36.320  66.550  1.00  0.00           H
ATOM    883 HG12 ILE A 641      48.510  37.100  65.180  1.00  0.00           H
ATOM    884  CD  ILE A 641      48.370  34.860  64.950  1.00  0.00           C
ATOM    885  HD1 ILE A 641      48.800  34.960  63.930  1.00  0.00           H
ATOM    886  HD2 ILE A 641      47.610  34.070  65.090  1.00  0.00           H
ATOM    887  HD3 ILE A 641      49.280  34.500  65.490  1.00  0.00           H
ATOM    888  C   ILE A 641      45.030  37.330  62.770  1.00  0.00           C
ATOM    889  O   ILE A 641      44.600  36.590  61.890  1.00  0.00           O
ATOM    890  N   GLU A 642      44.350  38.470  63.140  1.00  0.00           N
ATOM    891  HN  GLU A 642      44.680  39.100  63.840  1.00  0.00           H
ATOM    892  CA  GLU A 642      43.150  38.960  62.470  1.00  0.00           C
ATOM    893  HA  GLU A 642      42.330  38.260  62.530  1.00  0.00           H
ATOM    894  CB  GLU A 642      42.780  40.270  63.110  1.00  0.00           C
ATOM    895  HB1 GLU A 642      41.840  40.640  62.640  1.00  0.00           H
ATOM    896  HB2 GLU A 642      43.460  41.160  63.000  1.00  0.00           H
ATOM    897  CG  GLU A 642      42.490  40.080  64.640  1.00  0.00           C
ATOM    898  HG1 GLU A 642      42.180  39.050  64.940  1.00  0.00           H
ATOM    899  HG2 GLU A 642      41.630  40.710  64.950  1.00  0.00           H
ATOM    900  CD  GLU A 642      43.650  40.600  65.490  1.00  0.00           C
ATOM    901  OE1 GLU A 642      43.470  40.790  66.710  1.00  0.00           O
ATOM    902  OE2 GLU A 642      44.770  40.810  64.950  1.00  0.00           O
ATOM    903  C   GLU A 642      43.300  39.190  61.000  1.00  0.00           C
ATOM    904  O   GLU A 642      42.340  38.920  60.300  1.00  0.00           O
ATOM    905  N   SER A 643      44.400  39.830  60.510  1.00  0.00           N
ATOM    906  HN  SER A 643      45.120  40.030  61.180  1.00  0.00           H
ATOM    907  CA  SER A 643      44.650  39.980  59.090  1.00  0.00           C
ATOM    908  HA  SER A 643      43.780  40.460  58.690  1.00  0.00           H
ATOM    909  CB  SER A 643      46.000  40.760  58.840  1.00  0.00           C
ATOM    910  HB1 SER A 643      46.040  40.850  57.740  1.00  0.00           H
ATOM    911  HB2 SER A 643      46.940  40.270  59.170  1.00  0.00           H
ATOM    912  OG  SER A 643      46.030  42.070  59.300  1.00  0.00           O
ATOM    913  HG1 SER A 643      45.640  42.030  60.180  1.00  0.00           H
ATOM    914  C   SER A 643      44.830  38.630  58.380  1.00  0.00           C
ATOM    915  O   SER A 643      44.290  38.480  57.300  1.00  0.00           O
ATOM    916  N   LEU A 644      45.570  37.630  58.940  1.00  0.00           N
ATOM    917  HN  LEU A 644      46.140  37.800  59.730  1.00  0.00           H
ATOM    918  CA  LEU A 644      45.680  36.260  58.370  1.00  0.00           C
ATOM    919  HA  LEU A 644      45.970  36.320  57.330  1.00  0.00           H
ATOM    920  CB  LEU A 644      46.650  35.480  59.220  1.00  0.00           C
ATOM    921  HB1 LEU A 644      46.510  34.410  58.980  1.00  0.00           H
ATOM    922  HB2 LEU A 644      46.480  35.640  60.300  1.00  0.00           H
ATOM    923  CG  LEU A 644      48.110  35.790  59.120  1.00  0.00           C
ATOM    924  HG  LEU A 644      48.320  36.860  59.310  1.00  0.00           H
ATOM    925  CD1 LEU A 644      48.930  35.050  60.220  1.00  0.00           C
ATOM    926 HD11 LEU A 644      49.990  34.920  59.930  1.00  0.00           H
ATOM    927 HD12 LEU A 644      48.510  34.040  60.370  1.00  0.00           H
ATOM    928 HD13 LEU A 644      48.790  35.630  61.160  1.00  0.00           H
ATOM    929  CD2 LEU A 644      48.700  35.490  57.750  1.00  0.00           C
ATOM    930 HD21 LEU A 644      48.580  34.400  57.600  1.00  0.00           H
ATOM    931 HD22 LEU A 644      49.770  35.800  57.890  1.00  0.00           H
ATOM    932 HD23 LEU A 644      48.190  36.090  56.970  1.00  0.00           H
ATOM    933  C   LEU A 644      44.390  35.510  58.300  1.00  0.00           C
ATOM    934  O   LEU A 644      43.950  35.010  57.220  1.00  0.00           O
ATOM    935  N   PHE A 645      43.590  35.530  59.330  1.00  0.00           N
ATOM    936  HN  PHE A 645      43.910  35.930  60.190  1.00  0.00           H
ATOM    937  CA  PHE A 645      42.170  35.010  59.300  1.00  0.00           C
ATOM    938  HA  PHE A 645      42.160  33.950  59.120  1.00  0.00           H
ATOM    939  CB  PHE A 645      41.710  35.070  60.760  1.00  0.00           C
ATOM    940  HB1 PHE A 645      41.670  36.130  61.070  1.00  0.00           H
ATOM    941  HB2 PHE A 645      42.510  34.620  61.400  1.00  0.00           H
ATOM    942  CG  PHE A 645      40.390  34.350  61.120  1.00  0.00           C
ATOM    943  CD1 PHE A 645      39.870  34.490  62.430  1.00  0.00           C
ATOM    944  HD1 PHE A 645      40.400  35.130  63.140  1.00  0.00           H
ATOM    945  CE1 PHE A 645      38.620  33.920  62.740  1.00  0.00           C
ATOM    946  HE1 PHE A 645      38.290  34.250  63.710  1.00  0.00           H
ATOM    947  CZ  PHE A 645      37.860  33.230  61.700  1.00  0.00           C
ATOM    948  HZ  PHE A 645      36.870  32.890  61.980  1.00  0.00           H
ATOM    949  CD2 PHE A 645      39.700  33.580  60.140  1.00  0.00           C
ATOM    950  HD2 PHE A 645      40.110  33.430  59.150  1.00  0.00           H
ATOM    951  CE2 PHE A 645      38.430  33.090  60.440  1.00  0.00           C
ATOM    952  HE2 PHE A 645      37.810  32.670  59.660  1.00  0.00           H
ATOM    953  C   PHE A 645      41.410  35.770  58.250  1.00  0.00           C
ATOM    954  O   PHE A 645      40.830  35.170  57.390  1.00  0.00           O
ATOM    955  N   GLY A 646      41.390  37.180  58.170  1.00  0.00           N
ATOM    956  HN  GLY A 646      41.860  37.740  58.850  1.00  0.00           H
ATOM    957  CA  GLY A 646      40.730  37.940  57.190  1.00  0.00           C
ATOM    958  HA1 GLY A 646      41.010  38.960  57.380  1.00  0.00           H
ATOM    959  HA2 GLY A 646      39.640  37.870  57.250  1.00  0.00           H
ATOM    960  C   GLY A 646      40.870  37.710  55.720  1.00  0.00           C
ATOM    961  O   GLY A 646      39.900  37.550  55.010  1.00  0.00           O
ATOM    962  N   ALA A 647      42.100  37.770  55.200  1.00  0.00           N
ATOM    963  HN  ALA A 647      42.810  38.020  55.850  1.00  0.00           H
ATOM    964  CA  ALA A 647      42.410  37.390  53.810  1.00  0.00           C
ATOM    965  HA  ALA A 647      41.800  37.930  53.100  1.00  0.00           H
ATOM    966  CB  ALA A 647      43.970  37.650  53.540  1.00  0.00           C
ATOM    967  HB1 ALA A 647      44.530  36.990  54.240  1.00  0.00           H
ATOM    968  HB2 ALA A 647      44.200  38.730  53.590  1.00  0.00           H
ATOM    969  HB3 ALA A 647      44.230  37.330  52.500  1.00  0.00           H
ATOM    970  C   ALA A 647      42.090  35.850  53.570  1.00  0.00           C
ATOM    971  O   ALA A 647      41.630  35.540  52.490  1.00  0.00           O
ATOM    972  N   SER A 648      42.470  34.930  54.500  1.00  0.00           N
ATOM    973  HN  SER A 648      42.930  35.160  55.350  1.00  0.00           H
ATOM    974  CA  SER A 648      42.140  33.520  54.290  1.00  0.00           C
ATOM    975  HA  SER A 648      42.510  33.250  53.300  1.00  0.00           H
ATOM    976  CB  SER A 648      42.690  32.510  55.370  1.00  0.00           C
ATOM    977  HB1 SER A 648      43.800  32.470  55.400  1.00  0.00           H
ATOM    978  HB2 SER A 648      42.480  31.440  55.180  1.00  0.00           H
ATOM    979  OG  SER A 648      42.270  32.870  56.670  1.00  0.00           O
ATOM    980  HG1 SER A 648      42.530  33.760  56.880  1.00  0.00           H
ATOM    981  C   SER A 648      40.650  33.310  54.220  1.00  0.00           C
ATOM    982  O   SER A 648      40.210  32.580  53.310  1.00  0.00           O
ATOM    983  N   LEU A 649      39.890  33.830  55.160  1.00  0.00           N
ATOM    984  HN  LEU A 649      40.420  34.160  55.940  1.00  0.00           H
ATOM    985  CA  LEU A 649      38.470  33.700  55.280  1.00  0.00           C
ATOM    986  HA  LEU A 649      38.260  32.650  55.170  1.00  0.00           H
ATOM    987  CB  LEU A 649      37.970  34.420  56.570  1.00  0.00           C
ATOM    988  HB1 LEU A 649      38.210  35.490  56.400  1.00  0.00           H
ATOM    989  HB2 LEU A 649      38.570  34.010  57.410  1.00  0.00           H
ATOM    990  CG  LEU A 649      36.430  34.330  56.860  1.00  0.00           C
ATOM    991  HG  LEU A 649      35.830  34.830  56.090  1.00  0.00           H
ATOM    992  CD1 LEU A 649      35.930  32.900  56.690  1.00  0.00           C
ATOM    993 HD11 LEU A 649      36.550  32.220  57.310  1.00  0.00           H
ATOM    994 HD12 LEU A 649      35.900  32.570  55.630  1.00  0.00           H
ATOM    995 HD13 LEU A 649      34.870  32.780  57.000  1.00  0.00           H
ATOM    996  CD2 LEU A 649      36.050  34.840  58.230  1.00  0.00           C
ATOM    997 HD21 LEU A 649      36.670  34.320  58.990  1.00  0.00           H
ATOM    998 HD22 LEU A 649      35.020  34.400  58.300  1.00  0.00           H
ATOM    999 HD23 LEU A 649      36.150  35.940  58.180  1.00  0.00           H
ATOM   1000  C   LEU A 649      37.800  34.380  54.050  1.00  0.00           C
ATOM   1001  O   LEU A 649      36.910  33.800  53.390  1.00  0.00           O
ATOM   1002  N   THR A 650      38.230  35.620  53.750  1.00  0.00           N
ATOM   1003  HN  THR A 650      38.910  36.050  54.340  1.00  0.00           H
ATOM   1004  CA  THR A 650      37.670  36.360  52.540  1.00  0.00           C
ATOM   1005  HA  THR A 650      36.610  36.480  52.660  1.00  0.00           H
ATOM   1006  CB  THR A 650      38.190  37.780  52.320  1.00  0.00           C
ATOM   1007  HB  THR A 650      39.270  37.720  52.080  1.00  0.00           H
ATOM   1008  OG1 THR A 650      37.760  38.690  53.330  1.00  0.00           O
ATOM   1009  HG1 THR A 650      38.140  38.400  54.150  1.00  0.00           H
ATOM   1010  CG2 THR A 650      37.530  38.320  50.990  1.00  0.00           C
ATOM   1011 HG21 THR A 650      37.720  39.420  50.900  1.00  0.00           H
ATOM   1012 HG22 THR A 650      36.450  38.110  50.890  1.00  0.00           H
ATOM   1013 HG23 THR A 650      38.060  37.870  50.120  1.00  0.00           H
ATOM   1014  C   THR A 650      37.870  35.460  51.210  1.00  0.00           C
ATOM   1015  O   THR A 650      37.030  35.290  50.370  1.00  0.00           O
ATOM   1016  N   GLY A 651      39.150  34.980  51.130  1.00  0.00           N
ATOM   1017  HN  GLY A 651      39.710  35.150  51.940  1.00  0.00           H
ATOM   1018  CA  GLY A 651      39.740  34.170  50.110  1.00  0.00           C
ATOM   1019  HA1 GLY A 651      40.710  33.830  50.440  1.00  0.00           H
ATOM   1020  HA2 GLY A 651      39.860  34.690  49.170  1.00  0.00           H
ATOM   1021  C   GLY A 651      38.980  32.870  49.870  1.00  0.00           C
ATOM   1022  O   GLY A 651      38.630  32.490  48.740  1.00  0.00           O
ATOM   1023  N   ILE A 652      38.710  32.010  50.960  1.00  0.00           N
ATOM   1024  HN  ILE A 652      38.820  32.420  51.860  1.00  0.00           H
ATOM   1025  CA  ILE A 652      38.070  30.680  50.860  1.00  0.00           C
ATOM   1026  HA  ILE A 652      38.790  30.170  50.260  1.00  0.00           H
ATOM   1027  CB  ILE A 652      38.020  29.980  52.250  1.00  0.00           C
ATOM   1028  HB  ILE A 652      38.910  30.380  52.780  1.00  0.00           H
ATOM   1029  CG2 ILE A 652      36.770  30.400  53.070  1.00  0.00           C
ATOM   1030 HG21 ILE A 652      35.830  30.040  52.620  1.00  0.00           H
ATOM   1031 HG22 ILE A 652      36.830  31.500  53.270  1.00  0.00           H
ATOM   1032 HG23 ILE A 652      36.790  29.920  54.080  1.00  0.00           H
ATOM   1033  CG1 ILE A 652      38.270  28.500  52.270  1.00  0.00           C
ATOM   1034 HG11 ILE A 652      37.620  28.070  51.480  1.00  0.00           H
ATOM   1035 HG12 ILE A 652      37.880  28.100  53.220  1.00  0.00           H
ATOM   1036  CD  ILE A 652      39.790  28.170  52.100  1.00  0.00           C
ATOM   1037  HD1 ILE A 652      40.400  29.100  52.130  1.00  0.00           H
ATOM   1038  HD2 ILE A 652      40.030  27.760  51.100  1.00  0.00           H
ATOM   1039  HD3 ILE A 652      40.120  27.470  52.890  1.00  0.00           H
ATOM   1040  C   ILE A 652      36.680  30.650  50.170  1.00  0.00           C
ATOM   1041  O   ILE A 652      36.270  29.690  49.610  1.00  0.00           O
ATOM   1042  N   ALA A 653      35.960  31.780  50.190  1.00  0.00           N
ATOM   1043  HN  ALA A 653      36.360  32.570  50.640  1.00  0.00           H
ATOM   1044  CA  ALA A 653      34.670  32.110  49.560  1.00  0.00           C
ATOM   1045  HA  ALA A 653      33.960  31.300  49.540  1.00  0.00           H
ATOM   1046  CB  ALA A 653      34.070  33.220  50.380  1.00  0.00           C
ATOM   1047  HB1 ALA A 653      33.620  32.820  51.310  1.00  0.00           H
ATOM   1048  HB2 ALA A 653      33.210  33.680  49.850  1.00  0.00           H
ATOM   1049  HB3 ALA A 653      34.770  34.070  50.550  1.00  0.00           H
ATOM   1050  C   ALA A 653      35.020  32.710  48.230  1.00  0.00           C
ATOM   1051  O   ALA A 653      34.710  32.210  47.150  1.00  0.00           O
ATOM   1052  N   TYR A 654      35.750  33.810  48.230  1.00  0.00           N
ATOM   1053  HN  TYR A 654      36.130  34.240  49.050  1.00  0.00           H
ATOM   1054  CA  TYR A 654      36.240  34.540  47.010  1.00  0.00           C
ATOM   1055  HA  TYR A 654      35.350  35.000  46.600  1.00  0.00           H
ATOM   1056  CB  TYR A 654      37.180  35.730  47.400  1.00  0.00           C
ATOM   1057  HB1 TYR A 654      38.100  35.320  47.860  1.00  0.00           H
ATOM   1058  HB2 TYR A 654      36.700  36.450  48.110  1.00  0.00           H
ATOM   1059  CG  TYR A 654      37.470  36.600  46.190  1.00  0.00           C
ATOM   1060  CD1 TYR A 654      38.730  36.610  45.600  1.00  0.00           C
ATOM   1061  HD1 TYR A 654      39.420  35.860  45.980  1.00  0.00           H
ATOM   1062  CE1 TYR A 654      39.070  37.490  44.570  1.00  0.00           C
ATOM   1063  HE1 TYR A 654      39.990  37.450  44.020  1.00  0.00           H
ATOM   1064  CZ  TYR A 654      38.080  38.390  44.140  1.00  0.00           C
ATOM   1065  OH  TYR A 654      38.390  39.400  43.160  1.00  0.00           O
ATOM   1066  HH  TYR A 654      39.180  39.110  42.700  1.00  0.00           H
ATOM   1067  CD2 TYR A 654      36.590  37.610  45.900  1.00  0.00           C
ATOM   1068  HD2 TYR A 654      35.610  37.610  46.350  1.00  0.00           H
ATOM   1069  CE2 TYR A 654      36.910  38.460  44.800  1.00  0.00           C
ATOM   1070  HE2 TYR A 654      36.240  39.230  44.460  1.00  0.00           H
ATOM   1071  C   TYR A 654      36.790  33.740  45.850  1.00  0.00           C
ATOM   1072  O   TYR A 654      36.240  33.840  44.760  1.00  0.00           O
ATOM   1073  N   SER A 655      37.860  32.920  46.130  1.00  0.00           N
ATOM   1074  HN  SER A 655      38.310  32.940  47.020  1.00  0.00           H
ATOM   1075  CA  SER A 655      38.270  31.890  45.240  1.00  0.00           C
ATOM   1076  HA  SER A 655      38.630  32.340  44.320  1.00  0.00           H
ATOM   1077  CB  SER A 655      39.670  31.280  45.660  1.00  0.00           C
ATOM   1078  HB1 SER A 655      40.350  32.150  45.580  1.00  0.00           H
ATOM   1079  HB2 SER A 655      39.920  30.420  44.990  1.00  0.00           H
ATOM   1080  OG  SER A 655      39.820  30.920  47.020  1.00  0.00           O
ATOM   1081  HG1 SER A 655      39.140  31.400  47.490  1.00  0.00           H
ATOM   1082  C   SER A 655      37.360  30.770  44.990  1.00  0.00           C
ATOM   1083  O   SER A 655      37.180  30.410  43.860  1.00  0.00           O
ATOM   1084  N   LEU A 656      36.650  30.110  45.990  1.00  0.00           N
ATOM   1085  HN  LEU A 656      36.790  30.390  46.940  1.00  0.00           H
ATOM   1086  CA  LEU A 656      35.790  28.910  45.680  1.00  0.00           C
ATOM   1087  HA  LEU A 656      36.430  28.090  45.420  1.00  0.00           H
ATOM   1088  CB  LEU A 656      35.220  28.380  47.010  1.00  0.00           C
ATOM   1089  HB1 LEU A 656      34.720  29.220  47.540  1.00  0.00           H
ATOM   1090  HB2 LEU A 656      36.000  27.820  47.570  1.00  0.00           H
ATOM   1091  CG  LEU A 656      34.180  27.200  46.820  1.00  0.00           C
ATOM   1092  HG  LEU A 656      33.250  27.380  46.250  1.00  0.00           H
ATOM   1093  CD1 LEU A 656      34.870  25.990  46.050  1.00  0.00           C
ATOM   1094 HD11 LEU A 656      35.300  26.340  45.090  1.00  0.00           H
ATOM   1095 HD12 LEU A 656      34.160  25.200  45.750  1.00  0.00           H
ATOM   1096 HD13 LEU A 656      35.710  25.480  46.560  1.00  0.00           H
ATOM   1097  CD2 LEU A 656      33.690  26.660  48.230  1.00  0.00           C
ATOM   1098 HD21 LEU A 656      34.510  26.320  48.890  1.00  0.00           H
ATOM   1099 HD22 LEU A 656      33.030  25.790  48.030  1.00  0.00           H
ATOM   1100 HD23 LEU A 656      33.120  27.440  48.780  1.00  0.00           H
ATOM   1101  C   LEU A 656      34.620  29.120  44.730  1.00  0.00           C
ATOM   1102  O   LEU A 656      34.350  28.490  43.710  1.00  0.00           O
ATOM   1103  N   PHE A 657      33.890  30.210  45.000  1.00  0.00           N
ATOM   1104  HN  PHE A 657      34.070  30.610  45.890  1.00  0.00           H
ATOM   1105  CA  PHE A 657      32.770  30.730  44.180  1.00  0.00           C
ATOM   1106  HA  PHE A 657      32.330  29.880  43.670  1.00  0.00           H
ATOM   1107  CB  PHE A 657      31.700  31.490  44.960  1.00  0.00           C
ATOM   1108  HB1 PHE A 657      30.840  31.850  44.350  1.00  0.00           H
ATOM   1109  HB2 PHE A 657      32.090  32.380  45.490  1.00  0.00           H
ATOM   1110  CG  PHE A 657      31.160  30.580  46.030  1.00  0.00           C
ATOM   1111  CD1 PHE A 657      31.210  29.190  46.010  1.00  0.00           C
ATOM   1112  HD1 PHE A 657      31.620  28.690  45.140  1.00  0.00           H
ATOM   1113  CE1 PHE A 657      30.700  28.390  46.980  1.00  0.00           C
ATOM   1114  HE1 PHE A 657      30.860  27.330  46.830  1.00  0.00           H
ATOM   1115  CZ  PHE A 657      29.910  28.960  48.070  1.00  0.00           C
ATOM   1116  HZ  PHE A 657      29.550  28.320  48.870  1.00  0.00           H
ATOM   1117  CD2 PHE A 657      30.490  31.150  47.130  1.00  0.00           C
ATOM   1118  HD2 PHE A 657      30.410  32.230  47.140  1.00  0.00           H
ATOM   1119  CE2 PHE A 657      29.870  30.360  48.120  1.00  0.00           C
ATOM   1120  HE2 PHE A 657      29.330  30.820  48.940  1.00  0.00           H
ATOM   1121  C   PHE A 657      33.050  31.610  43.010  1.00  0.00           C
ATOM   1122  O   PHE A 657      32.250  32.070  42.190  1.00  0.00           O
ATOM   1123  N   ALA A 658      34.380  31.880  42.980  1.00  0.00           N
ATOM   1124  HN  ALA A 658      34.880  31.470  43.740  1.00  0.00           H
ATOM   1125  CA  ALA A 658      35.120  32.710  42.100  1.00  0.00           C
ATOM   1126  HA  ALA A 658      36.060  32.960  42.560  1.00  0.00           H
ATOM   1127  CB  ALA A 658      35.400  31.950  40.800  1.00  0.00           C
ATOM   1128  HB1 ALA A 658      34.470  31.440  40.510  1.00  0.00           H
ATOM   1129  HB2 ALA A 658      36.150  31.140  40.960  1.00  0.00           H
ATOM   1130  HB3 ALA A 658      35.740  32.680  40.020  1.00  0.00           H
ATOM   1131  C   ALA A 658      34.600  34.060  41.680  1.00  0.00           C
ATOM   1132  O   ALA A 658      34.020  34.200  40.610  1.00  0.00           O
ATOM   1133  N   GLY A 659      34.890  35.150  42.460  1.00  0.00           N
ATOM   1134  HN  GLY A 659      35.260  35.030  43.380  1.00  0.00           H
ATOM   1135  CA  GLY A 659      34.550  36.550  42.010  1.00  0.00           C
ATOM   1136  HA1 GLY A 659      34.670  37.190  42.870  1.00  0.00           H
ATOM   1137  HA2 GLY A 659      33.520  36.450  41.680  1.00  0.00           H
ATOM   1138  C   GLY A 659      35.360  37.230  40.880  1.00  0.00           C
ATOM   1139  O   GLY A 659      34.890  38.000  40.040  1.00  0.00           O
ATOM   1140  N   GLN A 660      36.670  36.790  40.780  1.00  0.00           N
ATOM   1141  HN  GLN A 660      36.830  36.120  41.500  1.00  0.00           H
ATOM   1142  CA  GLN A 660      37.570  37.000  39.710  1.00  0.00           C
ATOM   1143  HA  GLN A 660      37.230  36.660  38.740  1.00  0.00           H
ATOM   1144  CB  GLN A 660      37.990  38.410  39.540  1.00  0.00           C
ATOM   1145  HB1 GLN A 660      38.310  38.880  40.500  1.00  0.00           H
ATOM   1146  HB2 GLN A 660      37.080  38.870  39.120  1.00  0.00           H
ATOM   1147  CG  GLN A 660      39.030  38.720  38.460  1.00  0.00           C
ATOM   1148  HG1 GLN A 660      40.020  38.330  38.780  1.00  0.00           H
ATOM   1149  HG2 GLN A 660      39.210  39.790  38.230  1.00  0.00           H
ATOM   1150  CD  GLN A 660      38.920  37.820  37.250  1.00  0.00           C
ATOM   1151  OE1 GLN A 660      39.600  36.840  37.090  1.00  0.00           O
ATOM   1152  NE2 GLN A 660      37.950  38.200  36.430  1.00  0.00           N
ATOM   1153 HE21 GLN A 660      37.720  37.710  35.590  1.00  0.00           H
ATOM   1154 HE22 GLN A 660      37.420  39.010  36.680  1.00  0.00           H
ATOM   1155  C   GLN A 660      38.860  36.130  39.960  1.00  0.00           C
ATOM   1156  O   GLN A 660      39.820  36.620  40.590  1.00  0.00           O
ATOM   1157  N   PRO A 661      38.970  34.890  39.550  1.00  0.00           N
ATOM   1158  CD  PRO A 661      37.970  34.210  38.630  1.00  0.00           C
ATOM   1159  HD1 PRO A 661      37.860  34.800  37.690  1.00  0.00           H
ATOM   1160  HD2 PRO A 661      36.990  34.060  39.110  1.00  0.00           H
ATOM   1161  CA  PRO A 661      39.910  33.930  40.030  1.00  0.00           C
ATOM   1162  HA  PRO A 661      39.970  34.000  41.110  1.00  0.00           H
ATOM   1163  CB  PRO A 661      39.350  32.540  39.690  1.00  0.00           C
ATOM   1164  HB1 PRO A 661      38.520  32.340  40.390  1.00  0.00           H
ATOM   1165  HB2 PRO A 661      40.090  31.720  39.710  1.00  0.00           H
ATOM   1166  CG  PRO A 661      38.690  32.860  38.400  1.00  0.00           C
ATOM   1167  HG1 PRO A 661      39.430  33.000  37.580  1.00  0.00           H
ATOM   1168  HG2 PRO A 661      37.940  32.100  38.080  1.00  0.00           H
ATOM   1169  C   PRO A 661      41.340  34.140  39.660  1.00  0.00           C
ATOM   1170  O   PRO A 661      42.150  33.350  40.060  1.00  0.00           O
ATOM   1171  N   LEU A 662      41.650  35.190  38.940  1.00  0.00           N
ATOM   1172  HN  LEU A 662      40.970  35.730  38.430  1.00  0.00           H
ATOM   1173  CA  LEU A 662      42.980  35.570  38.670  1.00  0.00           C
ATOM   1174  HA  LEU A 662      43.580  34.690  38.810  1.00  0.00           H
ATOM   1175  CB  LEU A 662      43.110  35.950  37.250  1.00  0.00           C
ATOM   1176  HB1 LEU A 662      44.010  36.550  37.030  1.00  0.00           H
ATOM   1177  HB2 LEU A 662      42.220  36.570  36.980  1.00  0.00           H
ATOM   1178  CG  LEU A 662      43.290  34.690  36.290  1.00  0.00           C
ATOM   1179  HG  LEU A 662      43.450  35.140  35.290  1.00  0.00           H
ATOM   1180  CD1 LEU A 662      44.600  33.770  36.510  1.00  0.00           C
ATOM   1181 HD11 LEU A 662      45.240  34.330  37.240  1.00  0.00           H
ATOM   1182 HD12 LEU A 662      45.170  33.690  35.560  1.00  0.00           H
ATOM   1183 HD13 LEU A 662      44.350  32.760  36.880  1.00  0.00           H
ATOM   1184  CD2 LEU A 662      42.000  33.880  36.120  1.00  0.00           C
ATOM   1185 HD21 LEU A 662      42.130  33.110  35.330  1.00  0.00           H
ATOM   1186 HD22 LEU A 662      41.130  34.530  35.890  1.00  0.00           H
ATOM   1187 HD23 LEU A 662      41.710  33.230  36.980  1.00  0.00           H
ATOM   1188  C   LEU A 662      43.530  36.680  39.550  1.00  0.00           C
ATOM   1189  O   LEU A 662      44.710  37.030  39.550  1.00  0.00           O
ATOM   1190  N   THR A 663      42.720  37.150  40.520  1.00  0.00           N
ATOM   1191  HN  THR A 663      41.830  36.710  40.570  1.00  0.00           H
ATOM   1192  CA  THR A 663      43.090  38.120  41.520  1.00  0.00           C
ATOM   1193  HA  THR A 663      44.080  38.470  41.250  1.00  0.00           H
ATOM   1194  CB  THR A 663      42.170  39.430  41.480  1.00  0.00           C
ATOM   1195  HB  THR A 663      42.620  40.040  42.290  1.00  0.00           H
ATOM   1196  OG1 THR A 663      40.780  39.180  41.650  1.00  0.00           O
ATOM   1197  HG1 THR A 663      40.610  38.530  40.960  1.00  0.00           H
ATOM   1198  CG2 THR A 663      42.230  40.180  40.260  1.00  0.00           C
ATOM   1199 HG21 THR A 663      43.290  40.500  40.170  1.00  0.00           H
ATOM   1200 HG22 THR A 663      41.520  41.040  40.230  1.00  0.00           H
ATOM   1201 HG23 THR A 663      42.020  39.510  39.400  1.00  0.00           H
ATOM   1202  C   THR A 663      43.030  37.650  42.990  1.00  0.00           C
ATOM   1203  O   THR A 663      42.270  36.750  43.290  1.00  0.00           O
ATOM   1204  N   ILE A 664      43.920  38.330  43.760  1.00  0.00           N
ATOM   1205  HN  ILE A 664      44.410  39.070  43.300  1.00  0.00           H
ATOM   1206  CA  ILE A 664      44.350  37.850  45.030  1.00  0.00           C
ATOM   1207  HA  ILE A 664      43.580  37.190  45.430  1.00  0.00           H
ATOM   1208  CB  ILE A 664      45.630  36.950  45.030  1.00  0.00           C
ATOM   1209  HB  ILE A 664      46.540  37.390  44.560  1.00  0.00           H
ATOM   1210  CG2 ILE A 664      45.920  36.690  46.520  1.00  0.00           C
ATOM   1211 HG21 ILE A 664      45.030  36.480  47.140  1.00  0.00           H
ATOM   1212 HG22 ILE A 664      46.330  37.580  47.060  1.00  0.00           H
ATOM   1213 HG23 ILE A 664      46.580  35.800  46.640  1.00  0.00           H
ATOM   1214  CG1 ILE A 664      45.360  35.610  44.370  1.00  0.00           C
ATOM   1215 HG11 ILE A 664      46.290  35.040  44.160  1.00  0.00           H
ATOM   1216 HG12 ILE A 664      44.980  35.760  43.340  1.00  0.00           H
ATOM   1217  CD  ILE A 664      44.350  34.600  44.970  1.00  0.00           C
ATOM   1218  HD1 ILE A 664      44.520  33.610  44.480  1.00  0.00           H
ATOM   1219  HD2 ILE A 664      43.290  34.890  44.790  1.00  0.00           H
ATOM   1220  HD3 ILE A 664      44.600  34.540  46.040  1.00  0.00           H
ATOM   1221  C   ILE A 664      44.430  38.990  46.020  1.00  0.00           C
ATOM   1222  O   ILE A 664      44.850  40.070  45.610  1.00  0.00           O
ATOM   1223  N   LEU A 665      43.780  38.880  47.200  1.00  0.00           N
ATOM   1224  HN  LEU A 665      43.500  37.980  47.510  1.00  0.00           H
ATOM   1225  CA  LEU A 665      43.640  39.940  48.140  1.00  0.00           C
ATOM   1226  HA  LEU A 665      44.100  40.830  47.730  1.00  0.00           H
ATOM   1227  CB  LEU A 665      42.160  40.260  48.530  1.00  0.00           C
ATOM   1228  HB1 LEU A 665      41.970  41.170  47.930  1.00  0.00           H
ATOM   1229  HB2 LEU A 665      42.020  40.550  49.600  1.00  0.00           H
ATOM   1230  CG  LEU A 665      41.030  39.310  47.980  1.00  0.00           C
ATOM   1231  HG  LEU A 665      41.050  39.430  46.880  1.00  0.00           H
ATOM   1232  CD1 LEU A 665      41.050  37.840  48.350  1.00  0.00           C
ATOM   1233 HD11 LEU A 665      40.030  37.450  48.590  1.00  0.00           H
ATOM   1234 HD12 LEU A 665      41.750  37.720  49.200  1.00  0.00           H
ATOM   1235 HD13 LEU A 665      41.440  37.280  47.480  1.00  0.00           H
ATOM   1236  CD2 LEU A 665      39.720  39.980  48.390  1.00  0.00           C
ATOM   1237 HD21 LEU A 665      38.900  39.280  48.150  1.00  0.00           H
ATOM   1238 HD22 LEU A 665      39.490  40.960  47.920  1.00  0.00           H
ATOM   1239 HD23 LEU A 665      39.690  40.130  49.490  1.00  0.00           H
ATOM   1240  C   LEU A 665      44.460  39.690  49.440  1.00  0.00           C
ATOM   1241  O   LEU A 665      44.570  38.570  50.010  1.00  0.00           O
ATOM   1242  N   GLY A 666      45.210  40.750  49.940  1.00  0.00           N
ATOM   1243  HN  GLY A 666      44.960  41.630  49.550  1.00  0.00           H
ATOM   1244  CA  GLY A 666      45.980  40.510  51.090  1.00  0.00           C
ATOM   1245  HA1 GLY A 666      46.810  39.910  50.740  1.00  0.00           H
ATOM   1246  HA2 GLY A 666      45.430  40.070  51.890  1.00  0.00           H
ATOM   1247  C   GLY A 666      46.570  41.790  51.670  1.00  0.00           C
ATOM   1248  O   GLY A 666      47.180  41.660  52.750  1.00  0.00           O
ATOM   1249  N   SER A 667      46.480  42.920  50.970  1.00  0.00           N
ATOM   1250  HN  SER A 667      45.990  43.020  50.110  1.00  0.00           H
ATOM   1251  CA  SER A 667      46.960  44.170  51.600  1.00  0.00           C
ATOM   1252  HA  SER A 667      46.600  44.340  52.600  1.00  0.00           H
ATOM   1253  CB  SER A 667      48.520  44.330  51.480  1.00  0.00           C
ATOM   1254  HB1 SER A 667      48.770  44.250  50.400  1.00  0.00           H
ATOM   1255  HB2 SER A 667      48.950  43.460  52.030  1.00  0.00           H
ATOM   1256  OG  SER A 667      49.130  45.440  52.070  1.00  0.00           O
ATOM   1257  HG1 SER A 667      49.090  46.130  51.400  1.00  0.00           H
ATOM   1258  C   SER A 667      46.300  45.280  50.840  1.00  0.00           C
ATOM   1259  O   SER A 667      46.060  45.240  49.660  1.00  0.00           O
ATOM   1260  N   THR A 668      45.840  46.300  51.510  1.00  0.00           N
ATOM   1261  HN  THR A 668      46.050  46.400  52.480  1.00  0.00           H
ATOM   1262  CA  THR A 668      45.030  47.280  50.760  1.00  0.00           C
ATOM   1263  HA  THR A 668      45.290  47.300  49.710  1.00  0.00           H
ATOM   1264  CB  THR A 668      43.510  47.140  50.830  1.00  0.00           C
ATOM   1265  HB  THR A 668      43.280  46.330  50.100  1.00  0.00           H
ATOM   1266  OG1 THR A 668      42.740  48.290  50.550  1.00  0.00           O
ATOM   1267  HG1 THR A 668      42.700  48.200  49.600  1.00  0.00           H
ATOM   1268  CG2 THR A 668      43.270  46.780  52.320  1.00  0.00           C
ATOM   1269 HG21 THR A 668      42.190  46.650  52.520  1.00  0.00           H
ATOM   1270 HG22 THR A 668      43.410  47.720  52.900  1.00  0.00           H
ATOM   1271 HG23 THR A 668      43.710  45.810  52.660  1.00  0.00           H
ATOM   1272  C   THR A 668      45.480  48.710  51.260  1.00  0.00           C
ATOM   1273  O   THR A 668      45.500  49.060  52.470  1.00  0.00           O
ATOM   1274  N   GLY A 669      46.050  49.560  50.330  1.00  0.00           N
ATOM   1275  HN  GLY A 669      46.130  49.240  49.390  1.00  0.00           H
ATOM   1276  CA  GLY A 669      46.520  50.870  50.590  1.00  0.00           C
ATOM   1277  HA1 GLY A 669      46.980  51.330  49.730  1.00  0.00           H
ATOM   1278  HA2 GLY A 669      47.230  50.910  51.400  1.00  0.00           H
ATOM   1279  C   GLY A 669      45.430  51.850  50.970  1.00  0.00           C
ATOM   1280  O   GLY A 669      45.570  52.610  51.920  1.00  0.00           O
ATOM   1281  N   PRO A 670      44.270  51.920  50.240  1.00  0.00           N
ATOM   1282  CD  PRO A 670      44.140  51.530  48.790  1.00  0.00           C
ATOM   1283  HD1 PRO A 670      43.570  50.580  48.880  1.00  0.00           H
ATOM   1284  HD2 PRO A 670      45.130  51.380  48.300  1.00  0.00           H
ATOM   1285  CA  PRO A 670      43.230  52.850  50.540  1.00  0.00           C
ATOM   1286  HA  PRO A 670      43.720  53.800  50.710  1.00  0.00           H
ATOM   1287  CB  PRO A 670      42.280  52.850  49.270  1.00  0.00           C
ATOM   1288  HB1 PRO A 670      41.920  53.890  49.190  1.00  0.00           H
ATOM   1289  HB2 PRO A 670      41.570  52.010  49.170  1.00  0.00           H
ATOM   1290  CG  PRO A 670      43.260  52.680  48.130  1.00  0.00           C
ATOM   1291  HG1 PRO A 670      42.970  52.280  47.140  1.00  0.00           H
ATOM   1292  HG2 PRO A 670      43.910  53.590  48.100  1.00  0.00           H
ATOM   1293  C   PRO A 670      42.450  52.510  51.810  1.00  0.00           C
ATOM   1294  O   PRO A 670      42.010  53.460  52.480  1.00  0.00           O
ATOM   1295  N   VAL A 671      42.140  51.240  51.990  1.00  0.00           N
ATOM   1296  HN  VAL A 671      42.550  50.470  51.500  1.00  0.00           H
ATOM   1297  CA  VAL A 671      41.420  50.910  53.230  1.00  0.00           C
ATOM   1298  HA  VAL A 671      40.570  51.580  53.270  1.00  0.00           H
ATOM   1299  CB  VAL A 671      40.920  49.470  53.210  1.00  0.00           C
ATOM   1300  HB  VAL A 671      41.760  48.830  52.880  1.00  0.00           H
ATOM   1301  CG1 VAL A 671      40.580  48.920  54.600  1.00  0.00           C
ATOM   1302 HG11 VAL A 671      41.390  48.790  55.340  1.00  0.00           H
ATOM   1303 HG12 VAL A 671      40.160  47.900  54.410  1.00  0.00           H
ATOM   1304 HG13 VAL A 671      39.730  49.440  55.110  1.00  0.00           H
ATOM   1305  CG2 VAL A 671      39.710  49.380  52.240  1.00  0.00           C
ATOM   1306 HG21 VAL A 671      40.020  49.530  51.190  1.00  0.00           H
ATOM   1307 HG22 VAL A 671      38.990  50.140  52.600  1.00  0.00           H
ATOM   1308 HG23 VAL A 671      39.360  48.340  52.440  1.00  0.00           H
ATOM   1309  C   VAL A 671      42.330  51.220  54.430  1.00  0.00           C
ATOM   1310  O   VAL A 671      41.830  51.790  55.360  1.00  0.00           O
ATOM   1311  N   LEU A 672      43.620  50.920  54.510  1.00  0.00           N
ATOM   1312  HN  LEU A 672      44.040  50.520  53.700  1.00  0.00           H
ATOM   1313  CA  LEU A 672      44.420  51.170  55.730  1.00  0.00           C
ATOM   1314  HA  LEU A 672      43.940  50.690  56.570  1.00  0.00           H
ATOM   1315  CB  LEU A 672      45.830  50.560  55.460  1.00  0.00           C
ATOM   1316  HB1 LEU A 672      46.330  51.270  54.770  1.00  0.00           H
ATOM   1317  HB2 LEU A 672      45.710  49.580  54.950  1.00  0.00           H
ATOM   1318  CG  LEU A 672      46.640  50.510  56.720  1.00  0.00           C
ATOM   1319  HG  LEU A 672      46.590  51.470  57.280  1.00  0.00           H
ATOM   1320  CD1 LEU A 672      46.160  49.310  57.640  1.00  0.00           C
ATOM   1321 HD11 LEU A 672      45.100  49.370  57.940  1.00  0.00           H
ATOM   1322 HD12 LEU A 672      46.790  49.370  58.550  1.00  0.00           H
ATOM   1323 HD13 LEU A 672      46.320  48.320  57.140  1.00  0.00           H
ATOM   1324  CD2 LEU A 672      48.200  50.320  56.470  1.00  0.00           C
ATOM   1325 HD21 LEU A 672      48.660  50.230  57.480  1.00  0.00           H
ATOM   1326 HD22 LEU A 672      48.580  51.210  55.900  1.00  0.00           H
ATOM   1327 HD23 LEU A 672      48.410  49.450  55.810  1.00  0.00           H
ATOM   1328  C   LEU A 672      44.570  52.600  56.190  1.00  0.00           C
ATOM   1329  O   LEU A 672      44.670  52.920  57.360  1.00  0.00           O
ATOM   1330  N   VAL A 673      44.580  53.530  55.200  1.00  0.00           N
ATOM   1331  HN  VAL A 673      44.600  53.140  54.280  1.00  0.00           H
ATOM   1332  CA  VAL A 673      44.320  54.990  55.320  1.00  0.00           C
ATOM   1333  HA  VAL A 673      45.100  55.520  55.840  1.00  0.00           H
ATOM   1334  CB  VAL A 673      44.390  55.720  53.980  1.00  0.00           C
ATOM   1335  HB  VAL A 673      43.630  55.230  53.350  1.00  0.00           H
ATOM   1336  CG1 VAL A 673      43.950  57.160  54.200  1.00  0.00           C
ATOM   1337 HG11 VAL A 673      44.360  57.530  55.150  1.00  0.00           H
ATOM   1338 HG12 VAL A 673      42.850  57.080  54.260  1.00  0.00           H
ATOM   1339 HG13 VAL A 673      44.160  57.790  53.300  1.00  0.00           H
ATOM   1340  CG2 VAL A 673      45.860  55.670  53.490  1.00  0.00           C
ATOM   1341 HG21 VAL A 673      45.890  56.190  52.520  1.00  0.00           H
ATOM   1342 HG22 VAL A 673      46.230  54.620  53.360  1.00  0.00           H
ATOM   1343 HG23 VAL A 673      46.540  56.230  54.160  1.00  0.00           H
ATOM   1344  C   VAL A 673      43.010  55.310  56.030  1.00  0.00           C
ATOM   1345  O   VAL A 673      42.930  56.110  56.940  1.00  0.00           O
ATOM   1346  N   PHE A 674      41.930  54.630  55.570  1.00  0.00           N
ATOM   1347  HN  PHE A 674      42.020  53.860  54.950  1.00  0.00           H
ATOM   1348  CA  PHE A 674      40.630  54.680  56.160  1.00  0.00           C
ATOM   1349  HA  PHE A 674      40.440  55.750  56.250  1.00  0.00           H
ATOM   1350  CB  PHE A 674      39.480  53.980  55.380  1.00  0.00           C
ATOM   1351  HB1 PHE A 674      39.380  52.890  55.540  1.00  0.00           H
ATOM   1352  HB2 PHE A 674      39.540  54.040  54.270  1.00  0.00           H
ATOM   1353  CG  PHE A 674      38.140  54.520  55.710  1.00  0.00           C
ATOM   1354  CD1 PHE A 674      37.600  55.620  55.020  1.00  0.00           C
ATOM   1355  HD1 PHE A 674      38.130  56.140  54.230  1.00  0.00           H
ATOM   1356  CE1 PHE A 674      36.300  56.140  55.260  1.00  0.00           C
ATOM   1357  HE1 PHE A 674      35.960  57.000  54.690  1.00  0.00           H
ATOM   1358  CZ  PHE A 674      35.560  55.550  56.270  1.00  0.00           C
ATOM   1359  HZ  PHE A 674      34.550  55.780  56.580  1.00  0.00           H
ATOM   1360  CD2 PHE A 674      37.290  53.930  56.660  1.00  0.00           C
ATOM   1361  HD2 PHE A 674      37.530  53.010  57.190  1.00  0.00           H
ATOM   1362  CE2 PHE A 674      36.080  54.500  57.050  1.00  0.00           C
ATOM   1363  HE2 PHE A 674      35.500  54.030  57.830  1.00  0.00           H
ATOM   1364  C   PHE A 674      40.620  54.170  57.560  1.00  0.00           C
ATOM   1365  O   PHE A 674      40.070  54.740  58.480  1.00  0.00           O
ATOM   1366  N   GLU A 675      41.210  52.960  57.820  1.00  0.00           N
ATOM   1367  HN  GLU A 675      41.560  52.420  57.050  1.00  0.00           H
ATOM   1368  CA  GLU A 675      41.300  52.410  59.200  1.00  0.00           C
ATOM   1369  HA  GLU A 675      40.270  52.410  59.490  1.00  0.00           H
ATOM   1370  CB  GLU A 675      41.910  51.060  59.320  1.00  0.00           C
ATOM   1371  HB1 GLU A 675      42.010  50.710  60.370  1.00  0.00           H
ATOM   1372  HB2 GLU A 675      42.920  51.140  58.870  1.00  0.00           H
ATOM   1373  CG  GLU A 675      41.060  50.010  58.580  1.00  0.00           C
ATOM   1374  HG1 GLU A 675      41.660  49.120  58.270  1.00  0.00           H
ATOM   1375  HG2 GLU A 675      40.540  50.420  57.700  1.00  0.00           H
ATOM   1376  CD  GLU A 675      39.980  49.400  59.500  1.00  0.00           C
ATOM   1377  OE1 GLU A 675      39.400  48.370  59.110  1.00  0.00           O
ATOM   1378  OE2 GLU A 675      39.690  49.970  60.610  1.00  0.00           O
ATOM   1379  C   GLU A 675      41.970  53.360  60.160  1.00  0.00           C
ATOM   1380  O   GLU A 675      41.470  53.440  61.300  1.00  0.00           O
ATOM   1381  N   LYS A 676      43.030  54.040  59.720  1.00  0.00           N
ATOM   1382  HN  LYS A 676      43.350  53.810  58.810  1.00  0.00           H
ATOM   1383  CA  LYS A 676      43.750  55.070  60.480  1.00  0.00           C
ATOM   1384  HA  LYS A 676      43.860  54.630  61.460  1.00  0.00           H
ATOM   1385  CB  LYS A 676      45.230  55.310  60.030  1.00  0.00           C
ATOM   1386  HB1 LYS A 676      45.410  55.140  58.950  1.00  0.00           H
ATOM   1387  HB2 LYS A 676      45.710  54.470  60.580  1.00  0.00           H
ATOM   1388  CG  LYS A 676      45.820  56.620  60.510  1.00  0.00           C
ATOM   1389  HG1 LYS A 676      45.510  56.720  61.580  1.00  0.00           H
ATOM   1390  HG2 LYS A 676      45.560  57.490  59.880  1.00  0.00           H
ATOM   1391  CD  LYS A 676      47.290  56.530  60.680  1.00  0.00           C
ATOM   1392  HD1 LYS A 676      47.710  56.200  59.700  1.00  0.00           H
ATOM   1393  HD2 LYS A 676      47.560  55.890  61.540  1.00  0.00           H
ATOM   1394  CE  LYS A 676      47.890  57.870  61.050  1.00  0.00           C
ATOM   1395  HE1 LYS A 676      47.570  58.190  62.050  1.00  0.00           H
ATOM   1396  HE2 LYS A 676      47.730  58.700  60.330  1.00  0.00           H
ATOM   1397  NZ  LYS A 676      49.360  57.720  61.090  1.00  0.00           N
ATOM   1398  HZ1 LYS A 676      49.450  56.840  61.620  1.00  0.00           H
ATOM   1399  HZ2 LYS A 676      49.700  58.590  61.570  1.00  0.00           H
ATOM   1400  HZ3 LYS A 676      49.850  57.550  60.180  1.00  0.00           H
ATOM   1401  C   LYS A 676      42.910  56.320  60.830  1.00  0.00           C
ATOM   1402  O   LYS A 676      42.950  56.800  61.970  1.00  0.00           O
ATOM   1403  N   ILE A 677      42.150  56.910  59.890  1.00  0.00           N
ATOM   1404  HN  ILE A 677      41.890  56.460  59.030  1.00  0.00           H
ATOM   1405  CA  ILE A 677      41.280  58.010  60.270  1.00  0.00           C
ATOM   1406  HA  ILE A 677      41.950  58.600  60.890  1.00  0.00           H
ATOM   1407  CB  ILE A 677      40.870  58.870  59.050  1.00  0.00           C
ATOM   1408  HB  ILE A 677      41.790  59.230  58.530  1.00  0.00           H
ATOM   1409  CG2 ILE A 677      40.100  58.010  57.990  1.00  0.00           C
ATOM   1410 HG21 ILE A 677      39.230  57.470  58.410  1.00  0.00           H
ATOM   1411 HG22 ILE A 677      40.850  57.300  57.600  1.00  0.00           H
ATOM   1412 HG23 ILE A 677      39.700  58.700  57.220  1.00  0.00           H
ATOM   1413  CG1 ILE A 677      40.020  60.130  59.430  1.00  0.00           C
ATOM   1414 HG11 ILE A 677      39.090  59.780  59.940  1.00  0.00           H
ATOM   1415 HG12 ILE A 677      39.780  60.480  58.410  1.00  0.00           H
ATOM   1416  CD  ILE A 677      40.780  61.060  60.350  1.00  0.00           C
ATOM   1417  HD1 ILE A 677      41.780  61.240  59.890  1.00  0.00           H
ATOM   1418  HD2 ILE A 677      40.900  60.480  61.280  1.00  0.00           H
ATOM   1419  HD3 ILE A 677      40.200  61.970  60.610  1.00  0.00           H
ATOM   1420  C   ILE A 677      40.020  57.600  61.110  1.00  0.00           C
ATOM   1421  O   ILE A 677      39.700  58.350  62.080  1.00  0.00           O
ATOM   1422  N   LEU A 678      39.380  56.440  60.770  1.00  0.00           N
ATOM   1423  HN  LEU A 678      39.710  55.880  60.010  1.00  0.00           H
ATOM   1424  CA  LEU A 678      38.320  55.840  61.560  1.00  0.00           C
ATOM   1425  HA  LEU A 678      37.400  56.410  61.580  1.00  0.00           H
ATOM   1426  CB  LEU A 678      38.030  54.450  60.930  1.00  0.00           C
ATOM   1427  HB1 LEU A 678      38.920  53.800  60.820  1.00  0.00           H
ATOM   1428  HB2 LEU A 678      37.810  54.690  59.880  1.00  0.00           H
ATOM   1429  CG  LEU A 678      36.940  53.600  61.650  1.00  0.00           C
ATOM   1430  HG  LEU A 678      37.130  53.380  62.720  1.00  0.00           H
ATOM   1431  CD1 LEU A 678      35.660  54.440  61.750  1.00  0.00           C
ATOM   1432 HD11 LEU A 678      34.800  53.790  61.980  1.00  0.00           H
ATOM   1433 HD12 LEU A 678      35.470  55.040  60.830  1.00  0.00           H
ATOM   1434 HD13 LEU A 678      35.740  55.270  62.490  1.00  0.00           H
ATOM   1435  CD2 LEU A 678      36.690  52.310  60.920  1.00  0.00           C
ATOM   1436 HD21 LEU A 678      36.080  51.650  61.560  1.00  0.00           H
ATOM   1437 HD22 LEU A 678      37.610  51.810  60.560  1.00  0.00           H
ATOM   1438 HD23 LEU A 678      36.050  52.500  60.040  1.00  0.00           H
ATOM   1439  C   LEU A 678      38.860  55.670  62.960  1.00  0.00           C
ATOM   1440  O   LEU A 678      38.160  55.960  63.920  1.00  0.00           O
ATOM   1441  N   TYR A 679      40.080  55.170  63.170  1.00  0.00           N
ATOM   1442  HN  TYR A 679      40.750  55.030  62.450  1.00  0.00           H
ATOM   1443  CA  TYR A 679      40.660  54.940  64.530  1.00  0.00           C
ATOM   1444  HA  TYR A 679      39.950  54.380  65.120  1.00  0.00           H
ATOM   1445  CB  TYR A 679      41.860  54.040  64.300  1.00  0.00           C
ATOM   1446  HB1 TYR A 679      42.580  54.570  63.640  1.00  0.00           H
ATOM   1447  HB2 TYR A 679      41.650  53.000  63.980  1.00  0.00           H
ATOM   1448  CG  TYR A 679      42.680  53.930  65.550  1.00  0.00           C
ATOM   1449  CD1 TYR A 679      42.040  53.280  66.660  1.00  0.00           C
ATOM   1450  HD1 TYR A 679      41.060  52.850  66.560  1.00  0.00           H
ATOM   1451  CE1 TYR A 679      42.660  53.270  67.910  1.00  0.00           C
ATOM   1452  HE1 TYR A 679      42.100  52.830  68.720  1.00  0.00           H
ATOM   1453  CZ  TYR A 679      43.890  53.970  68.100  1.00  0.00           C
ATOM   1454  OH  TYR A 679      44.300  54.010  69.450  1.00  0.00           O
ATOM   1455  HH  TYR A 679      45.030  54.640  69.450  1.00  0.00           H
ATOM   1456  CD2 TYR A 679      43.960  54.460  65.710  1.00  0.00           C
ATOM   1457  HD2 TYR A 679      44.390  55.020  64.890  1.00  0.00           H
ATOM   1458  CE2 TYR A 679      44.530  54.620  67.010  1.00  0.00           C
ATOM   1459  HE2 TYR A 679      45.410  55.230  67.150  1.00  0.00           H
ATOM   1460  C   TYR A 679      40.860  56.190  65.380  1.00  0.00           C
ATOM   1461  O   TYR A 679      40.430  56.290  66.540  1.00  0.00           O
ATOM   1462  N   LYS A 680      41.450  57.330  64.840  1.00  0.00           N
ATOM   1463  HN  LYS A 680      41.820  57.280  63.920  1.00  0.00           H
ATOM   1464  CA  LYS A 680      41.570  58.640  65.400  1.00  0.00           C
ATOM   1465  HA  LYS A 680      42.020  58.490  66.360  1.00  0.00           H
ATOM   1466  CB  LYS A 680      42.370  59.520  64.390  1.00  0.00           C
ATOM   1467  HB1 LYS A 680      42.470  60.580  64.710  1.00  0.00           H
ATOM   1468  HB2 LYS A 680      41.830  59.480  63.430  1.00  0.00           H
ATOM   1469  CG  LYS A 680      43.860  59.110  64.460  1.00  0.00           C
ATOM   1470  HG1 LYS A 680      44.400  59.620  63.620  1.00  0.00           H
ATOM   1471  HG2 LYS A 680      43.980  58.030  64.310  1.00  0.00           H
ATOM   1472  CD  LYS A 680      44.650  59.570  65.700  1.00  0.00           C
ATOM   1473  HD1 LYS A 680      44.150  59.230  66.630  1.00  0.00           H
ATOM   1474  HD2 LYS A 680      44.490  60.660  65.870  1.00  0.00           H
ATOM   1475  CE  LYS A 680      46.160  59.230  65.810  1.00  0.00           C
ATOM   1476  HE1 LYS A 680      46.850  59.850  65.200  1.00  0.00           H
ATOM   1477  HE2 LYS A 680      46.380  58.150  65.670  1.00  0.00           H
ATOM   1478  NZ  LYS A 680      46.570  59.590  67.190  1.00  0.00           N
ATOM   1479  HZ1 LYS A 680      46.140  58.880  67.840  1.00  0.00           H
ATOM   1480  HZ2 LYS A 680      46.310  60.540  67.510  1.00  0.00           H
ATOM   1481  HZ3 LYS A 680      47.590  59.470  67.380  1.00  0.00           H
ATOM   1482  C   LYS A 680      40.300  59.320  65.770  1.00  0.00           C
ATOM   1483  O   LYS A 680      40.250  59.930  66.780  1.00  0.00           O
ATOM   1484  N   PHE A 681      39.230  59.200  64.900  1.00  0.00           N
ATOM   1485  HN  PHE A 681      39.470  58.750  64.040  1.00  0.00           H
ATOM   1486  CA  PHE A 681      37.910  59.740  65.040  1.00  0.00           C
ATOM   1487  HA  PHE A 681      38.050  60.810  65.120  1.00  0.00           H
ATOM   1488  CB  PHE A 681      37.200  59.500  63.690  1.00  0.00           C
ATOM   1489  HB1 PHE A 681      36.910  58.440  63.620  1.00  0.00           H
ATOM   1490  HB2 PHE A 681      38.020  59.800  62.990  1.00  0.00           H
ATOM   1491  CG  PHE A 681      36.080  60.480  63.530  1.00  0.00           C
ATOM   1492  CD1 PHE A 681      34.710  60.070  63.520  1.00  0.00           C
ATOM   1493  HD1 PHE A 681      34.520  59.010  63.570  1.00  0.00           H
ATOM   1494  CE1 PHE A 681      33.650  60.940  63.150  1.00  0.00           C
ATOM   1495  HE1 PHE A 681      32.630  60.620  63.190  1.00  0.00           H
ATOM   1496  CZ  PHE A 681      33.900  62.310  63.080  1.00  0.00           C
ATOM   1497  HZ  PHE A 681      33.070  62.980  62.940  1.00  0.00           H
ATOM   1498  CD2 PHE A 681      36.320  61.870  63.320  1.00  0.00           C
ATOM   1499  HD2 PHE A 681      37.370  62.110  63.320  1.00  0.00           H
ATOM   1500  CE2 PHE A 681      35.220  62.750  63.000  1.00  0.00           C
ATOM   1501  HE2 PHE A 681      35.470  63.800  62.950  1.00  0.00           H
ATOM   1502  C   PHE A 681      37.190  59.080  66.180  1.00  0.00           C
ATOM   1503  O   PHE A 681      36.440  59.730  66.910  1.00  0.00           O
ATOM   1504  N   CYS A 682      37.440  57.750  66.340  1.00  0.00           N
ATOM   1505  HN  CYS A 682      38.090  57.340  65.700  1.00  0.00           H
ATOM   1506  CA  CYS A 682      36.980  57.010  67.500  1.00  0.00           C
ATOM   1507  HA  CYS A 682      35.930  57.210  67.600  1.00  0.00           H
ATOM   1508  CB  CYS A 682      37.070  55.500  67.200  1.00  0.00           C
ATOM   1509  HB1 CYS A 682      36.770  55.050  68.170  1.00  0.00           H
ATOM   1510  HB2 CYS A 682      38.130  55.330  66.920  1.00  0.00           H
ATOM   1511  SG  CYS A 682      35.910  55.070  65.900  1.00  0.00           S
ATOM   1512  HG1 CYS A 682      36.530  55.620  64.860  1.00  0.00           H
ATOM   1513  C   CYS A 682      37.550  57.410  68.800  1.00  0.00           C
ATOM   1514  O   CYS A 682      36.820  57.780  69.720  1.00  0.00           O
ATOM   1515  N   ARG A 683      38.900  57.500  68.820  1.00  0.00           N
ATOM   1516  HN  ARG A 683      39.390  57.300  67.980  1.00  0.00           H
ATOM   1517  CA  ARG A 683      39.540  57.970  69.990  1.00  0.00           C
ATOM   1518  HA  ARG A 683      39.370  57.220  70.760  1.00  0.00           H
ATOM   1519  CB  ARG A 683      41.050  57.870  69.630  1.00  0.00           C
ATOM   1520  HB1 ARG A 683      41.650  58.410  70.400  1.00  0.00           H
ATOM   1521  HB2 ARG A 683      41.260  58.440  68.700  1.00  0.00           H
ATOM   1522  CG  ARG A 683      41.650  56.520  69.510  1.00  0.00           C
ATOM   1523  HG1 ARG A 683      42.710  56.620  69.180  1.00  0.00           H
ATOM   1524  HG2 ARG A 683      41.040  55.940  68.770  1.00  0.00           H
ATOM   1525  CD  ARG A 683      41.490  55.690  70.750  1.00  0.00           C
ATOM   1526  HD1 ARG A 683      41.840  54.630  70.640  1.00  0.00           H
ATOM   1527  HD2 ARG A 683      40.480  55.550  71.180  1.00  0.00           H
ATOM   1528  NE  ARG A 683      42.310  56.370  71.790  1.00  0.00           N
ATOM   1529  HE  ARG A 683      43.180  56.810  71.530  1.00  0.00           H
ATOM   1530  CZ  ARG A 683      41.990  56.400  73.050  1.00  0.00           C
ATOM   1531  NH1 ARG A 683      42.750  56.980  73.940  1.00  0.00           N
ATOM   1532 HH11 ARG A 683      42.270  57.260  74.770  1.00  0.00           H
ATOM   1533 HH12 ARG A 683      43.670  57.320  73.720  1.00  0.00           H
ATOM   1534  NH2 ARG A 683      40.820  55.930  73.510  1.00  0.00           N
ATOM   1535 HH21 ARG A 683      40.140  55.380  73.030  1.00  0.00           H
ATOM   1536 HH22 ARG A 683      40.840  56.040  74.510  1.00  0.00           H
ATOM   1537  C   ARG A 683      39.210  59.340  70.560  1.00  0.00           C
ATOM   1538  O   ARG A 683      39.260  59.470  71.780  1.00  0.00           O
ATOM   1539  N   ASP A 684      38.980  60.360  69.620  1.00  0.00           N
ATOM   1540  HN  ASP A 684      38.980  60.150  68.640  1.00  0.00           H
ATOM   1541  CA  ASP A 684      38.710  61.770  70.050  1.00  0.00           C
ATOM   1542  HA  ASP A 684      39.560  62.110  70.620  1.00  0.00           H
ATOM   1543  CB  ASP A 684      38.470  62.690  68.760  1.00  0.00           C
ATOM   1544  HB1 ASP A 684      37.400  62.980  68.660  1.00  0.00           H
ATOM   1545  HB2 ASP A 684      38.690  62.160  67.810  1.00  0.00           H
ATOM   1546  CG  ASP A 684      39.290  63.950  68.870  1.00  0.00           C
ATOM   1547  OD1 ASP A 684      39.280  64.740  69.910  1.00  0.00           O
ATOM   1548  OD2 ASP A 684      39.850  64.270  67.790  1.00  0.00           O
ATOM   1549  C   ASP A 684      37.430  61.860  70.880  1.00  0.00           C
ATOM   1550  O   ASP A 684      37.360  62.390  71.990  1.00  0.00           O
ATOM   1551  N   TYR A 685      36.410  61.260  70.350  1.00  0.00           N
ATOM   1552  HN  TYR A 685      36.470  60.830  69.460  1.00  0.00           H
ATOM   1553  CA  TYR A 685      35.070  61.360  70.900  1.00  0.00           C
ATOM   1554  HA  TYR A 685      35.090  62.180  71.600  1.00  0.00           H
ATOM   1555  CB  TYR A 685      34.000  61.620  69.780  1.00  0.00           C
ATOM   1556  HB1 TYR A 685      33.020  61.840  70.260  1.00  0.00           H
ATOM   1557  HB2 TYR A 685      33.710  60.700  69.240  1.00  0.00           H
ATOM   1558  CG  TYR A 685      34.390  62.800  68.890  1.00  0.00           C
ATOM   1559  CD1 TYR A 685      34.560  62.450  67.500  1.00  0.00           C
ATOM   1560  HD1 TYR A 685      34.370  61.440  67.130  1.00  0.00           H
ATOM   1561  CE1 TYR A 685      35.010  63.470  66.640  1.00  0.00           C
ATOM   1562  HE1 TYR A 685      35.070  63.300  65.570  1.00  0.00           H
ATOM   1563  CZ  TYR A 685      35.200  64.760  67.160  1.00  0.00           C
ATOM   1564  OH  TYR A 685      35.740  65.770  66.350  1.00  0.00           O
ATOM   1565  HH  TYR A 685      36.070  66.450  66.940  1.00  0.00           H
ATOM   1566  CD2 TYR A 685      34.580  64.090  69.370  1.00  0.00           C
ATOM   1567  HD2 TYR A 685      34.560  64.370  70.410  1.00  0.00           H
ATOM   1568  CE2 TYR A 685      35.040  65.070  68.520  1.00  0.00           C
ATOM   1569  HE2 TYR A 685      35.330  66.040  68.900  1.00  0.00           H
ATOM   1570  C   TYR A 685      34.810  60.200  71.710  1.00  0.00           C
ATOM   1571  O   TYR A 685      33.650  59.960  72.060  1.00  0.00           O
ATOM   1572  N   GLN A 686      35.840  59.430  72.170  1.00  0.00           N
ATOM   1573  HN  GLN A 686      36.730  59.720  71.850  1.00  0.00           H
ATOM   1574  CA  GLN A 686      35.730  58.450  73.200  1.00  0.00           C
ATOM   1575  HA  GLN A 686      36.730  58.050  73.220  1.00  0.00           H
ATOM   1576  CB  GLN A 686      35.310  58.990  74.680  1.00  0.00           C
ATOM   1577  HB1 GLN A 686      35.220  58.070  75.300  1.00  0.00           H
ATOM   1578  HB2 GLN A 686      34.280  59.410  74.600  1.00  0.00           H
ATOM   1579  CG  GLN A 686      36.270  59.990  75.480  1.00  0.00           C
ATOM   1580  HG1 GLN A 686      35.860  59.860  76.510  1.00  0.00           H
ATOM   1581  HG2 GLN A 686      36.050  61.010  75.140  1.00  0.00           H
ATOM   1582  CD  GLN A 686      37.760  59.670  75.390  1.00  0.00           C
ATOM   1583  OE1 GLN A 686      38.360  58.750  75.940  1.00  0.00           O
ATOM   1584  NE2 GLN A 686      38.430  60.560  74.580  1.00  0.00           N
ATOM   1585 HE21 GLN A 686      39.310  60.260  74.210  1.00  0.00           H
ATOM   1586 HE22 GLN A 686      38.000  61.330  74.120  1.00  0.00           H
ATOM   1587  C   GLN A 686      35.060  57.140  72.890  1.00  0.00           C
ATOM   1588  O   GLN A 686      35.040  56.220  73.710  1.00  0.00           O
ATOM   1589  N   LEU A 687      34.630  57.090  71.630  1.00  0.00           N
ATOM   1590  HN  LEU A 687      34.920  57.730  70.920  1.00  0.00           H
ATOM   1591  CA  LEU A 687      33.910  55.990  71.020  1.00  0.00           C
ATOM   1592  HA  LEU A 687      33.070  55.820  71.700  1.00  0.00           H
ATOM   1593  CB  LEU A 687      33.370  56.440  69.570  1.00  0.00           C
ATOM   1594  HB1 LEU A 687      32.800  55.570  69.180  1.00  0.00           H
ATOM   1595  HB2 LEU A 687      34.300  56.610  68.990  1.00  0.00           H
ATOM   1596  CG  LEU A 687      32.560  57.780  69.410  1.00  0.00           C
ATOM   1597  HG  LEU A 687      33.000  58.580  70.040  1.00  0.00           H
ATOM   1598  CD1 LEU A 687      32.650  58.360  67.970  1.00  0.00           C
ATOM   1599 HD11 LEU A 687      32.020  57.710  67.320  1.00  0.00           H
ATOM   1600 HD12 LEU A 687      33.690  58.470  67.620  1.00  0.00           H
ATOM   1601 HD13 LEU A 687      32.200  59.370  68.120  1.00  0.00           H
ATOM   1602  CD2 LEU A 687      31.070  57.540  69.910  1.00  0.00           C
ATOM   1603 HD21 LEU A 687      30.580  58.280  70.590  1.00  0.00           H
ATOM   1604 HD22 LEU A 687      30.990  56.550  70.390  1.00  0.00           H
ATOM   1605 HD23 LEU A 687      30.420  57.470  69.010  1.00  0.00           H
ATOM   1606  C   LEU A 687      34.710  54.700  71.010  1.00  0.00           C
ATOM   1607  O   LEU A 687      35.940  54.640  70.860  1.00  0.00           O
ATOM   1608  N   SER A 688      33.980  53.580  71.110  1.00  0.00           N
ATOM   1609  HN  SER A 688      33.000  53.670  71.230  1.00  0.00           H
ATOM   1610  CA  SER A 688      34.410  52.240  70.920  1.00  0.00           C
ATOM   1611  HA  SER A 688      35.340  52.080  71.470  1.00  0.00           H
ATOM   1612  CB  SER A 688      33.390  51.360  71.510  1.00  0.00           C
ATOM   1613  HB1 SER A 688      32.440  51.270  70.930  1.00  0.00           H
ATOM   1614  HB2 SER A 688      32.960  51.650  72.500  1.00  0.00           H
ATOM   1615  OG  SER A 688      33.910  50.080  71.790  1.00  0.00           O
ATOM   1616  HG1 SER A 688      34.440  50.260  72.570  1.00  0.00           H
ATOM   1617  C   SER A 688      34.730  51.930  69.450  1.00  0.00           C
ATOM   1618  O   SER A 688      33.790  51.680  68.690  1.00  0.00           O
ATOM   1619  N   TYR A 689      36.070  51.960  69.100  1.00  0.00           N
ATOM   1620  HN  TYR A 689      36.770  52.300  69.710  1.00  0.00           H
ATOM   1621  CA  TYR A 689      36.580  51.670  67.730  1.00  0.00           C
ATOM   1622  HA  TYR A 689      36.120  52.500  67.210  1.00  0.00           H
ATOM   1623  CB  TYR A 689      38.170  51.780  67.680  1.00  0.00           C
ATOM   1624  HB1 TYR A 689      38.690  51.270  68.520  1.00  0.00           H
ATOM   1625  HB2 TYR A 689      38.400  52.860  67.740  1.00  0.00           H
ATOM   1626  CG  TYR A 689      38.740  51.200  66.380  1.00  0.00           C
ATOM   1627  CD1 TYR A 689      39.720  50.270  66.400  1.00  0.00           C
ATOM   1628  HD1 TYR A 689      40.070  49.960  67.370  1.00  0.00           H
ATOM   1629  CE1 TYR A 689      40.390  49.850  65.250  1.00  0.00           C
ATOM   1630  HE1 TYR A 689      41.170  49.110  65.290  1.00  0.00           H
ATOM   1631  CZ  TYR A 689      39.950  50.240  64.020  1.00  0.00           C
ATOM   1632  OH  TYR A 689      40.670  49.740  62.880  1.00  0.00           O
ATOM   1633  HH  TYR A 689      40.190  50.000  62.080  1.00  0.00           H
ATOM   1634  CD2 TYR A 689      38.280  51.680  65.100  1.00  0.00           C
ATOM   1635  HD2 TYR A 689      37.450  52.350  64.930  1.00  0.00           H
ATOM   1636  CE2 TYR A 689      38.910  51.160  63.930  1.00  0.00           C
ATOM   1637  HE2 TYR A 689      38.750  51.510  62.930  1.00  0.00           H
ATOM   1638  C   TYR A 689      36.020  50.420  67.070  1.00  0.00           C
ATOM   1639  O   TYR A 689      35.270  50.410  66.070  1.00  0.00           O
ATOM   1640  N   LEU A 690      36.270  49.280  67.690  1.00  0.00           N
ATOM   1641  HN  LEU A 690      36.800  49.290  68.530  1.00  0.00           H
ATOM   1642  CA  LEU A 690      35.920  48.030  67.080  1.00  0.00           C
ATOM   1643  HA  LEU A 690      36.140  48.160  66.040  1.00  0.00           H
ATOM   1644  CB  LEU A 690      36.670  46.830  67.700  1.00  0.00           C
ATOM   1645  HB1 LEU A 690      36.350  45.820  67.360  1.00  0.00           H
ATOM   1646  HB2 LEU A 690      36.540  46.970  68.790  1.00  0.00           H
ATOM   1647  CG  LEU A 690      38.200  46.870  67.440  1.00  0.00           C
ATOM   1648  HG  LEU A 690      38.620  47.860  67.680  1.00  0.00           H
ATOM   1649  CD1 LEU A 690      38.800  45.780  68.290  1.00  0.00           C
ATOM   1650 HD11 LEU A 690      38.420  44.770  68.010  1.00  0.00           H
ATOM   1651 HD12 LEU A 690      38.510  45.980  69.350  1.00  0.00           H
ATOM   1652 HD13 LEU A 690      39.900  45.710  68.160  1.00  0.00           H
ATOM   1653  CD2 LEU A 690      38.470  46.630  65.930  1.00  0.00           C
ATOM   1654 HD21 LEU A 690      38.100  45.700  65.430  1.00  0.00           H
ATOM   1655 HD22 LEU A 690      39.570  46.680  65.780  1.00  0.00           H
ATOM   1656 HD23 LEU A 690      38.040  47.490  65.380  1.00  0.00           H
ATOM   1657  C   LEU A 690      34.350  47.790  66.960  1.00  0.00           C
ATOM   1658  O   LEU A 690      34.050  46.950  66.160  1.00  0.00           O
ATOM   1659  N   SER A 691      33.450  48.370  67.780  1.00  0.00           N
ATOM   1660  HN  SER A 691      33.900  49.090  68.310  1.00  0.00           H
ATOM   1661  CA  SER A 691      32.010  48.150  67.600  1.00  0.00           C
ATOM   1662  HA  SER A 691      31.840  47.180  67.170  1.00  0.00           H
ATOM   1663  CB  SER A 691      31.230  48.050  68.870  1.00  0.00           C
ATOM   1664  HB1 SER A 691      31.610  47.110  69.320  1.00  0.00           H
ATOM   1665  HB2 SER A 691      30.140  47.850  68.780  1.00  0.00           H
ATOM   1666  OG  SER A 691      31.470  49.170  69.750  1.00  0.00           O
ATOM   1667  HG1 SER A 691      30.990  49.030  70.580  1.00  0.00           H
ATOM   1668  C   SER A 691      31.370  49.140  66.690  1.00  0.00           C
ATOM   1669  O   SER A 691      30.420  48.770  66.000  1.00  0.00           O
ATOM   1670  N   LEU A 692      31.780  50.430  66.680  1.00  0.00           N
ATOM   1671  HN  LEU A 692      32.420  50.700  67.390  1.00  0.00           H
ATOM   1672  CA  LEU A 692      31.490  51.420  65.660  1.00  0.00           C
ATOM   1673  HA  LEU A 692      30.420  51.330  65.660  1.00  0.00           H
ATOM   1674  CB  LEU A 692      32.060  52.830  66.010  1.00  0.00           C
ATOM   1675  HB1 LEU A 692      33.180  52.870  65.940  1.00  0.00           H
ATOM   1676  HB2 LEU A 692      31.830  52.970  67.090  1.00  0.00           H
ATOM   1677  CG  LEU A 692      31.420  53.980  65.250  1.00  0.00           C
ATOM   1678  HG  LEU A 692      31.560  53.720  64.170  1.00  0.00           H
ATOM   1679  CD1 LEU A 692      29.880  54.240  65.520  1.00  0.00           C
ATOM   1680 HD11 LEU A 692      29.510  55.030  64.830  1.00  0.00           H
ATOM   1681 HD12 LEU A 692      29.670  54.400  66.600  1.00  0.00           H
ATOM   1682 HD13 LEU A 692      29.500  53.220  65.310  1.00  0.00           H
ATOM   1683  CD2 LEU A 692      32.160  55.310  65.670  1.00  0.00           C
ATOM   1684 HD21 LEU A 692      31.610  56.180  65.230  1.00  0.00           H
ATOM   1685 HD22 LEU A 692      33.200  55.150  65.310  1.00  0.00           H
ATOM   1686 HD23 LEU A 692      32.280  55.460  66.760  1.00  0.00           H
ATOM   1687  C   LEU A 692      31.920  51.030  64.250  1.00  0.00           C
ATOM   1688  O   LEU A 692      31.130  51.140  63.340  1.00  0.00           O
ATOM   1689  N   ARG A 693      33.120  50.430  64.100  1.00  0.00           N
ATOM   1690  HN  ARG A 693      33.700  50.340  64.900  1.00  0.00           H
ATOM   1691  CA  ARG A 693      33.590  49.760  62.930  1.00  0.00           C
ATOM   1692  HA  ARG A 693      33.590  50.400  62.070  1.00  0.00           H
ATOM   1693  CB  ARG A 693      34.990  49.200  63.280  1.00  0.00           C
ATOM   1694  HB1 ARG A 693      34.900  48.420  64.060  1.00  0.00           H
ATOM   1695  HB2 ARG A 693      35.580  50.050  63.700  1.00  0.00           H
ATOM   1696  CG  ARG A 693      35.810  48.650  62.090  1.00  0.00           C
ATOM   1697  HG1 ARG A 693      35.870  49.380  61.260  1.00  0.00           H
ATOM   1698  HG2 ARG A 693      35.210  47.790  61.720  1.00  0.00           H
ATOM   1699  CD  ARG A 693      37.190  48.010  62.520  1.00  0.00           C
ATOM   1700  HD1 ARG A 693      37.020  47.190  63.250  1.00  0.00           H
ATOM   1701  HD2 ARG A 693      37.890  48.790  62.890  1.00  0.00           H
ATOM   1702  NE  ARG A 693      37.820  47.390  61.340  1.00  0.00           N
ATOM   1703  HE  ARG A 693      38.380  48.010  60.800  1.00  0.00           H
ATOM   1704  CZ  ARG A 693      37.450  46.240  60.770  1.00  0.00           C
ATOM   1705  NH1 ARG A 693      36.690  45.290  61.240  1.00  0.00           N
ATOM   1706 HH11 ARG A 693      36.140  45.460  62.050  1.00  0.00           H
ATOM   1707 HH12 ARG A 693      36.640  44.420  60.730  1.00  0.00           H
ATOM   1708  NH2 ARG A 693      37.890  46.090  59.570  1.00  0.00           N
ATOM   1709 HH21 ARG A 693      38.240  46.960  59.220  1.00  0.00           H
ATOM   1710 HH22 ARG A 693      37.290  45.440  59.090  1.00  0.00           H
ATOM   1711  C   ARG A 693      32.790  48.480  62.550  1.00  0.00           C
ATOM   1712  O   ARG A 693      32.700  48.170  61.370  1.00  0.00           O
ATOM   1713  N   THR A 694      32.230  47.690  63.500  1.00  0.00           N
ATOM   1714  HN  THR A 694      32.330  48.020  64.440  1.00  0.00           H
ATOM   1715  CA  THR A 694      31.170  46.670  63.180  1.00  0.00           C
ATOM   1716  HA  THR A 694      31.640  46.130  62.380  1.00  0.00           H
ATOM   1717  CB  THR A 694      30.890  45.600  64.220  1.00  0.00           C
ATOM   1718  HB  THR A 694      30.720  46.010  65.250  1.00  0.00           H
ATOM   1719  OG1 THR A 694      32.050  44.710  64.360  1.00  0.00           O
ATOM   1720  HG1 THR A 694      31.940  44.170  65.150  1.00  0.00           H
ATOM   1721  CG2 THR A 694      29.740  44.700  63.950  1.00  0.00           C
ATOM   1722 HG21 THR A 694      30.000  44.240  62.970  1.00  0.00           H
ATOM   1723 HG22 THR A 694      28.730  45.160  63.950  1.00  0.00           H
ATOM   1724 HG23 THR A 694      29.740  43.810  64.620  1.00  0.00           H
ATOM   1725  C   THR A 694      29.950  47.170  62.510  1.00  0.00           C
ATOM   1726  O   THR A 694      29.550  46.600  61.490  1.00  0.00           O
ATOM   1727  N   SER A 695      29.390  48.260  63.110  1.00  0.00           N
ATOM   1728  HN  SER A 695      29.600  48.410  64.070  1.00  0.00           H
ATOM   1729  CA  SER A 695      28.330  49.030  62.540  1.00  0.00           C
ATOM   1730  HA  SER A 695      27.520  48.360  62.300  1.00  0.00           H
ATOM   1731  CB  SER A 695      27.870  50.160  63.490  1.00  0.00           C
ATOM   1732  HB1 SER A 695      26.870  50.540  63.180  1.00  0.00           H
ATOM   1733  HB2 SER A 695      28.660  50.930  63.570  1.00  0.00           H
ATOM   1734  OG  SER A 695      27.570  49.560  64.750  1.00  0.00           O
ATOM   1735  HG1 SER A 695      27.550  50.370  65.290  1.00  0.00           H
ATOM   1736  C   SER A 695      28.610  49.750  61.220  1.00  0.00           C
ATOM   1737  O   SER A 695      27.830  49.760  60.240  1.00  0.00           O
ATOM   1738  N   ILE A 696      29.810  50.290  60.970  1.00  0.00           N
ATOM   1739  HN  ILE A 696      30.450  50.300  61.720  1.00  0.00           H
ATOM   1740  CA  ILE A 696      30.260  50.730  59.670  1.00  0.00           C
ATOM   1741  HA  ILE A 696      29.460  51.370  59.300  1.00  0.00           H
ATOM   1742  CB  ILE A 696      31.490  51.720  59.800  1.00  0.00           C
ATOM   1743  HB  ILE A 696      32.340  51.230  60.340  1.00  0.00           H
ATOM   1744  CG2 ILE A 696      31.890  52.080  58.400  1.00  0.00           C
ATOM   1745 HG21 ILE A 696      31.030  52.470  57.820  1.00  0.00           H
ATOM   1746 HG22 ILE A 696      32.270  51.210  57.820  1.00  0.00           H
ATOM   1747 HG23 ILE A 696      32.630  52.910  58.350  1.00  0.00           H
ATOM   1748  CG1 ILE A 696      31.140  53.020  60.500  1.00  0.00           C
ATOM   1749 HG11 ILE A 696      30.350  52.810  61.260  1.00  0.00           H
ATOM   1750 HG12 ILE A 696      30.720  53.800  59.830  1.00  0.00           H
ATOM   1751  CD  ILE A 696      32.390  53.720  61.140  1.00  0.00           C
ATOM   1752  HD1 ILE A 696      33.020  54.150  60.340  1.00  0.00           H
ATOM   1753  HD2 ILE A 696      32.950  52.940  61.700  1.00  0.00           H
ATOM   1754  HD3 ILE A 696      32.060  54.570  61.780  1.00  0.00           H
ATOM   1755  C   ILE A 696      30.420  49.510  58.730  1.00  0.00           C
ATOM   1756  O   ILE A 696      30.170  49.600  57.510  1.00  0.00           O
ATOM   1757  N   GLY A 697      30.780  48.310  59.120  1.00  0.00           N
ATOM   1758  HN  GLY A 697      31.010  48.140  60.080  1.00  0.00           H
ATOM   1759  CA  GLY A 697      31.070  47.190  58.280  1.00  0.00           C
ATOM   1760  HA1 GLY A 697      31.650  46.420  58.780  1.00  0.00           H
ATOM   1761  HA2 GLY A 697      31.330  47.440  57.260  1.00  0.00           H
ATOM   1762  C   GLY A 697      29.780  46.460  57.820  1.00  0.00           C
ATOM   1763  O   GLY A 697      29.680  46.040  56.670  1.00  0.00           O
ATOM   1764  N   LEU A 698      28.770  46.360  58.650  1.00  0.00           N
ATOM   1765  HN  LEU A 698      28.820  46.590  59.630  1.00  0.00           H
ATOM   1766  CA  LEU A 698      27.380  45.940  58.150  1.00  0.00           C
ATOM   1767  HA  LEU A 698      27.340  44.990  57.630  1.00  0.00           H
ATOM   1768  CB  LEU A 698      26.400  45.820  59.340  1.00  0.00           C
ATOM   1769  HB1 LEU A 698      25.380  45.490  59.040  1.00  0.00           H
ATOM   1770  HB2 LEU A 698      26.240  46.860  59.720  1.00  0.00           H
ATOM   1771  CG  LEU A 698      26.890  44.820  60.400  1.00  0.00           C
ATOM   1772  HG  LEU A 698      27.900  45.100  60.770  1.00  0.00           H
ATOM   1773  CD1 LEU A 698      26.100  44.920  61.680  1.00  0.00           C
ATOM   1774 HD11 LEU A 698      26.400  45.890  62.140  1.00  0.00           H
ATOM   1775 HD12 LEU A 698      26.340  44.190  62.490  1.00  0.00           H
ATOM   1776 HD13 LEU A 698      25.010  44.900  61.480  1.00  0.00           H
ATOM   1777  CD2 LEU A 698      26.900  43.390  59.940  1.00  0.00           C
ATOM   1778 HD21 LEU A 698      27.510  43.190  59.040  1.00  0.00           H
ATOM   1779 HD22 LEU A 698      25.870  43.060  59.660  1.00  0.00           H
ATOM   1780 HD23 LEU A 698      27.340  42.750  60.730  1.00  0.00           H
ATOM   1781  C   LEU A 698      26.870  46.980  57.170  1.00  0.00           C
ATOM   1782  O   LEU A 698      26.360  46.620  56.140  1.00  0.00           O
ATOM   1783  N   TRP A 699      27.020  48.270  57.410  1.00  0.00           N
ATOM   1784  HN  TRP A 699      27.320  48.630  58.300  1.00  0.00           H
ATOM   1785  CA  TRP A 699      26.720  49.260  56.350  1.00  0.00           C
ATOM   1786  HA  TRP A 699      25.690  49.040  56.090  1.00  0.00           H
ATOM   1787  CB  TRP A 699      26.490  50.750  56.860  1.00  0.00           C
ATOM   1788  HB1 TRP A 699      26.460  51.440  55.980  1.00  0.00           H
ATOM   1789  HB2 TRP A 699      27.300  51.100  57.530  1.00  0.00           H
ATOM   1790  CG  TRP A 699      25.270  51.100  57.740  1.00  0.00           C
ATOM   1791  CD1 TRP A 699      25.230  51.470  59.090  1.00  0.00           C
ATOM   1792  HD1 TRP A 699      26.060  51.300  59.750  1.00  0.00           H
ATOM   1793  NE1 TRP A 699      23.980  51.860  59.420  1.00  0.00           N
ATOM   1794  HE1 TRP A 699      23.680  52.160  60.290  1.00  0.00           H
ATOM   1795  CE2 TRP A 699      23.130  51.680  58.330  1.00  0.00           C
ATOM   1796  CD2 TRP A 699      23.930  51.230  57.250  1.00  0.00           C
ATOM   1797  CE3 TRP A 699      23.390  50.940  56.000  1.00  0.00           C
ATOM   1798  HE3 TRP A 699      23.900  50.560  55.130  1.00  0.00           H
ATOM   1799  CZ3 TRP A 699      22.020  51.180  55.870  1.00  0.00           C
ATOM   1800  HZ3 TRP A 699      21.550  50.880  54.950  1.00  0.00           H
ATOM   1801  CZ2 TRP A 699      21.770  51.880  58.170  1.00  0.00           C
ATOM   1802  HZ2 TRP A 699      21.160  52.180  59.010  1.00  0.00           H
ATOM   1803  CH2 TRP A 699      21.280  51.730  56.920  1.00  0.00           C
ATOM   1804  HH2 TRP A 699      20.210  51.890  56.850  1.00  0.00           H
ATOM   1805  C   TRP A 699      27.560  49.190  55.050  1.00  0.00           C
ATOM   1806  O   TRP A 699      27.030  49.150  53.930  1.00  0.00           O
ATOM   1807  N   THR A 700      28.910  49.050  55.200  1.00  0.00           N
ATOM   1808  HN  THR A 700      29.360  49.000  56.080  1.00  0.00           H
ATOM   1809  CA  THR A 700      29.830  48.840  54.040  1.00  0.00           C
ATOM   1810  HA  THR A 700      29.670  49.670  53.370  1.00  0.00           H
ATOM   1811  CB  THR A 700      31.350  48.800  54.410  1.00  0.00           C
ATOM   1812  HB  THR A 700      31.610  47.950  55.080  1.00  0.00           H
ATOM   1813  OG1 THR A 700      31.770  49.970  55.160  1.00  0.00           O
ATOM   1814  HG1 THR A 700      31.150  50.020  55.890  1.00  0.00           H
ATOM   1815  CG2 THR A 700      32.260  48.580  53.160  1.00  0.00           C
ATOM   1816 HG21 THR A 700      31.770  47.800  52.530  1.00  0.00           H
ATOM   1817 HG22 THR A 700      33.280  48.230  53.430  1.00  0.00           H
ATOM   1818 HG23 THR A 700      32.300  49.480  52.520  1.00  0.00           H
ATOM   1819  C   THR A 700      29.470  47.610  53.230  1.00  0.00           C
ATOM   1820  O   THR A 700      29.510  47.630  51.980  1.00  0.00           O
ATOM   1821  N   SER A 701      29.180  46.430  53.930  1.00  0.00           N
ATOM   1822  HN  SER A 701      29.230  46.460  54.920  1.00  0.00           H
ATOM   1823  CA  SER A 701      28.700  45.250  53.280  1.00  0.00           C
ATOM   1824  HA  SER A 701      29.240  45.020  52.380  1.00  0.00           H
ATOM   1825  CB  SER A 701      28.730  44.030  54.190  1.00  0.00           C
ATOM   1826  HB1 SER A 701      28.100  44.280  55.070  1.00  0.00           H
ATOM   1827  HB2 SER A 701      29.780  43.910  54.540  1.00  0.00           H
ATOM   1828  OG  SER A 701      28.210  42.830  53.580  1.00  0.00           O
ATOM   1829  HG1 SER A 701      28.670  42.670  52.760  1.00  0.00           H
ATOM   1830  C   SER A 701      27.290  45.470  52.630  1.00  0.00           C
ATOM   1831  O   SER A 701      27.070  45.080  51.490  1.00  0.00           O
ATOM   1832  N   PHE A 702      26.390  46.190  53.350  1.00  0.00           N
ATOM   1833  HN  PHE A 702      26.600  46.300  54.310  1.00  0.00           H
ATOM   1834  CA  PHE A 702      25.010  46.490  52.790  1.00  0.00           C
ATOM   1835  HA  PHE A 702      24.450  45.620  52.500  1.00  0.00           H
ATOM   1836  CB  PHE A 702      24.300  47.340  53.850  1.00  0.00           C
ATOM   1837  HB1 PHE A 702      24.840  48.280  54.100  1.00  0.00           H
ATOM   1838  HB2 PHE A 702      24.230  46.820  54.830  1.00  0.00           H
ATOM   1839  CG  PHE A 702      22.860  47.670  53.450  1.00  0.00           C
ATOM   1840  CD1 PHE A 702      21.920  46.720  53.810  1.00  0.00           C
ATOM   1841  HD1 PHE A 702      22.250  45.890  54.420  1.00  0.00           H
ATOM   1842  CE1 PHE A 702      20.550  46.960  53.480  1.00  0.00           C
ATOM   1843  HE1 PHE A 702      19.760  46.430  54.020  1.00  0.00           H
ATOM   1844  CZ  PHE A 702      20.130  48.190  52.850  1.00  0.00           C
ATOM   1845  HZ  PHE A 702      19.090  48.450  52.680  1.00  0.00           H
ATOM   1846  CD2 PHE A 702      22.470  48.830  52.800  1.00  0.00           C
ATOM   1847  HD2 PHE A 702      23.250  49.570  52.690  1.00  0.00           H
ATOM   1848  CE2 PHE A 702      21.140  49.110  52.570  1.00  0.00           C
ATOM   1849  HE2 PHE A 702      20.870  50.090  52.200  1.00  0.00           H
ATOM   1850  C   PHE A 702      25.030  47.350  51.490  1.00  0.00           C
ATOM   1851  O   PHE A 702      24.410  47.080  50.430  1.00  0.00           O
ATOM   1852  N   LEU A 703      25.830  48.460  51.550  1.00  0.00           N
ATOM   1853  HN  LEU A 703      26.460  48.650  52.300  1.00  0.00           H
ATOM   1854  CA  LEU A 703      26.080  49.310  50.440  1.00  0.00           C
ATOM   1855  HA  LEU A 703      25.120  49.560  50.030  1.00  0.00           H
ATOM   1856  CB  LEU A 703      26.900  50.580  50.760  1.00  0.00           C
ATOM   1857  HB1 LEU A 703      27.220  51.020  49.790  1.00  0.00           H
ATOM   1858  HB2 LEU A 703      27.810  50.240  51.280  1.00  0.00           H
ATOM   1859  CG  LEU A 703      26.180  51.570  51.720  1.00  0.00           C
ATOM   1860  HG  LEU A 703      25.780  51.060  52.630  1.00  0.00           H
ATOM   1861  CD1 LEU A 703      27.240  52.570  52.160  1.00  0.00           C
ATOM   1862 HD11 LEU A 703      27.600  53.020  51.210  1.00  0.00           H
ATOM   1863 HD12 LEU A 703      28.040  52.060  52.730  1.00  0.00           H
ATOM   1864 HD13 LEU A 703      26.890  53.510  52.650  1.00  0.00           H
ATOM   1865  CD2 LEU A 703      24.980  52.230  51.090  1.00  0.00           C
ATOM   1866 HD21 LEU A 703      24.360  51.550  50.450  1.00  0.00           H
ATOM   1867 HD22 LEU A 703      25.280  53.050  50.400  1.00  0.00           H
ATOM   1868 HD23 LEU A 703      24.340  52.700  51.860  1.00  0.00           H
ATOM   1869  C   LEU A 703      26.750  48.630  49.270  1.00  0.00           C
ATOM   1870  O   LEU A 703      26.360  48.840  48.150  1.00  0.00           O
ATOM   1871  N   CYS A 704      27.760  47.750  49.510  1.00  0.00           N
ATOM   1872  HN  CYS A 704      28.160  47.620  50.420  1.00  0.00           H
ATOM   1873  CA  CYS A 704      28.370  47.060  48.340  1.00  0.00           C
ATOM   1874  HA  CYS A 704      28.680  47.840  47.650  1.00  0.00           H
ATOM   1875  CB  CYS A 704      29.680  46.340  48.700  1.00  0.00           C
ATOM   1876  HB1 CYS A 704      30.050  45.630  47.920  1.00  0.00           H
ATOM   1877  HB2 CYS A 704      29.580  45.690  49.590  1.00  0.00           H
ATOM   1878  SG  CYS A 704      30.980  47.570  49.180  1.00  0.00           S
ATOM   1879  HG1 CYS A 704      30.350  47.820  50.310  1.00  0.00           H
ATOM   1880  C   CYS A 704      27.380  46.190  47.550  1.00  0.00           C
ATOM   1881  O   CYS A 704      27.320  46.160  46.340  1.00  0.00           O
ATOM   1882  N   ILE A 705      26.590  45.370  48.330  1.00  0.00           N
ATOM   1883  HN  ILE A 705      26.720  45.210  49.310  1.00  0.00           H
ATOM   1884  CA  ILE A 705      25.460  44.720  47.720  1.00  0.00           C
ATOM   1885  HA  ILE A 705      25.850  44.010  47.000  1.00  0.00           H
ATOM   1886  CB  ILE A 705      24.880  43.800  48.790  1.00  0.00           C
ATOM   1887  HB  ILE A 705      24.550  44.330  49.710  1.00  0.00           H
ATOM   1888  CG2 ILE A 705      23.580  43.130  48.290  1.00  0.00           C
ATOM   1889 HG21 ILE A 705      22.800  43.900  48.040  1.00  0.00           H
ATOM   1890 HG22 ILE A 705      23.130  42.450  49.040  1.00  0.00           H
ATOM   1891 HG23 ILE A 705      23.780  42.450  47.440  1.00  0.00           H
ATOM   1892  CG1 ILE A 705      25.880  42.740  49.330  1.00  0.00           C
ATOM   1893 HG11 ILE A 705      26.890  43.160  49.460  1.00  0.00           H
ATOM   1894 HG12 ILE A 705      25.800  41.840  48.680  1.00  0.00           H
ATOM   1895  CD  ILE A 705      25.500  42.180  50.700  1.00  0.00           C
ATOM   1896  HD1 ILE A 705      25.550  42.970  51.490  1.00  0.00           H
ATOM   1897  HD2 ILE A 705      26.180  41.340  50.970  1.00  0.00           H
ATOM   1898  HD3 ILE A 705      24.430  41.850  50.630  1.00  0.00           H
ATOM   1899  C   ILE A 705      24.400  45.590  46.990  1.00  0.00           C
ATOM   1900  O   ILE A 705      24.210  45.320  45.770  1.00  0.00           O
ATOM   1901  N   VAL A 706      23.900  46.700  47.630  1.00  0.00           N
ATOM   1902  HN  VAL A 706      24.170  46.920  48.560  1.00  0.00           H
ATOM   1903  CA  VAL A 706      23.030  47.690  47.010  1.00  0.00           C
ATOM   1904  HA  VAL A 706      22.110  47.260  46.650  1.00  0.00           H
ATOM   1905  CB  VAL A 706      22.480  48.750  48.060  1.00  0.00           C
ATOM   1906  HB  VAL A 706      23.410  49.170  48.510  1.00  0.00           H
ATOM   1907  CG1 VAL A 706      21.620  49.810  47.500  1.00  0.00           C
ATOM   1908 HG11 VAL A 706      20.720  49.420  46.970  1.00  0.00           H
ATOM   1909 HG12 VAL A 706      22.280  50.400  46.840  1.00  0.00           H
ATOM   1910 HG13 VAL A 706      21.180  50.520  48.250  1.00  0.00           H
ATOM   1911  CG2 VAL A 706      21.650  47.920  49.140  1.00  0.00           C
ATOM   1912 HG21 VAL A 706      20.790  47.470  48.590  1.00  0.00           H
ATOM   1913 HG22 VAL A 706      21.170  48.580  49.900  1.00  0.00           H
ATOM   1914 HG23 VAL A 706      22.240  47.080  49.580  1.00  0.00           H
ATOM   1915  C   VAL A 706      23.660  48.360  45.790  1.00  0.00           C
ATOM   1916  O   VAL A 706      23.040  48.300  44.750  1.00  0.00           O
ATOM   1917  N   LEU A 707      24.940  48.890  45.770  1.00  0.00           N
ATOM   1918  HN  LEU A 707      25.570  48.800  46.530  1.00  0.00           H
ATOM   1919  CA  LEU A 707      25.680  49.360  44.640  1.00  0.00           C
ATOM   1920  HA  LEU A 707      25.270  50.300  44.310  1.00  0.00           H
ATOM   1921  CB  LEU A 707      27.100  49.550  45.300  1.00  0.00           C
ATOM   1922  HB1 LEU A 707      27.430  48.560  45.680  1.00  0.00           H
ATOM   1923  HB2 LEU A 707      26.980  50.390  46.010  1.00  0.00           H
ATOM   1924  CG  LEU A 707      28.190  50.200  44.360  1.00  0.00           C
ATOM   1925  HG  LEU A 707      28.340  49.620  43.420  1.00  0.00           H
ATOM   1926  CD1 LEU A 707      27.810  51.620  43.870  1.00  0.00           C
ATOM   1927 HD11 LEU A 707      26.770  51.650  43.510  1.00  0.00           H
ATOM   1928 HD12 LEU A 707      28.490  52.090  43.130  1.00  0.00           H
ATOM   1929 HD13 LEU A 707      27.910  52.280  44.750  1.00  0.00           H
ATOM   1930  CD2 LEU A 707      29.510  50.360  45.160  1.00  0.00           C
ATOM   1931 HD21 LEU A 707      29.810  49.370  45.560  1.00  0.00           H
ATOM   1932 HD22 LEU A 707      29.280  50.990  46.050  1.00  0.00           H
ATOM   1933 HD23 LEU A 707      30.320  50.780  44.520  1.00  0.00           H
ATOM   1934  C   LEU A 707      25.950  48.360  43.430  1.00  0.00           C
ATOM   1935  O   LEU A 707      25.820  48.820  42.260  1.00  0.00           O
ATOM   1936  N   VAL A 708      26.230  47.060  43.670  1.00  0.00           N
ATOM   1937  HN  VAL A 708      26.350  46.860  44.640  1.00  0.00           H
ATOM   1938  CA  VAL A 708      26.230  46.020  42.660  1.00  0.00           C
ATOM   1939  HA  VAL A 708      26.880  46.460  41.920  1.00  0.00           H
ATOM   1940  CB  VAL A 708      26.730  44.720  43.280  1.00  0.00           C
ATOM   1941  HB  VAL A 708      26.330  44.650  44.310  1.00  0.00           H
ATOM   1942  CG1 VAL A 708      26.360  43.420  42.470  1.00  0.00           C
ATOM   1943 HG11 VAL A 708      26.860  42.470  42.770  1.00  0.00           H
ATOM   1944 HG12 VAL A 708      26.370  43.660  41.390  1.00  0.00           H
ATOM   1945 HG13 VAL A 708      25.270  43.210  42.580  1.00  0.00           H
ATOM   1946  CG2 VAL A 708      28.300  44.830  43.300  1.00  0.00           C
ATOM   1947 HG21 VAL A 708      28.430  45.850  43.710  1.00  0.00           H
ATOM   1948 HG22 VAL A 708      28.630  44.710  42.250  1.00  0.00           H
ATOM   1949 HG23 VAL A 708      28.750  44.030  43.940  1.00  0.00           H
ATOM   1950  C   VAL A 708      24.850  45.880  42.050  1.00  0.00           C
ATOM   1951  O   VAL A 708      24.730  45.890  40.850  1.00  0.00           O
ATOM   1952  N   ALA A 709      23.860  45.810  42.940  1.00  0.00           N
ATOM   1953  HN  ALA A 709      24.060  45.830  43.910  1.00  0.00           H
ATOM   1954  CA  ALA A 709      22.490  45.620  42.560  1.00  0.00           C
ATOM   1955  HA  ALA A 709      22.410  44.790  41.880  1.00  0.00           H
ATOM   1956  CB  ALA A 709      21.570  45.400  43.750  1.00  0.00           C
ATOM   1957  HB1 ALA A 709      21.510  46.310  44.380  1.00  0.00           H
ATOM   1958  HB2 ALA A 709      21.920  44.530  44.350  1.00  0.00           H
ATOM   1959  HB3 ALA A 709      20.580  45.000  43.430  1.00  0.00           H
ATOM   1960  C   ALA A 709      21.910  46.690  41.650  1.00  0.00           C
ATOM   1961  O   ALA A 709      21.260  46.460  40.660  1.00  0.00           O
ATOM   1962  N   THR A 710      22.240  47.950  42.020  1.00  0.00           N
ATOM   1963  HN  THR A 710      22.700  48.130  42.880  1.00  0.00           H
ATOM   1964  CA  THR A 710      21.790  49.150  41.260  1.00  0.00           C
ATOM   1965  HA  THR A 710      20.780  49.110  40.890  1.00  0.00           H
ATOM   1966  CB  THR A 710      21.810  50.430  42.080  1.00  0.00           C
ATOM   1967  HB  THR A 710      21.240  50.210  43.000  1.00  0.00           H
ATOM   1968  OG1 THR A 710      21.100  51.500  41.410  1.00  0.00           O
ATOM   1969  HG1 THR A 710      20.210  51.170  41.330  1.00  0.00           H
ATOM   1970  CG2 THR A 710      23.200  51.030  42.430  1.00  0.00           C
ATOM   1971 HG21 THR A 710      23.100  51.770  43.260  1.00  0.00           H
ATOM   1972 HG22 THR A 710      23.760  51.420  41.560  1.00  0.00           H
ATOM   1973 HG23 THR A 710      23.820  50.210  42.850  1.00  0.00           H
ATOM   1974  C   THR A 710      22.620  49.350  39.990  1.00  0.00           C
ATOM   1975  O   THR A 710      22.130  49.840  39.010  1.00  0.00           O
ATOM   1976  N   ASP A 711      23.890  48.810  39.880  1.00  0.00           N
ATOM   1977  HN  ASP A 711      24.230  48.280  40.660  1.00  0.00           H
ATOM   1978  CA  ASP A 711      24.840  48.930  38.790  1.00  0.00           C
ATOM   1979  HA  ASP A 711      25.370  48.000  38.760  1.00  0.00           H
ATOM   1980  CB  ASP A 711      24.160  49.030  37.350  1.00  0.00           C
ATOM   1981  HB1 ASP A 711      23.560  49.940  37.150  1.00  0.00           H
ATOM   1982  HB2 ASP A 711      23.360  48.270  37.160  1.00  0.00           H
ATOM   1983  CG  ASP A 711      25.090  48.790  36.170  1.00  0.00           C
ATOM   1984  OD1 ASP A 711      26.070  48.050  36.300  1.00  0.00           O
ATOM   1985  OD2 ASP A 711      24.670  49.210  35.070  1.00  0.00           O
ATOM   1986  C   ASP A 711      25.770  50.110  39.070  1.00  0.00           C
ATOM   1987  O   ASP A 711      25.420  51.260  39.300  1.00  0.00           O
ATOM   1988  N   ALA A 712      27.080  49.790  38.940  1.00  0.00           N
ATOM   1989  HN  ALA A 712      27.270  48.820  38.900  1.00  0.00           H
ATOM   1990  CA  ALA A 712      28.220  50.640  38.920  1.00  0.00           C
ATOM   1991  HA  ALA A 712      27.880  51.580  39.320  1.00  0.00           H
ATOM   1992  CB  ALA A 712      29.470  50.080  39.710  1.00  0.00           C
ATOM   1993  HB1 ALA A 712      30.170  50.910  39.870  1.00  0.00           H
ATOM   1994  HB2 ALA A 712      29.930  49.260  39.100  1.00  0.00           H
ATOM   1995  HB3 ALA A 712      29.170  49.680  40.700  1.00  0.00           H
ATOM   1996  C   ALA A 712      28.720  50.940  37.480  1.00  0.00           C
ATOM   1997  O   ALA A 712      29.660  51.620  37.360  1.00  0.00           O
ATOM   1998  N   SER A 713      28.020  50.480  36.400  1.00  0.00           N
ATOM   1999  HN  SER A 713      27.050  50.270  36.500  1.00  0.00           H
ATOM   2000  CA  SER A 713      28.620  50.480  35.060  1.00  0.00           C
ATOM   2001  HA  SER A 713      29.570  49.960  35.140  1.00  0.00           H
ATOM   2002  CB  SER A 713      27.850  49.850  33.940  1.00  0.00           C
ATOM   2003  HB1 SER A 713      28.270  49.970  32.930  1.00  0.00           H
ATOM   2004  HB2 SER A 713      26.840  50.290  33.750  1.00  0.00           H
ATOM   2005  OG  SER A 713      27.740  48.450  34.190  1.00  0.00           O
ATOM   2006  HG1 SER A 713      27.010  48.430  34.810  1.00  0.00           H
ATOM   2007  C   SER A 713      28.840  51.900  34.590  1.00  0.00           C
ATOM   2008  O   SER A 713      29.810  52.170  33.870  1.00  0.00           O
ATOM   2009  N   SER A 714      28.010  52.900  34.990  1.00  0.00           N
ATOM   2010  HN  SER A 714      27.230  52.680  35.560  1.00  0.00           H
ATOM   2011  CA  SER A 714      28.160  54.210  34.550  1.00  0.00           C
ATOM   2012  HA  SER A 714      28.280  54.260  33.470  1.00  0.00           H
ATOM   2013  CB  SER A 714      26.870  55.050  34.830  1.00  0.00           C
ATOM   2014  HB1 SER A 714      27.000  56.050  34.360  1.00  0.00           H
ATOM   2015  HB2 SER A 714      26.640  55.170  35.910  1.00  0.00           H
ATOM   2016  OG  SER A 714      25.830  54.410  34.170  1.00  0.00           O
ATOM   2017  HG1 SER A 714      25.660  53.590  34.620  1.00  0.00           H
ATOM   2018  C   SER A 714      29.280  54.940  35.200  1.00  0.00           C
ATOM   2019  O   SER A 714      29.910  55.860  34.610  1.00  0.00           O
ATOM   2020  N   LEU A 715      29.580  54.550  36.400  1.00  0.00           N
ATOM   2021  HN  LEU A 715      28.970  53.950  36.920  1.00  0.00           H
ATOM   2022  CA  LEU A 715      30.690  55.210  37.120  1.00  0.00           C
ATOM   2023  HA  LEU A 715      30.620  56.260  36.850  1.00  0.00           H
ATOM   2024  CB  LEU A 715      30.620  55.060  38.660  1.00  0.00           C
ATOM   2025  HB1 LEU A 715      31.400  55.750  39.070  1.00  0.00           H
ATOM   2026  HB2 LEU A 715      30.930  54.010  38.840  1.00  0.00           H
ATOM   2027  CG  LEU A 715      29.320  55.280  39.360  1.00  0.00           C
ATOM   2028  HG  LEU A 715      28.620  54.470  39.090  1.00  0.00           H
ATOM   2029  CD1 LEU A 715      29.500  55.160  40.920  1.00  0.00           C
ATOM   2030 HD11 LEU A 715      28.480  55.350  41.310  1.00  0.00           H
ATOM   2031 HD12 LEU A 715      30.220  55.960  41.210  1.00  0.00           H
ATOM   2032 HD13 LEU A 715      29.860  54.180  41.280  1.00  0.00           H
ATOM   2033  CD2 LEU A 715      28.530  56.580  39.060  1.00  0.00           C
ATOM   2034 HD21 LEU A 715      27.620  56.820  39.650  1.00  0.00           H
ATOM   2035 HD22 LEU A 715      28.170  56.630  38.010  1.00  0.00           H
ATOM   2036 HD23 LEU A 715      29.280  57.390  39.160  1.00  0.00           H
ATOM   2037  C   LEU A 715      32.020  54.730  36.630  1.00  0.00           C
ATOM   2038  O   LEU A 715      33.050  55.370  36.700  1.00  0.00           O
ATOM   2039  N   VAL A 716      31.910  53.520  36.000  1.00  0.00           N
ATOM   2040  HN  VAL A 716      31.090  52.980  35.900  1.00  0.00           H
ATOM   2041  CA  VAL A 716      33.170  52.950  35.360  1.00  0.00           C
ATOM   2042  HA  VAL A 716      33.850  53.030  36.190  1.00  0.00           H
ATOM   2043  CB  VAL A 716      33.000  51.460  34.860  1.00  0.00           C
ATOM   2044  HB  VAL A 716      32.020  51.330  34.350  1.00  0.00           H
ATOM   2045  CG1 VAL A 716      34.090  51.110  33.880  1.00  0.00           C
ATOM   2046 HG11 VAL A 716      33.980  51.720  32.960  1.00  0.00           H
ATOM   2047 HG12 VAL A 716      34.090  50.060  33.510  1.00  0.00           H
ATOM   2048 HG13 VAL A 716      35.110  51.240  34.290  1.00  0.00           H
ATOM   2049  CG2 VAL A 716      33.130  50.420  36.030  1.00  0.00           C
ATOM   2050 HG21 VAL A 716      33.330  49.360  35.740  1.00  0.00           H
ATOM   2051 HG22 VAL A 716      32.210  50.610  36.600  1.00  0.00           H
ATOM   2052 HG23 VAL A 716      33.980  50.590  36.720  1.00  0.00           H
ATOM   2053  C   VAL A 716      33.700  53.820  34.220  1.00  0.00           C
ATOM   2054  O   VAL A 716      34.840  54.150  34.090  1.00  0.00           O
ATOM   2055  N   CYS A 717      32.700  54.250  33.420  1.00  0.00           N
ATOM   2056  HN  CYS A 717      31.750  54.000  33.610  1.00  0.00           H
ATOM   2057  CA  CYS A 717      32.790  55.230  32.340  1.00  0.00           C
ATOM   2058  HA  CYS A 717      33.440  54.880  31.550  1.00  0.00           H
ATOM   2059  CB  CYS A 717      31.440  55.480  31.680  1.00  0.00           C
ATOM   2060  HB1 CYS A 717      31.700  56.050  30.770  1.00  0.00           H
ATOM   2061  HB2 CYS A 717      30.750  56.130  32.260  1.00  0.00           H
ATOM   2062  SG  CYS A 717      30.580  54.000  31.070  1.00  0.00           S
ATOM   2063  HG1 CYS A 717      30.340  53.420  32.240  1.00  0.00           H
ATOM   2064  C   CYS A 717      33.350  56.510  32.840  1.00  0.00           C
ATOM   2065  O   CYS A 717      34.320  57.060  32.370  1.00  0.00           O
ATOM   2066  N   TYR A 718      32.720  57.040  33.960  1.00  0.00           N
ATOM   2067  HN  TYR A 718      31.900  56.650  34.370  1.00  0.00           H
ATOM   2068  CA  TYR A 718      33.120  58.300  34.510  1.00  0.00           C
ATOM   2069  HA  TYR A 718      32.880  59.090  33.830  1.00  0.00           H
ATOM   2070  CB  TYR A 718      32.290  58.700  35.770  1.00  0.00           C
ATOM   2071  HB1 TYR A 718      32.810  59.600  36.150  1.00  0.00           H
ATOM   2072  HB2 TYR A 718      32.420  57.960  36.590  1.00  0.00           H
ATOM   2073  CG  TYR A 718      30.770  58.890  35.690  1.00  0.00           C
ATOM   2074  CD1 TYR A 718      30.130  59.020  34.440  1.00  0.00           C
ATOM   2075  HD1 TYR A 718      30.630  58.780  33.510  1.00  0.00           H
ATOM   2076  CE1 TYR A 718      28.790  59.500  34.350  1.00  0.00           C
ATOM   2077  HE1 TYR A 718      28.360  59.560  33.360  1.00  0.00           H
ATOM   2078  CZ  TYR A 718      28.010  59.780  35.470  1.00  0.00           C
ATOM   2079  OH  TYR A 718      26.750  60.360  35.320  1.00  0.00           O
ATOM   2080  HH  TYR A 718      26.490  60.130  34.410  1.00  0.00           H
ATOM   2081  CD2 TYR A 718      30.070  59.280  36.830  1.00  0.00           C
ATOM   2082  HD2 TYR A 718      30.590  59.230  37.760  1.00  0.00           H
ATOM   2083  CE2 TYR A 718      28.660  59.660  36.690  1.00  0.00           C
ATOM   2084  HE2 TYR A 718      28.020  59.900  37.530  1.00  0.00           H
ATOM   2085  C   TYR A 718      34.590  58.520  34.980  1.00  0.00           C
ATOM   2086  O   TYR A 718      35.180  59.520  34.640  1.00  0.00           O
ATOM   2087  N   ILE A 719      35.150  57.550  35.770  1.00  0.00           N
ATOM   2088  HN  ILE A 719      34.550  56.770  35.950  1.00  0.00           H
ATOM   2089  CA  ILE A 719      36.460  57.650  36.360  1.00  0.00           C
ATOM   2090  HA  ILE A 719      36.670  58.640  36.730  1.00  0.00           H
ATOM   2091  CB  ILE A 719      36.560  56.730  37.590  1.00  0.00           C
ATOM   2092  HB  ILE A 719      36.140  55.730  37.310  1.00  0.00           H
ATOM   2093  CG2 ILE A 719      37.950  56.640  38.160  1.00  0.00           C
ATOM   2094 HG21 ILE A 719      38.470  57.590  38.390  1.00  0.00           H
ATOM   2095 HG22 ILE A 719      38.640  56.070  37.500  1.00  0.00           H
ATOM   2096 HG23 ILE A 719      37.950  56.090  39.140  1.00  0.00           H
ATOM   2097  CG1 ILE A 719      35.510  57.160  38.710  1.00  0.00           C
ATOM   2098 HG11 ILE A 719      35.340  56.340  39.430  1.00  0.00           H
ATOM   2099 HG12 ILE A 719      34.540  57.520  38.310  1.00  0.00           H
ATOM   2100  CD  ILE A 719      35.950  58.360  39.610  1.00  0.00           C
ATOM   2101  HD1 ILE A 719      35.090  58.830  40.130  1.00  0.00           H
ATOM   2102  HD2 ILE A 719      36.510  59.080  38.980  1.00  0.00           H
ATOM   2103  HD3 ILE A 719      36.700  57.990  40.360  1.00  0.00           H
ATOM   2104  C   ILE A 719      37.590  57.350  35.340  1.00  0.00           C
ATOM   2105  O   ILE A 719      37.680  56.170  34.940  1.00  0.00           O
ATOM   2106  N   THR A 720      38.320  58.340  34.850  1.00  0.00           N
ATOM   2107  HN  THR A 720      38.190  59.230  35.290  1.00  0.00           H
ATOM   2108  CA  THR A 720      39.530  58.320  34.030  1.00  0.00           C
ATOM   2109  HA  THR A 720      39.400  57.370  33.530  1.00  0.00           H
ATOM   2110  CB  THR A 720      39.700  59.400  32.940  1.00  0.00           C
ATOM   2111  HB  THR A 720      40.360  58.900  32.190  1.00  0.00           H
ATOM   2112  OG1 THR A 720      40.260  60.620  33.340  1.00  0.00           O
ATOM   2113  HG1 THR A 720      40.830  60.940  32.640  1.00  0.00           H
ATOM   2114  CG2 THR A 720      38.380  59.680  32.230  1.00  0.00           C
ATOM   2115 HG21 THR A 720      37.800  58.790  31.900  1.00  0.00           H
ATOM   2116 HG22 THR A 720      38.530  60.380  31.380  1.00  0.00           H
ATOM   2117 HG23 THR A 720      37.690  60.190  32.910  1.00  0.00           H
ATOM   2118  C   THR A 720      40.770  58.190  34.830  1.00  0.00           C
ATOM   2119  O   THR A 720      40.830  58.380  36.030  1.00  0.00           O
ATOM   2120  N   ARG A 721      41.850  57.970  34.100  1.00  0.00           N
ATOM   2121  HN  ARG A 721      41.740  57.760  33.130  1.00  0.00           H
ATOM   2122  CA  ARG A 721      43.220  57.700  34.630  1.00  0.00           C
ATOM   2123  HA  ARG A 721      43.150  56.880  35.320  1.00  0.00           H
ATOM   2124  CB  ARG A 721      44.290  57.260  33.520  1.00  0.00           C
ATOM   2125  HB1 ARG A 721      45.250  57.180  34.070  1.00  0.00           H
ATOM   2126  HB2 ARG A 721      44.430  58.140  32.860  1.00  0.00           H
ATOM   2127  CG  ARG A 721      44.060  55.870  32.900  1.00  0.00           C
ATOM   2128  HG1 ARG A 721      44.670  55.680  32.000  1.00  0.00           H
ATOM   2129  HG2 ARG A 721      42.990  55.730  32.610  1.00  0.00           H
ATOM   2130  CD  ARG A 721      44.110  54.640  33.890  1.00  0.00           C
ATOM   2131  HD1 ARG A 721      43.990  53.710  33.300  1.00  0.00           H
ATOM   2132  HD2 ARG A 721      43.380  54.830  34.710  1.00  0.00           H
ATOM   2133  NE  ARG A 721      45.530  54.570  34.390  1.00  0.00           N
ATOM   2134  HE  ARG A 721      46.290  55.020  33.920  1.00  0.00           H
ATOM   2135  CZ  ARG A 721      45.790  53.970  35.580  1.00  0.00           C
ATOM   2136  NH1 ARG A 721      44.980  53.270  36.330  1.00  0.00           N
ATOM   2137 HH11 ARG A 721      44.000  53.430  36.320  1.00  0.00           H
ATOM   2138 HH12 ARG A 721      45.260  53.030  37.260  1.00  0.00           H
ATOM   2139  NH2 ARG A 721      47.040  54.110  36.010  1.00  0.00           N
ATOM   2140 HH21 ARG A 721      47.640  54.710  35.480  1.00  0.00           H
ATOM   2141 HH22 ARG A 721      47.300  53.470  36.740  1.00  0.00           H
ATOM   2142  C   ARG A 721      43.790  58.790  35.430  1.00  0.00           C
ATOM   2143  O   ARG A 721      44.500  58.660  36.420  1.00  0.00           O
ATOM   2144  N   PHE A 722      43.460  60.100  35.120  1.00  0.00           N
ATOM   2145  HN  PHE A 722      42.880  60.330  34.340  1.00  0.00           H
ATOM   2146  CA  PHE A 722      43.810  61.320  35.960  1.00  0.00           C
ATOM   2147  HA  PHE A 722      44.870  61.500  35.990  1.00  0.00           H
ATOM   2148  CB  PHE A 722      43.100  62.480  35.220  1.00  0.00           C
ATOM   2149  HB1 PHE A 722      42.040  62.180  35.110  1.00  0.00           H
ATOM   2150  HB2 PHE A 722      43.570  62.540  34.210  1.00  0.00           H
ATOM   2151  CG  PHE A 722      43.150  63.760  36.040  1.00  0.00           C
ATOM   2152  CD1 PHE A 722      44.350  64.480  36.280  1.00  0.00           C
ATOM   2153  HD1 PHE A 722      45.300  64.050  36.020  1.00  0.00           H
ATOM   2154  CE1 PHE A 722      44.250  65.770  36.810  1.00  0.00           C
ATOM   2155  HE1 PHE A 722      45.130  66.390  36.810  1.00  0.00           H
ATOM   2156  CZ  PHE A 722      43.060  66.310  37.240  1.00  0.00           C
ATOM   2157  HZ  PHE A 722      43.060  67.390  37.380  1.00  0.00           H
ATOM   2158  CD2 PHE A 722      41.930  64.280  36.550  1.00  0.00           C
ATOM   2159  HD2 PHE A 722      41.010  63.730  36.480  1.00  0.00           H
ATOM   2160  CE2 PHE A 722      41.900  65.560  37.170  1.00  0.00           C
ATOM   2161  HE2 PHE A 722      40.970  65.890  37.610  1.00  0.00           H
ATOM   2162  C   PHE A 722      43.390  61.110  37.380  1.00  0.00           C
ATOM   2163  O   PHE A 722      44.150  61.300  38.330  1.00  0.00           O
ATOM   2164  N   THR A 723      42.120  60.710  37.640  1.00  0.00           N
ATOM   2165  HN  THR A 723      41.580  60.390  36.860  1.00  0.00           H
ATOM   2166  CA  THR A 723      41.570  60.520  38.980  1.00  0.00           C
ATOM   2167  HA  THR A 723      41.810  61.310  39.660  1.00  0.00           H
ATOM   2168  CB  THR A 723      40.000  60.450  39.110  1.00  0.00           C
ATOM   2169  HB  THR A 723      39.600  59.600  38.500  1.00  0.00           H
ATOM   2170  OG1 THR A 723      39.500  61.750  38.620  1.00  0.00           O
ATOM   2171  HG1 THR A 723      39.430  61.710  37.660  1.00  0.00           H
ATOM   2172  CG2 THR A 723      39.450  60.320  40.570  1.00  0.00           C
ATOM   2173 HG21 THR A 723      40.190  60.890  41.190  1.00  0.00           H
ATOM   2174 HG22 THR A 723      39.340  59.270  40.920  1.00  0.00           H
ATOM   2175 HG23 THR A 723      38.440  60.780  40.610  1.00  0.00           H
ATOM   2176  C   THR A 723      42.240  59.310  39.610  1.00  0.00           C
ATOM   2177  O   THR A 723      42.550  59.290  40.800  1.00  0.00           O
ATOM   2178  N   GLU A 724      42.360  58.210  38.770  1.00  0.00           N
ATOM   2179  HN  GLU A 724      41.910  58.230  37.880  1.00  0.00           H
ATOM   2180  CA  GLU A 724      42.970  56.960  39.230  1.00  0.00           C
ATOM   2181  HA  GLU A 724      42.420  56.620  40.100  1.00  0.00           H
ATOM   2182  CB  GLU A 724      42.860  55.810  38.130  1.00  0.00           C
ATOM   2183  HB1 GLU A 724      43.330  54.950  38.680  1.00  0.00           H
ATOM   2184  HB2 GLU A 724      43.550  55.910  37.260  1.00  0.00           H
ATOM   2185  CG  GLU A 724      41.430  55.440  37.790  1.00  0.00           C
ATOM   2186  HG1 GLU A 724      40.900  56.210  37.200  1.00  0.00           H
ATOM   2187  HG2 GLU A 724      40.870  55.140  38.700  1.00  0.00           H
ATOM   2188  CD  GLU A 724      41.340  54.310  36.850  1.00  0.00           C
ATOM   2189  OE1 GLU A 724      40.210  53.970  36.400  1.00  0.00           O
ATOM   2190  OE2 GLU A 724      42.350  53.720  36.450  1.00  0.00           O
ATOM   2191  C   GLU A 724      44.400  57.160  39.640  1.00  0.00           C
ATOM   2192  O   GLU A 724      44.810  56.700  40.720  1.00  0.00           O
ATOM   2193  N   GLU A 725      45.240  57.830  38.820  1.00  0.00           N
ATOM   2194  HN  GLU A 725      44.930  58.140  37.920  1.00  0.00           H
ATOM   2195  CA  GLU A 725      46.610  58.100  39.210  1.00  0.00           C
ATOM   2196  HA  GLU A 725      47.130  57.230  39.560  1.00  0.00           H
ATOM   2197  CB  GLU A 725      47.260  58.750  38.010  1.00  0.00           C
ATOM   2198  HB1 GLU A 725      48.200  59.210  38.380  1.00  0.00           H
ATOM   2199  HB2 GLU A 725      46.660  59.590  37.590  1.00  0.00           H
ATOM   2200  CG  GLU A 725      47.490  57.700  36.990  1.00  0.00           C
ATOM   2201  HG1 GLU A 725      46.620  57.520  36.330  1.00  0.00           H
ATOM   2202  HG2 GLU A 725      47.920  56.780  37.470  1.00  0.00           H
ATOM   2203  CD  GLU A 725      48.600  58.190  36.080  1.00  0.00           C
ATOM   2204  OE1 GLU A 725      48.380  58.360  34.870  1.00  0.00           O
ATOM   2205  OE2 GLU A 725      49.710  58.480  36.530  1.00  0.00           O
ATOM   2206  C   GLU A 725      46.680  59.010  40.390  1.00  0.00           C
ATOM   2207  O   GLU A 725      47.610  58.910  41.210  1.00  0.00           O
ATOM   2208  N   ALA A 726      45.830  60.020  40.500  1.00  0.00           N
ATOM   2209  HN  ALA A 726      45.140  60.160  39.800  1.00  0.00           H
ATOM   2210  CA  ALA A 726      45.750  60.950  41.610  1.00  0.00           C
ATOM   2211  HA  ALA A 726      46.680  61.480  41.700  1.00  0.00           H
ATOM   2212  CB  ALA A 726      44.680  62.000  41.370  1.00  0.00           C
ATOM   2213  HB1 ALA A 726      44.460  62.530  42.310  1.00  0.00           H
ATOM   2214  HB2 ALA A 726      43.800  61.410  41.040  1.00  0.00           H
ATOM   2215  HB3 ALA A 726      44.860  62.760  40.570  1.00  0.00           H
ATOM   2216  C   ALA A 726      45.490  60.310  42.990  1.00  0.00           C
ATOM   2217  O   ALA A 726      46.270  60.570  43.960  1.00  0.00           O
ATOM   2218  N   PHE A 727      44.480  59.410  43.020  1.00  0.00           N
ATOM   2219  HN  PHE A 727      43.850  59.370  42.260  1.00  0.00           H
ATOM   2220  CA  PHE A 727      44.150  58.430  44.080  1.00  0.00           C
ATOM   2221  HA  PHE A 727      43.860  59.030  44.920  1.00  0.00           H
ATOM   2222  CB  PHE A 727      42.840  57.660  43.750  1.00  0.00           C
ATOM   2223  HB1 PHE A 727      42.670  57.280  42.720  1.00  0.00           H
ATOM   2224  HB2 PHE A 727      42.030  58.400  43.930  1.00  0.00           H
ATOM   2225  CG  PHE A 727      42.560  56.500  44.620  1.00  0.00           C
ATOM   2226  CD1 PHE A 727      42.660  55.190  44.160  1.00  0.00           C
ATOM   2227  HD1 PHE A 727      43.030  55.030  43.170  1.00  0.00           H
ATOM   2228  CE1 PHE A 727      42.210  54.100  45.000  1.00  0.00           C
ATOM   2229  HE1 PHE A 727      42.120  53.080  44.650  1.00  0.00           H
ATOM   2230  CZ  PHE A 727      41.510  54.410  46.140  1.00  0.00           C
ATOM   2231  HZ  PHE A 727      40.950  53.640  46.650  1.00  0.00           H
ATOM   2232  CD2 PHE A 727      41.930  56.730  45.830  1.00  0.00           C
ATOM   2233  HD2 PHE A 727      41.900  57.710  46.310  1.00  0.00           H
ATOM   2234  CE2 PHE A 727      41.390  55.680  46.570  1.00  0.00           C
ATOM   2235  HE2 PHE A 727      40.810  55.960  47.430  1.00  0.00           H
ATOM   2236  C   PHE A 727      45.360  57.590  44.500  1.00  0.00           C
ATOM   2237  O   PHE A 727      45.720  57.550  45.660  1.00  0.00           O
ATOM   2238  N   ALA A 728      45.920  56.800  43.590  1.00  0.00           N
ATOM   2239  HN  ALA A 728      45.710  56.760  42.610  1.00  0.00           H
ATOM   2240  CA  ALA A 728      47.150  56.000  43.870  1.00  0.00           C
ATOM   2241  HA  ALA A 728      47.050  55.210  44.600  1.00  0.00           H
ATOM   2242  CB  ALA A 728      47.440  55.350  42.540  1.00  0.00           C
ATOM   2243  HB1 ALA A 728      48.060  54.430  42.560  1.00  0.00           H
ATOM   2244  HB2 ALA A 728      47.970  56.050  41.850  1.00  0.00           H
ATOM   2245  HB3 ALA A 728      46.520  55.120  41.960  1.00  0.00           H
ATOM   2246  C   ALA A 728      48.370  56.770  44.320  1.00  0.00           C
ATOM   2247  O   ALA A 728      49.060  56.430  45.260  1.00  0.00           O
ATOM   2248  N   ALA A 729      48.670  57.910  43.600  1.00  0.00           N
ATOM   2249  HN  ALA A 729      48.120  58.150  42.820  1.00  0.00           H
ATOM   2250  CA  ALA A 729      49.770  58.840  43.900  1.00  0.00           C
ATOM   2251  HA  ALA A 729      50.750  58.480  43.640  1.00  0.00           H
ATOM   2252  CB  ALA A 729      49.590  60.100  42.960  1.00  0.00           C
ATOM   2253  HB1 ALA A 729      48.560  60.440  43.160  1.00  0.00           H
ATOM   2254  HB2 ALA A 729      49.660  59.930  41.860  1.00  0.00           H
ATOM   2255  HB3 ALA A 729      50.240  60.960  43.250  1.00  0.00           H
ATOM   2256  C   ALA A 729      49.810  59.370  45.300  1.00  0.00           C
ATOM   2257  O   ALA A 729      50.820  59.530  46.030  1.00  0.00           O
ATOM   2258  N   LEU A 730      48.580  59.770  45.700  1.00  0.00           N
ATOM   2259  HN  LEU A 730      47.730  59.660  45.180  1.00  0.00           H
ATOM   2260  CA  LEU A 730      48.290  60.050  47.130  1.00  0.00           C
ATOM   2261  HA  LEU A 730      48.830  60.940  47.370  1.00  0.00           H
ATOM   2262  CB  LEU A 730      46.780  60.490  47.150  1.00  0.00           C
ATOM   2263  HB1 LEU A 730      46.040  59.780  46.730  1.00  0.00           H
ATOM   2264  HB2 LEU A 730      46.640  61.330  46.430  1.00  0.00           H
ATOM   2265  CG  LEU A 730      46.250  60.910  48.530  1.00  0.00           C
ATOM   2266  HG  LEU A 730      46.460  60.060  49.240  1.00  0.00           H
ATOM   2267  CD1 LEU A 730      47.020  62.090  49.100  1.00  0.00           C
ATOM   2268 HD11 LEU A 730      46.580  62.440  50.050  1.00  0.00           H
ATOM   2269 HD12 LEU A 730      47.170  62.900  48.360  1.00  0.00           H
ATOM   2270 HD13 LEU A 730      48.040  61.810  49.430  1.00  0.00           H
ATOM   2271  CD2 LEU A 730      44.720  61.160  48.470  1.00  0.00           C
ATOM   2272 HD21 LEU A 730      44.560  61.850  47.620  1.00  0.00           H
ATOM   2273 HD22 LEU A 730      44.300  61.590  49.400  1.00  0.00           H
ATOM   2274 HD23 LEU A 730      44.240  60.200  48.170  1.00  0.00           H
ATOM   2275  C   LEU A 730      48.780  58.970  48.070  1.00  0.00           C
ATOM   2276  O   LEU A 730      49.640  59.110  48.960  1.00  0.00           O
ATOM   2277  N   ILE A 731      48.330  57.750  47.900  1.00  0.00           N
ATOM   2278  HN  ILE A 731      47.560  57.590  47.290  1.00  0.00           H
ATOM   2279  CA  ILE A 731      48.710  56.670  48.750  1.00  0.00           C
ATOM   2280  HA  ILE A 731      48.520  56.950  49.780  1.00  0.00           H
ATOM   2281  CB  ILE A 731      47.930  55.470  48.340  1.00  0.00           C
ATOM   2282  HB  ILE A 731      48.040  55.270  47.260  1.00  0.00           H
ATOM   2283  CG2 ILE A 731      48.420  54.190  49.110  1.00  0.00           C
ATOM   2284 HG21 ILE A 731      49.480  53.990  48.840  1.00  0.00           H
ATOM   2285 HG22 ILE A 731      47.820  53.260  48.990  1.00  0.00           H
ATOM   2286 HG23 ILE A 731      48.450  54.450  50.190  1.00  0.00           H
ATOM   2287  CG1 ILE A 731      46.450  55.710  48.500  1.00  0.00           C
ATOM   2288 HG11 ILE A 731      45.930  54.810  48.080  1.00  0.00           H
ATOM   2289 HG12 ILE A 731      46.140  56.550  47.850  1.00  0.00           H
ATOM   2290  CD  ILE A 731      46.060  55.890  49.920  1.00  0.00           C
ATOM   2291  HD1 ILE A 731      44.960  56.070  49.800  1.00  0.00           H
ATOM   2292  HD2 ILE A 731      46.490  56.740  50.490  1.00  0.00           H
ATOM   2293  HD3 ILE A 731      46.130  54.900  50.400  1.00  0.00           H
ATOM   2294  C   ILE A 731      50.230  56.320  48.720  1.00  0.00           C
ATOM   2295  O   ILE A 731      50.890  56.040  49.740  1.00  0.00           O
ATOM   2296  N   CYS A 732      50.820  56.430  47.530  1.00  0.00           N
ATOM   2297  HN  CYS A 732      50.250  56.570  46.730  1.00  0.00           H
ATOM   2298  CA  CYS A 732      52.250  56.210  47.370  1.00  0.00           C
ATOM   2299  HA  CYS A 732      52.420  55.150  47.470  1.00  0.00           H
ATOM   2300  CB  CYS A 732      52.480  56.470  45.840  1.00  0.00           C
ATOM   2301  HB1 CYS A 732      53.530  56.770  45.700  1.00  0.00           H
ATOM   2302  HB2 CYS A 732      51.890  57.380  45.560  1.00  0.00           H
ATOM   2303  SG  CYS A 732      52.060  55.150  44.690  1.00  0.00           S
ATOM   2304  HG1 CYS A 732      50.770  55.430  44.810  1.00  0.00           H
ATOM   2305  C   CYS A 732      53.140  57.060  48.250  1.00  0.00           C
ATOM   2306  O   CYS A 732      53.980  56.610  49.030  1.00  0.00           O
ATOM   2307  N   ILE A 733      52.800  58.360  48.300  1.00  0.00           N
ATOM   2308  HN  ILE A 733      52.030  58.810  47.870  1.00  0.00           H
ATOM   2309  CA  ILE A 733      53.410  59.350  49.230  1.00  0.00           C
ATOM   2310  HA  ILE A 733      54.490  59.330  49.370  1.00  0.00           H
ATOM   2311  CB  ILE A 733      53.260  60.870  48.850  1.00  0.00           C
ATOM   2312  HB  ILE A 733      52.190  60.990  48.570  1.00  0.00           H
ATOM   2313  CG2 ILE A 733      53.730  61.840  49.860  1.00  0.00           C
ATOM   2314 HG21 ILE A 733      54.840  61.690  49.880  1.00  0.00           H
ATOM   2315 HG22 ILE A 733      53.290  61.690  50.860  1.00  0.00           H
ATOM   2316 HG23 ILE A 733      53.630  62.920  49.570  1.00  0.00           H
ATOM   2317  CG1 ILE A 733      54.030  61.060  47.460  1.00  0.00           C
ATOM   2318 HG11 ILE A 733      53.710  60.190  46.840  1.00  0.00           H
ATOM   2319 HG12 ILE A 733      55.140  61.080  47.580  1.00  0.00           H
ATOM   2320  CD  ILE A 733      53.760  62.340  46.630  1.00  0.00           C
ATOM   2321  HD1 ILE A 733      52.690  62.600  46.630  1.00  0.00           H
ATOM   2322  HD2 ILE A 733      54.090  62.190  45.590  1.00  0.00           H
ATOM   2323  HD3 ILE A 733      54.470  63.100  47.060  1.00  0.00           H
ATOM   2324  C   ILE A 733      53.090  59.030  50.680  1.00  0.00           C
ATOM   2325  O   ILE A 733      53.940  59.210  51.540  1.00  0.00           O
ATOM   2326  N   ILE A 734      51.810  58.610  51.010  1.00  0.00           N
ATOM   2327  HN  ILE A 734      51.130  58.730  50.290  1.00  0.00           H
ATOM   2328  CA  ILE A 734      51.470  58.170  52.350  1.00  0.00           C
ATOM   2329  HA  ILE A 734      51.690  58.950  53.050  1.00  0.00           H
ATOM   2330  CB  ILE A 734      49.930  57.810  52.520  1.00  0.00           C
ATOM   2331  HB  ILE A 734      49.710  57.090  51.710  1.00  0.00           H
ATOM   2332  CG2 ILE A 734      49.710  57.130  53.980  1.00  0.00           C
ATOM   2333 HG21 ILE A 734      50.110  57.780  54.800  1.00  0.00           H
ATOM   2334 HG22 ILE A 734      50.320  56.210  54.160  1.00  0.00           H
ATOM   2335 HG23 ILE A 734      48.640  57.030  54.240  1.00  0.00           H
ATOM   2336  CG1 ILE A 734      49.040  59.060  52.390  1.00  0.00           C
ATOM   2337 HG11 ILE A 734      49.400  59.620  51.500  1.00  0.00           H
ATOM   2338 HG12 ILE A 734      49.250  59.760  53.220  1.00  0.00           H
ATOM   2339  CD  ILE A 734      47.490  58.810  52.130  1.00  0.00           C
ATOM   2340  HD1 ILE A 734      46.800  59.560  52.570  1.00  0.00           H
ATOM   2341  HD2 ILE A 734      47.170  57.830  52.560  1.00  0.00           H
ATOM   2342  HD3 ILE A 734      47.340  58.670  51.050  1.00  0.00           H
ATOM   2343  C   ILE A 734      52.310  57.020  52.920  1.00  0.00           C
ATOM   2344  O   ILE A 734      52.840  57.070  54.060  1.00  0.00           O
ATOM   2345  N   PHE A 735      52.480  55.910  52.050  1.00  0.00           N
ATOM   2346  HN  PHE A 735      52.010  55.830  51.180  1.00  0.00           H
ATOM   2347  CA  PHE A 735      53.380  54.780  52.320  1.00  0.00           C
ATOM   2348  HA  PHE A 735      52.940  54.290  53.170  1.00  0.00           H
ATOM   2349  CB  PHE A 735      53.260  53.710  51.210  1.00  0.00           C
ATOM   2350  HB1 PHE A 735      54.120  53.010  51.130  1.00  0.00           H
ATOM   2351  HB2 PHE A 735      53.170  53.930  50.120  1.00  0.00           H
ATOM   2352  CG  PHE A 735      52.070  52.780  51.460  1.00  0.00           C
ATOM   2353  CD1 PHE A 735      50.790  53.170  51.860  1.00  0.00           C
ATOM   2354  HD1 PHE A 735      50.510  54.180  52.120  1.00  0.00           H
ATOM   2355  CE1 PHE A 735      49.740  52.200  51.980  1.00  0.00           C
ATOM   2356  HE1 PHE A 735      48.850  52.550  52.480  1.00  0.00           H
ATOM   2357  CZ  PHE A 735      50.040  50.890  51.630  1.00  0.00           C
ATOM   2358  HZ  PHE A 735      49.390  50.040  51.750  1.00  0.00           H
ATOM   2359  CD2 PHE A 735      52.250  51.510  51.000  1.00  0.00           C
ATOM   2360  HD2 PHE A 735      53.260  51.230  50.720  1.00  0.00           H
ATOM   2361  CE2 PHE A 735      51.300  50.540  51.130  1.00  0.00           C
ATOM   2362  HE2 PHE A 735      51.490  49.520  50.840  1.00  0.00           H
ATOM   2363  C   PHE A 735      54.790  55.300  52.700  1.00  0.00           C
ATOM   2364  O   PHE A 735      55.380  54.870  53.690  1.00  0.00           O
ATOM   2365  N   ILE A 736      55.430  56.240  52.010  1.00  0.00           N
ATOM   2366  HN  ILE A 736      54.950  56.510  51.190  1.00  0.00           H
ATOM   2367  CA  ILE A 736      56.780  56.770  52.250  1.00  0.00           C
ATOM   2368  HA  ILE A 736      57.460  55.930  52.270  1.00  0.00           H
ATOM   2369  CB  ILE A 736      57.170  57.640  51.120  1.00  0.00           C
ATOM   2370  HB  ILE A 736      56.410  58.440  51.020  1.00  0.00           H
ATOM   2371  CG2 ILE A 736      58.480  58.360  51.410  1.00  0.00           C
ATOM   2372 HG21 ILE A 736      58.320  59.000  52.300  1.00  0.00           H
ATOM   2373 HG22 ILE A 736      58.680  58.950  50.480  1.00  0.00           H
ATOM   2374 HG23 ILE A 736      59.300  57.620  51.580  1.00  0.00           H
ATOM   2375  CG1 ILE A 736      57.400  56.820  49.810  1.00  0.00           C
ATOM   2376 HG11 ILE A 736      56.590  56.060  49.660  1.00  0.00           H
ATOM   2377 HG12 ILE A 736      58.400  56.340  49.850  1.00  0.00           H
ATOM   2378  CD  ILE A 736      57.280  57.720  48.510  1.00  0.00           C
ATOM   2379  HD1 ILE A 736      57.210  57.050  47.630  1.00  0.00           H
ATOM   2380  HD2 ILE A 736      58.110  58.460  48.460  1.00  0.00           H
ATOM   2381  HD3 ILE A 736      56.350  58.320  48.570  1.00  0.00           H
ATOM   2382  C   ILE A 736      56.750  57.530  53.520  1.00  0.00           C
ATOM   2383  O   ILE A 736      57.630  57.320  54.420  1.00  0.00           O
ATOM   2384  N   TYR A 737      55.720  58.400  53.770  1.00  0.00           N
ATOM   2385  HN  TYR A 737      54.980  58.530  53.110  1.00  0.00           H
ATOM   2386  CA  TYR A 737      55.600  59.270  54.930  1.00  0.00           C
ATOM   2387  HA  TYR A 737      56.560  59.710  55.130  1.00  0.00           H
ATOM   2388  CB  TYR A 737      54.400  60.260  54.880  1.00  0.00           C
ATOM   2389  HB1 TYR A 737      53.480  59.660  55.070  1.00  0.00           H
ATOM   2390  HB2 TYR A 737      54.390  60.620  53.840  1.00  0.00           H
ATOM   2391  CG  TYR A 737      54.540  61.390  55.900  1.00  0.00           C
ATOM   2392  CD1 TYR A 737      54.290  61.340  57.310  1.00  0.00           C
ATOM   2393  HD1 TYR A 737      53.790  60.490  57.790  1.00  0.00           H
ATOM   2394  CE1 TYR A 737      54.450  62.490  58.090  1.00  0.00           C
ATOM   2395  HE1 TYR A 737      54.290  62.360  59.150  1.00  0.00           H
ATOM   2396  CZ  TYR A 737      55.010  63.650  57.490  1.00  0.00           C
ATOM   2397  OH  TYR A 737      55.250  64.760  58.330  1.00  0.00           O
ATOM   2398  HH  TYR A 737      55.210  64.510  59.260  1.00  0.00           H
ATOM   2399  CD2 TYR A 737      55.080  62.510  55.290  1.00  0.00           C
ATOM   2400  HD2 TYR A 737      55.480  62.620  54.300  1.00  0.00           H
ATOM   2401  CE2 TYR A 737      55.120  63.740  56.120  1.00  0.00           C
ATOM   2402  HE2 TYR A 737      55.550  64.620  55.660  1.00  0.00           H
ATOM   2403  C   TYR A 737      55.400  58.480  56.230  1.00  0.00           C
ATOM   2404  O   TYR A 737      56.090  58.720  57.250  1.00  0.00           O
ATOM   2405  N   GLU A 738      54.450  57.540  56.220  1.00  0.00           N
ATOM   2406  HN  GLU A 738      53.870  57.400  55.430  1.00  0.00           H
ATOM   2407  CA  GLU A 738      54.080  56.720  57.310  1.00  0.00           C
ATOM   2408  HA  GLU A 738      53.670  57.310  58.110  1.00  0.00           H
ATOM   2409  CB  GLU A 738      52.880  55.810  56.950  1.00  0.00           C
ATOM   2410  HB1 GLU A 738      52.770  54.940  57.640  1.00  0.00           H
ATOM   2411  HB2 GLU A 738      53.010  55.330  55.950  1.00  0.00           H
ATOM   2412  CG  GLU A 738      51.510  56.620  56.940  1.00  0.00           C
ATOM   2413  HG1 GLU A 738      50.910  55.860  56.360  1.00  0.00           H
ATOM   2414  HG2 GLU A 738      51.640  57.560  56.370  1.00  0.00           H
ATOM   2415  CD  GLU A 738      51.030  56.870  58.330  1.00  0.00           C
ATOM   2416  OE1 GLU A 738      50.640  58.000  58.750  1.00  0.00           O
ATOM   2417  OE2 GLU A 738      51.060  55.870  59.110  1.00  0.00           O
ATOM   2418  C   GLU A 738      55.170  55.870  57.810  1.00  0.00           C
ATOM   2419  O   GLU A 738      55.250  55.760  59.100  1.00  0.00           O
ATOM   2420  N   ALA A 739      56.020  55.160  57.050  1.00  0.00           N
ATOM   2421  HN  ALA A 739      55.840  55.160  56.070  1.00  0.00           H
ATOM   2422  CA  ALA A 739      57.120  54.390  57.560  1.00  0.00           C
ATOM   2423  HA  ALA A 739      56.790  53.620  58.240  1.00  0.00           H
ATOM   2424  CB  ALA A 739      57.720  53.480  56.390  1.00  0.00           C
ATOM   2425  HB1 ALA A 739      56.900  52.890  55.920  1.00  0.00           H
ATOM   2426  HB2 ALA A 739      58.520  52.770  56.700  1.00  0.00           H
ATOM   2427  HB3 ALA A 739      58.160  54.180  55.640  1.00  0.00           H
ATOM   2428  C   ALA A 739      58.270  55.120  58.310  1.00  0.00           C
ATOM   2429  O   ALA A 739      58.730  54.740  59.330  1.00  0.00           O
ATOM   2430  N   LEU A 740      58.670  56.320  57.780  1.00  0.00           N
ATOM   2431  HN  LEU A 740      58.230  56.560  56.910  1.00  0.00           H
ATOM   2432  CA  LEU A 740      59.720  57.160  58.320  1.00  0.00           C
ATOM   2433  HA  LEU A 740      60.570  56.560  58.610  1.00  0.00           H
ATOM   2434  CB  LEU A 740      60.280  58.110  57.200  1.00  0.00           C
ATOM   2435  HB1 LEU A 740      60.900  58.930  57.630  1.00  0.00           H
ATOM   2436  HB2 LEU A 740      59.370  58.460  56.680  1.00  0.00           H
ATOM   2437  CG  LEU A 740      61.230  57.510  56.180  1.00  0.00           C
ATOM   2438  HG  LEU A 740      60.660  56.740  55.600  1.00  0.00           H
ATOM   2439  CD1 LEU A 740      61.660  58.580  55.170  1.00  0.00           C
ATOM   2440 HD11 LEU A 740      60.850  58.800  54.450  1.00  0.00           H
ATOM   2441 HD12 LEU A 740      62.500  58.180  54.560  1.00  0.00           H
ATOM   2442 HD13 LEU A 740      61.980  59.520  55.670  1.00  0.00           H
ATOM   2443  CD2 LEU A 740      62.380  56.880  56.910  1.00  0.00           C
ATOM   2444 HD21 LEU A 740      62.190  55.860  57.320  1.00  0.00           H
ATOM   2445 HD22 LEU A 740      62.770  57.650  57.620  1.00  0.00           H
ATOM   2446 HD23 LEU A 740      63.240  56.670  56.240  1.00  0.00           H
ATOM   2447  C   LEU A 740      59.260  57.940  59.500  1.00  0.00           C
ATOM   2448  O   LEU A 740      60.030  58.120  60.450  1.00  0.00           O
ATOM   2449  N   GLU A 741      58.010  58.460  59.480  1.00  0.00           N
ATOM   2450  HN  GLU A 741      57.450  58.320  58.670  1.00  0.00           H
ATOM   2451  CA  GLU A 741      57.400  58.890  60.760  1.00  0.00           C
ATOM   2452  HA  GLU A 741      58.080  59.640  61.130  1.00  0.00           H
ATOM   2453  CB  GLU A 741      55.940  59.490  60.490  1.00  0.00           C
ATOM   2454  HB1 GLU A 741      55.290  58.670  60.100  1.00  0.00           H
ATOM   2455  HB2 GLU A 741      56.090  60.350  59.800  1.00  0.00           H
ATOM   2456  CG  GLU A 741      55.360  60.120  61.820  1.00  0.00           C
ATOM   2457  HG1 GLU A 741      56.110  60.860  62.180  1.00  0.00           H
ATOM   2458  HG2 GLU A 741      55.160  59.360  62.610  1.00  0.00           H
ATOM   2459  CD  GLU A 741      53.970  60.730  61.630  1.00  0.00           C
ATOM   2460  OE1 GLU A 741      53.760  61.920  62.040  1.00  0.00           O
ATOM   2461  OE2 GLU A 741      53.000  60.080  61.160  1.00  0.00           O
ATOM   2462  C   GLU A 741      57.360  57.830  61.860  1.00  0.00           C
ATOM   2463  O   GLU A 741      57.720  58.130  63.020  1.00  0.00           O
ATOM   2464  N   LYS A 742      57.000  56.610  61.580  1.00  0.00           N
ATOM   2465  HN  LYS A 742      56.770  56.420  60.610  1.00  0.00           H
ATOM   2466  CA  LYS A 742      56.970  55.470  62.450  1.00  0.00           C
ATOM   2467  HA  LYS A 742      56.220  55.570  63.210  1.00  0.00           H
ATOM   2468  CB  LYS A 742      56.450  54.150  61.690  1.00  0.00           C
ATOM   2469  HB1 LYS A 742      57.110  54.060  60.790  1.00  0.00           H
ATOM   2470  HB2 LYS A 742      55.390  54.240  61.390  1.00  0.00           H
ATOM   2471  CG  LYS A 742      56.470  52.860  62.630  1.00  0.00           C
ATOM   2472  HG1 LYS A 742      57.490  52.530  62.960  1.00  0.00           H
ATOM   2473  HG2 LYS A 742      56.180  52.030  61.950  1.00  0.00           H
ATOM   2474  CD  LYS A 742      55.460  52.900  63.800  1.00  0.00           C
ATOM   2475  HD1 LYS A 742      54.670  52.140  63.600  1.00  0.00           H
ATOM   2476  HD2 LYS A 742      55.100  53.950  63.860  1.00  0.00           H
ATOM   2477  CE  LYS A 742      56.100  52.520  65.120  1.00  0.00           C
ATOM   2478  HE1 LYS A 742      57.040  53.100  65.210  1.00  0.00           H
ATOM   2479  HE2 LYS A 742      56.360  51.440  65.150  1.00  0.00           H
ATOM   2480  NZ  LYS A 742      55.180  52.780  66.260  1.00  0.00           N
ATOM   2481  HZ1 LYS A 742      55.500  53.550  66.870  1.00  0.00           H
ATOM   2482  HZ2 LYS A 742      54.990  51.910  66.800  1.00  0.00           H
ATOM   2483  HZ3 LYS A 742      54.250  53.030  65.880  1.00  0.00           H
ATOM   2484  C   LYS A 742      58.430  55.200  63.070  1.00  0.00           C
ATOM   2485  O   LYS A 742      58.570  54.990  64.300  1.00  0.00           O
ATOM   2486  N   LEU A 743      59.440  55.440  62.270  1.00  0.00           N
ATOM   2487  HN  LEU A 743      59.340  55.730  61.320  1.00  0.00           H
ATOM   2488  CA  LEU A 743      60.830  55.320  62.590  1.00  0.00           C
ATOM   2489  HA  LEU A 743      60.850  54.320  63.000  1.00  0.00           H
ATOM   2490  CB  LEU A 743      61.790  55.360  61.430  1.00  0.00           C
ATOM   2491  HB1 LEU A 743      61.590  56.360  60.980  1.00  0.00           H
ATOM   2492  HB2 LEU A 743      61.510  54.660  60.620  1.00  0.00           H
ATOM   2493  CG  LEU A 743      63.330  55.470  61.640  1.00  0.00           C
ATOM   2494  HG  LEU A 743      63.440  56.230  62.440  1.00  0.00           H
ATOM   2495  CD1 LEU A 743      63.910  54.140  62.240  1.00  0.00           C
ATOM   2496 HD11 LEU A 743      65.020  54.220  62.290  1.00  0.00           H
ATOM   2497 HD12 LEU A 743      63.570  53.280  61.640  1.00  0.00           H
ATOM   2498 HD13 LEU A 743      63.490  54.030  63.280  1.00  0.00           H
ATOM   2499  CD2 LEU A 743      64.220  55.920  60.450  1.00  0.00           C
ATOM   2500 HD21 LEU A 743      63.870  56.950  60.230  1.00  0.00           H
ATOM   2501 HD22 LEU A 743      64.110  55.200  59.610  1.00  0.00           H
ATOM   2502 HD23 LEU A 743      65.260  56.090  60.790  1.00  0.00           H
ATOM   2503  C   LEU A 743      61.270  56.380  63.650  1.00  0.00           C
ATOM   2504  O   LEU A 743      61.970  56.290  64.650  1.00  0.00           O
ATOM   2505  N   PHE A 744      60.760  57.630  63.520  1.00  0.00           N
ATOM   2506  HN  PHE A 744      60.190  57.810  62.710  1.00  0.00           H
ATOM   2507  CA  PHE A 744      60.900  58.670  64.550  1.00  0.00           C
ATOM   2508  HA  PHE A 744      61.960  58.730  64.800  1.00  0.00           H
ATOM   2509  CB  PHE A 744      60.470  60.120  64.070  1.00  0.00           C
ATOM   2510  HB1 PHE A 744      60.650  60.820  64.900  1.00  0.00           H
ATOM   2511  HB2 PHE A 744      59.480  60.110  63.560  1.00  0.00           H
ATOM   2512  CG  PHE A 744      61.430  60.600  63.060  1.00  0.00           C
ATOM   2513  CD1 PHE A 744      60.970  60.730  61.720  1.00  0.00           C
ATOM   2514  HD1 PHE A 744      59.940  60.560  61.440  1.00  0.00           H
ATOM   2515  CE1 PHE A 744      61.900  61.140  60.740  1.00  0.00           C
ATOM   2516  HE1 PHE A 744      61.660  61.250  59.690  1.00  0.00           H
ATOM   2517  CZ  PHE A 744      63.130  61.680  61.050  1.00  0.00           C
ATOM   2518  HZ  PHE A 744      63.880  61.960  60.340  1.00  0.00           H
ATOM   2519  CD2 PHE A 744      62.750  60.960  63.350  1.00  0.00           C
ATOM   2520  HD2 PHE A 744      63.090  60.740  64.350  1.00  0.00           H
ATOM   2521  CE2 PHE A 744      63.590  61.570  62.400  1.00  0.00           C
ATOM   2522  HE2 PHE A 744      64.560  61.970  62.660  1.00  0.00           H
ATOM   2523  C   PHE A 744      60.180  58.250  65.890  1.00  0.00           C
ATOM   2524  O   PHE A 744      60.680  58.560  66.960  1.00  0.00           O
ATOM   2525  N   ASP A 745      59.030  57.620  65.910  1.00  0.00           N
ATOM   2526  HN  ASP A 745      58.510  57.410  65.100  1.00  0.00           H
ATOM   2527  CA  ASP A 745      58.410  57.180  67.160  1.00  0.00           C
ATOM   2528  HA  ASP A 745      58.350  58.010  67.840  1.00  0.00           H
ATOM   2529  CB  ASP A 745      56.970  56.610  66.810  1.00  0.00           C
ATOM   2530  HB1 ASP A 745      57.120  55.960  65.920  1.00  0.00           H
ATOM   2531  HB2 ASP A 745      56.330  57.430  66.430  1.00  0.00           H
ATOM   2532  CG  ASP A 745      56.200  55.970  67.870  1.00  0.00           C
ATOM   2533  OD1 ASP A 745      55.720  56.760  68.770  1.00  0.00           O
ATOM   2534  OD2 ASP A 745      56.100  54.760  67.910  1.00  0.00           O
ATOM   2535  C   ASP A 745      59.190  55.960  67.870  1.00  0.00           C
ATOM   2536  O   ASP A 745      59.360  55.950  69.080  1.00  0.00           O
ATOM   2537  N   LEU A 746      59.740  55.060  67.030  1.00  0.00           N
ATOM   2538  HN  LEU A 746      59.480  55.000  66.070  1.00  0.00           H
ATOM   2539  CA  LEU A 746      60.740  54.070  67.490  1.00  0.00           C
ATOM   2540  HA  LEU A 746      60.320  53.460  68.280  1.00  0.00           H
ATOM   2541  CB  LEU A 746      61.080  53.210  66.260  1.00  0.00           C
ATOM   2542  HB1 LEU A 746      61.450  53.860  65.440  1.00  0.00           H
ATOM   2543  HB2 LEU A 746      60.150  52.740  65.880  1.00  0.00           H
ATOM   2544  CG  LEU A 746      62.210  52.180  66.430  1.00  0.00           C
ATOM   2545  HG  LEU A 746      63.140  52.620  66.830  1.00  0.00           H
ATOM   2546  CD1 LEU A 746      61.830  51.010  67.350  1.00  0.00           C
ATOM   2547 HD11 LEU A 746      60.880  50.530  67.050  1.00  0.00           H
ATOM   2548 HD12 LEU A 746      61.650  51.420  68.370  1.00  0.00           H
ATOM   2549 HD13 LEU A 746      62.690  50.310  67.450  1.00  0.00           H
ATOM   2550  CD2 LEU A 746      62.580  51.510  65.030  1.00  0.00           C
ATOM   2551 HD21 LEU A 746      61.670  51.050  64.590  1.00  0.00           H
ATOM   2552 HD22 LEU A 746      63.380  50.760  65.240  1.00  0.00           H
ATOM   2553 HD23 LEU A 746      63.120  52.180  64.340  1.00  0.00           H
ATOM   2554  C   LEU A 746      61.930  54.770  68.110  1.00  0.00           C
ATOM   2555  O   LEU A 746      62.410  54.450  69.200  1.00  0.00           O
ATOM   2556  N   GLY A 747      62.380  55.830  67.430  1.00  0.00           N
ATOM   2557  HN  GLY A 747      61.910  55.930  66.560  1.00  0.00           H
ATOM   2558  CA  GLY A 747      63.570  56.610  67.680  1.00  0.00           C
ATOM   2559  HA1 GLY A 747      63.620  57.220  66.800  1.00  0.00           H
ATOM   2560  HA2 GLY A 747      64.370  55.900  67.800  1.00  0.00           H
ATOM   2561  C   GLY A 747      63.530  57.400  68.960  1.00  0.00           C
ATOM   2562  O   GLY A 747      64.470  57.440  69.720  1.00  0.00           O
ATOM   2563  N   GLU A 748      62.330  57.920  69.260  1.00  0.00           N
ATOM   2564  HN  GLU A 748      61.650  57.990  68.540  1.00  0.00           H
ATOM   2565  CA  GLU A 748      61.940  58.530  70.540  1.00  0.00           C
ATOM   2566  HA  GLU A 748      62.790  59.190  70.680  1.00  0.00           H
ATOM   2567  CB  GLU A 748      60.530  59.150  70.420  1.00  0.00           C
ATOM   2568  HB1 GLU A 748      59.740  58.430  70.090  1.00  0.00           H
ATOM   2569  HB2 GLU A 748      60.600  59.900  69.600  1.00  0.00           H
ATOM   2570  CG  GLU A 748      59.940  59.800  71.650  1.00  0.00           C
ATOM   2571  HG1 GLU A 748      60.640  60.600  71.970  1.00  0.00           H
ATOM   2572  HG2 GLU A 748      59.800  59.160  72.550  1.00  0.00           H
ATOM   2573  CD  GLU A 748      58.580  60.360  71.470  1.00  0.00           C
ATOM   2574  OE1 GLU A 748      57.530  59.620  71.340  1.00  0.00           O
ATOM   2575  OE2 GLU A 748      58.450  61.600  71.400  1.00  0.00           O
ATOM   2576  C   GLU A 748      61.950  57.520  71.660  1.00  0.00           C
ATOM   2577  O   GLU A 748      62.340  57.900  72.770  1.00  0.00           O
ATOM   2578  N   THR A 749      61.460  56.280  71.350  1.00  0.00           N
ATOM   2579  HN  THR A 749      61.250  55.970  70.420  1.00  0.00           H
ATOM   2580  CA  THR A 749      61.360  55.170  72.290  1.00  0.00           C
ATOM   2581  HA  THR A 749      60.920  55.620  73.170  1.00  0.00           H
ATOM   2582  CB  THR A 749      60.360  54.130  71.750  1.00  0.00           C
ATOM   2583  HB  THR A 749      60.710  53.620  70.810  1.00  0.00           H
ATOM   2584  OG1 THR A 749      59.120  54.760  71.470  1.00  0.00           O
ATOM   2585  HG1 THR A 749      59.110  54.890  70.520  1.00  0.00           H
ATOM   2586  CG2 THR A 749      60.000  53.000  72.700  1.00  0.00           C
ATOM   2587 HG21 THR A 749      60.870  52.440  73.090  1.00  0.00           H
ATOM   2588 HG22 THR A 749      59.320  52.270  72.230  1.00  0.00           H
ATOM   2589 HG23 THR A 749      59.510  53.410  73.610  1.00  0.00           H
ATOM   2590  C   THR A 749      62.650  54.530  72.690  1.00  0.00           C
ATOM   2591  O   THR A 749      62.760  54.150  73.870  1.00  0.00           O
ATOM   2592  N   TYR A 750      63.680  54.520  71.870  1.00  0.00           N
ATOM   2593  HN  TYR A 750      63.600  54.900  70.960  1.00  0.00           H
ATOM   2594  CA  TYR A 750      64.990  53.890  72.250  1.00  0.00           C
ATOM   2595  HA  TYR A 750      65.000  53.460  73.240  1.00  0.00           H
ATOM   2596  CB  TYR A 750      65.260  52.680  71.330  1.00  0.00           C
ATOM   2597  HB1 TYR A 750      66.320  52.330  71.250  1.00  0.00           H
ATOM   2598  HB2 TYR A 750      65.020  53.080  70.310  1.00  0.00           H
ATOM   2599  CG  TYR A 750      64.360  51.530  71.540  1.00  0.00           C
ATOM   2600  CD1 TYR A 750      64.910  50.500  72.330  1.00  0.00           C
ATOM   2601  HD1 TYR A 750      65.890  50.720  72.720  1.00  0.00           H
ATOM   2602  CE1 TYR A 750      64.160  49.310  72.570  1.00  0.00           C
ATOM   2603  HE1 TYR A 750      64.590  48.470  73.090  1.00  0.00           H
ATOM   2604  CZ  TYR A 750      62.860  49.220  72.220  1.00  0.00           C
ATOM   2605  OH  TYR A 750      61.980  48.120  72.540  1.00  0.00           O
ATOM   2606  HH  TYR A 750      62.540  47.430  72.890  1.00  0.00           H
ATOM   2607  CD2 TYR A 750      63.060  51.440  71.050  1.00  0.00           C
ATOM   2608  HD2 TYR A 750      62.630  52.210  70.440  1.00  0.00           H
ATOM   2609  CE2 TYR A 750      62.320  50.260  71.460  1.00  0.00           C
ATOM   2610  HE2 TYR A 750      61.340  50.260  71.030  1.00  0.00           H
ATOM   2611  C   TYR A 750      66.100  54.950  72.260  1.00  0.00           C
ATOM   2612  O   TYR A 750      66.110  55.870  71.440  1.00  0.00           O
ATOM   2613  N   ALA A 751      67.060  54.900  73.200  1.00  0.00           N
ATOM   2614  HN  ALA A 751      66.910  54.290  73.970  1.00  0.00           H
ATOM   2615  CA  ALA A 751      68.150  55.820  73.410  1.00  0.00           C
ATOM   2616  HA  ALA A 751      67.880  56.800  73.060  1.00  0.00           H
ATOM   2617  CB  ALA A 751      68.590  55.850  74.930  1.00  0.00           C
ATOM   2618  HB1 ALA A 751      69.380  56.610  75.080  1.00  0.00           H
ATOM   2619  HB2 ALA A 751      68.980  54.820  75.090  1.00  0.00           H
ATOM   2620  HB3 ALA A 751      67.840  55.980  75.750  1.00  0.00           H
ATOM   2621  C   ALA A 751      69.430  55.390  72.710  1.00  0.00           C
ATOM   2622  O   ALA A 751      69.830  54.230  72.920  1.00  0.00           O
ATOM   2623  N   PHE A 752      69.990  56.290  71.760  1.00  0.00           N
ATOM   2624  HN  PHE A 752      69.600  57.190  71.580  1.00  0.00           H
ATOM   2625  CA  PHE A 752      71.230  55.930  71.110  1.00  0.00           C
ATOM   2626  HA  PHE A 752      71.010  55.060  70.500  1.00  0.00           H
ATOM   2627  CB  PHE A 752      71.680  57.140  70.290  1.00  0.00           C
ATOM   2628  HB1 PHE A 752      72.780  57.200  70.100  1.00  0.00           H
ATOM   2629  HB2 PHE A 752      71.420  58.060  70.840  1.00  0.00           H
ATOM   2630  CG  PHE A 752      71.080  57.080  68.970  1.00  0.00           C
ATOM   2631  CD1 PHE A 752      70.520  58.240  68.430  1.00  0.00           C
ATOM   2632  HD1 PHE A 752      70.340  59.120  69.040  1.00  0.00           H
ATOM   2633  CE1 PHE A 752      70.020  58.290  67.080  1.00  0.00           C
ATOM   2634  HE1 PHE A 752      69.540  59.190  66.730  1.00  0.00           H
ATOM   2635  CZ  PHE A 752      70.300  57.210  66.250  1.00  0.00           C
ATOM   2636  HZ  PHE A 752      70.040  57.150  65.200  1.00  0.00           H
ATOM   2637  CD2 PHE A 752      71.350  56.030  68.080  1.00  0.00           C
ATOM   2638  HD2 PHE A 752      71.900  55.160  68.430  1.00  0.00           H
ATOM   2639  CE2 PHE A 752      70.920  56.100  66.740  1.00  0.00           C
ATOM   2640  HE2 PHE A 752      71.070  55.230  66.110  1.00  0.00           H
ATOM   2641  C   PHE A 752      72.400  55.780  72.110  1.00  0.00           C
ATOM   2642  O   PHE A 752      72.350  56.370  73.190  1.00  0.00           O
ATOM   2643  N   PRO A 822      73.500  55.030  71.850  1.00  0.00           N
ATOM   2644  CD  PRO A 822      74.780  55.190  72.550  1.00  0.00           C
ATOM   2645  HD1 PRO A 822      74.890  54.340  73.260  1.00  0.00           H
ATOM   2646  HD2 PRO A 822      74.890  56.180  73.030  1.00  0.00           H
ATOM   2647  CA  PRO A 822      73.740  54.420  70.530  1.00  0.00           C
ATOM   2648  HA  PRO A 822      73.470  55.140  69.760  1.00  0.00           H
ATOM   2649  CB  PRO A 822      75.290  54.230  70.440  1.00  0.00           C
ATOM   2650  HB1 PRO A 822      75.660  54.310  69.390  1.00  0.00           H
ATOM   2651  HB2 PRO A 822      75.480  53.190  70.780  1.00  0.00           H
ATOM   2652  CG  PRO A 822      75.890  55.230  71.450  1.00  0.00           C
ATOM   2653  HG1 PRO A 822      76.810  54.780  71.840  1.00  0.00           H
ATOM   2654  HG2 PRO A 822      76.120  56.260  71.100  1.00  0.00           H
ATOM   2655  C   PRO A 822      72.970  53.100  70.450  1.00  0.00           C
ATOM   2656  O   PRO A 822      72.080  53.030  69.620  1.00  0.00           O
ATOM   2657  N   ASP A 823      73.250  52.130  71.320  1.00  0.00           N
ATOM   2658  HN  ASP A 823      73.820  52.260  72.130  1.00  0.00           H
ATOM   2659  CA  ASP A 823      72.720  50.810  71.640  1.00  0.00           C
ATOM   2660  HA  ASP A 823      73.600  50.170  71.630  1.00  0.00           H
ATOM   2661  CB  ASP A 823      72.120  50.890  73.060  1.00  0.00           C
ATOM   2662  HB1 ASP A 823      71.650  49.910  73.290  1.00  0.00           H
ATOM   2663  HB2 ASP A 823      71.390  51.710  72.940  1.00  0.00           H
ATOM   2664  CG  ASP A 823      73.110  51.300  74.120  1.00  0.00           C
ATOM   2665  OD1 ASP A 823      72.590  51.520  75.220  1.00  0.00           O
ATOM   2666  OD2 ASP A 823      74.370  51.300  73.930  1.00  0.00           O
ATOM   2667  C   ASP A 823      71.860  50.110  70.570  1.00  0.00           C
ATOM   2668  O   ASP A 823      72.360  49.780  69.450  1.00  0.00           O
ATOM   2669  N   VAL A 824      70.650  49.690  70.900  1.00  0.00           N
ATOM   2670  HN  VAL A 824      70.340  50.030  71.790  1.00  0.00           H
ATOM   2671  CA  VAL A 824      69.690  49.000  70.040  1.00  0.00           C
ATOM   2672  HA  VAL A 824      70.240  48.170  69.630  1.00  0.00           H
ATOM   2673  CB  VAL A 824      68.540  48.470  70.880  1.00  0.00           C
ATOM   2674  HB  VAL A 824      68.130  49.300  71.490  1.00  0.00           H
ATOM   2675  CG1 VAL A 824      67.340  47.830  70.050  1.00  0.00           C
ATOM   2676 HG11 VAL A 824      67.680  46.900  69.530  1.00  0.00           H
ATOM   2677 HG12 VAL A 824      66.880  48.520  69.310  1.00  0.00           H
ATOM   2678 HG13 VAL A 824      66.590  47.390  70.730  1.00  0.00           H
ATOM   2679  CG2 VAL A 824      69.170  47.500  71.980  1.00  0.00           C
ATOM   2680 HG21 VAL A 824      69.620  46.630  71.440  1.00  0.00           H
ATOM   2681 HG22 VAL A 824      68.370  47.090  72.650  1.00  0.00           H
ATOM   2682 HG23 VAL A 824      70.030  47.960  72.500  1.00  0.00           H
ATOM   2683  C   VAL A 824      69.140  49.760  68.900  1.00  0.00           C
ATOM   2684  O   VAL A 824      69.020  49.260  67.740  1.00  0.00           O
ATOM   2685  N   LEU A 825      68.850  51.050  69.110  1.00  0.00           N
ATOM   2686  HN  LEU A 825      68.960  51.470  70.000  1.00  0.00           H
ATOM   2687  CA  LEU A 825      68.350  51.970  68.060  1.00  0.00           C
ATOM   2688  HA  LEU A 825      67.450  51.510  67.670  1.00  0.00           H
ATOM   2689  CB  LEU A 825      67.920  53.360  68.670  1.00  0.00           C
ATOM   2690  HB1 LEU A 825      68.570  53.630  69.530  1.00  0.00           H
ATOM   2691  HB2 LEU A 825      66.910  53.240  69.130  1.00  0.00           H
ATOM   2692  CG  LEU A 825      67.700  54.480  67.660  1.00  0.00           C
ATOM   2693  HG  LEU A 825      68.560  54.670  66.980  1.00  0.00           H
ATOM   2694  CD1 LEU A 825      66.530  54.140  66.740  1.00  0.00           C
ATOM   2695 HD11 LEU A 825      66.340  55.050  66.140  1.00  0.00           H
ATOM   2696 HD12 LEU A 825      65.560  54.080  67.270  1.00  0.00           H
ATOM   2697 HD13 LEU A 825      66.640  53.230  66.100  1.00  0.00           H
ATOM   2698  CD2 LEU A 825      67.500  55.840  68.420  1.00  0.00           C
ATOM   2699 HD21 LEU A 825      67.300  56.660  67.710  1.00  0.00           H
ATOM   2700 HD22 LEU A 825      68.460  56.130  68.910  1.00  0.00           H
ATOM   2701 HD23 LEU A 825      66.780  55.660  69.250  1.00  0.00           H
ATOM   2702  C   LEU A 825      69.380  52.130  66.930  1.00  0.00           C
ATOM   2703  O   LEU A 825      69.000  52.350  65.800  1.00  0.00           O
ATOM   2704  N   PHE A 826      70.740  52.110  67.180  1.00  0.00           N
ATOM   2705  HN  PHE A 826      70.990  51.810  68.100  1.00  0.00           H
ATOM   2706  CA  PHE A 826      71.700  52.110  66.130  1.00  0.00           C
ATOM   2707  HA  PHE A 826      71.420  52.950  65.530  1.00  0.00           H
ATOM   2708  CB  PHE A 826      73.150  52.460  66.740  1.00  0.00           C
ATOM   2709  HB1 PHE A 826      73.290  51.540  67.350  1.00  0.00           H
ATOM   2710  HB2 PHE A 826      73.060  53.440  67.260  1.00  0.00           H
ATOM   2711  CG  PHE A 826      74.290  52.490  65.780  1.00  0.00           C
ATOM   2712  CD1 PHE A 826      74.160  52.660  64.440  1.00  0.00           C
ATOM   2713  HD1 PHE A 826      73.190  52.920  64.040  1.00  0.00           H
ATOM   2714  CE1 PHE A 826      75.230  52.790  63.600  1.00  0.00           C
ATOM   2715  HE1 PHE A 826      75.100  52.930  62.530  1.00  0.00           H
ATOM   2716  CZ  PHE A 826      76.550  52.870  64.170  1.00  0.00           C
ATOM   2717  HZ  PHE A 826      77.440  53.110  63.610  1.00  0.00           H
ATOM   2718  CD2 PHE A 826      75.630  52.410  66.350  1.00  0.00           C
ATOM   2719  HD2 PHE A 826      75.860  52.260  67.390  1.00  0.00           H
ATOM   2720  CE2 PHE A 826      76.730  52.630  65.530  1.00  0.00           C
ATOM   2721  HE2 PHE A 826      77.690  52.720  66.020  1.00  0.00           H
ATOM   2722  C   PHE A 826      71.640  50.820  65.270  1.00  0.00           C
ATOM   2723  O   PHE A 826      71.590  50.980  64.000  1.00  0.00           O
ATOM   2724  N   TRP A 827      71.480  49.640  65.850  1.00  0.00           N
ATOM   2725  HN  TRP A 827      71.460  49.620  66.850  1.00  0.00           H
ATOM   2726  CA  TRP A 827      71.220  48.400  65.100  1.00  0.00           C
ATOM   2727  HA  TRP A 827      71.890  48.270  64.260  1.00  0.00           H
ATOM   2728  CB  TRP A 827      71.070  47.220  66.080  1.00  0.00           C
ATOM   2729  HB1 TRP A 827      70.610  46.330  65.590  1.00  0.00           H
ATOM   2730  HB2 TRP A 827      70.330  47.460  66.860  1.00  0.00           H
ATOM   2731  CG  TRP A 827      72.380  46.750  66.630  1.00  0.00           C
ATOM   2732  CD1 TRP A 827      73.070  47.070  67.760  1.00  0.00           C
ATOM   2733  HD1 TRP A 827      72.740  47.720  68.560  1.00  0.00           H
ATOM   2734  NE1 TRP A 827      74.160  46.210  67.940  1.00  0.00           N
ATOM   2735  HE1 TRP A 827      74.820  46.150  68.650  1.00  0.00           H
ATOM   2736  CE2 TRP A 827      74.160  45.390  66.860  1.00  0.00           C
ATOM   2737  CD2 TRP A 827      73.120  45.810  65.940  1.00  0.00           C
ATOM   2738  CE3 TRP A 827      72.990  45.190  64.650  1.00  0.00           C
ATOM   2739  HE3 TRP A 827      72.180  45.470  64.010  1.00  0.00           H
ATOM   2740  CZ3 TRP A 827      73.970  44.240  64.330  1.00  0.00           C
ATOM   2741  HZ3 TRP A 827      73.860  43.780  63.360  1.00  0.00           H
ATOM   2742  CZ2 TRP A 827      75.020  44.390  66.530  1.00  0.00           C
ATOM   2743  HZ2 TRP A 827      75.720  43.890  67.200  1.00  0.00           H
ATOM   2744  CH2 TRP A 827      74.850  43.780  65.290  1.00  0.00           C
ATOM   2745  HH2 TRP A 827      75.490  42.970  64.980  1.00  0.00           H
ATOM   2746  C   TRP A 827      69.890  48.440  64.280  1.00  0.00           C
ATOM   2747  O   TRP A 827      69.820  48.120  63.090  1.00  0.00           O
ATOM   2748  N   CYS A 828      68.790  48.970  64.880  1.00  0.00           N
ATOM   2749  HN  CYS A 828      68.880  49.090  65.860  1.00  0.00           H
ATOM   2750  CA  CYS A 828      67.510  49.160  64.310  1.00  0.00           C
ATOM   2751  HA  CYS A 828      67.190  48.200  63.920  1.00  0.00           H
ATOM   2752  CB  CYS A 828      66.500  49.540  65.320  1.00  0.00           C
ATOM   2753  HB1 CYS A 828      65.520  49.750  64.840  1.00  0.00           H
ATOM   2754  HB2 CYS A 828      66.890  50.420  65.860  1.00  0.00           H
ATOM   2755  SG  CYS A 828      66.030  48.220  66.470  1.00  0.00           S
ATOM   2756  HG1 CYS A 828      67.210  48.050  67.060  1.00  0.00           H
ATOM   2757  C   CYS A 828      67.420  50.180  63.140  1.00  0.00           C
ATOM   2758  O   CYS A 828      66.780  49.930  62.170  1.00  0.00           O
ATOM   2759  N   VAL A 829      68.120  51.340  63.280  1.00  0.00           N
ATOM   2760  HN  VAL A 829      68.810  51.610  63.950  1.00  0.00           H
ATOM   2761  CA  VAL A 829      68.250  52.260  62.170  1.00  0.00           C
ATOM   2762  HA  VAL A 829      67.260  52.560  61.860  1.00  0.00           H
ATOM   2763  CB  VAL A 829      68.990  53.570  62.460  1.00  0.00           C
ATOM   2764  HB  VAL A 829      69.810  53.300  63.160  1.00  0.00           H
ATOM   2765  CG1 VAL A 829      69.670  54.320  61.270  1.00  0.00           C
ATOM   2766 HG11 VAL A 829      70.400  53.680  60.720  1.00  0.00           H
ATOM   2767 HG12 VAL A 829      70.210  55.240  61.580  1.00  0.00           H
ATOM   2768 HG13 VAL A 829      68.940  54.570  60.480  1.00  0.00           H
ATOM   2769  CG2 VAL A 829      68.020  54.470  63.240  1.00  0.00           C
ATOM   2770 HG21 VAL A 829      67.580  53.950  64.110  1.00  0.00           H
ATOM   2771 HG22 VAL A 829      67.260  54.870  62.530  1.00  0.00           H
ATOM   2772 HG23 VAL A 829      68.550  55.360  63.600  1.00  0.00           H
ATOM   2773  C   VAL A 829      68.920  51.640  60.920  1.00  0.00           C
ATOM   2774  O   VAL A 829      68.420  51.770  59.760  1.00  0.00           O
ATOM   2775  N   ILE A 830      70.050  50.910  61.160  1.00  0.00           N
ATOM   2776  HN  ILE A 830      70.320  50.860  62.120  1.00  0.00           H
ATOM   2777  CA  ILE A 830      70.830  50.320  60.040  1.00  0.00           C
ATOM   2778  HA  ILE A 830      70.880  50.940  59.160  1.00  0.00           H
ATOM   2779  CB  ILE A 830      72.280  49.980  60.500  1.00  0.00           C
ATOM   2780  HB  ILE A 830      72.210  49.360  61.420  1.00  0.00           H
ATOM   2781  CG2 ILE A 830      73.060  49.140  59.470  1.00  0.00           C
ATOM   2782 HG21 ILE A 830      72.680  48.100  59.420  1.00  0.00           H
ATOM   2783 HG22 ILE A 830      74.160  49.120  59.590  1.00  0.00           H
ATOM   2784 HG23 ILE A 830      72.790  49.500  58.460  1.00  0.00           H
ATOM   2785  CG1 ILE A 830      72.980  51.330  60.870  1.00  0.00           C
ATOM   2786 HG11 ILE A 830      74.030  51.000  61.030  1.00  0.00           H
ATOM   2787 HG12 ILE A 830      72.680  51.880  61.800  1.00  0.00           H
ATOM   2788  CD  ILE A 830      73.030  52.410  59.780  1.00  0.00           C
ATOM   2789  HD1 ILE A 830      73.750  52.050  59.030  1.00  0.00           H
ATOM   2790  HD2 ILE A 830      73.330  53.390  60.200  1.00  0.00           H
ATOM   2791  HD3 ILE A 830      72.070  52.690  59.290  1.00  0.00           H
ATOM   2792  C   ILE A 830      70.100  49.190  59.410  1.00  0.00           C
ATOM   2793  O   ILE A 830      70.030  49.180  58.160  1.00  0.00           O
ATOM   2794  N   LEU A 831      69.530  48.230  60.180  1.00  0.00           N
ATOM   2795  HN  LEU A 831      69.710  48.230  61.160  1.00  0.00           H
ATOM   2796  CA  LEU A 831      68.630  47.200  59.750  1.00  0.00           C
ATOM   2797  HA  LEU A 831      69.120  46.390  59.240  1.00  0.00           H
ATOM   2798  CB  LEU A 831      68.080  46.400  61.020  1.00  0.00           C
ATOM   2799  HB1 LEU A 831      67.550  47.140  61.650  1.00  0.00           H
ATOM   2800  HB2 LEU A 831      69.010  46.050  61.530  1.00  0.00           H
ATOM   2801  CG  LEU A 831      67.170  45.180  60.790  1.00  0.00           C
ATOM   2802  HG  LEU A 831      66.190  45.570  60.440  1.00  0.00           H
ATOM   2803  CD1 LEU A 831      67.640  44.100  59.880  1.00  0.00           C
ATOM   2804 HD11 LEU A 831      67.650  44.410  58.810  1.00  0.00           H
ATOM   2805 HD12 LEU A 831      66.920  43.250  59.870  1.00  0.00           H
ATOM   2806 HD13 LEU A 831      68.670  43.810  60.150  1.00  0.00           H
ATOM   2807  CD2 LEU A 831      66.900  44.450  62.130  1.00  0.00           C
ATOM   2808 HD21 LEU A 831      66.050  43.730  62.140  1.00  0.00           H
ATOM   2809 HD22 LEU A 831      66.500  45.250  62.780  1.00  0.00           H
ATOM   2810 HD23 LEU A 831      67.780  43.890  62.530  1.00  0.00           H
ATOM   2811  C   LEU A 831      67.510  47.760  58.870  1.00  0.00           C
ATOM   2812  O   LEU A 831      67.250  47.300  57.730  1.00  0.00           O
ATOM   2813  N   PHE A 832      66.840  48.820  59.330  1.00  0.00           N
ATOM   2814  HN  PHE A 832      67.180  49.350  60.100  1.00  0.00           H
ATOM   2815  CA  PHE A 832      65.740  49.480  58.550  1.00  0.00           C
ATOM   2816  HA  PHE A 832      65.020  48.710  58.320  1.00  0.00           H
ATOM   2817  CB  PHE A 832      65.130  50.610  59.430  1.00  0.00           C
ATOM   2818  HB1 PHE A 832      65.980  51.260  59.690  1.00  0.00           H
ATOM   2819  HB2 PHE A 832      64.760  50.140  60.370  1.00  0.00           H
ATOM   2820  CG  PHE A 832      64.150  51.390  58.750  1.00  0.00           C
ATOM   2821  CD1 PHE A 832      64.440  52.560  58.070  1.00  0.00           C
ATOM   2822  HD1 PHE A 832      65.470  52.630  57.780  1.00  0.00           H
ATOM   2823  CE1 PHE A 832      63.470  53.250  57.320  1.00  0.00           C
ATOM   2824  HE1 PHE A 832      63.720  54.040  56.630  1.00  0.00           H
ATOM   2825  CZ  PHE A 832      62.100  52.890  57.550  1.00  0.00           C
ATOM   2826  HZ  PHE A 832      61.290  53.460  57.120  1.00  0.00           H
ATOM   2827  CD2 PHE A 832      62.800  51.060  58.970  1.00  0.00           C
ATOM   2828  HD2 PHE A 832      62.470  50.350  59.710  1.00  0.00           H
ATOM   2829  CE2 PHE A 832      61.810  51.850  58.340  1.00  0.00           C
ATOM   2830  HE2 PHE A 832      60.780  51.610  58.590  1.00  0.00           H
ATOM   2831  C   PHE A 832      66.140  49.900  57.090  1.00  0.00           C
ATOM   2832  O   PHE A 832      65.520  49.590  56.080  1.00  0.00           O
ATOM   2833  N   PHE A 833      67.230  50.710  56.970  1.00  0.00           N
ATOM   2834  HN  PHE A 833      67.760  50.960  57.770  1.00  0.00           H
ATOM   2835  CA  PHE A 833      67.670  51.150  55.710  1.00  0.00           C
ATOM   2836  HA  PHE A 833      66.850  51.290  55.010  1.00  0.00           H
ATOM   2837  CB  PHE A 833      68.390  52.430  55.810  1.00  0.00           C
ATOM   2838  HB1 PHE A 833      68.990  52.820  54.940  1.00  0.00           H
ATOM   2839  HB2 PHE A 833      69.010  52.260  56.710  1.00  0.00           H
ATOM   2840  CG  PHE A 833      67.420  53.470  56.180  1.00  0.00           C
ATOM   2841  CD1 PHE A 833      66.570  53.960  55.140  1.00  0.00           C
ATOM   2842  HD1 PHE A 833      66.760  53.470  54.200  1.00  0.00           H
ATOM   2843  CE1 PHE A 833      65.740  55.090  55.360  1.00  0.00           C
ATOM   2844  HE1 PHE A 833      65.180  55.460  54.510  1.00  0.00           H
ATOM   2845  CZ  PHE A 833      65.830  55.770  56.600  1.00  0.00           C
ATOM   2846  HZ  PHE A 833      65.230  56.650  56.790  1.00  0.00           H
ATOM   2847  CD2 PHE A 833      67.430  54.190  57.390  1.00  0.00           C
ATOM   2848  HD2 PHE A 833      68.150  53.930  58.150  1.00  0.00           H
ATOM   2849  CE2 PHE A 833      66.610  55.270  57.650  1.00  0.00           C
ATOM   2850  HE2 PHE A 833      66.670  55.800  58.580  1.00  0.00           H
ATOM   2851  C   PHE A 833      68.460  50.150  54.970  1.00  0.00           C
ATOM   2852  O   PHE A 833      68.490  50.140  53.780  1.00  0.00           O
ATOM   2853  N   THR A 834      69.040  49.140  55.560  1.00  0.00           N
ATOM   2854  HN  THR A 834      69.260  49.160  56.540  1.00  0.00           H
ATOM   2855  CA  THR A 834      69.540  48.000  54.820  1.00  0.00           C
ATOM   2856  HA  THR A 834      69.990  48.330  53.900  1.00  0.00           H
ATOM   2857  CB  THR A 834      70.570  47.010  55.440  1.00  0.00           C
ATOM   2858  HB  THR A 834      70.680  46.060  54.870  1.00  0.00           H
ATOM   2859  OG1 THR A 834      70.290  46.660  56.750  1.00  0.00           O
ATOM   2860  HG1 THR A 834      70.350  47.490  57.230  1.00  0.00           H
ATOM   2861  CG2 THR A 834      71.940  47.690  55.330  1.00  0.00           C
ATOM   2862 HG21 THR A 834      71.900  48.710  55.780  1.00  0.00           H
ATOM   2863 HG22 THR A 834      72.220  47.770  54.260  1.00  0.00           H
ATOM   2864 HG23 THR A 834      72.770  47.180  55.860  1.00  0.00           H
ATOM   2865  C   THR A 834      68.500  47.100  54.270  1.00  0.00           C
ATOM   2866  O   THR A 834      68.630  46.560  53.230  1.00  0.00           O
ATOM   2867  N   THR A 835      67.430  46.820  55.030  1.00  0.00           N
ATOM   2868  HN  THR A 835      67.300  47.150  55.970  1.00  0.00           H
ATOM   2869  CA  THR A 835      66.280  46.110  54.430  1.00  0.00           C
ATOM   2870  HA  THR A 835      66.590  45.190  53.950  1.00  0.00           H
ATOM   2871  CB  THR A 835      65.180  45.860  55.460  1.00  0.00           C
ATOM   2872  HB  THR A 835      65.180  46.690  56.210  1.00  0.00           H
ATOM   2873  OG1 THR A 835      65.360  44.620  56.110  1.00  0.00           O
ATOM   2874  HG1 THR A 835      66.230  44.560  56.540  1.00  0.00           H
ATOM   2875  CG2 THR A 835      63.740  45.880  55.000  1.00  0.00           C
ATOM   2876 HG21 THR A 835      63.380  46.940  54.900  1.00  0.00           H
ATOM   2877 HG22 THR A 835      63.160  45.320  55.770  1.00  0.00           H
ATOM   2878 HG23 THR A 835      63.580  45.330  54.050  1.00  0.00           H
ATOM   2879  C   THR A 835      65.660  46.800  53.280  1.00  0.00           C
ATOM   2880  O   THR A 835      65.350  46.210  52.220  1.00  0.00           O
ATOM   2881  N   PHE A 836      65.510  48.160  53.400  1.00  0.00           N
ATOM   2882  HN  PHE A 836      65.860  48.540  54.260  1.00  0.00           H
ATOM   2883  CA  PHE A 836      65.000  49.040  52.370  1.00  0.00           C
ATOM   2884  HA  PHE A 836      64.140  48.520  51.970  1.00  0.00           H
ATOM   2885  CB  PHE A 836      64.740  50.450  52.950  1.00  0.00           C
ATOM   2886  HB1 PHE A 836      65.700  50.740  53.430  1.00  0.00           H
ATOM   2887  HB2 PHE A 836      63.790  50.470  53.530  1.00  0.00           H
ATOM   2888  CG  PHE A 836      64.410  51.440  51.950  1.00  0.00           C
ATOM   2889  CD1 PHE A 836      65.300  52.490  51.680  1.00  0.00           C
ATOM   2890  HD1 PHE A 836      66.040  52.660  52.450  1.00  0.00           H
ATOM   2891  CE1 PHE A 836      65.070  53.450  50.650  1.00  0.00           C
ATOM   2892  HE1 PHE A 836      65.850  54.120  50.310  1.00  0.00           H
ATOM   2893  CZ  PHE A 836      63.930  53.220  49.810  1.00  0.00           C
ATOM   2894  HZ  PHE A 836      63.790  53.930  49.000  1.00  0.00           H
ATOM   2895  CD2 PHE A 836      63.160  51.330  51.150  1.00  0.00           C
ATOM   2896  HD2 PHE A 836      62.490  50.520  51.390  1.00  0.00           H
ATOM   2897  CE2 PHE A 836      62.940  52.260  50.160  1.00  0.00           C
ATOM   2898  HE2 PHE A 836      62.080  52.170  49.510  1.00  0.00           H
ATOM   2899  C   PHE A 836      65.850  49.130  51.140  1.00  0.00           C
ATOM   2900  O   PHE A 836      65.450  48.930  50.010  1.00  0.00           O
ATOM   2901  N   PHE A 837      67.140  49.310  51.310  1.00  0.00           N
ATOM   2902  HN  PHE A 837      67.400  49.440  52.270  1.00  0.00           H
ATOM   2903  CA  PHE A 837      68.170  49.270  50.300  1.00  0.00           C
ATOM   2904  HA  PHE A 837      67.890  50.030  49.580  1.00  0.00           H
ATOM   2905  CB  PHE A 837      69.510  49.880  50.890  1.00  0.00           C
ATOM   2906  HB1 PHE A 837      69.660  49.450  51.900  1.00  0.00           H
ATOM   2907  HB2 PHE A 837      69.450  50.990  50.960  1.00  0.00           H
ATOM   2908  CG  PHE A 837      70.820  49.600  50.140  1.00  0.00           C
ATOM   2909  CD1 PHE A 837      70.930  49.860  48.770  1.00  0.00           C
ATOM   2910  HD1 PHE A 837      70.050  50.030  48.180  1.00  0.00           H
ATOM   2911  CE1 PHE A 837      72.110  49.650  48.020  1.00  0.00           C
ATOM   2912  HE1 PHE A 837      72.130  49.990  47.000  1.00  0.00           H
ATOM   2913  CZ  PHE A 837      73.270  49.330  48.760  1.00  0.00           C
ATOM   2914  HZ  PHE A 837      74.200  49.280  48.220  1.00  0.00           H
ATOM   2915  CD2 PHE A 837      72.010  49.140  50.780  1.00  0.00           C
ATOM   2916  HD2 PHE A 837      71.950  49.030  51.850  1.00  0.00           H
ATOM   2917  CE2 PHE A 837      73.260  49.090  50.160  1.00  0.00           C
ATOM   2918  HE2 PHE A 837      74.120  48.790  50.760  1.00  0.00           H
ATOM   2919  C   PHE A 837      68.350  47.940  49.610  1.00  0.00           C
ATOM   2920  O   PHE A 837      68.270  47.810  48.430  1.00  0.00           O
ATOM   2921  N   LEU A 838      68.380  46.820  50.360  1.00  0.00           N
ATOM   2922  HN  LEU A 838      68.340  46.910  51.360  1.00  0.00           H
ATOM   2923  CA  LEU A 838      68.410  45.470  49.790  1.00  0.00           C
ATOM   2924  HA  LEU A 838      69.200  45.350  49.070  1.00  0.00           H
ATOM   2925  CB  LEU A 838      68.420  44.500  50.960  1.00  0.00           C
ATOM   2926  HB1 LEU A 838      67.620  44.760  51.690  1.00  0.00           H
ATOM   2927  HB2 LEU A 838      69.460  44.640  51.320  1.00  0.00           H
ATOM   2928  CG  LEU A 838      68.360  43.010  50.690  1.00  0.00           C
ATOM   2929  HG  LEU A 838      67.330  42.730  50.360  1.00  0.00           H
ATOM   2930  CD1 LEU A 838      69.400  42.460  49.620  1.00  0.00           C
ATOM   2931 HD11 LEU A 838      70.430  42.430  50.050  1.00  0.00           H
ATOM   2932 HD12 LEU A 838      69.350  43.190  48.780  1.00  0.00           H
ATOM   2933 HD13 LEU A 838      69.110  41.470  49.180  1.00  0.00           H
ATOM   2934  CD2 LEU A 838      68.570  42.220  52.020  1.00  0.00           C
ATOM   2935 HD21 LEU A 838      68.420  41.130  51.840  1.00  0.00           H
ATOM   2936 HD22 LEU A 838      67.700  42.480  52.670  1.00  0.00           H
ATOM   2937 HD23 LEU A 838      69.570  42.400  52.460  1.00  0.00           H
ATOM   2938  C   LEU A 838      67.150  45.160  48.930  1.00  0.00           C
ATOM   2939  O   LEU A 838      67.290  44.990  47.690  1.00  0.00           O
ATOM   2940  N   SER A 839      65.990  45.190  49.560  1.00  0.00           N
ATOM   2941  HN  SER A 839      66.000  45.260  50.560  1.00  0.00           H
ATOM   2942  CA  SER A 839      64.740  44.860  48.880  1.00  0.00           C
ATOM   2943  HA  SER A 839      64.800  43.890  48.400  1.00  0.00           H
ATOM   2944  CB  SER A 839      63.470  44.770  49.710  1.00  0.00           C
ATOM   2945  HB1 SER A 839      63.480  43.940  50.430  1.00  0.00           H
ATOM   2946  HB2 SER A 839      62.520  44.730  49.110  1.00  0.00           H
ATOM   2947  OG  SER A 839      63.340  45.950  50.510  1.00  0.00           O
ATOM   2948  HG1 SER A 839      64.000  45.890  51.190  1.00  0.00           H
ATOM   2949  C   SER A 839      64.520  45.830  47.740  1.00  0.00           C
ATOM   2950  O   SER A 839      64.050  45.460  46.690  1.00  0.00           O
ATOM   2951  N   SER A 840      64.860  47.180  47.900  1.00  0.00           N
ATOM   2952  HN  SER A 840      65.200  47.620  48.740  1.00  0.00           H
ATOM   2953  CA  SER A 840      64.830  48.050  46.750  1.00  0.00           C
ATOM   2954  HA  SER A 840      63.840  47.980  46.310  1.00  0.00           H
ATOM   2955  CB  SER A 840      64.880  49.590  47.130  1.00  0.00           C
ATOM   2956  HB1 SER A 840      63.930  49.990  47.530  1.00  0.00           H
ATOM   2957  HB2 SER A 840      64.960  49.980  46.090  1.00  0.00           H
ATOM   2958  OG  SER A 840      66.040  50.080  47.780  1.00  0.00           O
ATOM   2959  HG1 SER A 840      66.010  49.740  48.690  1.00  0.00           H
ATOM   2960  C   SER A 840      65.780  47.710  45.570  1.00  0.00           C
ATOM   2961  O   SER A 840      65.450  47.730  44.430  1.00  0.00           O
ATOM   2962  N   PHE A 841      67.040  47.350  45.890  1.00  0.00           N
ATOM   2963  HN  PHE A 841      67.360  47.190  46.820  1.00  0.00           H
ATOM   2964  CA  PHE A 841      68.080  46.900  45.010  1.00  0.00           C
ATOM   2965  HA  PHE A 841      68.220  47.720  44.310  1.00  0.00           H
ATOM   2966  CB  PHE A 841      69.450  46.610  45.790  1.00  0.00           C
ATOM   2967  HB1 PHE A 841      69.340  45.770  46.510  1.00  0.00           H
ATOM   2968  HB2 PHE A 841      69.700  47.640  46.150  1.00  0.00           H
ATOM   2969  CG  PHE A 841      70.620  46.330  44.830  1.00  0.00           C
ATOM   2970  CD1 PHE A 841      71.180  45.060  44.780  1.00  0.00           C
ATOM   2971  HD1 PHE A 841      70.840  44.310  45.460  1.00  0.00           H
ATOM   2972  CE1 PHE A 841      72.150  44.810  43.800  1.00  0.00           C
ATOM   2973  HE1 PHE A 841      72.650  43.860  43.640  1.00  0.00           H
ATOM   2974  CZ  PHE A 841      72.470  45.800  42.880  1.00  0.00           C
ATOM   2975  HZ  PHE A 841      73.170  45.530  42.110  1.00  0.00           H
ATOM   2976  CD2 PHE A 841      71.050  47.360  43.990  1.00  0.00           C
ATOM   2977  HD2 PHE A 841      70.690  48.360  44.210  1.00  0.00           H
ATOM   2978  CE2 PHE A 841      72.020  47.140  43.000  1.00  0.00           C
ATOM   2979  HE2 PHE A 841      72.370  47.860  42.280  1.00  0.00           H
ATOM   2980  C   PHE A 841      67.640  45.610  44.210  1.00  0.00           C
ATOM   2981  O   PHE A 841      67.810  45.560  43.010  1.00  0.00           O
ATOM   2982  N   LEU A 842      67.090  44.670  44.940  1.00  0.00           N
ATOM   2983  HN  LEU A 842      67.120  44.750  45.940  1.00  0.00           H
ATOM   2984  CA  LEU A 842      66.710  43.410  44.420  1.00  0.00           C
ATOM   2985  HA  LEU A 842      67.400  42.950  43.730  1.00  0.00           H
ATOM   2986  CB  LEU A 842      66.250  42.390  45.550  1.00  0.00           C
ATOM   2987  HB1 LEU A 842      65.920  41.400  45.170  1.00  0.00           H
ATOM   2988  HB2 LEU A 842      65.470  42.870  46.170  1.00  0.00           H
ATOM   2989  CG  LEU A 842      67.450  41.970  46.440  1.00  0.00           C
ATOM   2990  HG  LEU A 842      67.630  42.780  47.180  1.00  0.00           H
ATOM   2991  CD1 LEU A 842      66.890  40.810  47.270  1.00  0.00           C
ATOM   2992 HD11 LEU A 842      67.630  40.400  47.980  1.00  0.00           H
ATOM   2993 HD12 LEU A 842      66.550  40.000  46.590  1.00  0.00           H
ATOM   2994 HD13 LEU A 842      66.060  41.140  47.920  1.00  0.00           H
ATOM   2995  CD2 LEU A 842      68.740  41.380  45.700  1.00  0.00           C
ATOM   2996 HD21 LEU A 842      68.550  40.560  44.970  1.00  0.00           H
ATOM   2997 HD22 LEU A 842      69.550  41.170  46.430  1.00  0.00           H
ATOM   2998 HD23 LEU A 842      69.130  42.170  45.010  1.00  0.00           H
ATOM   2999  C   LEU A 842      65.420  43.570  43.600  1.00  0.00           C
ATOM   3000  O   LEU A 842      65.250  42.770  42.730  1.00  0.00           O
ATOM   3001  N   LYS A 843      64.590  44.660  43.810  1.00  0.00           N
ATOM   3002  HN  LYS A 843      64.600  45.240  44.620  1.00  0.00           H
ATOM   3003  CA  LYS A 843      63.460  44.930  42.930  1.00  0.00           C
ATOM   3004  HA  LYS A 843      63.040  43.960  42.680  1.00  0.00           H
ATOM   3005  CB  LYS A 843      62.470  45.870  43.540  1.00  0.00           C
ATOM   3006  HB1 LYS A 843      62.970  46.850  43.720  1.00  0.00           H
ATOM   3007  HB2 LYS A 843      62.220  45.450  44.540  1.00  0.00           H
ATOM   3008  CG  LYS A 843      61.150  46.160  42.710  1.00  0.00           C
ATOM   3009  HG1 LYS A 843      61.370  46.490  41.670  1.00  0.00           H
ATOM   3010  HG2 LYS A 843      60.600  46.930  43.290  1.00  0.00           H
ATOM   3011  CD  LYS A 843      60.250  44.920  42.590  1.00  0.00           C
ATOM   3012  HD1 LYS A 843      60.350  44.270  43.480  1.00  0.00           H
ATOM   3013  HD2 LYS A 843      60.680  44.310  41.760  1.00  0.00           H
ATOM   3014  CE  LYS A 843      58.800  45.370  42.360  1.00  0.00           C
ATOM   3015  HE1 LYS A 843      58.820  46.170  41.600  1.00  0.00           H
ATOM   3016  HE2 LYS A 843      58.530  45.990  43.240  1.00  0.00           H
ATOM   3017  NZ  LYS A 843      57.800  44.310  42.090  1.00  0.00           N
ATOM   3018  HZ1 LYS A 843      57.660  43.660  42.890  1.00  0.00           H
ATOM   3019  HZ2 LYS A 843      58.230  43.710  41.350  1.00  0.00           H
ATOM   3020  HZ3 LYS A 843      56.850  44.590  41.790  1.00  0.00           H
ATOM   3021  C   LYS A 843      63.950  45.440  41.630  1.00  0.00           C
ATOM   3022  O   LYS A 843      63.390  45.210  40.590  1.00  0.00           O
ATOM   3023  N   GLN A 844      65.170  46.060  41.730  1.00  0.00           N
ATOM   3024  HN  GLN A 844      65.580  46.180  42.630  1.00  0.00           H
ATOM   3025  CA  GLN A 844      65.990  46.500  40.650  1.00  0.00           C
ATOM   3026  HA  GLN A 844      65.330  46.680  39.810  1.00  0.00           H
ATOM   3027  CB  GLN A 844      66.690  47.890  40.900  1.00  0.00           C
ATOM   3028  HB1 GLN A 844      67.200  48.140  39.940  1.00  0.00           H
ATOM   3029  HB2 GLN A 844      67.520  47.840  41.630  1.00  0.00           H
ATOM   3030  CG  GLN A 844      65.890  49.170  41.230  1.00  0.00           C
ATOM   3031  HG1 GLN A 844      66.290  50.100  40.770  1.00  0.00           H
ATOM   3032  HG2 GLN A 844      66.030  49.360  42.320  1.00  0.00           H
ATOM   3033  CD  GLN A 844      64.420  49.120  40.880  1.00  0.00           C
ATOM   3034  OE1 GLN A 844      63.910  49.120  39.730  1.00  0.00           O
ATOM   3035  NE2 GLN A 844      63.570  49.140  41.890  1.00  0.00           N
ATOM   3036 HE21 GLN A 844      62.590  49.030  41.680  1.00  0.00           H
ATOM   3037 HE22 GLN A 844      63.940  49.250  42.810  1.00  0.00           H
ATOM   3038  C   GLN A 844      66.930  45.510  40.010  1.00  0.00           C
ATOM   3039  O   GLN A 844      67.610  45.830  39.060  1.00  0.00           O
ATOM   3040  N   PHE A 845      66.930  44.210  40.390  1.00  0.00           N
ATOM   3041  HN  PHE A 845      66.530  43.970  41.280  1.00  0.00           H
ATOM   3042  CA  PHE A 845      67.920  43.210  39.880  1.00  0.00           C
ATOM   3043  HA  PHE A 845      68.890  43.700  39.820  1.00  0.00           H
ATOM   3044  CB  PHE A 845      67.960  41.960  40.820  1.00  0.00           C
ATOM   3045  HB1 PHE A 845      67.000  41.400  40.760  1.00  0.00           H
ATOM   3046  HB2 PHE A 845      68.170  42.340  41.840  1.00  0.00           H
ATOM   3047  CG  PHE A 845      69.120  40.990  40.630  1.00  0.00           C
ATOM   3048  CD1 PHE A 845      68.950  39.870  39.870  1.00  0.00           C
ATOM   3049  HD1 PHE A 845      67.990  39.810  39.360  1.00  0.00           H
ATOM   3050  CE1 PHE A 845      69.870  38.860  39.810  1.00  0.00           C
ATOM   3051  HE1 PHE A 845      69.580  38.090  39.110  1.00  0.00           H
ATOM   3052  CZ  PHE A 845      71.100  39.040  40.460  1.00  0.00           C
ATOM   3053  HZ  PHE A 845      71.820  38.240  40.400  1.00  0.00           H
ATOM   3054  CD2 PHE A 845      70.300  41.080  41.390  1.00  0.00           C
ATOM   3055  HD2 PHE A 845      70.430  41.910  42.070  1.00  0.00           H
ATOM   3056  CE2 PHE A 845      71.330  40.120  41.330  1.00  0.00           C
ATOM   3057  HE2 PHE A 845      72.200  40.300  41.940  1.00  0.00           H
ATOM   3058  C   PHE A 845      67.410  42.650  38.530  1.00  0.00           C
ATOM   3059  O   PHE A 845      68.220  41.930  37.870  1.00  0.00           O
ATOM   3060  N   LYS A 846      66.150  42.880  38.180  1.00  0.00           N
ATOM   3061  HN  LYS A 846      65.520  43.420  38.740  1.00  0.00           H
ATOM   3062  CA  LYS A 846      65.550  42.410  36.920  1.00  0.00           C
ATOM   3063  HA  LYS A 846      65.920  41.410  36.820  1.00  0.00           H
ATOM   3064  CB  LYS A 846      64.010  42.410  36.980  1.00  0.00           C
ATOM   3065  HB1 LYS A 846      63.730  41.560  37.640  1.00  0.00           H
ATOM   3066  HB2 LYS A 846      63.690  42.220  35.930  1.00  0.00           H
ATOM   3067  CG  LYS A 846      63.300  43.680  37.580  1.00  0.00           C
ATOM   3068  HG1 LYS A 846      63.550  44.660  37.130  1.00  0.00           H
ATOM   3069  HG2 LYS A 846      63.630  43.570  38.640  1.00  0.00           H
ATOM   3070  CD  LYS A 846      61.770  43.450  37.540  1.00  0.00           C
ATOM   3071  HD1 LYS A 846      61.590  42.480  38.040  1.00  0.00           H
ATOM   3072  HD2 LYS A 846      61.600  43.390  36.440  1.00  0.00           H
ATOM   3073  CE  LYS A 846      60.880  44.550  38.190  1.00  0.00           C
ATOM   3074  HE1 LYS A 846      60.910  44.500  39.300  1.00  0.00           H
ATOM   3075  HE2 LYS A 846      59.860  44.370  37.790  1.00  0.00           H
ATOM   3076  NZ  LYS A 846      61.340  45.890  37.770  1.00  0.00           N
ATOM   3077  HZ1 LYS A 846      62.290  46.200  38.080  1.00  0.00           H
ATOM   3078  HZ2 LYS A 846      60.640  46.620  38.030  1.00  0.00           H
ATOM   3079  HZ3 LYS A 846      61.380  45.920  36.730  1.00  0.00           H
ATOM   3080  C   LYS A 846      66.020  43.240  35.730  1.00  0.00           C
ATOM   3081  O   LYS A 846      66.140  42.700  34.590  1.00  0.00           O
ATOM   3082  N   THR A 847      66.350  44.480  35.960  1.00  0.00           N
ATOM   3083  HN  THR A 847      66.240  45.020  36.780  1.00  0.00           H
ATOM   3084  CA  THR A 847      66.800  45.430  34.930  1.00  0.00           C
ATOM   3085  HA  THR A 847      66.430  45.060  33.980  1.00  0.00           H
ATOM   3086  CB  THR A 847      66.330  46.820  35.240  1.00  0.00           C
ATOM   3087  HB  THR A 847      66.840  47.640  34.700  1.00  0.00           H
ATOM   3088  OG1 THR A 847      66.400  47.070  36.620  1.00  0.00           O
ATOM   3089  HG1 THR A 847      67.310  47.170  36.890  1.00  0.00           H
ATOM   3090  CG2 THR A 847      64.880  46.980  34.670  1.00  0.00           C
ATOM   3091 HG21 THR A 847      64.390  46.090  35.110  1.00  0.00           H
ATOM   3092 HG22 THR A 847      64.900  46.940  33.560  1.00  0.00           H
ATOM   3093 HG23 THR A 847      64.360  47.880  35.070  1.00  0.00           H
ATOM   3094  C   THR A 847      68.310  45.460  34.830  1.00  0.00           C
ATOM   3095  O   THR A 847      68.860  46.440  34.330  1.00  0.00           O
ATOM   3096  N   LYS A 848      69.010  44.340  35.220  1.00  0.00           N
ATOM   3097  HN  LYS A 848      68.460  43.670  35.730  1.00  0.00           H
ATOM   3098  CA  LYS A 848      70.420  44.070  35.140  1.00  0.00           C
ATOM   3099  HA  LYS A 848      70.990  44.930  34.830  1.00  0.00           H
ATOM   3100  CB  LYS A 848      71.020  43.530  36.490  1.00  0.00           C
ATOM   3101  HB1 LYS A 848      72.110  43.390  36.340  1.00  0.00           H
ATOM   3102  HB2 LYS A 848      70.670  42.490  36.680  1.00  0.00           H
ATOM   3103  CG  LYS A 848      70.840  44.480  37.680  1.00  0.00           C
ATOM   3104  HG1 LYS A 848      71.280  44.020  38.600  1.00  0.00           H
ATOM   3105  HG2 LYS A 848      69.740  44.560  37.830  1.00  0.00           H
ATOM   3106  CD  LYS A 848      71.400  45.850  37.490  1.00  0.00           C
ATOM   3107  HD1 LYS A 848      70.710  46.340  36.760  1.00  0.00           H
ATOM   3108  HD2 LYS A 848      72.400  45.870  37.020  1.00  0.00           H
ATOM   3109  CE  LYS A 848      71.500  46.760  38.700  1.00  0.00           C
ATOM   3110  HE1 LYS A 848      71.740  47.830  38.500  1.00  0.00           H
ATOM   3111  HE2 LYS A 848      72.300  46.550  39.440  1.00  0.00           H
ATOM   3112  NZ  LYS A 848      70.210  46.790  39.340  1.00  0.00           N
ATOM   3113  HZ1 LYS A 848      69.550  46.970  38.550  1.00  0.00           H
ATOM   3114  HZ2 LYS A 848      70.060  47.670  39.880  1.00  0.00           H
ATOM   3115  HZ3 LYS A 848      69.840  45.900  39.740  1.00  0.00           H
ATOM   3116  C   LYS A 848      70.680  43.010  34.110  1.00  0.00           C
ATOM   3117  O   LYS A 848      69.800  42.310  33.640  1.00  0.00           O
ATOM   3118  N   ARG A 849      71.880  42.880  33.650  1.00  0.00           N
ATOM   3119  HN  ARG A 849      72.640  43.390  34.040  1.00  0.00           H
ATOM   3120  CA  ARG A 849      72.370  41.940  32.590  1.00  0.00           C
ATOM   3121  HA  ARG A 849      71.500  41.700  32.000  1.00  0.00           H
ATOM   3122  CB  ARG A 849      73.540  42.550  31.840  1.00  0.00           C
ATOM   3123  HB1 ARG A 849      73.710  41.900  30.950  1.00  0.00           H
ATOM   3124  HB2 ARG A 849      74.500  42.820  32.320  1.00  0.00           H
ATOM   3125  CG  ARG A 849      73.100  43.800  31.040  1.00  0.00           C
ATOM   3126  HG1 ARG A 849      72.680  44.500  31.790  1.00  0.00           H
ATOM   3127  HG2 ARG A 849      72.300  43.380  30.400  1.00  0.00           H
ATOM   3128  CD  ARG A 849      74.290  44.430  30.280  1.00  0.00           C
ATOM   3129  HD1 ARG A 849      74.730  43.770  29.500  1.00  0.00           H
ATOM   3130  HD2 ARG A 849      75.120  44.730  30.960  1.00  0.00           H
ATOM   3131  NE  ARG A 849      73.820  45.680  29.540  1.00  0.00           N
ATOM   3132  HE  ARG A 849      72.840  45.820  29.390  1.00  0.00           H
ATOM   3133  CZ  ARG A 849      74.620  46.370  28.800  1.00  0.00           C
ATOM   3134  NH1 ARG A 849      74.150  47.330  28.040  1.00  0.00           N
ATOM   3135 HH11 ARG A 849      73.200  47.630  28.120  1.00  0.00           H
ATOM   3136 HH12 ARG A 849      74.840  47.860  27.540  1.00  0.00           H
ATOM   3137  NH2 ARG A 849      75.940  46.240  28.750  1.00  0.00           N
ATOM   3138 HH21 ARG A 849      76.430  45.580  29.320  1.00  0.00           H
ATOM   3139 HH22 ARG A 849      76.390  46.660  27.960  1.00  0.00           H
ATOM   3140  C   ARG A 849      72.750  40.640  33.210  1.00  0.00           C
ATOM   3141  O   ARG A 849      72.600  39.580  32.580  1.00  0.00           O
ATOM   3142  N   TYR A 850      73.130  40.570  34.540  1.00  0.00           N
ATOM   3143  HN  TYR A 850      73.020  41.370  35.130  1.00  0.00           H
ATOM   3144  CA  TYR A 850      73.470  39.290  35.120  1.00  0.00           C
ATOM   3145  HA  TYR A 850      73.970  38.680  34.390  1.00  0.00           H
ATOM   3146  CB  TYR A 850      74.450  39.460  36.340  1.00  0.00           C
ATOM   3147  HB1 TYR A 850      75.480  39.490  35.940  1.00  0.00           H
ATOM   3148  HB2 TYR A 850      74.450  38.700  37.160  1.00  0.00           H
ATOM   3149  CG  TYR A 850      74.370  40.760  37.050  1.00  0.00           C
ATOM   3150  CD1 TYR A 850      75.050  41.850  36.540  1.00  0.00           C
ATOM   3151  HD1 TYR A 850      75.640  41.840  35.630  1.00  0.00           H
ATOM   3152  CE1 TYR A 850      75.040  43.090  37.230  1.00  0.00           C
ATOM   3153  HE1 TYR A 850      75.530  43.920  36.740  1.00  0.00           H
ATOM   3154  CZ  TYR A 850      74.250  43.240  38.390  1.00  0.00           C
ATOM   3155  OH  TYR A 850      74.110  44.570  38.840  1.00  0.00           O
ATOM   3156  HH  TYR A 850      74.650  45.130  38.280  1.00  0.00           H
ATOM   3157  CD2 TYR A 850      73.710  40.810  38.270  1.00  0.00           C
ATOM   3158  HD2 TYR A 850      73.160  40.000  38.710  1.00  0.00           H
ATOM   3159  CE2 TYR A 850      73.640  42.040  38.860  1.00  0.00           C
ATOM   3160  HE2 TYR A 850      73.220  42.050  39.850  1.00  0.00           H
ATOM   3161  C   TYR A 850      72.290  38.380  35.560  1.00  0.00           C
ATOM   3162  O   TYR A 850      71.250  38.790  36.080  1.00  0.00           O
ATOM   3163  N   PHE A 851      72.450  37.090  35.190  1.00  0.00           N
ATOM   3164  HN  PHE A 851      73.340  36.980  34.740  1.00  0.00           H
ATOM   3165  CA  PHE A 851      71.680  35.890  35.370  1.00  0.00           C
ATOM   3166  HA  PHE A 851      72.390  35.080  35.410  1.00  0.00           H
ATOM   3167  CB  PHE A 851      71.030  35.760  36.810  1.00  0.00           C
ATOM   3168  HB1 PHE A 851      70.280  34.950  36.750  1.00  0.00           H
ATOM   3169  HB2 PHE A 851      70.450  36.680  37.060  1.00  0.00           H
ATOM   3170  CG  PHE A 851      71.980  35.450  37.930  1.00  0.00           C
ATOM   3171  CD1 PHE A 851      73.370  35.460  37.920  1.00  0.00           C
ATOM   3172  HD1 PHE A 851      73.870  35.830  37.050  1.00  0.00           H
ATOM   3173  CE1 PHE A 851      74.050  35.130  39.050  1.00  0.00           C
ATOM   3174  HE1 PHE A 851      75.100  35.020  38.800  1.00  0.00           H
ATOM   3175  CZ  PHE A 851      73.400  34.750  40.220  1.00  0.00           C
ATOM   3176  HZ  PHE A 851      74.050  34.470  41.030  1.00  0.00           H
ATOM   3177  CD2 PHE A 851      71.320  35.210  39.150  1.00  0.00           C
ATOM   3178  HD2 PHE A 851      70.230  35.240  39.110  1.00  0.00           H
ATOM   3179  CE2 PHE A 851      72.000  34.980  40.330  1.00  0.00           C
ATOM   3180  HE2 PHE A 851      71.530  34.760  41.280  1.00  0.00           H
ATOM   3181  C   PHE A 851      70.640  35.650  34.250  1.00  0.00           C
ATOM   3182  O   PHE A 851      70.290  36.630  33.550  1.00  0.00           O
ATOM   3183  N   PRO A 852      70.090  34.460  34.020  1.00  0.00           N
ATOM   3184  CD  PRO A 852      70.620  33.130  34.460  1.00  0.00           C
ATOM   3185  HD1 PRO A 852      70.210  32.930  35.470  1.00  0.00           H
ATOM   3186  HD2 PRO A 852      71.720  33.170  34.340  1.00  0.00           H
ATOM   3187  CA  PRO A 852      69.020  34.310  33.060  1.00  0.00           C
ATOM   3188  HA  PRO A 852      69.350  34.820  32.170  1.00  0.00           H
ATOM   3189  CB  PRO A 852      68.810  32.890  32.890  1.00  0.00           C
ATOM   3190  HB1 PRO A 852      68.590  32.650  31.830  1.00  0.00           H
ATOM   3191  HB2 PRO A 852      67.940  32.440  33.410  1.00  0.00           H
ATOM   3192  CG  PRO A 852      70.040  32.140  33.440  1.00  0.00           C
ATOM   3193  HG1 PRO A 852      69.820  31.100  33.770  1.00  0.00           H
ATOM   3194  HG2 PRO A 852      70.790  32.120  32.620  1.00  0.00           H
ATOM   3195  C   PRO A 852      67.710  34.900  33.440  1.00  0.00           C
ATOM   3196  O   PRO A 852      67.450  35.080  34.560  1.00  0.00           O
ATOM   3197  N   THR A 853      66.960  35.350  32.450  1.00  0.00           N
ATOM   3198  HN  THR A 853      67.290  35.140  31.540  1.00  0.00           H
ATOM   3199  CA  THR A 853      65.840  36.280  32.480  1.00  0.00           C
ATOM   3200  HA  THR A 853      66.260  37.190  32.900  1.00  0.00           H
ATOM   3201  CB  THR A 853      65.360  36.710  31.030  1.00  0.00           C
ATOM   3202  HB  THR A 853      66.240  37.200  30.560  1.00  0.00           H
ATOM   3203  OG1 THR A 853      64.210  37.650  31.130  1.00  0.00           O
ATOM   3204  HG1 THR A 853      63.900  37.850  30.250  1.00  0.00           H
ATOM   3205  CG2 THR A 853      64.940  35.470  30.280  1.00  0.00           C
ATOM   3206 HG21 THR A 853      64.710  35.800  29.240  1.00  0.00           H
ATOM   3207 HG22 THR A 853      64.200  34.860  30.840  1.00  0.00           H
ATOM   3208 HG23 THR A 853      65.800  34.760  30.220  1.00  0.00           H
ATOM   3209  C   THR A 853      64.660  35.850  33.360  1.00  0.00           C
ATOM   3210  O   THR A 853      64.280  36.730  34.140  1.00  0.00           O
ATOM   3211  N   LYS A 854      64.110  34.640  33.410  1.00  0.00           N
ATOM   3212  HN  LYS A 854      64.330  33.920  32.770  1.00  0.00           H
ATOM   3213  CA  LYS A 854      63.260  34.160  34.490  1.00  0.00           C
ATOM   3214  HA  LYS A 854      62.420  34.800  34.680  1.00  0.00           H
ATOM   3215  CB  LYS A 854      62.780  32.670  34.240  1.00  0.00           C
ATOM   3216  HB1 LYS A 854      62.140  32.610  35.140  1.00  0.00           H
ATOM   3217  HB2 LYS A 854      63.610  31.930  34.250  1.00  0.00           H
ATOM   3218  CG  LYS A 854      61.860  32.350  33.080  1.00  0.00           C
ATOM   3219  HG1 LYS A 854      61.500  31.300  33.160  1.00  0.00           H
ATOM   3220  HG2 LYS A 854      62.250  32.410  32.050  1.00  0.00           H
ATOM   3221  CD  LYS A 854      60.560  33.210  33.120  1.00  0.00           C
ATOM   3222  HD1 LYS A 854      60.780  34.300  33.020  1.00  0.00           H
ATOM   3223  HD2 LYS A 854      60.140  33.090  34.150  1.00  0.00           H
ATOM   3224  CE  LYS A 854      59.390  32.790  32.150  1.00  0.00           C
ATOM   3225  HE1 LYS A 854      58.550  33.480  32.420  1.00  0.00           H
ATOM   3226  HE2 LYS A 854      59.070  31.730  32.250  1.00  0.00           H
ATOM   3227  NZ  LYS A 854      59.750  33.140  30.740  1.00  0.00           N
ATOM   3228  HZ1 LYS A 854      60.700  32.780  30.530  1.00  0.00           H
ATOM   3229  HZ2 LYS A 854      59.870  34.160  30.520  1.00  0.00           H
ATOM   3230  HZ3 LYS A 854      59.000  32.630  30.220  1.00  0.00           H
ATOM   3231  C   LYS A 854      64.010  34.290  35.890  1.00  0.00           C
ATOM   3232  O   LYS A 854      63.460  34.620  36.910  1.00  0.00           O
ATOM   3233  N   VAL A 855      65.260  33.820  35.990  1.00  0.00           N
ATOM   3234  HN  VAL A 855      65.780  33.610  35.160  1.00  0.00           H
ATOM   3235  CA  VAL A 855      65.990  33.710  37.250  1.00  0.00           C
ATOM   3236  HA  VAL A 855      65.430  33.000  37.840  1.00  0.00           H
ATOM   3237  CB  VAL A 855      67.350  33.110  37.140  1.00  0.00           C
ATOM   3238  HB  VAL A 855      68.040  33.790  36.590  1.00  0.00           H
ATOM   3239  CG1 VAL A 855      67.980  32.790  38.450  1.00  0.00           C
ATOM   3240 HG11 VAL A 855      68.120  33.680  39.090  1.00  0.00           H
ATOM   3241 HG12 VAL A 855      69.020  32.430  38.410  1.00  0.00           H
ATOM   3242 HG13 VAL A 855      67.290  32.050  38.910  1.00  0.00           H
ATOM   3243  CG2 VAL A 855      67.180  31.730  36.380  1.00  0.00           C
ATOM   3244 HG21 VAL A 855      66.370  31.120  36.830  1.00  0.00           H
ATOM   3245 HG22 VAL A 855      68.090  31.100  36.300  1.00  0.00           H
ATOM   3246 HG23 VAL A 855      66.780  31.860  35.350  1.00  0.00           H
ATOM   3247  C   VAL A 855      66.270  35.050  37.940  1.00  0.00           C
ATOM   3248  O   VAL A 855      65.970  35.250  39.120  1.00  0.00           O
ATOM   3249  N   ARG A 856      66.640  36.090  37.160  1.00  0.00           N
ATOM   3250  HN  ARG A 856      66.940  35.970  36.210  1.00  0.00           H
ATOM   3251  CA  ARG A 856      66.720  37.380  37.650  1.00  0.00           C
ATOM   3252  HA  ARG A 856      67.280  37.360  38.570  1.00  0.00           H
ATOM   3253  CB  ARG A 856      67.670  38.290  36.780  1.00  0.00           C
ATOM   3254  HB1 ARG A 856      68.680  37.830  36.770  1.00  0.00           H
ATOM   3255  HB2 ARG A 856      67.720  39.220  37.390  1.00  0.00           H
ATOM   3256  CG  ARG A 856      67.250  38.600  35.320  1.00  0.00           C
ATOM   3257  HG1 ARG A 856      66.160  38.840  35.320  1.00  0.00           H
ATOM   3258  HG2 ARG A 856      67.470  37.700  34.720  1.00  0.00           H
ATOM   3259  CD  ARG A 856      68.030  39.790  34.710  1.00  0.00           C
ATOM   3260  HD1 ARG A 856      69.120  39.610  34.670  1.00  0.00           H
ATOM   3261  HD2 ARG A 856      67.760  40.710  35.250  1.00  0.00           H
ATOM   3262  NE  ARG A 856      67.460  39.930  33.320  1.00  0.00           N
ATOM   3263  HE  ARG A 856      66.590  40.410  33.220  1.00  0.00           H
ATOM   3264  CZ  ARG A 856      68.070  39.530  32.200  1.00  0.00           C
ATOM   3265  NH1 ARG A 856      69.130  38.760  32.210  1.00  0.00           N
ATOM   3266 HH11 ARG A 856      69.380  38.430  33.120  1.00  0.00           H
ATOM   3267 HH12 ARG A 856      69.720  38.770  31.410  1.00  0.00           H
ATOM   3268  NH2 ARG A 856      67.450  39.760  31.020  1.00  0.00           N
ATOM   3269 HH21 ARG A 856      67.910  39.420  30.210  1.00  0.00           H
ATOM   3270 HH22 ARG A 856      66.690  40.380  30.990  1.00  0.00           H
ATOM   3271  C   ARG A 856      65.370  38.010  37.980  1.00  0.00           C
ATOM   3272  O   ARG A 856      65.240  38.880  38.860  1.00  0.00           O
ATOM   3273  N   SER A 857      64.220  37.620  37.230  1.00  0.00           N
ATOM   3274  HN  SER A 857      64.430  36.840  36.650  1.00  0.00           H
ATOM   3275  CA  SER A 857      62.820  38.100  37.440  1.00  0.00           C
ATOM   3276  HA  SER A 857      62.900  39.160  37.570  1.00  0.00           H
ATOM   3277  CB  SER A 857      61.900  37.800  36.180  1.00  0.00           C
ATOM   3278  HB1 SER A 857      61.610  36.720  36.130  1.00  0.00           H
ATOM   3279  HB2 SER A 857      62.390  38.080  35.230  1.00  0.00           H
ATOM   3280  OG  SER A 857      60.710  38.590  36.250  1.00  0.00           O
ATOM   3281  HG1 SER A 857      60.070  38.100  36.770  1.00  0.00           H
ATOM   3282  C   SER A 857      62.210  37.580  38.690  1.00  0.00           C
ATOM   3283  O   SER A 857      61.460  38.180  39.480  1.00  0.00           O
ATOM   3284  N   THR A 858      62.490  36.340  39.010  1.00  0.00           N
ATOM   3285  HN  THR A 858      62.830  35.860  38.210  1.00  0.00           H
ATOM   3286  CA  THR A 858      62.280  35.570  40.190  1.00  0.00           C
ATOM   3287  HA  THR A 858      61.230  35.630  40.460  1.00  0.00           H
ATOM   3288  CB  THR A 858      62.740  34.100  40.090  1.00  0.00           C
ATOM   3289  HB  THR A 858      63.820  34.110  39.850  1.00  0.00           H
ATOM   3290  OG1 THR A 858      62.060  33.420  39.030  1.00  0.00           O
ATOM   3291  HG1 THR A 858      62.530  33.520  38.200  1.00  0.00           H
ATOM   3292  CG2 THR A 858      62.190  33.370  41.350  1.00  0.00           C
ATOM   3293 HG21 THR A 858      62.890  33.590  42.190  1.00  0.00           H
ATOM   3294 HG22 THR A 858      62.060  32.270  41.260  1.00  0.00           H
ATOM   3295 HG23 THR A 858      61.210  33.790  41.650  1.00  0.00           H
ATOM   3296  C   THR A 858      62.940  36.180  41.350  1.00  0.00           C
ATOM   3297  O   THR A 858      62.260  36.270  42.340  1.00  0.00           O
ATOM   3298  N   ILE A 859      64.130  36.690  41.270  1.00  0.00           N
ATOM   3299  HN  ILE A 859      64.730  36.630  40.480  1.00  0.00           H
ATOM   3300  CA  ILE A 859      64.860  37.320  42.400  1.00  0.00           C
ATOM   3301  HA  ILE A 859      64.860  36.710  43.300  1.00  0.00           H
ATOM   3302  CB  ILE A 859      66.300  37.670  42.190  1.00  0.00           C
ATOM   3303  HB  ILE A 859      66.360  38.030  41.140  1.00  0.00           H
ATOM   3304  CG2 ILE A 859      66.970  38.570  43.240  1.00  0.00           C
ATOM   3305 HG21 ILE A 859      68.000  38.930  43.000  1.00  0.00           H
ATOM   3306 HG22 ILE A 859      67.100  37.880  44.100  1.00  0.00           H
ATOM   3307 HG23 ILE A 859      66.410  39.530  43.340  1.00  0.00           H
ATOM   3308  CG1 ILE A 859      67.120  36.360  42.170  1.00  0.00           C
ATOM   3309 HG11 ILE A 859      66.550  35.600  41.590  1.00  0.00           H
ATOM   3310 HG12 ILE A 859      67.340  35.960  43.180  1.00  0.00           H
ATOM   3311  CD  ILE A 859      68.440  36.430  41.580  1.00  0.00           C
ATOM   3312  HD1 ILE A 859      68.930  35.420  41.550  1.00  0.00           H
ATOM   3313  HD2 ILE A 859      69.170  37.080  42.090  1.00  0.00           H
ATOM   3314  HD3 ILE A 859      68.350  36.760  40.510  1.00  0.00           H
ATOM   3315  C   ILE A 859      64.090  38.560  42.820  1.00  0.00           C
ATOM   3316  O   ILE A 859      63.860  38.850  44.010  1.00  0.00           O
ATOM   3317  N   SER A 860      63.630  39.320  41.840  1.00  0.00           N
ATOM   3318  HN  SER A 860      64.040  39.170  40.940  1.00  0.00           H
ATOM   3319  CA  SER A 860      62.830  40.500  41.980  1.00  0.00           C
ATOM   3320  HA  SER A 860      63.350  41.200  42.620  1.00  0.00           H
ATOM   3321  CB  SER A 860      62.690  41.250  40.670  1.00  0.00           C
ATOM   3322  HB1 SER A 860      62.080  42.180  40.700  1.00  0.00           H
ATOM   3323  HB2 SER A 860      62.250  40.610  39.870  1.00  0.00           H
ATOM   3324  OG  SER A 860      64.000  41.600  40.130  1.00  0.00           O
ATOM   3325  HG1 SER A 860      64.480  41.960  40.890  1.00  0.00           H
ATOM   3326  C   SER A 860      61.340  40.270  42.540  1.00  0.00           C
ATOM   3327  O   SER A 860      60.880  41.040  43.350  1.00  0.00           O
ATOM   3328  N   ASP A 861      60.690  39.190  42.060  1.00  0.00           N
ATOM   3329  HN  ASP A 861      61.010  38.710  41.240  1.00  0.00           H
ATOM   3330  CA  ASP A 861      59.330  38.820  42.400  1.00  0.00           C
ATOM   3331  HA  ASP A 861      58.800  39.740  42.530  1.00  0.00           H
ATOM   3332  CB  ASP A 861      58.550  37.990  41.300  1.00  0.00           C
ATOM   3333  HB1 ASP A 861      57.590  37.560  41.630  1.00  0.00           H
ATOM   3334  HB2 ASP A 861      59.170  37.140  40.960  1.00  0.00           H
ATOM   3335  CG  ASP A 861      58.110  38.750  40.120  1.00  0.00           C
ATOM   3336  OD1 ASP A 861      57.550  38.120  39.190  1.00  0.00           O
ATOM   3337  OD2 ASP A 861      58.410  40.000  40.040  1.00  0.00           O
ATOM   3338  C   ASP A 861      59.260  38.060  43.800  1.00  0.00           C
ATOM   3339  O   ASP A 861      58.300  38.100  44.520  1.00  0.00           O
ATOM   3340  N   PHE A 862      60.380  37.440  44.170  1.00  0.00           N
ATOM   3341  HN  PHE A 862      61.240  37.570  43.680  1.00  0.00           H
ATOM   3342  CA  PHE A 862      60.660  36.750  45.460  1.00  0.00           C
ATOM   3343  HA  PHE A 862      59.750  36.320  45.870  1.00  0.00           H
ATOM   3344  CB  PHE A 862      61.710  35.530  45.240  1.00  0.00           C
ATOM   3345  HB1 PHE A 862      62.720  35.960  45.050  1.00  0.00           H
ATOM   3346  HB2 PHE A 862      61.350  35.030  44.320  1.00  0.00           H
ATOM   3347  CG  PHE A 862      61.800  34.500  46.220  1.00  0.00           C
ATOM   3348  CD1 PHE A 862      60.620  33.880  46.650  1.00  0.00           C
ATOM   3349  HD1 PHE A 862      59.630  34.240  46.410  1.00  0.00           H
ATOM   3350  CE1 PHE A 862      60.610  32.760  47.480  1.00  0.00           C
ATOM   3351  HE1 PHE A 862      59.730  32.270  47.860  1.00  0.00           H
ATOM   3352  CZ  PHE A 862      61.810  32.210  47.770  1.00  0.00           C
ATOM   3353  HZ  PHE A 862      61.990  31.320  48.360  1.00  0.00           H
ATOM   3354  CD2 PHE A 862      63.030  33.850  46.540  1.00  0.00           C
ATOM   3355  HD2 PHE A 862      63.980  34.170  46.120  1.00  0.00           H
ATOM   3356  CE2 PHE A 862      63.040  32.700  47.330  1.00  0.00           C
ATOM   3357  HE2 PHE A 862      63.960  32.200  47.640  1.00  0.00           H
ATOM   3358  C   PHE A 862      61.320  37.770  46.330  1.00  0.00           C
ATOM   3359  O   PHE A 862      61.540  37.420  47.510  1.00  0.00           O
ATOM   3360  N   ALA A 863      61.740  38.970  45.820  1.00  0.00           N
ATOM   3361  HN  ALA A 863      61.530  39.140  44.870  1.00  0.00           H
ATOM   3362  CA  ALA A 863      62.630  39.950  46.500  1.00  0.00           C
ATOM   3363  HA  ALA A 863      63.630  39.530  46.420  1.00  0.00           H
ATOM   3364  CB  ALA A 863      62.760  41.340  45.820  1.00  0.00           C
ATOM   3365  HB1 ALA A 863      63.010  41.150  44.760  1.00  0.00           H
ATOM   3366  HB2 ALA A 863      63.420  42.120  46.260  1.00  0.00           H
ATOM   3367  HB3 ALA A 863      61.780  41.890  45.770  1.00  0.00           H
ATOM   3368  C   ALA A 863      62.460  40.100  47.970  1.00  0.00           C
ATOM   3369  O   ALA A 863      63.430  40.010  48.640  1.00  0.00           O
ATOM   3370  N   VAL A 864      61.190  40.340  48.380  1.00  0.00           N
ATOM   3371  HN  VAL A 864      60.470  40.380  47.680  1.00  0.00           H
ATOM   3372  CA  VAL A 864      60.840  40.540  49.850  1.00  0.00           C
ATOM   3373  HA  VAL A 864      61.460  41.320  50.280  1.00  0.00           H
ATOM   3374  CB  VAL A 864      59.520  41.250  49.900  1.00  0.00           C
ATOM   3375  HB  VAL A 864      58.690  40.640  49.480  1.00  0.00           H
ATOM   3376  CG1 VAL A 864      59.210  41.590  51.360  1.00  0.00           C
ATOM   3377 HG11 VAL A 864      58.230  42.090  51.510  1.00  0.00           H
ATOM   3378 HG12 VAL A 864      60.010  42.250  51.770  1.00  0.00           H
ATOM   3379 HG13 VAL A 864      59.200  40.690  52.010  1.00  0.00           H
ATOM   3380  CG2 VAL A 864      59.540  42.580  49.120  1.00  0.00           C
ATOM   3381 HG21 VAL A 864      59.630  42.380  48.030  1.00  0.00           H
ATOM   3382 HG22 VAL A 864      60.350  43.270  49.440  1.00  0.00           H
ATOM   3383 HG23 VAL A 864      58.560  43.100  49.210  1.00  0.00           H
ATOM   3384  C   VAL A 864      60.890  39.350  50.790  1.00  0.00           C
ATOM   3385  O   VAL A 864      61.360  39.470  51.910  1.00  0.00           O
ATOM   3386  N   PHE A 865      60.430  38.170  50.270  1.00  0.00           N
ATOM   3387  HN  PHE A 865      60.140  38.130  49.320  1.00  0.00           H
ATOM   3388  CA  PHE A 865      60.570  36.970  50.960  1.00  0.00           C
ATOM   3389  HA  PHE A 865      60.150  37.140  51.940  1.00  0.00           H
ATOM   3390  CB  PHE A 865      59.910  35.750  50.270  1.00  0.00           C
ATOM   3391  HB1 PHE A 865      60.120  35.510  49.200  1.00  0.00           H
ATOM   3392  HB2 PHE A 865      58.840  36.040  50.220  1.00  0.00           H
ATOM   3393  CG  PHE A 865      59.960  34.600  51.120  1.00  0.00           C
ATOM   3394  CD1 PHE A 865      60.900  33.610  50.760  1.00  0.00           C
ATOM   3395  HD1 PHE A 865      61.580  33.760  49.940  1.00  0.00           H
ATOM   3396  CE1 PHE A 865      61.050  32.450  51.490  1.00  0.00           C
ATOM   3397  HE1 PHE A 865      61.860  31.760  51.230  1.00  0.00           H
ATOM   3398  CZ  PHE A 865      60.330  32.320  52.690  1.00  0.00           C
ATOM   3399  HZ  PHE A 865      60.340  31.360  53.190  1.00  0.00           H
ATOM   3400  CD2 PHE A 865      59.250  34.510  52.290  1.00  0.00           C
ATOM   3401  HD2 PHE A 865      58.600  35.280  52.680  1.00  0.00           H
ATOM   3402  CE2 PHE A 865      59.480  33.410  53.100  1.00  0.00           C
ATOM   3403  HE2 PHE A 865      58.960  33.360  54.040  1.00  0.00           H
ATOM   3404  C   PHE A 865      62.020  36.690  51.320  1.00  0.00           C
ATOM   3405  O   PHE A 865      62.440  36.480  52.530  1.00  0.00           O
ATOM   3406  N   LEU A 866      62.840  36.750  50.280  1.00  0.00           N
ATOM   3407  HN  LEU A 866      62.400  36.840  49.400  1.00  0.00           H
ATOM   3408  CA  LEU A 866      64.270  36.590  50.280  1.00  0.00           C
ATOM   3409  HA  LEU A 866      64.560  35.650  50.750  1.00  0.00           H
ATOM   3410  CB  LEU A 866      64.840  36.620  48.820  1.00  0.00           C
ATOM   3411  HB1 LEU A 866      64.370  37.540  48.410  1.00  0.00           H
ATOM   3412  HB2 LEU A 866      64.530  35.710  48.260  1.00  0.00           H
ATOM   3413  CG  LEU A 866      66.390  36.770  48.690  1.00  0.00           C
ATOM   3414  HG  LEU A 866      66.840  37.720  49.030  1.00  0.00           H
ATOM   3415  CD1 LEU A 866      67.090  35.540  49.410  1.00  0.00           C
ATOM   3416 HD11 LEU A 866      66.920  35.790  50.480  1.00  0.00           H
ATOM   3417 HD12 LEU A 866      68.180  35.510  49.200  1.00  0.00           H
ATOM   3418 HD13 LEU A 866      66.650  34.560  49.120  1.00  0.00           H
ATOM   3419  CD2 LEU A 866      66.720  36.840  47.200  1.00  0.00           C
ATOM   3420 HD21 LEU A 866      66.020  37.540  46.700  1.00  0.00           H
ATOM   3421 HD22 LEU A 866      66.640  35.840  46.730  1.00  0.00           H
ATOM   3422 HD23 LEU A 866      67.670  37.340  46.900  1.00  0.00           H
ATOM   3423  C   LEU A 866      64.970  37.660  51.130  1.00  0.00           C
ATOM   3424  O   LEU A 866      65.810  37.360  51.970  1.00  0.00           O
ATOM   3425  N   THR A 867      64.530  38.880  51.110  1.00  0.00           N
ATOM   3426  HN  THR A 867      63.840  39.130  50.450  1.00  0.00           H
ATOM   3427  CA  THR A 867      65.010  40.010  52.050  1.00  0.00           C
ATOM   3428  HA  THR A 867      66.070  40.070  52.150  1.00  0.00           H
ATOM   3429  CB  THR A 867      64.380  41.350  51.840  1.00  0.00           C
ATOM   3430  HB  THR A 867      63.290  41.190  51.690  1.00  0.00           H
ATOM   3431  OG1 THR A 867      64.870  41.800  50.590  1.00  0.00           O
ATOM   3432  HG1 THR A 867      64.860  41.070  49.970  1.00  0.00           H
ATOM   3433  CG2 THR A 867      64.620  42.460  52.860  1.00  0.00           C
ATOM   3434 HG21 THR A 867      64.270  43.420  52.430  1.00  0.00           H
ATOM   3435 HG22 THR A 867      65.700  42.700  52.980  1.00  0.00           H
ATOM   3436 HG23 THR A 867      64.180  42.290  53.870  1.00  0.00           H
ATOM   3437  C   THR A 867      64.700  39.650  53.500  1.00  0.00           C
ATOM   3438  O   THR A 867      65.600  39.610  54.340  1.00  0.00           O
ATOM   3439  N   ILE A 868      63.470  39.250  53.820  1.00  0.00           N
ATOM   3440  HN  ILE A 868      62.790  39.280  53.100  1.00  0.00           H
ATOM   3441  CA  ILE A 868      63.180  38.760  55.160  1.00  0.00           C
ATOM   3442  HA  ILE A 868      63.390  39.550  55.860  1.00  0.00           H
ATOM   3443  CB  ILE A 868      61.670  38.580  55.380  1.00  0.00           C
ATOM   3444  HB  ILE A 868      61.160  38.230  54.460  1.00  0.00           H
ATOM   3445  CG2 ILE A 868      61.450  37.540  56.560  1.00  0.00           C
ATOM   3446 HG21 ILE A 868      61.950  37.950  57.460  1.00  0.00           H
ATOM   3447 HG22 ILE A 868      61.850  36.530  56.350  1.00  0.00           H
ATOM   3448 HG23 ILE A 868      60.410  37.420  56.930  1.00  0.00           H
ATOM   3449  CG1 ILE A 868      61.160  39.980  55.700  1.00  0.00           C
ATOM   3450 HG11 ILE A 868      61.700  40.740  55.120  1.00  0.00           H
ATOM   3451 HG12 ILE A 868      61.490  40.350  56.700  1.00  0.00           H
ATOM   3452  CD  ILE A 868      59.600  40.180  55.500  1.00  0.00           C
ATOM   3453  HD1 ILE A 868      59.450  41.280  55.430  1.00  0.00           H
ATOM   3454  HD2 ILE A 868      59.020  39.730  56.340  1.00  0.00           H
ATOM   3455  HD3 ILE A 868      59.260  39.580  54.630  1.00  0.00           H
ATOM   3456  C   ILE A 868      63.990  37.500  55.630  1.00  0.00           C
ATOM   3457  O   ILE A 868      64.750  37.520  56.600  1.00  0.00           O
ATOM   3458  N   VAL A 869      64.010  36.490  54.770  1.00  0.00           N
ATOM   3459  HN  VAL A 869      63.360  36.520  54.020  1.00  0.00           H
ATOM   3460  CA  VAL A 869      64.830  35.280  54.900  1.00  0.00           C
ATOM   3461  HA  VAL A 869      64.410  34.760  55.740  1.00  0.00           H
ATOM   3462  CB  VAL A 869      64.650  34.220  53.780  1.00  0.00           C
ATOM   3463  HB  VAL A 869      64.580  34.790  52.820  1.00  0.00           H
ATOM   3464  CG1 VAL A 869      65.710  33.100  53.790  1.00  0.00           C
ATOM   3465 HG11 VAL A 869      65.400  32.270  53.120  1.00  0.00           H
ATOM   3466 HG12 VAL A 869      65.830  32.640  54.790  1.00  0.00           H
ATOM   3467 HG13 VAL A 869      66.710  33.490  53.500  1.00  0.00           H
ATOM   3468  CG2 VAL A 869      63.270  33.500  54.050  1.00  0.00           C
ATOM   3469 HG21 VAL A 869      63.300  33.170  55.100  1.00  0.00           H
ATOM   3470 HG22 VAL A 869      63.090  32.610  53.420  1.00  0.00           H
ATOM   3471 HG23 VAL A 869      62.420  34.230  54.000  1.00  0.00           H
ATOM   3472  C   VAL A 869      66.280  35.650  55.150  1.00  0.00           C
ATOM   3473  O   VAL A 869      66.850  35.110  56.050  1.00  0.00           O
ATOM   3474  N   ILE A 870      66.940  36.570  54.420  1.00  0.00           N
ATOM   3475  HN  ILE A 870      66.480  37.010  53.670  1.00  0.00           H
ATOM   3476  CA  ILE A 870      68.320  37.050  54.790  1.00  0.00           C
ATOM   3477  HA  ILE A 870      68.940  36.170  54.870  1.00  0.00           H
ATOM   3478  CB  ILE A 870      68.930  37.840  53.580  1.00  0.00           C
ATOM   3479  HB  ILE A 870      68.070  38.370  53.100  1.00  0.00           H
ATOM   3480  CG2 ILE A 870      69.980  38.960  53.950  1.00  0.00           C
ATOM   3481 HG21 ILE A 870      70.710  38.340  54.500  1.00  0.00           H
ATOM   3482 HG22 ILE A 870      69.540  39.670  54.690  1.00  0.00           H
ATOM   3483 HG23 ILE A 870      70.380  39.560  53.100  1.00  0.00           H
ATOM   3484  CG1 ILE A 870      69.490  36.800  52.580  1.00  0.00           C
ATOM   3485 HG11 ILE A 870      68.700  36.180  52.090  1.00  0.00           H
ATOM   3486 HG12 ILE A 870      70.210  36.090  53.060  1.00  0.00           H
ATOM   3487  CD  ILE A 870      70.260  37.390  51.350  1.00  0.00           C
ATOM   3488  HD1 ILE A 870      70.580  36.590  50.650  1.00  0.00           H
ATOM   3489  HD2 ILE A 870      71.180  37.900  51.690  1.00  0.00           H
ATOM   3490  HD3 ILE A 870      69.620  38.140  50.820  1.00  0.00           H
ATOM   3491  C   ILE A 870      68.350  37.740  56.230  1.00  0.00           C
ATOM   3492  O   ILE A 870      69.180  37.430  57.050  1.00  0.00           O
ATOM   3493  N   MET A 871      67.450  38.680  56.590  1.00  0.00           N
ATOM   3494  HN  MET A 871      66.790  39.000  55.910  1.00  0.00           H
ATOM   3495  CA  MET A 871      67.570  39.350  57.860  1.00  0.00           C
ATOM   3496  HA  MET A 871      68.550  39.750  58.070  1.00  0.00           H
ATOM   3497  CB  MET A 871      66.630  40.620  57.940  1.00  0.00           C
ATOM   3498  HB1 MET A 871      66.730  40.940  59.000  1.00  0.00           H
ATOM   3499  HB2 MET A 871      65.560  40.310  57.930  1.00  0.00           H
ATOM   3500  CG  MET A 871      66.910  41.730  56.890  1.00  0.00           C
ATOM   3501  HG1 MET A 871      66.360  42.660  57.140  1.00  0.00           H
ATOM   3502  HG2 MET A 871      66.570  41.320  55.910  1.00  0.00           H
ATOM   3503  SD  MET A 871      68.710  42.100  56.940  1.00  0.00           S
ATOM   3504  CE  MET A 871      68.850  43.410  55.600  1.00  0.00           C
ATOM   3505  HE1 MET A 871      68.710  44.450  55.960  1.00  0.00           H
ATOM   3506  HE2 MET A 871      68.100  43.210  54.810  1.00  0.00           H
ATOM   3507  HE3 MET A 871      69.850  43.430  55.120  1.00  0.00           H
ATOM   3508  C   MET A 871      67.360  38.480  59.070  1.00  0.00           C
ATOM   3509  O   MET A 871      68.200  38.470  59.980  1.00  0.00           O
ATOM   3510  N   VAL A 872      66.300  37.570  59.090  1.00  0.00           N
ATOM   3511  HN  VAL A 872      65.660  37.620  58.330  1.00  0.00           H
ATOM   3512  CA  VAL A 872      66.230  36.500  60.140  1.00  0.00           C
ATOM   3513  HA  VAL A 872      66.290  36.940  61.130  1.00  0.00           H
ATOM   3514  CB  VAL A 872      64.920  35.710  60.200  1.00  0.00           C
ATOM   3515  HB  VAL A 872      65.010  35.130  61.140  1.00  0.00           H
ATOM   3516  CG1 VAL A 872      63.850  36.770  60.350  1.00  0.00           C
ATOM   3517 HG11 VAL A 872      63.980  37.500  59.520  1.00  0.00           H
ATOM   3518 HG12 VAL A 872      64.140  37.310  61.270  1.00  0.00           H
ATOM   3519 HG13 VAL A 872      62.830  36.330  60.180  1.00  0.00           H
ATOM   3520  CG2 VAL A 872      64.700  34.700  58.980  1.00  0.00           C
ATOM   3521 HG21 VAL A 872      63.880  34.000  59.250  1.00  0.00           H
ATOM   3522 HG22 VAL A 872      65.590  34.080  58.730  1.00  0.00           H
ATOM   3523 HG23 VAL A 872      64.390  35.190  58.030  1.00  0.00           H
ATOM   3524  C   VAL A 872      67.480  35.660  60.180  1.00  0.00           C
ATOM   3525  O   VAL A 872      67.930  35.140  61.190  1.00  0.00           O
ATOM   3526  N   THR A 873      68.130  35.430  58.940  1.00  0.00           N
ATOM   3527  HN  THR A 873      67.740  35.730  58.070  1.00  0.00           H
ATOM   3528  CA  THR A 873      69.400  34.620  58.890  1.00  0.00           C
ATOM   3529  HA  THR A 873      69.240  33.780  59.550  1.00  0.00           H
ATOM   3530  CB  THR A 873      69.810  34.220  57.510  1.00  0.00           C
ATOM   3531  HB  THR A 873      70.050  35.070  56.830  1.00  0.00           H
ATOM   3532  OG1 THR A 873      68.810  33.450  56.830  1.00  0.00           O
ATOM   3533  HG1 THR A 873      68.130  34.070  56.550  1.00  0.00           H
ATOM   3534  CG2 THR A 873      70.980  33.180  57.680  1.00  0.00           C
ATOM   3535 HG21 THR A 873      71.910  33.690  57.990  1.00  0.00           H
ATOM   3536 HG22 THR A 873      71.140  32.760  56.670  1.00  0.00           H
ATOM   3537 HG23 THR A 873      70.790  32.320  58.350  1.00  0.00           H
ATOM   3538  C   THR A 873      70.540  35.360  59.450  1.00  0.00           C
ATOM   3539  O   THR A 873      71.340  34.790  60.250  1.00  0.00           O
ATOM   3540  N   ILE A 874      70.700  36.690  59.130  1.00  0.00           N
ATOM   3541  HN  ILE A 874      70.120  37.110  58.440  1.00  0.00           H
ATOM   3542  CA  ILE A 874      71.810  37.450  59.700  1.00  0.00           C
ATOM   3543  HA  ILE A 874      72.750  36.940  59.550  1.00  0.00           H
ATOM   3544  CB  ILE A 874      71.890  38.880  59.150  1.00  0.00           C
ATOM   3545  HB  ILE A 874      70.870  39.290  59.190  1.00  0.00           H
ATOM   3546  CG2 ILE A 874      72.780  39.820  59.960  1.00  0.00           C
ATOM   3547 HG21 ILE A 874      72.470  40.020  61.010  1.00  0.00           H
ATOM   3548 HG22 ILE A 874      72.710  40.840  59.490  1.00  0.00           H
ATOM   3549 HG23 ILE A 874      73.850  39.560  59.960  1.00  0.00           H
ATOM   3550  CG1 ILE A 874      72.440  38.850  57.700  1.00  0.00           C
ATOM   3551 HG11 ILE A 874      71.810  38.170  57.080  1.00  0.00           H
ATOM   3552 HG12 ILE A 874      73.500  38.510  57.650  1.00  0.00           H
ATOM   3553  CD  ILE A 874      72.210  40.200  56.930  1.00  0.00           C
ATOM   3554  HD1 ILE A 874      72.720  41.040  57.460  1.00  0.00           H
ATOM   3555  HD2 ILE A 874      71.150  40.510  57.010  1.00  0.00           H
ATOM   3556  HD3 ILE A 874      72.650  40.100  55.910  1.00  0.00           H
ATOM   3557  C   ILE A 874      71.600  37.590  61.290  1.00  0.00           C
ATOM   3558  O   ILE A 874      72.520  37.580  62.110  1.00  0.00           O
ATOM   3559  N   ASP A 875      70.370  37.600  61.740  1.00  0.00           N
ATOM   3560  HN  ASP A 875      69.560  37.780  61.180  1.00  0.00           H
ATOM   3561  CA  ASP A 875      70.050  37.460  63.130  1.00  0.00           C
ATOM   3562  HA  ASP A 875      70.540  38.200  63.750  1.00  0.00           H
ATOM   3563  CB  ASP A 875      68.640  37.890  63.340  1.00  0.00           C
ATOM   3564  HB1 ASP A 875      67.820  37.310  62.850  1.00  0.00           H
ATOM   3565  HB2 ASP A 875      68.420  38.900  62.930  1.00  0.00           H
ATOM   3566  CG  ASP A 875      68.210  38.030  64.780  1.00  0.00           C
ATOM   3567  OD1 ASP A 875      69.080  38.310  65.700  1.00  0.00           O
ATOM   3568  OD2 ASP A 875      66.970  38.030  65.100  1.00  0.00           O
ATOM   3569  C   ASP A 875      70.500  36.110  63.780  1.00  0.00           C
ATOM   3570  O   ASP A 875      71.080  36.120  64.860  1.00  0.00           O
ATOM   3571  N   TYR A 876      70.370  34.960  63.090  1.00  0.00           N
ATOM   3572  HN  TYR A 876      69.850  34.940  62.230  1.00  0.00           H
ATOM   3573  CA  TYR A 876      70.890  33.720  63.680  1.00  0.00           C
ATOM   3574  HA  TYR A 876      70.640  33.760  64.730  1.00  0.00           H
ATOM   3575  CB  TYR A 876      70.240  32.460  62.970  1.00  0.00           C
ATOM   3576  HB1 TYR A 876      70.580  32.300  61.930  1.00  0.00           H
ATOM   3577  HB2 TYR A 876      69.130  32.520  62.900  1.00  0.00           H
ATOM   3578  CG  TYR A 876      70.630  31.230  63.720  1.00  0.00           C
ATOM   3579  CD1 TYR A 876      71.620  30.370  63.260  1.00  0.00           C
ATOM   3580  HD1 TYR A 876      72.310  30.600  62.460  1.00  0.00           H
ATOM   3581  CE1 TYR A 876      71.910  29.270  64.040  1.00  0.00           C
ATOM   3582  HE1 TYR A 876      72.850  28.750  63.900  1.00  0.00           H
ATOM   3583  CZ  TYR A 876      71.150  28.960  65.130  1.00  0.00           C
ATOM   3584  OH  TYR A 876      71.560  27.770  65.770  1.00  0.00           O
ATOM   3585  HH  TYR A 876      70.920  27.630  66.470  1.00  0.00           H
ATOM   3586  CD2 TYR A 876      69.880  30.970  64.820  1.00  0.00           C
ATOM   3587  HD2 TYR A 876      69.010  31.590  64.980  1.00  0.00           H
ATOM   3588  CE2 TYR A 876      70.090  29.780  65.520  1.00  0.00           C
ATOM   3589  HE2 TYR A 876      69.470  29.550  66.380  1.00  0.00           H
ATOM   3590  C   TYR A 876      72.450  33.710  63.710  1.00  0.00           C
ATOM   3591  O   TYR A 876      73.100  33.410  64.710  1.00  0.00           O
ATOM   3592  N   LEU A 877      73.040  34.260  62.660  1.00  0.00           N
ATOM   3593  HN  LEU A 877      72.440  34.530  61.910  1.00  0.00           H
ATOM   3594  CA  LEU A 877      74.470  34.380  62.530  1.00  0.00           C
ATOM   3595  HA  LEU A 877      74.950  33.450  62.760  1.00  0.00           H
ATOM   3596  CB  LEU A 877      74.960  34.830  61.180  1.00  0.00           C
ATOM   3597  HB1 LEU A 877      76.020  35.170  61.020  1.00  0.00           H
ATOM   3598  HB2 LEU A 877      74.440  35.770  60.910  1.00  0.00           H
ATOM   3599  CG  LEU A 877      74.620  33.950  59.990  1.00  0.00           C
ATOM   3600  HG  LEU A 877      73.580  33.560  60.070  1.00  0.00           H
ATOM   3601  CD1 LEU A 877      74.830  34.750  58.690  1.00  0.00           C
ATOM   3602 HD11 LEU A 877      74.380  34.170  57.850  1.00  0.00           H
ATOM   3603 HD12 LEU A 877      75.880  35.040  58.510  1.00  0.00           H
ATOM   3604 HD13 LEU A 877      74.250  35.690  58.730  1.00  0.00           H
ATOM   3605  CD2 LEU A 877      75.490  32.680  60.100  1.00  0.00           C
ATOM   3606 HD21 LEU A 877      75.640  32.080  59.170  1.00  0.00           H
ATOM   3607 HD22 LEU A 877      75.110  32.000  60.900  1.00  0.00           H
ATOM   3608 HD23 LEU A 877      76.520  32.970  60.380  1.00  0.00           H
ATOM   3609  C   LEU A 877      75.080  35.390  63.550  1.00  0.00           C
ATOM   3610  O   LEU A 877      76.140  35.130  64.070  1.00  0.00           O
ATOM   3611  N   VAL A 878      74.400  36.530  63.930  1.00  0.00           N
ATOM   3612  HN  VAL A 878      73.500  36.650  63.520  1.00  0.00           H
ATOM   3613  CA  VAL A 878      75.070  37.620  64.690  1.00  0.00           C
ATOM   3614  HA  VAL A 878      76.050  37.390  65.060  1.00  0.00           H
ATOM   3615  CB  VAL A 878      75.190  38.910  63.810  1.00  0.00           C
ATOM   3616  HB  VAL A 878      74.140  39.110  63.480  1.00  0.00           H
ATOM   3617  CG1 VAL A 878      75.490  40.170  64.700  1.00  0.00           C
ATOM   3618 HG11 VAL A 878      76.380  39.820  65.280  1.00  0.00           H
ATOM   3619 HG12 VAL A 878      74.770  40.470  65.490  1.00  0.00           H
ATOM   3620 HG13 VAL A 878      75.740  41.060  64.080  1.00  0.00           H
ATOM   3621  CG2 VAL A 878      76.100  38.730  62.520  1.00  0.00           C
ATOM   3622 HG21 VAL A 878      75.740  39.330  61.670  1.00  0.00           H
ATOM   3623 HG22 VAL A 878      75.970  37.720  62.080  1.00  0.00           H
ATOM   3624 HG23 VAL A 878      77.170  39.000  62.660  1.00  0.00           H
ATOM   3625  C   VAL A 878      74.310  37.820  65.980  1.00  0.00           C
ATOM   3626  O   VAL A 878      74.860  38.040  67.060  1.00  0.00           O
ATOM   3627  N   GLY A 879      72.990  37.820  65.960  1.00  0.00           N
ATOM   3628  HN  GLY A 879      72.430  37.460  65.230  1.00  0.00           H
ATOM   3629  CA  GLY A 879      72.150  38.330  67.040  1.00  0.00           C
ATOM   3630  HA1 GLY A 879      72.650  38.130  67.990  1.00  0.00           H
ATOM   3631  HA2 GLY A 879      71.150  37.940  67.010  1.00  0.00           H
ATOM   3632  C   GLY A 879      71.980  39.800  66.850  1.00  0.00           C
ATOM   3633  O   GLY A 879      72.840  40.630  67.340  1.00  0.00           O
ATOM   3634  N   VAL A 880      70.890  40.230  66.180  1.00  0.00           N
ATOM   3635  HN  VAL A 880      70.300  39.600  65.670  1.00  0.00           H
ATOM   3636  CA  VAL A 880      70.620  41.590  65.930  1.00  0.00           C
ATOM   3637  HA  VAL A 880      71.500  42.210  66.050  1.00  0.00           H
ATOM   3638  CB  VAL A 880      70.260  41.750  64.410  1.00  0.00           C
ATOM   3639  HB  VAL A 880      69.440  41.040  64.150  1.00  0.00           H
ATOM   3640  CG1 VAL A 880      69.740  43.180  63.980  1.00  0.00           C
ATOM   3641 HG11 VAL A 880      69.620  43.220  62.880  1.00  0.00           H
ATOM   3642 HG12 VAL A 880      70.400  43.950  64.430  1.00  0.00           H
ATOM   3643 HG13 VAL A 880      68.690  43.340  64.290  1.00  0.00           H
ATOM   3644  CG2 VAL A 880      71.540  41.350  63.710  1.00  0.00           C
ATOM   3645 HG21 VAL A 880      71.540  41.720  62.660  1.00  0.00           H
ATOM   3646 HG22 VAL A 880      71.440  40.240  63.590  1.00  0.00           H
ATOM   3647 HG23 VAL A 880      72.460  41.730  64.180  1.00  0.00           H
ATOM   3648  C   VAL A 880      69.600  42.150  66.940  1.00  0.00           C
ATOM   3649  O   VAL A 880      68.500  41.690  66.850  1.00  0.00           O
ATOM   3650  N   PRO A 881      69.860  43.050  67.900  1.00  0.00           N
ATOM   3651  CD  PRO A 881      71.200  43.680  68.080  1.00  0.00           C
ATOM   3652  HD1 PRO A 881      71.630  44.050  67.130  1.00  0.00           H
ATOM   3653  HD2 PRO A 881      71.900  42.920  68.510  1.00  0.00           H
ATOM   3654  CA  PRO A 881      68.900  43.600  68.810  1.00  0.00           C
ATOM   3655  HA  PRO A 881      68.430  42.730  69.240  1.00  0.00           H
ATOM   3656  CB  PRO A 881      69.720  44.280  69.840  1.00  0.00           C
ATOM   3657  HB1 PRO A 881      69.960  43.620  70.710  1.00  0.00           H
ATOM   3658  HB2 PRO A 881      69.220  45.200  70.190  1.00  0.00           H
ATOM   3659  CG  PRO A 881      71.020  44.710  69.150  1.00  0.00           C
ATOM   3660  HG1 PRO A 881      70.810  45.610  68.520  1.00  0.00           H
ATOM   3661  HG2 PRO A 881      71.930  44.740  69.790  1.00  0.00           H
ATOM   3662  C   PRO A 881      67.880  44.400  68.060  1.00  0.00           C
ATOM   3663  O   PRO A 881      68.200  45.030  67.040  1.00  0.00           O
ATOM   3664  N   SER A 882      66.620  44.360  68.510  1.00  0.00           N
ATOM   3665  HN  SER A 882      66.510  44.120  69.470  1.00  0.00           H
ATOM   3666  CA  SER A 882      65.360  44.710  67.820  1.00  0.00           C
ATOM   3667  HA  SER A 882      65.480  45.780  67.920  1.00  0.00           H
ATOM   3668  CB  SER A 882      65.200  44.390  66.320  1.00  0.00           C
ATOM   3669  HB1 SER A 882      64.230  44.800  65.970  1.00  0.00           H
ATOM   3670  HB2 SER A 882      65.240  43.310  66.070  1.00  0.00           H
ATOM   3671  OG  SER A 882      66.140  45.070  65.490  1.00  0.00           O
ATOM   3672  HG1 SER A 882      67.000  44.990  65.910  1.00  0.00           H
ATOM   3673  C   SER A 882      64.050  44.310  68.410  1.00  0.00           C
ATOM   3674  O   SER A 882      63.850  43.170  68.830  1.00  0.00           O
ATOM   3675  N   PRO A 883      63.090  45.230  68.570  1.00  0.00           N
ATOM   3676  CD  PRO A 883      63.250  46.640  68.680  1.00  0.00           C
ATOM   3677  HD1 PRO A 883      63.730  47.010  67.740  1.00  0.00           H
ATOM   3678  HD2 PRO A 883      63.930  46.940  69.500  1.00  0.00           H
ATOM   3679  CA  PRO A 883      61.700  44.830  68.560  1.00  0.00           C
ATOM   3680  HA  PRO A 883      61.420  44.390  69.510  1.00  0.00           H
ATOM   3681  CB  PRO A 883      60.960  46.140  68.370  1.00  0.00           C
ATOM   3682  HB1 PRO A 883      59.990  46.070  68.920  1.00  0.00           H
ATOM   3683  HB2 PRO A 883      60.710  46.260  67.300  1.00  0.00           H
ATOM   3684  CG  PRO A 883      61.890  47.210  68.980  1.00  0.00           C
ATOM   3685  HG1 PRO A 883      61.840  48.250  68.580  1.00  0.00           H
ATOM   3686  HG2 PRO A 883      61.730  47.260  70.090  1.00  0.00           H
ATOM   3687  C   PRO A 883      61.330  43.660  67.570  1.00  0.00           C
ATOM   3688  O   PRO A 883      61.730  43.720  66.390  1.00  0.00           O
ATOM   3689  N   LYS A 884      60.560  42.650  68.020  1.00  0.00           N
ATOM   3690  HN  LYS A 884      60.170  42.720  68.940  1.00  0.00           H
ATOM   3691  CA  LYS A 884      59.930  41.590  67.230  1.00  0.00           C
ATOM   3692  HA  LYS A 884      60.140  41.930  66.220  1.00  0.00           H
ATOM   3693  CB  LYS A 884      60.630  40.260  67.550  1.00  0.00           C
ATOM   3694  HB1 LYS A 884      60.090  39.510  66.940  1.00  0.00           H
ATOM   3695  HB2 LYS A 884      60.480  40.120  68.640  1.00  0.00           H
ATOM   3696  CG  LYS A 884      62.150  40.300  67.180  1.00  0.00           C
ATOM   3697  HG1 LYS A 884      62.800  40.880  67.870  1.00  0.00           H
ATOM   3698  HG2 LYS A 884      62.150  40.730  66.160  1.00  0.00           H
ATOM   3699  CD  LYS A 884      62.750  38.910  67.070  1.00  0.00           C
ATOM   3700  HD1 LYS A 884      62.050  38.210  66.580  1.00  0.00           H
ATOM   3701  HD2 LYS A 884      62.960  38.510  68.080  1.00  0.00           H
ATOM   3702  CE  LYS A 884      64.070  38.950  66.300  1.00  0.00           C
ATOM   3703  HE1 LYS A 884      64.790  39.570  66.880  1.00  0.00           H
ATOM   3704  HE2 LYS A 884      63.960  39.460  65.320  1.00  0.00           H
ATOM   3705  NZ  LYS A 884      64.660  37.590  66.060  1.00  0.00           N
ATOM   3706  HZ1 LYS A 884      64.880  37.030  66.910  1.00  0.00           H
ATOM   3707  HZ2 LYS A 884      65.590  37.720  65.630  1.00  0.00           H
ATOM   3708  HZ3 LYS A 884      63.970  37.130  65.430  1.00  0.00           H
ATOM   3709  C   LYS A 884      58.460  41.570  67.320  1.00  0.00           C
ATOM   3710  O   LYS A 884      57.780  41.990  68.270  1.00  0.00           O
ATOM   3711  N   LEU A 885      57.860  41.090  66.180  1.00  0.00           N
ATOM   3712  HN  LEU A 885      58.500  40.930  65.440  1.00  0.00           H
ATOM   3713  CA  LEU A 885      56.390  40.840  66.050  1.00  0.00           C
ATOM   3714  HA  LEU A 885      55.890  41.790  66.020  1.00  0.00           H
ATOM   3715  CB  LEU A 885      56.020  40.190  64.670  1.00  0.00           C
ATOM   3716  HB1 LEU A 885      56.550  39.240  64.460  1.00  0.00           H
ATOM   3717  HB2 LEU A 885      56.470  40.770  63.830  1.00  0.00           H
ATOM   3718  CG  LEU A 885      54.460  40.040  64.330  1.00  0.00           C
ATOM   3719  HG  LEU A 885      53.940  39.350  65.010  1.00  0.00           H
ATOM   3720  CD1 LEU A 885      53.800  41.330  64.200  1.00  0.00           C
ATOM   3721 HD11 LEU A 885      54.290  42.030  63.480  1.00  0.00           H
ATOM   3722 HD12 LEU A 885      53.790  41.860  65.180  1.00  0.00           H
ATOM   3723 HD13 LEU A 885      52.710  41.330  63.990  1.00  0.00           H
ATOM   3724  CD2 LEU A 885      54.380  39.210  63.030  1.00  0.00           C
ATOM   3725 HD21 LEU A 885      53.320  38.960  62.820  1.00  0.00           H
ATOM   3726 HD22 LEU A 885      54.960  38.280  63.230  1.00  0.00           H
ATOM   3727 HD23 LEU A 885      54.900  39.680  62.170  1.00  0.00           H
ATOM   3728  C   LEU A 885      55.750  40.040  67.120  1.00  0.00           C
ATOM   3729  O   LEU A 885      56.120  38.930  67.480  1.00  0.00           O
ATOM   3730  N   HSD A 886      54.810  40.660  67.910  1.00  0.00           N
ATOM   3731  HN  HSD A 886      54.390  41.540  67.720  1.00  0.00           H
ATOM   3732  CA  HSD A 886      54.020  39.930  68.830  1.00  0.00           C
ATOM   3733  HA  HSD A 886      54.610  39.090  69.170  1.00  0.00           H
ATOM   3734  CB  HSD A 886      53.690  40.770  70.000  1.00  0.00           C
ATOM   3735  HB1 HSD A 886      53.040  40.270  70.740  1.00  0.00           H
ATOM   3736  HB2 HSD A 886      53.080  41.680  69.750  1.00  0.00           H
ATOM   3737  ND1 HSD A 886      54.600  42.270  71.730  1.00  0.00           N
ATOM   3738  HD1 HSD A 886      53.740  42.600  72.130  1.00  0.00           H
ATOM   3739  CG  HSD A 886      54.780  41.280  70.800  1.00  0.00           C
ATOM   3740  CE1 HSD A 886      55.810  42.660  72.170  1.00  0.00           C
ATOM   3741  HE1 HSD A 886      55.790  43.410  72.960  1.00  0.00           H
ATOM   3742  NE2 HSD A 886      56.800  42.050  71.570  1.00  0.00           N
ATOM   3743  CD2 HSD A 886      56.140  41.240  70.670  1.00  0.00           C
ATOM   3744  HD2 HSD A 886      56.710  40.670  69.940  1.00  0.00           H
ATOM   3745  C   HSD A 886      52.710  39.520  68.250  1.00  0.00           C
ATOM   3746  O   HSD A 886      51.970  40.190  67.490  1.00  0.00           O
ATOM   3747  N   VAL A 887      52.370  38.270  68.620  1.00  0.00           N
ATOM   3748  HN  VAL A 887      52.910  37.820  69.330  1.00  0.00           H
ATOM   3749  CA  VAL A 887      51.240  37.570  68.100  1.00  0.00           C
ATOM   3750  HA  VAL A 887      50.510  38.330  67.840  1.00  0.00           H
ATOM   3751  CB  VAL A 887      51.560  36.650  66.900  1.00  0.00           C
ATOM   3752  HB  VAL A 887      50.710  35.950  66.760  1.00  0.00           H
ATOM   3753  CG1 VAL A 887      51.820  37.490  65.660  1.00  0.00           C
ATOM   3754 HG11 VAL A 887      50.920  38.110  65.490  1.00  0.00           H
ATOM   3755 HG12 VAL A 887      51.850  36.860  64.740  1.00  0.00           H
ATOM   3756 HG13 VAL A 887      52.650  38.200  65.870  1.00  0.00           H
ATOM   3757  CG2 VAL A 887      52.800  35.850  67.190  1.00  0.00           C
ATOM   3758 HG21 VAL A 887      53.730  36.440  67.370  1.00  0.00           H
ATOM   3759 HG22 VAL A 887      52.880  35.130  66.340  1.00  0.00           H
ATOM   3760 HG23 VAL A 887      52.780  35.180  68.080  1.00  0.00           H
ATOM   3761  C   VAL A 887      50.560  36.820  69.200  1.00  0.00           C
ATOM   3762  O   VAL A 887      51.250  36.150  69.950  1.00  0.00           O
ATOM   3763  N   PRO A 888      49.270  36.920  69.390  1.00  0.00           N
ATOM   3764  CD  PRO A 888      48.440  38.090  68.940  1.00  0.00           C
ATOM   3765  HD1 PRO A 888      48.320  37.990  67.850  1.00  0.00           H
ATOM   3766  HD2 PRO A 888      48.880  39.070  69.220  1.00  0.00           H
ATOM   3767  CA  PRO A 888      48.380  35.990  70.170  1.00  0.00           C
ATOM   3768  HA  PRO A 888      48.410  36.170  71.230  1.00  0.00           H
ATOM   3769  CB  PRO A 888      46.920  36.310  69.560  1.00  0.00           C
ATOM   3770  HB1 PRO A 888      46.090  36.040  70.260  1.00  0.00           H
ATOM   3771  HB2 PRO A 888      46.680  35.840  68.580  1.00  0.00           H
ATOM   3772  CG  PRO A 888      46.990  37.840  69.450  1.00  0.00           C
ATOM   3773  HG1 PRO A 888      46.240  38.290  68.770  1.00  0.00           H
ATOM   3774  HG2 PRO A 888      46.970  38.210  70.490  1.00  0.00           H
ATOM   3775  C   PRO A 888      48.790  34.570  70.010  1.00  0.00           C
ATOM   3776  O   PRO A 888      49.000  34.120  68.890  1.00  0.00           O
ATOM   3777  N   GLU A 889      49.030  33.830  71.140  1.00  0.00           N
ATOM   3778  HN  GLU A 889      49.030  34.200  72.070  1.00  0.00           H
ATOM   3779  CA  GLU A 889      49.340  32.440  70.920  1.00  0.00           C
ATOM   3780  HA  GLU A 889      49.570  32.170  69.890  1.00  0.00           H
ATOM   3781  CB  GLU A 889      50.500  31.930  71.730  1.00  0.00           C
ATOM   3782  HB1 GLU A 889      50.710  30.860  71.540  1.00  0.00           H
ATOM   3783  HB2 GLU A 889      50.270  32.240  72.780  1.00  0.00           H
ATOM   3784  CG  GLU A 889      51.810  32.590  71.290  1.00  0.00           C
ATOM   3785  HG1 GLU A 889      51.660  33.680  71.520  1.00  0.00           H
ATOM   3786  HG2 GLU A 889      51.870  32.420  70.190  1.00  0.00           H
ATOM   3787  CD  GLU A 889      53.010  32.130  72.130  1.00  0.00           C
ATOM   3788  OE1 GLU A 889      53.680  31.130  71.770  1.00  0.00           O
ATOM   3789  OE2 GLU A 889      53.380  32.950  73.010  1.00  0.00           O
ATOM   3790  C   GLU A 889      48.120  31.500  71.240  1.00  0.00           C
ATOM   3791  O   GLU A 889      47.450  31.730  72.230  1.00  0.00           O
ATOM   3792  N   LYS A 890      47.820  30.560  70.360  1.00  0.00           N
ATOM   3793  HN  LYS A 890      48.470  30.460  69.610  1.00  0.00           H
ATOM   3794  CA  LYS A 890      46.770  29.630  70.470  1.00  0.00           C
ATOM   3795  HA  LYS A 890      46.880  28.940  69.640  1.00  0.00           H
ATOM   3796  CB  LYS A 890      46.880  28.810  71.830  1.00  0.00           C
ATOM   3797  HB1 LYS A 890      45.970  28.190  71.930  1.00  0.00           H
ATOM   3798  HB2 LYS A 890      46.870  29.540  72.680  1.00  0.00           H
ATOM   3799  CG  LYS A 890      48.110  27.880  71.830  1.00  0.00           C
ATOM   3800  HG1 LYS A 890      49.000  28.550  71.870  1.00  0.00           H
ATOM   3801  HG2 LYS A 890      48.150  27.320  70.870  1.00  0.00           H
ATOM   3802  CD  LYS A 890      47.960  26.840  72.940  1.00  0.00           C
ATOM   3803  HD1 LYS A 890      47.300  26.040  72.530  1.00  0.00           H
ATOM   3804  HD2 LYS A 890      47.530  27.330  73.840  1.00  0.00           H
ATOM   3805  CE  LYS A 890      49.280  26.170  73.420  1.00  0.00           C
ATOM   3806  HE1 LYS A 890      49.970  26.900  73.900  1.00  0.00           H
ATOM   3807  HE2 LYS A 890      49.830  25.730  72.550  1.00  0.00           H
ATOM   3808  NZ  LYS A 890      49.070  25.130  74.340  1.00  0.00           N
ATOM   3809  HZ1 LYS A 890      48.230  25.270  74.940  1.00  0.00           H
ATOM   3810  HZ2 LYS A 890      49.920  25.040  74.930  1.00  0.00           H
ATOM   3811  HZ3 LYS A 890      49.140  24.180  73.910  1.00  0.00           H
ATOM   3812  C   LYS A 890      45.330  30.240  70.140  1.00  0.00           C
ATOM   3813  O   LYS A 890      44.340  29.920  70.790  1.00  0.00           O
ATOM   3814  N   PHE A 891      45.260  31.110  69.130  1.00  0.00           N
ATOM   3815  HN  PHE A 891      46.110  31.300  68.630  1.00  0.00           H
ATOM   3816  CA  PHE A 891      44.100  31.610  68.480  1.00  0.00           C
ATOM   3817  HA  PHE A 891      44.620  32.340  67.880  1.00  0.00           H
ATOM   3818  CB  PHE A 891      43.490  30.470  67.610  1.00  0.00           C
ATOM   3819  HB1 PHE A 891      43.310  29.590  68.260  1.00  0.00           H
ATOM   3820  HB2 PHE A 891      44.220  30.050  66.880  1.00  0.00           H
ATOM   3821  CG  PHE A 891      42.260  30.800  66.870  1.00  0.00           C
ATOM   3822  CD1 PHE A 891      41.020  30.100  66.990  1.00  0.00           C
ATOM   3823  HD1 PHE A 891      40.730  29.270  67.620  1.00  0.00           H
ATOM   3824  CE1 PHE A 891      39.940  30.680  66.290  1.00  0.00           C
ATOM   3825  HE1 PHE A 891      39.020  30.150  66.490  1.00  0.00           H
ATOM   3826  CZ  PHE A 891      40.030  31.770  65.410  1.00  0.00           C
ATOM   3827  HZ  PHE A 891      39.190  32.150  64.850  1.00  0.00           H
ATOM   3828  CD2 PHE A 891      42.440  31.870  66.010  1.00  0.00           C
ATOM   3829  HD2 PHE A 891      43.370  32.400  65.890  1.00  0.00           H
ATOM   3830  CE2 PHE A 891      41.300  32.390  65.330  1.00  0.00           C
ATOM   3831  HE2 PHE A 891      41.500  33.120  64.570  1.00  0.00           H
ATOM   3832  C   PHE A 891      43.130  32.330  69.350  1.00  0.00           C
ATOM   3833  O   PHE A 891      42.000  31.990  69.580  1.00  0.00           O
ATOM   3834  N   GLU A 892      43.600  33.490  69.850  1.00  0.00           N
ATOM   3835  HN  GLU A 892      44.540  33.760  69.630  1.00  0.00           H
ATOM   3836  CA  GLU A 892      42.870  34.510  70.550  1.00  0.00           C
ATOM   3837  HA  GLU A 892      41.840  34.270  70.710  1.00  0.00           H
ATOM   3838  CB  GLU A 892      43.530  34.910  71.950  1.00  0.00           C
ATOM   3839  HB1 GLU A 892      42.770  35.460  72.530  1.00  0.00           H
ATOM   3840  HB2 GLU A 892      44.460  35.510  71.790  1.00  0.00           H
ATOM   3841  CG  GLU A 892      44.150  33.760  72.750  1.00  0.00           C
ATOM   3842  HG1 GLU A 892      44.960  33.260  72.190  1.00  0.00           H
ATOM   3843  HG2 GLU A 892      43.470  32.920  72.970  1.00  0.00           H
ATOM   3844  CD  GLU A 892      44.690  34.250  74.060  1.00  0.00           C
ATOM   3845  OE1 GLU A 892      44.620  35.450  74.360  1.00  0.00           O
ATOM   3846  OE2 GLU A 892      45.080  33.370  74.880  1.00  0.00           O
ATOM   3847  C   GLU A 892      42.970  35.760  69.720  1.00  0.00           C
ATOM   3848  O   GLU A 892      43.980  35.760  69.060  1.00  0.00           O
ATOM   3849  N   PRO A 893      42.010  36.650  69.690  1.00  0.00           N
ATOM   3850  CD  PRO A 893      40.800  36.540  70.450  1.00  0.00           C
ATOM   3851  HD1 PRO A 893      40.930  36.310  71.530  1.00  0.00           H
ATOM   3852  HD2 PRO A 893      40.130  35.820  69.940  1.00  0.00           H
ATOM   3853  CA  PRO A 893      42.260  38.050  69.160  1.00  0.00           C
ATOM   3854  HA  PRO A 893      42.480  38.070  68.100  1.00  0.00           H
ATOM   3855  CB  PRO A 893      40.810  38.560  69.180  1.00  0.00           C
ATOM   3856  HB1 PRO A 893      40.210  38.250  68.300  1.00  0.00           H
ATOM   3857  HB2 PRO A 893      40.740  39.670  69.290  1.00  0.00           H
ATOM   3858  CG  PRO A 893      40.080  37.850  70.360  1.00  0.00           C
ATOM   3859  HG1 PRO A 893      40.390  38.310  71.320  1.00  0.00           H
ATOM   3860  HG2 PRO A 893      38.990  37.730  70.260  1.00  0.00           H
ATOM   3861  C   PRO A 893      43.130  38.910  70.010  1.00  0.00           C
ATOM   3862  O   PRO A 893      43.290  38.700  71.200  1.00  0.00           O
ATOM   3863  N   THR A 894      43.820  39.860  69.430  1.00  0.00           N
ATOM   3864  HN  THR A 894      43.880  39.970  68.440  1.00  0.00           H
ATOM   3865  CA  THR A 894      44.630  40.840  70.170  1.00  0.00           C
ATOM   3866  HA  THR A 894      45.360  40.180  70.620  1.00  0.00           H
ATOM   3867  CB  THR A 894      45.440  41.790  69.250  1.00  0.00           C
ATOM   3868  HB  THR A 894      44.960  42.750  68.950  1.00  0.00           H
ATOM   3869  OG1 THR A 894      45.740  41.230  67.980  1.00  0.00           O
ATOM   3870  HG1 THR A 894      44.980  41.250  67.390  1.00  0.00           H
ATOM   3871  CG2 THR A 894      46.860  42.110  69.880  1.00  0.00           C
ATOM   3872 HG21 THR A 894      47.480  41.200  69.780  1.00  0.00           H
ATOM   3873 HG22 THR A 894      46.780  42.380  70.960  1.00  0.00           H
ATOM   3874 HG23 THR A 894      47.290  43.040  69.440  1.00  0.00           H
ATOM   3875  C   THR A 894      43.900  41.680  71.230  1.00  0.00           C
ATOM   3876  O   THR A 894      44.290  41.820  72.370  1.00  0.00           O
ATOM   3877  N   HSD A 895      42.610  42.120  70.830  1.00  0.00           N
ATOM   3878  HN  HSD A 895      42.080  41.840  70.040  1.00  0.00           H
ATOM   3879  CA  HSD A 895      41.720  42.870  71.670  1.00  0.00           C
ATOM   3880  HA  HSD A 895      42.270  43.650  72.180  1.00  0.00           H
ATOM   3881  CB  HSD A 895      40.620  43.610  70.810  1.00  0.00           C
ATOM   3882  HB1 HSD A 895      40.070  42.870  70.200  1.00  0.00           H
ATOM   3883  HB2 HSD A 895      41.010  44.230  69.970  1.00  0.00           H
ATOM   3884  ND1 HSD A 895      39.730  45.680  71.990  1.00  0.00           N
ATOM   3885  HD1 HSD A 895      40.590  46.160  71.900  1.00  0.00           H
ATOM   3886  CG  HSD A 895      39.570  44.360  71.630  1.00  0.00           C
ATOM   3887  CE1 HSD A 895      38.620  46.020  72.620  1.00  0.00           C
ATOM   3888  HE1 HSD A 895      38.370  47.080  72.670  1.00  0.00           H
ATOM   3889  NE2 HSD A 895      37.760  45.020  72.730  1.00  0.00           N
ATOM   3890  CD2 HSD A 895      38.360  43.990  72.020  1.00  0.00           C
ATOM   3891  HD2 HSD A 895      37.860  43.050  71.840  1.00  0.00           H
ATOM   3892  C   HSD A 895      41.220  41.990  72.810  1.00  0.00           C
ATOM   3893  O   HSD A 895      40.640  40.950  72.500  1.00  0.00           O
ATOM   3894  N   PRO A 896      41.370  42.300  74.100  1.00  0.00           N
ATOM   3895  CD  PRO A 896      42.330  43.300  74.600  1.00  0.00           C
ATOM   3896  HD1 PRO A 896      41.900  44.330  74.600  1.00  0.00           H
ATOM   3897  HD2 PRO A 896      43.240  43.280  73.950  1.00  0.00           H
ATOM   3898  CA  PRO A 896      41.260  41.210  75.080  1.00  0.00           C
ATOM   3899  HA  PRO A 896      41.350  40.230  74.620  1.00  0.00           H
ATOM   3900  CB  PRO A 896      42.440  41.380  76.060  1.00  0.00           C
ATOM   3901  HB1 PRO A 896      43.340  40.860  75.680  1.00  0.00           H
ATOM   3902  HB2 PRO A 896      42.230  41.110  77.120  1.00  0.00           H
ATOM   3903  CG  PRO A 896      42.760  42.900  76.060  1.00  0.00           C
ATOM   3904  HG1 PRO A 896      42.180  43.450  76.840  1.00  0.00           H
ATOM   3905  HG2 PRO A 896      43.870  43.020  76.130  1.00  0.00           H
ATOM   3906  C   PRO A 896      39.930  41.280  75.740  1.00  0.00           C
ATOM   3907  O   PRO A 896      39.720  40.530  76.670  1.00  0.00           O
ATOM   3908  N   GLU A 897      39.060  42.260  75.420  1.00  0.00           N
ATOM   3909  HN  GLU A 897      39.260  42.940  74.720  1.00  0.00           H
ATOM   3910  CA  GLU A 897      37.800  42.460  76.120  1.00  0.00           C
ATOM   3911  HA  GLU A 897      38.040  42.360  77.170  1.00  0.00           H
ATOM   3912  CB  GLU A 897      37.320  43.920  75.890  1.00  0.00           C
ATOM   3913  HB1 GLU A 897      36.480  44.110  76.580  1.00  0.00           H
ATOM   3914  HB2 GLU A 897      36.950  43.920  74.840  1.00  0.00           H
ATOM   3915  CG  GLU A 897      38.410  44.970  76.090  1.00  0.00           C
ATOM   3916  HG1 GLU A 897      39.030  45.170  75.180  1.00  0.00           H
ATOM   3917  HG2 GLU A 897      39.120  44.860  76.940  1.00  0.00           H
ATOM   3918  CD  GLU A 897      37.820  46.360  76.390  1.00  0.00           C
ATOM   3919  OE1 GLU A 897      38.070  46.920  77.470  1.00  0.00           O
ATOM   3920  OE2 GLU A 897      37.220  46.930  75.400  1.00  0.00           O
ATOM   3921  C   GLU A 897      36.760  41.450  75.780  1.00  0.00           C
ATOM   3922  O   GLU A 897      35.760  41.300  76.500  1.00  0.00           O
ATOM   3923  N   ARG A 898      36.920  40.670  74.700  1.00  0.00           N
ATOM   3924  HN  ARG A 898      37.700  40.820  74.110  1.00  0.00           H
ATOM   3925  CA  ARG A 898      35.910  39.710  74.320  1.00  0.00           C
ATOM   3926  HA  ARG A 898      35.670  39.030  75.120  1.00  0.00           H
ATOM   3927  CB  ARG A 898      34.550  40.450  73.820  1.00  0.00           C
ATOM   3928  HB1 ARG A 898      34.230  41.070  74.680  1.00  0.00           H
ATOM   3929  HB2 ARG A 898      33.820  39.650  73.570  1.00  0.00           H
ATOM   3930  CG  ARG A 898      34.770  41.510  72.730  1.00  0.00           C
ATOM   3931  HG1 ARG A 898      35.660  42.120  72.970  1.00  0.00           H
ATOM   3932  HG2 ARG A 898      34.040  42.330  72.850  1.00  0.00           H
ATOM   3933  CD  ARG A 898      34.840  41.000  71.300  1.00  0.00           C
ATOM   3934  HD1 ARG A 898      33.830  40.710  70.940  1.00  0.00           H
ATOM   3935  HD2 ARG A 898      35.510  40.110  71.310  1.00  0.00           H
ATOM   3936  NE  ARG A 898      35.340  42.000  70.340  1.00  0.00           N
ATOM   3937  HE  ARG A 898      35.390  42.950  70.630  1.00  0.00           H
ATOM   3938  CZ  ARG A 898      36.200  41.710  69.320  1.00  0.00           C
ATOM   3939  NH1 ARG A 898      36.310  40.530  68.770  1.00  0.00           N
ATOM   3940 HH11 ARG A 898      36.970  40.330  68.050  1.00  0.00           H
ATOM   3941 HH12 ARG A 898      35.910  39.790  69.300  1.00  0.00           H
ATOM   3942  NH2 ARG A 898      36.820  42.790  68.820  1.00  0.00           N
ATOM   3943 HH21 ARG A 898      37.480  42.640  68.090  1.00  0.00           H
ATOM   3944 HH22 ARG A 898      36.660  43.630  69.350  1.00  0.00           H
ATOM   3945  C   ARG A 898      36.460  38.830  73.250  1.00  0.00           C
ATOM   3946  O   ARG A 898      37.480  39.070  72.640  1.00  0.00           O
ATOM   3947  N   GLY A 899      35.770  37.700  73.030  1.00  0.00           N
ATOM   3948  HN  GLY A 899      34.970  37.520  73.590  1.00  0.00           H
ATOM   3949  CA  GLY A 899      36.290  36.810  71.990  1.00  0.00           C
ATOM   3950  HA1 GLY A 899      35.870  35.830  72.180  1.00  0.00           H
ATOM   3951  HA2 GLY A 899      37.330  36.660  72.260  1.00  0.00           H
ATOM   3952  C   GLY A 899      36.030  37.140  70.580  1.00  0.00           C
ATOM   3953  O   GLY A 899      35.580  38.210  70.190  1.00  0.00           O
ATOM   3954  N   TRP A 900      36.210  36.170  69.630  1.00  0.00           N
ATOM   3955  HN  TRP A 900      36.530  35.290  69.980  1.00  0.00           H
ATOM   3956  CA  TRP A 900      36.120  36.370  68.170  1.00  0.00           C
ATOM   3957  HA  TRP A 900      36.840  37.150  67.960  1.00  0.00           H
ATOM   3958  CB  TRP A 900      36.570  34.980  67.470  1.00  0.00           C
ATOM   3959  HB1 TRP A 900      36.210  34.970  66.410  1.00  0.00           H
ATOM   3960  HB2 TRP A 900      36.110  34.150  68.030  1.00  0.00           H
ATOM   3961  CG  TRP A 900      38.050  34.760  67.620  1.00  0.00           C
ATOM   3962  CD1 TRP A 900      38.720  33.780  68.300  1.00  0.00           C
ATOM   3963  HD1 TRP A 900      38.270  33.140  69.040  1.00  0.00           H
ATOM   3964  NE1 TRP A 900      40.060  33.930  68.110  1.00  0.00           N
ATOM   3965  HE1 TRP A 900      40.580  33.100  68.110  1.00  0.00           H
ATOM   3966  CE2 TRP A 900      40.340  34.960  67.190  1.00  0.00           C
ATOM   3967  CD2 TRP A 900      39.030  35.500  66.850  1.00  0.00           C
ATOM   3968  CE3 TRP A 900      38.990  36.520  65.890  1.00  0.00           C
ATOM   3969  HE3 TRP A 900      38.030  36.920  65.620  1.00  0.00           H
ATOM   3970  CZ3 TRP A 900      40.210  37.030  65.450  1.00  0.00           C
ATOM   3971  HZ3 TRP A 900      40.200  37.860  64.760  1.00  0.00           H
ATOM   3972  CZ2 TRP A 900      41.560  35.460  66.730  1.00  0.00           C
ATOM   3973  HZ2 TRP A 900      42.450  35.040  67.160  1.00  0.00           H
ATOM   3974  CH2 TRP A 900      41.440  36.610  65.970  1.00  0.00           C
ATOM   3975  HH2 TRP A 900      42.330  37.030  65.540  1.00  0.00           H
ATOM   3976  C   TRP A 900      34.850  36.770  67.560  1.00  0.00           C
ATOM   3977  O   TRP A 900      34.840  37.500  66.610  1.00  0.00           O
ATOM   3978  N   ILE A 901      33.650  36.350  68.030  1.00  0.00           N
ATOM   3979  HN  ILE A 901      33.660  35.730  68.810  1.00  0.00           H
ATOM   3980  CA  ILE A 901      32.420  36.930  67.650  1.00  0.00           C
ATOM   3981  HA  ILE A 901      32.430  37.210  66.600  1.00  0.00           H
ATOM   3982  CB  ILE A 901      31.160  36.080  67.920  1.00  0.00           C
ATOM   3983  HB  ILE A 901      30.950  36.150  69.010  1.00  0.00           H
ATOM   3984  CG2 ILE A 901      29.960  36.790  67.220  1.00  0.00           C
ATOM   3985 HG21 ILE A 901      29.060  36.190  67.440  1.00  0.00           H
ATOM   3986 HG22 ILE A 901      30.130  36.670  66.140  1.00  0.00           H
ATOM   3987 HG23 ILE A 901      29.650  37.830  67.500  1.00  0.00           H
ATOM   3988  CG1 ILE A 901      31.360  34.590  67.510  1.00  0.00           C
ATOM   3989 HG11 ILE A 901      30.340  34.150  67.510  1.00  0.00           H
ATOM   3990 HG12 ILE A 901      31.940  34.050  68.290  1.00  0.00           H
ATOM   3991  CD  ILE A 901      32.050  34.210  66.220  1.00  0.00           C
ATOM   3992  HD1 ILE A 901      31.900  33.140  65.930  1.00  0.00           H
ATOM   3993  HD2 ILE A 901      33.150  34.360  66.270  1.00  0.00           H
ATOM   3994  HD3 ILE A 901      31.650  34.770  65.350  1.00  0.00           H
ATOM   3995  C   ILE A 901      32.260  38.360  68.310  1.00  0.00           C
ATOM   3996  O   ILE A 901      32.430  38.540  69.510  1.00  0.00           O
ATOM   3997  N   ILE A 902      32.040  39.420  67.520  1.00  0.00           N
ATOM   3998  HN  ILE A 902      32.160  39.370  66.520  1.00  0.00           H
ATOM   3999  CA  ILE A 902      31.520  40.620  68.090  1.00  0.00           C
ATOM   4000  HA  ILE A 902      31.600  40.530  69.150  1.00  0.00           H
ATOM   4001  CB  ILE A 902      32.520  41.830  67.860  1.00  0.00           C
ATOM   4002  HB  ILE A 902      33.500  41.570  68.300  1.00  0.00           H
ATOM   4003  CG2 ILE A 902      32.890  42.030  66.380  1.00  0.00           C
ATOM   4004 HG21 ILE A 902      33.440  41.140  66.010  1.00  0.00           H
ATOM   4005 HG22 ILE A 902      33.500  42.950  66.210  1.00  0.00           H
ATOM   4006 HG23 ILE A 902      31.970  42.000  65.750  1.00  0.00           H
ATOM   4007  CG1 ILE A 902      32.010  43.080  68.490  1.00  0.00           C
ATOM   4008 HG11 ILE A 902      31.700  42.840  69.540  1.00  0.00           H
ATOM   4009 HG12 ILE A 902      31.140  43.650  68.110  1.00  0.00           H
ATOM   4010  CD  ILE A 902      33.090  44.190  68.520  1.00  0.00           C
ATOM   4011  HD1 ILE A 902      32.730  44.980  69.200  1.00  0.00           H
ATOM   4012  HD2 ILE A 902      33.440  44.590  67.540  1.00  0.00           H
ATOM   4013  HD3 ILE A 902      33.980  43.710  68.950  1.00  0.00           H
ATOM   4014  C   ILE A 902      30.060  40.980  67.580  1.00  0.00           C
ATOM   4015  O   ILE A 902      29.750  40.970  66.410  1.00  0.00           O
ATOM   4016  N   SER A 903      29.100  41.210  68.510  1.00  0.00           N
ATOM   4017  HN  SER A 903      29.370  41.250  69.470  1.00  0.00           H
ATOM   4018  CA  SER A 903      27.740  41.250  68.100  1.00  0.00           C
ATOM   4019  HA  SER A 903      27.510  40.230  67.840  1.00  0.00           H
ATOM   4020  CB  SER A 903      26.780  41.400  69.340  1.00  0.00           C
ATOM   4021  HB1 SER A 903      25.720  41.550  69.060  1.00  0.00           H
ATOM   4022  HB2 SER A 903      27.090  42.270  69.950  1.00  0.00           H
ATOM   4023  OG  SER A 903      26.760  40.260  70.170  1.00  0.00           O
ATOM   4024  HG1 SER A 903      26.420  40.520  71.020  1.00  0.00           H
ATOM   4025  C   SER A 903      27.290  42.330  67.150  1.00  0.00           C
ATOM   4026  O   SER A 903      27.520  43.490  67.430  1.00  0.00           O
ATOM   4027  N   PRO A 904      26.650  41.990  66.050  1.00  0.00           N
ATOM   4028  CD  PRO A 904      26.360  40.580  65.660  1.00  0.00           C
ATOM   4029  HD1 PRO A 904      26.080  39.820  66.410  1.00  0.00           H
ATOM   4030  HD2 PRO A 904      27.300  40.190  65.220  1.00  0.00           H
ATOM   4031  CA  PRO A 904      25.770  42.870  65.290  1.00  0.00           C
ATOM   4032  HA  PRO A 904      26.330  43.650  64.810  1.00  0.00           H
ATOM   4033  CB  PRO A 904      25.080  41.980  64.280  1.00  0.00           C
ATOM   4034  HB1 PRO A 904      25.630  42.100  63.330  1.00  0.00           H
ATOM   4035  HB2 PRO A 904      24.000  42.260  64.220  1.00  0.00           H
ATOM   4036  CG  PRO A 904      25.140  40.580  64.750  1.00  0.00           C
ATOM   4037  HG1 PRO A 904      24.170  40.400  65.270  1.00  0.00           H
ATOM   4038  HG2 PRO A 904      25.200  39.980  63.820  1.00  0.00           H
ATOM   4039  C   PRO A 904      24.760  43.560  66.290  1.00  0.00           C
ATOM   4040  O   PRO A 904      24.320  42.870  67.170  1.00  0.00           O
ATOM   4041  N   LEU A 905      24.490  44.890  66.320  1.00  0.00           N
ATOM   4042  HN  LEU A 905      25.050  45.400  65.670  1.00  0.00           H
ATOM   4043  CA  LEU A 905      23.740  45.520  67.310  1.00  0.00           C
ATOM   4044  HA  LEU A 905      23.420  46.460  66.850  1.00  0.00           H
ATOM   4045  CB  LEU A 905      22.380  44.940  67.580  1.00  0.00           C
ATOM   4046  HB1 LEU A 905      21.830  45.740  68.110  1.00  0.00           H
ATOM   4047  HB2 LEU A 905      22.400  44.090  68.300  1.00  0.00           H
ATOM   4048  CG  LEU A 905      21.450  44.520  66.390  1.00  0.00           C
ATOM   4049  HG  LEU A 905      21.920  43.660  65.890  1.00  0.00           H
ATOM   4050  CD1 LEU A 905      20.130  44.040  67.000  1.00  0.00           C
ATOM   4051 HD11 LEU A 905      19.460  43.580  66.230  1.00  0.00           H
ATOM   4052 HD12 LEU A 905      19.590  44.920  67.440  1.00  0.00           H
ATOM   4053 HD13 LEU A 905      20.220  43.300  67.820  1.00  0.00           H
ATOM   4054  CD2 LEU A 905      21.150  45.680  65.490  1.00  0.00           C
ATOM   4055 HD21 LEU A 905      22.090  46.160  65.160  1.00  0.00           H
ATOM   4056 HD22 LEU A 905      20.610  46.470  66.060  1.00  0.00           H
ATOM   4057 HD23 LEU A 905      20.590  45.420  64.580  1.00  0.00           H
ATOM   4058  C   LEU A 905      24.390  45.810  68.570  1.00  0.00           C
ATOM   4059  O   LEU A 905      24.500  46.990  69.000  1.00  0.00           O
ATOM   4060  N   GLY A 906      24.910  44.800  69.260  1.00  0.00           N
ATOM   4061  HN  GLY A 906      24.900  43.880  68.880  1.00  0.00           H
ATOM   4062  CA  GLY A 906      25.670  44.870  70.500  1.00  0.00           C
ATOM   4063  HA1 GLY A 906      26.520  45.550  70.420  1.00  0.00           H
ATOM   4064  HA2 GLY A 906      25.810  43.910  70.980  1.00  0.00           H
ATOM   4065  C   GLY A 906      24.890  45.570  71.600  1.00  0.00           C
ATOM   4066  O   GLY A 906      23.660  45.520  71.720  1.00  0.00           O
ATOM   4067  N   ASP A 907      25.680  46.340  72.470  1.00  0.00           N
ATOM   4068  HN  ASP A 907      26.670  46.410  72.400  1.00  0.00           H
ATOM   4069  CA  ASP A 907      25.090  47.080  73.540  1.00  0.00           C
ATOM   4070  HA  ASP A 907      24.040  46.870  73.560  1.00  0.00           H
ATOM   4071  CB  ASP A 907      25.900  46.890  74.800  1.00  0.00           C
ATOM   4072  HB1 ASP A 907      25.330  47.380  75.630  1.00  0.00           H
ATOM   4073  HB2 ASP A 907      26.860  47.440  74.780  1.00  0.00           H
ATOM   4074  CG  ASP A 907      26.210  45.480  75.210  1.00  0.00           C
ATOM   4075  OD1 ASP A 907      25.270  44.670  75.130  1.00  0.00           O
ATOM   4076  OD2 ASP A 907      27.310  45.200  75.720  1.00  0.00           O
ATOM   4077  C   ASP A 907      25.180  48.600  73.130  1.00  0.00           C
ATOM   4078  O   ASP A 907      24.760  49.460  73.930  1.00  0.00           O
ATOM   4079  N   ASN A 908      25.800  48.940  71.970  1.00  0.00           N
ATOM   4080  HN  ASN A 908      26.310  48.180  71.560  1.00  0.00           H
ATOM   4081  CA  ASN A 908      25.790  50.190  71.220  1.00  0.00           C
ATOM   4082  HA  ASN A 908      26.690  50.750  71.440  1.00  0.00           H
ATOM   4083  CB  ASN A 908      26.050  49.750  69.750  1.00  0.00           C
ATOM   4084  HB1 ASN A 908      25.870  50.610  69.080  1.00  0.00           H
ATOM   4085  HB2 ASN A 908      25.220  49.060  69.470  1.00  0.00           H
ATOM   4086  CG  ASN A 908      27.380  48.970  69.450  1.00  0.00           C
ATOM   4087  OD1 ASN A 908      28.340  48.800  70.240  1.00  0.00           O
ATOM   4088  ND2 ASN A 908      27.520  48.680  68.160  1.00  0.00           N
ATOM   4089 HD21 ASN A 908      28.070  47.880  67.920  1.00  0.00           H
ATOM   4090 HD22 ASN A 908      26.900  49.040  67.460  1.00  0.00           H
ATOM   4091  C   ASN A 908      24.580  51.170  71.250  1.00  0.00           C
ATOM   4092  O   ASN A 908      23.550  50.900  70.680  1.00  0.00           O
ATOM   4093  N   PRO A 909      24.730  52.380  71.750  1.00  0.00           N
ATOM   4094  CD  PRO A 909      25.750  52.640  72.770  1.00  0.00           C
ATOM   4095  HD1 PRO A 909      26.630  52.820  72.110  1.00  0.00           H
ATOM   4096  HD2 PRO A 909      25.790  51.710  73.370  1.00  0.00           H
ATOM   4097  CA  PRO A 909      23.750  53.410  71.670  1.00  0.00           C
ATOM   4098  HA  PRO A 909      22.910  53.090  72.270  1.00  0.00           H
ATOM   4099  CB  PRO A 909      24.510  54.610  72.230  1.00  0.00           C
ATOM   4100  HB1 PRO A 909      23.860  55.490  72.440  1.00  0.00           H
ATOM   4101  HB2 PRO A 909      25.180  54.950  71.410  1.00  0.00           H
ATOM   4102  CG  PRO A 909      25.350  53.930  73.400  1.00  0.00           C
ATOM   4103  HG1 PRO A 909      26.280  54.480  73.630  1.00  0.00           H
ATOM   4104  HG2 PRO A 909      24.660  53.840  74.270  1.00  0.00           H
ATOM   4105  C   PRO A 909      23.170  53.640  70.240  1.00  0.00           C
ATOM   4106  O   PRO A 909      23.940  53.710  69.250  1.00  0.00           O
ATOM   4107  N   TRP A 910      21.830  53.780  70.170  1.00  0.00           N
ATOM   4108  HN  TRP A 910      21.350  53.920  71.030  1.00  0.00           H
ATOM   4109  CA  TRP A 910      21.090  53.620  68.970  1.00  0.00           C
ATOM   4110  HA  TRP A 910      21.170  52.630  68.550  1.00  0.00           H
ATOM   4111  CB  TRP A 910      19.520  53.860  69.410  1.00  0.00           C
ATOM   4112  HB1 TRP A 910      19.350  54.820  69.940  1.00  0.00           H
ATOM   4113  HB2 TRP A 910      19.360  53.060  70.160  1.00  0.00           H
ATOM   4114  CG  TRP A 910      18.420  53.650  68.440  1.00  0.00           C
ATOM   4115  CD1 TRP A 910      17.750  52.460  68.060  1.00  0.00           C
ATOM   4116  HD1 TRP A 910      18.100  51.480  68.320  1.00  0.00           H
ATOM   4117  NE1 TRP A 910      16.740  52.760  67.210  1.00  0.00           N
ATOM   4118  HE1 TRP A 910      16.190  52.050  66.830  1.00  0.00           H
ATOM   4119  CE2 TRP A 910      16.730  54.160  66.970  1.00  0.00           C
ATOM   4120  CD2 TRP A 910      17.750  54.750  67.680  1.00  0.00           C
ATOM   4121  CE3 TRP A 910      17.910  56.230  67.700  1.00  0.00           C
ATOM   4122  HE3 TRP A 910      18.570  56.740  68.380  1.00  0.00           H
ATOM   4123  CZ3 TRP A 910      17.030  56.980  66.980  1.00  0.00           C
ATOM   4124  HZ3 TRP A 910      17.070  58.050  66.890  1.00  0.00           H
ATOM   4125  CZ2 TRP A 910      15.890  54.910  66.200  1.00  0.00           C
ATOM   4126  HZ2 TRP A 910      15.060  54.500  65.640  1.00  0.00           H
ATOM   4127  CH2 TRP A 910      16.100  56.320  66.230  1.00  0.00           C
ATOM   4128  HH2 TRP A 910      15.440  56.980  65.700  1.00  0.00           H
ATOM   4129  C   TRP A 910      21.320  54.570  67.830  1.00  0.00           C
ATOM   4130  O   TRP A 910      21.340  54.180  66.700  1.00  0.00           O
ATOM   4131  N   TRP A 911      21.560  55.850  68.120  1.00  0.00           N
ATOM   4132  HN  TRP A 911      21.530  56.170  69.070  1.00  0.00           H
ATOM   4133  CA  TRP A 911      22.010  56.810  67.100  1.00  0.00           C
ATOM   4134  HA  TRP A 911      21.190  56.860  66.410  1.00  0.00           H
ATOM   4135  CB  TRP A 911      22.310  58.150  67.840  1.00  0.00           C
ATOM   4136  HB1 TRP A 911      21.470  58.430  68.530  1.00  0.00           H
ATOM   4137  HB2 TRP A 911      22.300  59.010  67.140  1.00  0.00           H
ATOM   4138  CG  TRP A 911      23.540  58.210  68.750  1.00  0.00           C
ATOM   4139  CD1 TRP A 911      23.640  57.720  70.030  1.00  0.00           C
ATOM   4140  HD1 TRP A 911      23.140  56.840  70.420  1.00  0.00           H
ATOM   4141  NE1 TRP A 911      24.790  58.200  70.600  1.00  0.00           N
ATOM   4142  HE1 TRP A 911      25.200  57.860  71.420  1.00  0.00           H
ATOM   4143  CE2 TRP A 911      25.450  58.960  69.740  1.00  0.00           C
ATOM   4144  CD2 TRP A 911      24.690  59.050  68.530  1.00  0.00           C
ATOM   4145  CE3 TRP A 911      25.140  59.830  67.410  1.00  0.00           C
ATOM   4146  HE3 TRP A 911      24.550  59.660  66.520  1.00  0.00           H
ATOM   4147  CZ3 TRP A 911      26.360  60.370  67.550  1.00  0.00           C
ATOM   4148  HZ3 TRP A 911      26.730  60.930  66.710  1.00  0.00           H
ATOM   4149  CZ2 TRP A 911      26.620  59.620  69.830  1.00  0.00           C
ATOM   4150  HZ2 TRP A 911      27.270  59.370  70.660  1.00  0.00           H
ATOM   4151  CH2 TRP A 911      27.130  60.270  68.740  1.00  0.00           C
ATOM   4152  HH2 TRP A 911      28.110  60.740  68.770  1.00  0.00           H
ATOM   4153  C   TRP A 911      23.260  56.430  66.410  1.00  0.00           C
ATOM   4154  O   TRP A 911      23.370  56.730  65.240  1.00  0.00           O
ATOM   4155  N   THR A 912      24.230  55.760  67.090  1.00  0.00           N
ATOM   4156  HN  THR A 912      24.140  55.510  68.050  1.00  0.00           H
ATOM   4157  CA  THR A 912      25.470  55.340  66.470  1.00  0.00           C
ATOM   4158  HA  THR A 912      25.820  56.220  65.950  1.00  0.00           H
ATOM   4159  CB  THR A 912      26.530  54.830  67.510  1.00  0.00           C
ATOM   4160  HB  THR A 912      27.550  54.660  67.100  1.00  0.00           H
ATOM   4161  OG1 THR A 912      26.200  53.530  67.980  1.00  0.00           O
ATOM   4162  HG1 THR A 912      25.310  53.580  68.340  1.00  0.00           H
ATOM   4163  CG2 THR A 912      26.570  55.810  68.710  1.00  0.00           C
ATOM   4164 HG21 THR A 912      27.260  55.350  69.460  1.00  0.00           H
ATOM   4165 HG22 THR A 912      25.590  55.840  69.250  1.00  0.00           H
ATOM   4166 HG23 THR A 912      26.850  56.860  68.510  1.00  0.00           H
ATOM   4167  C   THR A 912      25.270  54.320  65.400  1.00  0.00           C
ATOM   4168  O   THR A 912      25.890  54.430  64.340  1.00  0.00           O
ATOM   4169  N   LEU A 913      24.380  53.360  65.540  1.00  0.00           N
ATOM   4170  HN  LEU A 913      23.860  53.240  66.370  1.00  0.00           H
ATOM   4171  CA  LEU A 913      23.970  52.490  64.420  1.00  0.00           C
ATOM   4172  HA  LEU A 913      24.860  52.170  63.890  1.00  0.00           H
ATOM   4173  CB  LEU A 913      23.190  51.200  64.910  1.00  0.00           C
ATOM   4174  HB1 LEU A 913      22.870  50.670  63.990  1.00  0.00           H
ATOM   4175  HB2 LEU A 913      22.340  51.780  65.330  1.00  0.00           H
ATOM   4176  CG  LEU A 913      23.840  50.390  65.980  1.00  0.00           C
ATOM   4177  HG  LEU A 913      24.930  50.600  66.050  1.00  0.00           H
ATOM   4178  CD1 LEU A 913      23.290  50.720  67.390  1.00  0.00           C
ATOM   4179 HD11 LEU A 913      23.400  51.810  67.600  1.00  0.00           H
ATOM   4180 HD12 LEU A 913      23.850  50.240  68.230  1.00  0.00           H
ATOM   4181 HD13 LEU A 913      22.210  50.510  67.540  1.00  0.00           H
ATOM   4182  CD2 LEU A 913      23.770  48.930  65.690  1.00  0.00           C
ATOM   4183 HD21 LEU A 913      24.370  48.390  66.460  1.00  0.00           H
ATOM   4184 HD22 LEU A 913      24.160  48.750  64.660  1.00  0.00           H
ATOM   4185 HD23 LEU A 913      22.760  48.480  65.740  1.00  0.00           H
ATOM   4186  C   LEU A 913      23.340  53.220  63.170  1.00  0.00           C
ATOM   4187  O   LEU A 913      23.660  52.910  62.040  1.00  0.00           O
ATOM   4188  N   LEU A 914      22.370  54.160  63.430  1.00  0.00           N
ATOM   4189  HN  LEU A 914      22.130  54.290  64.390  1.00  0.00           H
ATOM   4190  CA  LEU A 914      21.770  54.900  62.330  1.00  0.00           C
ATOM   4191  HA  LEU A 914      21.400  54.250  61.560  1.00  0.00           H
ATOM   4192  CB  LEU A 914      20.580  55.890  62.710  1.00  0.00           C
ATOM   4193  HB1 LEU A 914      20.300  56.540  61.860  1.00  0.00           H
ATOM   4194  HB2 LEU A 914      20.740  56.420  63.680  1.00  0.00           H
ATOM   4195  CG  LEU A 914      19.250  55.280  63.110  1.00  0.00           C
ATOM   4196  HG  LEU A 914      19.010  54.730  62.170  1.00  0.00           H
ATOM   4197  CD1 LEU A 914      19.230  54.390  64.350  1.00  0.00           C
ATOM   4198 HD11 LEU A 914      18.170  54.180  64.620  1.00  0.00           H
ATOM   4199 HD12 LEU A 914      19.600  54.930  65.230  1.00  0.00           H
ATOM   4200 HD13 LEU A 914      19.770  53.430  64.170  1.00  0.00           H
ATOM   4201  CD2 LEU A 914      18.150  56.350  63.340  1.00  0.00           C
ATOM   4202 HD21 LEU A 914      18.310  56.920  64.270  1.00  0.00           H
ATOM   4203 HD22 LEU A 914      17.100  55.990  63.370  1.00  0.00           H
ATOM   4204 HD23 LEU A 914      18.170  57.130  62.540  1.00  0.00           H
ATOM   4205  C   LEU A 914      22.820  55.770  61.540  1.00  0.00           C
ATOM   4206  O   LEU A 914      22.910  55.660  60.290  1.00  0.00           O
ATOM   4207  N   ILE A 915      23.630  56.550  62.250  1.00  0.00           N
ATOM   4208  HN  ILE A 915      23.610  56.560  63.250  1.00  0.00           H
ATOM   4209  CA  ILE A 915      24.430  57.640  61.660  1.00  0.00           C
ATOM   4210  HA  ILE A 915      23.950  58.060  60.790  1.00  0.00           H
ATOM   4211  CB  ILE A 915      24.830  58.780  62.640  1.00  0.00           C
ATOM   4212  HB  ILE A 915      23.850  59.020  63.100  1.00  0.00           H
ATOM   4213  CG2 ILE A 915      25.800  58.330  63.700  1.00  0.00           C
ATOM   4214 HG21 ILE A 915      26.850  58.520  63.410  1.00  0.00           H
ATOM   4215 HG22 ILE A 915      25.640  57.240  63.840  1.00  0.00           H
ATOM   4216 HG23 ILE A 915      25.620  58.860  64.660  1.00  0.00           H
ATOM   4217  CG1 ILE A 915      25.290  60.120  62.020  1.00  0.00           C
ATOM   4218 HG11 ILE A 915      24.520  60.370  61.260  1.00  0.00           H
ATOM   4219 HG12 ILE A 915      26.320  60.160  61.610  1.00  0.00           H
ATOM   4220  CD  ILE A 915      25.220  61.350  62.930  1.00  0.00           C
ATOM   4221  HD1 ILE A 915      26.010  61.280  63.700  1.00  0.00           H
ATOM   4222  HD2 ILE A 915      24.240  61.430  63.450  1.00  0.00           H
ATOM   4223  HD3 ILE A 915      25.460  62.330  62.450  1.00  0.00           H
ATOM   4224  C   ILE A 915      25.710  57.030  61.040  1.00  0.00           C
ATOM   4225  O   ILE A 915      26.450  57.580  60.290  1.00  0.00           O
ATOM   4226  N   ALA A 916      25.980  55.750  61.430  1.00  0.00           N
ATOM   4227  HN  ALA A 916      25.300  55.320  62.020  1.00  0.00           H
ATOM   4228  CA  ALA A 916      27.030  54.840  60.930  1.00  0.00           C
ATOM   4229  HA  ALA A 916      28.030  55.270  60.950  1.00  0.00           H
ATOM   4230  CB  ALA A 916      27.080  53.510  61.700  1.00  0.00           C
ATOM   4231  HB1 ALA A 916      27.880  52.890  61.240  1.00  0.00           H
ATOM   4232  HB2 ALA A 916      26.090  53.000  61.700  1.00  0.00           H
ATOM   4233  HB3 ALA A 916      27.350  53.580  62.780  1.00  0.00           H
ATOM   4234  C   ALA A 916      26.940  54.450  59.480  1.00  0.00           C
ATOM   4235  O   ALA A 916      27.990  54.000  59.020  1.00  0.00           O
ATOM   4236  N   ALA A 917      25.840  54.760  58.810  1.00  0.00           N
ATOM   4237  HN  ALA A 917      25.010  55.000  59.300  1.00  0.00           H
ATOM   4238  CA  ALA A 917      25.770  54.790  57.370  1.00  0.00           C
ATOM   4239  HA  ALA A 917      26.030  53.790  57.070  1.00  0.00           H
ATOM   4240  CB  ALA A 917      24.350  55.050  56.910  1.00  0.00           C
ATOM   4241  HB1 ALA A 917      24.020  56.080  57.130  1.00  0.00           H
ATOM   4242  HB2 ALA A 917      23.700  54.290  57.400  1.00  0.00           H
ATOM   4243  HB3 ALA A 917      24.260  54.680  55.860  1.00  0.00           H
ATOM   4244  C   ALA A 917      26.700  55.840  56.750  1.00  0.00           C
ATOM   4245  O   ALA A 917      27.350  55.660  55.740  1.00  0.00           O
ATOM   4246  N   ILE A 918      26.710  57.060  57.340  1.00  0.00           N
ATOM   4247  HN  ILE A 918      26.300  57.310  58.220  1.00  0.00           H
ATOM   4248  CA  ILE A 918      27.440  58.220  56.830  1.00  0.00           C
ATOM   4249  HA  ILE A 918      27.000  58.440  55.870  1.00  0.00           H
ATOM   4250  CB  ILE A 918      27.170  59.570  57.520  1.00  0.00           C
ATOM   4251  HB  ILE A 918      27.610  59.550  58.540  1.00  0.00           H
ATOM   4252  CG2 ILE A 918      27.780  60.770  56.730  1.00  0.00           C
ATOM   4253 HG21 ILE A 918      27.660  61.810  57.080  1.00  0.00           H
ATOM   4254 HG22 ILE A 918      27.490  60.800  55.650  1.00  0.00           H
ATOM   4255 HG23 ILE A 918      28.880  60.640  56.600  1.00  0.00           H
ATOM   4256  CG1 ILE A 918      25.680  59.930  57.860  1.00  0.00           C
ATOM   4257 HG11 ILE A 918      25.560  60.970  58.220  1.00  0.00           H
ATOM   4258 HG12 ILE A 918      25.270  59.130  58.510  1.00  0.00           H
ATOM   4259  CD  ILE A 918      24.780  59.810  56.570  1.00  0.00           C
ATOM   4260  HD1 ILE A 918      23.780  60.260  56.810  1.00  0.00           H
ATOM   4261  HD2 ILE A 918      24.640  58.750  56.290  1.00  0.00           H
ATOM   4262  HD3 ILE A 918      25.260  60.380  55.750  1.00  0.00           H
ATOM   4263  C   ILE A 918      28.930  58.040  56.530  1.00  0.00           C
ATOM   4264  O   ILE A 918      29.370  58.540  55.460  1.00  0.00           O
ATOM   4265  N   PRO A 919      29.860  57.470  57.260  1.00  0.00           N
ATOM   4266  CD  PRO A 919      29.610  57.140  58.650  1.00  0.00           C
ATOM   4267  HD1 PRO A 919      28.870  56.310  58.750  1.00  0.00           H
ATOM   4268  HD2 PRO A 919      29.200  58.030  59.180  1.00  0.00           H
ATOM   4269  CA  PRO A 919      31.210  57.270  56.810  1.00  0.00           C
ATOM   4270  HA  PRO A 919      31.590  58.060  56.180  1.00  0.00           H
ATOM   4271  CB  PRO A 919      32.030  57.260  58.130  1.00  0.00           C
ATOM   4272  HB1 PRO A 919      32.100  58.350  58.370  1.00  0.00           H
ATOM   4273  HB2 PRO A 919      32.990  56.720  57.970  1.00  0.00           H
ATOM   4274  CG  PRO A 919      31.010  56.690  59.140  1.00  0.00           C
ATOM   4275  HG1 PRO A 919      31.110  55.610  58.890  1.00  0.00           H
ATOM   4276  HG2 PRO A 919      31.200  56.980  60.200  1.00  0.00           H
ATOM   4277  C   PRO A 919      31.370  55.970  56.000  1.00  0.00           C
ATOM   4278  O   PRO A 919      32.430  55.680  55.430  1.00  0.00           O
ATOM   4279  N   ALA A 920      30.330  55.180  56.090  1.00  0.00           N
ATOM   4280  HN  ALA A 920      29.550  55.410  56.660  1.00  0.00           H
ATOM   4281  CA  ALA A 920      30.270  53.860  55.450  1.00  0.00           C
ATOM   4282  HA  ALA A 920      31.160  53.300  55.680  1.00  0.00           H
ATOM   4283  CB  ALA A 920      29.100  52.920  55.900  1.00  0.00           C
ATOM   4284  HB1 ALA A 920      29.170  52.570  56.960  1.00  0.00           H
ATOM   4285  HB2 ALA A 920      29.110  51.950  55.360  1.00  0.00           H
ATOM   4286  HB3 ALA A 920      28.140  53.440  55.700  1.00  0.00           H
ATOM   4287  C   ALA A 920      30.090  53.950  53.940  1.00  0.00           C
ATOM   4288  O   ALA A 920      30.660  53.140  53.190  1.00  0.00           O
ATOM   4289  N   LEU A 921      29.290  54.970  53.510  1.00  0.00           N
ATOM   4290  HN  LEU A 921      28.780  55.410  54.230  1.00  0.00           H
ATOM   4291  CA  LEU A 921      29.080  55.430  52.170  1.00  0.00           C
ATOM   4292  HA  LEU A 921      28.580  54.720  51.530  1.00  0.00           H
ATOM   4293  CB  LEU A 921      28.260  56.690  52.230  1.00  0.00           C
ATOM   4294  HB1 LEU A 921      28.140  57.230  51.270  1.00  0.00           H
ATOM   4295  HB2 LEU A 921      28.730  57.310  53.010  1.00  0.00           H
ATOM   4296  CG  LEU A 921      26.770  56.690  52.640  1.00  0.00           C
ATOM   4297  HG  LEU A 921      26.790  56.120  53.600  1.00  0.00           H
ATOM   4298  CD1 LEU A 921      26.270  58.110  52.810  1.00  0.00           C
ATOM   4299 HD11 LEU A 921      26.820  58.780  53.510  1.00  0.00           H
ATOM   4300 HD12 LEU A 921      25.190  58.110  53.100  1.00  0.00           H
ATOM   4301 HD13 LEU A 921      26.500  58.650  51.880  1.00  0.00           H
ATOM   4302  CD2 LEU A 921      25.810  55.940  51.610  1.00  0.00           C
ATOM   4303 HD21 LEU A 921      26.240  55.030  51.150  1.00  0.00           H
ATOM   4304 HD22 LEU A 921      25.760  56.680  50.770  1.00  0.00           H
ATOM   4305 HD23 LEU A 921      24.780  55.880  52.010  1.00  0.00           H
ATOM   4306  C   LEU A 921      30.440  55.850  51.550  1.00  0.00           C
ATOM   4307  O   LEU A 921      30.810  55.430  50.420  1.00  0.00           O
ATOM   4308  N   LEU A 922      31.250  56.640  52.340  1.00  0.00           N
ATOM   4309  HN  LEU A 922      30.920  56.860  53.250  1.00  0.00           H
ATOM   4310  CA  LEU A 922      32.630  57.080  52.100  1.00  0.00           C
ATOM   4311  HA  LEU A 922      32.620  57.480  51.090  1.00  0.00           H
ATOM   4312  CB  LEU A 922      33.110  58.180  53.080  1.00  0.00           C
ATOM   4313  HB1 LEU A 922      34.050  58.610  52.670  1.00  0.00           H
ATOM   4314  HB2 LEU A 922      33.320  57.760  54.080  1.00  0.00           H
ATOM   4315  CG  LEU A 922      32.150  59.390  53.260  1.00  0.00           C
ATOM   4316  HG  LEU A 922      31.250  59.050  53.800  1.00  0.00           H
ATOM   4317  CD1 LEU A 922      32.710  60.300  54.260  1.00  0.00           C
ATOM   4318 HD11 LEU A 922      32.690  59.760  55.230  1.00  0.00           H
ATOM   4319 HD12 LEU A 922      32.050  61.190  54.300  1.00  0.00           H
ATOM   4320 HD13 LEU A 922      33.700  60.710  53.950  1.00  0.00           H
ATOM   4321  CD2 LEU A 922      31.780  60.140  51.940  1.00  0.00           C
ATOM   4322 HD21 LEU A 922      32.720  60.540  51.520  1.00  0.00           H
ATOM   4323 HD22 LEU A 922      31.090  60.980  52.200  1.00  0.00           H
ATOM   4324 HD23 LEU A 922      31.230  59.550  51.180  1.00  0.00           H
ATOM   4325  C   LEU A 922      33.560  55.890  52.020  1.00  0.00           C
ATOM   4326  O   LEU A 922      34.380  55.750  51.090  1.00  0.00           O
ATOM   4327  N   CYS A 923      33.460  54.880  52.870  1.00  0.00           N
ATOM   4328  HN  CYS A 923      32.870  55.070  53.650  1.00  0.00           H
ATOM   4329  CA  CYS A 923      34.250  53.670  52.910  1.00  0.00           C
ATOM   4330  HA  CYS A 923      35.260  53.980  53.130  1.00  0.00           H
ATOM   4331  CB  CYS A 923      34.030  52.910  54.250  1.00  0.00           C
ATOM   4332  HB1 CYS A 923      32.990  52.530  54.330  1.00  0.00           H
ATOM   4333  HB2 CYS A 923      34.180  53.570  55.140  1.00  0.00           H
ATOM   4334  SG  CYS A 923      35.090  51.520  54.460  1.00  0.00           S
ATOM   4335  HG1 CYS A 923      34.380  50.570  53.870  1.00  0.00           H
ATOM   4336  C   CYS A 923      33.990  52.760  51.690  1.00  0.00           C
ATOM   4337  O   CYS A 923      34.970  52.290  51.140  1.00  0.00           O
ATOM   4338  N   THR A 924      32.740  52.710  51.290  1.00  0.00           N
ATOM   4339  HN  THR A 924      32.110  53.030  51.990  1.00  0.00           H
ATOM   4340  CA  THR A 924      32.240  52.020  50.090  1.00  0.00           C
ATOM   4341  HA  THR A 924      32.490  50.970  50.130  1.00  0.00           H
ATOM   4342  CB  THR A 924      30.770  52.110  49.940  1.00  0.00           C
ATOM   4343  HB  THR A 924      30.580  53.200  49.790  1.00  0.00           H
ATOM   4344  OG1 THR A 924      30.140  51.510  51.050  1.00  0.00           O
ATOM   4345  HG1 THR A 924      30.350  52.110  51.780  1.00  0.00           H
ATOM   4346  CG2 THR A 924      30.240  51.310  48.730  1.00  0.00           C
ATOM   4347 HG21 THR A 924      30.760  50.330  48.600  1.00  0.00           H
ATOM   4348 HG22 THR A 924      30.430  51.900  47.820  1.00  0.00           H
ATOM   4349 HG23 THR A 924      29.130  51.140  48.700  1.00  0.00           H
ATOM   4350  C   THR A 924      32.870  52.540  48.790  1.00  0.00           C
ATOM   4351  O   THR A 924      33.210  51.760  47.930  1.00  0.00           O
ATOM   4352  N   ILE A 925      33.140  53.840  48.680  1.00  0.00           N
ATOM   4353  HN  ILE A 925      32.990  54.520  49.390  1.00  0.00           H
ATOM   4354  CA  ILE A 925      33.910  54.390  47.580  1.00  0.00           C
ATOM   4355  HA  ILE A 925      33.270  54.180  46.740  1.00  0.00           H
ATOM   4356  CB  ILE A 925      34.070  55.930  47.690  1.00  0.00           C
ATOM   4357  HB  ILE A 925      34.460  56.330  48.650  1.00  0.00           H
ATOM   4358  CG2 ILE A 925      35.010  56.600  46.580  1.00  0.00           C
ATOM   4359 HG21 ILE A 925      34.760  56.310  45.540  1.00  0.00           H
ATOM   4360 HG22 ILE A 925      36.030  56.250  46.800  1.00  0.00           H
ATOM   4361 HG23 ILE A 925      34.940  57.700  46.710  1.00  0.00           H
ATOM   4362  CG1 ILE A 925      32.630  56.530  47.580  1.00  0.00           C
ATOM   4363 HG11 ILE A 925      32.000  56.090  48.390  1.00  0.00           H
ATOM   4364 HG12 ILE A 925      32.180  56.150  46.650  1.00  0.00           H
ATOM   4365  CD  ILE A 925      32.490  58.090  47.630  1.00  0.00           C
ATOM   4366  HD1 ILE A 925      31.430  58.390  47.510  1.00  0.00           H
ATOM   4367  HD2 ILE A 925      33.020  58.580  46.780  1.00  0.00           H
ATOM   4368  HD3 ILE A 925      32.930  58.500  48.570  1.00  0.00           H
ATOM   4369  C   ILE A 925      35.290  53.810  47.370  1.00  0.00           C
ATOM   4370  O   ILE A 925      35.690  53.480  46.270  1.00  0.00           O
ATOM   4371  N   LEU A 926      36.110  53.670  48.460  1.00  0.00           N
ATOM   4372  HN  LEU A 926      35.810  54.080  49.320  1.00  0.00           H
ATOM   4373  CA  LEU A 926      37.490  53.100  48.400  1.00  0.00           C
ATOM   4374  HA  LEU A 926      37.990  53.610  47.580  1.00  0.00           H
ATOM   4375  CB  LEU A 926      38.160  53.300  49.730  1.00  0.00           C
ATOM   4376  HB1 LEU A 926      39.260  53.220  49.570  1.00  0.00           H
ATOM   4377  HB2 LEU A 926      37.850  52.480  50.410  1.00  0.00           H
ATOM   4378  CG  LEU A 926      37.900  54.690  50.380  1.00  0.00           C
ATOM   4379  HG  LEU A 926      36.830  54.950  50.490  1.00  0.00           H
ATOM   4380  CD1 LEU A 926      38.450  54.850  51.850  1.00  0.00           C
ATOM   4381 HD11 LEU A 926      37.670  54.410  52.510  1.00  0.00           H
ATOM   4382 HD12 LEU A 926      38.580  55.900  52.170  1.00  0.00           H
ATOM   4383 HD13 LEU A 926      39.390  54.280  52.010  1.00  0.00           H
ATOM   4384  CD2 LEU A 926      38.540  55.730  49.410  1.00  0.00           C
ATOM   4385 HD21 LEU A 926      37.980  55.840  48.460  1.00  0.00           H
ATOM   4386 HD22 LEU A 926      39.590  55.370  49.410  1.00  0.00           H
ATOM   4387 HD23 LEU A 926      38.640  56.710  49.930  1.00  0.00           H
ATOM   4388  C   LEU A 926      37.580  51.610  47.990  1.00  0.00           C
ATOM   4389  O   LEU A 926      38.590  51.230  47.440  1.00  0.00           O
ATOM   4390  N   ILE A 927      36.470  50.850  48.330  1.00  0.00           N
ATOM   4391  HN  ILE A 927      35.810  51.190  49.000  1.00  0.00           H
ATOM   4392  CA  ILE A 927      36.320  49.480  47.920  1.00  0.00           C
ATOM   4393  HA  ILE A 927      37.220  48.920  48.120  1.00  0.00           H
ATOM   4394  CB  ILE A 927      35.190  48.800  48.660  1.00  0.00           C
ATOM   4395  HB  ILE A 927      34.340  49.480  48.430  1.00  0.00           H
ATOM   4396  CG2 ILE A 927      35.050  47.380  48.060  1.00  0.00           C
ATOM   4397 HG21 ILE A 927      34.270  46.850  48.650  1.00  0.00           H
ATOM   4398 HG22 ILE A 927      36.000  46.820  48.120  1.00  0.00           H
ATOM   4399 HG23 ILE A 927      34.730  47.460  47.000  1.00  0.00           H
ATOM   4400  CG1 ILE A 927      35.340  48.770  50.230  1.00  0.00           C
ATOM   4401 HG11 ILE A 927      34.530  48.060  50.490  1.00  0.00           H
ATOM   4402 HG12 ILE A 927      35.070  49.780  50.610  1.00  0.00           H
ATOM   4403  CD  ILE A 927      36.640  48.150  50.720  1.00  0.00           C
ATOM   4404  HD1 ILE A 927      37.520  48.670  50.290  1.00  0.00           H
ATOM   4405  HD2 ILE A 927      36.750  47.110  50.370  1.00  0.00           H
ATOM   4406  HD3 ILE A 927      36.730  48.130  51.830  1.00  0.00           H
ATOM   4407  C   ILE A 927      36.150  49.430  46.460  1.00  0.00           C
ATOM   4408  O   ILE A 927      36.730  48.610  45.780  1.00  0.00           O
ATOM   4409  N   PHE A 928      35.270  50.360  45.950  1.00  0.00           N
ATOM   4410  HN  PHE A 928      34.880  51.030  46.590  1.00  0.00           H
ATOM   4411  CA  PHE A 928      35.040  50.400  44.500  1.00  0.00           C
ATOM   4412  HA  PHE A 928      34.640  49.420  44.280  1.00  0.00           H
ATOM   4413  CB  PHE A 928      34.010  51.490  44.160  1.00  0.00           C
ATOM   4414  HB1 PHE A 928      34.210  52.540  44.470  1.00  0.00           H
ATOM   4415  HB2 PHE A 928      33.100  51.300  44.760  1.00  0.00           H
ATOM   4416  CG  PHE A 928      33.780  51.520  42.640  1.00  0.00           C
ATOM   4417  CD1 PHE A 928      32.930  50.500  42.220  1.00  0.00           C
ATOM   4418  HD1 PHE A 928      32.490  49.780  42.900  1.00  0.00           H
ATOM   4419  CE1 PHE A 928      32.590  50.340  40.870  1.00  0.00           C
ATOM   4420  HE1 PHE A 928      32.050  49.450  40.560  1.00  0.00           H
ATOM   4421  CZ  PHE A 928      33.020  51.270  39.920  1.00  0.00           C
ATOM   4422  HZ  PHE A 928      33.010  51.080  38.860  1.00  0.00           H
ATOM   4423  CD2 PHE A 928      34.180  52.500  41.760  1.00  0.00           C
ATOM   4424  HD2 PHE A 928      34.780  53.310  42.150  1.00  0.00           H
ATOM   4425  CE2 PHE A 928      33.870  52.330  40.390  1.00  0.00           C
ATOM   4426  HE2 PHE A 928      34.200  53.060  39.670  1.00  0.00           H
ATOM   4427  C   PHE A 928      36.270  50.660  43.740  1.00  0.00           C
ATOM   4428  O   PHE A 928      36.730  49.900  42.830  1.00  0.00           O
ATOM   4429  N   MET A 929      36.990  51.710  44.070  1.00  0.00           N
ATOM   4430  HN  MET A 929      36.690  52.230  44.860  1.00  0.00           H
ATOM   4431  CA  MET A 929      38.190  52.150  43.410  1.00  0.00           C
ATOM   4432  HA  MET A 929      37.960  52.410  42.390  1.00  0.00           H
ATOM   4433  CB  MET A 929      38.750  53.480  44.140  1.00  0.00           C
ATOM   4434  HB1 MET A 929      39.840  53.600  44.000  1.00  0.00           H
ATOM   4435  HB2 MET A 929      38.640  53.370  45.250  1.00  0.00           H
ATOM   4436  CG  MET A 929      38.130  54.820  43.940  1.00  0.00           C
ATOM   4437  HG1 MET A 929      38.790  55.610  44.350  1.00  0.00           H
ATOM   4438  HG2 MET A 929      37.090  54.790  44.340  1.00  0.00           H
ATOM   4439  SD  MET A 929      37.960  55.140  42.140  1.00  0.00           S
ATOM   4440  CE  MET A 929      39.520  55.960  41.800  1.00  0.00           C
ATOM   4441  HE1 MET A 929      40.350  55.490  42.360  1.00  0.00           H
ATOM   4442  HE2 MET A 929      39.450  57.050  41.990  1.00  0.00           H
ATOM   4443  HE3 MET A 929      39.740  55.900  40.720  1.00  0.00           H
ATOM   4444  C   MET A 929      39.380  51.200  43.410  1.00  0.00           C
ATOM   4445  O   MET A 929      40.040  50.880  42.410  1.00  0.00           O
ATOM   4446  N   ASP A 930      39.690  50.590  44.580  1.00  0.00           N
ATOM   4447  HN  ASP A 930      39.320  50.950  45.440  1.00  0.00           H
ATOM   4448  CA  ASP A 930      40.830  49.720  44.810  1.00  0.00           C
ATOM   4449  HA  ASP A 930      41.760  50.130  44.440  1.00  0.00           H
ATOM   4450  CB  ASP A 930      40.930  49.220  46.260  1.00  0.00           C
ATOM   4451  HB1 ASP A 930      40.110  48.530  46.560  1.00  0.00           H
ATOM   4452  HB2 ASP A 930      40.790  50.150  46.850  1.00  0.00           H
ATOM   4453  CG  ASP A 930      42.310  48.680  46.640  1.00  0.00           C
ATOM   4454  OD1 ASP A 930      43.240  48.610  45.860  1.00  0.00           O
ATOM   4455  OD2 ASP A 930      42.400  48.400  47.860  1.00  0.00           O
ATOM   4456  C   ASP A 930      40.670  48.430  44.010  1.00  0.00           C
ATOM   4457  O   ASP A 930      41.580  48.020  43.270  1.00  0.00           O
ATOM   4458  N   GLN A 931      39.420  47.920  44.030  1.00  0.00           N
ATOM   4459  HN  GLN A 931      38.670  48.360  44.520  1.00  0.00           H
ATOM   4460  CA  GLN A 931      38.980  46.790  43.150  1.00  0.00           C
ATOM   4461  HA  GLN A 931      39.620  45.980  43.430  1.00  0.00           H
ATOM   4462  CB  GLN A 931      37.580  46.460  43.450  1.00  0.00           C
ATOM   4463  HB1 GLN A 931      36.790  47.170  43.130  1.00  0.00           H
ATOM   4464  HB2 GLN A 931      37.540  46.400  44.560  1.00  0.00           H
ATOM   4465  CG  GLN A 931      37.110  45.080  42.950  1.00  0.00           C
ATOM   4466  HG1 GLN A 931      36.890  45.220  41.870  1.00  0.00           H
ATOM   4467  HG2 GLN A 931      36.120  44.780  43.360  1.00  0.00           H
ATOM   4468  CD  GLN A 931      38.100  43.840  43.000  1.00  0.00           C
ATOM   4469  OE1 GLN A 931      38.090  43.110  44.010  1.00  0.00           O
ATOM   4470  NE2 GLN A 931      38.800  43.590  41.910  1.00  0.00           N
ATOM   4471 HE21 GLN A 931      39.260  42.720  41.850  1.00  0.00           H
ATOM   4472 HE22 GLN A 931      38.870  44.310  41.220  1.00  0.00           H
ATOM   4473  C   GLN A 931      39.180  47.010  41.670  1.00  0.00           C
ATOM   4474  O   GLN A 931      39.500  46.120  40.920  1.00  0.00           O
ATOM   4475  N   GLN A 932      38.720  48.210  41.230  1.00  0.00           N
ATOM   4476  HN  GLN A 932      38.420  48.860  41.910  1.00  0.00           H
ATOM   4477  CA  GLN A 932      38.700  48.480  39.800  1.00  0.00           C
ATOM   4478  HA  GLN A 932      38.340  47.580  39.320  1.00  0.00           H
ATOM   4479  CB  GLN A 932      37.770  49.720  39.620  1.00  0.00           C
ATOM   4480  HB1 GLN A 932      37.830  50.160  38.600  1.00  0.00           H
ATOM   4481  HB2 GLN A 932      38.110  50.450  40.380  1.00  0.00           H
ATOM   4482  CG  GLN A 932      36.310  49.290  39.820  1.00  0.00           C
ATOM   4483  HG1 GLN A 932      35.750  50.220  39.610  1.00  0.00           H
ATOM   4484  HG2 GLN A 932      36.170  48.810  40.810  1.00  0.00           H
ATOM   4485  CD  GLN A 932      35.780  48.290  38.750  1.00  0.00           C
ATOM   4486  OE1 GLN A 932      36.090  48.560  37.620  1.00  0.00           O
ATOM   4487  NE2 GLN A 932      35.140  47.140  39.150  1.00  0.00           N
ATOM   4488 HE21 GLN A 932      34.960  47.040  40.120  1.00  0.00           H
ATOM   4489 HE22 GLN A 932      34.830  46.490  38.450  1.00  0.00           H
ATOM   4490  C   GLN A 932      40.060  48.790  39.290  1.00  0.00           C
ATOM   4491  O   GLN A 932      40.360  48.440  38.140  1.00  0.00           O
ATOM   4492  N   ILE A 933      40.900  49.520  40.060  1.00  0.00           N
ATOM   4493  HN  ILE A 933      40.530  49.880  40.910  1.00  0.00           H
ATOM   4494  CA  ILE A 933      42.300  49.730  39.640  1.00  0.00           C
ATOM   4495  HA  ILE A 933      42.390  50.130  38.640  1.00  0.00           H
ATOM   4496  CB  ILE A 933      43.020  50.750  40.520  1.00  0.00           C
ATOM   4497  HB  ILE A 933      42.680  50.440  41.540  1.00  0.00           H
ATOM   4498  CG2 ILE A 933      44.590  50.770  40.340  1.00  0.00           C
ATOM   4499 HG21 ILE A 933      44.850  51.040  39.290  1.00  0.00           H
ATOM   4500 HG22 ILE A 933      45.090  49.810  40.600  1.00  0.00           H
ATOM   4501 HG23 ILE A 933      45.000  51.610  40.920  1.00  0.00           H
ATOM   4502  CG1 ILE A 933      42.360  52.090  40.200  1.00  0.00           C
ATOM   4503 HG11 ILE A 933      41.290  51.990  40.460  1.00  0.00           H
ATOM   4504 HG12 ILE A 933      42.310  52.330  39.120  1.00  0.00           H
ATOM   4505  CD  ILE A 933      42.890  53.290  40.970  1.00  0.00           C
ATOM   4506  HD1 ILE A 933      42.310  54.240  40.970  1.00  0.00           H
ATOM   4507  HD2 ILE A 933      43.870  53.530  40.500  1.00  0.00           H
ATOM   4508  HD3 ILE A 933      43.180  52.970  41.990  1.00  0.00           H
ATOM   4509  C   ILE A 933      43.080  48.430  39.380  1.00  0.00           C
ATOM   4510  O   ILE A 933      43.760  48.250  38.380  1.00  0.00           O
ATOM   4511  N   THR A 934      42.960  47.440  40.270  1.00  0.00           N
ATOM   4512  HN  THR A 934      42.510  47.680  41.130  1.00  0.00           H
ATOM   4513  CA  THR A 934      43.530  46.080  40.070  1.00  0.00           C
ATOM   4514  HA  THR A 934      44.610  46.170  39.980  1.00  0.00           H
ATOM   4515  CB  THR A 934      43.220  45.240  41.280  1.00  0.00           C
ATOM   4516  HB  THR A 934      42.120  45.230  41.410  1.00  0.00           H
ATOM   4517  OG1 THR A 934      43.950  45.780  42.410  1.00  0.00           O
ATOM   4518  HG1 THR A 934      44.720  46.200  42.030  1.00  0.00           H
ATOM   4519  CG2 THR A 934      43.740  43.780  41.100  1.00  0.00           C
ATOM   4520 HG21 THR A 934      43.020  43.240  40.460  1.00  0.00           H
ATOM   4521 HG22 THR A 934      43.610  43.280  42.070  1.00  0.00           H
ATOM   4522 HG23 THR A 934      44.830  43.710  40.860  1.00  0.00           H
ATOM   4523  C   THR A 934      42.990  45.370  38.800  1.00  0.00           C
ATOM   4524  O   THR A 934      43.830  44.750  38.150  1.00  0.00           O
ATOM   4525  N   ALA A 935      41.690  45.410  38.450  1.00  0.00           N
ATOM   4526  HN  ALA A 935      41.100  46.030  38.970  1.00  0.00           H
ATOM   4527  CA  ALA A 935      41.130  44.840  37.290  1.00  0.00           C
ATOM   4528  HA  ALA A 935      41.260  43.770  37.420  1.00  0.00           H
ATOM   4529  CB  ALA A 935      39.670  45.290  37.160  1.00  0.00           C
ATOM   4530  HB1 ALA A 935      39.200  44.840  36.250  1.00  0.00           H
ATOM   4531  HB2 ALA A 935      39.510  46.380  37.120  1.00  0.00           H
ATOM   4532  HB3 ALA A 935      39.080  44.880  38.020  1.00  0.00           H
ATOM   4533  C   ALA A 935      41.960  45.130  36.020  1.00  0.00           C
ATOM   4534  O   ALA A 935      42.070  44.310  35.100  1.00  0.00           O
ATOM   4535  N   VAL A 936      42.530  46.350  35.910  1.00  0.00           N
ATOM   4536  HN  VAL A 936      42.530  46.950  36.710  1.00  0.00           H
ATOM   4537  CA  VAL A 936      43.210  46.840  34.730  1.00  0.00           C
ATOM   4538  HA  VAL A 936      42.360  47.050  34.090  1.00  0.00           H
ATOM   4539  CB  VAL A 936      43.950  48.230  34.930  1.00  0.00           C
ATOM   4540  HB  VAL A 936      44.810  48.140  35.650  1.00  0.00           H
ATOM   4541  CG1 VAL A 936      44.490  48.750  33.640  1.00  0.00           C
ATOM   4542 HG11 VAL A 936      43.640  48.830  32.920  1.00  0.00           H
ATOM   4543 HG12 VAL A 936      45.110  48.010  33.090  1.00  0.00           H
ATOM   4544 HG13 VAL A 936      45.070  49.670  33.860  1.00  0.00           H
ATOM   4545  CG2 VAL A 936      43.040  49.350  35.470  1.00  0.00           C
ATOM   4546 HG21 VAL A 936      42.580  48.960  36.390  1.00  0.00           H
ATOM   4547 HG22 VAL A 936      42.170  49.550  34.810  1.00  0.00           H
ATOM   4548 HG23 VAL A 936      43.620  50.280  35.720  1.00  0.00           H
ATOM   4549  C   VAL A 936      44.220  45.810  34.120  1.00  0.00           C
ATOM   4550  O   VAL A 936      44.200  45.530  32.890  1.00  0.00           O
ATOM   4551  N   ILE A 937      45.010  45.160  35.000  1.00  0.00           N
ATOM   4552  HN  ILE A 937      44.930  45.220  35.990  1.00  0.00           H
ATOM   4553  CA  ILE A 937      46.020  44.170  34.660  1.00  0.00           C
ATOM   4554  HA  ILE A 937      46.800  44.640  34.070  1.00  0.00           H
ATOM   4555  CB  ILE A 937      46.610  43.640  36.000  1.00  0.00           C
ATOM   4556  HB  ILE A 937      45.850  43.070  36.580  1.00  0.00           H
ATOM   4557  CG2 ILE A 937      47.560  42.380  35.850  1.00  0.00           C
ATOM   4558 HG21 ILE A 937      48.250  42.230  36.710  1.00  0.00           H
ATOM   4559 HG22 ILE A 937      48.200  42.580  34.950  1.00  0.00           H
ATOM   4560 HG23 ILE A 937      46.970  41.440  35.750  1.00  0.00           H
ATOM   4561  CG1 ILE A 937      47.290  44.670  36.950  1.00  0.00           C
ATOM   4562 HG11 ILE A 937      47.810  44.170  37.790  1.00  0.00           H
ATOM   4563 HG12 ILE A 937      46.400  45.110  37.450  1.00  0.00           H
ATOM   4564  CD  ILE A 937      48.190  45.710  36.310  1.00  0.00           C
ATOM   4565  HD1 ILE A 937      49.030  45.300  35.710  1.00  0.00           H
ATOM   4566  HD2 ILE A 937      48.600  46.350  37.110  1.00  0.00           H
ATOM   4567  HD3 ILE A 937      47.570  46.270  35.580  1.00  0.00           H
ATOM   4568  C   ILE A 937      45.470  42.900  33.990  1.00  0.00           C
ATOM   4569  O   ILE A 937      45.950  42.400  33.000  1.00  0.00           O
ATOM   4570  N   ILE A 938      44.300  42.370  34.510  1.00  0.00           N
ATOM   4571  HN  ILE A 938      43.970  42.700  35.390  1.00  0.00           H
ATOM   4572  CA  ILE A 938      43.540  41.380  33.950  1.00  0.00           C
ATOM   4573  HA  ILE A 938      44.120  40.460  33.920  1.00  0.00           H
ATOM   4574  CB  ILE A 938      42.370  41.060  34.830  1.00  0.00           C
ATOM   4575  HB  ILE A 938      41.710  41.950  34.780  1.00  0.00           H
ATOM   4576  CG2 ILE A 938      41.500  39.860  34.380  1.00  0.00           C
ATOM   4577 HG21 ILE A 938      40.690  39.510  35.040  1.00  0.00           H
ATOM   4578 HG22 ILE A 938      42.270  39.060  34.430  1.00  0.00           H
ATOM   4579 HG23 ILE A 938      41.130  39.850  33.340  1.00  0.00           H
ATOM   4580  CG1 ILE A 938      42.790  40.910  36.260  1.00  0.00           C
ATOM   4581 HG11 ILE A 938      41.860  40.840  36.860  1.00  0.00           H
ATOM   4582 HG12 ILE A 938      43.350  41.820  36.570  1.00  0.00           H
ATOM   4583  CD  ILE A 938      43.680  39.680  36.570  1.00  0.00           C
ATOM   4584  HD1 ILE A 938      44.410  39.610  35.750  1.00  0.00           H
ATOM   4585  HD2 ILE A 938      43.070  38.780  36.830  1.00  0.00           H
ATOM   4586  HD3 ILE A 938      44.290  39.900  37.470  1.00  0.00           H
ATOM   4587  C   ILE A 938      43.020  41.640  32.530  1.00  0.00           C
ATOM   4588  O   ILE A 938      42.990  40.760  31.720  1.00  0.00           O
ATOM   4589  N   ASN A 939      42.530  42.910  32.170  1.00  0.00           N
ATOM   4590  HN  ASN A 939      42.880  43.710  32.660  1.00  0.00           H
ATOM   4591  CA  ASN A 939      41.830  43.260  30.980  1.00  0.00           C
ATOM   4592  HA  ASN A 939      41.180  42.440  30.700  1.00  0.00           H
ATOM   4593  CB  ASN A 939      40.740  44.350  31.140  1.00  0.00           C
ATOM   4594  HB1 ASN A 939      40.320  44.720  30.190  1.00  0.00           H
ATOM   4595  HB2 ASN A 939      41.240  45.260  31.550  1.00  0.00           H
ATOM   4596  CG  ASN A 939      39.590  43.970  32.050  1.00  0.00           C
ATOM   4597  OD1 ASN A 939      39.380  44.490  33.190  1.00  0.00           O
ATOM   4598  ND2 ASN A 939      38.660  43.180  31.490  1.00  0.00           N
ATOM   4599 HD21 ASN A 939      38.870  42.920  30.550  1.00  0.00           H
ATOM   4600 HD22 ASN A 939      37.830  42.840  31.940  1.00  0.00           H
ATOM   4601  C   ASN A 939      42.660  43.410  29.740  1.00  0.00           C
ATOM   4602  O   ASN A 939      42.080  43.550  28.680  1.00  0.00           O
ATOM   4603  N   ARG A 940      44.020  43.500  29.940  1.00  0.00           N
ATOM   4604  HN  ARG A 940      44.340  43.450  30.880  1.00  0.00           H
ATOM   4605  CA  ARG A 940      44.970  43.420  28.920  1.00  0.00           C
ATOM   4606  HA  ARG A 940      44.910  44.420  28.510  1.00  0.00           H
ATOM   4607  CB  ARG A 940      46.370  43.200  29.610  1.00  0.00           C
ATOM   4608  HB1 ARG A 940      47.150  42.990  28.850  1.00  0.00           H
ATOM   4609  HB2 ARG A 940      46.300  42.290  30.250  1.00  0.00           H
ATOM   4610  CG  ARG A 940      46.810  44.480  30.440  1.00  0.00           C
ATOM   4611  HG1 ARG A 940      46.010  44.770  31.160  1.00  0.00           H
ATOM   4612  HG2 ARG A 940      46.970  45.290  29.680  1.00  0.00           H
ATOM   4613  CD  ARG A 940      48.170  44.270  31.050  1.00  0.00           C
ATOM   4614  HD1 ARG A 940      48.870  43.890  30.290  1.00  0.00           H
ATOM   4615  HD2 ARG A 940      48.150  43.460  31.800  1.00  0.00           H
ATOM   4616  NE  ARG A 940      48.600  45.550  31.650  1.00  0.00           N
ATOM   4617  HE  ARG A 940      48.180  46.400  31.330  1.00  0.00           H
ATOM   4618  CZ  ARG A 940      49.610  45.710  32.530  1.00  0.00           C
ATOM   4619  NH1 ARG A 940      49.790  46.890  33.090  1.00  0.00           N
ATOM   4620 HH11 ARG A 940      49.120  47.640  33.010  1.00  0.00           H
ATOM   4621 HH12 ARG A 940      50.660  46.950  33.570  1.00  0.00           H
ATOM   4622  NH2 ARG A 940      50.420  44.750  32.780  1.00  0.00           N
ATOM   4623 HH21 ARG A 940      50.250  43.920  32.240  1.00  0.00           H
ATOM   4624 HH22 ARG A 940      50.960  44.670  33.630  1.00  0.00           H
ATOM   4625  C   ARG A 940      44.690  42.470  27.740  1.00  0.00           C
ATOM   4626  O   ARG A 940      44.440  41.310  27.920  1.00  0.00           O
ATOM   4627  N   LYS A 941      44.870  42.900  26.460  1.00  0.00           N
ATOM   4628  HN  LYS A 941      45.010  43.890  26.390  1.00  0.00           H
ATOM   4629  CA  LYS A 941      44.690  42.130  25.280  1.00  0.00           C
ATOM   4630  HA  LYS A 941      43.700  41.710  25.280  1.00  0.00           H
ATOM   4631  CB  LYS A 941      44.870  43.020  24.000  1.00  0.00           C
ATOM   4632  HB1 LYS A 941      44.570  42.410  23.120  1.00  0.00           H
ATOM   4633  HB2 LYS A 941      45.920  43.330  23.880  1.00  0.00           H
ATOM   4634  CG  LYS A 941      44.060  44.260  23.870  1.00  0.00           C
ATOM   4635  HG1 LYS A 941      44.230  44.750  22.880  1.00  0.00           H
ATOM   4636  HG2 LYS A 941      44.350  45.030  24.620  1.00  0.00           H
ATOM   4637  CD  LYS A 941      42.630  43.860  24.070  1.00  0.00           C
ATOM   4638  HD1 LYS A 941      42.030  44.780  23.880  1.00  0.00           H
ATOM   4639  HD2 LYS A 941      42.550  43.600  25.150  1.00  0.00           H
ATOM   4640  CE  LYS A 941      42.060  42.680  23.180  1.00  0.00           C
ATOM   4641  HE1 LYS A 941      42.530  41.690  23.360  1.00  0.00           H
ATOM   4642  HE2 LYS A 941      42.300  42.930  22.130  1.00  0.00           H
ATOM   4643  NZ  LYS A 941      40.590  42.460  23.290  1.00  0.00           N
ATOM   4644  HZ1 LYS A 941      40.330  42.210  24.270  1.00  0.00           H
ATOM   4645  HZ2 LYS A 941      40.220  41.630  22.780  1.00  0.00           H
ATOM   4646  HZ3 LYS A 941      40.150  43.300  22.880  1.00  0.00           H
ATOM   4647  C   LYS A 941      45.600  40.870  25.170  1.00  0.00           C
ATOM   4648  O   LYS A 941      45.190  39.680  24.880  1.00  0.00           O
ATOM   4649  N   GLU A 942      46.860  40.930  25.490  1.00  0.00           N
ATOM   4650  HN  GLU A 942      47.230  41.780  25.860  1.00  0.00           H
ATOM   4651  CA  GLU A 942      47.720  39.800  25.120  1.00  0.00           C
ATOM   4652  HA  GLU A 942      47.500  39.420  24.130  1.00  0.00           H
ATOM   4653  CB  GLU A 942      49.120  40.230  25.010  1.00  0.00           C
ATOM   4654  HB1 GLU A 942      49.830  39.410  24.750  1.00  0.00           H
ATOM   4655  HB2 GLU A 942      49.360  40.620  26.030  1.00  0.00           H
ATOM   4656  CG  GLU A 942      49.210  41.360  23.860  1.00  0.00           C
ATOM   4657  HG1 GLU A 942      48.330  42.050  23.820  1.00  0.00           H
ATOM   4658  HG2 GLU A 942      49.280  40.930  22.850  1.00  0.00           H
ATOM   4659  CD  GLU A 942      50.420  42.210  23.980  1.00  0.00           C
ATOM   4660  OE1 GLU A 942      50.370  43.280  24.560  1.00  0.00           O
ATOM   4661  OE2 GLU A 942      51.450  41.810  23.390  1.00  0.00           O
ATOM   4662  C   GLU A 942      47.580  38.560  26.090  1.00  0.00           C
ATOM   4663  O   GLU A 942      47.930  37.470  25.640  1.00  0.00           O
ATOM   4664  N   HSD A 943      47.140  38.700  27.370  1.00  0.00           N
ATOM   4665  HN  HSD A 943      46.840  39.560  27.770  1.00  0.00           H
ATOM   4666  CA  HSD A 943      46.900  37.510  28.150  1.00  0.00           C
ATOM   4667  HA  HSD A 943      47.530  36.680  27.860  1.00  0.00           H
ATOM   4668  CB  HSD A 943      47.120  37.930  29.620  1.00  0.00           C
ATOM   4669  HB1 HSD A 943      46.810  37.160  30.360  1.00  0.00           H
ATOM   4670  HB2 HSD A 943      46.510  38.810  29.870  1.00  0.00           H
ATOM   4671  ND1 HSD A 943      49.640  37.630  29.500  1.00  0.00           N
ATOM   4672  HD1 HSD A 943      49.510  36.770  29.010  1.00  0.00           H
ATOM   4673  CG  HSD A 943      48.520  38.370  29.880  1.00  0.00           C
ATOM   4674  CE1 HSD A 943      50.770  38.330  29.930  1.00  0.00           C
ATOM   4675  HE1 HSD A 943      51.770  38.160  29.530  1.00  0.00           H
ATOM   4676  NE2 HSD A 943      50.380  39.510  30.470  1.00  0.00           N
ATOM   4677  CD2 HSD A 943      48.970  39.430  30.520  1.00  0.00           C
ATOM   4678  HD2 HSD A 943      48.420  40.210  31.020  1.00  0.00           H
ATOM   4679  C   HSD A 943      45.480  37.040  28.020  1.00  0.00           C
ATOM   4680  O   HSD A 943      44.530  37.690  28.280  1.00  0.00           O
ATOM   4681  N   LYS A 944      45.340  35.800  27.410  1.00  0.00           N
ATOM   4682  HN  LYS A 944      46.110  35.280  27.040  1.00  0.00           H
ATOM   4683  CA  LYS A 944      44.000  35.330  27.050  1.00  0.00           C
ATOM   4684  HA  LYS A 944      43.390  36.220  26.970  1.00  0.00           H
ATOM   4685  CB  LYS A 944      43.890  34.520  25.730  1.00  0.00           C
ATOM   4686  HB1 LYS A 944      42.860  34.110  25.700  1.00  0.00           H
ATOM   4687  HB2 LYS A 944      44.480  33.590  25.860  1.00  0.00           H
ATOM   4688  CG  LYS A 944      44.490  35.230  24.470  1.00  0.00           C
ATOM   4689  HG1 LYS A 944      44.500  34.470  23.660  1.00  0.00           H
ATOM   4690  HG2 LYS A 944      45.470  35.680  24.730  1.00  0.00           H
ATOM   4691  CD  LYS A 944      43.520  36.320  23.910  1.00  0.00           C
ATOM   4692  HD1 LYS A 944      43.230  36.930  24.780  1.00  0.00           H
ATOM   4693  HD2 LYS A 944      42.580  35.940  23.460  1.00  0.00           H
ATOM   4694  CE  LYS A 944      44.140  37.310  22.940  1.00  0.00           C
ATOM   4695  HE1 LYS A 944      45.110  37.690  23.320  1.00  0.00           H
ATOM   4696  HE2 LYS A 944      43.430  38.170  22.840  1.00  0.00           H
ATOM   4697  NZ  LYS A 944      44.400  36.640  21.650  1.00  0.00           N
ATOM   4698  HZ1 LYS A 944      43.540  36.120  21.420  1.00  0.00           H
ATOM   4699  HZ2 LYS A 944      45.260  36.060  21.510  1.00  0.00           H
ATOM   4700  HZ3 LYS A 944      44.440  37.370  20.910  1.00  0.00           H
ATOM   4701  C   LYS A 944      43.370  34.570  28.170  1.00  0.00           C
ATOM   4702  O   LYS A 944      43.980  33.720  28.830  1.00  0.00           O
ATOM   4703  N   LEU A 945      42.110  34.920  28.490  1.00  0.00           N
ATOM   4704  HN  LEU A 945      41.770  35.750  28.060  1.00  0.00           H
ATOM   4705  CA  LEU A 945      41.250  34.160  29.390  1.00  0.00           C
ATOM   4706  HA  LEU A 945      41.790  33.320  29.770  1.00  0.00           H
ATOM   4707  CB  LEU A 945      40.810  34.950  30.600  1.00  0.00           C
ATOM   4708  HB1 LEU A 945      40.370  34.200  31.290  1.00  0.00           H
ATOM   4709  HB2 LEU A 945      40.070  35.730  30.370  1.00  0.00           H
ATOM   4710  CG  LEU A 945      41.910  35.740  31.400  1.00  0.00           C
ATOM   4711  HG  LEU A 945      42.590  36.280  30.710  1.00  0.00           H
ATOM   4712  CD1 LEU A 945      41.230  36.810  32.260  1.00  0.00           C
ATOM   4713 HD11 LEU A 945      40.580  36.340  33.050  1.00  0.00           H
ATOM   4714 HD12 LEU A 945      40.650  37.550  31.670  1.00  0.00           H
ATOM   4715 HD13 LEU A 945      42.000  37.450  32.760  1.00  0.00           H
ATOM   4716  CD2 LEU A 945      42.800  34.920  32.270  1.00  0.00           C
ATOM   4717 HD21 LEU A 945      43.280  34.190  31.580  1.00  0.00           H
ATOM   4718 HD22 LEU A 945      42.220  34.410  33.050  1.00  0.00           H
ATOM   4719 HD23 LEU A 945      43.560  35.630  32.640  1.00  0.00           H
ATOM   4720  C   LEU A 945      40.060  33.670  28.660  1.00  0.00           C
ATOM   4721  O   LEU A 945      39.300  34.350  28.060  1.00  0.00           O
ATOM   4722  N   LYS A 946      39.870  32.290  28.700  1.00  0.00           N
ATOM   4723  HN  LYS A 946      40.490  31.680  29.200  1.00  0.00           H
ATOM   4724  CA  LYS A 946      38.810  31.750  27.920  1.00  0.00           C
ATOM   4725  HA  LYS A 946      38.460  32.360  27.100  1.00  0.00           H
ATOM   4726  CB  LYS A 946      39.430  30.570  27.130  1.00  0.00           C
ATOM   4727  HB1 LYS A 946      38.620  30.030  26.580  1.00  0.00           H
ATOM   4728  HB2 LYS A 946      39.880  29.790  27.770  1.00  0.00           H
ATOM   4729  CG  LYS A 946      40.460  31.020  26.000  1.00  0.00           C
ATOM   4730  HG1 LYS A 946      41.380  31.410  26.490  1.00  0.00           H
ATOM   4731  HG2 LYS A 946      39.930  31.820  25.460  1.00  0.00           H
ATOM   4732  CD  LYS A 946      40.890  29.800  25.070  1.00  0.00           C
ATOM   4733  HD1 LYS A 946      41.660  30.140  24.340  1.00  0.00           H
ATOM   4734  HD2 LYS A 946      40.080  29.590  24.340  1.00  0.00           H
ATOM   4735  CE  LYS A 946      41.280  28.490  25.760  1.00  0.00           C
ATOM   4736  HE1 LYS A 946      41.560  27.670  25.070  1.00  0.00           H
ATOM   4737  HE2 LYS A 946      40.510  28.210  26.510  1.00  0.00           H
ATOM   4738  NZ  LYS A 946      42.550  28.780  26.410  1.00  0.00           N
ATOM   4739  HZ1 LYS A 946      42.380  29.520  27.110  1.00  0.00           H
ATOM   4740  HZ2 LYS A 946      43.250  29.010  25.680  1.00  0.00           H
ATOM   4741  HZ3 LYS A 946      42.960  27.940  26.890  1.00  0.00           H
ATOM   4742  C   LYS A 946      37.710  31.230  28.790  1.00  0.00           C
ATOM   4743  O   LYS A 946      36.740  30.650  28.250  1.00  0.00           O
ATOM   4744  N   LYS A 947      37.890  31.350  30.130  1.00  0.00           N
ATOM   4745  HN  LYS A 947      38.750  31.760  30.440  1.00  0.00           H
ATOM   4746  CA  LYS A 947      36.920  31.100  31.170  1.00  0.00           C
ATOM   4747  HA  LYS A 947      36.040  30.700  30.700  1.00  0.00           H
ATOM   4748  CB  LYS A 947      37.370  30.010  32.200  1.00  0.00           C
ATOM   4749  HB1 LYS A 947      36.470  29.790  32.830  1.00  0.00           H
ATOM   4750  HB2 LYS A 947      38.030  30.400  33.000  1.00  0.00           H
ATOM   4751  CG  LYS A 947      37.920  28.640  31.680  1.00  0.00           C
ATOM   4752  HG1 LYS A 947      38.730  28.870  30.960  1.00  0.00           H
ATOM   4753  HG2 LYS A 947      37.160  28.050  31.130  1.00  0.00           H
ATOM   4754  CD  LYS A 947      38.500  27.830  32.880  1.00  0.00           C
ATOM   4755  HD1 LYS A 947      37.810  27.700  33.740  1.00  0.00           H
ATOM   4756  HD2 LYS A 947      39.260  28.430  33.440  1.00  0.00           H
ATOM   4757  CE  LYS A 947      39.270  26.520  32.480  1.00  0.00           C
ATOM   4758  HE1 LYS A 947      40.060  26.900  31.800  1.00  0.00           H
ATOM   4759  HE2 LYS A 947      38.700  25.730  31.960  1.00  0.00           H
ATOM   4760  NZ  LYS A 947      39.850  25.810  33.670  1.00  0.00           N
ATOM   4761  HZ1 LYS A 947      39.310  25.660  34.540  1.00  0.00           H
ATOM   4762  HZ2 LYS A 947      40.740  26.170  34.100  1.00  0.00           H
ATOM   4763  HZ3 LYS A 947      40.110  24.860  33.330  1.00  0.00           H
ATOM   4764  C   LYS A 947      36.410  32.360  31.820  1.00  0.00           C
ATOM   4765  O   LYS A 947      35.280  32.840  31.570  1.00  0.00           O
ATOM   4766  N   GLY A 948      37.290  33.120  32.570  1.00  0.00           N
ATOM   4767  HN  GLY A 948      38.240  32.850  32.630  1.00  0.00           H
ATOM   4768  CA  GLY A 948      36.760  34.460  33.080  1.00  0.00           C
ATOM   4769  HA1 GLY A 948      36.350  35.120  32.320  1.00  0.00           H
ATOM   4770  HA2 GLY A 948      37.640  34.850  33.570  1.00  0.00           H
ATOM   4771  C   GLY A 948      35.700  34.270  34.160  1.00  0.00           C
ATOM   4772  O   GLY A 948      35.230  33.180  34.520  1.00  0.00           O
ATOM   4773  N   ALA A 949      35.220  35.430  34.670  1.00  0.00           N
ATOM   4774  HN  ALA A 949      35.720  36.190  34.260  1.00  0.00           H
ATOM   4775  CA  ALA A 949      34.220  35.750  35.650  1.00  0.00           C
ATOM   4776  HA  ALA A 949      33.470  35.010  35.850  1.00  0.00           H
ATOM   4777  CB  ALA A 949      34.900  36.060  36.960  1.00  0.00           C
ATOM   4778  HB1 ALA A 949      35.570  36.920  36.750  1.00  0.00           H
ATOM   4779  HB2 ALA A 949      35.550  35.230  37.320  1.00  0.00           H
ATOM   4780  HB3 ALA A 949      34.230  36.490  37.730  1.00  0.00           H
ATOM   4781  C   ALA A 949      33.450  36.940  35.110  1.00  0.00           C
ATOM   4782  O   ALA A 949      33.710  37.550  34.090  1.00  0.00           O
ATOM   4783  N   GLY A 950      32.420  37.350  35.890  1.00  0.00           N
ATOM   4784  HN  GLY A 950      32.270  37.060  36.820  1.00  0.00           H
ATOM   4785  CA  GLY A 950      31.510  38.460  35.640  1.00  0.00           C
ATOM   4786  HA1 GLY A 950      30.830  38.690  36.440  1.00  0.00           H
ATOM   4787  HA2 GLY A 950      31.060  38.340  34.660  1.00  0.00           H
ATOM   4788  C   GLY A 950      32.330  39.770  35.500  1.00  0.00           C
ATOM   4789  O   GLY A 950      33.530  39.940  35.790  1.00  0.00           O
ATOM   4790  N   TYR A 951      31.660  40.830  35.050  1.00  0.00           N
ATOM   4791  HN  TYR A 951      30.720  40.640  34.790  1.00  0.00           H
ATOM   4792  CA  TYR A 951      32.110  42.130  35.010  1.00  0.00           C
ATOM   4793  HA  TYR A 951      33.060  42.110  34.510  1.00  0.00           H
ATOM   4794  CB  TYR A 951      31.120  42.870  34.030  1.00  0.00           C
ATOM   4795  HB1 TYR A 951      30.120  42.860  34.500  1.00  0.00           H
ATOM   4796  HB2 TYR A 951      31.320  42.340  33.070  1.00  0.00           H
ATOM   4797  CG  TYR A 951      31.400  44.310  33.880  1.00  0.00           C
ATOM   4798  CD1 TYR A 951      30.290  45.080  33.440  1.00  0.00           C
ATOM   4799  HD1 TYR A 951      29.350  44.600  33.220  1.00  0.00           H
ATOM   4800  CE1 TYR A 951      30.360  46.450  33.170  1.00  0.00           C
ATOM   4801  HE1 TYR A 951      29.460  46.940  32.840  1.00  0.00           H
ATOM   4802  CZ  TYR A 951      31.550  47.130  33.550  1.00  0.00           C
ATOM   4803  OH  TYR A 951      31.620  48.580  33.310  1.00  0.00           O
ATOM   4804  HH  TYR A 951      32.430  48.730  32.840  1.00  0.00           H
ATOM   4805  CD2 TYR A 951      32.600  45.060  34.080  1.00  0.00           C
ATOM   4806  HD2 TYR A 951      33.480  44.460  34.200  1.00  0.00           H
ATOM   4807  CE2 TYR A 951      32.660  46.490  33.960  1.00  0.00           C
ATOM   4808  HE2 TYR A 951      33.610  46.930  34.210  1.00  0.00           H
ATOM   4809  C   TYR A 951      32.370  42.750  36.360  1.00  0.00           C
ATOM   4810  O   TYR A 951      33.360  43.400  36.530  1.00  0.00           O
ATOM   4811  N   HSD A 952      31.570  42.480  37.400  1.00  0.00           N
ATOM   4812  HN  HSD A 952      30.790  41.880  37.240  1.00  0.00           H
ATOM   4813  CA  HSD A 952      31.650  43.080  38.740  1.00  0.00           C
ATOM   4814  HA  HSD A 952      32.600  43.580  38.810  1.00  0.00           H
ATOM   4815  CB  HSD A 952      30.510  44.170  38.950  1.00  0.00           C
ATOM   4816  HB1 HSD A 952      30.810  45.060  38.350  1.00  0.00           H
ATOM   4817  HB2 HSD A 952      30.410  44.520  40.010  1.00  0.00           H
ATOM   4818  ND1 HSD A 952      28.330  44.270  37.610  1.00  0.00           N
ATOM   4819  HD1 HSD A 952      28.670  44.950  36.970  1.00  0.00           H
ATOM   4820  CG  HSD A 952      29.080  43.730  38.640  1.00  0.00           C
ATOM   4821  CE1 HSD A 952      27.030  43.750  37.720  1.00  0.00           C
ATOM   4822  HE1 HSD A 952      26.230  44.190  37.110  1.00  0.00           H
ATOM   4823  NE2 HSD A 952      26.930  43.080  38.860  1.00  0.00           N
ATOM   4824  CD2 HSD A 952      28.210  43.020  39.380  1.00  0.00           C
ATOM   4825  HD2 HSD A 952      28.400  42.490  40.310  1.00  0.00           H
ATOM   4826  C   HSD A 952      31.420  42.120  39.910  1.00  0.00           C
ATOM   4827  O   HSD A 952      31.360  42.560  41.030  1.00  0.00           O
ATOM   4828  N   LEU A 953      31.440  40.860  39.650  1.00  0.00           N
ATOM   4829  HN  LEU A 953      31.850  40.650  38.760  1.00  0.00           H
ATOM   4830  CA  LEU A 953      31.130  39.850  40.610  1.00  0.00           C
ATOM   4831  HA  LEU A 953      30.160  40.080  41.060  1.00  0.00           H
ATOM   4832  CB  LEU A 953      31.090  38.510  39.810  1.00  0.00           C
ATOM   4833  HB1 LEU A 953      31.990  38.380  39.180  1.00  0.00           H
ATOM   4834  HB2 LEU A 953      30.160  38.600  39.200  1.00  0.00           H
ATOM   4835  CG  LEU A 953      30.900  37.310  40.710  1.00  0.00           C
ATOM   4836  HG  LEU A 953      31.700  37.170  41.470  1.00  0.00           H
ATOM   4837  CD1 LEU A 953      29.570  37.380  41.420  1.00  0.00           C
ATOM   4838 HD11 LEU A 953      28.800  37.440  40.630  1.00  0.00           H
ATOM   4839 HD12 LEU A 953      29.570  38.260  42.090  1.00  0.00           H
ATOM   4840 HD13 LEU A 953      29.420  36.510  42.110  1.00  0.00           H
ATOM   4841  CD2 LEU A 953      30.960  36.010  39.880  1.00  0.00           C
ATOM   4842 HD21 LEU A 953      30.990  35.070  40.460  1.00  0.00           H
ATOM   4843 HD22 LEU A 953      31.860  36.020  39.220  1.00  0.00           H
ATOM   4844 HD23 LEU A 953      30.030  35.980  39.270  1.00  0.00           H
ATOM   4845  C   LEU A 953      32.150  39.770  41.730  1.00  0.00           C
ATOM   4846  O   LEU A 953      31.750  39.390  42.850  1.00  0.00           O
ATOM   4847  N   ASP A 954      33.360  40.320  41.530  1.00  0.00           N
ATOM   4848  HN  ASP A 954      33.440  40.590  40.570  1.00  0.00           H
ATOM   4849  CA  ASP A 954      34.340  40.640  42.530  1.00  0.00           C
ATOM   4850  HA  ASP A 954      34.630  39.740  43.040  1.00  0.00           H
ATOM   4851  CB  ASP A 954      35.660  41.010  41.890  1.00  0.00           C
ATOM   4852  HB1 ASP A 954      35.980  40.080  41.390  1.00  0.00           H
ATOM   4853  HB2 ASP A 954      36.360  41.280  42.720  1.00  0.00           H
ATOM   4854  CG  ASP A 954      35.700  42.070  40.810  1.00  0.00           C
ATOM   4855  OD1 ASP A 954      35.000  43.070  40.770  1.00  0.00           O
ATOM   4856  OD2 ASP A 954      36.560  41.790  39.730  1.00  0.00           O
ATOM   4857  HD2 ASP A 954      36.260  42.260  38.940  1.00  0.00           H
ATOM   4858  C   ASP A 954      33.970  41.570  43.630  1.00  0.00           C
ATOM   4859  O   ASP A 954      34.250  41.300  44.760  1.00  0.00           O
ATOM   4860  N   LEU A 955      33.330  42.700  43.300  1.00  0.00           N
ATOM   4861  HN  LEU A 955      33.130  42.810  42.330  1.00  0.00           H
ATOM   4862  CA  LEU A 955      32.760  43.660  44.270  1.00  0.00           C
ATOM   4863  HA  LEU A 955      33.550  43.900  44.980  1.00  0.00           H
ATOM   4864  CB  LEU A 955      32.040  44.770  43.540  1.00  0.00           C
ATOM   4865  HB1 LEU A 955      31.360  45.390  44.160  1.00  0.00           H
ATOM   4866  HB2 LEU A 955      31.410  44.360  42.710  1.00  0.00           H
ATOM   4867  CG  LEU A 955      33.000  45.860  42.880  1.00  0.00           C
ATOM   4868  HG  LEU A 955      33.620  45.200  42.240  1.00  0.00           H
ATOM   4869  CD1 LEU A 955      32.180  46.860  42.080  1.00  0.00           C
ATOM   4870 HD11 LEU A 955      31.300  47.240  42.630  1.00  0.00           H
ATOM   4871 HD12 LEU A 955      31.900  46.440  41.080  1.00  0.00           H
ATOM   4872 HD13 LEU A 955      32.850  47.690  41.770  1.00  0.00           H
ATOM   4873  CD2 LEU A 955      33.870  46.530  44.020  1.00  0.00           C
ATOM   4874 HD21 LEU A 955      34.650  47.190  43.590  1.00  0.00           H
ATOM   4875 HD22 LEU A 955      34.330  45.710  44.600  1.00  0.00           H
ATOM   4876 HD23 LEU A 955      33.250  47.170  44.690  1.00  0.00           H
ATOM   4877  C   LEU A 955      31.650  43.120  45.260  1.00  0.00           C
ATOM   4878  O   LEU A 955      31.700  43.230  46.450  1.00  0.00           O
ATOM   4879  N   LEU A 956      30.750  42.280  44.730  1.00  0.00           N
ATOM   4880  HN  LEU A 956      30.650  42.190  43.740  1.00  0.00           H
ATOM   4881  CA  LEU A 956      29.790  41.460  45.480  1.00  0.00           C
ATOM   4882  HA  LEU A 956      29.270  42.040  46.220  1.00  0.00           H
ATOM   4883  CB  LEU A 956      28.830  40.770  44.450  1.00  0.00           C
ATOM   4884  HB1 LEU A 956      29.320  39.930  43.930  1.00  0.00           H
ATOM   4885  HB2 LEU A 956      28.390  41.510  43.740  1.00  0.00           H
ATOM   4886  CG  LEU A 956      27.640  40.100  45.260  1.00  0.00           C
ATOM   4887  HG  LEU A 956      28.120  39.680  46.170  1.00  0.00           H
ATOM   4888  CD1 LEU A 956      26.540  41.130  45.730  1.00  0.00           C
ATOM   4889 HD11 LEU A 956      25.770  41.360  44.980  1.00  0.00           H
ATOM   4890 HD12 LEU A 956      26.930  42.100  46.100  1.00  0.00           H
ATOM   4891 HD13 LEU A 956      26.070  40.760  46.660  1.00  0.00           H
ATOM   4892  CD2 LEU A 956      26.880  39.010  44.610  1.00  0.00           C
ATOM   4893 HD21 LEU A 956      27.540  38.250  44.130  1.00  0.00           H
ATOM   4894 HD22 LEU A 956      26.240  39.410  43.790  1.00  0.00           H
ATOM   4895 HD23 LEU A 956      26.130  38.550  45.290  1.00  0.00           H
ATOM   4896  C   LEU A 956      30.610  40.440  46.340  1.00  0.00           C
ATOM   4897  O   LEU A 956      30.330  40.340  47.540  1.00  0.00           O
ATOM   4898  N   MET A 957      31.620  39.730  45.830  1.00  0.00           N
ATOM   4899  HN  MET A 957      31.750  39.750  44.840  1.00  0.00           H
ATOM   4900  CA  MET A 957      32.250  38.600  46.530  1.00  0.00           C
ATOM   4901  HA  MET A 957      31.540  38.000  47.080  1.00  0.00           H
ATOM   4902  CB  MET A 957      32.830  37.560  45.470  1.00  0.00           C
ATOM   4903  HB1 MET A 957      33.600  36.930  45.970  1.00  0.00           H
ATOM   4904  HB2 MET A 957      33.410  38.230  44.800  1.00  0.00           H
ATOM   4905  CG  MET A 957      31.780  36.660  44.760  1.00  0.00           C
ATOM   4906  HG1 MET A 957      32.270  36.130  43.930  1.00  0.00           H
ATOM   4907  HG2 MET A 957      31.020  37.330  44.310  1.00  0.00           H
ATOM   4908  SD  MET A 957      30.800  35.570  45.830  1.00  0.00           S
ATOM   4909  CE  MET A 957      29.620  34.730  44.690  1.00  0.00           C
ATOM   4910  HE1 MET A 957      30.200  34.330  43.820  1.00  0.00           H
ATOM   4911  HE2 MET A 957      28.910  35.440  44.210  1.00  0.00           H
ATOM   4912  HE3 MET A 957      29.120  33.900  45.230  1.00  0.00           H
ATOM   4913  C   MET A 957      33.300  38.960  47.600  1.00  0.00           C
ATOM   4914  O   MET A 957      33.490  38.280  48.580  1.00  0.00           O
ATOM   4915  N   VAL A 958      33.900  40.180  47.410  1.00  0.00           N
ATOM   4916  HN  VAL A 958      33.910  40.600  46.510  1.00  0.00           H
ATOM   4917  CA  VAL A 958      34.520  40.970  48.500  1.00  0.00           C
ATOM   4918  HA  VAL A 958      35.290  40.400  48.990  1.00  0.00           H
ATOM   4919  CB  VAL A 958      35.260  42.220  47.810  1.00  0.00           C
ATOM   4920  HB  VAL A 958      34.650  42.760  47.040  1.00  0.00           H
ATOM   4921  CG1 VAL A 958      35.810  43.190  48.800  1.00  0.00           C
ATOM   4922 HG11 VAL A 958      35.020  43.940  49.030  1.00  0.00           H
ATOM   4923 HG12 VAL A 958      36.700  43.720  48.390  1.00  0.00           H
ATOM   4924 HG13 VAL A 958      36.180  42.690  49.720  1.00  0.00           H
ATOM   4925  CG2 VAL A 958      36.540  41.700  47.120  1.00  0.00           C
ATOM   4926 HG21 VAL A 958      36.770  42.380  46.280  1.00  0.00           H
ATOM   4927 HG22 VAL A 958      36.460  40.740  46.550  1.00  0.00           H
ATOM   4928 HG23 VAL A 958      37.310  41.520  47.910  1.00  0.00           H
ATOM   4929  C   VAL A 958      33.560  41.570  49.480  1.00  0.00           C
ATOM   4930  O   VAL A 958      33.700  41.270  50.670  1.00  0.00           O
ATOM   4931  N   GLY A 959      32.490  42.180  49.040  1.00  0.00           N
ATOM   4932  HN  GLY A 959      32.580  42.430  48.080  1.00  0.00           H
ATOM   4933  CA  GLY A 959      31.440  42.830  49.730  1.00  0.00           C
ATOM   4934  HA1 GLY A 959      30.870  43.250  48.920  1.00  0.00           H
ATOM   4935  HA2 GLY A 959      31.910  43.520  50.410  1.00  0.00           H
ATOM   4936  C   GLY A 959      30.490  42.110  50.730  1.00  0.00           C
ATOM   4937  O   GLY A 959      30.100  42.690  51.760  1.00  0.00           O
ATOM   4938  N   VAL A 960      30.210  40.820  50.530  1.00  0.00           N
ATOM   4939  HN  VAL A 960      30.340  40.470  49.600  1.00  0.00           H
ATOM   4940  CA  VAL A 960      29.540  39.940  51.450  1.00  0.00           C
ATOM   4941  HA  VAL A 960      28.720  40.510  51.880  1.00  0.00           H
ATOM   4942  CB  VAL A 960      28.870  38.880  50.570  1.00  0.00           C
ATOM   4943  HB  VAL A 960      28.490  39.510  49.740  1.00  0.00           H
ATOM   4944  CG1 VAL A 960      29.760  37.790  50.040  1.00  0.00           C
ATOM   4945 HG11 VAL A 960      30.230  37.170  50.820  1.00  0.00           H
ATOM   4946 HG12 VAL A 960      30.530  38.250  49.380  1.00  0.00           H
ATOM   4947 HG13 VAL A 960      29.130  37.110  49.440  1.00  0.00           H
ATOM   4948  CG2 VAL A 960      27.690  38.250  51.420  1.00  0.00           C
ATOM   4949 HG21 VAL A 960      27.210  37.510  50.740  1.00  0.00           H
ATOM   4950 HG22 VAL A 960      26.990  39.060  51.730  1.00  0.00           H
ATOM   4951 HG23 VAL A 960      27.940  37.870  52.430  1.00  0.00           H
ATOM   4952  C   VAL A 960      30.490  39.400  52.460  1.00  0.00           C
ATOM   4953  O   VAL A 960      30.140  39.040  53.520  1.00  0.00           O
ATOM   4954  N   MET A 961      31.850  39.320  52.140  1.00  0.00           N
ATOM   4955  HN  MET A 961      32.120  39.720  51.260  1.00  0.00           H
ATOM   4956  CA  MET A 961      32.880  38.840  53.070  1.00  0.00           C
ATOM   4957  HA  MET A 961      32.410  38.100  53.690  1.00  0.00           H
ATOM   4958  CB  MET A 961      34.090  38.150  52.380  1.00  0.00           C
ATOM   4959  HB1 MET A 961      34.860  37.840  53.120  1.00  0.00           H
ATOM   4960  HB2 MET A 961      34.590  38.880  51.710  1.00  0.00           H
ATOM   4961  CG  MET A 961      33.540  36.990  51.600  1.00  0.00           C
ATOM   4962  HG1 MET A 961      34.480  36.600  51.170  1.00  0.00           H
ATOM   4963  HG2 MET A 961      32.990  37.400  50.720  1.00  0.00           H
ATOM   4964  SD  MET A 961      32.680  35.720  52.480  1.00  0.00           S
ATOM   4965  CE  MET A 961      34.020  35.290  53.580  1.00  0.00           C
ATOM   4966  HE1 MET A 961      34.880  35.040  52.930  1.00  0.00           H
ATOM   4967  HE2 MET A 961      33.850  34.410  54.250  1.00  0.00           H
ATOM   4968  HE3 MET A 961      34.300  36.150  54.220  1.00  0.00           H
ATOM   4969  C   MET A 961      33.240  39.900  54.110  1.00  0.00           C
ATOM   4970  O   MET A 961      33.730  39.640  55.250  1.00  0.00           O
ATOM   4971  N   LEU A 962      33.010  41.150  53.740  1.00  0.00           N
ATOM   4972  HN  LEU A 962      32.650  41.360  52.830  1.00  0.00           H
ATOM   4973  CA  LEU A 962      33.150  42.270  54.700  1.00  0.00           C
ATOM   4974  HA  LEU A 962      34.090  42.170  55.220  1.00  0.00           H
ATOM   4975  CB  LEU A 962      33.210  43.640  53.940  1.00  0.00           C
ATOM   4976  HB1 LEU A 962      33.300  44.490  54.650  1.00  0.00           H
ATOM   4977  HB2 LEU A 962      32.250  43.770  53.380  1.00  0.00           H
ATOM   4978  CG  LEU A 962      34.390  43.810  52.890  1.00  0.00           C
ATOM   4979  HG  LEU A 962      34.070  43.280  51.980  1.00  0.00           H
ATOM   4980  CD1 LEU A 962      34.490  45.330  52.500  1.00  0.00           C
ATOM   4981 HD11 LEU A 962      35.200  45.540  51.680  1.00  0.00           H
ATOM   4982 HD12 LEU A 962      34.730  45.910  53.420  1.00  0.00           H
ATOM   4983 HD13 LEU A 962      33.470  45.620  52.180  1.00  0.00           H
ATOM   4984  CD2 LEU A 962      35.690  43.120  53.460  1.00  0.00           C
ATOM   4985 HD21 LEU A 962      35.970  43.640  54.410  1.00  0.00           H
ATOM   4986 HD22 LEU A 962      36.580  43.310  52.820  1.00  0.00           H
ATOM   4987 HD23 LEU A 962      35.600  42.010  53.610  1.00  0.00           H
ATOM   4988  C   LEU A 962      32.170  42.260  55.870  1.00  0.00           C
ATOM   4989  O   LEU A 962      32.580  42.550  57.010  1.00  0.00           O
ATOM   4990  N   GLY A 963      30.910  41.850  55.710  1.00  0.00           N
ATOM   4991  HN  GLY A 963      30.530  41.640  54.810  1.00  0.00           H
ATOM   4992  CA  GLY A 963      29.930  41.750  56.800  1.00  0.00           C
ATOM   4993  HA1 GLY A 963      28.990  41.450  56.360  1.00  0.00           H
ATOM   4994  HA2 GLY A 963      29.940  42.610  57.430  1.00  0.00           H
ATOM   4995  C   GLY A 963      30.330  40.580  57.710  1.00  0.00           C
ATOM   4996  O   GLY A 963      30.320  40.570  58.920  1.00  0.00           O
ATOM   4997  N   VAL A 964      30.700  39.480  57.030  1.00  0.00           N
ATOM   4998  HN  VAL A 964      30.540  39.510  56.040  1.00  0.00           H
ATOM   4999  CA  VAL A 964      31.330  38.280  57.590  1.00  0.00           C
ATOM   5000  HA  VAL A 964      30.570  37.970  58.290  1.00  0.00           H
ATOM   5001  CB  VAL A 964      31.550  37.130  56.560  1.00  0.00           C
ATOM   5002  HB  VAL A 964      32.200  37.470  55.720  1.00  0.00           H
ATOM   5003  CG1 VAL A 964      32.470  35.960  57.080  1.00  0.00           C
ATOM   5004 HG11 VAL A 964      32.070  35.600  58.050  1.00  0.00           H
ATOM   5005 HG12 VAL A 964      33.490  36.330  57.300  1.00  0.00           H
ATOM   5006 HG13 VAL A 964      32.570  35.190  56.290  1.00  0.00           H
ATOM   5007  CG2 VAL A 964      30.140  36.650  56.170  1.00  0.00           C
ATOM   5008 HG21 VAL A 964      29.690  36.300  57.120  1.00  0.00           H
ATOM   5009 HG22 VAL A 964      30.300  35.810  55.460  1.00  0.00           H
ATOM   5010 HG23 VAL A 964      29.580  37.510  55.770  1.00  0.00           H
ATOM   5011  C   VAL A 964      32.590  38.450  58.470  1.00  0.00           C
ATOM   5012  O   VAL A 964      32.800  38.020  59.570  1.00  0.00           O
ATOM   5013  N   CYS A 965      33.490  39.220  57.930  1.00  0.00           N
ATOM   5014  HN  CYS A 965      33.560  39.430  56.950  1.00  0.00           H
ATOM   5015  CA  CYS A 965      34.680  39.640  58.620  1.00  0.00           C
ATOM   5016  HA  CYS A 965      35.200  38.760  58.970  1.00  0.00           H
ATOM   5017  CB  CYS A 965      35.770  40.220  57.620  1.00  0.00           C
ATOM   5018  HB1 CYS A 965      36.520  40.810  58.190  1.00  0.00           H
ATOM   5019  HB2 CYS A 965      35.290  41.010  57.000  1.00  0.00           H
ATOM   5020  SG  CYS A 965      36.540  38.820  56.620  1.00  0.00           S
ATOM   5021  HG1 CYS A 965      35.820  38.750  55.510  1.00  0.00           H
ATOM   5022  C   CYS A 965      34.460  40.620  59.790  1.00  0.00           C
ATOM   5023  O   CYS A 965      35.050  40.520  60.810  1.00  0.00           O
ATOM   5024  N   SER A 966      33.570  41.590  59.640  1.00  0.00           N
ATOM   5025  HN  SER A 966      33.080  41.720  58.790  1.00  0.00           H
ATOM   5026  CA  SER A 966      33.240  42.560  60.720  1.00  0.00           C
ATOM   5027  HA  SER A 966      34.180  43.040  60.940  1.00  0.00           H
ATOM   5028  CB  SER A 966      32.390  43.760  60.180  1.00  0.00           C
ATOM   5029  HB1 SER A 966      32.360  44.490  61.010  1.00  0.00           H
ATOM   5030  HB2 SER A 966      31.320  43.520  59.980  1.00  0.00           H
ATOM   5031  OG  SER A 966      32.990  44.400  59.060  1.00  0.00           O
ATOM   5032  HG1 SER A 966      33.140  43.690  58.420  1.00  0.00           H
ATOM   5033  C   SER A 966      32.650  41.950  62.000  1.00  0.00           C
ATOM   5034  O   SER A 966      33.130  42.310  63.060  1.00  0.00           O
ATOM   5035  N   VAL A 967      31.700  41.020  61.930  1.00  0.00           N
ATOM   5036  HN  VAL A 967      31.380  40.780  61.010  1.00  0.00           H
ATOM   5037  CA  VAL A 967      31.180  40.230  63.020  1.00  0.00           C
ATOM   5038  HA  VAL A 967      30.900  40.840  63.860  1.00  0.00           H
ATOM   5039  CB  VAL A 967      30.010  39.370  62.590  1.00  0.00           C
ATOM   5040  HB  VAL A 967      30.310  38.760  61.710  1.00  0.00           H
ATOM   5041  CG1 VAL A 967      29.470  38.410  63.710  1.00  0.00           C
ATOM   5042 HG11 VAL A 967      30.250  37.680  64.000  1.00  0.00           H
ATOM   5043 HG12 VAL A 967      28.540  37.960  63.330  1.00  0.00           H
ATOM   5044 HG13 VAL A 967      29.220  38.990  64.620  1.00  0.00           H
ATOM   5045  CG2 VAL A 967      28.880  40.340  62.170  1.00  0.00           C
ATOM   5046 HG21 VAL A 967      27.920  39.790  62.010  1.00  0.00           H
ATOM   5047 HG22 VAL A 967      29.170  40.770  61.190  1.00  0.00           H
ATOM   5048 HG23 VAL A 967      28.590  41.160  62.850  1.00  0.00           H
ATOM   5049  C   VAL A 967      32.260  39.360  63.600  1.00  0.00           C
ATOM   5050  O   VAL A 967      32.220  38.950  64.790  1.00  0.00           O
ATOM   5051  N   MET A 968      33.330  38.990  62.850  1.00  0.00           N
ATOM   5052  HN  MET A 968      33.300  39.240  61.880  1.00  0.00           H
ATOM   5053  CA  MET A 968      34.530  38.390  63.420  1.00  0.00           C
ATOM   5054  HA  MET A 968      34.280  37.850  64.320  1.00  0.00           H
ATOM   5055  CB  MET A 968      35.110  37.360  62.410  1.00  0.00           C
ATOM   5056  HB1 MET A 968      36.150  37.040  62.600  1.00  0.00           H
ATOM   5057  HB2 MET A 968      35.050  37.910  61.440  1.00  0.00           H
ATOM   5058  CG  MET A 968      34.380  35.970  62.220  1.00  0.00           C
ATOM   5059  HG1 MET A 968      34.770  35.600  61.250  1.00  0.00           H
ATOM   5060  HG2 MET A 968      33.330  36.300  62.070  1.00  0.00           H
[truncated: 6,873,249 more chars]
