# Supplementary material for: CryoEM and computational modeling structural insights into the pH regulator NBCn1
Source: Nat Commun. 2025 Nov 11;16:9932. doi: 10.1038/s41467-025-64868-z (PMC12606367; doi:10.1038/s41467-025-64868-z)
Supplement: Supplementary file 7 — Supplementary Data 5 [file 41467_2025_64868_MOESM7_ESM.zip › 100ns_z_restr_MD_NBCn1_2NaCO3/hNBCn1_IF/z-restr_hNBCn1_IF_2NaCO3_last_step_18.pdb]

REMARK    GENERATED BY TRJCONV
TITLE     Title t= 101000.00000 step= 50500000
REMARK    THIS IS A SIMULATION BOX
CRYST1   92.882   92.882  103.549  90.00  90.00  90.00 P 1           1
MODEL        1
ATOM      1  N   LEU A 585      25.240  41.040  34.640  1.00  0.00           N
ATOM      2  HT1 LEU A 585      24.210  41.140  34.600  1.00  0.00           H
ATOM      3  HT2 LEU A 585      25.600  40.410  33.900  1.00  0.00           H
ATOM      4  HT3 LEU A 585      25.610  42.000  34.500  1.00  0.00           H
ATOM      5  CA  LEU A 585      25.730  40.560  35.980  1.00  0.00           C
ATOM      6  HA  LEU A 585      26.790  40.540  35.800  1.00  0.00           H
ATOM      7  CB  LEU A 585      25.220  41.580  37.030  1.00  0.00           C
ATOM      8  HB1 LEU A 585      24.120  41.700  36.940  1.00  0.00           H
ATOM      9  HB2 LEU A 585      25.670  42.570  36.770  1.00  0.00           H
ATOM     10  CG  LEU A 585      25.700  41.310  38.500  1.00  0.00           C
ATOM     11  HG  LEU A 585      25.580  42.290  39.010  1.00  0.00           H
ATOM     12  CD1 LEU A 585      24.950  40.200  39.290  1.00  0.00           C
ATOM     13 HD11 LEU A 585      25.260  39.210  38.920  1.00  0.00           H
ATOM     14 HD12 LEU A 585      23.860  40.370  39.090  1.00  0.00           H
ATOM     15 HD13 LEU A 585      25.190  40.330  40.380  1.00  0.00           H
ATOM     16  CD2 LEU A 585      27.210  40.980  38.530  1.00  0.00           C
ATOM     17 HD21 LEU A 585      27.400  39.990  38.050  1.00  0.00           H
ATOM     18 HD22 LEU A 585      27.700  40.990  39.530  1.00  0.00           H
ATOM     19 HD23 LEU A 585      27.760  41.650  37.830  1.00  0.00           H
ATOM     20  C   LEU A 585      25.240  39.140  36.140  1.00  0.00           C
ATOM     21  O   LEU A 585      26.010  38.260  35.910  1.00  0.00           O
ATOM     22  N   ILE A 586      23.970  38.890  36.440  1.00  0.00           N
ATOM     23  HN  ILE A 586      23.360  39.680  36.410  1.00  0.00           H
ATOM     24  CA  ILE A 586      23.300  37.610  36.650  1.00  0.00           C
ATOM     25  HA  ILE A 586      23.880  37.080  37.390  1.00  0.00           H
ATOM     26  CB  ILE A 586      21.890  37.510  37.200  1.00  0.00           C
ATOM     27  HB  ILE A 586      21.190  38.060  36.540  1.00  0.00           H
ATOM     28  CG2 ILE A 586      21.320  36.040  37.320  1.00  0.00           C
ATOM     29 HG21 ILE A 586      21.900  35.400  38.020  1.00  0.00           H
ATOM     30 HG22 ILE A 586      21.200  35.550  36.340  1.00  0.00           H
ATOM     31 HG23 ILE A 586      20.280  36.080  37.720  1.00  0.00           H
ATOM     32  CG1 ILE A 586      21.820  38.210  38.610  1.00  0.00           C
ATOM     33 HG11 ILE A 586      20.750  38.240  38.890  1.00  0.00           H
ATOM     34 HG12 ILE A 586      22.090  39.280  38.490  1.00  0.00           H
ATOM     35  CD  ILE A 586      22.680  37.650  39.730  1.00  0.00           C
ATOM     36  HD1 ILE A 586      22.320  36.630  39.990  1.00  0.00           H
ATOM     37  HD2 ILE A 586      22.560  38.290  40.630  1.00  0.00           H
ATOM     38  HD3 ILE A 586      23.750  37.590  39.470  1.00  0.00           H
ATOM     39  C   ILE A 586      23.460  36.750  35.450  1.00  0.00           C
ATOM     40  O   ILE A 586      23.770  35.550  35.600  1.00  0.00           O
ATOM     41  N   LEU A 587      23.250  37.340  34.230  1.00  0.00           N
ATOM     42  HN  LEU A 587      23.120  38.330  34.230  1.00  0.00           H
ATOM     43  CA  LEU A 587      23.160  36.610  33.000  1.00  0.00           C
ATOM     44  HA  LEU A 587      22.320  35.950  33.020  1.00  0.00           H
ATOM     45  CB  LEU A 587      23.100  37.740  31.810  1.00  0.00           C
ATOM     46  HB1 LEU A 587      24.020  38.370  31.850  1.00  0.00           H
ATOM     47  HB2 LEU A 587      22.340  38.490  32.100  1.00  0.00           H
ATOM     48  CG  LEU A 587      22.980  37.120  30.460  1.00  0.00           C
ATOM     49  HG  LEU A 587      22.410  36.160  30.520  1.00  0.00           H
ATOM     50  CD1 LEU A 587      22.290  38.090  29.470  1.00  0.00           C
ATOM     51 HD11 LEU A 587      22.230  37.710  28.430  1.00  0.00           H
ATOM     52 HD12 LEU A 587      22.740  39.110  29.550  1.00  0.00           H
ATOM     53 HD13 LEU A 587      21.250  38.270  29.810  1.00  0.00           H
ATOM     54  CD2 LEU A 587      24.320  36.890  29.740  1.00  0.00           C
ATOM     55 HD21 LEU A 587      25.050  36.360  30.390  1.00  0.00           H
ATOM     56 HD22 LEU A 587      24.870  37.810  29.410  1.00  0.00           H
ATOM     57 HD23 LEU A 587      24.180  36.350  28.770  1.00  0.00           H
ATOM     58  C   LEU A 587      24.500  35.850  32.830  1.00  0.00           C
ATOM     59  O   LEU A 587      24.540  34.690  32.520  1.00  0.00           O
ATOM     60  N   ASP A 588      25.590  36.620  33.060  1.00  0.00           N
ATOM     61  HN  ASP A 588      25.430  37.540  33.400  1.00  0.00           H
ATOM     62  CA  ASP A 588      26.940  36.150  32.880  1.00  0.00           C
ATOM     63  HA  ASP A 588      27.110  35.930  31.840  1.00  0.00           H
ATOM     64  CB  ASP A 588      28.040  37.320  33.150  1.00  0.00           C
ATOM     65  HB1 ASP A 588      28.990  37.000  32.670  1.00  0.00           H
ATOM     66  HB2 ASP A 588      28.110  37.410  34.260  1.00  0.00           H
ATOM     67  CG  ASP A 588      27.520  38.570  32.520  1.00  0.00           C
ATOM     68  OD1 ASP A 588      27.940  38.930  31.410  1.00  0.00           O
ATOM     69  OD2 ASP A 588      26.620  39.240  33.100  1.00  0.00           O
ATOM     70  C   ASP A 588      27.220  34.880  33.720  1.00  0.00           C
ATOM     71  O   ASP A 588      27.790  33.820  33.290  1.00  0.00           O
ATOM     72  N   ILE A 589      26.790  34.970  34.970  1.00  0.00           N
ATOM     73  HN  ILE A 589      26.220  35.750  35.210  1.00  0.00           H
ATOM     74  CA  ILE A 589      27.000  34.000  36.060  1.00  0.00           C
ATOM     75  HA  ILE A 589      28.050  33.740  36.140  1.00  0.00           H
ATOM     76  CB  ILE A 589      26.610  34.540  37.420  1.00  0.00           C
ATOM     77  HB  ILE A 589      25.510  34.720  37.380  1.00  0.00           H
ATOM     78  CG2 ILE A 589      26.790  33.380  38.490  1.00  0.00           C
ATOM     79 HG21 ILE A 589      26.510  33.770  39.490  1.00  0.00           H
ATOM     80 HG22 ILE A 589      27.860  33.050  38.500  1.00  0.00           H
ATOM     81 HG23 ILE A 589      26.090  32.540  38.280  1.00  0.00           H
ATOM     82  CG1 ILE A 589      27.350  35.850  37.730  1.00  0.00           C
ATOM     83 HG11 ILE A 589      27.460  36.450  36.800  1.00  0.00           H
ATOM     84 HG12 ILE A 589      28.370  35.540  38.030  1.00  0.00           H
ATOM     85  CD  ILE A 589      26.680  36.490  38.890  1.00  0.00           C
ATOM     86  HD1 ILE A 589      25.650  36.860  38.660  1.00  0.00           H
ATOM     87  HD2 ILE A 589      27.240  37.380  39.230  1.00  0.00           H
ATOM     88  HD3 ILE A 589      26.600  35.820  39.770  1.00  0.00           H
ATOM     89  C   ILE A 589      26.220  32.750  35.810  1.00  0.00           C
ATOM     90  O   ILE A 589      26.770  31.700  36.000  1.00  0.00           O
ATOM     91  N   LYS A 590      24.930  32.710  35.270  1.00  0.00           N
ATOM     92  HN  LYS A 590      24.470  33.600  35.250  1.00  0.00           H
ATOM     93  CA  LYS A 590      24.340  31.580  34.600  1.00  0.00           C
ATOM     94  HA  LYS A 590      24.450  30.780  35.310  1.00  0.00           H
ATOM     95  CB  LYS A 590      22.850  31.940  34.400  1.00  0.00           C
ATOM     96  HB1 LYS A 590      22.320  30.990  34.160  1.00  0.00           H
ATOM     97  HB2 LYS A 590      22.660  32.730  33.620  1.00  0.00           H
ATOM     98  CG  LYS A 590      22.140  32.260  35.690  1.00  0.00           C
ATOM     99  HG1 LYS A 590      22.530  33.250  36.000  1.00  0.00           H
ATOM    100  HG2 LYS A 590      22.550  31.490  36.400  1.00  0.00           H
ATOM    101  CD  LYS A 590      20.550  32.170  35.540  1.00  0.00           C
ATOM    102  HD1 LYS A 590      20.320  31.170  35.110  1.00  0.00           H
ATOM    103  HD2 LYS A 590      20.170  32.780  34.690  1.00  0.00           H
ATOM    104  CE  LYS A 590      19.750  32.330  36.850  1.00  0.00           C
ATOM    105  HE1 LYS A 590      19.990  33.340  37.240  1.00  0.00           H
ATOM    106  HE2 LYS A 590      20.110  31.570  37.580  1.00  0.00           H
ATOM    107  NZ  LYS A 590      18.330  32.180  36.620  1.00  0.00           N
ATOM    108  HZ1 LYS A 590      18.070  31.240  36.290  1.00  0.00           H
ATOM    109  HZ2 LYS A 590      18.000  32.980  36.030  1.00  0.00           H
ATOM    110  HZ3 LYS A 590      17.830  32.150  37.540  1.00  0.00           H
ATOM    111  C   LYS A 590      24.980  31.090  33.330  1.00  0.00           C
ATOM    112  O   LYS A 590      25.100  29.900  33.170  1.00  0.00           O
ATOM    113  N   ARG A 591      25.460  31.960  32.410  1.00  0.00           N
ATOM    114  HN  ARG A 591      25.360  32.940  32.560  1.00  0.00           H
ATOM    115  CA  ARG A 591      26.150  31.530  31.200  1.00  0.00           C
ATOM    116  HA  ARG A 591      25.490  30.840  30.700  1.00  0.00           H
ATOM    117  CB  ARG A 591      26.420  32.710  30.200  1.00  0.00           C
ATOM    118  HB1 ARG A 591      27.170  32.560  29.400  1.00  0.00           H
ATOM    119  HB2 ARG A 591      26.750  33.500  30.900  1.00  0.00           H
ATOM    120  CG  ARG A 591      25.160  33.360  29.510  1.00  0.00           C
ATOM    121  HG1 ARG A 591      25.410  34.270  28.920  1.00  0.00           H
ATOM    122  HG2 ARG A 591      24.530  33.720  30.360  1.00  0.00           H
ATOM    123  CD  ARG A 591      24.340  32.420  28.610  1.00  0.00           C
ATOM    124  HD1 ARG A 591      23.710  31.660  29.110  1.00  0.00           H
ATOM    125  HD2 ARG A 591      25.090  31.900  27.980  1.00  0.00           H
ATOM    126  NE  ARG A 591      23.530  33.280  27.720  1.00  0.00           N
ATOM    127  HE  ARG A 591      23.860  33.460  26.790  1.00  0.00           H
ATOM    128  CZ  ARG A 591      22.330  33.830  28.020  1.00  0.00           C
ATOM    129  NH1 ARG A 591      21.590  33.450  29.040  1.00  0.00           N
ATOM    130 HH11 ARG A 591      21.900  32.710  29.630  1.00  0.00           H
ATOM    131 HH12 ARG A 591      20.660  33.760  29.180  1.00  0.00           H
ATOM    132  NH2 ARG A 591      21.790  34.650  27.160  1.00  0.00           N
ATOM    133 HH21 ARG A 591      20.900  35.050  27.380  1.00  0.00           H
ATOM    134 HH22 ARG A 591      22.310  34.830  26.330  1.00  0.00           H
ATOM    135  C   ARG A 591      27.450  30.710  31.390  1.00  0.00           C
ATOM    136  O   ARG A 591      27.570  29.600  30.800  1.00  0.00           O
ATOM    137  N   LYS A 592      28.400  31.110  32.270  1.00  0.00           N
ATOM    138  HN  LYS A 592      28.420  31.970  32.790  1.00  0.00           H
ATOM    139  CA  LYS A 592      29.620  30.370  32.580  1.00  0.00           C
ATOM    140  HA  LYS A 592      29.760  29.750  31.700  1.00  0.00           H
ATOM    141  CB  LYS A 592      30.830  31.330  32.620  1.00  0.00           C
ATOM    142  HB1 LYS A 592      31.770  30.780  32.820  1.00  0.00           H
ATOM    143  HB2 LYS A 592      30.680  32.060  33.440  1.00  0.00           H
ATOM    144  CG  LYS A 592      31.010  32.150  31.290  1.00  0.00           C
ATOM    145  HG1 LYS A 592      30.150  32.840  31.110  1.00  0.00           H
ATOM    146  HG2 LYS A 592      30.970  31.410  30.470  1.00  0.00           H
ATOM    147  CD  LYS A 592      32.350  32.850  31.160  1.00  0.00           C
ATOM    148  HD1 LYS A 592      33.040  31.980  31.240  1.00  0.00           H
ATOM    149  HD2 LYS A 592      32.420  33.550  32.020  1.00  0.00           H
ATOM    150  CE  LYS A 592      32.520  33.620  29.850  1.00  0.00           C
ATOM    151  HE1 LYS A 592      33.550  34.030  29.870  1.00  0.00           H
ATOM    152  HE2 LYS A 592      31.790  34.450  29.740  1.00  0.00           H
ATOM    153  NZ  LYS A 592      32.330  32.850  28.590  1.00  0.00           N
ATOM    154  HZ1 LYS A 592      32.810  31.930  28.580  1.00  0.00           H
ATOM    155  HZ2 LYS A 592      32.750  33.410  27.810  1.00  0.00           H
ATOM    156  HZ3 LYS A 592      31.310  32.680  28.450  1.00  0.00           H
ATOM    157  C   LYS A 592      29.510  29.480  33.800  1.00  0.00           C
ATOM    158  O   LYS A 592      30.540  29.100  34.350  1.00  0.00           O
ATOM    159  N   ALA A 593      28.280  29.250  34.240  1.00  0.00           N
ATOM    160  HN  ALA A 593      27.600  29.680  33.660  1.00  0.00           H
ATOM    161  CA  ALA A 593      27.970  28.190  35.220  1.00  0.00           C
ATOM    162  HA  ALA A 593      28.370  28.570  36.150  1.00  0.00           H
ATOM    163  CB  ALA A 593      26.460  28.160  35.520  1.00  0.00           C
ATOM    164  HB1 ALA A 593      26.110  29.170  35.800  1.00  0.00           H
ATOM    165  HB2 ALA A 593      26.210  27.470  36.350  1.00  0.00           H
ATOM    166  HB3 ALA A 593      26.010  27.950  34.530  1.00  0.00           H
ATOM    167  C   ALA A 593      28.500  26.780  34.990  1.00  0.00           C
ATOM    168  O   ALA A 593      29.250  26.260  35.890  1.00  0.00           O
ATOM    169  N   PRO A 594      28.360  26.110  33.790  1.00  0.00           N
ATOM    170  CD  PRO A 594      27.570  26.650  32.640  1.00  0.00           C
ATOM    171  HD1 PRO A 594      27.980  27.600  32.250  1.00  0.00           H
ATOM    172  HD2 PRO A 594      26.490  26.840  32.780  1.00  0.00           H
ATOM    173  CA  PRO A 594      28.820  24.770  33.570  1.00  0.00           C
ATOM    174  HA  PRO A 594      28.550  24.130  34.420  1.00  0.00           H
ATOM    175  CB  PRO A 594      28.060  24.310  32.300  1.00  0.00           C
ATOM    176  HB1 PRO A 594      27.020  24.010  32.580  1.00  0.00           H
ATOM    177  HB2 PRO A 594      28.650  23.610  31.680  1.00  0.00           H
ATOM    178  CG  PRO A 594      27.860  25.660  31.570  1.00  0.00           C
ATOM    179  HG1 PRO A 594      28.710  26.050  30.980  1.00  0.00           H
ATOM    180  HG2 PRO A 594      27.030  25.460  30.860  1.00  0.00           H
ATOM    181  C   PRO A 594      30.330  24.740  33.260  1.00  0.00           C
ATOM    182  O   PRO A 594      30.740  23.630  32.980  1.00  0.00           O
ATOM    183  N   PHE A 595      31.060  25.840  33.350  1.00  0.00           N
ATOM    184  HN  PHE A 595      30.860  26.780  33.590  1.00  0.00           H
ATOM    185  CA  PHE A 595      32.510  25.850  33.150  1.00  0.00           C
ATOM    186  HA  PHE A 595      32.830  24.960  32.640  1.00  0.00           H
ATOM    187  CB  PHE A 595      33.080  27.050  32.310  1.00  0.00           C
ATOM    188  HB1 PHE A 595      34.150  26.820  32.140  1.00  0.00           H
ATOM    189  HB2 PHE A 595      32.970  27.990  32.900  1.00  0.00           H
ATOM    190  CG  PHE A 595      32.350  27.190  30.970  1.00  0.00           C
ATOM    191  CD1 PHE A 595      31.890  28.450  30.600  1.00  0.00           C
ATOM    192  HD1 PHE A 595      32.150  29.410  31.040  1.00  0.00           H
ATOM    193  CE1 PHE A 595      31.150  28.550  29.390  1.00  0.00           C
ATOM    194  HE1 PHE A 595      30.950  29.490  28.930  1.00  0.00           H
ATOM    195  CZ  PHE A 595      30.780  27.410  28.710  1.00  0.00           C
ATOM    196  HZ  PHE A 595      30.270  27.470  27.760  1.00  0.00           H
ATOM    197  CD2 PHE A 595      32.120  26.060  30.160  1.00  0.00           C
ATOM    198  HD2 PHE A 595      32.670  25.170  30.430  1.00  0.00           H
ATOM    199  CE2 PHE A 595      31.320  26.140  29.040  1.00  0.00           C
ATOM    200  HE2 PHE A 595      31.170  25.230  28.500  1.00  0.00           H
ATOM    201  C   PHE A 595      33.270  25.720  34.410  1.00  0.00           C
ATOM    202  O   PHE A 595      34.460  25.740  34.470  1.00  0.00           O
ATOM    203  N   PHE A 596      32.500  25.490  35.490  1.00  0.00           N
ATOM    204  HN  PHE A 596      31.510  25.410  35.410  1.00  0.00           H
ATOM    205  CA  PHE A 596      33.000  25.350  36.840  1.00  0.00           C
ATOM    206  HA  PHE A 596      33.550  26.250  37.050  1.00  0.00           H
ATOM    207  CB  PHE A 596      31.910  25.100  37.890  1.00  0.00           C
ATOM    208  HB1 PHE A 596      31.590  24.030  37.990  1.00  0.00           H
ATOM    209  HB2 PHE A 596      30.990  25.600  37.520  1.00  0.00           H
ATOM    210  CG  PHE A 596      32.210  25.530  39.260  1.00  0.00           C
ATOM    211  CD1 PHE A 596      31.540  26.730  39.720  1.00  0.00           C
ATOM    212  HD1 PHE A 596      30.900  27.270  39.030  1.00  0.00           H
ATOM    213  CE1 PHE A 596      31.880  27.190  40.980  1.00  0.00           C
ATOM    214  HE1 PHE A 596      31.530  28.110  41.420  1.00  0.00           H
ATOM    215  CZ  PHE A 596      32.610  26.440  41.880  1.00  0.00           C
ATOM    216  HZ  PHE A 596      32.940  26.750  42.860  1.00  0.00           H
ATOM    217  CD2 PHE A 596      32.910  24.700  40.170  1.00  0.00           C
ATOM    218  HD2 PHE A 596      33.250  23.720  39.870  1.00  0.00           H
ATOM    219  CE2 PHE A 596      33.150  25.220  41.450  1.00  0.00           C
ATOM    220  HE2 PHE A 596      33.630  24.610  42.210  1.00  0.00           H
ATOM    221  C   PHE A 596      34.060  24.240  37.010  1.00  0.00           C
ATOM    222  O   PHE A 596      35.050  24.380  37.750  1.00  0.00           O
ATOM    223  N   LEU A 597      33.860  23.040  36.470  1.00  0.00           N
ATOM    224  HN  LEU A 597      32.960  22.790  36.120  1.00  0.00           H
ATOM    225  CA  LEU A 597      34.830  21.930  36.670  1.00  0.00           C
ATOM    226  HA  LEU A 597      35.270  21.900  37.650  1.00  0.00           H
ATOM    227  CB  LEU A 597      34.080  20.540  36.480  1.00  0.00           C
ATOM    228  HB1 LEU A 597      33.680  20.340  35.460  1.00  0.00           H
ATOM    229  HB2 LEU A 597      33.180  20.630  37.120  1.00  0.00           H
ATOM    230  CG  LEU A 597      34.850  19.240  36.910  1.00  0.00           C
ATOM    231  HG  LEU A 597      35.920  19.340  36.630  1.00  0.00           H
ATOM    232  CD1 LEU A 597      34.940  19.040  38.400  1.00  0.00           C
ATOM    233 HD11 LEU A 597      35.180  19.960  38.990  1.00  0.00           H
ATOM    234 HD12 LEU A 597      35.670  18.250  38.660  1.00  0.00           H
ATOM    235 HD13 LEU A 597      33.960  18.640  38.730  1.00  0.00           H
ATOM    236  CD2 LEU A 597      34.280  17.950  36.320  1.00  0.00           C
ATOM    237 HD21 LEU A 597      34.890  17.140  36.780  1.00  0.00           H
ATOM    238 HD22 LEU A 597      34.290  17.940  35.200  1.00  0.00           H
ATOM    239 HD23 LEU A 597      33.240  17.740  36.620  1.00  0.00           H
ATOM    240  C   LEU A 597      36.040  21.990  35.670  1.00  0.00           C
ATOM    241  O   LEU A 597      37.130  21.380  35.840  1.00  0.00           O
ATOM    242  N   SER A 598      35.860  22.670  34.530  1.00  0.00           N
ATOM    243  HN  SER A 598      34.980  23.040  34.240  1.00  0.00           H
ATOM    244  CA  SER A 598      36.970  22.910  33.520  1.00  0.00           C
ATOM    245  HA  SER A 598      37.240  21.960  33.090  1.00  0.00           H
ATOM    246  CB  SER A 598      36.470  23.830  32.350  1.00  0.00           C
ATOM    247  HB1 SER A 598      37.140  23.690  31.480  1.00  0.00           H
ATOM    248  HB2 SER A 598      36.470  24.870  32.720  1.00  0.00           H
ATOM    249  OG  SER A 598      35.060  23.570  32.010  1.00  0.00           O
ATOM    250  HG1 SER A 598      35.110  22.820  31.420  1.00  0.00           H
ATOM    251  C   SER A 598      38.250  23.590  34.080  1.00  0.00           C
ATOM    252  O   SER A 598      39.310  23.140  33.760  1.00  0.00           O
ATOM    253  N   ASP A 599      38.050  24.520  35.050  1.00  0.00           N
ATOM    254  HN  ASP A 599      37.140  24.910  35.160  1.00  0.00           H
ATOM    255  CA  ASP A 599      39.140  25.030  35.820  1.00  0.00           C
ATOM    256  HA  ASP A 599      39.830  25.560  35.180  1.00  0.00           H
ATOM    257  CB  ASP A 599      38.500  26.170  36.730  1.00  0.00           C
ATOM    258  HB1 ASP A 599      39.330  26.490  37.410  1.00  0.00           H
ATOM    259  HB2 ASP A 599      37.630  25.730  37.250  1.00  0.00           H
ATOM    260  CG  ASP A 599      37.900  27.350  35.990  1.00  0.00           C
ATOM    261  OD1 ASP A 599      37.450  28.300  36.720  1.00  0.00           O
ATOM    262  OD2 ASP A 599      38.060  27.430  34.770  1.00  0.00           O
ATOM    263  C   ASP A 599      40.030  24.020  36.560  1.00  0.00           C
ATOM    264  O   ASP A 599      41.270  24.210  36.640  1.00  0.00           O
ATOM    265  N   PHE A 600      39.510  23.000  37.240  1.00  0.00           N
ATOM    266  HN  PHE A 600      38.520  22.910  37.160  1.00  0.00           H
ATOM    267  CA  PHE A 600      40.190  21.970  37.920  1.00  0.00           C
ATOM    268  HA  PHE A 600      41.040  22.470  38.370  1.00  0.00           H
ATOM    269  CB  PHE A 600      39.270  21.230  38.860  1.00  0.00           C
ATOM    270  HB1 PHE A 600      39.800  20.380  39.350  1.00  0.00           H
ATOM    271  HB2 PHE A 600      38.330  20.950  38.330  1.00  0.00           H
ATOM    272  CG  PHE A 600      38.870  22.130  39.930  1.00  0.00           C
ATOM    273  CD1 PHE A 600      39.800  22.390  40.900  1.00  0.00           C
ATOM    274  HD1 PHE A 600      40.790  21.990  40.820  1.00  0.00           H
ATOM    275  CE1 PHE A 600      39.530  23.130  42.020  1.00  0.00           C
ATOM    276  HE1 PHE A 600      40.320  23.520  42.650  1.00  0.00           H
ATOM    277  CZ  PHE A 600      38.290  23.710  42.100  1.00  0.00           C
ATOM    278  HZ  PHE A 600      37.960  24.350  42.900  1.00  0.00           H
ATOM    279  CD2 PHE A 600      37.550  22.620  40.050  1.00  0.00           C
ATOM    280  HD2 PHE A 600      36.770  22.430  39.330  1.00  0.00           H
ATOM    281  CE2 PHE A 600      37.260  23.450  41.180  1.00  0.00           C
ATOM    282  HE2 PHE A 600      36.230  23.770  41.290  1.00  0.00           H
ATOM    283  C   PHE A 600      40.820  20.920  36.970  1.00  0.00           C
ATOM    284  O   PHE A 600      41.940  20.510  37.260  1.00  0.00           O
ATOM    285  N   LYS A 601      40.200  20.710  35.790  1.00  0.00           N
ATOM    286  HN  LYS A 601      39.230  20.940  35.810  1.00  0.00           H
ATOM    287  CA  LYS A 601      40.800  19.960  34.690  1.00  0.00           C
ATOM    288  HA  LYS A 601      41.180  19.100  35.200  1.00  0.00           H
ATOM    289  CB  LYS A 601      39.710  19.710  33.620  1.00  0.00           C
ATOM    290  HB1 LYS A 601      40.250  19.500  32.670  1.00  0.00           H
ATOM    291  HB2 LYS A 601      39.190  20.690  33.460  1.00  0.00           H
ATOM    292  CG  LYS A 601      38.700  18.580  33.990  1.00  0.00           C
ATOM    293  HG1 LYS A 601      38.410  18.550  35.070  1.00  0.00           H
ATOM    294  HG2 LYS A 601      39.210  17.620  33.790  1.00  0.00           H
ATOM    295  CD  LYS A 601      37.340  18.510  33.250  1.00  0.00           C
ATOM    296  HD1 LYS A 601      36.850  19.510  33.270  1.00  0.00           H
ATOM    297  HD2 LYS A 601      36.680  17.790  33.790  1.00  0.00           H
ATOM    298  CE  LYS A 601      37.430  18.070  31.790  1.00  0.00           C
ATOM    299  HE1 LYS A 601      38.030  18.780  31.180  1.00  0.00           H
ATOM    300  HE2 LYS A 601      36.430  18.090  31.300  1.00  0.00           H
ATOM    301  NZ  LYS A 601      38.030  16.710  31.430  1.00  0.00           N
ATOM    302  HZ1 LYS A 601      37.690  16.450  30.490  1.00  0.00           H
ATOM    303  HZ2 LYS A 601      37.820  15.960  32.130  1.00  0.00           H
ATOM    304  HZ3 LYS A 601      39.060  16.840  31.440  1.00  0.00           H
ATOM    305  C   LYS A 601      42.070  20.590  34.090  1.00  0.00           C
ATOM    306  O   LYS A 601      43.090  19.940  33.820  1.00  0.00           O
ATOM    307  N   ASP A 602      42.030  21.880  33.820  1.00  0.00           N
ATOM    308  HN  ASP A 602      41.150  22.360  33.840  1.00  0.00           H
ATOM    309  CA  ASP A 602      43.170  22.660  33.170  1.00  0.00           C
ATOM    310  HA  ASP A 602      43.470  22.120  32.290  1.00  0.00           H
ATOM    311  CB  ASP A 602      42.600  24.100  32.750  1.00  0.00           C
ATOM    312  HB1 ASP A 602      43.340  24.850  32.420  1.00  0.00           H
ATOM    313  HB2 ASP A 602      42.170  24.530  33.670  1.00  0.00           H
ATOM    314  CG  ASP A 602      41.480  24.000  31.660  1.00  0.00           C
ATOM    315  OD1 ASP A 602      41.640  23.200  30.660  1.00  0.00           O
ATOM    316  OD2 ASP A 602      40.570  24.900  31.630  1.00  0.00           O
ATOM    317  C   ASP A 602      44.340  22.890  34.120  1.00  0.00           C
ATOM    318  O   ASP A 602      45.520  23.160  33.770  1.00  0.00           O
ATOM    319  N   ALA A 603      43.970  23.080  35.420  1.00  0.00           N
ATOM    320  HN  ALA A 603      43.000  23.060  35.670  1.00  0.00           H
ATOM    321  CA  ALA A 603      44.880  23.480  36.450  1.00  0.00           C
ATOM    322  HA  ALA A 603      45.400  24.380  36.160  1.00  0.00           H
ATOM    323  CB  ALA A 603      44.110  23.690  37.740  1.00  0.00           C
ATOM    324  HB1 ALA A 603      43.620  22.750  38.070  1.00  0.00           H
ATOM    325  HB2 ALA A 603      43.270  24.420  37.710  1.00  0.00           H
ATOM    326  HB3 ALA A 603      44.870  23.950  38.520  1.00  0.00           H
ATOM    327  C   ALA A 603      46.100  22.520  36.790  1.00  0.00           C
ATOM    328  O   ALA A 603      47.240  22.990  37.070  1.00  0.00           O
ATOM    329  N   LEU A 604      45.990  21.150  36.700  1.00  0.00           N
ATOM    330  HN  LEU A 604      45.150  20.710  36.420  1.00  0.00           H
ATOM    331  CA  LEU A 604      47.000  20.160  37.040  1.00  0.00           C
ATOM    332  HA  LEU A 604      47.270  20.240  38.080  1.00  0.00           H
ATOM    333  CB  LEU A 604      46.480  18.720  36.870  1.00  0.00           C
ATOM    334  HB1 LEU A 604      47.310  18.000  36.940  1.00  0.00           H
ATOM    335  HB2 LEU A 604      46.110  18.610  35.830  1.00  0.00           H
ATOM    336  CG  LEU A 604      45.220  18.390  37.760  1.00  0.00           C
ATOM    337  HG  LEU A 604      44.530  19.260  37.840  1.00  0.00           H
ATOM    338  CD1 LEU A 604      44.560  17.140  37.140  1.00  0.00           C
ATOM    339 HD11 LEU A 604      45.290  16.350  36.870  1.00  0.00           H
ATOM    340 HD12 LEU A 604      44.000  17.480  36.240  1.00  0.00           H
ATOM    341 HD13 LEU A 604      43.920  16.660  37.910  1.00  0.00           H
ATOM    342  CD2 LEU A 604      45.620  18.070  39.180  1.00  0.00           C
ATOM    343 HD21 LEU A 604      46.240  17.140  39.170  1.00  0.00           H
ATOM    344 HD22 LEU A 604      44.770  17.730  39.820  1.00  0.00           H
ATOM    345 HD23 LEU A 604      46.030  18.930  39.730  1.00  0.00           H
ATOM    346  C   LEU A 604      48.340  20.320  36.260  1.00  0.00           C
ATOM    347  O   LEU A 604      48.440  20.640  35.080  1.00  0.00           O
ATOM    348  N   SER A 605      49.400  20.080  36.980  1.00  0.00           N
ATOM    349  HN  SER A 605      49.230  19.630  37.860  1.00  0.00           H
ATOM    350  CA  SER A 605      50.790  20.290  36.570  1.00  0.00           C
ATOM    351  HA  SER A 605      51.100  19.360  36.140  1.00  0.00           H
ATOM    352  CB  SER A 605      51.080  21.400  35.440  1.00  0.00           C
ATOM    353  HB1 SER A 605      50.620  22.360  35.760  1.00  0.00           H
ATOM    354  HB2 SER A 605      50.620  21.080  34.480  1.00  0.00           H
ATOM    355  OG  SER A 605      52.480  21.620  35.270  1.00  0.00           O
ATOM    356  HG1 SER A 605      52.790  20.850  34.800  1.00  0.00           H
ATOM    357  C   SER A 605      51.720  20.590  37.840  1.00  0.00           C
ATOM    358  O   SER A 605      51.420  21.380  38.720  1.00  0.00           O
ATOM    359  N   LEU A 606      52.890  19.880  37.980  1.00  0.00           N
ATOM    360  HN  LEU A 606      53.270  19.320  37.240  1.00  0.00           H
ATOM    361  CA  LEU A 606      53.800  20.140  39.100  1.00  0.00           C
ATOM    362  HA  LEU A 606      53.240  20.480  39.970  1.00  0.00           H
ATOM    363  CB  LEU A 606      54.640  18.870  39.470  1.00  0.00           C
ATOM    364  HB1 LEU A 606      55.590  19.040  40.010  1.00  0.00           H
ATOM    365  HB2 LEU A 606      54.760  18.380  38.470  1.00  0.00           H
ATOM    366  CG  LEU A 606      53.810  17.920  40.400  1.00  0.00           C
ATOM    367  HG  LEU A 606      52.810  17.950  39.920  1.00  0.00           H
ATOM    368  CD1 LEU A 606      54.320  16.470  40.460  1.00  0.00           C
ATOM    369 HD11 LEU A 606      54.210  16.050  39.430  1.00  0.00           H
ATOM    370 HD12 LEU A 606      53.730  15.890  41.190  1.00  0.00           H
ATOM    371 HD13 LEU A 606      55.380  16.480  40.770  1.00  0.00           H
ATOM    372  CD2 LEU A 606      53.500  18.380  41.830  1.00  0.00           C
ATOM    373 HD21 LEU A 606      52.490  18.030  42.150  1.00  0.00           H
ATOM    374 HD22 LEU A 606      53.510  19.480  41.930  1.00  0.00           H
ATOM    375 HD23 LEU A 606      54.260  17.950  42.510  1.00  0.00           H
ATOM    376  C   LEU A 606      54.760  21.300  38.780  1.00  0.00           C
ATOM    377  O   LEU A 606      55.130  21.970  39.720  1.00  0.00           O
ATOM    378  N   GLN A 607      55.010  21.670  37.470  1.00  0.00           N
ATOM    379  HN  GLN A 607      54.660  21.130  36.710  1.00  0.00           H
ATOM    380  CA  GLN A 607      55.540  22.970  37.150  1.00  0.00           C
ATOM    381  HA  GLN A 607      56.500  23.030  37.640  1.00  0.00           H
ATOM    382  CB  GLN A 607      55.890  22.980  35.610  1.00  0.00           C
ATOM    383  HB1 GLN A 607      56.310  24.000  35.490  1.00  0.00           H
ATOM    384  HB2 GLN A 607      54.940  22.820  35.060  1.00  0.00           H
ATOM    385  CG  GLN A 607      56.970  21.900  35.270  1.00  0.00           C
ATOM    386  HG1 GLN A 607      56.420  20.940  35.330  1.00  0.00           H
ATOM    387  HG2 GLN A 607      57.770  21.960  36.030  1.00  0.00           H
ATOM    388  CD  GLN A 607      57.430  22.040  33.820  1.00  0.00           C
ATOM    389  OE1 GLN A 607      56.860  21.580  32.840  1.00  0.00           O
ATOM    390  NE2 GLN A 607      58.620  22.630  33.640  1.00  0.00           N
ATOM    391 HE21 GLN A 607      59.000  22.680  32.720  1.00  0.00           H
ATOM    392 HE22 GLN A 607      59.210  22.930  34.400  1.00  0.00           H
ATOM    393  C   GLN A 607      54.540  24.070  37.520  1.00  0.00           C
ATOM    394  O   GLN A 607      54.880  25.100  38.100  1.00  0.00           O
ATOM    395  N   CYS A 608      53.230  23.870  37.330  1.00  0.00           N
ATOM    396  HN  CYS A 608      52.960  22.920  37.260  1.00  0.00           H
ATOM    397  CA  CYS A 608      52.180  24.810  37.780  1.00  0.00           C
ATOM    398  HA  CYS A 608      52.460  25.750  37.320  1.00  0.00           H
ATOM    399  CB  CYS A 608      50.670  24.580  37.200  1.00  0.00           C
ATOM    400  HB1 CYS A 608      50.430  23.540  37.540  1.00  0.00           H
ATOM    401  HB2 CYS A 608      50.670  24.570  36.080  1.00  0.00           H
ATOM    402  SG  CYS A 608      49.300  25.680  37.900  1.00  0.00           S
ATOM    403  HG1 CYS A 608      48.820  24.910  38.880  1.00  0.00           H
ATOM    404  C   CYS A 608      52.110  25.000  39.310  1.00  0.00           C
ATOM    405  O   CYS A 608      52.140  26.090  39.880  1.00  0.00           O
ATOM    406  N   LEU A 609      52.160  23.850  40.060  1.00  0.00           N
ATOM    407  HN  LEU A 609      52.170  22.940  39.660  1.00  0.00           H
ATOM    408  CA  LEU A 609      52.260  23.870  41.500  1.00  0.00           C
ATOM    409  HA  LEU A 609      51.430  24.460  41.840  1.00  0.00           H
ATOM    410  CB  LEU A 609      52.090  22.420  42.040  1.00  0.00           C
ATOM    411  HB1 LEU A 609      52.990  21.830  41.760  1.00  0.00           H
ATOM    412  HB2 LEU A 609      51.190  22.050  41.500  1.00  0.00           H
ATOM    413  CG  LEU A 609      51.870  22.240  43.560  1.00  0.00           C
ATOM    414  HG  LEU A 609      52.810  22.560  44.050  1.00  0.00           H
ATOM    415  CD1 LEU A 609      50.830  23.210  44.110  1.00  0.00           C
ATOM    416 HD11 LEU A 609      49.820  23.010  43.720  1.00  0.00           H
ATOM    417 HD12 LEU A 609      50.960  24.290  43.860  1.00  0.00           H
ATOM    418 HD13 LEU A 609      50.840  23.300  45.220  1.00  0.00           H
ATOM    419  CD2 LEU A 609      51.550  20.750  43.940  1.00  0.00           C
ATOM    420 HD21 LEU A 609      52.330  20.060  43.550  1.00  0.00           H
ATOM    421 HD22 LEU A 609      50.570  20.480  43.520  1.00  0.00           H
ATOM    422 HD23 LEU A 609      51.460  20.760  45.050  1.00  0.00           H
ATOM    423  C   LEU A 609      53.530  24.470  42.030  1.00  0.00           C
ATOM    424  O   LEU A 609      53.410  25.160  43.060  1.00  0.00           O
ATOM    425  N   ALA A 610      54.720  24.390  41.370  1.00  0.00           N
ATOM    426  HN  ALA A 610      54.790  23.790  40.590  1.00  0.00           H
ATOM    427  CA  ALA A 610      55.910  25.250  41.730  1.00  0.00           C
ATOM    428  HA  ALA A 610      56.230  25.120  42.750  1.00  0.00           H
ATOM    429  CB  ALA A 610      57.090  24.840  40.930  1.00  0.00           C
ATOM    430  HB1 ALA A 610      56.750  24.860  39.880  1.00  0.00           H
ATOM    431  HB2 ALA A 610      57.310  23.770  41.120  1.00  0.00           H
ATOM    432  HB3 ALA A 610      57.990  25.480  41.080  1.00  0.00           H
ATOM    433  C   ALA A 610      55.670  26.700  41.570  1.00  0.00           C
ATOM    434  O   ALA A 610      55.810  27.560  42.400  1.00  0.00           O
ATOM    435  N   SER A 611      55.160  27.090  40.320  1.00  0.00           N
ATOM    436  HN  SER A 611      55.060  26.260  39.780  1.00  0.00           H
ATOM    437  CA  SER A 611      54.540  28.440  40.000  1.00  0.00           C
ATOM    438  HA  SER A 611      55.480  28.970  39.980  1.00  0.00           H
ATOM    439  CB  SER A 611      53.950  28.560  38.480  1.00  0.00           C
ATOM    440  HB1 SER A 611      53.160  27.780  38.340  1.00  0.00           H
ATOM    441  HB2 SER A 611      54.750  28.270  37.770  1.00  0.00           H
ATOM    442  OG  SER A 611      53.380  29.810  38.210  1.00  0.00           O
ATOM    443  HG1 SER A 611      54.130  30.410  38.160  1.00  0.00           H
ATOM    444  C   SER A 611      53.680  29.050  41.090  1.00  0.00           C
ATOM    445  O   SER A 611      53.980  30.040  41.800  1.00  0.00           O
ATOM    446  N   ILE A 612      52.610  28.390  41.510  1.00  0.00           N
ATOM    447  HN  ILE A 612      52.520  27.450  41.180  1.00  0.00           H
ATOM    448  CA  ILE A 612      51.820  28.670  42.670  1.00  0.00           C
ATOM    449  HA  ILE A 612      51.310  29.600  42.510  1.00  0.00           H
ATOM    450  CB  ILE A 612      50.700  27.630  42.820  1.00  0.00           C
ATOM    451  HB  ILE A 612      51.200  26.640  42.740  1.00  0.00           H
ATOM    452  CG2 ILE A 612      49.970  27.670  44.150  1.00  0.00           C
ATOM    453 HG21 ILE A 612      49.230  26.840  44.290  1.00  0.00           H
ATOM    454 HG22 ILE A 612      49.550  28.670  44.360  1.00  0.00           H
ATOM    455 HG23 ILE A 612      50.730  27.570  44.960  1.00  0.00           H
ATOM    456  CG1 ILE A 612      49.690  27.760  41.650  1.00  0.00           C
ATOM    457 HG11 ILE A 612      50.280  27.700  40.710  1.00  0.00           H
ATOM    458 HG12 ILE A 612      49.180  28.740  41.790  1.00  0.00           H
ATOM    459  CD  ILE A 612      48.810  26.550  41.670  1.00  0.00           C
ATOM    460  HD1 ILE A 612      49.330  25.680  42.140  1.00  0.00           H
ATOM    461  HD2 ILE A 612      48.540  26.190  40.650  1.00  0.00           H
ATOM    462  HD3 ILE A 612      47.820  26.680  42.180  1.00  0.00           H
ATOM    463  C   ILE A 612      52.610  28.920  43.990  1.00  0.00           C
ATOM    464  O   ILE A 612      52.240  29.810  44.720  1.00  0.00           O
ATOM    465  N   LEU A 613      53.640  28.060  44.300  1.00  0.00           N
ATOM    466  HN  LEU A 613      53.770  27.320  43.640  1.00  0.00           H
ATOM    467  CA  LEU A 613      54.510  28.190  45.460  1.00  0.00           C
ATOM    468  HA  LEU A 613      53.890  28.350  46.340  1.00  0.00           H
ATOM    469  CB  LEU A 613      55.290  26.850  45.640  1.00  0.00           C
ATOM    470  HB1 LEU A 613      56.060  27.100  46.390  1.00  0.00           H
ATOM    471  HB2 LEU A 613      55.830  26.600  44.690  1.00  0.00           H
ATOM    472  CG  LEU A 613      54.440  25.620  46.080  1.00  0.00           C
ATOM    473  HG  LEU A 613      53.430  25.610  45.640  1.00  0.00           H
ATOM    474  CD1 LEU A 613      55.170  24.310  45.640  1.00  0.00           C
ATOM    475 HD11 LEU A 613      55.140  24.340  44.540  1.00  0.00           H
ATOM    476 HD12 LEU A 613      54.690  23.360  45.960  1.00  0.00           H
ATOM    477 HD13 LEU A 613      56.240  24.290  45.980  1.00  0.00           H
ATOM    478  CD2 LEU A 613      54.280  25.560  47.640  1.00  0.00           C
ATOM    479 HD21 LEU A 613      53.770  24.590  47.840  1.00  0.00           H
ATOM    480 HD22 LEU A 613      53.560  26.350  47.980  1.00  0.00           H
ATOM    481 HD23 LEU A 613      55.230  25.770  48.170  1.00  0.00           H
ATOM    482  C   LEU A 613      55.390  29.420  45.350  1.00  0.00           C
ATOM    483  O   LEU A 613      55.500  30.170  46.320  1.00  0.00           O
ATOM    484  N   PHE A 614      56.010  29.590  44.230  1.00  0.00           N
ATOM    485  HN  PHE A 614      55.800  28.880  43.550  1.00  0.00           H
ATOM    486  CA  PHE A 614      56.870  30.680  43.830  1.00  0.00           C
ATOM    487  HA  PHE A 614      57.680  30.740  44.520  1.00  0.00           H
ATOM    488  CB  PHE A 614      57.400  30.530  42.350  1.00  0.00           C
ATOM    489  HB1 PHE A 614      56.570  30.540  41.610  1.00  0.00           H
ATOM    490  HB2 PHE A 614      57.720  29.460  42.350  1.00  0.00           H
ATOM    491  CG  PHE A 614      58.510  31.420  41.950  1.00  0.00           C
ATOM    492  CD1 PHE A 614      58.170  32.330  40.980  1.00  0.00           C
ATOM    493  HD1 PHE A 614      57.150  32.370  40.600  1.00  0.00           H
ATOM    494  CE1 PHE A 614      59.030  33.280  40.510  1.00  0.00           C
ATOM    495  HE1 PHE A 614      58.800  34.100  39.860  1.00  0.00           H
ATOM    496  CZ  PHE A 614      60.330  33.290  41.090  1.00  0.00           C
ATOM    497  HZ  PHE A 614      61.050  34.040  40.770  1.00  0.00           H
ATOM    498  CD2 PHE A 614      59.860  31.370  42.400  1.00  0.00           C
ATOM    499  HD2 PHE A 614      60.110  30.610  43.130  1.00  0.00           H
ATOM    500  CE2 PHE A 614      60.750  32.400  42.050  1.00  0.00           C
ATOM    501  HE2 PHE A 614      61.740  32.370  42.490  1.00  0.00           H
ATOM    502  C   PHE A 614      56.200  32.040  44.040  1.00  0.00           C
ATOM    503  O   PHE A 614      56.720  32.990  44.620  1.00  0.00           O
ATOM    504  N   LEU A 615      54.880  32.140  43.670  1.00  0.00           N
ATOM    505  HN  LEU A 615      54.390  31.410  43.200  1.00  0.00           H
ATOM    506  CA  LEU A 615      54.050  33.280  43.760  1.00  0.00           C
ATOM    507  HA  LEU A 615      54.620  34.130  43.420  1.00  0.00           H
ATOM    508  CB  LEU A 615      52.950  33.010  42.760  1.00  0.00           C
ATOM    509  HB1 LEU A 615      52.490  32.040  43.080  1.00  0.00           H
ATOM    510  HB2 LEU A 615      53.510  32.780  41.820  1.00  0.00           H
ATOM    511  CG  LEU A 615      51.850  34.070  42.640  1.00  0.00           C
ATOM    512  HG  LEU A 615      51.320  34.070  43.610  1.00  0.00           H
ATOM    513  CD1 LEU A 615      52.380  35.490  42.360  1.00  0.00           C
ATOM    514 HD11 LEU A 615      52.770  35.480  41.310  1.00  0.00           H
ATOM    515 HD12 LEU A 615      53.260  35.600  43.030  1.00  0.00           H
ATOM    516 HD13 LEU A 615      51.620  36.250  42.630  1.00  0.00           H
ATOM    517  CD2 LEU A 615      50.910  33.750  41.570  1.00  0.00           C
ATOM    518 HD21 LEU A 615      50.390  32.770  41.620  1.00  0.00           H
ATOM    519 HD22 LEU A 615      51.460  33.910  40.620  1.00  0.00           H
ATOM    520 HD23 LEU A 615      50.140  34.560  41.620  1.00  0.00           H
ATOM    521  C   LEU A 615      53.440  33.500  45.180  1.00  0.00           C
ATOM    522  O   LEU A 615      53.160  34.620  45.570  1.00  0.00           O
ATOM    523  N   TYR A 616      53.120  32.400  45.900  1.00  0.00           N
ATOM    524  HN  TYR A 616      53.250  31.570  45.360  1.00  0.00           H
ATOM    525  CA  TYR A 616      52.670  32.320  47.320  1.00  0.00           C
ATOM    526  HA  TYR A 616      51.850  33.020  47.400  1.00  0.00           H
ATOM    527  CB  TYR A 616      52.190  30.960  47.690  1.00  0.00           C
ATOM    528  HB1 TYR A 616      52.840  30.190  47.210  1.00  0.00           H
ATOM    529  HB2 TYR A 616      51.180  30.680  47.340  1.00  0.00           H
ATOM    530  CG  TYR A 616      52.220  30.580  49.170  1.00  0.00           C
ATOM    531  CD1 TYR A 616      53.240  29.680  49.610  1.00  0.00           C
ATOM    532  HD1 TYR A 616      53.950  29.210  48.950  1.00  0.00           H
ATOM    533  CE1 TYR A 616      53.130  29.120  50.890  1.00  0.00           C
ATOM    534  HE1 TYR A 616      53.820  28.360  51.220  1.00  0.00           H
ATOM    535  CZ  TYR A 616      52.270  29.690  51.840  1.00  0.00           C
ATOM    536  OH  TYR A 616      52.380  29.200  53.090  1.00  0.00           O
ATOM    537  HH  TYR A 616      51.910  29.750  53.710  1.00  0.00           H
ATOM    538  CD2 TYR A 616      51.310  31.190  50.050  1.00  0.00           C
ATOM    539  HD2 TYR A 616      50.620  31.970  49.790  1.00  0.00           H
ATOM    540  CE2 TYR A 616      51.370  30.710  51.390  1.00  0.00           C
ATOM    541  HE2 TYR A 616      50.840  31.190  52.200  1.00  0.00           H
ATOM    542  C   TYR A 616      53.720  32.860  48.270  1.00  0.00           C
ATOM    543  O   TYR A 616      53.380  33.710  49.050  1.00  0.00           O
ATOM    544  N   CYS A 617      54.980  32.520  48.090  1.00  0.00           N
ATOM    545  HN  CYS A 617      55.230  31.920  47.330  1.00  0.00           H
ATOM    546  CA  CYS A 617      56.100  33.080  48.900  1.00  0.00           C
ATOM    547  HA  CYS A 617      55.950  32.890  49.960  1.00  0.00           H
ATOM    548  CB  CYS A 617      57.450  32.510  48.590  1.00  0.00           C
ATOM    549  HB1 CYS A 617      58.340  33.070  48.940  1.00  0.00           H
ATOM    550  HB2 CYS A 617      57.430  32.530  47.480  1.00  0.00           H
ATOM    551  SG  CYS A 617      57.540  30.770  48.850  1.00  0.00           S
ATOM    552  HG1 CYS A 617      56.680  30.600  47.860  1.00  0.00           H
ATOM    553  C   CYS A 617      56.230  34.540  48.740  1.00  0.00           C
ATOM    554  O   CYS A 617      56.480  35.200  49.730  1.00  0.00           O
ATOM    555  N   ALA A 618      56.100  35.120  47.550  1.00  0.00           N
ATOM    556  HN  ALA A 618      55.930  34.390  46.880  1.00  0.00           H
ATOM    557  CA  ALA A 618      56.010  36.510  47.200  1.00  0.00           C
ATOM    558  HA  ALA A 618      56.920  36.920  47.590  1.00  0.00           H
ATOM    559  CB  ALA A 618      56.180  36.580  45.690  1.00  0.00           C
ATOM    560  HB1 ALA A 618      57.210  36.220  45.430  1.00  0.00           H
ATOM    561  HB2 ALA A 618      56.110  37.610  45.270  1.00  0.00           H
ATOM    562  HB3 ALA A 618      55.440  35.920  45.190  1.00  0.00           H
ATOM    563  C   ALA A 618      54.760  37.240  47.750  1.00  0.00           C
ATOM    564  O   ALA A 618      54.890  38.320  48.330  1.00  0.00           O
ATOM    565  N   CYS A 619      53.620  36.600  47.650  1.00  0.00           N
ATOM    566  HN  CYS A 619      53.640  35.710  47.200  1.00  0.00           H
ATOM    567  CA  CYS A 619      52.350  37.060  48.140  1.00  0.00           C
ATOM    568  HA  CYS A 619      52.120  37.990  47.660  1.00  0.00           H
ATOM    569  CB  CYS A 619      51.250  36.050  47.770  1.00  0.00           C
ATOM    570  HB1 CYS A 619      50.280  36.050  48.330  1.00  0.00           H
ATOM    571  HB2 CYS A 619      51.600  35.000  47.790  1.00  0.00           H
ATOM    572  SG  CYS A 619      50.710  36.200  45.970  1.00  0.00           S
ATOM    573  HG1 CYS A 619      51.770  35.540  45.530  1.00  0.00           H
ATOM    574  C   CYS A 619      52.230  37.380  49.640  1.00  0.00           C
ATOM    575  O   CYS A 619      51.690  38.400  50.070  1.00  0.00           O
ATOM    576  N   MET A 620      52.880  36.540  50.410  1.00  0.00           N
ATOM    577  HN  MET A 620      53.470  35.870  49.960  1.00  0.00           H
ATOM    578  CA  MET A 620      52.740  36.400  51.830  1.00  0.00           C
ATOM    579  HA  MET A 620      51.690  36.360  52.080  1.00  0.00           H
ATOM    580  CB  MET A 620      53.380  35.030  52.360  1.00  0.00           C
ATOM    581  HB1 MET A 620      53.860  35.240  53.340  1.00  0.00           H
ATOM    582  HB2 MET A 620      54.230  34.790  51.680  1.00  0.00           H
ATOM    583  CG  MET A 620      52.450  33.820  52.380  1.00  0.00           C
ATOM    584  HG1 MET A 620      52.890  32.800  52.430  1.00  0.00           H
ATOM    585  HG2 MET A 620      51.930  33.750  51.400  1.00  0.00           H
ATOM    586  SD  MET A 620      51.230  33.990  53.760  1.00  0.00           S
ATOM    587  CE  MET A 620      52.270  33.630  55.160  1.00  0.00           C
ATOM    588  HE1 MET A 620      51.610  33.510  56.060  1.00  0.00           H
ATOM    589  HE2 MET A 620      53.100  34.330  55.380  1.00  0.00           H
ATOM    590  HE3 MET A 620      52.620  32.600  54.930  1.00  0.00           H
ATOM    591  C   MET A 620      53.370  37.640  52.510  1.00  0.00           C
ATOM    592  O   MET A 620      52.760  38.120  53.480  1.00  0.00           O
ATOM    593  N   SER A 621      54.410  38.280  51.950  1.00  0.00           N
ATOM    594  HN  SER A 621      54.820  37.820  51.170  1.00  0.00           H
ATOM    595  CA  SER A 621      55.040  39.500  52.410  1.00  0.00           C
ATOM    596  HA  SER A 621      55.390  39.370  53.420  1.00  0.00           H
ATOM    597  CB  SER A 621      56.430  39.760  51.780  1.00  0.00           C
ATOM    598  HB1 SER A 621      56.410  39.790  50.670  1.00  0.00           H
ATOM    599  HB2 SER A 621      57.050  38.900  52.130  1.00  0.00           H
ATOM    600  OG  SER A 621      57.050  40.940  52.230  1.00  0.00           O
ATOM    601  HG1 SER A 621      57.060  41.040  53.190  1.00  0.00           H
ATOM    602  C   SER A 621      54.190  40.780  52.530  1.00  0.00           C
ATOM    603  O   SER A 621      54.290  41.440  53.660  1.00  0.00           O
ATOM    604  N   PRO A 622      53.350  41.240  51.600  1.00  0.00           N
ATOM    605  CD  PRO A 622      53.590  40.980  50.240  1.00  0.00           C
ATOM    606  HD1 PRO A 622      53.490  39.890  50.000  1.00  0.00           H
ATOM    607  HD2 PRO A 622      54.600  41.350  49.960  1.00  0.00           H
ATOM    608  CA  PRO A 622      52.200  42.140  51.820  1.00  0.00           C
ATOM    609  HA  PRO A 622      52.540  43.170  51.820  1.00  0.00           H
ATOM    610  CB  PRO A 622      51.440  42.030  50.460  1.00  0.00           C
ATOM    611  HB1 PRO A 622      50.770  42.890  50.260  1.00  0.00           H
ATOM    612  HB2 PRO A 622      50.670  41.240  50.480  1.00  0.00           H
ATOM    613  CG  PRO A 622      52.520  41.770  49.430  1.00  0.00           C
ATOM    614  HG1 PRO A 622      52.110  41.160  48.600  1.00  0.00           H
ATOM    615  HG2 PRO A 622      52.990  42.700  49.040  1.00  0.00           H
ATOM    616  C   PRO A 622      51.350  41.960  53.030  1.00  0.00           C
ATOM    617  O   PRO A 622      51.110  42.950  53.760  1.00  0.00           O
ATOM    618  N   VAL A 623      50.780  40.790  53.270  1.00  0.00           N
ATOM    619  HN  VAL A 623      50.890  40.050  52.620  1.00  0.00           H
ATOM    620  CA  VAL A 623      49.680  40.490  54.290  1.00  0.00           C
ATOM    621  HA  VAL A 623      48.920  41.260  54.150  1.00  0.00           H
ATOM    622  CB  VAL A 623      49.120  39.080  54.010  1.00  0.00           C
ATOM    623  HB  VAL A 623      49.830  38.230  54.130  1.00  0.00           H
ATOM    624  CG1 VAL A 623      47.800  38.920  54.820  1.00  0.00           C
ATOM    625 HG11 VAL A 623      48.160  38.790  55.860  1.00  0.00           H
ATOM    626 HG12 VAL A 623      47.230  38.020  54.460  1.00  0.00           H
ATOM    627 HG13 VAL A 623      47.230  39.860  54.800  1.00  0.00           H
ATOM    628  CG2 VAL A 623      48.880  39.040  52.410  1.00  0.00           C
ATOM    629 HG21 VAL A 623      48.160  38.200  52.480  1.00  0.00           H
ATOM    630 HG22 VAL A 623      49.890  38.770  52.000  1.00  0.00           H
ATOM    631 HG23 VAL A 623      48.520  40.010  52.010  1.00  0.00           H
ATOM    632  C   VAL A 623      50.220  40.670  55.640  1.00  0.00           C
ATOM    633  O   VAL A 623      49.590  41.250  56.520  1.00  0.00           O
ATOM    634  N   ILE A 624      51.480  40.230  55.850  1.00  0.00           N
ATOM    635  HN  ILE A 624      51.930  39.760  55.100  1.00  0.00           H
ATOM    636  CA  ILE A 624      52.180  40.460  57.080  1.00  0.00           C
ATOM    637  HA  ILE A 624      51.560  40.080  57.880  1.00  0.00           H
ATOM    638  CB  ILE A 624      53.530  39.670  57.300  1.00  0.00           C
ATOM    639  HB  ILE A 624      54.210  39.950  56.470  1.00  0.00           H
ATOM    640  CG2 ILE A 624      54.080  39.940  58.730  1.00  0.00           C
ATOM    641 HG21 ILE A 624      55.080  39.470  58.880  1.00  0.00           H
ATOM    642 HG22 ILE A 624      53.360  39.490  59.440  1.00  0.00           H
ATOM    643 HG23 ILE A 624      54.210  41.020  58.950  1.00  0.00           H
ATOM    644  CG1 ILE A 624      53.340  38.140  57.000  1.00  0.00           C
ATOM    645 HG11 ILE A 624      54.270  37.630  57.300  1.00  0.00           H
ATOM    646 HG12 ILE A 624      53.240  37.950  55.900  1.00  0.00           H
ATOM    647  CD  ILE A 624      52.080  37.440  57.670  1.00  0.00           C
ATOM    648  HD1 ILE A 624      51.840  37.850  58.680  1.00  0.00           H
ATOM    649  HD2 ILE A 624      52.190  36.340  57.780  1.00  0.00           H
ATOM    650  HD3 ILE A 624      51.130  37.610  57.120  1.00  0.00           H
ATOM    651  C   ILE A 624      52.510  41.870  57.350  1.00  0.00           C
ATOM    652  O   ILE A 624      52.250  42.360  58.430  1.00  0.00           O
ATOM    653  N   THR A 625      52.940  42.670  56.300  1.00  0.00           N
ATOM    654  HN  THR A 625      53.030  42.320  55.370  1.00  0.00           H
ATOM    655  CA  THR A 625      53.210  44.070  56.250  1.00  0.00           C
ATOM    656  HA  THR A 625      53.990  44.380  56.930  1.00  0.00           H
ATOM    657  CB  THR A 625      53.740  44.510  54.920  1.00  0.00           C
ATOM    658  HB  THR A 625      52.920  44.390  54.170  1.00  0.00           H
ATOM    659  OG1 THR A 625      54.970  43.860  54.650  1.00  0.00           O
ATOM    660  HG1 THR A 625      54.740  43.070  54.160  1.00  0.00           H
ATOM    661  CG2 THR A 625      54.130  46.020  54.970  1.00  0.00           C
ATOM    662 HG21 THR A 625      53.210  46.640  55.000  1.00  0.00           H
ATOM    663 HG22 THR A 625      54.760  46.280  54.090  1.00  0.00           H
ATOM    664 HG23 THR A 625      54.740  46.400  55.810  1.00  0.00           H
ATOM    665  C   THR A 625      52.000  44.850  56.650  1.00  0.00           C
ATOM    666  O   THR A 625      52.070  45.730  57.510  1.00  0.00           O
ATOM    667  N   PHE A 626      50.850  44.620  56.000  1.00  0.00           N
ATOM    668  HN  PHE A 626      50.920  44.080  55.160  1.00  0.00           H
ATOM    669  CA  PHE A 626      49.600  45.250  56.300  1.00  0.00           C
ATOM    670  HA  PHE A 626      49.740  46.310  56.170  1.00  0.00           H
ATOM    671  CB  PHE A 626      48.570  44.690  55.210  1.00  0.00           C
ATOM    672  HB1 PHE A 626      48.640  43.590  55.090  1.00  0.00           H
ATOM    673  HB2 PHE A 626      48.730  44.930  54.130  1.00  0.00           H
ATOM    674  CG  PHE A 626      47.070  45.040  55.490  1.00  0.00           C
ATOM    675  CD1 PHE A 626      46.260  44.250  56.210  1.00  0.00           C
ATOM    676  HD1 PHE A 626      46.730  43.330  56.510  1.00  0.00           H
ATOM    677  CE1 PHE A 626      44.950  44.610  56.600  1.00  0.00           C
ATOM    678  HE1 PHE A 626      44.350  44.000  57.260  1.00  0.00           H
ATOM    679  CZ  PHE A 626      44.400  45.870  56.150  1.00  0.00           C
ATOM    680  HZ  PHE A 626      43.380  46.210  56.290  1.00  0.00           H
ATOM    681  CD2 PHE A 626      46.600  46.300  55.180  1.00  0.00           C
ATOM    682  HD2 PHE A 626      47.230  47.040  54.700  1.00  0.00           H
ATOM    683  CE2 PHE A 626      45.330  46.710  55.480  1.00  0.00           C
ATOM    684  HE2 PHE A 626      45.010  47.740  55.440  1.00  0.00           H
ATOM    685  C   PHE A 626      49.170  45.040  57.780  1.00  0.00           C
ATOM    686  O   PHE A 626      48.730  45.980  58.470  1.00  0.00           O
ATOM    687  N   GLY A 627      49.180  43.820  58.290  1.00  0.00           N
ATOM    688  HN  GLY A 627      49.540  43.090  57.690  1.00  0.00           H
ATOM    689  CA  GLY A 627      48.890  43.430  59.680  1.00  0.00           C
ATOM    690  HA1 GLY A 627      48.890  42.340  59.670  1.00  0.00           H
ATOM    691  HA2 GLY A 627      47.890  43.740  59.910  1.00  0.00           H
ATOM    692  C   GLY A 627      49.750  44.030  60.740  1.00  0.00           C
ATOM    693  O   GLY A 627      49.340  44.500  61.800  1.00  0.00           O
ATOM    694  N   GLY A 628      51.050  44.200  60.500  1.00  0.00           N
ATOM    695  HN  GLY A 628      51.540  43.790  59.730  1.00  0.00           H
ATOM    696  CA  GLY A 628      51.920  44.760  61.470  1.00  0.00           C
ATOM    697  HA1 GLY A 628      52.930  44.650  61.100  1.00  0.00           H
ATOM    698  HA2 GLY A 628      51.720  44.390  62.470  1.00  0.00           H
ATOM    699  C   GLY A 628      51.850  46.340  61.580  1.00  0.00           C
ATOM    700  O   GLY A 628      51.910  46.960  62.660  1.00  0.00           O
ATOM    701  N   LEU A 629      51.540  46.980  60.470  1.00  0.00           N
ATOM    702  HN  LEU A 629      51.510  46.570  59.570  1.00  0.00           H
ATOM    703  CA  LEU A 629      51.090  48.360  60.380  1.00  0.00           C
ATOM    704  HA  LEU A 629      51.780  48.860  61.040  1.00  0.00           H
ATOM    705  CB  LEU A 629      51.250  49.060  59.000  1.00  0.00           C
ATOM    706  HB1 LEU A 629      50.610  49.960  58.880  1.00  0.00           H
ATOM    707  HB2 LEU A 629      51.090  48.260  58.230  1.00  0.00           H
ATOM    708  CG  LEU A 629      52.670  49.680  58.730  1.00  0.00           C
ATOM    709  HG  LEU A 629      52.990  50.370  59.540  1.00  0.00           H
ATOM    710  CD1 LEU A 629      53.760  48.600  58.440  1.00  0.00           C
ATOM    711 HD11 LEU A 629      54.060  48.310  59.470  1.00  0.00           H
ATOM    712 HD12 LEU A 629      54.610  49.060  57.880  1.00  0.00           H
ATOM    713 HD13 LEU A 629      53.410  47.750  57.830  1.00  0.00           H
ATOM    714  CD2 LEU A 629      52.640  50.420  57.400  1.00  0.00           C
ATOM    715 HD21 LEU A 629      53.610  50.930  57.220  1.00  0.00           H
ATOM    716 HD22 LEU A 629      51.910  51.250  57.360  1.00  0.00           H
ATOM    717 HD23 LEU A 629      52.470  49.740  56.540  1.00  0.00           H
ATOM    718  C   LEU A 629      49.680  48.700  60.890  1.00  0.00           C
ATOM    719  O   LEU A 629      49.400  49.680  61.530  1.00  0.00           O
ATOM    720  N   LEU A 630      48.650  47.870  60.570  1.00  0.00           N
ATOM    721  HN  LEU A 630      48.780  47.120  59.930  1.00  0.00           H
ATOM    722  CA  LEU A 630      47.360  47.870  61.240  1.00  0.00           C
ATOM    723  HA  LEU A 630      46.850  48.780  60.960  1.00  0.00           H
ATOM    724  CB  LEU A 630      46.540  46.630  60.730  1.00  0.00           C
ATOM    725  HB1 LEU A 630      47.120  45.770  61.100  1.00  0.00           H
ATOM    726  HB2 LEU A 630      46.530  46.680  59.610  1.00  0.00           H
ATOM    727  CG  LEU A 630      45.040  46.630  61.020  1.00  0.00           C
ATOM    728  HG  LEU A 630      44.900  46.800  62.120  1.00  0.00           H
ATOM    729  CD1 LEU A 630      44.400  47.880  60.400  1.00  0.00           C
ATOM    730 HD11 LEU A 630      44.910  48.750  60.870  1.00  0.00           H
ATOM    731 HD12 LEU A 630      43.310  47.840  60.570  1.00  0.00           H
ATOM    732 HD13 LEU A 630      44.570  47.860  59.300  1.00  0.00           H
ATOM    733  CD2 LEU A 630      44.220  45.340  60.610  1.00  0.00           C
ATOM    734 HD21 LEU A 630      44.700  44.400  60.920  1.00  0.00           H
ATOM    735 HD22 LEU A 630      44.270  45.200  59.510  1.00  0.00           H
ATOM    736 HD23 LEU A 630      43.140  45.350  60.890  1.00  0.00           H
ATOM    737  C   LEU A 630      47.500  47.830  62.780  1.00  0.00           C
ATOM    738  O   LEU A 630      46.780  48.470  63.520  1.00  0.00           O
ATOM    739  N   GLY A 631      48.480  47.040  63.260  1.00  0.00           N
ATOM    740  HN  GLY A 631      49.040  46.470  62.650  1.00  0.00           H
ATOM    741  CA  GLY A 631      48.840  46.990  64.670  1.00  0.00           C
ATOM    742  HA1 GLY A 631      49.710  46.390  64.860  1.00  0.00           H
ATOM    743  HA2 GLY A 631      48.010  46.680  65.290  1.00  0.00           H
ATOM    744  C   GLY A 631      49.260  48.320  65.150  1.00  0.00           C
ATOM    745  O   GLY A 631      48.810  48.830  66.150  1.00  0.00           O
ATOM    746  N   GLU A 632      50.200  48.870  64.410  1.00  0.00           N
ATOM    747  HN  GLU A 632      50.380  48.470  63.520  1.00  0.00           H
ATOM    748  CA  GLU A 632      50.650  50.250  64.690  1.00  0.00           C
ATOM    749  HA  GLU A 632      50.940  50.320  65.730  1.00  0.00           H
ATOM    750  CB  GLU A 632      51.810  50.660  63.790  1.00  0.00           C
ATOM    751  HB1 GLU A 632      51.950  51.760  63.710  1.00  0.00           H
ATOM    752  HB2 GLU A 632      51.550  50.140  62.840  1.00  0.00           H
ATOM    753  CG  GLU A 632      53.220  50.100  64.290  1.00  0.00           C
ATOM    754  HG1 GLU A 632      53.990  50.630  63.690  1.00  0.00           H
ATOM    755  HG2 GLU A 632      53.360  49.020  64.120  1.00  0.00           H
ATOM    756  CD  GLU A 632      53.440  50.450  65.750  1.00  0.00           C
ATOM    757  OE1 GLU A 632      54.100  51.500  66.090  1.00  0.00           O
ATOM    758  OE2 GLU A 632      52.980  49.700  66.650  1.00  0.00           O
ATOM    759  C   GLU A 632      49.470  51.270  64.730  1.00  0.00           C
ATOM    760  O   GLU A 632      49.340  52.120  65.620  1.00  0.00           O
ATOM    761  N   ALA A 633      48.600  51.120  63.740  1.00  0.00           N
ATOM    762  HN  ALA A 633      48.650  50.430  63.030  1.00  0.00           H
ATOM    763  CA  ALA A 633      47.400  51.940  63.710  1.00  0.00           C
ATOM    764  HA  ALA A 633      47.630  52.980  63.850  1.00  0.00           H
ATOM    765  CB  ALA A 633      46.650  51.740  62.380  1.00  0.00           C
ATOM    766  HB1 ALA A 633      47.370  51.650  61.540  1.00  0.00           H
ATOM    767  HB2 ALA A 633      45.950  52.590  62.240  1.00  0.00           H
ATOM    768  HB3 ALA A 633      46.050  50.820  62.280  1.00  0.00           H
ATOM    769  C   ALA A 633      46.550  51.780  64.980  1.00  0.00           C
ATOM    770  O   ALA A 633      46.090  52.740  65.520  1.00  0.00           O
ATOM    771  N   THR A 634      46.330  50.530  65.450  1.00  0.00           N
ATOM    772  HN  THR A 634      46.640  49.740  64.920  1.00  0.00           H
ATOM    773  CA  THR A 634      45.240  50.210  66.380  1.00  0.00           C
ATOM    774  HA  THR A 634      44.570  51.030  66.530  1.00  0.00           H
ATOM    775  CB  THR A 634      44.220  49.140  65.990  1.00  0.00           C
ATOM    776  HB  THR A 634      43.320  49.200  66.650  1.00  0.00           H
ATOM    777  OG1 THR A 634      44.750  47.790  65.850  1.00  0.00           O
ATOM    778  HG1 THR A 634      45.200  47.720  65.000  1.00  0.00           H
ATOM    779  CG2 THR A 634      43.720  49.470  64.580  1.00  0.00           C
ATOM    780 HG21 THR A 634      43.300  50.500  64.510  1.00  0.00           H
ATOM    781 HG22 THR A 634      42.950  48.740  64.240  1.00  0.00           H
ATOM    782 HG23 THR A 634      44.640  49.410  63.960  1.00  0.00           H
ATOM    783  C   THR A 634      45.790  49.830  67.740  1.00  0.00           C
ATOM    784  O   THR A 634      45.070  49.390  68.630  1.00  0.00           O
ATOM    785  N   GLU A 635      47.100  50.010  67.930  1.00  0.00           N
ATOM    786  HN  GLU A 635      47.610  50.280  67.120  1.00  0.00           H
ATOM    787  CA  GLU A 635      47.930  49.800  69.180  1.00  0.00           C
ATOM    788  HA  GLU A 635      48.890  50.220  68.900  1.00  0.00           H
ATOM    789  CB  GLU A 635      47.320  50.670  70.350  1.00  0.00           C
ATOM    790  HB1 GLU A 635      47.980  50.580  71.240  1.00  0.00           H
ATOM    791  HB2 GLU A 635      46.370  50.140  70.600  1.00  0.00           H
ATOM    792  CG  GLU A 635      47.120  52.160  70.160  1.00  0.00           C
ATOM    793  HG1 GLU A 635      46.420  52.300  69.300  1.00  0.00           H
ATOM    794  HG2 GLU A 635      48.140  52.540  69.950  1.00  0.00           H
ATOM    795  CD  GLU A 635      46.550  52.750  71.420  1.00  0.00           C
ATOM    796  OE1 GLU A 635      45.350  53.100  71.470  1.00  0.00           O
ATOM    797  OE2 GLU A 635      47.360  52.910  72.420  1.00  0.00           O
ATOM    798  C   GLU A 635      48.120  48.370  69.560  1.00  0.00           C
ATOM    799  O   GLU A 635      48.310  48.000  70.720  1.00  0.00           O
ATOM    800  N   GLY A 636      48.000  47.370  68.610  1.00  0.00           N
ATOM    801  HN  GLY A 636      47.790  47.870  67.760  1.00  0.00           H
ATOM    802  CA  GLY A 636      48.140  45.950  68.720  1.00  0.00           C
ATOM    803  HA1 GLY A 636      48.900  45.730  69.450  1.00  0.00           H
ATOM    804  HA2 GLY A 636      48.550  45.660  67.760  1.00  0.00           H
ATOM    805  C   GLY A 636      46.850  45.300  68.980  1.00  0.00           C
ATOM    806  O   GLY A 636      46.760  44.260  69.560  1.00  0.00           O
ATOM    807  N   ARG A 637      45.680  45.810  68.500  1.00  0.00           N
ATOM    808  HN  ARG A 637      45.550  46.690  68.050  1.00  0.00           H
ATOM    809  CA  ARG A 637      44.450  45.110  68.700  1.00  0.00           C
ATOM    810  HA  ARG A 637      44.620  44.380  69.480  1.00  0.00           H
ATOM    811  CB  ARG A 637      43.410  46.110  69.280  1.00  0.00           C
ATOM    812  HB1 ARG A 637      42.390  45.710  69.490  1.00  0.00           H
ATOM    813  HB2 ARG A 637      43.280  46.830  68.440  1.00  0.00           H
ATOM    814  CG  ARG A 637      43.900  46.920  70.470  1.00  0.00           C
ATOM    815  HG1 ARG A 637      44.760  47.560  70.200  1.00  0.00           H
ATOM    816  HG2 ARG A 637      44.310  46.250  71.270  1.00  0.00           H
ATOM    817  CD  ARG A 637      42.840  47.800  71.140  1.00  0.00           C
ATOM    818  HD1 ARG A 637      42.020  47.140  71.500  1.00  0.00           H
ATOM    819  HD2 ARG A 637      42.620  48.450  70.270  1.00  0.00           H
ATOM    820  NE  ARG A 637      43.600  48.540  72.170  1.00  0.00           N
ATOM    821  HE  ARG A 637      44.580  48.360  72.300  1.00  0.00           H
ATOM    822  CZ  ARG A 637      43.160  49.580  72.960  1.00  0.00           C
ATOM    823  NH1 ARG A 637      44.040  50.110  73.750  1.00  0.00           N
ATOM    824 HH11 ARG A 637      44.930  49.660  73.750  1.00  0.00           H
ATOM    825 HH12 ARG A 637      43.730  50.710  74.490  1.00  0.00           H
ATOM    826  NH2 ARG A 637      41.970  50.050  72.910  1.00  0.00           N
ATOM    827 HH21 ARG A 637      41.430  49.770  72.120  1.00  0.00           H
ATOM    828 HH22 ARG A 637      41.770  51.000  73.120  1.00  0.00           H
ATOM    829  C   ARG A 637      43.980  44.250  67.590  1.00  0.00           C
ATOM    830  O   ARG A 637      43.250  43.310  67.780  1.00  0.00           O
ATOM    831  N   ILE A 638      44.310  44.630  66.320  1.00  0.00           N
ATOM    832  HN  ILE A 638      44.730  45.500  66.120  1.00  0.00           H
ATOM    833  CA  ILE A 638      44.040  43.830  65.130  1.00  0.00           C
ATOM    834  HA  ILE A 638      43.910  42.780  65.340  1.00  0.00           H
ATOM    835  CB  ILE A 638      42.880  44.370  64.180  1.00  0.00           C
ATOM    836  HB  ILE A 638      43.000  45.380  63.730  1.00  0.00           H
ATOM    837  CG2 ILE A 638      42.660  43.220  63.140  1.00  0.00           C
ATOM    838 HG21 ILE A 638      42.470  42.280  63.700  1.00  0.00           H
ATOM    839 HG22 ILE A 638      43.570  42.940  62.580  1.00  0.00           H
ATOM    840 HG23 ILE A 638      41.900  43.570  62.400  1.00  0.00           H
ATOM    841  CG1 ILE A 638      41.610  44.710  65.000  1.00  0.00           C
ATOM    842 HG11 ILE A 638      41.870  45.450  65.780  1.00  0.00           H
ATOM    843 HG12 ILE A 638      41.160  43.850  65.530  1.00  0.00           H
ATOM    844  CD  ILE A 638      40.530  45.360  64.090  1.00  0.00           C
ATOM    845  HD1 ILE A 638      39.680  45.860  64.610  1.00  0.00           H
ATOM    846  HD2 ILE A 638      40.200  44.730  63.240  1.00  0.00           H
ATOM    847  HD3 ILE A 638      41.000  46.270  63.670  1.00  0.00           H
ATOM    848  C   ILE A 638      45.350  43.910  64.320  1.00  0.00           C
ATOM    849  O   ILE A 638      45.930  44.950  64.100  1.00  0.00           O
ATOM    850  N   SER A 639      45.850  42.720  63.880  1.00  0.00           N
ATOM    851  HN  SER A 639      45.410  41.850  64.050  1.00  0.00           H
ATOM    852  CA  SER A 639      47.180  42.700  63.140  1.00  0.00           C
ATOM    853  HA  SER A 639      47.240  43.560  62.490  1.00  0.00           H
ATOM    854  CB  SER A 639      48.350  42.670  64.190  1.00  0.00           C
ATOM    855  HB1 SER A 639      48.070  41.880  64.910  1.00  0.00           H
ATOM    856  HB2 SER A 639      48.320  43.630  64.750  1.00  0.00           H
ATOM    857  OG  SER A 639      49.660  42.620  63.610  1.00  0.00           O
ATOM    858  HG1 SER A 639      49.800  43.370  63.030  1.00  0.00           H
ATOM    859  C   SER A 639      47.150  41.540  62.160  1.00  0.00           C
ATOM    860  O   SER A 639      46.130  41.300  61.480  1.00  0.00           O
ATOM    861  N   ALA A 640      48.310  40.840  62.040  1.00  0.00           N
ATOM    862  HN  ALA A 640      49.060  41.170  62.600  1.00  0.00           H
ATOM    863  CA  ALA A 640      48.630  39.740  61.100  1.00  0.00           C
ATOM    864  HA  ALA A 640      48.760  40.220  60.140  1.00  0.00           H
ATOM    865  CB  ALA A 640      50.010  39.150  61.510  1.00  0.00           C
ATOM    866  HB1 ALA A 640      50.830  39.890  61.360  1.00  0.00           H
ATOM    867  HB2 ALA A 640      50.260  38.240  60.920  1.00  0.00           H
ATOM    868  HB3 ALA A 640      49.960  38.810  62.570  1.00  0.00           H
ATOM    869  C   ALA A 640      47.710  38.490  60.990  1.00  0.00           C
ATOM    870  O   ALA A 640      47.340  38.120  59.890  1.00  0.00           O
ATOM    871  N   ILE A 641      47.260  37.800  62.040  1.00  0.00           N
ATOM    872  HN  ILE A 641      47.440  38.220  62.920  1.00  0.00           H
ATOM    873  CA  ILE A 641      46.600  36.470  62.090  1.00  0.00           C
ATOM    874  HA  ILE A 641      47.020  35.730  61.410  1.00  0.00           H
ATOM    875  CB  ILE A 641      46.720  35.810  63.490  1.00  0.00           C
ATOM    876  HB  ILE A 641      46.330  36.550  64.230  1.00  0.00           H
ATOM    877  CG2 ILE A 641      45.830  34.530  63.500  1.00  0.00           C
ATOM    878 HG21 ILE A 641      45.560  34.070  62.520  1.00  0.00           H
ATOM    879 HG22 ILE A 641      44.930  34.740  64.130  1.00  0.00           H
ATOM    880 HG23 ILE A 641      46.390  33.730  64.040  1.00  0.00           H
ATOM    881  CG1 ILE A 641      48.090  35.420  63.890  1.00  0.00           C
ATOM    882 HG11 ILE A 641      48.080  34.660  64.710  1.00  0.00           H
ATOM    883 HG12 ILE A 641      48.520  36.390  64.180  1.00  0.00           H
ATOM    884  CD  ILE A 641      48.890  34.760  62.790  1.00  0.00           C
ATOM    885  HD1 ILE A 641      49.900  34.540  63.180  1.00  0.00           H
ATOM    886  HD2 ILE A 641      49.180  35.500  62.010  1.00  0.00           H
ATOM    887  HD3 ILE A 641      48.410  33.960  62.200  1.00  0.00           H
ATOM    888  C   ILE A 641      45.100  36.690  61.630  1.00  0.00           C
ATOM    889  O   ILE A 641      44.630  35.950  60.820  1.00  0.00           O
ATOM    890  N   GLU A 642      44.510  37.800  62.010  1.00  0.00           N
ATOM    891  HN  GLU A 642      44.900  38.460  62.650  1.00  0.00           H
ATOM    892  CA  GLU A 642      43.270  38.250  61.570  1.00  0.00           C
ATOM    893  HA  GLU A 642      42.580  37.420  61.640  1.00  0.00           H
ATOM    894  CB  GLU A 642      42.690  39.510  62.410  1.00  0.00           C
ATOM    895  HB1 GLU A 642      41.630  39.570  62.060  1.00  0.00           H
ATOM    896  HB2 GLU A 642      43.090  40.530  62.230  1.00  0.00           H
ATOM    897  CG  GLU A 642      42.620  39.400  63.910  1.00  0.00           C
ATOM    898  HG1 GLU A 642      42.260  38.450  64.340  1.00  0.00           H
ATOM    899  HG2 GLU A 642      41.900  40.160  64.290  1.00  0.00           H
ATOM    900  CD  GLU A 642      43.880  39.750  64.680  1.00  0.00           C
ATOM    901  OE1 GLU A 642      43.730  39.950  65.910  1.00  0.00           O
ATOM    902  OE2 GLU A 642      44.940  39.880  64.100  1.00  0.00           O
ATOM    903  C   GLU A 642      43.310  38.640  60.010  1.00  0.00           C
ATOM    904  O   GLU A 642      42.490  38.220  59.190  1.00  0.00           O
ATOM    905  N   SER A 643      44.290  39.440  59.600  1.00  0.00           N
ATOM    906  HN  SER A 643      45.010  39.800  60.180  1.00  0.00           H
ATOM    907  CA  SER A 643      44.610  39.640  58.190  1.00  0.00           C
ATOM    908  HA  SER A 643      43.770  40.210  57.810  1.00  0.00           H
ATOM    909  CB  SER A 643      45.850  40.500  58.090  1.00  0.00           C
ATOM    910  HB1 SER A 643      46.090  40.670  57.020  1.00  0.00           H
ATOM    911  HB2 SER A 643      46.730  39.970  58.490  1.00  0.00           H
ATOM    912  OG  SER A 643      45.860  41.720  58.820  1.00  0.00           O
ATOM    913  HG1 SER A 643      45.810  41.530  59.750  1.00  0.00           H
ATOM    914  C   SER A 643      44.820  38.420  57.340  1.00  0.00           C
ATOM    915  O   SER A 643      44.400  38.280  56.240  1.00  0.00           O
ATOM    916  N   LEU A 644      45.650  37.440  57.820  1.00  0.00           N
ATOM    917  HN  LEU A 644      46.090  37.420  58.710  1.00  0.00           H
ATOM    918  CA  LEU A 644      45.790  36.180  57.050  1.00  0.00           C
ATOM    919  HA  LEU A 644      46.020  36.520  56.050  1.00  0.00           H
ATOM    920  CB  LEU A 644      46.830  35.160  57.690  1.00  0.00           C
ATOM    921  HB1 LEU A 644      46.690  34.120  57.320  1.00  0.00           H
ATOM    922  HB2 LEU A 644      46.560  35.220  58.760  1.00  0.00           H
ATOM    923  CG  LEU A 644      48.300  35.510  57.490  1.00  0.00           C
ATOM    924  HG  LEU A 644      48.450  36.610  57.500  1.00  0.00           H
ATOM    925  CD1 LEU A 644      49.100  35.010  58.640  1.00  0.00           C
ATOM    926 HD11 LEU A 644      49.230  33.910  58.630  1.00  0.00           H
ATOM    927 HD12 LEU A 644      48.630  35.310  59.590  1.00  0.00           H
ATOM    928 HD13 LEU A 644      50.080  35.520  58.760  1.00  0.00           H
ATOM    929  CD2 LEU A 644      48.850  35.110  56.110  1.00  0.00           C
ATOM    930 HD21 LEU A 644      48.930  34.000  56.250  1.00  0.00           H
ATOM    931 HD22 LEU A 644      49.840  35.570  55.940  1.00  0.00           H
ATOM    932 HD23 LEU A 644      48.120  35.350  55.320  1.00  0.00           H
ATOM    933  C   LEU A 644      44.470  35.330  56.940  1.00  0.00           C
ATOM    934  O   LEU A 644      44.080  34.850  55.840  1.00  0.00           O
ATOM    935  N   PHE A 645      43.700  35.240  58.060  1.00  0.00           N
ATOM    936  HN  PHE A 645      44.120  35.660  58.860  1.00  0.00           H
ATOM    937  CA  PHE A 645      42.460  34.600  58.190  1.00  0.00           C
ATOM    938  HA  PHE A 645      42.630  33.580  57.860  1.00  0.00           H
ATOM    939  CB  PHE A 645      41.940  34.550  59.620  1.00  0.00           C
ATOM    940  HB1 PHE A 645      41.810  35.580  59.990  1.00  0.00           H
ATOM    941  HB2 PHE A 645      42.690  33.960  60.210  1.00  0.00           H
ATOM    942  CG  PHE A 645      40.610  33.840  59.830  1.00  0.00           C
ATOM    943  CD1 PHE A 645      40.080  32.940  58.850  1.00  0.00           C
ATOM    944  HD1 PHE A 645      40.660  32.700  57.970  1.00  0.00           H
ATOM    945  CE1 PHE A 645      38.880  32.280  59.160  1.00  0.00           C
ATOM    946  HE1 PHE A 645      38.370  31.780  58.360  1.00  0.00           H
ATOM    947  CZ  PHE A 645      38.120  32.530  60.320  1.00  0.00           C
ATOM    948  HZ  PHE A 645      37.130  32.160  60.460  1.00  0.00           H
ATOM    949  CD2 PHE A 645      39.860  34.050  60.970  1.00  0.00           C
ATOM    950  HD2 PHE A 645      40.280  34.670  61.760  1.00  0.00           H
ATOM    951  CE2 PHE A 645      38.700  33.390  61.260  1.00  0.00           C
ATOM    952  HE2 PHE A 645      38.060  33.610  62.100  1.00  0.00           H
ATOM    953  C   PHE A 645      41.480  35.190  57.200  1.00  0.00           C
ATOM    954  O   PHE A 645      40.810  34.500  56.440  1.00  0.00           O
ATOM    955  N   GLY A 646      41.410  36.590  57.150  1.00  0.00           N
ATOM    956  HN  GLY A 646      42.010  37.080  57.790  1.00  0.00           H
ATOM    957  CA  GLY A 646      40.590  37.380  56.220  1.00  0.00           C
ATOM    958  HA1 GLY A 646      40.570  38.390  56.590  1.00  0.00           H
ATOM    959  HA2 GLY A 646      39.590  37.000  56.310  1.00  0.00           H
ATOM    960  C   GLY A 646      41.020  37.280  54.800  1.00  0.00           C
ATOM    961  O   GLY A 646      40.170  37.300  53.920  1.00  0.00           O
ATOM    962  N   ALA A 647      42.310  37.270  54.520  1.00  0.00           N
ATOM    963  HN  ALA A 647      42.920  37.340  55.300  1.00  0.00           H
ATOM    964  CA  ALA A 647      42.810  37.100  53.110  1.00  0.00           C
ATOM    965  HA  ALA A 647      42.390  37.980  52.630  1.00  0.00           H
ATOM    966  CB  ALA A 647      44.270  37.310  53.050  1.00  0.00           C
ATOM    967  HB1 ALA A 647      44.900  36.410  53.220  1.00  0.00           H
ATOM    968  HB2 ALA A 647      44.700  38.160  53.640  1.00  0.00           H
ATOM    969  HB3 ALA A 647      44.600  37.440  52.000  1.00  0.00           H
ATOM    970  C   ALA A 647      42.370  35.740  52.530  1.00  0.00           C
ATOM    971  O   ALA A 647      41.870  35.620  51.430  1.00  0.00           O
ATOM    972  N   SER A 648      42.540  34.700  53.340  1.00  0.00           N
ATOM    973  HN  SER A 648      42.980  34.850  54.220  1.00  0.00           H
ATOM    974  CA  SER A 648      42.140  33.360  53.010  1.00  0.00           C
ATOM    975  HA  SER A 648      42.520  32.930  52.090  1.00  0.00           H
ATOM    976  CB  SER A 648      42.740  32.540  54.180  1.00  0.00           C
ATOM    977  HB1 SER A 648      42.370  32.880  55.170  1.00  0.00           H
ATOM    978  HB2 SER A 648      43.850  32.640  54.170  1.00  0.00           H
ATOM    979  OG  SER A 648      42.420  31.150  54.080  1.00  0.00           O
ATOM    980  HG1 SER A 648      43.090  30.720  53.550  1.00  0.00           H
ATOM    981  C   SER A 648      40.700  33.040  52.810  1.00  0.00           C
ATOM    982  O   SER A 648      40.250  32.620  51.760  1.00  0.00           O
ATOM    983  N   LEU A 649      39.840  33.260  53.820  1.00  0.00           N
ATOM    984  HN  LEU A 649      40.310  33.520  54.650  1.00  0.00           H
ATOM    985  CA  LEU A 649      38.380  33.170  53.900  1.00  0.00           C
ATOM    986  HA  LEU A 649      38.140  32.160  53.570  1.00  0.00           H
ATOM    987  CB  LEU A 649      37.880  33.570  55.310  1.00  0.00           C
ATOM    988  HB1 LEU A 649      38.180  34.590  55.650  1.00  0.00           H
ATOM    989  HB2 LEU A 649      38.380  32.850  56.000  1.00  0.00           H
ATOM    990  CG  LEU A 649      36.330  33.350  55.610  1.00  0.00           C
ATOM    991  HG  LEU A 649      35.850  33.980  54.840  1.00  0.00           H
ATOM    992  CD1 LEU A 649      35.770  31.930  55.470  1.00  0.00           C
ATOM    993 HD11 LEU A 649      35.620  31.740  54.390  1.00  0.00           H
ATOM    994 HD12 LEU A 649      34.770  31.820  55.910  1.00  0.00           H
ATOM    995 HD13 LEU A 649      36.540  31.260  55.910  1.00  0.00           H
ATOM    996  CD2 LEU A 649      35.970  33.930  56.990  1.00  0.00           C
ATOM    997 HD21 LEU A 649      36.280  34.990  57.090  1.00  0.00           H
ATOM    998 HD22 LEU A 649      36.520  33.280  57.710  1.00  0.00           H
ATOM    999 HD23 LEU A 649      34.890  33.820  57.210  1.00  0.00           H
ATOM   1000  C   LEU A 649      37.620  34.080  52.840  1.00  0.00           C
ATOM   1001  O   LEU A 649      36.760  33.580  52.100  1.00  0.00           O
ATOM   1002  N   THR A 650      38.020  35.360  52.650  1.00  0.00           N
ATOM   1003  HN  THR A 650      38.760  35.680  53.240  1.00  0.00           H
ATOM   1004  CA  THR A 650      37.460  36.230  51.630  1.00  0.00           C
ATOM   1005  HA  THR A 650      36.400  36.350  51.720  1.00  0.00           H
ATOM   1006  CB  THR A 650      38.000  37.580  51.620  1.00  0.00           C
ATOM   1007  HB  THR A 650      39.110  37.520  51.500  1.00  0.00           H
ATOM   1008  OG1 THR A 650      37.640  38.190  52.840  1.00  0.00           O
ATOM   1009  HG1 THR A 650      38.270  37.850  53.490  1.00  0.00           H
ATOM   1010  CG2 THR A 650      37.240  38.480  50.580  1.00  0.00           C
ATOM   1011 HG21 THR A 650      37.280  39.550  50.890  1.00  0.00           H
ATOM   1012 HG22 THR A 650      36.160  38.250  50.390  1.00  0.00           H
ATOM   1013 HG23 THR A 650      37.780  38.340  49.630  1.00  0.00           H
ATOM   1014  C   THR A 650      37.830  35.560  50.260  1.00  0.00           C
ATOM   1015  O   THR A 650      37.010  35.610  49.320  1.00  0.00           O
ATOM   1016  N   GLY A 651      39.020  35.030  50.210  1.00  0.00           N
ATOM   1017  HN  GLY A 651      39.490  34.950  51.090  1.00  0.00           H
ATOM   1018  CA  GLY A 651      39.730  34.710  49.020  1.00  0.00           C
ATOM   1019  HA1 GLY A 651      40.700  34.510  49.460  1.00  0.00           H
ATOM   1020  HA2 GLY A 651      39.740  35.570  48.360  1.00  0.00           H
ATOM   1021  C   GLY A 651      39.200  33.510  48.440  1.00  0.00           C
ATOM   1022  O   GLY A 651      39.010  33.440  47.270  1.00  0.00           O
ATOM   1023  N   ILE A 652      38.940  32.430  49.330  1.00  0.00           N
ATOM   1024  HN  ILE A 652      39.260  32.400  50.280  1.00  0.00           H
ATOM   1025  CA  ILE A 652      38.450  31.160  48.850  1.00  0.00           C
ATOM   1026  HA  ILE A 652      39.040  30.810  48.020  1.00  0.00           H
ATOM   1027  CB  ILE A 652      38.420  29.900  49.800  1.00  0.00           C
ATOM   1028  HB  ILE A 652      38.010  30.170  50.790  1.00  0.00           H
ATOM   1029  CG2 ILE A 652      37.620  28.750  49.190  1.00  0.00           C
ATOM   1030 HG21 ILE A 652      37.930  28.490  48.160  1.00  0.00           H
ATOM   1031 HG22 ILE A 652      36.530  29.020  49.150  1.00  0.00           H
ATOM   1032 HG23 ILE A 652      37.650  27.950  49.960  1.00  0.00           H
ATOM   1033  CG1 ILE A 652      39.910  29.510  49.930  1.00  0.00           C
ATOM   1034 HG11 ILE A 652      40.500  30.450  49.940  1.00  0.00           H
ATOM   1035 HG12 ILE A 652      40.300  28.980  49.040  1.00  0.00           H
ATOM   1036  CD  ILE A 652      40.200  28.650  51.100  1.00  0.00           C
ATOM   1037  HD1 ILE A 652      39.830  29.090  52.050  1.00  0.00           H
ATOM   1038  HD2 ILE A 652      41.270  28.610  51.380  1.00  0.00           H
ATOM   1039  HD3 ILE A 652      39.750  27.640  51.050  1.00  0.00           H
ATOM   1040  C   ILE A 652      37.060  31.430  48.230  1.00  0.00           C
ATOM   1041  O   ILE A 652      36.900  31.120  47.060  1.00  0.00           O
ATOM   1042  N   ALA A 653      36.130  32.120  48.990  1.00  0.00           N
ATOM   1043  HN  ALA A 653      36.160  32.490  49.910  1.00  0.00           H
ATOM   1044  CA  ALA A 653      34.850  32.430  48.390  1.00  0.00           C
ATOM   1045  HA  ALA A 653      34.470  31.490  48.020  1.00  0.00           H
ATOM   1046  CB  ALA A 653      33.880  33.060  49.440  1.00  0.00           C
ATOM   1047  HB1 ALA A 653      34.320  33.980  49.880  1.00  0.00           H
ATOM   1048  HB2 ALA A 653      33.650  32.350  50.260  1.00  0.00           H
ATOM   1049  HB3 ALA A 653      32.910  33.330  48.990  1.00  0.00           H
ATOM   1050  C   ALA A 653      34.880  33.290  47.090  1.00  0.00           C
ATOM   1051  O   ALA A 653      34.340  32.930  46.040  1.00  0.00           O
ATOM   1052  N   TYR A 654      35.690  34.350  47.080  1.00  0.00           N
ATOM   1053  HN  TYR A 654      36.080  34.610  47.960  1.00  0.00           H
ATOM   1054  CA  TYR A 654      35.990  35.200  45.920  1.00  0.00           C
ATOM   1055  HA  TYR A 654      35.060  35.680  45.670  1.00  0.00           H
ATOM   1056  CB  TYR A 654      36.930  36.260  46.410  1.00  0.00           C
ATOM   1057  HB1 TYR A 654      37.800  35.910  47.000  1.00  0.00           H
ATOM   1058  HB2 TYR A 654      36.410  36.750  47.260  1.00  0.00           H
ATOM   1059  CG  TYR A 654      37.290  37.380  45.400  1.00  0.00           C
ATOM   1060  CD1 TYR A 654      38.420  37.280  44.620  1.00  0.00           C
ATOM   1061  HD1 TYR A 654      39.120  36.470  44.770  1.00  0.00           H
ATOM   1062  CE1 TYR A 654      38.730  38.340  43.750  1.00  0.00           C
ATOM   1063  HE1 TYR A 654      39.630  38.300  43.160  1.00  0.00           H
ATOM   1064  CZ  TYR A 654      37.880  39.460  43.640  1.00  0.00           C
ATOM   1065  OH  TYR A 654      38.270  40.560  42.930  1.00  0.00           O
ATOM   1066  HH  TYR A 654      39.170  40.340  42.700  1.00  0.00           H
ATOM   1067  CD2 TYR A 654      36.390  38.450  45.240  1.00  0.00           C
ATOM   1068  HD2 TYR A 654      35.500  38.480  45.870  1.00  0.00           H
ATOM   1069  CE2 TYR A 654      36.650  39.540  44.380  1.00  0.00           C
ATOM   1070  HE2 TYR A 654      36.120  40.480  44.290  1.00  0.00           H
ATOM   1071  C   TYR A 654      36.630  34.520  44.730  1.00  0.00           C
ATOM   1072  O   TYR A 654      36.200  34.640  43.530  1.00  0.00           O
ATOM   1073  N   SER A 655      37.720  33.680  44.920  1.00  0.00           N
ATOM   1074  HN  SER A 655      37.940  33.510  45.870  1.00  0.00           H
ATOM   1075  CA  SER A 655      38.260  32.870  43.760  1.00  0.00           C
ATOM   1076  HA  SER A 655      38.360  33.490  42.880  1.00  0.00           H
ATOM   1077  CB  SER A 655      39.620  32.230  44.060  1.00  0.00           C
ATOM   1078  HB1 SER A 655      40.470  32.930  44.130  1.00  0.00           H
ATOM   1079  HB2 SER A 655      39.940  31.500  43.280  1.00  0.00           H
ATOM   1080  OG  SER A 655      39.690  31.490  45.230  1.00  0.00           O
ATOM   1081  HG1 SER A 655      39.390  32.090  45.910  1.00  0.00           H
ATOM   1082  C   SER A 655      37.370  31.750  43.240  1.00  0.00           C
ATOM   1083  O   SER A 655      37.160  31.640  42.040  1.00  0.00           O
ATOM   1084  N   LEU A 656      36.770  30.940  44.190  1.00  0.00           N
ATOM   1085  HN  LEU A 656      36.950  31.180  45.150  1.00  0.00           H
ATOM   1086  CA  LEU A 656      35.880  29.850  43.900  1.00  0.00           C
ATOM   1087  HA  LEU A 656      36.470  29.230  43.240  1.00  0.00           H
ATOM   1088  CB  LEU A 656      35.680  29.170  45.300  1.00  0.00           C
ATOM   1089  HB1 LEU A 656      35.060  29.840  45.940  1.00  0.00           H
ATOM   1090  HB2 LEU A 656      36.700  29.150  45.740  1.00  0.00           H
ATOM   1091  CG  LEU A 656      35.090  27.730  45.300  1.00  0.00           C
ATOM   1092  HG  LEU A 656      34.330  27.660  44.490  1.00  0.00           H
ATOM   1093  CD1 LEU A 656      36.170  26.760  44.770  1.00  0.00           C
ATOM   1094 HD11 LEU A 656      36.230  26.800  43.660  1.00  0.00           H
ATOM   1095 HD12 LEU A 656      36.060  25.650  44.820  1.00  0.00           H
ATOM   1096 HD13 LEU A 656      37.180  27.080  45.090  1.00  0.00           H
ATOM   1097  CD2 LEU A 656      34.670  27.280  46.700  1.00  0.00           C
ATOM   1098 HD21 LEU A 656      34.230  26.270  46.550  1.00  0.00           H
ATOM   1099 HD22 LEU A 656      33.890  28.020  47.000  1.00  0.00           H
ATOM   1100 HD23 LEU A 656      35.530  27.340  47.400  1.00  0.00           H
ATOM   1101  C   LEU A 656      34.560  30.130  43.230  1.00  0.00           C
ATOM   1102  O   LEU A 656      34.110  29.420  42.270  1.00  0.00           O
ATOM   1103  N   PHE A 657      33.880  31.300  43.610  1.00  0.00           N
ATOM   1104  HN  PHE A 657      34.110  31.730  44.490  1.00  0.00           H
ATOM   1105  CA  PHE A 657      32.740  31.880  43.010  1.00  0.00           C
ATOM   1106  HA  PHE A 657      32.190  31.080  42.540  1.00  0.00           H
ATOM   1107  CB  PHE A 657      31.840  32.520  44.050  1.00  0.00           C
ATOM   1108  HB1 PHE A 657      30.890  32.790  43.540  1.00  0.00           H
ATOM   1109  HB2 PHE A 657      32.250  33.360  44.650  1.00  0.00           H
ATOM   1110  CG  PHE A 657      31.360  31.600  45.110  1.00  0.00           C
ATOM   1111  CD1 PHE A 657      31.310  32.030  46.440  1.00  0.00           C
ATOM   1112  HD1 PHE A 657      31.630  33.040  46.680  1.00  0.00           H
ATOM   1113  CE1 PHE A 657      30.970  31.230  47.500  1.00  0.00           C
ATOM   1114  HE1 PHE A 657      30.900  31.580  48.520  1.00  0.00           H
ATOM   1115  CZ  PHE A 657      30.490  29.920  47.150  1.00  0.00           C
ATOM   1116  HZ  PHE A 657      30.050  29.390  47.980  1.00  0.00           H
ATOM   1117  CD2 PHE A 657      30.890  30.280  44.830  1.00  0.00           C
ATOM   1118  HD2 PHE A 657      31.170  29.830  43.890  1.00  0.00           H
ATOM   1119  CE2 PHE A 657      30.560  29.390  45.880  1.00  0.00           C
ATOM   1120  HE2 PHE A 657      30.130  28.420  45.760  1.00  0.00           H
ATOM   1121  C   PHE A 657      33.180  32.840  41.930  1.00  0.00           C
ATOM   1122  O   PHE A 657      32.310  33.360  41.190  1.00  0.00           O
ATOM   1123  N   ALA A 658      34.520  32.880  41.650  1.00  0.00           N
ATOM   1124  HN  ALA A 658      35.170  32.380  42.220  1.00  0.00           H
ATOM   1125  CA  ALA A 658      35.150  33.560  40.600  1.00  0.00           C
ATOM   1126  HA  ALA A 658      36.210  33.570  40.790  1.00  0.00           H
ATOM   1127  CB  ALA A 658      35.140  32.730  39.290  1.00  0.00           C
ATOM   1128  HB1 ALA A 658      34.080  32.440  39.050  1.00  0.00           H
ATOM   1129  HB2 ALA A 658      35.690  31.790  39.460  1.00  0.00           H
ATOM   1130  HB3 ALA A 658      35.540  33.330  38.450  1.00  0.00           H
ATOM   1131  C   ALA A 658      34.730  35.040  40.340  1.00  0.00           C
ATOM   1132  O   ALA A 658      34.180  35.400  39.250  1.00  0.00           O
ATOM   1133  N   GLY A 659      34.930  35.940  41.350  1.00  0.00           N
ATOM   1134  HN  GLY A 659      35.190  35.630  42.260  1.00  0.00           H
ATOM   1135  CA  GLY A 659      34.720  37.420  41.240  1.00  0.00           C
ATOM   1136  HA1 GLY A 659      34.990  37.890  42.160  1.00  0.00           H
ATOM   1137  HA2 GLY A 659      33.660  37.540  41.020  1.00  0.00           H
ATOM   1138  C   GLY A 659      35.560  38.180  40.180  1.00  0.00           C
ATOM   1139  O   GLY A 659      35.040  39.110  39.460  1.00  0.00           O
ATOM   1140  N   GLN A 660      36.840  37.750  39.990  1.00  0.00           N
ATOM   1141  HN  GLN A 660      37.180  36.900  40.380  1.00  0.00           H
ATOM   1142  CA  GLN A 660      37.670  38.220  38.980  1.00  0.00           C
ATOM   1143  HA  GLN A 660      37.210  37.950  38.040  1.00  0.00           H
ATOM   1144  CB  GLN A 660      38.020  39.730  38.960  1.00  0.00           C
ATOM   1145  HB1 GLN A 660      38.630  39.950  39.870  1.00  0.00           H
ATOM   1146  HB2 GLN A 660      37.150  40.420  39.000  1.00  0.00           H
ATOM   1147  CG  GLN A 660      38.870  40.250  37.790  1.00  0.00           C
ATOM   1148  HG1 GLN A 660      39.970  40.180  37.950  1.00  0.00           H
ATOM   1149  HG2 GLN A 660      38.750  41.340  37.610  1.00  0.00           H
ATOM   1150  CD  GLN A 660      38.790  39.470  36.460  1.00  0.00           C
ATOM   1151  OE1 GLN A 660      39.390  38.460  36.170  1.00  0.00           O
ATOM   1152  NE2 GLN A 660      37.820  39.940  35.610  1.00  0.00           N
ATOM   1153 HE21 GLN A 660      37.510  39.300  34.900  1.00  0.00           H
ATOM   1154 HE22 GLN A 660      37.500  40.870  35.730  1.00  0.00           H
ATOM   1155  C   GLN A 660      39.030  37.490  39.080  1.00  0.00           C
ATOM   1156  O   GLN A 660      39.990  38.010  39.550  1.00  0.00           O
ATOM   1157  N   PRO A 661      39.120  36.270  38.480  1.00  0.00           N
ATOM   1158  CD  PRO A 661      37.930  35.550  37.920  1.00  0.00           C
ATOM   1159  HD1 PRO A 661      37.540  36.100  37.030  1.00  0.00           H
ATOM   1160  HD2 PRO A 661      37.210  35.460  38.760  1.00  0.00           H
ATOM   1161  CA  PRO A 661      40.030  35.230  38.920  1.00  0.00           C
ATOM   1162  HA  PRO A 661      40.110  35.170  40.000  1.00  0.00           H
ATOM   1163  CB  PRO A 661      39.530  33.970  38.390  1.00  0.00           C
ATOM   1164  HB1 PRO A 661      39.070  33.400  39.220  1.00  0.00           H
ATOM   1165  HB2 PRO A 661      40.300  33.270  37.980  1.00  0.00           H
ATOM   1166  CG  PRO A 661      38.500  34.280  37.330  1.00  0.00           C
ATOM   1167  HG1 PRO A 661      38.980  34.480  36.350  1.00  0.00           H
ATOM   1168  HG2 PRO A 661      37.780  33.440  37.270  1.00  0.00           H
ATOM   1169  C   PRO A 661      41.430  35.510  38.440  1.00  0.00           C
ATOM   1170  O   PRO A 661      42.350  34.700  38.810  1.00  0.00           O
ATOM   1171  N   LEU A 662      41.650  36.640  37.610  1.00  0.00           N
ATOM   1172  HN  LEU A 662      40.790  36.960  37.250  1.00  0.00           H
ATOM   1173  CA  LEU A 662      42.950  37.220  37.520  1.00  0.00           C
ATOM   1174  HA  LEU A 662      43.720  36.450  37.480  1.00  0.00           H
ATOM   1175  CB  LEU A 662      42.980  38.150  36.340  1.00  0.00           C
ATOM   1176  HB1 LEU A 662      43.950  38.650  36.130  1.00  0.00           H
ATOM   1177  HB2 LEU A 662      42.300  39.010  36.560  1.00  0.00           H
ATOM   1178  CG  LEU A 662      42.430  37.560  34.960  1.00  0.00           C
ATOM   1179  HG  LEU A 662      41.390  37.270  35.210  1.00  0.00           H
ATOM   1180  CD1 LEU A 662      42.310  38.670  33.970  1.00  0.00           C
ATOM   1181 HD11 LEU A 662      41.870  38.370  33.000  1.00  0.00           H
ATOM   1182 HD12 LEU A 662      43.330  39.050  33.750  1.00  0.00           H
ATOM   1183 HD13 LEU A 662      41.720  39.510  34.380  1.00  0.00           H
ATOM   1184  CD2 LEU A 662      43.240  36.420  34.440  1.00  0.00           C
ATOM   1185 HD21 LEU A 662      42.660  36.010  33.580  1.00  0.00           H
ATOM   1186 HD22 LEU A 662      43.440  35.570  35.130  1.00  0.00           H
ATOM   1187 HD23 LEU A 662      44.120  36.980  34.050  1.00  0.00           H
ATOM   1188  C   LEU A 662      43.470  38.040  38.730  1.00  0.00           C
ATOM   1189  O   LEU A 662      44.620  38.420  38.790  1.00  0.00           O
ATOM   1190  N   THR A 663      42.620  38.510  39.680  1.00  0.00           N
ATOM   1191  HN  THR A 663      41.650  38.300  39.630  1.00  0.00           H
ATOM   1192  CA  THR A 663      43.080  39.340  40.840  1.00  0.00           C
ATOM   1193  HA  THR A 663      43.960  39.900  40.570  1.00  0.00           H
ATOM   1194  CB  THR A 663      42.080  40.450  41.310  1.00  0.00           C
ATOM   1195  HB  THR A 663      42.430  41.030  42.180  1.00  0.00           H
ATOM   1196  OG1 THR A 663      40.760  40.030  41.740  1.00  0.00           O
ATOM   1197  HG1 THR A 663      40.690  39.180  41.290  1.00  0.00           H
ATOM   1198  CG2 THR A 663      41.860  41.360  40.120  1.00  0.00           C
ATOM   1199 HG21 THR A 663      41.060  42.130  40.160  1.00  0.00           H
ATOM   1200 HG22 THR A 663      41.630  40.750  39.230  1.00  0.00           H
ATOM   1201 HG23 THR A 663      42.830  41.890  40.000  1.00  0.00           H
ATOM   1202  C   THR A 663      43.440  38.450  41.920  1.00  0.00           C
ATOM   1203  O   THR A 663      43.160  37.260  41.930  1.00  0.00           O
ATOM   1204  N   ILE A 664      44.200  39.050  42.870  1.00  0.00           N
ATOM   1205  HN  ILE A 664      44.300  40.040  42.830  1.00  0.00           H
ATOM   1206  CA  ILE A 664      44.550  38.440  44.160  1.00  0.00           C
ATOM   1207  HA  ILE A 664      43.820  37.660  44.340  1.00  0.00           H
ATOM   1208  CB  ILE A 664      45.970  37.780  44.120  1.00  0.00           C
ATOM   1209  HB  ILE A 664      46.650  38.580  43.750  1.00  0.00           H
ATOM   1210  CG2 ILE A 664      46.380  37.220  45.460  1.00  0.00           C
ATOM   1211 HG21 ILE A 664      45.750  36.350  45.740  1.00  0.00           H
ATOM   1212 HG22 ILE A 664      46.370  37.860  46.360  1.00  0.00           H
ATOM   1213 HG23 ILE A 664      47.410  36.820  45.320  1.00  0.00           H
ATOM   1214  CG1 ILE A 664      46.060  36.600  43.060  1.00  0.00           C
ATOM   1215 HG11 ILE A 664      47.110  36.230  43.060  1.00  0.00           H
ATOM   1216 HG12 ILE A 664      45.850  37.170  42.130  1.00  0.00           H
ATOM   1217  CD  ILE A 664      45.070  35.380  43.320  1.00  0.00           C
ATOM   1218  HD1 ILE A 664      44.080  35.690  43.740  1.00  0.00           H
ATOM   1219  HD2 ILE A 664      45.510  34.780  44.150  1.00  0.00           H
ATOM   1220  HD3 ILE A 664      44.960  34.800  42.390  1.00  0.00           H
ATOM   1221  C   ILE A 664      44.260  39.590  45.140  1.00  0.00           C
ATOM   1222  O   ILE A 664      43.970  40.800  44.820  1.00  0.00           O
ATOM   1223  N   LEU A 665      44.080  39.220  46.420  1.00  0.00           N
ATOM   1224  HN  LEU A 665      44.270  38.280  46.710  1.00  0.00           H
ATOM   1225  CA  LEU A 665      43.590  40.190  47.430  1.00  0.00           C
ATOM   1226  HA  LEU A 665      43.970  41.180  47.280  1.00  0.00           H
ATOM   1227  CB  LEU A 665      42.030  40.350  47.380  1.00  0.00           C
ATOM   1228  HB1 LEU A 665      41.760  40.760  46.380  1.00  0.00           H
ATOM   1229  HB2 LEU A 665      41.720  41.070  48.180  1.00  0.00           H
ATOM   1230  CG  LEU A 665      41.240  39.030  47.570  1.00  0.00           C
ATOM   1231  HG  LEU A 665      41.730  38.240  46.970  1.00  0.00           H
ATOM   1232  CD1 LEU A 665      41.120  38.540  49.010  1.00  0.00           C
ATOM   1233 HD11 LEU A 665      42.110  38.200  49.380  1.00  0.00           H
ATOM   1234 HD12 LEU A 665      40.370  37.730  49.080  1.00  0.00           H
ATOM   1235 HD13 LEU A 665      40.830  39.390  49.670  1.00  0.00           H
ATOM   1236  CD2 LEU A 665      39.790  39.250  47.060  1.00  0.00           C
ATOM   1237 HD21 LEU A 665      39.210  38.300  47.140  1.00  0.00           H
ATOM   1238 HD22 LEU A 665      39.760  39.660  46.030  1.00  0.00           H
ATOM   1239 HD23 LEU A 665      39.280  40.040  47.660  1.00  0.00           H
ATOM   1240  C   LEU A 665      44.170  39.810  48.800  1.00  0.00           C
ATOM   1241  O   LEU A 665      44.650  38.670  48.920  1.00  0.00           O
ATOM   1242  N   GLY A 666      44.040  40.700  49.810  1.00  0.00           N
ATOM   1243  HN  GLY A 666      43.620  41.580  49.590  1.00  0.00           H
ATOM   1244  CA  GLY A 666      44.740  40.340  51.060  1.00  0.00           C
ATOM   1245  HA1 GLY A 666      45.240  39.390  51.180  1.00  0.00           H
ATOM   1246  HA2 GLY A 666      44.040  40.390  51.880  1.00  0.00           H
ATOM   1247  C   GLY A 666      45.650  41.410  51.640  1.00  0.00           C
ATOM   1248  O   GLY A 666      46.180  41.170  52.770  1.00  0.00           O
ATOM   1249  N   SER A 667      45.700  42.620  51.040  1.00  0.00           N
ATOM   1250  HN  SER A 667      45.290  42.810  50.150  1.00  0.00           H
ATOM   1251  CA  SER A 667      46.440  43.750  51.530  1.00  0.00           C
ATOM   1252  HA  SER A 667      46.290  43.680  52.600  1.00  0.00           H
ATOM   1253  CB  SER A 667      47.940  43.700  51.150  1.00  0.00           C
ATOM   1254  HB1 SER A 667      48.130  43.700  50.060  1.00  0.00           H
ATOM   1255  HB2 SER A 667      48.520  42.820  51.480  1.00  0.00           H
ATOM   1256  OG  SER A 667      48.650  44.860  51.690  1.00  0.00           O
ATOM   1257  HG1 SER A 667      48.400  45.540  51.060  1.00  0.00           H
ATOM   1258  C   SER A 667      45.810  45.010  50.930  1.00  0.00           C
ATOM   1259  O   SER A 667      45.590  44.990  49.720  1.00  0.00           O
ATOM   1260  N   THR A 668      45.690  46.120  51.620  1.00  0.00           N
ATOM   1261  HN  THR A 668      45.990  46.160  52.580  1.00  0.00           H
ATOM   1262  CA  THR A 668      45.010  47.290  51.010  1.00  0.00           C
ATOM   1263  HA  THR A 668      45.370  47.330  49.990  1.00  0.00           H
ATOM   1264  CB  THR A 668      43.490  47.180  50.960  1.00  0.00           C
ATOM   1265  HB  THR A 668      43.210  46.390  50.230  1.00  0.00           H
ATOM   1266  OG1 THR A 668      42.860  48.490  50.730  1.00  0.00           O
ATOM   1267  HG1 THR A 668      42.990  48.700  49.790  1.00  0.00           H
ATOM   1268  CG2 THR A 668      42.840  46.730  52.310  1.00  0.00           C
ATOM   1269 HG21 THR A 668      41.740  46.610  52.220  1.00  0.00           H
ATOM   1270 HG22 THR A 668      43.140  47.450  53.090  1.00  0.00           H
ATOM   1271 HG23 THR A 668      43.290  45.740  52.530  1.00  0.00           H
ATOM   1272  C   THR A 668      45.510  48.590  51.650  1.00  0.00           C
ATOM   1273  O   THR A 668      45.510  48.690  52.880  1.00  0.00           O
ATOM   1274  N   GLY A 669      45.950  49.530  50.810  1.00  0.00           N
ATOM   1275  HN  GLY A 669      45.920  49.250  49.850  1.00  0.00           H
ATOM   1276  CA  GLY A 669      46.400  50.940  51.100  1.00  0.00           C
ATOM   1277  HA1 GLY A 669      46.740  51.310  50.150  1.00  0.00           H
ATOM   1278  HA2 GLY A 669      47.160  50.980  51.870  1.00  0.00           H
ATOM   1279  C   GLY A 669      45.400  51.890  51.590  1.00  0.00           C
ATOM   1280  O   GLY A 669      45.620  52.390  52.680  1.00  0.00           O
ATOM   1281  N   PRO A 670      44.300  52.190  51.010  1.00  0.00           N
ATOM   1282  CD  PRO A 670      44.120  51.950  49.570  1.00  0.00           C
ATOM   1283  HD1 PRO A 670      43.450  51.060  49.490  1.00  0.00           H
ATOM   1284  HD2 PRO A 670      45.080  51.960  49.000  1.00  0.00           H
ATOM   1285  CA  PRO A 670      43.340  53.210  51.390  1.00  0.00           C
ATOM   1286  HA  PRO A 670      43.850  54.130  51.640  1.00  0.00           H
ATOM   1287  CB  PRO A 670      42.390  53.360  50.280  1.00  0.00           C
ATOM   1288  HB1 PRO A 670      41.830  54.310  50.150  1.00  0.00           H
ATOM   1289  HB2 PRO A 670      41.780  52.440  50.370  1.00  0.00           H
ATOM   1290  CG  PRO A 670      43.300  53.100  49.120  1.00  0.00           C
ATOM   1291  HG1 PRO A 670      42.690  52.860  48.230  1.00  0.00           H
ATOM   1292  HG2 PRO A 670      43.990  53.950  48.920  1.00  0.00           H
ATOM   1293  C   PRO A 670      42.700  52.770  52.640  1.00  0.00           C
ATOM   1294  O   PRO A 670      42.490  53.640  53.430  1.00  0.00           O
ATOM   1295  N   VAL A 671      42.350  51.510  52.720  1.00  0.00           N
ATOM   1296  HN  VAL A 671      42.430  50.790  52.040  1.00  0.00           H
ATOM   1297  CA  VAL A 671      41.750  50.960  53.920  1.00  0.00           C
ATOM   1298  HA  VAL A 671      40.990  51.660  54.230  1.00  0.00           H
ATOM   1299  CB  VAL A 671      40.940  49.730  53.640  1.00  0.00           C
ATOM   1300  HB  VAL A 671      41.550  49.060  53.000  1.00  0.00           H
ATOM   1301  CG1 VAL A 671      40.620  48.800  54.810  1.00  0.00           C
ATOM   1302 HG11 VAL A 671      40.090  49.440  55.540  1.00  0.00           H
ATOM   1303 HG12 VAL A 671      41.550  48.560  55.370  1.00  0.00           H
ATOM   1304 HG13 VAL A 671      39.970  47.970  54.470  1.00  0.00           H
ATOM   1305  CG2 VAL A 671      39.670  50.110  52.880  1.00  0.00           C
ATOM   1306 HG21 VAL A 671      38.890  49.330  52.820  1.00  0.00           H
ATOM   1307 HG22 VAL A 671      39.990  50.380  51.860  1.00  0.00           H
ATOM   1308 HG23 VAL A 671      39.090  50.940  53.350  1.00  0.00           H
ATOM   1309  C   VAL A 671      42.630  50.820  55.140  1.00  0.00           C
ATOM   1310  O   VAL A 671      42.190  51.100  56.230  1.00  0.00           O
ATOM   1311  N   LEU A 672      43.910  50.440  54.940  1.00  0.00           N
ATOM   1312  HN  LEU A 672      44.130  50.370  53.970  1.00  0.00           H
ATOM   1313  CA  LEU A 672      44.970  50.590  55.930  1.00  0.00           C
ATOM   1314  HA  LEU A 672      44.680  49.830  56.640  1.00  0.00           H
ATOM   1315  CB  LEU A 672      46.400  50.260  55.350  1.00  0.00           C
ATOM   1316  HB1 LEU A 672      46.610  50.920  54.490  1.00  0.00           H
ATOM   1317  HB2 LEU A 672      46.370  49.210  54.980  1.00  0.00           H
ATOM   1318  CG  LEU A 672      47.530  50.320  56.390  1.00  0.00           C
ATOM   1319  HG  LEU A 672      47.490  51.340  56.820  1.00  0.00           H
ATOM   1320  CD1 LEU A 672      47.260  49.350  57.620  1.00  0.00           C
ATOM   1321 HD11 LEU A 672      46.840  48.410  57.190  1.00  0.00           H
ATOM   1322 HD12 LEU A 672      46.440  49.710  58.270  1.00  0.00           H
ATOM   1323 HD13 LEU A 672      48.220  49.290  58.160  1.00  0.00           H
ATOM   1324  CD2 LEU A 672      48.850  50.260  55.560  1.00  0.00           C
ATOM   1325 HD21 LEU A 672      48.940  49.270  55.060  1.00  0.00           H
ATOM   1326 HD22 LEU A 672      49.680  50.430  56.280  1.00  0.00           H
ATOM   1327 HD23 LEU A 672      48.890  51.070  54.810  1.00  0.00           H
ATOM   1328  C   LEU A 672      45.040  51.900  56.560  1.00  0.00           C
ATOM   1329  O   LEU A 672      45.240  52.000  57.720  1.00  0.00           O
ATOM   1330  N   VAL A 673      45.000  52.980  55.700  1.00  0.00           N
ATOM   1331  HN  VAL A 673      45.140  52.790  54.740  1.00  0.00           H
ATOM   1332  CA  VAL A 673      44.860  54.330  56.070  1.00  0.00           C
ATOM   1333  HA  VAL A 673      45.660  54.570  56.760  1.00  0.00           H
ATOM   1334  CB  VAL A 673      45.160  55.150  54.820  1.00  0.00           C
ATOM   1335  HB  VAL A 673      44.730  54.670  53.910  1.00  0.00           H
ATOM   1336  CG1 VAL A 673      44.600  56.580  54.790  1.00  0.00           C
ATOM   1337 HG11 VAL A 673      43.520  56.780  54.620  1.00  0.00           H
ATOM   1338 HG12 VAL A 673      45.120  57.160  54.000  1.00  0.00           H
ATOM   1339 HG13 VAL A 673      44.920  57.120  55.710  1.00  0.00           H
ATOM   1340  CG2 VAL A 673      46.740  55.260  54.730  1.00  0.00           C
ATOM   1341 HG21 VAL A 673      47.130  55.710  55.660  1.00  0.00           H
ATOM   1342 HG22 VAL A 673      46.960  55.960  53.890  1.00  0.00           H
ATOM   1343 HG23 VAL A 673      47.150  54.250  54.490  1.00  0.00           H
ATOM   1344  C   VAL A 673      43.580  54.740  56.790  1.00  0.00           C
ATOM   1345  O   VAL A 673      43.590  55.400  57.870  1.00  0.00           O
ATOM   1346  N   PHE A 674      42.420  54.230  56.400  1.00  0.00           N
ATOM   1347  HN  PHE A 674      42.420  53.690  55.550  1.00  0.00           H
ATOM   1348  CA  PHE A 674      41.130  54.460  56.990  1.00  0.00           C
ATOM   1349  HA  PHE A 674      40.940  55.520  56.960  1.00  0.00           H
ATOM   1350  CB  PHE A 674      40.100  53.670  56.080  1.00  0.00           C
ATOM   1351  HB1 PHE A 674      40.320  52.580  56.020  1.00  0.00           H
ATOM   1352  HB2 PHE A 674      40.070  54.020  55.020  1.00  0.00           H
ATOM   1353  CG  PHE A 674      38.630  53.830  56.570  1.00  0.00           C
ATOM   1354  CD1 PHE A 674      37.910  55.040  56.520  1.00  0.00           C
ATOM   1355  HD1 PHE A 674      38.350  55.940  56.100  1.00  0.00           H
ATOM   1356  CE1 PHE A 674      36.580  55.050  56.940  1.00  0.00           C
ATOM   1357  HE1 PHE A 674      36.000  55.930  56.690  1.00  0.00           H
ATOM   1358  CZ  PHE A 674      36.040  53.860  57.430  1.00  0.00           C
ATOM   1359  HZ  PHE A 674      35.020  53.860  57.780  1.00  0.00           H
ATOM   1360  CD2 PHE A 674      38.030  52.650  57.110  1.00  0.00           C
ATOM   1361  HD2 PHE A 674      38.560  51.740  57.290  1.00  0.00           H
ATOM   1362  CE2 PHE A 674      36.730  52.700  57.600  1.00  0.00           C
ATOM   1363  HE2 PHE A 674      36.240  51.850  58.050  1.00  0.00           H
ATOM   1364  C   PHE A 674      41.020  53.940  58.380  1.00  0.00           C
ATOM   1365  O   PHE A 674      40.450  54.640  59.230  1.00  0.00           O
ATOM   1366  N   GLU A 675      41.600  52.710  58.610  1.00  0.00           N
ATOM   1367  HN  GLU A 675      41.800  52.100  57.850  1.00  0.00           H
ATOM   1368  CA  GLU A 675      41.590  52.160  59.970  1.00  0.00           C
ATOM   1369  HA  GLU A 675      40.550  52.070  60.260  1.00  0.00           H
ATOM   1370  CB  GLU A 675      42.150  50.770  59.940  1.00  0.00           C
ATOM   1371  HB1 GLU A 675      42.200  50.210  60.900  1.00  0.00           H
ATOM   1372  HB2 GLU A 675      43.180  50.970  59.570  1.00  0.00           H
ATOM   1373  CG  GLU A 675      41.340  49.780  59.020  1.00  0.00           C
ATOM   1374  HG1 GLU A 675      42.040  48.950  58.780  1.00  0.00           H
ATOM   1375  HG2 GLU A 675      40.940  50.170  58.060  1.00  0.00           H
ATOM   1376  CD  GLU A 675      40.180  49.040  59.590  1.00  0.00           C
ATOM   1377  OE1 GLU A 675      39.870  47.940  59.110  1.00  0.00           O
ATOM   1378  OE2 GLU A 675      39.660  49.470  60.700  1.00  0.00           O
ATOM   1379  C   GLU A 675      42.240  53.070  61.040  1.00  0.00           C
ATOM   1380  O   GLU A 675      41.660  53.290  62.120  1.00  0.00           O
ATOM   1381  N   LYS A 676      43.390  53.740  60.680  1.00  0.00           N
ATOM   1382  HN  LYS A 676      43.780  53.620  59.760  1.00  0.00           H
ATOM   1383  CA  LYS A 676      44.000  54.690  61.490  1.00  0.00           C
ATOM   1384  HA  LYS A 676      44.240  54.280  62.460  1.00  0.00           H
ATOM   1385  CB  LYS A 676      45.370  55.130  60.920  1.00  0.00           C
ATOM   1386  HB1 LYS A 676      45.360  55.760  60.000  1.00  0.00           H
ATOM   1387  HB2 LYS A 676      46.010  54.240  60.720  1.00  0.00           H
ATOM   1388  CG  LYS A 676      46.290  55.950  61.910  1.00  0.00           C
ATOM   1389  HG1 LYS A 676      46.240  55.450  62.910  1.00  0.00           H
ATOM   1390  HG2 LYS A 676      45.940  57.000  62.000  1.00  0.00           H
ATOM   1391  CD  LYS A 676      47.780  55.970  61.380  1.00  0.00           C
ATOM   1392  HD1 LYS A 676      48.000  56.700  60.590  1.00  0.00           H
ATOM   1393  HD2 LYS A 676      47.900  54.950  60.930  1.00  0.00           H
ATOM   1394  CE  LYS A 676      48.770  56.080  62.470  1.00  0.00           C
ATOM   1395  HE1 LYS A 676      48.720  55.280  63.230  1.00  0.00           H
ATOM   1396  HE2 LYS A 676      48.600  57.020  63.040  1.00  0.00           H
ATOM   1397  NZ  LYS A 676      50.090  56.190  61.860  1.00  0.00           N
ATOM   1398  HZ1 LYS A 676      50.770  55.500  62.250  1.00  0.00           H
ATOM   1399  HZ2 LYS A 676      50.410  57.170  61.970  1.00  0.00           H
ATOM   1400  HZ3 LYS A 676      49.990  56.110  60.830  1.00  0.00           H
ATOM   1401  C   LYS A 676      43.160  55.940  61.780  1.00  0.00           C
ATOM   1402  O   LYS A 676      43.040  56.500  62.910  1.00  0.00           O
ATOM   1403  N   ILE A 677      42.550  56.480  60.680  1.00  0.00           N
ATOM   1404  HN  ILE A 677      42.600  55.960  59.820  1.00  0.00           H
ATOM   1405  CA  ILE A 677      41.720  57.650  60.770  1.00  0.00           C
ATOM   1406  HA  ILE A 677      42.180  58.470  61.310  1.00  0.00           H
ATOM   1407  CB  ILE A 677      41.360  58.240  59.430  1.00  0.00           C
ATOM   1408  HB  ILE A 677      40.750  57.440  58.960  1.00  0.00           H
ATOM   1409  CG2 ILE A 677      40.440  59.450  59.630  1.00  0.00           C
ATOM   1410 HG21 ILE A 677      39.550  59.320  60.280  1.00  0.00           H
ATOM   1411 HG22 ILE A 677      39.980  59.760  58.660  1.00  0.00           H
ATOM   1412 HG23 ILE A 677      40.950  60.380  59.940  1.00  0.00           H
ATOM   1413  CG1 ILE A 677      42.570  58.720  58.610  1.00  0.00           C
ATOM   1414 HG11 ILE A 677      43.360  57.950  58.740  1.00  0.00           H
ATOM   1415 HG12 ILE A 677      43.000  59.610  59.090  1.00  0.00           H
ATOM   1416  CD  ILE A 677      42.130  59.020  57.170  1.00  0.00           C
ATOM   1417  HD1 ILE A 677      41.780  58.090  56.660  1.00  0.00           H
ATOM   1418  HD2 ILE A 677      42.970  59.540  56.670  1.00  0.00           H
ATOM   1419  HD3 ILE A 677      41.320  59.770  57.050  1.00  0.00           H
ATOM   1420  C   ILE A 677      40.410  57.340  61.600  1.00  0.00           C
ATOM   1421  O   ILE A 677      40.050  58.180  62.410  1.00  0.00           O
ATOM   1422  N   LEU A 678      39.900  56.140  61.470  1.00  0.00           N
ATOM   1423  HN  LEU A 678      40.230  55.430  60.850  1.00  0.00           H
ATOM   1424  CA  LEU A 678      38.760  55.610  62.230  1.00  0.00           C
ATOM   1425  HA  LEU A 678      37.900  56.240  62.090  1.00  0.00           H
ATOM   1426  CB  LEU A 678      38.370  54.240  61.410  1.00  0.00           C
ATOM   1427  HB1 LEU A 678      39.290  53.630  61.410  1.00  0.00           H
ATOM   1428  HB2 LEU A 678      38.260  54.410  60.320  1.00  0.00           H
ATOM   1429  CG  LEU A 678      37.370  53.390  62.040  1.00  0.00           C
ATOM   1430  HG  LEU A 678      37.740  53.030  63.020  1.00  0.00           H
ATOM   1431  CD1 LEU A 678      36.080  54.050  62.450  1.00  0.00           C
ATOM   1432 HD11 LEU A 678      35.490  53.390  63.120  1.00  0.00           H
ATOM   1433 HD12 LEU A 678      35.450  54.230  61.540  1.00  0.00           H
ATOM   1434 HD13 LEU A 678      36.260  55.050  62.880  1.00  0.00           H
ATOM   1435  CD2 LEU A 678      37.020  52.080  61.240  1.00  0.00           C
ATOM   1436 HD21 LEU A 678      36.430  52.350  60.320  1.00  0.00           H
ATOM   1437 HD22 LEU A 678      36.400  51.510  61.970  1.00  0.00           H
ATOM   1438 HD23 LEU A 678      37.940  51.490  61.040  1.00  0.00           H
ATOM   1439  C   LEU A 678      39.100  55.400  63.710  1.00  0.00           C
ATOM   1440  O   LEU A 678      38.340  55.770  64.590  1.00  0.00           O
ATOM   1441  N   TYR A 679      40.250  54.770  64.030  1.00  0.00           N
ATOM   1442  HN  TYR A 679      40.900  54.480  63.330  1.00  0.00           H
ATOM   1443  CA  TYR A 679      40.780  54.620  65.400  1.00  0.00           C
ATOM   1444  HA  TYR A 679      39.940  54.250  65.950  1.00  0.00           H
ATOM   1445  CB  TYR A 679      42.000  53.630  65.320  1.00  0.00           C
ATOM   1446  HB1 TYR A 679      42.890  54.110  64.880  1.00  0.00           H
ATOM   1447  HB2 TYR A 679      41.710  52.800  64.650  1.00  0.00           H
ATOM   1448  CG  TYR A 679      42.330  53.120  66.640  1.00  0.00           C
ATOM   1449  CD1 TYR A 679      41.580  52.060  67.190  1.00  0.00           C
ATOM   1450  HD1 TYR A 679      40.740  51.670  66.610  1.00  0.00           H
ATOM   1451  CE1 TYR A 679      41.990  51.510  68.410  1.00  0.00           C
ATOM   1452  HE1 TYR A 679      41.470  50.700  68.870  1.00  0.00           H
ATOM   1453  CZ  TYR A 679      43.040  52.070  69.140  1.00  0.00           C
ATOM   1454  OH  TYR A 679      43.320  51.620  70.490  1.00  0.00           O
ATOM   1455  HH  TYR A 679      43.940  52.190  70.930  1.00  0.00           H
ATOM   1456  CD2 TYR A 679      43.540  53.580  67.290  1.00  0.00           C
ATOM   1457  HD2 TYR A 679      44.120  54.380  66.860  1.00  0.00           H
ATOM   1458  CE2 TYR A 679      43.840  53.040  68.510  1.00  0.00           C
ATOM   1459  HE2 TYR A 679      44.780  53.310  68.990  1.00  0.00           H
ATOM   1460  C   TYR A 679      40.980  55.980  66.050  1.00  0.00           C
ATOM   1461  O   TYR A 679      40.670  56.080  67.240  1.00  0.00           O
ATOM   1462  N   LYS A 680      41.500  57.010  65.320  1.00  0.00           N
ATOM   1463  HN  LYS A 680      41.720  56.800  64.370  1.00  0.00           H
ATOM   1464  CA  LYS A 680      41.540  58.370  65.790  1.00  0.00           C
ATOM   1465  HA  LYS A 680      42.070  58.400  66.730  1.00  0.00           H
ATOM   1466  CB  LYS A 680      42.440  59.150  64.850  1.00  0.00           C
ATOM   1467  HB1 LYS A 680      42.020  59.240  63.830  1.00  0.00           H
ATOM   1468  HB2 LYS A 680      43.410  58.610  64.770  1.00  0.00           H
ATOM   1469  CG  LYS A 680      42.690  60.610  65.300  1.00  0.00           C
ATOM   1470  HG1 LYS A 680      41.760  61.200  65.420  1.00  0.00           H
ATOM   1471  HG2 LYS A 680      43.290  61.000  64.430  1.00  0.00           H
ATOM   1472  CD  LYS A 680      43.600  60.770  66.560  1.00  0.00           C
ATOM   1473  HD1 LYS A 680      44.450  60.070  66.380  1.00  0.00           H
ATOM   1474  HD2 LYS A 680      43.070  60.440  67.470  1.00  0.00           H
ATOM   1475  CE  LYS A 680      44.330  62.080  66.760  1.00  0.00           C
ATOM   1476  HE1 LYS A 680      44.620  62.540  65.780  1.00  0.00           H
ATOM   1477  HE2 LYS A 680      45.240  62.040  67.380  1.00  0.00           H
ATOM   1478  NZ  LYS A 680      43.320  63.040  67.370  1.00  0.00           N
ATOM   1479  HZ1 LYS A 680      43.610  64.040  67.330  1.00  0.00           H
ATOM   1480  HZ2 LYS A 680      43.190  62.740  68.350  1.00  0.00           H
ATOM   1481  HZ3 LYS A 680      42.380  62.980  66.930  1.00  0.00           H
ATOM   1482  C   LYS A 680      40.160  59.000  66.020  1.00  0.00           C
ATOM   1483  O   LYS A 680      39.920  59.730  66.980  1.00  0.00           O
ATOM   1484  N   PHE A 681      39.200  58.680  65.140  1.00  0.00           N
ATOM   1485  HN  PHE A 681      39.360  58.280  64.240  1.00  0.00           H
ATOM   1486  CA  PHE A 681      37.790  58.990  65.460  1.00  0.00           C
ATOM   1487  HA  PHE A 681      37.790  60.050  65.680  1.00  0.00           H
ATOM   1488  CB  PHE A 681      36.940  58.910  64.190  1.00  0.00           C
ATOM   1489  HB1 PHE A 681      37.280  58.030  63.600  1.00  0.00           H
ATOM   1490  HB2 PHE A 681      37.060  59.770  63.510  1.00  0.00           H
ATOM   1491  CG  PHE A 681      35.430  58.740  64.390  1.00  0.00           C
ATOM   1492  CD1 PHE A 681      34.650  59.730  64.890  1.00  0.00           C
ATOM   1493  HD1 PHE A 681      35.220  60.640  65.100  1.00  0.00           H
ATOM   1494  CE1 PHE A 681      33.250  59.580  65.040  1.00  0.00           C
ATOM   1495  HE1 PHE A 681      32.770  60.480  65.410  1.00  0.00           H
ATOM   1496  CZ  PHE A 681      32.640  58.360  64.730  1.00  0.00           C
ATOM   1497  HZ  PHE A 681      31.570  58.220  64.890  1.00  0.00           H
ATOM   1498  CD2 PHE A 681      34.800  57.570  64.080  1.00  0.00           C
ATOM   1499  HD2 PHE A 681      35.360  56.670  63.860  1.00  0.00           H
ATOM   1500  CE2 PHE A 681      33.410  57.410  64.200  1.00  0.00           C
ATOM   1501  HE2 PHE A 681      32.920  56.490  63.940  1.00  0.00           H
ATOM   1502  C   PHE A 681      37.270  58.280  66.650  1.00  0.00           C
ATOM   1503  O   PHE A 681      36.630  58.950  67.470  1.00  0.00           O
ATOM   1504  N   CYS A 682      37.500  57.030  66.830  1.00  0.00           N
ATOM   1505  HN  CYS A 682      38.060  56.500  66.190  1.00  0.00           H
ATOM   1506  CA  CYS A 682      37.150  56.420  68.040  1.00  0.00           C
ATOM   1507  HA  CYS A 682      36.120  56.640  68.270  1.00  0.00           H
ATOM   1508  CB  CYS A 682      37.350  54.870  68.020  1.00  0.00           C
ATOM   1509  HB1 CYS A 682      37.070  54.340  68.950  1.00  0.00           H
ATOM   1510  HB2 CYS A 682      38.420  54.560  67.860  1.00  0.00           H
ATOM   1511  SG  CYS A 682      36.370  54.160  66.670  1.00  0.00           S
ATOM   1512  HG1 CYS A 682      37.170  54.570  65.690  1.00  0.00           H
ATOM   1513  C   CYS A 682      37.830  57.050  69.350  1.00  0.00           C
ATOM   1514  O   CYS A 682      37.170  57.320  70.370  1.00  0.00           O
ATOM   1515  N   ARG A 683      39.130  57.360  69.290  1.00  0.00           N
ATOM   1516  HN  ARG A 683      39.690  56.920  68.600  1.00  0.00           H
ATOM   1517  CA  ARG A 683      39.800  58.140  70.300  1.00  0.00           C
ATOM   1518  HA  ARG A 683      39.820  57.650  71.260  1.00  0.00           H
ATOM   1519  CB  ARG A 683      41.200  58.380  69.750  1.00  0.00           C
ATOM   1520  HB1 ARG A 683      41.590  59.250  70.320  1.00  0.00           H
ATOM   1521  HB2 ARG A 683      41.240  58.720  68.690  1.00  0.00           H
ATOM   1522  CG  ARG A 683      42.230  57.280  69.930  1.00  0.00           C
ATOM   1523  HG1 ARG A 683      41.930  56.300  69.510  1.00  0.00           H
ATOM   1524  HG2 ARG A 683      42.330  57.100  71.030  1.00  0.00           H
ATOM   1525  CD  ARG A 683      43.670  57.730  69.410  1.00  0.00           C
ATOM   1526  HD1 ARG A 683      44.080  58.670  69.850  1.00  0.00           H
ATOM   1527  HD2 ARG A 683      43.480  57.910  68.340  1.00  0.00           H
ATOM   1528  NE  ARG A 683      44.460  56.520  69.710  1.00  0.00           N
ATOM   1529  HE  ARG A 683      44.140  55.850  70.380  1.00  0.00           H
ATOM   1530  CZ  ARG A 683      45.770  56.460  69.550  1.00  0.00           C
ATOM   1531  NH1 ARG A 683      46.430  55.430  70.080  1.00  0.00           N
ATOM   1532 HH11 ARG A 683      47.360  55.390  69.710  1.00  0.00           H
ATOM   1533 HH12 ARG A 683      46.140  54.690  70.670  1.00  0.00           H
ATOM   1534  NH2 ARG A 683      46.510  57.300  68.870  1.00  0.00           N
ATOM   1535 HH21 ARG A 683      46.130  58.000  68.270  1.00  0.00           H
ATOM   1536 HH22 ARG A 683      47.470  57.110  68.660  1.00  0.00           H
ATOM   1537  C   ARG A 683      39.180  59.490  70.570  1.00  0.00           C
ATOM   1538  O   ARG A 683      38.740  59.890  71.650  1.00  0.00           O
ATOM   1539  N   ASP A 684      38.980  60.370  69.530  1.00  0.00           N
ATOM   1540  HN  ASP A 684      39.210  59.990  68.640  1.00  0.00           H
ATOM   1541  CA  ASP A 684      38.470  61.720  69.710  1.00  0.00           C
ATOM   1542  HA  ASP A 684      39.040  62.180  70.510  1.00  0.00           H
ATOM   1543  CB  ASP A 684      38.690  62.460  68.340  1.00  0.00           C
ATOM   1544  HB1 ASP A 684      38.150  63.420  68.420  1.00  0.00           H
ATOM   1545  HB2 ASP A 684      38.190  61.880  67.530  1.00  0.00           H
ATOM   1546  CG  ASP A 684      40.130  62.680  68.070  1.00  0.00           C
ATOM   1547  OD1 ASP A 684      41.070  62.690  68.960  1.00  0.00           O
ATOM   1548  OD2 ASP A 684      40.450  63.160  66.930  1.00  0.00           O
ATOM   1549  C   ASP A 684      36.980  61.800  70.120  1.00  0.00           C
ATOM   1550  O   ASP A 684      36.620  62.690  70.850  1.00  0.00           O
ATOM   1551  N   TYR A 685      36.140  60.830  69.800  1.00  0.00           N
ATOM   1552  HN  TYR A 685      36.420  59.990  69.350  1.00  0.00           H
ATOM   1553  CA  TYR A 685      34.720  60.900  69.980  1.00  0.00           C
ATOM   1554  HA  TYR A 685      34.490  61.920  70.250  1.00  0.00           H
ATOM   1555  CB  TYR A 685      34.020  60.540  68.620  1.00  0.00           C
ATOM   1556  HB1 TYR A 685      32.950  60.240  68.660  1.00  0.00           H
ATOM   1557  HB2 TYR A 685      34.570  59.750  68.070  1.00  0.00           H
ATOM   1558  CG  TYR A 685      33.900  61.820  67.800  1.00  0.00           C
ATOM   1559  CD1 TYR A 685      32.610  62.390  67.610  1.00  0.00           C
ATOM   1560  HD1 TYR A 685      31.760  61.850  67.990  1.00  0.00           H
ATOM   1561  CE1 TYR A 685      32.380  63.350  66.600  1.00  0.00           C
ATOM   1562  HE1 TYR A 685      31.370  63.660  66.360  1.00  0.00           H
ATOM   1563  CZ  TYR A 685      33.440  63.790  65.850  1.00  0.00           C
ATOM   1564  OH  TYR A 685      33.110  64.450  64.650  1.00  0.00           O
ATOM   1565  HH  TYR A 685      33.930  64.800  64.290  1.00  0.00           H
ATOM   1566  CD2 TYR A 685      34.970  62.340  67.040  1.00  0.00           C
ATOM   1567  HD2 TYR A 685      35.950  61.910  67.100  1.00  0.00           H
ATOM   1568  CE2 TYR A 685      34.710  63.360  66.130  1.00  0.00           C
ATOM   1569  HE2 TYR A 685      35.500  63.660  65.460  1.00  0.00           H
ATOM   1570  C   TYR A 685      34.250  59.970  71.070  1.00  0.00           C
ATOM   1571  O   TYR A 685      33.050  59.930  71.360  1.00  0.00           O
ATOM   1572  N   GLN A 686      35.180  59.210  71.800  1.00  0.00           N
ATOM   1573  HN  GLN A 686      36.100  59.170  71.410  1.00  0.00           H
ATOM   1574  CA  GLN A 686      34.870  58.370  72.930  1.00  0.00           C
ATOM   1575  HA  GLN A 686      35.800  57.890  73.230  1.00  0.00           H
ATOM   1576  CB  GLN A 686      34.310  59.180  74.120  1.00  0.00           C
ATOM   1577  HB1 GLN A 686      33.790  58.620  74.920  1.00  0.00           H
ATOM   1578  HB2 GLN A 686      33.500  59.820  73.730  1.00  0.00           H
ATOM   1579  CG  GLN A 686      35.340  60.040  74.850  1.00  0.00           C
ATOM   1580  HG1 GLN A 686      34.780  60.490  75.690  1.00  0.00           H
ATOM   1581  HG2 GLN A 686      35.700  60.880  74.210  1.00  0.00           H
ATOM   1582  CD  GLN A 686      36.430  59.200  75.500  1.00  0.00           C
ATOM   1583  OE1 GLN A 686      36.180  58.440  76.480  1.00  0.00           O
ATOM   1584  NE2 GLN A 686      37.690  59.220  74.930  1.00  0.00           N
ATOM   1585 HE21 GLN A 686      38.420  58.680  75.380  1.00  0.00           H
ATOM   1586 HE22 GLN A 686      37.810  59.850  74.170  1.00  0.00           H
ATOM   1587  C   GLN A 686      33.910  57.210  72.540  1.00  0.00           C
ATOM   1588  O   GLN A 686      33.120  56.750  73.330  1.00  0.00           O
ATOM   1589  N   LEU A 687      34.120  56.580  71.390  1.00  0.00           N
ATOM   1590  HN  LEU A 687      34.890  56.830  70.820  1.00  0.00           H
ATOM   1591  CA  LEU A 687      33.430  55.420  70.920  1.00  0.00           C
ATOM   1592  HA  LEU A 687      32.690  54.980  71.570  1.00  0.00           H
ATOM   1593  CB  LEU A 687      32.860  55.680  69.490  1.00  0.00           C
ATOM   1594  HB1 LEU A 687      32.280  54.840  69.050  1.00  0.00           H
ATOM   1595  HB2 LEU A 687      33.740  55.880  68.840  1.00  0.00           H
ATOM   1596  CG  LEU A 687      32.160  57.010  69.240  1.00  0.00           C
ATOM   1597  HG  LEU A 687      32.880  57.850  69.400  1.00  0.00           H
ATOM   1598  CD1 LEU A 687      31.610  57.200  67.860  1.00  0.00           C
ATOM   1599 HD11 LEU A 687      32.370  56.840  67.130  1.00  0.00           H
ATOM   1600 HD12 LEU A 687      31.310  58.270  67.740  1.00  0.00           H
ATOM   1601 HD13 LEU A 687      30.710  56.550  67.740  1.00  0.00           H
ATOM   1602  CD2 LEU A 687      31.100  57.310  70.330  1.00  0.00           C
ATOM   1603 HD21 LEU A 687      31.370  57.210  71.400  1.00  0.00           H
ATOM   1604 HD22 LEU A 687      30.230  56.640  70.180  1.00  0.00           H
ATOM   1605 HD23 LEU A 687      30.750  58.360  70.140  1.00  0.00           H
ATOM   1606  C   LEU A 687      34.490  54.240  70.820  1.00  0.00           C
ATOM   1607  O   LEU A 687      35.690  54.370  70.710  1.00  0.00           O
ATOM   1608  N   SER A 688      34.050  53.040  70.910  1.00  0.00           N
ATOM   1609  HN  SER A 688      33.080  52.870  71.070  1.00  0.00           H
ATOM   1610  CA  SER A 688      34.840  51.840  71.100  1.00  0.00           C
ATOM   1611  HA  SER A 688      35.800  52.150  71.490  1.00  0.00           H
ATOM   1612  CB  SER A 688      34.160  50.990  72.210  1.00  0.00           C
ATOM   1613  HB1 SER A 688      33.180  50.570  71.900  1.00  0.00           H
ATOM   1614  HB2 SER A 688      33.960  51.560  73.140  1.00  0.00           H
ATOM   1615  OG  SER A 688      35.000  49.910  72.670  1.00  0.00           O
ATOM   1616  HG1 SER A 688      34.720  49.810  73.580  1.00  0.00           H
ATOM   1617  C   SER A 688      34.920  51.060  69.800  1.00  0.00           C
ATOM   1618  O   SER A 688      33.950  50.410  69.340  1.00  0.00           O
ATOM   1619  N   TYR A 689      36.040  51.070  69.160  1.00  0.00           N
ATOM   1620  HN  TYR A 689      36.860  51.480  69.570  1.00  0.00           H
ATOM   1621  CA  TYR A 689      36.350  50.510  67.860  1.00  0.00           C
ATOM   1622  HA  TYR A 689      35.750  51.130  67.210  1.00  0.00           H
ATOM   1623  CB  TYR A 689      37.820  50.880  67.510  1.00  0.00           C
ATOM   1624  HB1 TYR A 689      38.440  50.660  68.400  1.00  0.00           H
ATOM   1625  HB2 TYR A 689      37.800  51.980  67.430  1.00  0.00           H
ATOM   1626  CG  TYR A 689      38.450  50.320  66.200  1.00  0.00           C
ATOM   1627  CD1 TYR A 689      39.170  49.180  66.250  1.00  0.00           C
ATOM   1628  HD1 TYR A 689      39.420  48.640  67.150  1.00  0.00           H
ATOM   1629  CE1 TYR A 689      39.950  48.720  65.200  1.00  0.00           C
ATOM   1630  HE1 TYR A 689      40.480  47.790  65.270  1.00  0.00           H
ATOM   1631  CZ  TYR A 689      40.000  49.400  64.010  1.00  0.00           C
ATOM   1632  OH  TYR A 689      40.690  48.850  62.870  1.00  0.00           O
ATOM   1633  HH  TYR A 689      40.310  49.220  62.070  1.00  0.00           H
ATOM   1634  CD2 TYR A 689      38.400  51.000  65.000  1.00  0.00           C
ATOM   1635  HD2 TYR A 689      37.860  51.920  64.910  1.00  0.00           H
ATOM   1636  CE2 TYR A 689      39.190  50.590  63.890  1.00  0.00           C
ATOM   1637  HE2 TYR A 689      39.060  51.050  62.920  1.00  0.00           H
ATOM   1638  C   TYR A 689      36.000  49.040  67.590  1.00  0.00           C
ATOM   1639  O   TYR A 689      35.410  48.850  66.580  1.00  0.00           O
ATOM   1640  N   LEU A 690      36.290  47.970  68.410  1.00  0.00           N
ATOM   1641  HN  LEU A 690      36.660  48.100  69.320  1.00  0.00           H
ATOM   1642  CA  LEU A 690      36.100  46.640  67.940  1.00  0.00           C
ATOM   1643  HA  LEU A 690      36.740  46.560  67.080  1.00  0.00           H
ATOM   1644  CB  LEU A 690      36.490  45.590  68.950  1.00  0.00           C
ATOM   1645  HB1 LEU A 690      36.420  44.600  68.460  1.00  0.00           H
ATOM   1646  HB2 LEU A 690      35.780  45.650  69.810  1.00  0.00           H
ATOM   1647  CG  LEU A 690      37.890  45.620  69.590  1.00  0.00           C
ATOM   1648  HG  LEU A 690      38.000  46.530  70.210  1.00  0.00           H
ATOM   1649  CD1 LEU A 690      38.210  44.470  70.550  1.00  0.00           C
ATOM   1650 HD11 LEU A 690      37.450  44.530  71.350  1.00  0.00           H
ATOM   1651 HD12 LEU A 690      39.190  44.600  71.050  1.00  0.00           H
ATOM   1652 HD13 LEU A 690      38.160  43.480  70.040  1.00  0.00           H
ATOM   1653  CD2 LEU A 690      39.010  45.630  68.520  1.00  0.00           C
ATOM   1654 HD21 LEU A 690      39.030  44.840  67.740  1.00  0.00           H
ATOM   1655 HD22 LEU A 690      39.940  45.590  69.120  1.00  0.00           H
ATOM   1656 HD23 LEU A 690      39.070  46.640  68.060  1.00  0.00           H
ATOM   1657  C   LEU A 690      34.610  46.310  67.550  1.00  0.00           C
ATOM   1658  O   LEU A 690      34.300  45.630  66.530  1.00  0.00           O
ATOM   1659  N   SER A 691      33.560  46.700  68.380  1.00  0.00           N
ATOM   1660  HN  SER A 691      33.810  47.200  69.210  1.00  0.00           H
ATOM   1661  CA  SER A 691      32.120  46.470  68.070  1.00  0.00           C
ATOM   1662  HA  SER A 691      31.970  45.600  67.450  1.00  0.00           H
ATOM   1663  CB  SER A 691      31.310  46.360  69.460  1.00  0.00           C
ATOM   1664  HB1 SER A 691      31.500  47.310  70.010  1.00  0.00           H
ATOM   1665  HB2 SER A 691      31.850  45.600  70.090  1.00  0.00           H
ATOM   1666  OG  SER A 691      29.960  46.050  69.400  1.00  0.00           O
ATOM   1667  HG1 SER A 691      29.720  45.620  70.230  1.00  0.00           H
ATOM   1668  C   SER A 691      31.530  47.610  67.240  1.00  0.00           C
ATOM   1669  O   SER A 691      30.710  47.390  66.350  1.00  0.00           O
ATOM   1670  N   LEU A 692      31.960  48.860  67.430  1.00  0.00           N
ATOM   1671  HN  LEU A 692      32.560  49.110  68.180  1.00  0.00           H
ATOM   1672  CA  LEU A 692      31.620  49.910  66.420  1.00  0.00           C
ATOM   1673  HA  LEU A 692      30.550  50.000  66.300  1.00  0.00           H
ATOM   1674  CB  LEU A 692      32.080  51.310  66.900  1.00  0.00           C
ATOM   1675  HB1 LEU A 692      33.190  51.340  67.050  1.00  0.00           H
ATOM   1676  HB2 LEU A 692      31.660  51.770  67.810  1.00  0.00           H
ATOM   1677  CG  LEU A 692      32.100  52.430  65.860  1.00  0.00           C
ATOM   1678  HG  LEU A 692      32.760  52.220  64.980  1.00  0.00           H
ATOM   1679  CD1 LEU A 692      30.650  52.760  65.330  1.00  0.00           C
ATOM   1680 HD11 LEU A 692      30.050  51.850  65.080  1.00  0.00           H
ATOM   1681 HD12 LEU A 692      30.620  53.550  64.540  1.00  0.00           H
ATOM   1682 HD13 LEU A 692      30.190  53.290  66.190  1.00  0.00           H
ATOM   1683  CD2 LEU A 692      32.530  53.820  66.430  1.00  0.00           C
ATOM   1684 HD21 LEU A 692      33.410  53.640  67.090  1.00  0.00           H
ATOM   1685 HD22 LEU A 692      31.780  54.330  67.080  1.00  0.00           H
ATOM   1686 HD23 LEU A 692      32.890  54.570  65.690  1.00  0.00           H
ATOM   1687  C   LEU A 692      32.090  49.500  64.990  1.00  0.00           C
ATOM   1688  O   LEU A 692      31.310  49.710  64.010  1.00  0.00           O
ATOM   1689  N   ARG A 693      33.350  49.020  64.800  1.00  0.00           N
ATOM   1690  HN  ARG A 693      34.020  48.890  65.530  1.00  0.00           H
ATOM   1691  CA  ARG A 693      33.910  48.640  63.490  1.00  0.00           C
ATOM   1692  HA  ARG A 693      33.990  49.460  62.810  1.00  0.00           H
ATOM   1693  CB  ARG A 693      35.310  48.040  63.680  1.00  0.00           C
ATOM   1694  HB1 ARG A 693      35.220  47.150  64.340  1.00  0.00           H
ATOM   1695  HB2 ARG A 693      35.930  48.690  64.350  1.00  0.00           H
ATOM   1696  CG  ARG A 693      36.170  47.830  62.440  1.00  0.00           C
ATOM   1697  HG1 ARG A 693      36.330  48.710  61.770  1.00  0.00           H
ATOM   1698  HG2 ARG A 693      35.620  47.070  61.840  1.00  0.00           H
ATOM   1699  CD  ARG A 693      37.550  47.150  62.610  1.00  0.00           C
ATOM   1700  HD1 ARG A 693      37.410  46.230  63.220  1.00  0.00           H
ATOM   1701  HD2 ARG A 693      38.150  47.860  63.220  1.00  0.00           H
ATOM   1702  NE  ARG A 693      38.110  46.890  61.240  1.00  0.00           N
ATOM   1703  HE  ARG A 693      38.670  47.550  60.720  1.00  0.00           H
ATOM   1704  CZ  ARG A 693      37.650  45.840  60.570  1.00  0.00           C
ATOM   1705  NH1 ARG A 693      36.880  44.870  61.090  1.00  0.00           N
ATOM   1706 HH11 ARG A 693      36.430  45.050  61.960  1.00  0.00           H
ATOM   1707 HH12 ARG A 693      36.920  43.930  60.740  1.00  0.00           H
ATOM   1708  NH2 ARG A 693      37.930  45.780  59.290  1.00  0.00           N
ATOM   1709 HH21 ARG A 693      37.420  45.150  58.720  1.00  0.00           H
ATOM   1710 HH22 ARG A 693      38.460  46.570  58.990  1.00  0.00           H
ATOM   1711  C   ARG A 693      33.060  47.500  62.870  1.00  0.00           C
ATOM   1712  O   ARG A 693      32.650  47.540  61.700  1.00  0.00           O
ATOM   1713  N   THR A 694      32.530  46.480  63.560  1.00  0.00           N
ATOM   1714  HN  THR A 694      32.790  46.440  64.510  1.00  0.00           H
ATOM   1715  CA  THR A 694      31.600  45.550  63.070  1.00  0.00           C
ATOM   1716  HA  THR A 694      31.960  45.110  62.150  1.00  0.00           H
ATOM   1717  CB  THR A 694      31.450  44.410  64.020  1.00  0.00           C
ATOM   1718  HB  THR A 694      31.360  44.790  65.060  1.00  0.00           H
ATOM   1719  OG1 THR A 694      32.590  43.590  63.820  1.00  0.00           O
ATOM   1720  HG1 THR A 694      32.270  42.810  63.350  1.00  0.00           H
ATOM   1721  CG2 THR A 694      30.170  43.520  63.950  1.00  0.00           C
ATOM   1722 HG21 THR A 694      30.080  43.310  62.860  1.00  0.00           H
ATOM   1723 HG22 THR A 694      29.260  44.060  64.250  1.00  0.00           H
ATOM   1724 HG23 THR A 694      30.380  42.590  64.540  1.00  0.00           H
ATOM   1725  C   THR A 694      30.230  46.130  62.610  1.00  0.00           C
ATOM   1726  O   THR A 694      29.710  45.660  61.580  1.00  0.00           O
ATOM   1727  N   SER A 695      29.690  47.140  63.300  1.00  0.00           N
ATOM   1728  HN  SER A 695      30.200  47.510  64.070  1.00  0.00           H
ATOM   1729  CA  SER A 695      28.470  47.830  62.810  1.00  0.00           C
ATOM   1730  HA  SER A 695      27.700  47.100  62.630  1.00  0.00           H
ATOM   1731  CB  SER A 695      27.910  48.880  63.800  1.00  0.00           C
ATOM   1732  HB1 SER A 695      27.010  49.320  63.310  1.00  0.00           H
ATOM   1733  HB2 SER A 695      28.620  49.720  63.980  1.00  0.00           H
ATOM   1734  OG  SER A 695      27.490  48.370  65.040  1.00  0.00           O
ATOM   1735  HG1 SER A 695      28.290  48.370  65.580  1.00  0.00           H
ATOM   1736  C   SER A 695      28.710  48.570  61.490  1.00  0.00           C
ATOM   1737  O   SER A 695      27.880  48.600  60.540  1.00  0.00           O
ATOM   1738  N   ILE A 696      29.950  49.260  61.430  1.00  0.00           N
ATOM   1739  HN  ILE A 696      30.550  49.300  62.220  1.00  0.00           H
ATOM   1740  CA  ILE A 696      30.390  50.080  60.280  1.00  0.00           C
ATOM   1741  HA  ILE A 696      29.650  50.850  60.170  1.00  0.00           H
ATOM   1742  CB  ILE A 696      31.720  50.930  60.490  1.00  0.00           C
ATOM   1743  HB  ILE A 696      32.590  50.330  60.840  1.00  0.00           H
ATOM   1744  CG2 ILE A 696      32.170  51.470  59.140  1.00  0.00           C
ATOM   1745 HG21 ILE A 696      33.030  52.120  59.360  1.00  0.00           H
ATOM   1746 HG22 ILE A 696      31.270  51.990  58.720  1.00  0.00           H
ATOM   1747 HG23 ILE A 696      32.560  50.680  58.470  1.00  0.00           H
ATOM   1748  CG1 ILE A 696      31.330  52.050  61.510  1.00  0.00           C
ATOM   1749 HG11 ILE A 696      30.740  51.550  62.310  1.00  0.00           H
ATOM   1750 HG12 ILE A 696      30.700  52.890  61.120  1.00  0.00           H
ATOM   1751  CD  ILE A 696      32.500  52.510  62.220  1.00  0.00           C
ATOM   1752  HD1 ILE A 696      32.210  53.200  63.040  1.00  0.00           H
ATOM   1753  HD2 ILE A 696      33.220  52.940  61.480  1.00  0.00           H
ATOM   1754  HD3 ILE A 696      33.040  51.710  62.750  1.00  0.00           H
ATOM   1755  C   ILE A 696      30.480  49.230  59.040  1.00  0.00           C
ATOM   1756  O   ILE A 696      29.970  49.500  57.950  1.00  0.00           O
ATOM   1757  N   GLY A 697      31.000  47.980  59.240  1.00  0.00           N
ATOM   1758  HN  GLY A 697      31.490  47.850  60.100  1.00  0.00           H
ATOM   1759  CA  GLY A 697      31.080  46.890  58.280  1.00  0.00           C
ATOM   1760  HA1 GLY A 697      31.570  46.020  58.690  1.00  0.00           H
ATOM   1761  HA2 GLY A 697      31.540  47.200  57.360  1.00  0.00           H
ATOM   1762  C   GLY A 697      29.720  46.380  57.820  1.00  0.00           C
ATOM   1763  O   GLY A 697      29.550  46.240  56.600  1.00  0.00           O
ATOM   1764  N   LEU A 698      28.750  46.030  58.690  1.00  0.00           N
ATOM   1765  HN  LEU A 698      28.890  45.930  59.670  1.00  0.00           H
ATOM   1766  CA  LEU A 698      27.470  45.560  58.230  1.00  0.00           C
ATOM   1767  HA  LEU A 698      27.650  44.730  57.550  1.00  0.00           H
ATOM   1768  CB  LEU A 698      26.680  45.030  59.510  1.00  0.00           C
ATOM   1769  HB1 LEU A 698      25.640  44.820  59.160  1.00  0.00           H
ATOM   1770  HB2 LEU A 698      26.690  45.730  60.370  1.00  0.00           H
ATOM   1771  CG  LEU A 698      27.140  43.600  60.090  1.00  0.00           C
ATOM   1772  HG  LEU A 698      28.240  43.480  60.080  1.00  0.00           H
ATOM   1773  CD1 LEU A 698      26.610  43.400  61.480  1.00  0.00           C
ATOM   1774 HD11 LEU A 698      25.520  43.630  61.470  1.00  0.00           H
ATOM   1775 HD12 LEU A 698      27.130  44.190  62.070  1.00  0.00           H
ATOM   1776 HD13 LEU A 698      26.870  42.340  61.700  1.00  0.00           H
ATOM   1777  CD2 LEU A 698      26.620  42.440  59.210  1.00  0.00           C
ATOM   1778 HD21 LEU A 698      26.840  42.630  58.140  1.00  0.00           H
ATOM   1779 HD22 LEU A 698      25.530  42.310  59.380  1.00  0.00           H
ATOM   1780 HD23 LEU A 698      26.990  41.470  59.580  1.00  0.00           H
ATOM   1781  C   LEU A 698      26.770  46.620  57.430  1.00  0.00           C
ATOM   1782  O   LEU A 698      26.170  46.270  56.380  1.00  0.00           O
ATOM   1783  N   TRP A 699      26.900  47.950  57.780  1.00  0.00           N
ATOM   1784  HN  TRP A 699      27.310  48.270  58.620  1.00  0.00           H
ATOM   1785  CA  TRP A 699      26.510  49.080  56.870  1.00  0.00           C
ATOM   1786  HA  TRP A 699      25.460  48.960  56.680  1.00  0.00           H
ATOM   1787  CB  TRP A 699      26.680  50.410  57.630  1.00  0.00           C
ATOM   1788  HB1 TRP A 699      26.950  51.270  56.970  1.00  0.00           H
ATOM   1789  HB2 TRP A 699      27.520  50.320  58.360  1.00  0.00           H
ATOM   1790  CG  TRP A 699      25.490  50.820  58.450  1.00  0.00           C
ATOM   1791  CD1 TRP A 699      25.370  50.990  59.810  1.00  0.00           C
ATOM   1792  HD1 TRP A 699      26.220  50.990  60.480  1.00  0.00           H
ATOM   1793  NE1 TRP A 699      24.090  51.340  60.110  1.00  0.00           N
ATOM   1794  HE1 TRP A 699      23.690  51.660  60.940  1.00  0.00           H
ATOM   1795  CE2 TRP A 699      23.360  51.340  59.040  1.00  0.00           C
ATOM   1796  CD2 TRP A 699      24.190  51.100  57.900  1.00  0.00           C
ATOM   1797  CE3 TRP A 699      23.670  51.150  56.560  1.00  0.00           C
ATOM   1798  HE3 TRP A 699      24.290  50.960  55.700  1.00  0.00           H
ATOM   1799  CZ3 TRP A 699      22.270  51.260  56.410  1.00  0.00           C
ATOM   1800  HZ3 TRP A 699      21.700  51.340  55.500  1.00  0.00           H
ATOM   1801  CZ2 TRP A 699      22.020  51.520  58.840  1.00  0.00           C
ATOM   1802  HZ2 TRP A 699      21.320  51.640  59.650  1.00  0.00           H
ATOM   1803  CH2 TRP A 699      21.440  51.460  57.520  1.00  0.00           C
ATOM   1804  HH2 TRP A 699      20.380  51.690  57.450  1.00  0.00           H
ATOM   1805  C   TRP A 699      27.240  49.220  55.550  1.00  0.00           C
ATOM   1806  O   TRP A 699      26.670  49.520  54.510  1.00  0.00           O
ATOM   1807  N   THR A 700      28.600  49.020  55.490  1.00  0.00           N
ATOM   1808  HN  THR A 700      29.070  48.840  56.350  1.00  0.00           H
ATOM   1809  CA  THR A 700      29.400  49.080  54.300  1.00  0.00           C
ATOM   1810  HA  THR A 700      29.100  50.000  53.820  1.00  0.00           H
ATOM   1811  CB  THR A 700      30.950  48.970  54.670  1.00  0.00           C
ATOM   1812  HB  THR A 700      31.100  47.950  55.080  1.00  0.00           H
ATOM   1813  OG1 THR A 700      31.260  49.970  55.690  1.00  0.00           O
ATOM   1814  HG1 THR A 700      30.870  49.590  56.490  1.00  0.00           H
ATOM   1815  CG2 THR A 700      31.770  49.360  53.500  1.00  0.00           C
ATOM   1816 HG21 THR A 700      32.850  49.160  53.710  1.00  0.00           H
ATOM   1817 HG22 THR A 700      31.600  50.440  53.260  1.00  0.00           H
ATOM   1818 HG23 THR A 700      31.410  48.780  52.620  1.00  0.00           H
ATOM   1819  C   THR A 700      29.100  47.980  53.320  1.00  0.00           C
ATOM   1820  O   THR A 700      28.980  48.240  52.130  1.00  0.00           O
ATOM   1821  N   SER A 701      28.890  46.690  53.890  1.00  0.00           N
ATOM   1822  HN  SER A 701      29.180  46.420  54.810  1.00  0.00           H
ATOM   1823  CA  SER A 701      28.480  45.550  53.110  1.00  0.00           C
ATOM   1824  HA  SER A 701      29.160  45.470  52.270  1.00  0.00           H
ATOM   1825  CB  SER A 701      28.410  44.380  54.050  1.00  0.00           C
ATOM   1826  HB1 SER A 701      27.670  44.750  54.800  1.00  0.00           H
ATOM   1827  HB2 SER A 701      29.380  44.160  54.550  1.00  0.00           H
ATOM   1828  OG  SER A 701      27.850  43.170  53.460  1.00  0.00           O
ATOM   1829  HG1 SER A 701      28.400  43.090  52.680  1.00  0.00           H
ATOM   1830  C   SER A 701      27.230  45.750  52.340  1.00  0.00           C
ATOM   1831  O   SER A 701      27.230  45.570  51.110  1.00  0.00           O
ATOM   1832  N   PHE A 702      26.230  46.300  53.020  1.00  0.00           N
ATOM   1833  HN  PHE A 702      26.350  46.380  54.000  1.00  0.00           H
ATOM   1834  CA  PHE A 702      24.990  46.660  52.400  1.00  0.00           C
ATOM   1835  HA  PHE A 702      24.440  45.790  52.070  1.00  0.00           H
ATOM   1836  CB  PHE A 702      24.080  47.200  53.500  1.00  0.00           C
ATOM   1837  HB1 PHE A 702      24.570  47.990  54.110  1.00  0.00           H
ATOM   1838  HB2 PHE A 702      23.800  46.420  54.240  1.00  0.00           H
ATOM   1839  CG  PHE A 702      22.720  47.700  52.990  1.00  0.00           C
ATOM   1840  CD1 PHE A 702      22.170  48.820  53.510  1.00  0.00           C
ATOM   1841  HD1 PHE A 702      22.670  49.490  54.200  1.00  0.00           H
ATOM   1842  CE1 PHE A 702      20.830  49.230  53.300  1.00  0.00           C
ATOM   1843  HE1 PHE A 702      20.450  50.150  53.750  1.00  0.00           H
ATOM   1844  CZ  PHE A 702      19.960  48.320  52.660  1.00  0.00           C
ATOM   1845  HZ  PHE A 702      18.950  48.670  52.510  1.00  0.00           H
ATOM   1846  CD2 PHE A 702      21.830  46.810  52.330  1.00  0.00           C
ATOM   1847  HD2 PHE A 702      22.200  45.850  52.000  1.00  0.00           H
ATOM   1848  CE2 PHE A 702      20.510  47.090  52.170  1.00  0.00           C
ATOM   1849  HE2 PHE A 702      19.890  46.390  51.630  1.00  0.00           H
ATOM   1850  C   PHE A 702      25.060  47.700  51.230  1.00  0.00           C
ATOM   1851  O   PHE A 702      24.440  47.330  50.170  1.00  0.00           O
ATOM   1852  N   LEU A 703      25.810  48.860  51.350  1.00  0.00           N
ATOM   1853  HN  LEU A 703      26.260  48.960  52.230  1.00  0.00           H
ATOM   1854  CA  LEU A 703      25.980  49.890  50.410  1.00  0.00           C
ATOM   1855  HA  LEU A 703      25.030  50.310  50.090  1.00  0.00           H
ATOM   1856  CB  LEU A 703      26.790  50.960  51.150  1.00  0.00           C
ATOM   1857  HB1 LEU A 703      27.230  51.660  50.410  1.00  0.00           H
ATOM   1858  HB2 LEU A 703      27.680  50.480  51.640  1.00  0.00           H
ATOM   1859  CG  LEU A 703      26.060  51.830  52.160  1.00  0.00           C
ATOM   1860  HG  LEU A 703      25.570  51.150  52.890  1.00  0.00           H
ATOM   1861  CD1 LEU A 703      27.060  52.650  53.050  1.00  0.00           C
ATOM   1862 HD11 LEU A 703      26.540  53.400  53.680  1.00  0.00           H
ATOM   1863 HD12 LEU A 703      27.810  53.160  52.410  1.00  0.00           H
ATOM   1864 HD13 LEU A 703      27.680  51.980  53.700  1.00  0.00           H
ATOM   1865  CD2 LEU A 703      24.960  52.660  51.470  1.00  0.00           C
ATOM   1866 HD21 LEU A 703      25.380  53.160  50.580  1.00  0.00           H
ATOM   1867 HD22 LEU A 703      24.610  53.310  52.310  1.00  0.00           H
ATOM   1868 HD23 LEU A 703      24.230  51.940  51.050  1.00  0.00           H
ATOM   1869  C   LEU A 703      26.720  49.440  49.230  1.00  0.00           C
ATOM   1870  O   LEU A 703      26.270  49.740  48.150  1.00  0.00           O
ATOM   1871  N   CYS A 704      27.700  48.590  49.310  1.00  0.00           N
ATOM   1872  HN  CYS A 704      28.000  48.270  50.210  1.00  0.00           H
ATOM   1873  CA  CYS A 704      28.400  47.940  48.230  1.00  0.00           C
ATOM   1874  HA  CYS A 704      28.740  48.670  47.510  1.00  0.00           H
ATOM   1875  CB  CYS A 704      29.600  47.130  48.820  1.00  0.00           C
ATOM   1876  HB1 CYS A 704      29.910  46.380  48.060  1.00  0.00           H
ATOM   1877  HB2 CYS A 704      29.280  46.440  49.630  1.00  0.00           H
ATOM   1878  SG  CYS A 704      30.980  47.930  49.540  1.00  0.00           S
ATOM   1879  HG1 CYS A 704      30.300  48.570  50.490  1.00  0.00           H
ATOM   1880  C   CYS A 704      27.490  47.100  47.390  1.00  0.00           C
ATOM   1881  O   CYS A 704      27.490  47.190  46.160  1.00  0.00           O
ATOM   1882  N   ILE A 705      26.680  46.250  48.030  1.00  0.00           N
ATOM   1883  HN  ILE A 705      26.590  46.230  49.020  1.00  0.00           H
ATOM   1884  CA  ILE A 705      25.760  45.390  47.280  1.00  0.00           C
ATOM   1885  HA  ILE A 705      26.350  44.850  46.560  1.00  0.00           H
ATOM   1886  CB  ILE A 705      25.010  44.470  48.250  1.00  0.00           C
ATOM   1887  HB  ILE A 705      24.430  45.070  48.980  1.00  0.00           H
ATOM   1888  CG2 ILE A 705      24.010  43.640  47.480  1.00  0.00           C
ATOM   1889 HG21 ILE A 705      23.280  44.320  46.980  1.00  0.00           H
ATOM   1890 HG22 ILE A 705      23.490  42.970  48.210  1.00  0.00           H
ATOM   1891 HG23 ILE A 705      24.500  42.940  46.790  1.00  0.00           H
ATOM   1892  CG1 ILE A 705      26.080  43.500  48.890  1.00  0.00           C
ATOM   1893 HG11 ILE A 705      26.950  44.050  49.310  1.00  0.00           H
ATOM   1894 HG12 ILE A 705      26.480  42.760  48.180  1.00  0.00           H
ATOM   1895  CD  ILE A 705      25.480  42.800  50.090  1.00  0.00           C
ATOM   1896  HD1 ILE A 705      24.600  42.150  49.850  1.00  0.00           H
ATOM   1897  HD2 ILE A 705      25.190  43.560  50.850  1.00  0.00           H
ATOM   1898  HD3 ILE A 705      26.320  42.240  50.570  1.00  0.00           H
ATOM   1899  C   ILE A 705      24.770  46.290  46.530  1.00  0.00           C
ATOM   1900  O   ILE A 705      24.580  46.150  45.350  1.00  0.00           O
ATOM   1901  N   VAL A 706      24.290  47.330  47.220  1.00  0.00           N
ATOM   1902  HN  VAL A 706      24.600  47.450  48.160  1.00  0.00           H
ATOM   1903  CA  VAL A 706      23.350  48.330  46.580  1.00  0.00           C
ATOM   1904  HA  VAL A 706      22.430  47.820  46.370  1.00  0.00           H
ATOM   1905  CB  VAL A 706      22.820  49.320  47.630  1.00  0.00           C
ATOM   1906  HB  VAL A 706      23.710  49.770  48.120  1.00  0.00           H
ATOM   1907  CG1 VAL A 706      21.920  50.390  46.940  1.00  0.00           C
ATOM   1908 HG11 VAL A 706      21.090  49.890  46.410  1.00  0.00           H
ATOM   1909 HG12 VAL A 706      22.360  51.100  46.210  1.00  0.00           H
ATOM   1910 HG13 VAL A 706      21.450  51.000  47.750  1.00  0.00           H
ATOM   1911  CG2 VAL A 706      21.850  48.610  48.690  1.00  0.00           C
ATOM   1912 HG21 VAL A 706      20.880  48.420  48.180  1.00  0.00           H
ATOM   1913 HG22 VAL A 706      21.620  49.280  49.530  1.00  0.00           H
ATOM   1914 HG23 VAL A 706      22.250  47.640  49.070  1.00  0.00           H
ATOM   1915  C   VAL A 706      23.960  49.130  45.350  1.00  0.00           C
ATOM   1916  O   VAL A 706      23.300  49.330  44.320  1.00  0.00           O
ATOM   1917  N   LEU A 707      25.280  49.480  45.390  1.00  0.00           N
ATOM   1918  HN  LEU A 707      25.820  49.360  46.230  1.00  0.00           H
ATOM   1919  CA  LEU A 707      26.040  50.190  44.390  1.00  0.00           C
ATOM   1920  HA  LEU A 707      25.460  51.030  44.020  1.00  0.00           H
ATOM   1921  CB  LEU A 707      27.460  50.640  44.890  1.00  0.00           C
ATOM   1922  HB1 LEU A 707      28.000  49.730  45.260  1.00  0.00           H
ATOM   1923  HB2 LEU A 707      27.370  51.350  45.740  1.00  0.00           H
ATOM   1924  CG  LEU A 707      28.430  51.200  43.760  1.00  0.00           C
ATOM   1925  HG  LEU A 707      28.430  50.450  42.950  1.00  0.00           H
ATOM   1926  CD1 LEU A 707      27.980  52.590  43.210  1.00  0.00           C
ATOM   1927 HD11 LEU A 707      27.010  52.540  42.660  1.00  0.00           H
ATOM   1928 HD12 LEU A 707      28.820  52.900  42.550  1.00  0.00           H
ATOM   1929 HD13 LEU A 707      28.010  53.350  44.030  1.00  0.00           H
ATOM   1930  CD2 LEU A 707      29.880  51.240  44.320  1.00  0.00           C
ATOM   1931 HD21 LEU A 707      30.100  50.230  44.750  1.00  0.00           H
ATOM   1932 HD22 LEU A 707      30.010  52.080  45.020  1.00  0.00           H
ATOM   1933 HD23 LEU A 707      30.590  51.350  43.470  1.00  0.00           H
ATOM   1934  C   LEU A 707      26.090  49.380  43.140  1.00  0.00           C
ATOM   1935  O   LEU A 707      25.810  49.780  41.980  1.00  0.00           O
ATOM   1936  N   VAL A 708      26.380  48.010  43.290  1.00  0.00           N
ATOM   1937  HN  VAL A 708      26.660  47.680  44.190  1.00  0.00           H
ATOM   1938  CA  VAL A 708      26.430  47.160  42.120  1.00  0.00           C
ATOM   1939  HA  VAL A 708      26.800  47.730  41.260  1.00  0.00           H
ATOM   1940  CB  VAL A 708      27.390  45.980  42.230  1.00  0.00           C
ATOM   1941  HB  VAL A 708      27.110  45.240  43.010  1.00  0.00           H
ATOM   1942  CG1 VAL A 708      27.440  45.170  40.900  1.00  0.00           C
ATOM   1943 HG11 VAL A 708      28.130  44.300  40.920  1.00  0.00           H
ATOM   1944 HG12 VAL A 708      27.850  45.880  40.160  1.00  0.00           H
ATOM   1945 HG13 VAL A 708      26.390  44.970  40.600  1.00  0.00           H
ATOM   1946  CG2 VAL A 708      28.830  46.550  42.670  1.00  0.00           C
ATOM   1947 HG21 VAL A 708      28.820  46.920  43.720  1.00  0.00           H
ATOM   1948 HG22 VAL A 708      29.080  47.250  41.840  1.00  0.00           H
ATOM   1949 HG23 VAL A 708      29.570  45.720  42.630  1.00  0.00           H
ATOM   1950  C   VAL A 708      25.010  46.720  41.760  1.00  0.00           C
ATOM   1951  O   VAL A 708      24.630  46.470  40.650  1.00  0.00           O
ATOM   1952  N   ALA A 709      24.040  46.680  42.650  1.00  0.00           N
ATOM   1953  HN  ALA A 709      24.240  46.670  43.620  1.00  0.00           H
ATOM   1954  CA  ALA A 709      22.620  46.310  42.320  1.00  0.00           C
ATOM   1955  HA  ALA A 709      22.490  45.330  41.890  1.00  0.00           H
ATOM   1956  CB  ALA A 709      21.890  46.200  43.660  1.00  0.00           C
ATOM   1957  HB1 ALA A 709      22.000  47.160  44.210  1.00  0.00           H
ATOM   1958  HB2 ALA A 709      22.390  45.380  44.210  1.00  0.00           H
ATOM   1959  HB3 ALA A 709      20.810  45.930  43.660  1.00  0.00           H
ATOM   1960  C   ALA A 709      22.010  47.310  41.320  1.00  0.00           C
ATOM   1961  O   ALA A 709      21.200  47.000  40.470  1.00  0.00           O
ATOM   1962  N   THR A 710      22.320  48.600  41.610  1.00  0.00           N
ATOM   1963  HN  THR A 710      22.790  48.810  42.470  1.00  0.00           H
ATOM   1964  CA  THR A 710      21.620  49.760  41.030  1.00  0.00           C
ATOM   1965  HA  THR A 710      20.610  49.500  40.750  1.00  0.00           H
ATOM   1966  CB  THR A 710      21.540  50.960  41.940  1.00  0.00           C
ATOM   1967  HB  THR A 710      21.040  51.770  41.350  1.00  0.00           H
ATOM   1968  OG1 THR A 710      22.790  51.500  42.370  1.00  0.00           O
ATOM   1969  HG1 THR A 710      23.190  50.900  43.020  1.00  0.00           H
ATOM   1970  CG2 THR A 710      20.660  50.680  43.150  1.00  0.00           C
ATOM   1971 HG21 THR A 710      21.000  49.730  43.620  1.00  0.00           H
ATOM   1972 HG22 THR A 710      19.610  50.540  42.820  1.00  0.00           H
ATOM   1973 HG23 THR A 710      20.680  51.580  43.780  1.00  0.00           H
ATOM   1974  C   THR A 710      22.290  50.240  39.770  1.00  0.00           C
ATOM   1975  O   THR A 710      21.850  51.210  39.080  1.00  0.00           O
ATOM   1976  N   ASP A 711      23.350  49.430  39.400  1.00  0.00           N
ATOM   1977  HN  ASP A 711      23.690  48.740  40.050  1.00  0.00           H
ATOM   1978  CA  ASP A 711      24.250  49.720  38.310  1.00  0.00           C
ATOM   1979  HA  ASP A 711      24.850  48.830  38.200  1.00  0.00           H
ATOM   1980  CB  ASP A 711      23.470  49.830  36.920  1.00  0.00           C
ATOM   1981  HB1 ASP A 711      22.790  50.690  36.760  1.00  0.00           H
ATOM   1982  HB2 ASP A 711      22.810  48.950  36.790  1.00  0.00           H
ATOM   1983  CG  ASP A 711      24.280  49.900  35.640  1.00  0.00           C
ATOM   1984  OD1 ASP A 711      23.740  49.990  34.550  1.00  0.00           O
ATOM   1985  OD2 ASP A 711      25.550  49.790  35.810  1.00  0.00           O
ATOM   1986  C   ASP A 711      25.300  50.810  38.530  1.00  0.00           C
ATOM   1987  O   ASP A 711      24.930  51.990  38.790  1.00  0.00           O
ATOM   1988  N   ALA A 712      26.580  50.360  38.570  1.00  0.00           N
ATOM   1989  HN  ALA A 712      26.790  49.390  38.520  1.00  0.00           H
ATOM   1990  CA  ALA A 712      27.700  51.280  38.900  1.00  0.00           C
ATOM   1991  HA  ALA A 712      27.390  52.210  39.340  1.00  0.00           H
ATOM   1992  CB  ALA A 712      28.610  50.580  39.880  1.00  0.00           C
ATOM   1993  HB1 ALA A 712      28.800  49.580  39.460  1.00  0.00           H
ATOM   1994  HB2 ALA A 712      27.990  50.490  40.800  1.00  0.00           H
ATOM   1995  HB3 ALA A 712      29.560  51.100  40.080  1.00  0.00           H
ATOM   1996  C   ALA A 712      28.480  51.620  37.590  1.00  0.00           C
ATOM   1997  O   ALA A 712      29.520  52.250  37.670  1.00  0.00           O
ATOM   1998  N   SER A 713      28.000  51.190  36.400  1.00  0.00           N
ATOM   1999  HN  SER A 713      27.130  50.710  36.520  1.00  0.00           H
ATOM   2000  CA  SER A 713      28.660  51.300  35.070  1.00  0.00           C
ATOM   2001  HA  SER A 713      29.670  50.990  35.260  1.00  0.00           H
ATOM   2002  CB  SER A 713      27.920  50.600  33.890  1.00  0.00           C
ATOM   2003  HB1 SER A 713      27.810  49.530  34.180  1.00  0.00           H
ATOM   2004  HB2 SER A 713      28.550  50.660  32.970  1.00  0.00           H
ATOM   2005  OG  SER A 713      26.650  51.110  33.690  1.00  0.00           O
ATOM   2006  HG1 SER A 713      26.150  50.850  34.470  1.00  0.00           H
ATOM   2007  C   SER A 713      28.970  52.720  34.570  1.00  0.00           C
ATOM   2008  O   SER A 713      30.060  52.990  34.100  1.00  0.00           O
ATOM   2009  N   SER A 714      28.100  53.640  34.850  1.00  0.00           N
ATOM   2010  HN  SER A 714      27.380  53.560  35.540  1.00  0.00           H
ATOM   2011  CA  SER A 714      28.270  55.010  34.520  1.00  0.00           C
ATOM   2012  HA  SER A 714      28.760  55.020  33.550  1.00  0.00           H
ATOM   2013  CB  SER A 714      26.860  55.730  34.390  1.00  0.00           C
ATOM   2014  HB1 SER A 714      26.970  56.800  34.110  1.00  0.00           H
ATOM   2015  HB2 SER A 714      26.380  55.560  35.370  1.00  0.00           H
ATOM   2016  OG  SER A 714      26.120  55.220  33.300  1.00  0.00           O
ATOM   2017  HG1 SER A 714      26.400  55.720  32.530  1.00  0.00           H
ATOM   2018  C   SER A 714      29.130  55.780  35.550  1.00  0.00           C
ATOM   2019  O   SER A 714      30.070  56.470  35.180  1.00  0.00           O
ATOM   2020  N   LEU A 715      28.960  55.470  36.840  1.00  0.00           N
ATOM   2021  HN  LEU A 715      28.260  54.790  36.990  1.00  0.00           H
ATOM   2022  CA  LEU A 715      29.640  56.060  38.010  1.00  0.00           C
ATOM   2023  HA  LEU A 715      29.480  57.130  37.990  1.00  0.00           H
ATOM   2024  CB  LEU A 715      29.090  55.520  39.400  1.00  0.00           C
ATOM   2025  HB1 LEU A 715      29.890  55.810  40.110  1.00  0.00           H
ATOM   2026  HB2 LEU A 715      29.010  54.430  39.210  1.00  0.00           H
ATOM   2027  CG  LEU A 715      27.790  56.130  39.970  1.00  0.00           C
ATOM   2028  HG  LEU A 715      27.030  56.070  39.160  1.00  0.00           H
ATOM   2029  CD1 LEU A 715      27.350  55.360  41.260  1.00  0.00           C
ATOM   2030 HD11 LEU A 715      27.100  54.320  41.010  1.00  0.00           H
ATOM   2031 HD12 LEU A 715      26.460  55.890  41.680  1.00  0.00           H
ATOM   2032 HD13 LEU A 715      28.150  55.330  42.030  1.00  0.00           H
ATOM   2033  CD2 LEU A 715      27.870  57.700  40.320  1.00  0.00           C
ATOM   2034 HD21 LEU A 715      26.880  58.010  40.720  1.00  0.00           H
ATOM   2035 HD22 LEU A 715      28.230  58.370  39.510  1.00  0.00           H
ATOM   2036 HD23 LEU A 715      28.570  57.930  41.160  1.00  0.00           H
ATOM   2037  C   LEU A 715      31.100  55.760  37.910  1.00  0.00           C
ATOM   2038  O   LEU A 715      31.930  56.590  38.150  1.00  0.00           O
ATOM   2039  N   VAL A 716      31.540  54.570  37.460  1.00  0.00           N
ATOM   2040  HN  VAL A 716      30.960  53.830  37.130  1.00  0.00           H
ATOM   2041  CA  VAL A 716      32.970  54.340  37.200  1.00  0.00           C
ATOM   2042  HA  VAL A 716      33.540  54.820  37.990  1.00  0.00           H
ATOM   2043  CB  VAL A 716      33.330  52.830  37.070  1.00  0.00           C
ATOM   2044  HB  VAL A 716      34.400  52.650  36.830  1.00  0.00           H
ATOM   2045  CG1 VAL A 716      33.060  52.110  38.380  1.00  0.00           C
ATOM   2046 HG11 VAL A 716      33.400  51.050  38.320  1.00  0.00           H
ATOM   2047 HG12 VAL A 716      31.960  52.040  38.520  1.00  0.00           H
ATOM   2048 HG13 VAL A 716      33.450  52.640  39.260  1.00  0.00           H
ATOM   2049  CG2 VAL A 716      32.650  52.210  35.890  1.00  0.00           C
ATOM   2050 HG21 VAL A 716      31.590  52.520  35.750  1.00  0.00           H
ATOM   2051 HG22 VAL A 716      32.680  51.100  35.800  1.00  0.00           H
ATOM   2052 HG23 VAL A 716      33.080  52.530  34.920  1.00  0.00           H
ATOM   2053  C   VAL A 716      33.510  55.080  35.970  1.00  0.00           C
ATOM   2054  O   VAL A 716      34.730  55.230  35.830  1.00  0.00           O
ATOM   2055  N   CYS A 717      32.750  55.780  35.100  1.00  0.00           N
ATOM   2056  HN  CYS A 717      31.770  55.930  35.230  1.00  0.00           H
ATOM   2057  CA  CYS A 717      33.360  56.350  33.950  1.00  0.00           C
ATOM   2058  HA  CYS A 717      34.220  55.810  33.590  1.00  0.00           H
ATOM   2059  CB  CYS A 717      32.290  56.440  32.850  1.00  0.00           C
ATOM   2060  HB1 CYS A 717      32.590  57.130  32.030  1.00  0.00           H
ATOM   2061  HB2 CYS A 717      31.370  56.890  33.300  1.00  0.00           H
ATOM   2062  SG  CYS A 717      31.890  54.780  32.310  1.00  0.00           S
ATOM   2063  HG1 CYS A 717      31.410  54.530  33.520  1.00  0.00           H
ATOM   2064  C   CYS A 717      33.710  57.830  34.170  1.00  0.00           C
ATOM   2065  O   CYS A 717      34.280  58.480  33.290  1.00  0.00           O
ATOM   2066  N   TYR A 718      33.380  58.440  35.320  1.00  0.00           N
ATOM   2067  HN  TYR A 718      32.760  57.980  35.950  1.00  0.00           H
ATOM   2068  CA  TYR A 718      33.630  59.840  35.610  1.00  0.00           C
ATOM   2069  HA  TYR A 718      33.760  60.270  34.630  1.00  0.00           H
ATOM   2070  CB  TYR A 718      32.480  60.580  36.420  1.00  0.00           C
ATOM   2071  HB1 TYR A 718      32.520  61.690  36.490  1.00  0.00           H
ATOM   2072  HB2 TYR A 718      32.620  60.200  37.460  1.00  0.00           H
ATOM   2073  CG  TYR A 718      31.130  60.170  35.980  1.00  0.00           C
ATOM   2074  CD1 TYR A 718      30.800  60.280  34.540  1.00  0.00           C
ATOM   2075  HD1 TYR A 718      31.640  60.590  33.950  1.00  0.00           H
ATOM   2076  CE1 TYR A 718      29.470  60.030  34.170  1.00  0.00           C
ATOM   2077  HE1 TYR A 718      29.160  60.270  33.160  1.00  0.00           H
ATOM   2078  CZ  TYR A 718      28.480  59.640  35.070  1.00  0.00           C
ATOM   2079  OH  TYR A 718      27.170  59.340  34.670  1.00  0.00           O
ATOM   2080  HH  TYR A 718      26.740  58.900  35.410  1.00  0.00           H
ATOM   2081  CD2 TYR A 718      30.150  59.730  36.900  1.00  0.00           C
ATOM   2082  HD2 TYR A 718      30.340  59.600  37.960  1.00  0.00           H
ATOM   2083  CE2 TYR A 718      28.830  59.430  36.460  1.00  0.00           C
ATOM   2084  HE2 TYR A 718      28.090  59.090  37.160  1.00  0.00           H
ATOM   2085  C   TYR A 718      34.950  59.900  36.400  1.00  0.00           C
ATOM   2086  O   TYR A 718      35.560  60.960  36.580  1.00  0.00           O
ATOM   2087  N   ILE A 719      35.490  58.710  36.850  1.00  0.00           N
ATOM   2088  HN  ILE A 719      34.920  57.910  36.670  1.00  0.00           H
ATOM   2089  CA  ILE A 719      36.830  58.390  37.180  1.00  0.00           C
ATOM   2090  HA  ILE A 719      37.250  59.290  37.600  1.00  0.00           H
ATOM   2091  CB  ILE A 719      36.850  57.250  38.080  1.00  0.00           C
ATOM   2092  HB  ILE A 719      36.540  56.280  37.630  1.00  0.00           H
ATOM   2093  CG2 ILE A 719      38.310  56.990  38.570  1.00  0.00           C
ATOM   2094 HG21 ILE A 719      38.250  56.160  39.300  1.00  0.00           H
ATOM   2095 HG22 ILE A 719      38.810  57.900  38.940  1.00  0.00           H
ATOM   2096 HG23 ILE A 719      38.990  56.690  37.750  1.00  0.00           H
ATOM   2097  CG1 ILE A 719      35.880  57.430  39.270  1.00  0.00           C
ATOM   2098 HG11 ILE A 719      36.000  56.600  40.010  1.00  0.00           H
ATOM   2099 HG12 ILE A 719      34.820  57.410  38.960  1.00  0.00           H
ATOM   2100  CD  ILE A 719      36.160  58.690  40.110  1.00  0.00           C
ATOM   2101  HD1 ILE A 719      35.890  59.610  39.560  1.00  0.00           H
ATOM   2102  HD2 ILE A 719      37.240  58.790  40.330  1.00  0.00           H
ATOM   2103  HD3 ILE A 719      35.510  58.750  41.000  1.00  0.00           H
ATOM   2104  C   ILE A 719      37.610  58.050  35.950  1.00  0.00           C
ATOM   2105  O   ILE A 719      37.570  56.970  35.400  1.00  0.00           O
ATOM   2106  N   THR A 720      38.370  59.010  35.470  1.00  0.00           N
ATOM   2107  HN  THR A 720      38.260  59.850  36.000  1.00  0.00           H
ATOM   2108  CA  THR A 720      39.250  58.920  34.290  1.00  0.00           C
ATOM   2109  HA  THR A 720      39.070  57.910  33.940  1.00  0.00           H
ATOM   2110  CB  THR A 720      38.970  59.940  33.180  1.00  0.00           C
ATOM   2111  HB  THR A 720      39.610  59.850  32.280  1.00  0.00           H
ATOM   2112  OG1 THR A 720      39.040  61.310  33.610  1.00  0.00           O
ATOM   2113  HG1 THR A 720      39.550  61.700  32.900  1.00  0.00           H
ATOM   2114  CG2 THR A 720      37.470  59.710  32.770  1.00  0.00           C
ATOM   2115 HG21 THR A 720      36.820  59.550  33.660  1.00  0.00           H
ATOM   2116 HG22 THR A 720      37.440  58.830  32.080  1.00  0.00           H
ATOM   2117 HG23 THR A 720      37.090  60.620  32.280  1.00  0.00           H
ATOM   2118  C   THR A 720      40.720  58.920  34.780  1.00  0.00           C
ATOM   2119  O   THR A 720      40.960  59.430  35.890  1.00  0.00           O
ATOM   2120  N   ARG A 721      41.690  58.510  33.940  1.00  0.00           N
ATOM   2121  HN  ARG A 721      41.360  58.100  33.090  1.00  0.00           H
ATOM   2122  CA  ARG A 721      43.120  58.440  34.310  1.00  0.00           C
ATOM   2123  HA  ARG A 721      43.070  57.620  35.000  1.00  0.00           H
ATOM   2124  CB  ARG A 721      43.990  58.260  33.030  1.00  0.00           C
ATOM   2125  HB1 ARG A 721      45.090  58.230  33.150  1.00  0.00           H
ATOM   2126  HB2 ARG A 721      43.750  59.220  32.530  1.00  0.00           H
ATOM   2127  CG  ARG A 721      43.670  57.080  32.080  1.00  0.00           C
ATOM   2128  HG1 ARG A 721      44.440  57.050  31.280  1.00  0.00           H
ATOM   2129  HG2 ARG A 721      42.630  57.240  31.740  1.00  0.00           H
ATOM   2130  CD  ARG A 721      43.690  55.720  32.790  1.00  0.00           C
ATOM   2131  HD1 ARG A 721      43.380  54.890  32.110  1.00  0.00           H
ATOM   2132  HD2 ARG A 721      43.080  55.760  33.720  1.00  0.00           H
ATOM   2133  NE  ARG A 721      45.090  55.500  33.250  1.00  0.00           N
ATOM   2134  HE  ARG A 721      45.830  55.820  32.660  1.00  0.00           H
ATOM   2135  CZ  ARG A 721      45.590  55.010  34.390  1.00  0.00           C
ATOM   2136  NH1 ARG A 721      44.950  54.610  35.430  1.00  0.00           N
ATOM   2137 HH11 ARG A 721      43.950  54.620  35.470  1.00  0.00           H
ATOM   2138 HH12 ARG A 721      45.410  53.990  36.080  1.00  0.00           H
ATOM   2139  NH2 ARG A 721      46.920  54.760  34.400  1.00  0.00           N
ATOM   2140 HH21 ARG A 721      47.460  54.770  33.560  1.00  0.00           H
ATOM   2141 HH22 ARG A 721      47.210  54.300  35.230  1.00  0.00           H
ATOM   2142  C   ARG A 721      43.730  59.510  35.130  1.00  0.00           C
ATOM   2143  O   ARG A 721      44.580  59.190  35.980  1.00  0.00           O
ATOM   2144  N   PHE A 722      43.350  60.820  34.930  1.00  0.00           N
ATOM   2145  HN  PHE A 722      42.640  60.840  34.220  1.00  0.00           H
ATOM   2146  CA  PHE A 722      43.740  61.940  35.650  1.00  0.00           C
ATOM   2147  HA  PHE A 722      44.790  61.980  35.390  1.00  0.00           H
ATOM   2148  CB  PHE A 722      43.030  63.140  34.980  1.00  0.00           C
ATOM   2149  HB1 PHE A 722      41.990  62.770  34.850  1.00  0.00           H
ATOM   2150  HB2 PHE A 722      43.480  63.220  33.980  1.00  0.00           H
ATOM   2151  CG  PHE A 722      43.020  64.550  35.680  1.00  0.00           C
ATOM   2152  CD1 PHE A 722      42.090  64.940  36.680  1.00  0.00           C
ATOM   2153  HD1 PHE A 722      41.430  64.160  37.030  1.00  0.00           H
ATOM   2154  CE1 PHE A 722      42.210  66.130  37.350  1.00  0.00           C
ATOM   2155  HE1 PHE A 722      41.590  66.340  38.210  1.00  0.00           H
ATOM   2156  CZ  PHE A 722      43.190  67.060  36.950  1.00  0.00           C
ATOM   2157  HZ  PHE A 722      43.130  68.050  37.400  1.00  0.00           H
ATOM   2158  CD2 PHE A 722      43.990  65.530  35.360  1.00  0.00           C
ATOM   2159  HD2 PHE A 722      44.700  65.200  34.620  1.00  0.00           H
ATOM   2160  CE2 PHE A 722      44.090  66.800  35.950  1.00  0.00           C
ATOM   2161  HE2 PHE A 722      44.940  67.440  35.760  1.00  0.00           H
ATOM   2162  C   PHE A 722      43.570  61.880  37.140  1.00  0.00           C
ATOM   2163  O   PHE A 722      44.500  62.140  37.880  1.00  0.00           O
ATOM   2164  N   THR A 723      42.350  61.480  37.560  1.00  0.00           N
ATOM   2165  HN  THR A 723      41.710  61.350  36.800  1.00  0.00           H
ATOM   2166  CA  THR A 723      41.930  61.190  38.930  1.00  0.00           C
ATOM   2167  HA  THR A 723      42.290  62.010  39.540  1.00  0.00           H
ATOM   2168  CB  THR A 723      40.420  61.140  38.940  1.00  0.00           C
ATOM   2169  HB  THR A 723      40.190  60.420  38.120  1.00  0.00           H
ATOM   2170  OG1 THR A 723      39.830  62.410  38.700  1.00  0.00           O
ATOM   2171  HG1 THR A 723      39.110  62.380  38.050  1.00  0.00           H
ATOM   2172  CG2 THR A 723      39.770  60.670  40.310  1.00  0.00           C
ATOM   2173 HG21 THR A 723      38.690  60.490  40.150  1.00  0.00           H
ATOM   2174 HG22 THR A 723      39.840  61.430  41.120  1.00  0.00           H
ATOM   2175 HG23 THR A 723      40.270  59.750  40.670  1.00  0.00           H
ATOM   2176  C   THR A 723      42.580  59.950  39.530  1.00  0.00           C
ATOM   2177  O   THR A 723      43.090  59.950  40.700  1.00  0.00           O
ATOM   2178  N   GLU A 724      42.760  58.910  38.670  1.00  0.00           N
ATOM   2179  HN  GLU A 724      42.410  58.940  37.730  1.00  0.00           H
ATOM   2180  CA  GLU A 724      43.310  57.640  39.020  1.00  0.00           C
ATOM   2181  HA  GLU A 724      42.820  57.230  39.880  1.00  0.00           H
ATOM   2182  CB  GLU A 724      43.030  56.640  37.860  1.00  0.00           C
ATOM   2183  HB1 GLU A 724      43.630  55.720  38.000  1.00  0.00           H
ATOM   2184  HB2 GLU A 724      43.330  57.090  36.890  1.00  0.00           H
ATOM   2185  CG  GLU A 724      41.550  56.340  37.610  1.00  0.00           C
ATOM   2186  HG1 GLU A 724      40.990  57.170  37.120  1.00  0.00           H
ATOM   2187  HG2 GLU A 724      41.020  56.200  38.570  1.00  0.00           H
ATOM   2188  CD  GLU A 724      41.240  55.170  36.690  1.00  0.00           C
ATOM   2189  OE1 GLU A 724      40.080  54.740  36.690  1.00  0.00           O
ATOM   2190  OE2 GLU A 724      42.170  54.630  35.960  1.00  0.00           O
ATOM   2191  C   GLU A 724      44.800  57.620  39.320  1.00  0.00           C
ATOM   2192  O   GLU A 724      45.180  57.200  40.410  1.00  0.00           O
ATOM   2193  N   GLU A 725      45.690  58.010  38.410  1.00  0.00           N
ATOM   2194  HN  GLU A 725      45.370  58.320  37.510  1.00  0.00           H
ATOM   2195  CA  GLU A 725      47.120  58.090  38.670  1.00  0.00           C
ATOM   2196  HA  GLU A 725      47.520  57.130  38.950  1.00  0.00           H
ATOM   2197  CB  GLU A 725      47.910  58.460  37.400  1.00  0.00           C
ATOM   2198  HB1 GLU A 725      48.960  58.430  37.740  1.00  0.00           H
ATOM   2199  HB2 GLU A 725      47.720  59.540  37.180  1.00  0.00           H
ATOM   2200  CG  GLU A 725      47.730  57.420  36.230  1.00  0.00           C
ATOM   2201  HG1 GLU A 725      46.690  57.400  35.850  1.00  0.00           H
ATOM   2202  HG2 GLU A 725      48.070  56.450  36.650  1.00  0.00           H
ATOM   2203  CD  GLU A 725      48.670  57.720  35.010  1.00  0.00           C
ATOM   2204  OE1 GLU A 725      48.380  58.720  34.320  1.00  0.00           O
ATOM   2205  OE2 GLU A 725      49.750  57.080  34.840  1.00  0.00           O
ATOM   2206  C   GLU A 725      47.290  59.100  39.770  1.00  0.00           C
ATOM   2207  O   GLU A 725      48.140  58.840  40.600  1.00  0.00           O
ATOM   2208  N   ALA A 726      46.590  60.260  39.830  1.00  0.00           N
ATOM   2209  HN  ALA A 726      45.930  60.440  39.090  1.00  0.00           H
ATOM   2210  CA  ALA A 726      46.800  61.120  40.980  1.00  0.00           C
ATOM   2211  HA  ALA A 726      47.840  61.420  40.960  1.00  0.00           H
ATOM   2212  CB  ALA A 726      45.990  62.370  40.770  1.00  0.00           C
ATOM   2213  HB1 ALA A 726      44.910  62.100  40.740  1.00  0.00           H
ATOM   2214  HB2 ALA A 726      46.310  62.810  39.810  1.00  0.00           H
ATOM   2215  HB3 ALA A 726      46.150  63.070  41.610  1.00  0.00           H
ATOM   2216  C   ALA A 726      46.480  60.420  42.370  1.00  0.00           C
ATOM   2217  O   ALA A 726      47.330  60.440  43.260  1.00  0.00           O
ATOM   2218  N   PHE A 727      45.310  59.780  42.480  1.00  0.00           N
ATOM   2219  HN  PHE A 727      44.740  59.680  41.680  1.00  0.00           H
ATOM   2220  CA  PHE A 727      45.030  58.940  43.610  1.00  0.00           C
ATOM   2221  HA  PHE A 727      45.060  59.600  44.480  1.00  0.00           H
ATOM   2222  CB  PHE A 727      43.570  58.490  43.470  1.00  0.00           C
ATOM   2223  HB1 PHE A 727      43.370  57.940  42.530  1.00  0.00           H
ATOM   2224  HB2 PHE A 727      42.970  59.420  43.500  1.00  0.00           H
ATOM   2225  CG  PHE A 727      43.150  57.620  44.670  1.00  0.00           C
ATOM   2226  CD1 PHE A 727      43.370  57.970  46.030  1.00  0.00           C
ATOM   2227  HD1 PHE A 727      43.880  58.900  46.240  1.00  0.00           H
ATOM   2228  CE1 PHE A 727      43.010  57.190  47.090  1.00  0.00           C
ATOM   2229  HE1 PHE A 727      43.050  57.620  48.080  1.00  0.00           H
ATOM   2230  CZ  PHE A 727      42.300  56.040  46.850  1.00  0.00           C
ATOM   2231  HZ  PHE A 727      41.990  55.530  47.760  1.00  0.00           H
ATOM   2232  CD2 PHE A 727      42.690  56.270  44.470  1.00  0.00           C
ATOM   2233  HD2 PHE A 727      42.500  55.780  43.520  1.00  0.00           H
ATOM   2234  CE2 PHE A 727      42.270  55.480  45.550  1.00  0.00           C
ATOM   2235  HE2 PHE A 727      41.970  54.450  45.400  1.00  0.00           H
ATOM   2236  C   PHE A 727      46.010  57.850  43.920  1.00  0.00           C
ATOM   2237  O   PHE A 727      46.400  57.760  45.090  1.00  0.00           O
ATOM   2238  N   ALA A 728      46.510  57.080  42.920  1.00  0.00           N
ATOM   2239  HN  ALA A 728      46.150  57.140  42.000  1.00  0.00           H
ATOM   2240  CA  ALA A 728      47.580  56.150  43.070  1.00  0.00           C
ATOM   2241  HA  ALA A 728      47.220  55.420  43.790  1.00  0.00           H
ATOM   2242  CB  ALA A 728      47.680  55.410  41.770  1.00  0.00           C
ATOM   2243  HB1 ALA A 728      47.900  56.170  40.990  1.00  0.00           H
ATOM   2244  HB2 ALA A 728      46.760  54.810  41.560  1.00  0.00           H
ATOM   2245  HB3 ALA A 728      48.470  54.630  41.760  1.00  0.00           H
ATOM   2246  C   ALA A 728      48.950  56.770  43.550  1.00  0.00           C
ATOM   2247  O   ALA A 728      49.640  56.260  44.490  1.00  0.00           O
ATOM   2248  N   ALA A 729      49.350  57.880  42.960  1.00  0.00           N
ATOM   2249  HN  ALA A 729      48.870  58.230  42.170  1.00  0.00           H
ATOM   2250  CA  ALA A 729      50.460  58.670  43.450  1.00  0.00           C
ATOM   2251  HA  ALA A 729      51.320  58.010  43.370  1.00  0.00           H
ATOM   2252  CB  ALA A 729      50.640  60.000  42.570  1.00  0.00           C
ATOM   2253  HB1 ALA A 729      51.480  60.640  42.920  1.00  0.00           H
ATOM   2254  HB2 ALA A 729      49.680  60.550  42.540  1.00  0.00           H
ATOM   2255  HB3 ALA A 729      50.910  59.600  41.570  1.00  0.00           H
ATOM   2256  C   ALA A 729      50.210  58.990  44.940  1.00  0.00           C
ATOM   2257  O   ALA A 729      51.090  58.820  45.760  1.00  0.00           O
ATOM   2258  N   LEU A 730      48.990  59.520  45.200  1.00  0.00           N
ATOM   2259  HN  LEU A 730      48.310  59.850  44.560  1.00  0.00           H
ATOM   2260  CA  LEU A 730      48.610  60.020  46.430  1.00  0.00           C
ATOM   2261  HA  LEU A 730      49.180  60.910  46.670  1.00  0.00           H
ATOM   2262  CB  LEU A 730      47.170  60.650  46.320  1.00  0.00           C
ATOM   2263  HB1 LEU A 730      46.390  59.860  46.180  1.00  0.00           H
ATOM   2264  HB2 LEU A 730      47.010  61.220  45.370  1.00  0.00           H
ATOM   2265  CG  LEU A 730      46.740  61.540  47.570  1.00  0.00           C
ATOM   2266  HG  LEU A 730      47.010  61.020  48.510  1.00  0.00           H
ATOM   2267  CD1 LEU A 730      47.470  62.850  47.560  1.00  0.00           C
ATOM   2268 HD11 LEU A 730      47.020  63.370  46.690  1.00  0.00           H
ATOM   2269 HD12 LEU A 730      48.560  62.880  47.350  1.00  0.00           H
ATOM   2270 HD13 LEU A 730      47.280  63.440  48.480  1.00  0.00           H
ATOM   2271  CD2 LEU A 730      45.180  61.880  47.640  1.00  0.00           C
ATOM   2272 HD21 LEU A 730      44.800  62.450  46.760  1.00  0.00           H
ATOM   2273 HD22 LEU A 730      45.010  62.270  48.660  1.00  0.00           H
ATOM   2274 HD23 LEU A 730      44.590  60.950  47.530  1.00  0.00           H
ATOM   2275  C   LEU A 730      48.790  59.110  47.580  1.00  0.00           C
ATOM   2276  O   LEU A 730      49.300  59.510  48.670  1.00  0.00           O
ATOM   2277  N   ILE A 731      48.370  57.810  47.450  1.00  0.00           N
ATOM   2278  HN  ILE A 731      47.990  57.560  46.570  1.00  0.00           H
ATOM   2279  CA  ILE A 731      48.460  56.750  48.520  1.00  0.00           C
ATOM   2280  HA  ILE A 731      48.170  57.320  49.400  1.00  0.00           H
ATOM   2281  CB  ILE A 731      47.670  55.520  48.380  1.00  0.00           C
ATOM   2282  HB  ILE A 731      46.630  55.900  48.360  1.00  0.00           H
ATOM   2283  CG2 ILE A 731      48.030  54.690  47.120  1.00  0.00           C
ATOM   2284 HG21 ILE A 731      47.540  53.700  47.190  1.00  0.00           H
ATOM   2285 HG22 ILE A 731      49.040  54.230  47.070  1.00  0.00           H
ATOM   2286 HG23 ILE A 731      47.860  55.170  46.130  1.00  0.00           H
ATOM   2287  CG1 ILE A 731      47.640  54.680  49.760  1.00  0.00           C
ATOM   2288 HG11 ILE A 731      48.690  54.330  49.900  1.00  0.00           H
ATOM   2289 HG12 ILE A 731      47.010  53.780  49.640  1.00  0.00           H
ATOM   2290  CD  ILE A 731      47.050  55.330  51.010  1.00  0.00           C
ATOM   2291  HD1 ILE A 731      47.700  56.080  51.520  1.00  0.00           H
ATOM   2292  HD2 ILE A 731      46.880  54.470  51.700  1.00  0.00           H
ATOM   2293  HD3 ILE A 731      46.070  55.810  50.810  1.00  0.00           H
ATOM   2294  C   ILE A 731      49.960  56.360  48.680  1.00  0.00           C
ATOM   2295  O   ILE A 731      50.400  56.100  49.780  1.00  0.00           O
ATOM   2296  N   CYS A 732      50.740  56.340  47.570  1.00  0.00           N
ATOM   2297  HN  CYS A 732      50.360  56.420  46.650  1.00  0.00           H
ATOM   2298  CA  CYS A 732      52.200  56.170  47.630  1.00  0.00           C
ATOM   2299  HA  CYS A 732      52.290  55.290  48.250  1.00  0.00           H
ATOM   2300  CB  CYS A 732      52.830  55.870  46.250  1.00  0.00           C
ATOM   2301  HB1 CYS A 732      53.910  55.730  46.450  1.00  0.00           H
ATOM   2302  HB2 CYS A 732      52.560  56.750  45.610  1.00  0.00           H
ATOM   2303  SG  CYS A 732      52.160  54.350  45.590  1.00  0.00           S
ATOM   2304  HG1 CYS A 732      53.350  53.810  45.340  1.00  0.00           H
ATOM   2305  C   CYS A 732      52.990  57.200  48.440  1.00  0.00           C
ATOM   2306  O   CYS A 732      53.770  56.910  49.310  1.00  0.00           O
ATOM   2307  N   ILE A 733      52.680  58.480  48.250  1.00  0.00           N
ATOM   2308  HN  ILE A 733      52.040  58.660  47.510  1.00  0.00           H
ATOM   2309  CA  ILE A 733      53.390  59.530  48.980  1.00  0.00           C
ATOM   2310  HA  ILE A 733      54.430  59.220  49.030  1.00  0.00           H
ATOM   2311  CB  ILE A 733      53.220  60.920  48.260  1.00  0.00           C
ATOM   2312  HB  ILE A 733      53.430  60.840  47.170  1.00  0.00           H
ATOM   2313  CG2 ILE A 733      51.810  61.470  48.400  1.00  0.00           C
ATOM   2314 HG21 ILE A 733      51.060  60.800  47.940  1.00  0.00           H
ATOM   2315 HG22 ILE A 733      51.860  62.470  47.920  1.00  0.00           H
ATOM   2316 HG23 ILE A 733      51.440  61.630  49.440  1.00  0.00           H
ATOM   2317  CG1 ILE A 733      54.270  61.960  48.840  1.00  0.00           C
ATOM   2318 HG11 ILE A 733      54.170  62.080  49.940  1.00  0.00           H
ATOM   2319 HG12 ILE A 733      54.140  62.990  48.460  1.00  0.00           H
ATOM   2320  CD  ILE A 733      55.700  61.590  48.620  1.00  0.00           C
ATOM   2321  HD1 ILE A 733      56.120  60.850  49.320  1.00  0.00           H
ATOM   2322  HD2 ILE A 733      56.280  62.540  48.690  1.00  0.00           H
ATOM   2323  HD3 ILE A 733      55.770  61.080  47.630  1.00  0.00           H
ATOM   2324  C   ILE A 733      52.740  59.720  50.380  1.00  0.00           C
ATOM   2325  O   ILE A 733      53.330  60.210  51.260  1.00  0.00           O
ATOM   2326  N   ILE A 734      51.510  59.130  50.660  1.00  0.00           N
ATOM   2327  HN  ILE A 734      50.930  58.690  49.990  1.00  0.00           H
ATOM   2328  CA  ILE A 734      50.960  59.010  52.010  1.00  0.00           C
ATOM   2329  HA  ILE A 734      51.250  59.940  52.470  1.00  0.00           H
ATOM   2330  CB  ILE A 734      49.420  58.780  52.160  1.00  0.00           C
ATOM   2331  HB  ILE A 734      49.130  58.100  51.330  1.00  0.00           H
ATOM   2332  CG2 ILE A 734      49.040  58.090  53.490  1.00  0.00           C
ATOM   2333 HG21 ILE A 734      47.960  57.990  53.730  1.00  0.00           H
ATOM   2334 HG22 ILE A 734      49.450  58.730  54.310  1.00  0.00           H
ATOM   2335 HG23 ILE A 734      49.470  57.060  53.530  1.00  0.00           H
ATOM   2336  CG1 ILE A 734      48.550  59.960  51.870  1.00  0.00           C
ATOM   2337 HG11 ILE A 734      48.940  60.400  50.920  1.00  0.00           H
ATOM   2338 HG12 ILE A 734      48.680  60.800  52.600  1.00  0.00           H
ATOM   2339  CD  ILE A 734      47.140  59.550  51.590  1.00  0.00           C
ATOM   2340  HD1 ILE A 734      46.650  60.420  51.100  1.00  0.00           H
ATOM   2341  HD2 ILE A 734      46.500  59.340  52.460  1.00  0.00           H
ATOM   2342  HD3 ILE A 734      47.090  58.750  50.820  1.00  0.00           H
ATOM   2343  C   ILE A 734      51.770  57.940  52.790  1.00  0.00           C
ATOM   2344  O   ILE A 734      52.250  58.260  53.880  1.00  0.00           O
ATOM   2345  N   PHE A 735      52.110  56.760  52.160  1.00  0.00           N
ATOM   2346  HN  PHE A 735      51.720  56.660  51.240  1.00  0.00           H
ATOM   2347  CA  PHE A 735      52.970  55.730  52.730  1.00  0.00           C
ATOM   2348  HA  PHE A 735      52.580  55.500  53.710  1.00  0.00           H
ATOM   2349  CB  PHE A 735      53.110  54.510  51.840  1.00  0.00           C
ATOM   2350  HB1 PHE A 735      53.810  53.790  52.330  1.00  0.00           H
ATOM   2351  HB2 PHE A 735      53.650  54.940  50.970  1.00  0.00           H
ATOM   2352  CG  PHE A 735      51.920  53.740  51.530  1.00  0.00           C
ATOM   2353  CD1 PHE A 735      50.740  53.740  52.270  1.00  0.00           C
ATOM   2354  HD1 PHE A 735      50.640  54.400  53.120  1.00  0.00           H
ATOM   2355  CE1 PHE A 735      49.680  52.890  51.970  1.00  0.00           C
ATOM   2356  HE1 PHE A 735      48.750  52.840  52.520  1.00  0.00           H
ATOM   2357  CZ  PHE A 735      49.770  52.010  50.920  1.00  0.00           C
ATOM   2358  HZ  PHE A 735      49.020  51.290  50.630  1.00  0.00           H
ATOM   2359  CD2 PHE A 735      51.990  52.940  50.400  1.00  0.00           C
ATOM   2360  HD2 PHE A 735      52.910  52.880  49.830  1.00  0.00           H
ATOM   2361  CE2 PHE A 735      50.940  52.020  50.150  1.00  0.00           C
ATOM   2362  HE2 PHE A 735      51.070  51.290  49.370  1.00  0.00           H
ATOM   2363  C   PHE A 735      54.330  56.310  53.120  1.00  0.00           C
ATOM   2364  O   PHE A 735      54.870  56.000  54.160  1.00  0.00           O
ATOM   2365  N   ILE A 736      54.890  57.190  52.230  1.00  0.00           N
ATOM   2366  HN  ILE A 736      54.630  57.350  51.280  1.00  0.00           H
ATOM   2367  CA  ILE A 736      56.110  57.900  52.500  1.00  0.00           C
ATOM   2368  HA  ILE A 736      56.820  57.130  52.760  1.00  0.00           H
ATOM   2369  CB  ILE A 736      56.680  58.530  51.280  1.00  0.00           C
ATOM   2370  HB  ILE A 736      55.880  59.070  50.730  1.00  0.00           H
ATOM   2371  CG2 ILE A 736      57.820  59.530  51.660  1.00  0.00           C
ATOM   2372 HG21 ILE A 736      57.450  60.330  52.350  1.00  0.00           H
ATOM   2373 HG22 ILE A 736      58.310  60.130  50.860  1.00  0.00           H
ATOM   2374 HG23 ILE A 736      58.630  59.040  52.270  1.00  0.00           H
ATOM   2375  CG1 ILE A 736      57.110  57.460  50.210  1.00  0.00           C
ATOM   2376 HG11 ILE A 736      56.180  56.900  49.930  1.00  0.00           H
ATOM   2377 HG12 ILE A 736      57.860  56.720  50.550  1.00  0.00           H
ATOM   2378  CD  ILE A 736      57.520  58.180  48.930  1.00  0.00           C
ATOM   2379  HD1 ILE A 736      56.780  58.930  48.550  1.00  0.00           H
ATOM   2380  HD2 ILE A 736      57.750  57.470  48.120  1.00  0.00           H
ATOM   2381  HD3 ILE A 736      58.510  58.680  48.970  1.00  0.00           H
ATOM   2382  C   ILE A 736      56.040  58.820  53.680  1.00  0.00           C
ATOM   2383  O   ILE A 736      56.900  58.760  54.530  1.00  0.00           O
ATOM   2384  N   TYR A 737      54.970  59.680  53.770  1.00  0.00           N
ATOM   2385  HN  TYR A 737      54.320  59.730  53.010  1.00  0.00           H
ATOM   2386  CA  TYR A 737      54.680  60.610  54.920  1.00  0.00           C
ATOM   2387  HA  TYR A 737      55.570  61.170  55.160  1.00  0.00           H
ATOM   2388  CB  TYR A 737      53.490  61.510  54.510  1.00  0.00           C
ATOM   2389  HB1 TYR A 737      52.550  60.930  54.530  1.00  0.00           H
ATOM   2390  HB2 TYR A 737      53.480  61.970  53.490  1.00  0.00           H
ATOM   2391  CG  TYR A 737      53.370  62.680  55.480  1.00  0.00           C
ATOM   2392  CD1 TYR A 737      54.070  63.900  55.150  1.00  0.00           C
ATOM   2393  HD1 TYR A 737      54.770  63.890  54.320  1.00  0.00           H
ATOM   2394  CE1 TYR A 737      53.980  64.980  56.050  1.00  0.00           C
ATOM   2395  HE1 TYR A 737      54.630  65.830  55.920  1.00  0.00           H
ATOM   2396  CZ  TYR A 737      53.190  64.870  57.190  1.00  0.00           C
ATOM   2397  OH  TYR A 737      53.050  65.940  58.110  1.00  0.00           O
ATOM   2398  HH  TYR A 737      52.450  65.630  58.800  1.00  0.00           H
ATOM   2399  CD2 TYR A 737      52.500  62.590  56.560  1.00  0.00           C
ATOM   2400  HD2 TYR A 737      51.840  61.730  56.560  1.00  0.00           H
ATOM   2401  CE2 TYR A 737      52.460  63.660  57.420  1.00  0.00           C
ATOM   2402  HE2 TYR A 737      51.900  63.550  58.340  1.00  0.00           H
ATOM   2403  C   TYR A 737      54.510  59.790  56.190  1.00  0.00           C
ATOM   2404  O   TYR A 737      54.940  60.130  57.250  1.00  0.00           O
ATOM   2405  N   GLU A 738      53.790  58.670  56.160  1.00  0.00           N
ATOM   2406  HN  GLU A 738      53.390  58.530  55.260  1.00  0.00           H
ATOM   2407  CA  GLU A 738      53.650  57.760  57.270  1.00  0.00           C
ATOM   2408  HA  GLU A 738      53.310  58.310  58.120  1.00  0.00           H
ATOM   2409  CB  GLU A 738      52.550  56.730  56.900  1.00  0.00           C
ATOM   2410  HB1 GLU A 738      52.700  55.760  57.440  1.00  0.00           H
ATOM   2411  HB2 GLU A 738      52.560  56.390  55.850  1.00  0.00           H
ATOM   2412  CG  GLU A 738      51.120  57.230  57.240  1.00  0.00           C
ATOM   2413  HG1 GLU A 738      50.490  56.570  56.600  1.00  0.00           H
ATOM   2414  HG2 GLU A 738      50.900  58.290  56.990  1.00  0.00           H
ATOM   2415  CD  GLU A 738      50.720  57.050  58.770  1.00  0.00           C
ATOM   2416  OE1 GLU A 738      50.110  55.990  59.130  1.00  0.00           O
ATOM   2417  OE2 GLU A 738      51.210  57.860  59.630  1.00  0.00           O
ATOM   2418  C   GLU A 738      54.960  57.190  57.790  1.00  0.00           C
ATOM   2419  O   GLU A 738      55.120  57.250  59.020  1.00  0.00           O
ATOM   2420  N   ALA A 739      55.900  56.670  56.920  1.00  0.00           N
ATOM   2421  HN  ALA A 739      55.800  56.620  55.940  1.00  0.00           H
ATOM   2422  CA  ALA A 739      57.230  56.310  57.370  1.00  0.00           C
ATOM   2423  HA  ALA A 739      57.150  55.620  58.190  1.00  0.00           H
ATOM   2424  CB  ALA A 739      58.070  55.660  56.250  1.00  0.00           C
ATOM   2425  HB1 ALA A 739      58.030  56.290  55.350  1.00  0.00           H
ATOM   2426  HB2 ALA A 739      57.820  54.600  56.040  1.00  0.00           H
ATOM   2427  HB3 ALA A 739      59.130  55.770  56.580  1.00  0.00           H
ATOM   2428  C   ALA A 739      57.950  57.470  57.980  1.00  0.00           C
ATOM   2429  O   ALA A 739      58.670  57.310  58.940  1.00  0.00           O
ATOM   2430  N   LEU A 740      57.920  58.690  57.450  1.00  0.00           N
ATOM   2431  HN  LEU A 740      57.500  58.740  56.550  1.00  0.00           H
ATOM   2432  CA  LEU A 740      58.480  59.910  58.070  1.00  0.00           C
ATOM   2433  HA  LEU A 740      59.500  59.660  58.320  1.00  0.00           H
ATOM   2434  CB  LEU A 740      58.470  61.030  57.060  1.00  0.00           C
ATOM   2435  HB1 LEU A 740      58.660  62.040  57.450  1.00  0.00           H
ATOM   2436  HB2 LEU A 740      57.480  61.060  56.550  1.00  0.00           H
ATOM   2437  CG  LEU A 740      59.440  60.840  55.870  1.00  0.00           C
ATOM   2438  HG  LEU A 740      59.300  59.820  55.450  1.00  0.00           H
ATOM   2439  CD1 LEU A 740      58.910  61.880  54.820  1.00  0.00           C
ATOM   2440 HD11 LEU A 740      57.900  61.620  54.430  1.00  0.00           H
ATOM   2441 HD12 LEU A 740      59.550  61.860  53.930  1.00  0.00           H
ATOM   2442 HD13 LEU A 740      58.920  62.890  55.270  1.00  0.00           H
ATOM   2443  CD2 LEU A 740      60.860  61.140  56.370  1.00  0.00           C
ATOM   2444 HD21 LEU A 740      61.460  61.390  55.470  1.00  0.00           H
ATOM   2445 HD22 LEU A 740      61.400  60.240  56.740  1.00  0.00           H
ATOM   2446 HD23 LEU A 740      60.990  61.970  57.100  1.00  0.00           H
ATOM   2447  C   LEU A 740      57.920  60.330  59.440  1.00  0.00           C
ATOM   2448  O   LEU A 740      58.660  60.760  60.360  1.00  0.00           O
ATOM   2449  N   GLU A 741      56.550  60.110  59.690  1.00  0.00           N
ATOM   2450  HN  GLU A 741      55.980  59.670  59.000  1.00  0.00           H
ATOM   2451  CA  GLU A 741      55.950  60.400  60.990  1.00  0.00           C
ATOM   2452  HA  GLU A 741      56.360  61.300  61.430  1.00  0.00           H
ATOM   2453  CB  GLU A 741      54.390  60.520  60.940  1.00  0.00           C
ATOM   2454  HB1 GLU A 741      53.770  59.630  60.720  1.00  0.00           H
ATOM   2455  HB2 GLU A 741      54.110  61.300  60.190  1.00  0.00           H
ATOM   2456  CG  GLU A 741      53.690  60.950  62.270  1.00  0.00           C
ATOM   2457  HG1 GLU A 741      54.280  61.780  62.710  1.00  0.00           H
ATOM   2458  HG2 GLU A 741      53.760  60.080  62.980  1.00  0.00           H
ATOM   2459  CD  GLU A 741      52.290  61.470  62.160  1.00  0.00           C
ATOM   2460  OE1 GLU A 741      51.790  61.860  63.220  1.00  0.00           O
ATOM   2461  OE2 GLU A 741      51.660  61.560  61.040  1.00  0.00           O
ATOM   2462  C   GLU A 741      56.240  59.350  62.020  1.00  0.00           C
ATOM   2463  O   GLU A 741      56.480  59.630  63.180  1.00  0.00           O
ATOM   2464  N   LYS A 742      56.330  58.080  61.570  1.00  0.00           N
ATOM   2465  HN  LYS A 742      56.080  57.850  60.640  1.00  0.00           H
ATOM   2466  CA  LYS A 742      56.870  57.020  62.440  1.00  0.00           C
ATOM   2467  HA  LYS A 742      56.300  57.070  63.350  1.00  0.00           H
ATOM   2468  CB  LYS A 742      56.780  55.580  61.830  1.00  0.00           C
ATOM   2469  HB1 LYS A 742      57.350  55.600  60.880  1.00  0.00           H
ATOM   2470  HB2 LYS A 742      55.690  55.450  61.660  1.00  0.00           H
ATOM   2471  CG  LYS A 742      57.210  54.390  62.680  1.00  0.00           C
ATOM   2472  HG1 LYS A 742      58.290  54.460  62.870  1.00  0.00           H
ATOM   2473  HG2 LYS A 742      57.020  53.500  62.030  1.00  0.00           H
ATOM   2474  CD  LYS A 742      56.430  54.250  63.990  1.00  0.00           C
ATOM   2475  HD1 LYS A 742      55.370  54.300  63.670  1.00  0.00           H
ATOM   2476  HD2 LYS A 742      56.670  55.180  64.550  1.00  0.00           H
ATOM   2477  CE  LYS A 742      56.730  52.990  64.770  1.00  0.00           C
ATOM   2478  HE1 LYS A 742      57.840  52.910  64.860  1.00  0.00           H
ATOM   2479  HE2 LYS A 742      56.340  52.060  64.300  1.00  0.00           H
ATOM   2480  NZ  LYS A 742      56.240  53.190  66.150  1.00  0.00           N
ATOM   2481  HZ1 LYS A 742      56.960  52.770  66.760  1.00  0.00           H
ATOM   2482  HZ2 LYS A 742      55.330  52.680  66.260  1.00  0.00           H
ATOM   2483  HZ3 LYS A 742      56.170  54.190  66.420  1.00  0.00           H
ATOM   2484  C   LYS A 742      58.420  57.220  62.920  1.00  0.00           C
ATOM   2485  O   LYS A 742      58.700  56.980  64.100  1.00  0.00           O
ATOM   2486  N   LEU A 743      59.340  57.720  62.050  1.00  0.00           N
ATOM   2487  HN  LEU A 743      59.040  57.890  61.110  1.00  0.00           H
ATOM   2488  CA  LEU A 743      60.670  58.200  62.450  1.00  0.00           C
ATOM   2489  HA  LEU A 743      61.150  57.330  62.870  1.00  0.00           H
ATOM   2490  CB  LEU A 743      61.510  58.730  61.290  1.00  0.00           C
ATOM   2491  HB1 LEU A 743      62.470  59.150  61.660  1.00  0.00           H
ATOM   2492  HB2 LEU A 743      60.940  59.540  60.790  1.00  0.00           H
ATOM   2493  CG  LEU A 743      61.930  57.640  60.220  1.00  0.00           C
ATOM   2494  HG  LEU A 743      60.980  57.240  59.810  1.00  0.00           H
ATOM   2495  CD1 LEU A 743      62.650  58.330  59.050  1.00  0.00           C
ATOM   2496 HD11 LEU A 743      63.060  57.640  58.270  1.00  0.00           H
ATOM   2497 HD12 LEU A 743      63.600  58.640  59.550  1.00  0.00           H
ATOM   2498 HD13 LEU A 743      62.170  59.230  58.620  1.00  0.00           H
ATOM   2499  CD2 LEU A 743      62.690  56.400  60.840  1.00  0.00           C
ATOM   2500 HD21 LEU A 743      63.770  56.600  61.080  1.00  0.00           H
ATOM   2501 HD22 LEU A 743      62.780  55.630  60.040  1.00  0.00           H
ATOM   2502 HD23 LEU A 743      62.130  56.020  61.720  1.00  0.00           H
ATOM   2503  C   LEU A 743      60.690  59.320  63.560  1.00  0.00           C
ATOM   2504  O   LEU A 743      61.610  59.490  64.380  1.00  0.00           O
ATOM   2505  N   PHE A 744      59.710  60.230  63.600  1.00  0.00           N
ATOM   2506  HN  PHE A 744      59.130  60.380  62.810  1.00  0.00           H
ATOM   2507  CA  PHE A 744      59.520  61.270  64.640  1.00  0.00           C
ATOM   2508  HA  PHE A 744      60.490  61.720  64.710  1.00  0.00           H
ATOM   2509  CB  PHE A 744      58.630  62.390  63.950  1.00  0.00           C
ATOM   2510  HB1 PHE A 744      57.670  61.920  63.640  1.00  0.00           H
ATOM   2511  HB2 PHE A 744      59.240  62.770  63.110  1.00  0.00           H
ATOM   2512  CG  PHE A 744      58.290  63.520  64.960  1.00  0.00           C
ATOM   2513  CD1 PHE A 744      59.270  64.380  65.280  1.00  0.00           C
ATOM   2514  HD1 PHE A 744      60.240  64.050  64.910  1.00  0.00           H
ATOM   2515  CE1 PHE A 744      59.070  65.650  65.890  1.00  0.00           C
ATOM   2516  HE1 PHE A 744      59.880  66.340  66.070  1.00  0.00           H
ATOM   2517  CZ  PHE A 744      57.740  65.960  66.130  1.00  0.00           C
ATOM   2518  HZ  PHE A 744      57.630  66.970  66.510  1.00  0.00           H
ATOM   2519  CD2 PHE A 744      56.940  63.960  65.130  1.00  0.00           C
ATOM   2520  HD2 PHE A 744      56.070  63.380  64.850  1.00  0.00           H
ATOM   2521  CE2 PHE A 744      56.680  65.240  65.650  1.00  0.00           C
ATOM   2522  HE2 PHE A 744      55.670  65.500  65.930  1.00  0.00           H
ATOM   2523  C   PHE A 744      59.110  60.620  65.980  1.00  0.00           C
ATOM   2524  O   PHE A 744      59.610  61.080  67.000  1.00  0.00           O
ATOM   2525  N   ASP A 745      58.350  59.540  66.040  1.00  0.00           N
ATOM   2526  HN  ASP A 745      57.910  59.180  65.220  1.00  0.00           H
ATOM   2527  CA  ASP A 745      58.200  58.660  67.180  1.00  0.00           C
ATOM   2528  HA  ASP A 745      58.020  59.320  68.020  1.00  0.00           H
ATOM   2529  CB  ASP A 745      56.960  57.780  66.810  1.00  0.00           C
ATOM   2530  HB1 ASP A 745      56.900  57.460  65.740  1.00  0.00           H
ATOM   2531  HB2 ASP A 745      56.030  58.370  66.940  1.00  0.00           H
ATOM   2532  CG  ASP A 745      56.700  56.540  67.610  1.00  0.00           C
ATOM   2533  OD1 ASP A 745      57.030  56.490  68.810  1.00  0.00           O
ATOM   2534  OD2 ASP A 745      55.970  55.640  67.150  1.00  0.00           O
ATOM   2535  C   ASP A 745      59.500  57.930  67.640  1.00  0.00           C
ATOM   2536  O   ASP A 745      59.850  58.080  68.770  1.00  0.00           O
ATOM   2537  N   LEU A 746      60.220  57.330  66.670  1.00  0.00           N
ATOM   2538  HN  LEU A 746      59.860  57.150  65.750  1.00  0.00           H
ATOM   2539  CA  LEU A 746      61.520  56.760  66.910  1.00  0.00           C
ATOM   2540  HA  LEU A 746      61.560  55.940  67.610  1.00  0.00           H
ATOM   2541  CB  LEU A 746      62.020  56.110  65.560  1.00  0.00           C
ATOM   2542  HB1 LEU A 746      63.080  56.380  65.390  1.00  0.00           H
ATOM   2543  HB2 LEU A 746      61.550  56.740  64.780  1.00  0.00           H
ATOM   2544  CG  LEU A 746      61.620  54.610  65.330  1.00  0.00           C
ATOM   2545  HG  LEU A 746      60.570  54.400  65.620  1.00  0.00           H
ATOM   2546  CD1 LEU A 746      61.680  54.400  63.860  1.00  0.00           C
ATOM   2547 HD11 LEU A 746      62.690  54.660  63.480  1.00  0.00           H
ATOM   2548 HD12 LEU A 746      60.930  55.050  63.370  1.00  0.00           H
ATOM   2549 HD13 LEU A 746      61.310  53.380  63.600  1.00  0.00           H
ATOM   2550  CD2 LEU A 746      62.570  53.670  66.050  1.00  0.00           C
ATOM   2551 HD21 LEU A 746      62.260  52.650  65.750  1.00  0.00           H
ATOM   2552 HD22 LEU A 746      62.530  53.960  67.120  1.00  0.00           H
ATOM   2553 HD23 LEU A 746      63.600  53.870  65.670  1.00  0.00           H
ATOM   2554  C   LEU A 746      62.590  57.690  67.420  1.00  0.00           C
ATOM   2555  O   LEU A 746      63.290  57.330  68.360  1.00  0.00           O
ATOM   2556  N   GLY A 747      62.650  58.950  66.930  1.00  0.00           N
ATOM   2557  HN  GLY A 747      62.010  59.300  66.270  1.00  0.00           H
ATOM   2558  CA  GLY A 747      63.560  60.000  67.400  1.00  0.00           C
ATOM   2559  HA1 GLY A 747      63.410  60.860  66.770  1.00  0.00           H
ATOM   2560  HA2 GLY A 747      64.550  59.560  67.360  1.00  0.00           H
ATOM   2561  C   GLY A 747      63.200  60.370  68.820  1.00  0.00           C
ATOM   2562  O   GLY A 747      64.130  60.680  69.570  1.00  0.00           O
ATOM   2563  N   GLU A 748      61.920  60.450  69.130  1.00  0.00           N
ATOM   2564  HN  GLU A 748      61.230  60.430  68.400  1.00  0.00           H
ATOM   2565  CA  GLU A 748      61.420  60.770  70.480  1.00  0.00           C
ATOM   2566  HA  GLU A 748      62.130  61.390  71.000  1.00  0.00           H
ATOM   2567  CB  GLU A 748      60.050  61.500  70.490  1.00  0.00           C
ATOM   2568  HB1 GLU A 748      59.660  61.600  71.530  1.00  0.00           H
ATOM   2569  HB2 GLU A 748      59.430  60.920  69.770  1.00  0.00           H
ATOM   2570  CG  GLU A 748      60.260  62.890  69.780  1.00  0.00           C
ATOM   2571  HG1 GLU A 748      60.160  62.870  68.670  1.00  0.00           H
ATOM   2572  HG2 GLU A 748      61.230  63.410  69.930  1.00  0.00           H
ATOM   2573  CD  GLU A 748      59.260  63.920  70.120  1.00  0.00           C
ATOM   2574  OE1 GLU A 748      59.670  64.880  70.800  1.00  0.00           O
ATOM   2575  OE2 GLU A 748      58.040  63.730  69.890  1.00  0.00           O
ATOM   2576  C   GLU A 748      61.310  59.610  71.420  1.00  0.00           C
ATOM   2577  O   GLU A 748      60.950  59.740  72.610  1.00  0.00           O
ATOM   2578  N   THR A 749      61.780  58.450  70.940  1.00  0.00           N
ATOM   2579  HN  THR A 749      61.890  58.510  69.940  1.00  0.00           H
ATOM   2580  CA  THR A 749      61.670  57.230  71.670  1.00  0.00           C
ATOM   2581  HA  THR A 749      61.180  57.510  72.600  1.00  0.00           H
ATOM   2582  CB  THR A 749      60.900  56.150  71.020  1.00  0.00           C
ATOM   2583  HB  THR A 749      61.290  55.910  70.010  1.00  0.00           H
ATOM   2584  OG1 THR A 749      59.540  56.540  71.050  1.00  0.00           O
ATOM   2585  HG1 THR A 749      59.510  57.420  70.670  1.00  0.00           H
ATOM   2586  CG2 THR A 749      60.950  54.860  71.860  1.00  0.00           C
ATOM   2587 HG21 THR A 749      60.290  54.070  71.450  1.00  0.00           H
ATOM   2588 HG22 THR A 749      60.560  55.060  72.880  1.00  0.00           H
ATOM   2589 HG23 THR A 749      61.950  54.370  71.870  1.00  0.00           H
ATOM   2590  C   THR A 749      63.030  56.760  72.140  1.00  0.00           C
ATOM   2591  O   THR A 749      63.180  56.410  73.290  1.00  0.00           O
ATOM   2592  N   TYR A 750      64.050  56.800  71.260  1.00  0.00           N
ATOM   2593  HN  TYR A 750      63.900  57.090  70.310  1.00  0.00           H
ATOM   2594  CA  TYR A 750      65.330  56.160  71.560  1.00  0.00           C
ATOM   2595  HA  TYR A 750      65.220  55.660  72.510  1.00  0.00           H
ATOM   2596  CB  TYR A 750      65.760  55.070  70.550  1.00  0.00           C
ATOM   2597  HB1 TYR A 750      66.730  54.590  70.800  1.00  0.00           H
ATOM   2598  HB2 TYR A 750      65.820  55.480  69.510  1.00  0.00           H
ATOM   2599  CG  TYR A 750      64.760  53.960  70.450  1.00  0.00           C
ATOM   2600  CD1 TYR A 750      64.920  52.950  71.390  1.00  0.00           C
ATOM   2601  HD1 TYR A 750      65.760  53.130  72.050  1.00  0.00           H
ATOM   2602  CE1 TYR A 750      63.990  51.910  71.450  1.00  0.00           C
ATOM   2603  HE1 TYR A 750      64.090  51.150  72.210  1.00  0.00           H
ATOM   2604  CZ  TYR A 750      62.880  51.900  70.660  1.00  0.00           C
ATOM   2605  OH  TYR A 750      61.900  50.900  70.960  1.00  0.00           O
ATOM   2606  HH  TYR A 750      61.230  50.930  70.280  1.00  0.00           H
ATOM   2607  CD2 TYR A 750      63.630  53.950  69.680  1.00  0.00           C
ATOM   2608  HD2 TYR A 750      63.520  54.810  69.030  1.00  0.00           H
ATOM   2609  CE2 TYR A 750      62.680  52.870  69.690  1.00  0.00           C
ATOM   2610  HE2 TYR A 750      61.860  52.780  69.000  1.00  0.00           H
ATOM   2611  C   TYR A 750      66.420  57.180  71.700  1.00  0.00           C
ATOM   2612  O   TYR A 750      66.480  58.200  71.060  1.00  0.00           O
ATOM   2613  N   ALA A 751      67.300  56.870  72.640  1.00  0.00           N
ATOM   2614  HN  ALA A 751      67.150  56.070  73.240  1.00  0.00           H
ATOM   2615  CA  ALA A 751      68.540  57.580  72.850  1.00  0.00           C
ATOM   2616  HA  ALA A 751      68.250  58.620  72.790  1.00  0.00           H
ATOM   2617  CB  ALA A 751      69.070  57.240  74.240  1.00  0.00           C
ATOM   2618  HB1 ALA A 751      69.860  57.940  74.600  1.00  0.00           H
ATOM   2619  HB2 ALA A 751      69.710  56.320  74.270  1.00  0.00           H
ATOM   2620  HB3 ALA A 751      68.260  57.260  75.000  1.00  0.00           H
ATOM   2621  C   ALA A 751      69.610  57.300  71.830  1.00  0.00           C
ATOM   2622  O   ALA A 751      69.980  56.160  71.660  1.00  0.00           O
ATOM   2623  N   PHE A 752      70.170  58.340  71.160  1.00  0.00           N
ATOM   2624  HN  PHE A 752      69.950  59.230  71.570  1.00  0.00           H
ATOM   2625  CA  PHE A 752      71.180  58.320  70.100  1.00  0.00           C
ATOM   2626  HA  PHE A 752      70.820  57.640  69.330  1.00  0.00           H
ATOM   2627  CB  PHE A 752      71.380  59.820  69.460  1.00  0.00           C
ATOM   2628  HB1 PHE A 752      71.630  60.530  70.290  1.00  0.00           H
ATOM   2629  HB2 PHE A 752      70.400  60.170  69.100  1.00  0.00           H
ATOM   2630  CG  PHE A 752      72.420  59.940  68.440  1.00  0.00           C
ATOM   2631  CD1 PHE A 752      72.070  59.770  67.100  1.00  0.00           C
ATOM   2632  HD1 PHE A 752      71.120  59.410  66.720  1.00  0.00           H
ATOM   2633  CE1 PHE A 752      73.030  60.060  66.130  1.00  0.00           C
ATOM   2634  HE1 PHE A 752      72.650  60.050  65.110  1.00  0.00           H
ATOM   2635  CZ  PHE A 752      74.310  60.410  66.480  1.00  0.00           C
ATOM   2636  HZ  PHE A 752      74.970  60.520  65.630  1.00  0.00           H
ATOM   2637  CD2 PHE A 752      73.650  60.400  68.840  1.00  0.00           C
ATOM   2638  HD2 PHE A 752      73.880  60.630  69.880  1.00  0.00           H
ATOM   2639  CE2 PHE A 752      74.690  60.450  67.860  1.00  0.00           C
ATOM   2640  HE2 PHE A 752      75.730  60.660  68.100  1.00  0.00           H
ATOM   2641  C   PHE A 752      72.490  57.600  70.580  1.00  0.00           C
ATOM   2642  O   PHE A 752      72.740  57.770  71.750  1.00  0.00           O
ATOM   2643  N   PRO A 822      73.300  56.930  69.780  1.00  0.00           N
ATOM   2644  CD  PRO A 822      74.700  56.610  70.210  1.00  0.00           C
ATOM   2645  HD1 PRO A 822      74.700  56.070  71.180  1.00  0.00           H
ATOM   2646  HD2 PRO A 822      75.140  57.610  70.310  1.00  0.00           H
ATOM   2647  CA  PRO A 822      72.960  56.190  68.660  1.00  0.00           C
ATOM   2648  HA  PRO A 822      72.330  56.820  68.050  1.00  0.00           H
ATOM   2649  CB  PRO A 822      74.280  55.930  67.970  1.00  0.00           C
ATOM   2650  HB1 PRO A 822      74.630  56.850  67.440  1.00  0.00           H
ATOM   2651  HB2 PRO A 822      74.400  55.110  67.230  1.00  0.00           H
ATOM   2652  CG  PRO A 822      75.300  55.820  69.090  1.00  0.00           C
ATOM   2653  HG1 PRO A 822      75.430  54.760  69.400  1.00  0.00           H
ATOM   2654  HG2 PRO A 822      76.350  56.110  68.860  1.00  0.00           H
ATOM   2655  C   PRO A 822      72.250  54.840  68.980  1.00  0.00           C
ATOM   2656  O   PRO A 822      71.140  54.770  68.580  1.00  0.00           O
ATOM   2657  N   ASP A 823      72.820  53.820  69.670  1.00  0.00           N
ATOM   2658  HN  ASP A 823      73.720  53.890  70.110  1.00  0.00           H
ATOM   2659  CA  ASP A 823      72.200  52.520  70.070  1.00  0.00           C
ATOM   2660  HA  ASP A 823      72.970  51.770  70.150  1.00  0.00           H
ATOM   2661  CB  ASP A 823      71.640  52.810  71.580  1.00  0.00           C
ATOM   2662  HB1 ASP A 823      71.070  51.910  71.910  1.00  0.00           H
ATOM   2663  HB2 ASP A 823      71.110  53.790  71.550  1.00  0.00           H
ATOM   2664  CG  ASP A 823      72.800  53.010  72.580  1.00  0.00           C
ATOM   2665  OD1 ASP A 823      72.500  53.370  73.760  1.00  0.00           O
ATOM   2666  OD2 ASP A 823      74.020  52.970  72.200  1.00  0.00           O
ATOM   2667  C   ASP A 823      71.050  51.930  69.230  1.00  0.00           C
ATOM   2668  O   ASP A 823      71.200  51.450  68.110  1.00  0.00           O
ATOM   2669  N   VAL A 824      69.870  51.770  69.840  1.00  0.00           N
ATOM   2670  HN  VAL A 824      69.780  52.030  70.800  1.00  0.00           H
ATOM   2671  CA  VAL A 824      68.680  51.150  69.170  1.00  0.00           C
ATOM   2672  HA  VAL A 824      69.050  50.230  68.750  1.00  0.00           H
ATOM   2673  CB  VAL A 824      67.410  50.960  70.090  1.00  0.00           C
ATOM   2674  HB  VAL A 824      67.200  52.000  70.440  1.00  0.00           H
ATOM   2675  CG1 VAL A 824      66.340  50.230  69.260  1.00  0.00           C
ATOM   2676 HG11 VAL A 824      66.810  49.260  68.980  1.00  0.00           H
ATOM   2677 HG12 VAL A 824      65.950  50.710  68.340  1.00  0.00           H
ATOM   2678 HG13 VAL A 824      65.460  50.010  69.890  1.00  0.00           H
ATOM   2679  CG2 VAL A 824      67.750  50.160  71.370  1.00  0.00           C
ATOM   2680 HG21 VAL A 824      68.170  49.140  71.210  1.00  0.00           H
ATOM   2681 HG22 VAL A 824      66.870  49.980  72.030  1.00  0.00           H
ATOM   2682 HG23 VAL A 824      68.350  50.800  72.060  1.00  0.00           H
ATOM   2683  C   VAL A 824      68.260  52.020  67.930  1.00  0.00           C
ATOM   2684  O   VAL A 824      67.900  51.590  66.840  1.00  0.00           O
ATOM   2685  N   LEU A 825      68.340  53.360  68.090  1.00  0.00           N
ATOM   2686  HN  LEU A 825      68.580  53.820  68.930  1.00  0.00           H
ATOM   2687  CA  LEU A 825      67.860  54.190  66.970  1.00  0.00           C
ATOM   2688  HA  LEU A 825      66.850  53.890  66.750  1.00  0.00           H
ATOM   2689  CB  LEU A 825      67.870  55.600  67.560  1.00  0.00           C
ATOM   2690  HB1 LEU A 825      68.930  55.890  67.730  1.00  0.00           H
ATOM   2691  HB2 LEU A 825      67.520  55.540  68.620  1.00  0.00           H
ATOM   2692  CG  LEU A 825      67.130  56.630  66.710  1.00  0.00           C
ATOM   2693  HG  LEU A 825      67.680  56.750  65.760  1.00  0.00           H
ATOM   2694  CD1 LEU A 825      65.680  56.200  66.350  1.00  0.00           C
ATOM   2695 HD11 LEU A 825      65.050  57.010  65.920  1.00  0.00           H
ATOM   2696 HD12 LEU A 825      65.070  55.830  67.200  1.00  0.00           H
ATOM   2697 HD13 LEU A 825      65.620  55.340  65.640  1.00  0.00           H
ATOM   2698  CD2 LEU A 825      67.100  58.050  67.360  1.00  0.00           C
ATOM   2699 HD21 LEU A 825      66.640  57.880  68.360  1.00  0.00           H
ATOM   2700 HD22 LEU A 825      66.420  58.680  66.740  1.00  0.00           H
ATOM   2701 HD23 LEU A 825      68.120  58.490  67.440  1.00  0.00           H
ATOM   2702  C   LEU A 825      68.720  54.110  65.700  1.00  0.00           C
ATOM   2703  O   LEU A 825      68.180  54.100  64.610  1.00  0.00           O
ATOM   2704  N   PHE A 826      70.030  53.920  65.920  1.00  0.00           N
ATOM   2705  HN  PHE A 826      70.310  53.770  66.870  1.00  0.00           H
ATOM   2706  CA  PHE A 826      71.010  53.680  64.860  1.00  0.00           C
ATOM   2707  HA  PHE A 826      70.800  54.460  64.140  1.00  0.00           H
ATOM   2708  CB  PHE A 826      72.400  53.970  65.470  1.00  0.00           C
ATOM   2709  HB1 PHE A 826      72.560  53.530  66.480  1.00  0.00           H
ATOM   2710  HB2 PHE A 826      72.540  55.060  65.570  1.00  0.00           H
ATOM   2711  CG  PHE A 826      73.500  53.320  64.640  1.00  0.00           C
ATOM   2712  CD1 PHE A 826      74.080  54.080  63.570  1.00  0.00           C
ATOM   2713  HD1 PHE A 826      73.700  55.040  63.270  1.00  0.00           H
ATOM   2714  CE1 PHE A 826      75.020  53.480  62.750  1.00  0.00           C
ATOM   2715  HE1 PHE A 826      75.410  54.080  61.940  1.00  0.00           H
ATOM   2716  CZ  PHE A 826      75.540  52.170  63.060  1.00  0.00           C
ATOM   2717  HZ  PHE A 826      76.310  51.720  62.450  1.00  0.00           H
ATOM   2718  CD2 PHE A 826      73.940  51.990  64.880  1.00  0.00           C
ATOM   2719  HD2 PHE A 826      73.460  51.370  65.620  1.00  0.00           H
ATOM   2720  CE2 PHE A 826      74.940  51.430  64.090  1.00  0.00           C
ATOM   2721  HE2 PHE A 826      75.330  50.470  64.440  1.00  0.00           H
ATOM   2722  C   PHE A 826      70.800  52.370  64.080  1.00  0.00           C
ATOM   2723  O   PHE A 826      70.720  52.460  62.870  1.00  0.00           O
ATOM   2724  N   TRP A 827      70.560  51.270  64.810  1.00  0.00           N
ATOM   2725  HN  TRP A 827      70.520  51.370  65.810  1.00  0.00           H
ATOM   2726  CA  TRP A 827      70.380  49.980  64.230  1.00  0.00           C
ATOM   2727  HA  TRP A 827      71.150  49.900  63.480  1.00  0.00           H
ATOM   2728  CB  TRP A 827      70.660  48.890  65.260  1.00  0.00           C
ATOM   2729  HB1 TRP A 827      70.300  47.890  64.930  1.00  0.00           H
ATOM   2730  HB2 TRP A 827      70.030  49.060  66.160  1.00  0.00           H
ATOM   2731  CG  TRP A 827      72.070  48.710  65.630  1.00  0.00           C
ATOM   2732  CD1 TRP A 827      72.790  48.940  66.730  1.00  0.00           C
ATOM   2733  HD1 TRP A 827      72.330  49.250  67.660  1.00  0.00           H
ATOM   2734  NE1 TRP A 827      74.050  48.600  66.620  1.00  0.00           N
ATOM   2735  HE1 TRP A 827      74.850  48.620  67.170  1.00  0.00           H
ATOM   2736  CE2 TRP A 827      74.350  48.180  65.350  1.00  0.00           C
ATOM   2737  CD2 TRP A 827      73.120  48.270  64.700  1.00  0.00           C
ATOM   2738  CE3 TRP A 827      73.070  47.990  63.320  1.00  0.00           C
ATOM   2739  HE3 TRP A 827      72.130  48.090  62.800  1.00  0.00           H
ATOM   2740  CZ3 TRP A 827      74.200  47.480  62.650  1.00  0.00           C
ATOM   2741  HZ3 TRP A 827      74.160  47.240  61.600  1.00  0.00           H
ATOM   2742  CZ2 TRP A 827      75.530  47.850  64.700  1.00  0.00           C
ATOM   2743  HZ2 TRP A 827      76.450  47.710  65.240  1.00  0.00           H
ATOM   2744  CH2 TRP A 827      75.420  47.390  63.300  1.00  0.00           C
ATOM   2745  HH2 TRP A 827      76.340  46.950  62.910  1.00  0.00           H
ATOM   2746  C   TRP A 827      69.060  49.790  63.580  1.00  0.00           C
ATOM   2747  O   TRP A 827      68.960  49.140  62.560  1.00  0.00           O
ATOM   2748  N   CYS A 828      67.980  50.480  64.110  1.00  0.00           N
ATOM   2749  HN  CYS A 828      68.100  51.050  64.920  1.00  0.00           H
ATOM   2750  CA  CYS A 828      66.690  50.600  63.470  1.00  0.00           C
ATOM   2751  HA  CYS A 828      66.330  49.590  63.340  1.00  0.00           H
ATOM   2752  CB  CYS A 828      65.690  51.380  64.370  1.00  0.00           C
ATOM   2753  HB1 CYS A 828      64.940  51.960  63.800  1.00  0.00           H
ATOM   2754  HB2 CYS A 828      66.340  52.180  64.790  1.00  0.00           H
ATOM   2755  SG  CYS A 828      65.100  50.530  65.700  1.00  0.00           S
ATOM   2756  HG1 CYS A 828      66.320  50.350  66.180  1.00  0.00           H
ATOM   2757  C   CYS A 828      66.710  51.210  62.140  1.00  0.00           C
ATOM   2758  O   CYS A 828      66.180  50.730  61.160  1.00  0.00           O
ATOM   2759  N   VAL A 829      67.490  52.320  62.130  1.00  0.00           N
ATOM   2760  HN  VAL A 829      67.910  52.590  62.990  1.00  0.00           H
ATOM   2761  CA  VAL A 829      67.740  53.160  60.970  1.00  0.00           C
ATOM   2762  HA  VAL A 829      66.750  53.180  60.560  1.00  0.00           H
ATOM   2763  CB  VAL A 829      68.270  54.580  61.340  1.00  0.00           C
ATOM   2764  HB  VAL A 829      68.980  54.540  62.190  1.00  0.00           H
ATOM   2765  CG1 VAL A 829      68.990  55.300  60.150  1.00  0.00           C
ATOM   2766 HG11 VAL A 829      68.400  55.130  59.230  1.00  0.00           H
ATOM   2767 HG12 VAL A 829      70.000  54.860  60.010  1.00  0.00           H
ATOM   2768 HG13 VAL A 829      69.070  56.410  60.290  1.00  0.00           H
ATOM   2769  CG2 VAL A 829      67.090  55.480  61.830  1.00  0.00           C
ATOM   2770 HG21 VAL A 829      66.310  55.510  61.030  1.00  0.00           H
ATOM   2771 HG22 VAL A 829      67.470  56.480  62.130  1.00  0.00           H
ATOM   2772 HG23 VAL A 829      66.520  54.960  62.620  1.00  0.00           H
ATOM   2773  C   VAL A 829      68.570  52.410  59.890  1.00  0.00           C
ATOM   2774  O   VAL A 829      68.180  52.430  58.710  1.00  0.00           O
ATOM   2775  N   ILE A 830      69.650  51.700  60.230  1.00  0.00           N
ATOM   2776  HN  ILE A 830      69.980  51.710  61.170  1.00  0.00           H
ATOM   2777  CA  ILE A 830      70.400  50.840  59.320  1.00  0.00           C
ATOM   2778  HA  ILE A 830      70.550  51.520  58.500  1.00  0.00           H
ATOM   2779  CB  ILE A 830      71.750  50.520  59.970  1.00  0.00           C
ATOM   2780  HB  ILE A 830      71.500  50.300  61.030  1.00  0.00           H
ATOM   2781  CG2 ILE A 830      72.500  49.300  59.570  1.00  0.00           C
ATOM   2782 HG21 ILE A 830      71.810  48.420  59.570  1.00  0.00           H
ATOM   2783 HG22 ILE A 830      73.390  49.110  60.200  1.00  0.00           H
ATOM   2784 HG23 ILE A 830      72.870  49.370  58.530  1.00  0.00           H
ATOM   2785  CG1 ILE A 830      72.750  51.760  60.020  1.00  0.00           C
ATOM   2786 HG11 ILE A 830      73.640  51.460  60.630  1.00  0.00           H
ATOM   2787 HG12 ILE A 830      72.270  52.620  60.540  1.00  0.00           H
ATOM   2788  CD  ILE A 830      73.260  52.300  58.680  1.00  0.00           C
ATOM   2789  HD1 ILE A 830      73.930  51.590  58.160  1.00  0.00           H
ATOM   2790  HD2 ILE A 830      73.780  53.260  58.910  1.00  0.00           H
ATOM   2791  HD3 ILE A 830      72.380  52.470  58.020  1.00  0.00           H
ATOM   2792  C   ILE A 830      69.520  49.660  58.810  1.00  0.00           C
ATOM   2793  O   ILE A 830      69.610  49.440  57.630  1.00  0.00           O
ATOM   2794  N   LEU A 831      68.710  48.980  59.690  1.00  0.00           N
ATOM   2795  HN  LEU A 831      68.800  49.090  60.690  1.00  0.00           H
ATOM   2796  CA  LEU A 831      67.860  47.840  59.260  1.00  0.00           C
ATOM   2797  HA  LEU A 831      68.500  47.260  58.620  1.00  0.00           H
ATOM   2798  CB  LEU A 831      67.470  47.060  60.540  1.00  0.00           C
ATOM   2799  HB1 LEU A 831      66.710  47.640  61.090  1.00  0.00           H
ATOM   2800  HB2 LEU A 831      68.400  46.970  61.140  1.00  0.00           H
ATOM   2801  CG  LEU A 831      66.830  45.610  60.460  1.00  0.00           C
ATOM   2802  HG  LEU A 831      65.970  45.720  59.760  1.00  0.00           H
ATOM   2803  CD1 LEU A 831      67.810  44.640  59.800  1.00  0.00           C
ATOM   2804 HD11 LEU A 831      67.360  43.630  59.830  1.00  0.00           H
ATOM   2805 HD12 LEU A 831      68.660  44.540  60.500  1.00  0.00           H
ATOM   2806 HD13 LEU A 831      68.160  44.940  58.780  1.00  0.00           H
ATOM   2807  CD2 LEU A 831      66.240  45.100  61.840  1.00  0.00           C
ATOM   2808 HD21 LEU A 831      65.560  45.880  62.220  1.00  0.00           H
ATOM   2809 HD22 LEU A 831      67.090  44.940  62.550  1.00  0.00           H
ATOM   2810 HD23 LEU A 831      65.820  44.070  61.840  1.00  0.00           H
ATOM   2811  C   LEU A 831      66.710  48.370  58.360  1.00  0.00           C
ATOM   2812  O   LEU A 831      66.390  47.810  57.330  1.00  0.00           O
ATOM   2813  N   PHE A 832      66.010  49.470  58.660  1.00  0.00           N
ATOM   2814  HN  PHE A 832      66.270  49.950  59.500  1.00  0.00           H
ATOM   2815  CA  PHE A 832      64.970  50.130  57.900  1.00  0.00           C
ATOM   2816  HA  PHE A 832      64.230  49.360  57.780  1.00  0.00           H
ATOM   2817  CB  PHE A 832      64.490  51.360  58.640  1.00  0.00           C
ATOM   2818  HB1 PHE A 832      65.360  51.990  58.870  1.00  0.00           H
ATOM   2819  HB2 PHE A 832      64.070  51.180  59.660  1.00  0.00           H
ATOM   2820  CG  PHE A 832      63.400  52.210  57.930  1.00  0.00           C
ATOM   2821  CD1 PHE A 832      62.470  51.620  57.010  1.00  0.00           C
ATOM   2822  HD1 PHE A 832      62.540  50.570  56.840  1.00  0.00           H
ATOM   2823  CE1 PHE A 832      61.640  52.350  56.160  1.00  0.00           C
ATOM   2824  HE1 PHE A 832      60.940  51.850  55.500  1.00  0.00           H
ATOM   2825  CZ  PHE A 832      61.510  53.720  56.450  1.00  0.00           C
ATOM   2826  HZ  PHE A 832      60.750  54.260  55.900  1.00  0.00           H
ATOM   2827  CD2 PHE A 832      63.270  53.600  58.120  1.00  0.00           C
ATOM   2828  HD2 PHE A 832      63.940  54.170  58.750  1.00  0.00           H
ATOM   2829  CE2 PHE A 832      62.310  54.380  57.410  1.00  0.00           C
ATOM   2830  HE2 PHE A 832      62.130  55.440  57.440  1.00  0.00           H
ATOM   2831  C   PHE A 832      65.510  50.510  56.490  1.00  0.00           C
ATOM   2832  O   PHE A 832      64.960  49.980  55.520  1.00  0.00           O
ATOM   2833  N   PHE A 833      66.540  51.330  56.410  1.00  0.00           N
ATOM   2834  HN  PHE A 833      67.080  51.650  57.190  1.00  0.00           H
ATOM   2835  CA  PHE A 833      67.080  51.750  55.160  1.00  0.00           C
ATOM   2836  HA  PHE A 833      66.280  52.030  54.500  1.00  0.00           H
ATOM   2837  CB  PHE A 833      68.040  52.990  55.320  1.00  0.00           C
ATOM   2838  HB1 PHE A 833      68.670  53.200  54.420  1.00  0.00           H
ATOM   2839  HB2 PHE A 833      68.680  52.930  56.230  1.00  0.00           H
ATOM   2840  CG  PHE A 833      67.120  54.190  55.510  1.00  0.00           C
ATOM   2841  CD1 PHE A 833      66.430  54.620  54.320  1.00  0.00           C
ATOM   2842  HD1 PHE A 833      66.500  54.150  53.350  1.00  0.00           H
ATOM   2843  CE1 PHE A 833      65.490  55.710  54.400  1.00  0.00           C
ATOM   2844  HE1 PHE A 833      65.020  56.000  53.460  1.00  0.00           H
ATOM   2845  CZ  PHE A 833      65.280  56.340  55.600  1.00  0.00           C
ATOM   2846  HZ  PHE A 833      64.550  57.120  55.770  1.00  0.00           H
ATOM   2847  CD2 PHE A 833      66.840  54.820  56.730  1.00  0.00           C
ATOM   2848  HD2 PHE A 833      67.290  54.300  57.560  1.00  0.00           H
ATOM   2849  CE2 PHE A 833      65.990  55.900  56.760  1.00  0.00           C
ATOM   2850  HE2 PHE A 833      65.830  56.390  57.710  1.00  0.00           H
ATOM   2851  C   PHE A 833      67.800  50.650  54.340  1.00  0.00           C
ATOM   2852  O   PHE A 833      67.670  50.610  53.120  1.00  0.00           O
ATOM   2853  N   THR A 834      68.570  49.730  54.950  1.00  0.00           N
ATOM   2854  HN  THR A 834      68.770  49.790  55.920  1.00  0.00           H
ATOM   2855  CA  THR A 834      69.110  48.530  54.240  1.00  0.00           C
ATOM   2856  HA  THR A 834      69.450  49.030  53.350  1.00  0.00           H
ATOM   2857  CB  THR A 834      70.180  47.790  55.040  1.00  0.00           C
ATOM   2858  HB  THR A 834      70.560  46.970  54.390  1.00  0.00           H
ATOM   2859  OG1 THR A 834      69.770  47.260  56.250  1.00  0.00           O
ATOM   2860  HG1 THR A 834      69.810  48.040  56.800  1.00  0.00           H
ATOM   2861  CG2 THR A 834      71.470  48.660  55.360  1.00  0.00           C
ATOM   2862 HG21 THR A 834      72.320  48.150  55.860  1.00  0.00           H
ATOM   2863 HG22 THR A 834      71.230  49.560  55.970  1.00  0.00           H
ATOM   2864 HG23 THR A 834      71.970  49.020  54.430  1.00  0.00           H
ATOM   2865  C   THR A 834      68.090  47.510  53.760  1.00  0.00           C
ATOM   2866  O   THR A 834      68.410  46.790  52.760  1.00  0.00           O
ATOM   2867  N   THR A 835      66.890  47.350  54.410  1.00  0.00           N
ATOM   2868  HN  THR A 835      66.750  47.860  55.250  1.00  0.00           H
ATOM   2869  CA  THR A 835      65.760  46.630  53.860  1.00  0.00           C
ATOM   2870  HA  THR A 835      66.120  45.680  53.490  1.00  0.00           H
ATOM   2871  CB  THR A 835      64.570  46.400  54.790  1.00  0.00           C
ATOM   2872  HB  THR A 835      64.120  47.390  55.000  1.00  0.00           H
ATOM   2873  OG1 THR A 835      64.950  45.920  56.050  1.00  0.00           O
ATOM   2874  HG1 THR A 835      65.480  46.610  56.460  1.00  0.00           H
ATOM   2875  CG2 THR A 835      63.600  45.340  54.170  1.00  0.00           C
ATOM   2876 HG21 THR A 835      62.780  45.090  54.890  1.00  0.00           H
ATOM   2877 HG22 THR A 835      64.200  44.530  53.720  1.00  0.00           H
ATOM   2878 HG23 THR A 835      63.180  45.740  53.230  1.00  0.00           H
ATOM   2879  C   THR A 835      65.330  47.250  52.550  1.00  0.00           C
ATOM   2880  O   THR A 835      65.160  46.560  51.520  1.00  0.00           O
ATOM   2881  N   PHE A 836      65.200  48.660  52.540  1.00  0.00           N
ATOM   2882  HN  PHE A 836      65.350  49.180  53.370  1.00  0.00           H
ATOM   2883  CA  PHE A 836      64.770  49.370  51.380  1.00  0.00           C
ATOM   2884  HA  PHE A 836      63.860  48.950  50.970  1.00  0.00           H
ATOM   2885  CB  PHE A 836      64.490  50.830  51.760  1.00  0.00           C
ATOM   2886  HB1 PHE A 836      65.370  51.180  52.330  1.00  0.00           H
ATOM   2887  HB2 PHE A 836      63.610  50.890  52.460  1.00  0.00           H
ATOM   2888  CG  PHE A 836      64.160  51.660  50.620  1.00  0.00           C
ATOM   2889  CD1 PHE A 836      63.220  51.250  49.660  1.00  0.00           C
ATOM   2890  HD1 PHE A 836      62.740  50.300  49.800  1.00  0.00           H
ATOM   2891  CE1 PHE A 836      62.820  52.080  48.600  1.00  0.00           C
ATOM   2892  HE1 PHE A 836      62.270  51.630  47.790  1.00  0.00           H
ATOM   2893  CZ  PHE A 836      63.420  53.370  48.420  1.00  0.00           C
ATOM   2894  HZ  PHE A 836      63.260  54.070  47.610  1.00  0.00           H
ATOM   2895  CD2 PHE A 836      64.720  52.990  50.440  1.00  0.00           C
ATOM   2896  HD2 PHE A 836      65.450  53.350  51.150  1.00  0.00           H
ATOM   2897  CE2 PHE A 836      64.350  53.810  49.350  1.00  0.00           C
ATOM   2898  HE2 PHE A 836      64.730  54.810  49.220  1.00  0.00           H
ATOM   2899  C   PHE A 836      65.810  49.300  50.280  1.00  0.00           C
ATOM   2900  O   PHE A 836      65.500  49.080  49.100  1.00  0.00           O
ATOM   2901  N   PHE A 837      67.110  49.470  50.590  1.00  0.00           N
ATOM   2902  HN  PHE A 837      67.420  49.660  51.520  1.00  0.00           H
ATOM   2903  CA  PHE A 837      68.170  49.490  49.570  1.00  0.00           C
ATOM   2904  HA  PHE A 837      67.810  50.050  48.720  1.00  0.00           H
ATOM   2905  CB  PHE A 837      69.380  50.280  50.090  1.00  0.00           C
ATOM   2906  HB1 PHE A 837      70.240  50.000  49.450  1.00  0.00           H
ATOM   2907  HB2 PHE A 837      69.600  49.920  51.120  1.00  0.00           H
ATOM   2908  CG  PHE A 837      69.180  51.750  49.960  1.00  0.00           C
ATOM   2909  CD1 PHE A 837      69.050  52.360  48.730  1.00  0.00           C
ATOM   2910  HD1 PHE A 837      68.900  51.740  47.850  1.00  0.00           H
ATOM   2911  CE1 PHE A 837      68.900  53.710  48.600  1.00  0.00           C
ATOM   2912  HE1 PHE A 837      68.740  54.160  47.640  1.00  0.00           H
ATOM   2913  CZ  PHE A 837      68.910  54.510  49.730  1.00  0.00           C
ATOM   2914  HZ  PHE A 837      68.620  55.550  49.710  1.00  0.00           H
ATOM   2915  CD2 PHE A 837      69.280  52.580  51.120  1.00  0.00           C
ATOM   2916  HD2 PHE A 837      69.480  52.080  52.050  1.00  0.00           H
ATOM   2917  CE2 PHE A 837      69.210  53.960  51.010  1.00  0.00           C
ATOM   2918  HE2 PHE A 837      69.240  54.620  51.860  1.00  0.00           H
ATOM   2919  C   PHE A 837      68.530  48.050  49.180  1.00  0.00           C
ATOM   2920  O   PHE A 837      68.900  47.870  48.000  1.00  0.00           O
ATOM   2921  N   LEU A 838      68.350  46.980  49.970  1.00  0.00           N
ATOM   2922  HN  LEU A 838      68.270  47.150  50.950  1.00  0.00           H
ATOM   2923  CA  LEU A 838      68.560  45.620  49.560  1.00  0.00           C
ATOM   2924  HA  LEU A 838      69.490  45.620  49.020  1.00  0.00           H
ATOM   2925  CB  LEU A 838      68.490  44.530  50.640  1.00  0.00           C
ATOM   2926  HB1 LEU A 838      67.560  44.520  51.230  1.00  0.00           H
ATOM   2927  HB2 LEU A 838      69.270  44.720  51.400  1.00  0.00           H
ATOM   2928  CG  LEU A 838      68.710  43.060  50.230  1.00  0.00           C
ATOM   2929  HG  LEU A 838      67.930  42.830  49.460  1.00  0.00           H
ATOM   2930  CD1 LEU A 838      70.110  42.890  49.650  1.00  0.00           C
ATOM   2931 HD11 LEU A 838      70.250  41.790  49.600  1.00  0.00           H
ATOM   2932 HD12 LEU A 838      70.930  43.410  50.180  1.00  0.00           H
ATOM   2933 HD13 LEU A 838      70.110  43.160  48.570  1.00  0.00           H
ATOM   2934  CD2 LEU A 838      68.520  42.210  51.490  1.00  0.00           C
ATOM   2935 HD21 LEU A 838      69.460  42.180  52.080  1.00  0.00           H
ATOM   2936 HD22 LEU A 838      68.250  41.180  51.230  1.00  0.00           H
ATOM   2937 HD23 LEU A 838      67.780  42.690  52.170  1.00  0.00           H
ATOM   2938  C   LEU A 838      67.560  45.250  48.470  1.00  0.00           C
ATOM   2939  O   LEU A 838      67.840  44.860  47.360  1.00  0.00           O
ATOM   2940  N   SER A 839      66.220  45.400  48.780  1.00  0.00           N
ATOM   2941  HN  SER A 839      65.990  45.620  49.740  1.00  0.00           H
ATOM   2942  CA  SER A 839      65.110  45.070  47.950  1.00  0.00           C
ATOM   2943  HA  SER A 839      65.240  44.020  47.740  1.00  0.00           H
ATOM   2944  CB  SER A 839      63.690  45.090  48.670  1.00  0.00           C
ATOM   2945  HB1 SER A 839      63.460  44.340  49.460  1.00  0.00           H
ATOM   2946  HB2 SER A 839      62.870  45.000  47.920  1.00  0.00           H
ATOM   2947  OG  SER A 839      63.520  46.400  49.290  1.00  0.00           O
ATOM   2948  HG1 SER A 839      64.200  46.500  49.960  1.00  0.00           H
ATOM   2949  C   SER A 839      65.180  45.810  46.640  1.00  0.00           C
ATOM   2950  O   SER A 839      64.920  45.240  45.590  1.00  0.00           O
ATOM   2951  N   SER A 840      65.580  47.140  46.550  1.00  0.00           N
ATOM   2952  HN  SER A 840      65.750  47.640  47.400  1.00  0.00           H
ATOM   2953  CA  SER A 840      65.710  47.870  45.230  1.00  0.00           C
ATOM   2954  HA  SER A 840      64.890  47.590  44.580  1.00  0.00           H
ATOM   2955  CB  SER A 840      65.760  49.390  45.320  1.00  0.00           C
ATOM   2956  HB1 SER A 840      64.800  49.660  45.810  1.00  0.00           H
ATOM   2957  HB2 SER A 840      65.830  49.810  44.290  1.00  0.00           H
ATOM   2958  OG  SER A 840      66.840  49.840  46.110  1.00  0.00           O
ATOM   2959  HG1 SER A 840      66.540  50.080  46.980  1.00  0.00           H
ATOM   2960  C   SER A 840      66.900  47.290  44.470  1.00  0.00           C
ATOM   2961  O   SER A 840      66.780  47.020  43.250  1.00  0.00           O
ATOM   2962  N   PHE A 841      68.090  47.010  45.170  1.00  0.00           N
ATOM   2963  HN  PHE A 841      68.130  47.170  46.160  1.00  0.00           H
ATOM   2964  CA  PHE A 841      69.190  46.320  44.540  1.00  0.00           C
ATOM   2965  HA  PHE A 841      69.610  46.900  43.730  1.00  0.00           H
ATOM   2966  CB  PHE A 841      70.370  46.160  45.510  1.00  0.00           C
ATOM   2967  HB1 PHE A 841      70.040  45.460  46.300  1.00  0.00           H
ATOM   2968  HB2 PHE A 841      70.780  47.050  46.020  1.00  0.00           H
ATOM   2969  CG  PHE A 841      71.610  45.470  44.820  1.00  0.00           C
ATOM   2970  CD1 PHE A 841      71.820  44.070  44.990  1.00  0.00           C
ATOM   2971  HD1 PHE A 841      71.040  43.570  45.550  1.00  0.00           H
ATOM   2972  CE1 PHE A 841      72.910  43.420  44.420  1.00  0.00           C
ATOM   2973  HE1 PHE A 841      73.080  42.350  44.430  1.00  0.00           H
ATOM   2974  CZ  PHE A 841      73.820  44.150  43.640  1.00  0.00           C
ATOM   2975  HZ  PHE A 841      74.630  43.660  43.120  1.00  0.00           H
ATOM   2976  CD2 PHE A 841      72.660  46.220  44.230  1.00  0.00           C
ATOM   2977  HD2 PHE A 841      72.620  47.290  44.250  1.00  0.00           H
ATOM   2978  CE2 PHE A 841      73.790  45.560  43.650  1.00  0.00           C
ATOM   2979  HE2 PHE A 841      74.530  46.130  43.100  1.00  0.00           H
ATOM   2980  C   PHE A 841      68.880  45.030  43.920  1.00  0.00           C
ATOM   2981  O   PHE A 841      69.270  44.690  42.780  1.00  0.00           O
ATOM   2982  N   LEU A 842      68.050  44.190  44.650  1.00  0.00           N
ATOM   2983  HN  LEU A 842      67.860  44.430  45.600  1.00  0.00           H
ATOM   2984  CA  LEU A 842      67.550  42.870  44.210  1.00  0.00           C
ATOM   2985  HA  LEU A 842      68.420  42.440  43.730  1.00  0.00           H
ATOM   2986  CB  LEU A 842      67.010  41.940  45.340  1.00  0.00           C
ATOM   2987  HB1 LEU A 842      66.750  40.980  44.820  1.00  0.00           H
ATOM   2988  HB2 LEU A 842      66.100  42.440  45.730  1.00  0.00           H
ATOM   2989  CG  LEU A 842      67.960  41.600  46.450  1.00  0.00           C
ATOM   2990  HG  LEU A 842      68.410  42.550  46.820  1.00  0.00           H
ATOM   2991  CD1 LEU A 842      67.360  40.840  47.670  1.00  0.00           C
ATOM   2992 HD11 LEU A 842      67.000  39.820  47.430  1.00  0.00           H
ATOM   2993 HD12 LEU A 842      66.500  41.390  48.100  1.00  0.00           H
ATOM   2994 HD13 LEU A 842      68.160  40.780  48.450  1.00  0.00           H
ATOM   2995  CD2 LEU A 842      69.100  40.780  45.840  1.00  0.00           C
ATOM   2996 HD21 LEU A 842      68.690  39.940  45.240  1.00  0.00           H
ATOM   2997 HD22 LEU A 842      69.760  40.230  46.550  1.00  0.00           H
ATOM   2998 HD23 LEU A 842      69.640  41.480  45.170  1.00  0.00           H
ATOM   2999  C   LEU A 842      66.560  42.970  43.090  1.00  0.00           C
ATOM   3000  O   LEU A 842      66.630  42.290  42.090  1.00  0.00           O
ATOM   3001  N   LYS A 843      65.600  43.920  43.170  1.00  0.00           N
ATOM   3002  HN  LYS A 843      65.460  44.460  43.990  1.00  0.00           H
ATOM   3003  CA  LYS A 843      64.660  44.380  42.140  1.00  0.00           C
ATOM   3004  HA  LYS A 843      64.270  43.450  41.740  1.00  0.00           H
ATOM   3005  CB  LYS A 843      63.420  45.090  42.820  1.00  0.00           C
ATOM   3006  HB1 LYS A 843      63.910  45.880  43.410  1.00  0.00           H
ATOM   3007  HB2 LYS A 843      62.990  44.540  43.680  1.00  0.00           H
ATOM   3008  CG  LYS A 843      62.310  45.690  41.920  1.00  0.00           C
ATOM   3009  HG1 LYS A 843      62.710  46.560  41.340  1.00  0.00           H
ATOM   3010  HG2 LYS A 843      61.610  46.160  42.640  1.00  0.00           H
ATOM   3011  CD  LYS A 843      61.500  44.780  41.000  1.00  0.00           C
ATOM   3012  HD1 LYS A 843      62.210  44.160  40.410  1.00  0.00           H
ATOM   3013  HD2 LYS A 843      60.970  45.460  40.300  1.00  0.00           H
ATOM   3014  CE  LYS A 843      60.550  43.770  41.750  1.00  0.00           C
ATOM   3015  HE1 LYS A 843      59.670  44.200  42.280  1.00  0.00           H
ATOM   3016  HE2 LYS A 843      61.120  43.190  42.500  1.00  0.00           H
ATOM   3017  NZ  LYS A 843      59.990  42.790  40.800  1.00  0.00           N
ATOM   3018  HZ1 LYS A 843      59.570  43.200  39.930  1.00  0.00           H
ATOM   3019  HZ2 LYS A 843      59.290  42.210  41.270  1.00  0.00           H
ATOM   3020  HZ3 LYS A 843      60.720  42.160  40.420  1.00  0.00           H
ATOM   3021  C   LYS A 843      65.260  45.000  40.860  1.00  0.00           C
ATOM   3022  O   LYS A 843      64.610  45.060  39.820  1.00  0.00           O
ATOM   3023  N   GLN A 844      66.510  45.370  40.870  1.00  0.00           N
ATOM   3024  HN  GLN A 844      66.970  45.410  41.760  1.00  0.00           H
ATOM   3025  CA  GLN A 844      67.150  45.830  39.690  1.00  0.00           C
ATOM   3026  HA  GLN A 844      66.510  45.890  38.830  1.00  0.00           H
ATOM   3027  CB  GLN A 844      67.630  47.280  39.890  1.00  0.00           C
ATOM   3028  HB1 GLN A 844      68.160  47.650  38.990  1.00  0.00           H
ATOM   3029  HB2 GLN A 844      68.520  47.330  40.570  1.00  0.00           H
ATOM   3030  CG  GLN A 844      66.600  48.360  40.240  1.00  0.00           C
ATOM   3031  HG1 GLN A 844      67.190  49.310  40.310  1.00  0.00           H
ATOM   3032  HG2 GLN A 844      66.170  48.070  41.220  1.00  0.00           H
ATOM   3033  CD  GLN A 844      65.530  48.510  39.270  1.00  0.00           C
ATOM   3034  OE1 GLN A 844      64.320  48.380  39.440  1.00  0.00           O
ATOM   3035  NE2 GLN A 844      65.900  48.830  37.990  1.00  0.00           N
ATOM   3036 HE21 GLN A 844      65.230  48.800  37.240  1.00  0.00           H
ATOM   3037 HE22 GLN A 844      66.880  48.890  37.800  1.00  0.00           H
ATOM   3038  C   GLN A 844      68.310  44.970  39.240  1.00  0.00           C
ATOM   3039  O   GLN A 844      69.100  45.390  38.410  1.00  0.00           O
ATOM   3040  N   PHE A 845      68.340  43.760  39.760  1.00  0.00           N
ATOM   3041  HN  PHE A 845      67.650  43.460  40.410  1.00  0.00           H
ATOM   3042  CA  PHE A 845      69.370  42.880  39.420  1.00  0.00           C
ATOM   3043  HA  PHE A 845      70.240  43.520  39.530  1.00  0.00           H
ATOM   3044  CB  PHE A 845      69.490  41.790  40.530  1.00  0.00           C
ATOM   3045  HB1 PHE A 845      68.640  41.080  40.410  1.00  0.00           H
ATOM   3046  HB2 PHE A 845      69.460  42.360  41.480  1.00  0.00           H
ATOM   3047  CG  PHE A 845      70.760  41.010  40.400  1.00  0.00           C
ATOM   3048  CD1 PHE A 845      70.720  39.770  39.750  1.00  0.00           C
ATOM   3049  HD1 PHE A 845      69.860  39.420  39.210  1.00  0.00           H
ATOM   3050  CE1 PHE A 845      71.900  39.050  39.630  1.00  0.00           C
ATOM   3051  HE1 PHE A 845      71.830  38.120  39.090  1.00  0.00           H
ATOM   3052  CZ  PHE A 845      73.070  39.470  40.240  1.00  0.00           C
ATOM   3053  HZ  PHE A 845      73.940  38.860  40.150  1.00  0.00           H
ATOM   3054  CD2 PHE A 845      71.930  41.580  40.870  1.00  0.00           C
ATOM   3055  HD2 PHE A 845      71.880  42.550  41.340  1.00  0.00           H
ATOM   3056  CE2 PHE A 845      73.070  40.780  40.820  1.00  0.00           C
ATOM   3057  HE2 PHE A 845      73.970  41.070  41.330  1.00  0.00           H
ATOM   3058  C   PHE A 845      69.290  42.320  37.940  1.00  0.00           C
ATOM   3059  O   PHE A 845      70.260  42.160  37.200  1.00  0.00           O
ATOM   3060  N   LYS A 846      68.010  42.210  37.420  1.00  0.00           N
ATOM   3061  HN  LYS A 846      67.250  42.350  38.060  1.00  0.00           H
ATOM   3062  CA  LYS A 846      67.600  42.250  35.990  1.00  0.00           C
ATOM   3063  HA  LYS A 846      68.050  41.450  35.430  1.00  0.00           H
ATOM   3064  CB  LYS A 846      66.090  42.180  35.860  1.00  0.00           C
ATOM   3065  HB1 LYS A 846      65.790  41.290  36.450  1.00  0.00           H
ATOM   3066  HB2 LYS A 846      65.730  41.990  34.820  1.00  0.00           H
ATOM   3067  CG  LYS A 846      65.320  43.240  36.660  1.00  0.00           C
ATOM   3068  HG1 LYS A 846      65.540  44.200  36.130  1.00  0.00           H
ATOM   3069  HG2 LYS A 846      65.720  43.240  37.700  1.00  0.00           H
ATOM   3070  CD  LYS A 846      63.760  42.940  36.770  1.00  0.00           C
ATOM   3071  HD1 LYS A 846      63.370  43.770  37.400  1.00  0.00           H
ATOM   3072  HD2 LYS A 846      63.550  41.930  37.180  1.00  0.00           H
ATOM   3073  CE  LYS A 846      63.060  43.100  35.370  1.00  0.00           C
ATOM   3074  HE1 LYS A 846      63.680  42.640  34.580  1.00  0.00           H
ATOM   3075  HE2 LYS A 846      62.690  44.140  35.240  1.00  0.00           H
ATOM   3076  NZ  LYS A 846      61.810  42.270  35.360  1.00  0.00           N
ATOM   3077  HZ1 LYS A 846      61.950  41.350  35.830  1.00  0.00           H
ATOM   3078  HZ2 LYS A 846      61.740  42.130  34.330  1.00  0.00           H
ATOM   3079  HZ3 LYS A 846      60.930  42.700  35.700  1.00  0.00           H
ATOM   3080  C   LYS A 846      68.090  43.460  35.220  1.00  0.00           C
ATOM   3081  O   LYS A 846      68.050  43.520  34.010  1.00  0.00           O
ATOM   3082  N   THR A 847      68.770  44.460  35.770  1.00  0.00           N
ATOM   3083  HN  THR A 847      68.770  44.500  36.760  1.00  0.00           H
ATOM   3084  CA  THR A 847      69.450  45.500  34.980  1.00  0.00           C
ATOM   3085  HA  THR A 847      69.110  45.490  33.950  1.00  0.00           H
ATOM   3086  CB  THR A 847      69.240  46.960  35.430  1.00  0.00           C
ATOM   3087  HB  THR A 847      69.700  47.680  34.730  1.00  0.00           H
ATOM   3088  OG1 THR A 847      69.750  47.290  36.710  1.00  0.00           O
ATOM   3089  HG1 THR A 847      69.550  46.610  37.360  1.00  0.00           H
ATOM   3090  CG2 THR A 847      67.750  47.280  35.560  1.00  0.00           C
ATOM   3091 HG21 THR A 847      67.300  46.700  36.390  1.00  0.00           H
ATOM   3092 HG22 THR A 847      67.210  47.080  34.610  1.00  0.00           H
ATOM   3093 HG23 THR A 847      67.620  48.350  35.820  1.00  0.00           H
ATOM   3094  C   THR A 847      70.960  45.260  34.940  1.00  0.00           C
ATOM   3095  O   THR A 847      71.650  46.130  34.430  1.00  0.00           O
ATOM   3096  N   LYS A 848      71.480  44.160  35.420  1.00  0.00           N
ATOM   3097  HN  LYS A 848      70.970  43.430  35.850  1.00  0.00           H
ATOM   3098  CA  LYS A 848      72.940  43.900  35.350  1.00  0.00           C
ATOM   3099  HA  LYS A 848      73.490  44.690  34.860  1.00  0.00           H
ATOM   3100  CB  LYS A 848      73.430  43.530  36.730  1.00  0.00           C
ATOM   3101  HB1 LYS A 848      74.520  43.340  36.800  1.00  0.00           H
ATOM   3102  HB2 LYS A 848      73.050  42.560  37.080  1.00  0.00           H
ATOM   3103  CG  LYS A 848      72.990  44.560  37.780  1.00  0.00           C
ATOM   3104  HG1 LYS A 848      73.220  44.090  38.760  1.00  0.00           H
ATOM   3105  HG2 LYS A 848      71.910  44.750  37.640  1.00  0.00           H
ATOM   3106  CD  LYS A 848      73.710  45.840  37.620  1.00  0.00           C
ATOM   3107  HD1 LYS A 848      73.680  46.140  36.550  1.00  0.00           H
ATOM   3108  HD2 LYS A 848      74.750  45.540  37.840  1.00  0.00           H
ATOM   3109  CE  LYS A 848      73.230  47.020  38.450  1.00  0.00           C
ATOM   3110  HE1 LYS A 848      72.970  46.750  39.490  1.00  0.00           H
ATOM   3111  HE2 LYS A 848      72.400  47.500  37.900  1.00  0.00           H
ATOM   3112  NZ  LYS A 848      74.340  47.920  38.540  1.00  0.00           N
ATOM   3113  HZ1 LYS A 848      74.720  48.020  37.570  1.00  0.00           H
ATOM   3114  HZ2 LYS A 848      75.190  47.470  38.940  1.00  0.00           H
ATOM   3115  HZ3 LYS A 848      74.120  48.910  38.770  1.00  0.00           H
ATOM   3116  C   LYS A 848      73.040  42.740  34.470  1.00  0.00           C
ATOM   3117  O   LYS A 848      72.020  42.140  34.160  1.00  0.00           O
ATOM   3118  N   ARG A 849      74.180  42.420  33.980  1.00  0.00           N
ATOM   3119  HN  ARG A 849      74.940  42.920  34.390  1.00  0.00           H
ATOM   3120  CA  ARG A 849      74.450  41.530  32.870  1.00  0.00           C
ATOM   3121  HA  ARG A 849      73.490  41.340  32.410  1.00  0.00           H
ATOM   3122  CB  ARG A 849      75.350  42.110  31.750  1.00  0.00           C
ATOM   3123  HB1 ARG A 849      74.880  43.050  31.370  1.00  0.00           H
ATOM   3124  HB2 ARG A 849      75.310  41.450  30.850  1.00  0.00           H
ATOM   3125  CG  ARG A 849      76.830  42.520  32.080  1.00  0.00           C
ATOM   3126  HG1 ARG A 849      77.190  41.650  32.680  1.00  0.00           H
ATOM   3127  HG2 ARG A 849      76.800  43.460  32.640  1.00  0.00           H
ATOM   3128  CD  ARG A 849      77.660  42.770  30.810  1.00  0.00           C
ATOM   3129  HD1 ARG A 849      77.150  43.460  30.100  1.00  0.00           H
ATOM   3130  HD2 ARG A 849      77.790  41.780  30.310  1.00  0.00           H
ATOM   3131  NE  ARG A 849      78.980  43.300  31.190  1.00  0.00           N
ATOM   3132  HE  ARG A 849      79.420  42.950  32.010  1.00  0.00           H
ATOM   3133  CZ  ARG A 849      79.810  43.820  30.330  1.00  0.00           C
ATOM   3134  NH1 ARG A 849      81.010  44.080  30.840  1.00  0.00           N
ATOM   3135 HH11 ARG A 849      81.290  43.940  31.780  1.00  0.00           H
ATOM   3136 HH12 ARG A 849      81.540  44.780  30.350  1.00  0.00           H
ATOM   3137  NH2 ARG A 849      79.520  44.090  29.060  1.00  0.00           N
ATOM   3138 HH21 ARG A 849      78.630  43.780  28.700  1.00  0.00           H
ATOM   3139 HH22 ARG A 849      80.290  44.330  28.460  1.00  0.00           H
ATOM   3140  C   ARG A 849      74.890  40.160  33.340  1.00  0.00           C
ATOM   3141  O   ARG A 849      75.270  39.280  32.550  1.00  0.00           O
ATOM   3142  N   TYR A 850      74.820  40.000  34.670  1.00  0.00           N
ATOM   3143  HN  TYR A 850      74.520  40.730  35.280  1.00  0.00           H
ATOM   3144  CA  TYR A 850      75.310  38.810  35.380  1.00  0.00           C
ATOM   3145  HA  TYR A 850      76.250  38.420  35.010  1.00  0.00           H
ATOM   3146  CB  TYR A 850      75.470  39.070  36.900  1.00  0.00           C
ATOM   3147  HB1 TYR A 850      75.720  38.160  37.480  1.00  0.00           H
ATOM   3148  HB2 TYR A 850      74.460  39.430  37.190  1.00  0.00           H
ATOM   3149  CG  TYR A 850      76.480  40.160  37.130  1.00  0.00           C
ATOM   3150  CD1 TYR A 850      77.740  39.900  36.530  1.00  0.00           C
ATOM   3151  HD1 TYR A 850      77.870  39.010  35.940  1.00  0.00           H
ATOM   3152  CE1 TYR A 850      78.770  40.910  36.650  1.00  0.00           C
ATOM   3153  HE1 TYR A 850      79.710  40.760  36.150  1.00  0.00           H
ATOM   3154  CZ  TYR A 850      78.480  42.150  37.280  1.00  0.00           C
ATOM   3155  OH  TYR A 850      79.400  43.190  37.390  1.00  0.00           O
ATOM   3156  HH  TYR A 850      78.960  43.910  37.860  1.00  0.00           H
ATOM   3157  CD2 TYR A 850      76.250  41.360  37.780  1.00  0.00           C
ATOM   3158  HD2 TYR A 850      75.320  41.490  38.310  1.00  0.00           H
ATOM   3159  CE2 TYR A 850      77.220  42.340  37.820  1.00  0.00           C
ATOM   3160  HE2 TYR A 850      77.020  43.260  38.360  1.00  0.00           H
ATOM   3161  C   TYR A 850      74.420  37.590  35.090  1.00  0.00           C
ATOM   3162  O   TYR A 850      73.250  37.710  34.960  1.00  0.00           O
ATOM   3163  N   PHE A 851      75.030  36.330  35.080  1.00  0.00           N
ATOM   3164  HN  PHE A 851      76.030  36.340  35.090  1.00  0.00           H
ATOM   3165  CA  PHE A 851      74.370  35.030  34.930  1.00  0.00           C
ATOM   3166  HA  PHE A 851      75.140  34.280  34.890  1.00  0.00           H
ATOM   3167  CB  PHE A 851      73.530  34.720  36.240  1.00  0.00           C
ATOM   3168  HB1 PHE A 851      73.240  33.650  36.140  1.00  0.00           H
ATOM   3169  HB2 PHE A 851      72.610  35.350  36.200  1.00  0.00           H
ATOM   3170  CG  PHE A 851      74.250  34.930  37.500  1.00  0.00           C
ATOM   3171  CD1 PHE A 851      75.570  34.470  37.640  1.00  0.00           C
ATOM   3172  HD1 PHE A 851      76.100  33.970  36.840  1.00  0.00           H
ATOM   3173  CE1 PHE A 851      76.350  34.680  38.820  1.00  0.00           C
ATOM   3174  HE1 PHE A 851      77.400  34.450  38.900  1.00  0.00           H
ATOM   3175  CZ  PHE A 851      75.740  35.350  39.900  1.00  0.00           C
ATOM   3176  HZ  PHE A 851      76.250  35.760  40.760  1.00  0.00           H
ATOM   3177  CD2 PHE A 851      73.630  35.440  38.630  1.00  0.00           C
ATOM   3178  HD2 PHE A 851      72.590  35.750  38.640  1.00  0.00           H
ATOM   3179  CE2 PHE A 851      74.330  35.650  39.820  1.00  0.00           C
ATOM   3180  HE2 PHE A 851      73.890  36.200  40.640  1.00  0.00           H
ATOM   3181  C   PHE A 851      73.470  34.900  33.690  1.00  0.00           C
ATOM   3182  O   PHE A 851      73.180  35.900  33.010  1.00  0.00           O
ATOM   3183  N   PRO A 852      73.060  33.650  33.280  1.00  0.00           N
ATOM   3184  CD  PRO A 852      73.780  32.370  33.630  1.00  0.00           C
ATOM   3185  HD1 PRO A 852      73.450  31.930  34.590  1.00  0.00           H
ATOM   3186  HD2 PRO A 852      74.890  32.470  33.600  1.00  0.00           H
ATOM   3187  CA  PRO A 852      71.890  33.430  32.400  1.00  0.00           C
ATOM   3188  HA  PRO A 852      72.270  33.920  31.530  1.00  0.00           H
ATOM   3189  CB  PRO A 852      71.760  31.880  32.420  1.00  0.00           C
ATOM   3190  HB1 PRO A 852      71.210  31.650  31.470  1.00  0.00           H
ATOM   3191  HB2 PRO A 852      71.090  31.470  33.190  1.00  0.00           H
ATOM   3192  CG  PRO A 852      73.220  31.440  32.560  1.00  0.00           C
ATOM   3193  HG1 PRO A 852      73.320  30.370  32.850  1.00  0.00           H
ATOM   3194  HG2 PRO A 852      73.750  31.530  31.600  1.00  0.00           H
ATOM   3195  C   PRO A 852      70.600  34.130  32.830  1.00  0.00           C
ATOM   3196  O   PRO A 852      70.490  34.310  34.020  1.00  0.00           O
ATOM   3197  N   THR A 853      69.710  34.550  31.880  1.00  0.00           N
ATOM   3198  HN  THR A 853      69.790  34.120  30.990  1.00  0.00           H
ATOM   3199  CA  THR A 853      68.510  35.260  32.130  1.00  0.00           C
ATOM   3200  HA  THR A 853      68.820  36.270  32.400  1.00  0.00           H
ATOM   3201  CB  THR A 853      67.590  35.360  30.990  1.00  0.00           C
ATOM   3202  HB  THR A 853      67.170  34.360  30.770  1.00  0.00           H
ATOM   3203  OG1 THR A 853      68.240  35.790  29.820  1.00  0.00           O
ATOM   3204  HG1 THR A 853      68.750  35.030  29.540  1.00  0.00           H
ATOM   3205  CG2 THR A 853      66.490  36.330  31.320  1.00  0.00           C
ATOM   3206 HG21 THR A 853      66.910  37.260  31.770  1.00  0.00           H
ATOM   3207 HG22 THR A 853      65.800  35.950  32.100  1.00  0.00           H
ATOM   3208 HG23 THR A 853      65.880  36.560  30.430  1.00  0.00           H
ATOM   3209  C   THR A 853      67.670  34.750  33.330  1.00  0.00           C
ATOM   3210  O   THR A 853      67.210  35.620  34.060  1.00  0.00           O
ATOM   3211  N   LYS A 854      67.410  33.440  33.480  1.00  0.00           N
ATOM   3212  HN  LYS A 854      67.690  32.810  32.760  1.00  0.00           H
ATOM   3213  CA  LYS A 854      66.540  32.940  34.470  1.00  0.00           C
ATOM   3214  HA  LYS A 854      65.610  33.480  34.320  1.00  0.00           H
ATOM   3215  CB  LYS A 854      66.290  31.440  34.200  1.00  0.00           C
ATOM   3216  HB1 LYS A 854      65.770  30.940  35.040  1.00  0.00           H
ATOM   3217  HB2 LYS A 854      67.250  30.890  34.060  1.00  0.00           H
ATOM   3218  CG  LYS A 854      65.460  31.210  32.920  1.00  0.00           C
ATOM   3219  HG1 LYS A 854      65.500  32.080  32.230  1.00  0.00           H
ATOM   3220  HG2 LYS A 854      64.410  31.220  33.320  1.00  0.00           H
ATOM   3221  CD  LYS A 854      65.730  29.850  32.300  1.00  0.00           C
ATOM   3222  HD1 LYS A 854      65.580  29.070  33.080  1.00  0.00           H
ATOM   3223  HD2 LYS A 854      66.790  29.710  32.000  1.00  0.00           H
ATOM   3224  CE  LYS A 854      64.890  29.500  31.040  1.00  0.00           C
ATOM   3225  HE1 LYS A 854      65.340  29.940  30.130  1.00  0.00           H
ATOM   3226  HE2 LYS A 854      63.840  29.790  31.260  1.00  0.00           H
ATOM   3227  NZ  LYS A 854      64.990  28.000  30.810  1.00  0.00           N
ATOM   3228  HZ1 LYS A 854      64.560  27.530  31.640  1.00  0.00           H
ATOM   3229  HZ2 LYS A 854      65.990  27.730  30.730  1.00  0.00           H
ATOM   3230  HZ3 LYS A 854      64.480  27.660  29.980  1.00  0.00           H
ATOM   3231  C   LYS A 854      66.910  33.170  35.880  1.00  0.00           C
ATOM   3232  O   LYS A 854      66.080  33.580  36.680  1.00  0.00           O
ATOM   3233  N   VAL A 855      68.250  33.030  36.140  1.00  0.00           N
ATOM   3234  HN  VAL A 855      68.800  32.780  35.350  1.00  0.00           H
ATOM   3235  CA  VAL A 855      68.830  33.240  37.480  1.00  0.00           C
ATOM   3236  HA  VAL A 855      68.140  32.840  38.190  1.00  0.00           H
ATOM   3237  CB  VAL A 855      70.290  32.770  37.580  1.00  0.00           C
ATOM   3238  HB  VAL A 855      71.030  33.410  37.050  1.00  0.00           H
ATOM   3239  CG1 VAL A 855      70.620  32.820  39.130  1.00  0.00           C
ATOM   3240 HG11 VAL A 855      70.720  33.870  39.500  1.00  0.00           H
ATOM   3241 HG12 VAL A 855      71.560  32.270  39.300  1.00  0.00           H
ATOM   3242 HG13 VAL A 855      69.700  32.350  39.550  1.00  0.00           H
ATOM   3243  CG2 VAL A 855      70.440  31.370  37.090  1.00  0.00           C
ATOM   3244 HG21 VAL A 855      69.730  30.750  37.660  1.00  0.00           H
ATOM   3245 HG22 VAL A 855      71.500  31.040  37.180  1.00  0.00           H
ATOM   3246 HG23 VAL A 855      70.310  31.240  36.000  1.00  0.00           H
ATOM   3247  C   VAL A 855      68.690  34.650  37.900  1.00  0.00           C
ATOM   3248  O   VAL A 855      68.160  34.950  39.000  1.00  0.00           O
ATOM   3249  N   ARG A 856      69.060  35.540  36.950  1.00  0.00           N
ATOM   3250  HN  ARG A 856      69.530  35.250  36.120  1.00  0.00           H
ATOM   3251  CA  ARG A 856      68.990  36.960  37.080  1.00  0.00           C
ATOM   3252  HA  ARG A 856      69.440  37.210  38.030  1.00  0.00           H
ATOM   3253  CB  ARG A 856      69.810  37.470  35.930  1.00  0.00           C
ATOM   3254  HB1 ARG A 856      69.180  37.140  35.080  1.00  0.00           H
ATOM   3255  HB2 ARG A 856      70.760  36.910  35.970  1.00  0.00           H
ATOM   3256  CG  ARG A 856      70.010  39.010  35.810  1.00  0.00           C
ATOM   3257  HG1 ARG A 856      71.040  39.270  36.140  1.00  0.00           H
ATOM   3258  HG2 ARG A 856      69.200  39.570  36.340  1.00  0.00           H
ATOM   3259  CD  ARG A 856      69.830  39.510  34.420  1.00  0.00           C
ATOM   3260  HD1 ARG A 856      70.010  40.590  34.260  1.00  0.00           H
ATOM   3261  HD2 ARG A 856      68.840  39.270  33.990  1.00  0.00           H
ATOM   3262  NE  ARG A 856      70.880  38.810  33.620  1.00  0.00           N
ATOM   3263  HE  ARG A 856      71.690  38.560  34.150  1.00  0.00           H
ATOM   3264  CZ  ARG A 856      70.840  38.480  32.390  1.00  0.00           C
ATOM   3265  NH1 ARG A 856      69.980  38.840  31.480  1.00  0.00           N
ATOM   3266 HH11 ARG A 856      69.380  39.600  31.720  1.00  0.00           H
ATOM   3267 HH12 ARG A 856      69.950  38.320  30.630  1.00  0.00           H
ATOM   3268  NH2 ARG A 856      71.820  37.850  31.760  1.00  0.00           N
ATOM   3269 HH21 ARG A 856      71.570  37.560  30.830  1.00  0.00           H
ATOM   3270 HH22 ARG A 856      72.300  37.190  32.330  1.00  0.00           H
ATOM   3271  C   ARG A 856      67.520  37.580  37.220  1.00  0.00           C
ATOM   3272  O   ARG A 856      67.150  38.360  38.110  1.00  0.00           O
ATOM   3273  N   SER A 857      66.590  37.060  36.340  1.00  0.00           N
ATOM   3274  HN  SER A 857      66.940  36.630  35.510  1.00  0.00           H
ATOM   3275  CA  SER A 857      65.140  37.270  36.360  1.00  0.00           C
ATOM   3276  HA  SER A 857      64.960  38.330  36.470  1.00  0.00           H
ATOM   3277  CB  SER A 857      64.450  36.730  35.140  1.00  0.00           C
ATOM   3278  HB1 SER A 857      64.270  35.630  35.140  1.00  0.00           H
ATOM   3279  HB2 SER A 857      65.010  37.030  34.230  1.00  0.00           H
ATOM   3280  OG  SER A 857      63.130  37.290  34.940  1.00  0.00           O
ATOM   3281  HG1 SER A 857      62.890  36.970  34.070  1.00  0.00           H
ATOM   3282  C   SER A 857      64.430  36.780  37.610  1.00  0.00           C
ATOM   3283  O   SER A 857      63.590  37.450  38.290  1.00  0.00           O
ATOM   3284  N   THR A 858      64.780  35.560  38.070  1.00  0.00           N
ATOM   3285  HN  THR A 858      65.510  35.070  37.590  1.00  0.00           H
ATOM   3286  CA  THR A 858      64.300  34.910  39.310  1.00  0.00           C
ATOM   3287  HA  THR A 858      63.240  34.850  39.110  1.00  0.00           H
ATOM   3288  CB  THR A 858      64.830  33.480  39.530  1.00  0.00           C
ATOM   3289  HB  THR A 858      65.950  33.480  39.520  1.00  0.00           H
ATOM   3290  OG1 THR A 858      64.330  32.620  38.470  1.00  0.00           O
ATOM   3291  HG1 THR A 858      64.990  32.850  37.810  1.00  0.00           H
ATOM   3292  CG2 THR A 858      64.320  32.930  40.880  1.00  0.00           C
ATOM   3293 HG21 THR A 858      63.240  33.130  40.950  1.00  0.00           H
ATOM   3294 HG22 THR A 858      64.790  33.400  41.780  1.00  0.00           H
ATOM   3295 HG23 THR A 858      64.590  31.860  41.020  1.00  0.00           H
ATOM   3296  C   THR A 858      64.590  35.690  40.550  1.00  0.00           C
ATOM   3297  O   THR A 858      63.690  35.890  41.350  1.00  0.00           O
ATOM   3298  N   ILE A 859      65.810  36.210  40.680  1.00  0.00           N
ATOM   3299  HN  ILE A 859      66.550  36.060  40.030  1.00  0.00           H
ATOM   3300  CA  ILE A 859      66.280  37.040  41.780  1.00  0.00           C
ATOM   3301  HA  ILE A 859      65.980  36.460  42.640  1.00  0.00           H
ATOM   3302  CB  ILE A 859      67.760  37.310  41.980  1.00  0.00           C
ATOM   3303  HB  ILE A 859      68.110  37.720  41.000  1.00  0.00           H
ATOM   3304  CG2 ILE A 859      68.110  38.360  42.980  1.00  0.00           C
ATOM   3305 HG21 ILE A 859      69.200  38.540  42.970  1.00  0.00           H
ATOM   3306 HG22 ILE A 859      67.860  38.070  44.020  1.00  0.00           H
ATOM   3307 HG23 ILE A 859      67.520  39.280  42.780  1.00  0.00           H
ATOM   3308  CG1 ILE A 859      68.560  36.010  42.240  1.00  0.00           C
ATOM   3309 HG11 ILE A 859      68.050  35.160  41.740  1.00  0.00           H
ATOM   3310 HG12 ILE A 859      68.700  35.890  43.340  1.00  0.00           H
ATOM   3311  CD  ILE A 859      69.930  36.080  41.530  1.00  0.00           C
ATOM   3312  HD1 ILE A 859      70.330  37.110  41.530  1.00  0.00           H
ATOM   3313  HD2 ILE A 859      69.900  35.750  40.470  1.00  0.00           H
ATOM   3314  HD3 ILE A 859      70.710  35.500  42.070  1.00  0.00           H
ATOM   3315  C   ILE A 859      65.470  38.290  42.000  1.00  0.00           C
ATOM   3316  O   ILE A 859      64.910  38.560  43.080  1.00  0.00           O
ATOM   3317  N   SER A 860      65.270  39.000  40.900  1.00  0.00           N
ATOM   3318  HN  SER A 860      65.740  38.770  40.060  1.00  0.00           H
ATOM   3319  CA  SER A 860      64.470  40.230  40.850  1.00  0.00           C
ATOM   3320  HA  SER A 860      64.700  40.800  41.740  1.00  0.00           H
ATOM   3321  CB  SER A 860      64.680  41.030  39.530  1.00  0.00           C
ATOM   3322  HB1 SER A 860      63.990  41.900  39.420  1.00  0.00           H
ATOM   3323  HB2 SER A 860      64.580  40.270  38.720  1.00  0.00           H
ATOM   3324  OG  SER A 860      66.050  41.460  39.620  1.00  0.00           O
ATOM   3325  HG1 SER A 860      66.280  41.500  40.550  1.00  0.00           H
ATOM   3326  C   SER A 860      62.970  40.050  41.010  1.00  0.00           C
ATOM   3327  O   SER A 860      62.380  40.860  41.700  1.00  0.00           O
ATOM   3328  N   ASP A 861      62.350  38.960  40.450  1.00  0.00           N
ATOM   3329  HN  ASP A 861      62.780  38.370  39.780  1.00  0.00           H
ATOM   3330  CA  ASP A 861      60.920  38.800  40.680  1.00  0.00           C
ATOM   3331  HA  ASP A 861      60.390  39.690  40.430  1.00  0.00           H
ATOM   3332  CB  ASP A 861      60.480  37.690  39.790  1.00  0.00           C
ATOM   3333  HB1 ASP A 861      59.510  37.290  40.160  1.00  0.00           H
ATOM   3334  HB2 ASP A 861      61.080  36.760  39.790  1.00  0.00           H
ATOM   3335  CG  ASP A 861      60.260  38.160  38.320  1.00  0.00           C
ATOM   3336  OD1 ASP A 861      59.700  37.360  37.540  1.00  0.00           O
ATOM   3337  OD2 ASP A 861      60.520  39.350  38.010  1.00  0.00           O
ATOM   3338  C   ASP A 861      60.630  38.410  42.170  1.00  0.00           C
ATOM   3339  O   ASP A 861      59.570  38.800  42.720  1.00  0.00           O
ATOM   3340  N   PHE A 862      61.570  37.680  42.760  1.00  0.00           N
ATOM   3341  HN  PHE A 862      62.410  37.540  42.240  1.00  0.00           H
ATOM   3342  CA  PHE A 862      61.430  37.070  44.070  1.00  0.00           C
ATOM   3343  HA  PHE A 862      60.370  36.920  44.200  1.00  0.00           H
ATOM   3344  CB  PHE A 862      62.110  35.710  44.000  1.00  0.00           C
ATOM   3345  HB1 PHE A 862      63.210  35.800  44.160  1.00  0.00           H
ATOM   3346  HB2 PHE A 862      61.950  35.290  42.990  1.00  0.00           H
ATOM   3347  CG  PHE A 862      61.540  34.690  45.060  1.00  0.00           C
ATOM   3348  CD1 PHE A 862      60.120  34.500  45.100  1.00  0.00           C
ATOM   3349  HD1 PHE A 862      59.450  35.110  44.520  1.00  0.00           H
ATOM   3350  CE1 PHE A 862      59.600  33.630  45.980  1.00  0.00           C
ATOM   3351  HE1 PHE A 862      58.520  33.600  46.070  1.00  0.00           H
ATOM   3352  CZ  PHE A 862      60.370  32.700  46.700  1.00  0.00           C
ATOM   3353  HZ  PHE A 862      59.890  32.030  47.400  1.00  0.00           H
ATOM   3354  CD2 PHE A 862      62.360  33.810  45.820  1.00  0.00           C
ATOM   3355  HD2 PHE A 862      63.400  33.760  45.560  1.00  0.00           H
ATOM   3356  CE2 PHE A 862      61.740  32.800  46.550  1.00  0.00           C
ATOM   3357  HE2 PHE A 862      62.430  32.110  47.020  1.00  0.00           H
ATOM   3358  C   PHE A 862      62.170  38.020  45.100  1.00  0.00           C
ATOM   3359  O   PHE A 862      62.270  37.620  46.260  1.00  0.00           O
ATOM   3360  N   ALA A 863      62.460  39.270  44.750  1.00  0.00           N
ATOM   3361  HN  ALA A 863      62.160  39.690  43.900  1.00  0.00           H
ATOM   3362  CA  ALA A 863      63.220  40.150  45.590  1.00  0.00           C
ATOM   3363  HA  ALA A 863      64.200  39.740  45.740  1.00  0.00           H
ATOM   3364  CB  ALA A 863      63.440  41.440  44.890  1.00  0.00           C
ATOM   3365  HB1 ALA A 863      64.090  42.180  45.410  1.00  0.00           H
ATOM   3366  HB2 ALA A 863      62.490  41.980  44.640  1.00  0.00           H
ATOM   3367  HB3 ALA A 863      63.980  41.210  43.950  1.00  0.00           H
ATOM   3368  C   ALA A 863      62.750  40.420  47.030  1.00  0.00           C
ATOM   3369  O   ALA A 863      63.460  40.420  48.020  1.00  0.00           O
ATOM   3370  N   VAL A 864      61.400  40.640  47.240  1.00  0.00           N
ATOM   3371  HN  VAL A 864      60.820  40.670  46.430  1.00  0.00           H
ATOM   3372  CA  VAL A 864      60.800  40.860  48.530  1.00  0.00           C
ATOM   3373  HA  VAL A 864      61.280  41.700  48.980  1.00  0.00           H
ATOM   3374  CB  VAL A 864      59.320  41.230  48.430  1.00  0.00           C
ATOM   3375  HB  VAL A 864      59.180  41.930  47.580  1.00  0.00           H
ATOM   3376  CG1 VAL A 864      58.350  40.080  48.110  1.00  0.00           C
ATOM   3377 HG11 VAL A 864      58.790  39.470  47.290  1.00  0.00           H
ATOM   3378 HG12 VAL A 864      57.360  40.540  47.910  1.00  0.00           H
ATOM   3379 HG13 VAL A 864      58.300  39.400  48.990  1.00  0.00           H
ATOM   3380  CG2 VAL A 864      59.060  41.940  49.770  1.00  0.00           C
ATOM   3381 HG21 VAL A 864      58.060  42.430  49.710  1.00  0.00           H
ATOM   3382 HG22 VAL A 864      59.780  42.780  49.960  1.00  0.00           H
ATOM   3383 HG23 VAL A 864      59.100  41.230  50.630  1.00  0.00           H
ATOM   3384  C   VAL A 864      61.010  39.730  49.440  1.00  0.00           C
ATOM   3385  O   VAL A 864      61.460  39.980  50.620  1.00  0.00           O
ATOM   3386  N   PHE A 865      60.830  38.430  48.970  1.00  0.00           N
ATOM   3387  HN  PHE A 865      60.630  38.340  48.000  1.00  0.00           H
ATOM   3388  CA  PHE A 865      61.090  37.250  49.820  1.00  0.00           C
ATOM   3389  HA  PHE A 865      60.670  37.540  50.770  1.00  0.00           H
ATOM   3390  CB  PHE A 865      60.350  36.110  49.150  1.00  0.00           C
ATOM   3391  HB1 PHE A 865      60.930  35.800  48.260  1.00  0.00           H
ATOM   3392  HB2 PHE A 865      59.320  36.510  49.020  1.00  0.00           H
ATOM   3393  CG  PHE A 865      60.340  34.990  50.130  1.00  0.00           C
ATOM   3394  CD1 PHE A 865      59.660  35.240  51.280  1.00  0.00           C
ATOM   3395  HD1 PHE A 865      59.050  36.120  51.360  1.00  0.00           H
ATOM   3396  CE1 PHE A 865      59.570  34.240  52.300  1.00  0.00           C
ATOM   3397  HE1 PHE A 865      58.900  34.350  53.140  1.00  0.00           H
ATOM   3398  CZ  PHE A 865      60.300  33.060  52.190  1.00  0.00           C
ATOM   3399  HZ  PHE A 865      60.320  32.270  52.930  1.00  0.00           H
ATOM   3400  CD2 PHE A 865      61.180  33.890  50.020  1.00  0.00           C
ATOM   3401  HD2 PHE A 865      61.890  33.840  49.200  1.00  0.00           H
ATOM   3402  CE2 PHE A 865      61.070  32.930  51.000  1.00  0.00           C
ATOM   3403  HE2 PHE A 865      61.750  32.080  50.990  1.00  0.00           H
ATOM   3404  C   PHE A 865      62.570  37.070  50.140  1.00  0.00           C
ATOM   3405  O   PHE A 865      62.910  36.650  51.250  1.00  0.00           O
ATOM   3406  N   LEU A 866      63.500  37.260  49.220  1.00  0.00           N
ATOM   3407  HN  LEU A 866      63.330  37.500  48.270  1.00  0.00           H
ATOM   3408  CA  LEU A 866      64.880  37.100  49.470  1.00  0.00           C
ATOM   3409  HA  LEU A 866      65.160  36.130  49.860  1.00  0.00           H
ATOM   3410  CB  LEU A 866      65.740  37.420  48.230  1.00  0.00           C
ATOM   3411  HB1 LEU A 866      66.810  37.400  48.550  1.00  0.00           H
ATOM   3412  HB2 LEU A 866      65.530  38.440  47.860  1.00  0.00           H
ATOM   3413  CG  LEU A 866      65.800  36.220  47.220  1.00  0.00           C
ATOM   3414  HG  LEU A 866      64.780  36.050  46.800  1.00  0.00           H
ATOM   3415  CD1 LEU A 866      66.870  36.730  46.080  1.00  0.00           C
ATOM   3416 HD11 LEU A 866      67.900  36.710  46.480  1.00  0.00           H
ATOM   3417 HD12 LEU A 866      66.570  37.780  45.860  1.00  0.00           H
ATOM   3418 HD13 LEU A 866      66.710  36.120  45.170  1.00  0.00           H
ATOM   3419  CD2 LEU A 866      66.360  34.930  47.810  1.00  0.00           C
ATOM   3420 HD21 LEU A 866      67.420  35.140  48.110  1.00  0.00           H
ATOM   3421 HD22 LEU A 866      66.420  34.190  46.980  1.00  0.00           H
ATOM   3422 HD23 LEU A 866      65.930  34.570  48.770  1.00  0.00           H
ATOM   3423  C   LEU A 866      65.270  38.040  50.520  1.00  0.00           C
ATOM   3424  O   LEU A 866      66.200  37.820  51.250  1.00  0.00           O
ATOM   3425  N   THR A 867      64.670  39.250  50.470  1.00  0.00           N
ATOM   3426  HN  THR A 867      64.030  39.480  49.740  1.00  0.00           H
ATOM   3427  CA  THR A 867      64.890  40.310  51.480  1.00  0.00           C
ATOM   3428  HA  THR A 867      65.960  40.450  51.550  1.00  0.00           H
ATOM   3429  CB  THR A 867      64.270  41.650  51.070  1.00  0.00           C
ATOM   3430  HB  THR A 867      63.160  41.670  51.110  1.00  0.00           H
ATOM   3431  OG1 THR A 867      64.620  42.020  49.720  1.00  0.00           O
ATOM   3432  HG1 THR A 867      64.100  41.530  49.080  1.00  0.00           H
ATOM   3433  CG2 THR A 867      64.690  42.670  52.080  1.00  0.00           C
ATOM   3434 HG21 THR A 867      65.780  42.850  51.960  1.00  0.00           H
ATOM   3435 HG22 THR A 867      64.570  42.370  53.130  1.00  0.00           H
ATOM   3436 HG23 THR A 867      64.260  43.670  51.820  1.00  0.00           H
ATOM   3437  C   THR A 867      64.500  39.850  52.880  1.00  0.00           C
ATOM   3438  O   THR A 867      65.220  40.050  53.820  1.00  0.00           O
ATOM   3439  N   ILE A 868      63.370  39.040  52.960  1.00  0.00           N
ATOM   3440  HN  ILE A 868      62.910  38.590  52.190  1.00  0.00           H
ATOM   3441  CA  ILE A 868      62.910  38.520  54.280  1.00  0.00           C
ATOM   3442  HA  ILE A 868      62.910  39.330  54.990  1.00  0.00           H
ATOM   3443  CB  ILE A 868      61.550  37.970  54.290  1.00  0.00           C
ATOM   3444  HB  ILE A 868      61.480  37.000  53.740  1.00  0.00           H
ATOM   3445  CG2 ILE A 868      61.100  37.610  55.740  1.00  0.00           C
ATOM   3446 HG21 ILE A 868      60.020  37.370  55.730  1.00  0.00           H
ATOM   3447 HG22 ILE A 868      61.200  38.480  56.440  1.00  0.00           H
ATOM   3448 HG23 ILE A 868      61.680  36.820  56.270  1.00  0.00           H
ATOM   3449  CG1 ILE A 868      60.450  38.870  53.740  1.00  0.00           C
ATOM   3450 HG11 ILE A 868      59.450  38.430  53.910  1.00  0.00           H
ATOM   3451 HG12 ILE A 868      60.570  38.860  52.620  1.00  0.00           H
ATOM   3452  CD  ILE A 868      60.420  40.320  54.220  1.00  0.00           C
ATOM   3453  HD1 ILE A 868      59.880  40.870  53.420  1.00  0.00           H
ATOM   3454  HD2 ILE A 868      61.450  40.660  54.450  1.00  0.00           H
ATOM   3455  HD3 ILE A 868      59.840  40.430  55.160  1.00  0.00           H
ATOM   3456  C   ILE A 868      63.990  37.520  54.850  1.00  0.00           C
ATOM   3457  O   ILE A 868      64.500  37.600  55.960  1.00  0.00           O
ATOM   3458  N   VAL A 869      64.480  36.610  53.950  1.00  0.00           N
ATOM   3459  HN  VAL A 869      64.220  36.590  52.990  1.00  0.00           H
ATOM   3460  CA  VAL A 869      65.270  35.490  54.430  1.00  0.00           C
ATOM   3461  HA  VAL A 869      64.920  35.170  55.400  1.00  0.00           H
ATOM   3462  CB  VAL A 869      65.250  34.230  53.640  1.00  0.00           C
ATOM   3463  HB  VAL A 869      66.020  33.560  54.080  1.00  0.00           H
ATOM   3464  CG1 VAL A 869      63.860  33.540  53.850  1.00  0.00           C
ATOM   3465 HG11 VAL A 869      63.700  32.660  53.200  1.00  0.00           H
ATOM   3466 HG12 VAL A 869      63.220  34.400  53.540  1.00  0.00           H
ATOM   3467 HG13 VAL A 869      63.810  33.270  54.930  1.00  0.00           H
ATOM   3468  CG2 VAL A 869      65.660  34.410  52.150  1.00  0.00           C
ATOM   3469 HG21 VAL A 869      65.740  33.440  51.610  1.00  0.00           H
ATOM   3470 HG22 VAL A 869      66.660  34.860  51.970  1.00  0.00           H
ATOM   3471 HG23 VAL A 869      64.930  35.040  51.590  1.00  0.00           H
ATOM   3472  C   VAL A 869      66.640  35.910  54.700  1.00  0.00           C
ATOM   3473  O   VAL A 869      67.340  35.360  55.580  1.00  0.00           O
ATOM   3474  N   ILE A 870      67.070  36.970  54.020  1.00  0.00           N
ATOM   3475  HN  ILE A 870      66.560  37.350  53.250  1.00  0.00           H
ATOM   3476  CA  ILE A 870      68.400  37.670  54.240  1.00  0.00           C
ATOM   3477  HA  ILE A 870      69.270  37.030  54.280  1.00  0.00           H
ATOM   3478  CB  ILE A 870      68.750  38.660  53.060  1.00  0.00           C
ATOM   3479  HB  ILE A 870      67.850  39.250  52.810  1.00  0.00           H
ATOM   3480  CG2 ILE A 870      69.870  39.630  53.490  1.00  0.00           C
ATOM   3481 HG21 ILE A 870      69.610  40.420  54.220  1.00  0.00           H
ATOM   3482 HG22 ILE A 870      70.240  40.140  52.580  1.00  0.00           H
ATOM   3483 HG23 ILE A 870      70.790  39.110  53.830  1.00  0.00           H
ATOM   3484  CG1 ILE A 870      69.180  37.940  51.750  1.00  0.00           C
ATOM   3485 HG11 ILE A 870      68.450  37.140  51.540  1.00  0.00           H
ATOM   3486 HG12 ILE A 870      70.110  37.450  52.090  1.00  0.00           H
ATOM   3487  CD  ILE A 870      69.250  38.790  50.430  1.00  0.00           C
ATOM   3488  HD1 ILE A 870      69.640  38.150  49.600  1.00  0.00           H
ATOM   3489  HD2 ILE A 870      69.970  39.610  50.610  1.00  0.00           H
ATOM   3490  HD3 ILE A 870      68.260  39.250  50.250  1.00  0.00           H
ATOM   3491  C   ILE A 870      68.450  38.410  55.550  1.00  0.00           C
ATOM   3492  O   ILE A 870      69.330  38.180  56.400  1.00  0.00           O
ATOM   3493  N   MET A 871      67.380  39.210  55.800  1.00  0.00           N
ATOM   3494  HN  MET A 871      66.670  39.270  55.100  1.00  0.00           H
ATOM   3495  CA  MET A 871      67.180  39.840  57.120  1.00  0.00           C
ATOM   3496  HA  MET A 871      68.200  40.090  57.390  1.00  0.00           H
ATOM   3497  CB  MET A 871      66.250  41.030  57.020  1.00  0.00           C
ATOM   3498  HB1 MET A 871      65.950  41.330  58.040  1.00  0.00           H
ATOM   3499  HB2 MET A 871      65.310  40.750  56.510  1.00  0.00           H
ATOM   3500  CG  MET A 871      66.940  42.220  56.320  1.00  0.00           C
ATOM   3501  HG1 MET A 871      66.220  43.040  56.560  1.00  0.00           H
ATOM   3502  HG2 MET A 871      66.950  42.110  55.210  1.00  0.00           H
ATOM   3503  SD  MET A 871      68.540  42.840  56.860  1.00  0.00           S
ATOM   3504  CE  MET A 871      68.710  44.080  55.550  1.00  0.00           C
ATOM   3505  HE1 MET A 871      67.880  44.820  55.580  1.00  0.00           H
ATOM   3506  HE2 MET A 871      68.790  43.620  54.550  1.00  0.00           H
ATOM   3507  HE3 MET A 871      69.660  44.650  55.630  1.00  0.00           H
ATOM   3508  C   MET A 871      66.990  39.000  58.430  1.00  0.00           C
ATOM   3509  O   MET A 871      67.430  39.400  59.520  1.00  0.00           O
ATOM   3510  N   VAL A 872      66.370  37.800  58.320  1.00  0.00           N
ATOM   3511  HN  VAL A 872      65.870  37.700  57.470  1.00  0.00           H
ATOM   3512  CA  VAL A 872      66.450  36.750  59.250  1.00  0.00           C
ATOM   3513  HA  VAL A 872      66.060  37.240  60.130  1.00  0.00           H
ATOM   3514  CB  VAL A 872      65.540  35.630  58.870  1.00  0.00           C
ATOM   3515  HB  VAL A 872      65.750  35.260  57.830  1.00  0.00           H
ATOM   3516  CG1 VAL A 872      65.700  34.400  59.940  1.00  0.00           C
ATOM   3517 HG11 VAL A 872      65.300  34.750  60.910  1.00  0.00           H
ATOM   3518 HG12 VAL A 872      66.700  33.890  59.900  1.00  0.00           H
ATOM   3519 HG13 VAL A 872      64.960  33.620  59.670  1.00  0.00           H
ATOM   3520  CG2 VAL A 872      64.000  36.110  58.840  1.00  0.00           C
ATOM   3521 HG21 VAL A 872      63.650  36.250  59.880  1.00  0.00           H
ATOM   3522 HG22 VAL A 872      63.350  35.430  58.240  1.00  0.00           H
ATOM   3523 HG23 VAL A 872      63.860  37.150  58.470  1.00  0.00           H
ATOM   3524  C   VAL A 872      67.890  36.230  59.410  1.00  0.00           C
ATOM   3525  O   VAL A 872      68.280  36.080  60.560  1.00  0.00           O
ATOM   3526  N   THR A 873      68.640  35.870  58.340  1.00  0.00           N
ATOM   3527  HN  THR A 873      68.230  35.820  57.430  1.00  0.00           H
ATOM   3528  CA  THR A 873      69.940  35.380  58.430  1.00  0.00           C
ATOM   3529  HA  THR A 873      69.880  34.590  59.170  1.00  0.00           H
ATOM   3530  CB  THR A 873      70.570  34.940  57.150  1.00  0.00           C
ATOM   3531  HB  THR A 873      70.850  35.810  56.500  1.00  0.00           H
ATOM   3532  OG1 THR A 873      69.790  34.030  56.440  1.00  0.00           O
ATOM   3533  HG1 THR A 873      68.870  34.320  56.330  1.00  0.00           H
ATOM   3534  CG2 THR A 873      71.880  34.150  57.390  1.00  0.00           C
ATOM   3535 HG21 THR A 873      71.680  33.300  58.100  1.00  0.00           H
ATOM   3536 HG22 THR A 873      72.580  34.890  57.820  1.00  0.00           H
ATOM   3537 HG23 THR A 873      72.320  33.830  56.420  1.00  0.00           H
ATOM   3538  C   THR A 873      70.850  36.430  59.170  1.00  0.00           C
ATOM   3539  O   THR A 873      71.660  36.100  60.070  1.00  0.00           O
ATOM   3540  N   ILE A 874      70.770  37.720  58.830  1.00  0.00           N
ATOM   3541  HN  ILE A 874      70.240  37.950  58.010  1.00  0.00           H
ATOM   3542  CA  ILE A 874      71.450  38.850  59.420  1.00  0.00           C
ATOM   3543  HA  ILE A 874      72.480  38.500  59.410  1.00  0.00           H
ATOM   3544  CB  ILE A 874      71.060  40.210  58.730  1.00  0.00           C
ATOM   3545  HB  ILE A 874      70.000  40.160  58.420  1.00  0.00           H
ATOM   3546  CG2 ILE A 874      71.280  41.460  59.550  1.00  0.00           C
ATOM   3547 HG21 ILE A 874      72.360  41.630  59.790  1.00  0.00           H
ATOM   3548 HG22 ILE A 874      70.610  41.650  60.420  1.00  0.00           H
ATOM   3549 HG23 ILE A 874      71.150  42.290  58.820  1.00  0.00           H
ATOM   3550  CG1 ILE A 874      71.850  40.320  57.420  1.00  0.00           C
ATOM   3551 HG11 ILE A 874      71.740  41.300  56.890  1.00  0.00           H
ATOM   3552 HG12 ILE A 874      71.350  39.600  56.740  1.00  0.00           H
ATOM   3553  CD  ILE A 874      73.410  40.050  57.430  1.00  0.00           C
ATOM   3554  HD1 ILE A 874      73.580  39.000  57.770  1.00  0.00           H
ATOM   3555  HD2 ILE A 874      73.920  40.770  58.110  1.00  0.00           H
ATOM   3556  HD3 ILE A 874      73.800  40.120  56.390  1.00  0.00           H
ATOM   3557  C   ILE A 874      71.140  38.940  60.890  1.00  0.00           C
ATOM   3558  O   ILE A 874      72.010  39.260  61.680  1.00  0.00           O
ATOM   3559  N   ASP A 875      69.880  38.840  61.270  1.00  0.00           N
ATOM   3560  HN  ASP A 875      69.140  38.630  60.640  1.00  0.00           H
ATOM   3561  CA  ASP A 875      69.460  38.920  62.710  1.00  0.00           C
ATOM   3562  HA  ASP A 875      69.760  39.880  63.110  1.00  0.00           H
ATOM   3563  CB  ASP A 875      67.920  38.960  62.830  1.00  0.00           C
ATOM   3564  HB1 ASP A 875      67.580  37.910  62.740  1.00  0.00           H
ATOM   3565  HB2 ASP A 875      67.550  39.560  61.970  1.00  0.00           H
ATOM   3566  CG  ASP A 875      67.420  39.530  64.130  1.00  0.00           C
ATOM   3567  OD1 ASP A 875      66.310  40.180  64.120  1.00  0.00           O
ATOM   3568  OD2 ASP A 875      67.980  39.400  65.250  1.00  0.00           O
ATOM   3569  C   ASP A 875      70.070  37.780  63.510  1.00  0.00           C
ATOM   3570  O   ASP A 875      70.720  38.060  64.520  1.00  0.00           O
ATOM   3571  N   TYR A 876      70.220  36.570  62.940  1.00  0.00           N
ATOM   3572  HN  TYR A 876      69.810  36.400  62.040  1.00  0.00           H
ATOM   3573  CA  TYR A 876      70.840  35.490  63.640  1.00  0.00           C
ATOM   3574  HA  TYR A 876      70.430  35.480  64.640  1.00  0.00           H
ATOM   3575  CB  TYR A 876      70.470  34.150  62.930  1.00  0.00           C
ATOM   3576  HB1 TYR A 876      71.210  33.350  63.110  1.00  0.00           H
ATOM   3577  HB2 TYR A 876      70.360  34.210  61.830  1.00  0.00           H
ATOM   3578  CG  TYR A 876      69.210  33.500  63.540  1.00  0.00           C
ATOM   3579  CD1 TYR A 876      69.290  33.000  64.800  1.00  0.00           C
ATOM   3580  HD1 TYR A 876      70.230  33.150  65.320  1.00  0.00           H
ATOM   3581  CE1 TYR A 876      68.180  32.370  65.480  1.00  0.00           C
ATOM   3582  HE1 TYR A 876      68.250  32.030  66.500  1.00  0.00           H
ATOM   3583  CZ  TYR A 876      66.970  32.150  64.770  1.00  0.00           C
ATOM   3584  OH  TYR A 876      65.970  31.300  65.250  1.00  0.00           O
ATOM   3585  HH  TYR A 876      66.170  31.180  66.190  1.00  0.00           H
ATOM   3586  CD2 TYR A 876      67.950  33.310  62.890  1.00  0.00           C
ATOM   3587  HD2 TYR A 876      67.860  33.710  61.880  1.00  0.00           H
ATOM   3588  CE2 TYR A 876      66.850  32.670  63.480  1.00  0.00           C
ATOM   3589  HE2 TYR A 876      65.940  32.520  62.900  1.00  0.00           H
ATOM   3590  C   TYR A 876      72.280  35.680  63.790  1.00  0.00           C
ATOM   3591  O   TYR A 876      72.910  35.220  64.730  1.00  0.00           O
ATOM   3592  N   LEU A 877      72.900  36.240  62.730  1.00  0.00           N
ATOM   3593  HN  LEU A 877      72.480  36.320  61.830  1.00  0.00           H
ATOM   3594  CA  LEU A 877      74.370  36.400  62.670  1.00  0.00           C
ATOM   3595  HA  LEU A 877      74.800  35.530  63.160  1.00  0.00           H
ATOM   3596  CB  LEU A 877      74.750  36.580  61.150  1.00  0.00           C
ATOM   3597  HB1 LEU A 877      74.160  37.430  60.740  1.00  0.00           H
ATOM   3598  HB2 LEU A 877      74.360  35.660  60.670  1.00  0.00           H
ATOM   3599  CG  LEU A 877      76.220  36.940  60.650  1.00  0.00           C
ATOM   3600  HG  LEU A 877      76.550  37.950  60.950  1.00  0.00           H
ATOM   3601  CD1 LEU A 877      77.290  35.930  61.240  1.00  0.00           C
ATOM   3602 HD11 LEU A 877      76.940  35.810  62.280  1.00  0.00           H
ATOM   3603 HD12 LEU A 877      78.310  36.370  61.190  1.00  0.00           H
ATOM   3604 HD13 LEU A 877      77.150  34.970  60.710  1.00  0.00           H
ATOM   3605  CD2 LEU A 877      76.190  36.950  59.110  1.00  0.00           C
ATOM   3606 HD21 LEU A 877      76.260  35.930  58.680  1.00  0.00           H
ATOM   3607 HD22 LEU A 877      77.040  37.560  58.730  1.00  0.00           H
ATOM   3608 HD23 LEU A 877      75.310  37.500  58.720  1.00  0.00           H
ATOM   3609  C   LEU A 877      74.930  37.560  63.500  1.00  0.00           C
ATOM   3610  O   LEU A 877      76.050  37.500  63.980  1.00  0.00           O
ATOM   3611  N   VAL A 878      74.130  38.670  63.680  1.00  0.00           N
ATOM   3612  HN  VAL A 878      73.260  38.780  63.210  1.00  0.00           H
ATOM   3613  CA  VAL A 878      74.700  39.900  64.370  1.00  0.00           C
ATOM   3614  HA  VAL A 878      75.760  39.760  64.520  1.00  0.00           H
ATOM   3615  CB  VAL A 878      74.650  41.150  63.450  1.00  0.00           C
ATOM   3616  HB  VAL A 878      73.550  41.300  63.330  1.00  0.00           H
ATOM   3617  CG1 VAL A 878      75.360  42.300  64.010  1.00  0.00           C
ATOM   3618 HG11 VAL A 878      74.800  42.630  64.910  1.00  0.00           H
ATOM   3619 HG12 VAL A 878      75.260  43.150  63.310  1.00  0.00           H
ATOM   3620 HG13 VAL A 878      76.440  42.190  64.260  1.00  0.00           H
ATOM   3621  CG2 VAL A 878      75.250  40.820  62.070  1.00  0.00           C
ATOM   3622 HG21 VAL A 878      75.210  41.660  61.330  1.00  0.00           H
ATOM   3623 HG22 VAL A 878      74.850  39.970  61.490  1.00  0.00           H
ATOM   3624 HG23 VAL A 878      76.350  40.690  62.180  1.00  0.00           H
ATOM   3625  C   VAL A 878      73.950  40.170  65.690  1.00  0.00           C
ATOM   3626  O   VAL A 878      74.490  40.730  66.660  1.00  0.00           O
ATOM   3627  N   GLY A 879      72.660  39.870  65.840  1.00  0.00           N
ATOM   3628  HN  GLY A 879      72.190  39.400  65.110  1.00  0.00           H
ATOM   3629  CA  GLY A 879      71.800  40.200  67.010  1.00  0.00           C
ATOM   3630  HA1 GLY A 879      72.370  40.110  67.920  1.00  0.00           H
ATOM   3631  HA2 GLY A 879      70.990  39.510  67.150  1.00  0.00           H
ATOM   3632  C   GLY A 879      71.380  41.610  66.920  1.00  0.00           C
ATOM   3633  O   GLY A 879      71.310  42.230  67.970  1.00  0.00           O
ATOM   3634  N   VAL A 880      71.030  42.060  65.710  1.00  0.00           N
ATOM   3635  HN  VAL A 880      70.680  41.380  65.070  1.00  0.00           H
ATOM   3636  CA  VAL A 880      70.690  43.430  65.530  1.00  0.00           C
ATOM   3637  HA  VAL A 880      71.570  44.040  65.680  1.00  0.00           H
ATOM   3638  CB  VAL A 880      70.370  43.710  64.100  1.00  0.00           C
ATOM   3639  HB  VAL A 880      69.340  43.390  63.850  1.00  0.00           H
ATOM   3640  CG1 VAL A 880      70.520  45.270  63.910  1.00  0.00           C
ATOM   3641 HG11 VAL A 880      69.760  45.870  64.450  1.00  0.00           H
ATOM   3642 HG12 VAL A 880      70.490  45.380  62.810  1.00  0.00           H
ATOM   3643 HG13 VAL A 880      71.520  45.590  64.290  1.00  0.00           H
ATOM   3644  CG2 VAL A 880      71.360  42.990  63.160  1.00  0.00           C
ATOM   3645 HG21 VAL A 880      72.370  43.380  63.410  1.00  0.00           H
ATOM   3646 HG22 VAL A 880      71.100  43.130  62.090  1.00  0.00           H
ATOM   3647 HG23 VAL A 880      71.360  41.900  63.340  1.00  0.00           H
ATOM   3648  C   VAL A 880      69.570  44.020  66.460  1.00  0.00           C
ATOM   3649  O   VAL A 880      68.410  43.560  66.450  1.00  0.00           O
ATOM   3650  N   PRO A 881      69.880  45.070  67.260  1.00  0.00           N
ATOM   3651  CD  PRO A 881      71.210  45.550  67.750  1.00  0.00           C
ATOM   3652  HD1 PRO A 881      71.610  46.250  66.990  1.00  0.00           H
ATOM   3653  HD2 PRO A 881      71.840  44.680  68.020  1.00  0.00           H
ATOM   3654  CA  PRO A 881      68.790  45.810  67.960  1.00  0.00           C
ATOM   3655  HA  PRO A 881      68.350  45.190  68.710  1.00  0.00           H
ATOM   3656  CB  PRO A 881      69.510  46.950  68.680  1.00  0.00           C
ATOM   3657  HB1 PRO A 881      68.930  47.310  69.560  1.00  0.00           H
ATOM   3658  HB2 PRO A 881      69.660  47.810  67.990  1.00  0.00           H
ATOM   3659  CG  PRO A 881      70.910  46.380  68.980  1.00  0.00           C
ATOM   3660  HG1 PRO A 881      71.700  47.140  69.180  1.00  0.00           H
ATOM   3661  HG2 PRO A 881      71.040  45.710  69.860  1.00  0.00           H
ATOM   3662  C   PRO A 881      67.620  46.380  67.130  1.00  0.00           C
ATOM   3663  O   PRO A 881      67.910  47.250  66.300  1.00  0.00           O
ATOM   3664  N   SER A 882      66.350  46.020  67.360  1.00  0.00           N
ATOM   3665  HN  SER A 882      66.040  45.330  68.010  1.00  0.00           H
ATOM   3666  CA  SER A 882      65.240  46.530  66.590  1.00  0.00           C
ATOM   3667  HA  SER A 882      65.190  47.590  66.780  1.00  0.00           H
ATOM   3668  CB  SER A 882      65.240  46.340  65.090  1.00  0.00           C
ATOM   3669  HB1 SER A 882      64.240  46.240  64.600  1.00  0.00           H
ATOM   3670  HB2 SER A 882      65.800  45.410  64.890  1.00  0.00           H
ATOM   3671  OG  SER A 882      65.930  47.410  64.490  1.00  0.00           O
ATOM   3672  HG1 SER A 882      66.700  47.650  65.020  1.00  0.00           H
ATOM   3673  C   SER A 882      64.010  45.870  67.100  1.00  0.00           C
ATOM   3674  O   SER A 882      64.000  44.680  67.370  1.00  0.00           O
ATOM   3675  N   PRO A 883      62.820  46.540  67.290  1.00  0.00           N
ATOM   3676  CD  PRO A 883      62.750  47.990  67.540  1.00  0.00           C
ATOM   3677  HD1 PRO A 883      62.560  48.480  66.570  1.00  0.00           H
ATOM   3678  HD2 PRO A 883      63.630  48.450  68.040  1.00  0.00           H
ATOM   3679  CA  PRO A 883      61.590  45.880  67.680  1.00  0.00           C
ATOM   3680  HA  PRO A 883      61.760  45.400  68.630  1.00  0.00           H
ATOM   3681  CB  PRO A 883      60.600  46.980  67.970  1.00  0.00           C
ATOM   3682  HB1 PRO A 883      59.830  46.610  68.680  1.00  0.00           H
ATOM   3683  HB2 PRO A 883      60.120  47.380  67.050  1.00  0.00           H
ATOM   3684  CG  PRO A 883      61.580  48.060  68.480  1.00  0.00           C
ATOM   3685  HG1 PRO A 883      61.110  49.060  68.570  1.00  0.00           H
ATOM   3686  HG2 PRO A 883      61.810  47.770  69.540  1.00  0.00           H
ATOM   3687  C   PRO A 883      61.040  44.870  66.630  1.00  0.00           C
ATOM   3688  O   PRO A 883      60.630  45.210  65.510  1.00  0.00           O
ATOM   3689  N   LYS A 884      61.000  43.580  67.020  1.00  0.00           N
ATOM   3690  HN  LYS A 884      61.590  43.290  67.770  1.00  0.00           H
ATOM   3691  CA  LYS A 884      60.290  42.500  66.380  1.00  0.00           C
ATOM   3692  HA  LYS A 884      60.580  42.580  65.340  1.00  0.00           H
ATOM   3693  CB  LYS A 884      60.800  41.050  66.770  1.00  0.00           C
ATOM   3694  HB1 LYS A 884      60.110  40.330  66.280  1.00  0.00           H
ATOM   3695  HB2 LYS A 884      60.640  40.870  67.860  1.00  0.00           H
ATOM   3696  CG  LYS A 884      62.250  40.800  66.430  1.00  0.00           C
ATOM   3697  HG1 LYS A 884      62.830  41.630  66.890  1.00  0.00           H
ATOM   3698  HG2 LYS A 884      62.340  40.720  65.330  1.00  0.00           H
ATOM   3699  CD  LYS A 884      62.820  39.420  66.900  1.00  0.00           C
ATOM   3700  HD1 LYS A 884      62.010  38.710  66.600  1.00  0.00           H
ATOM   3701  HD2 LYS A 884      62.940  39.450  68.000  1.00  0.00           H
ATOM   3702  CE  LYS A 884      64.110  38.940  66.220  1.00  0.00           C
ATOM   3703  HE1 LYS A 884      63.890  39.020  65.140  1.00  0.00           H
ATOM   3704  HE2 LYS A 884      64.270  37.880  66.530  1.00  0.00           H
ATOM   3705  NZ  LYS A 884      65.320  39.670  66.450  1.00  0.00           N
ATOM   3706  HZ1 LYS A 884      65.160  40.580  66.920  1.00  0.00           H
ATOM   3707  HZ2 LYS A 884      65.690  39.960  65.510  1.00  0.00           H
ATOM   3708  HZ3 LYS A 884      66.000  39.160  67.050  1.00  0.00           H
ATOM   3709  C   LYS A 884      58.730  42.660  66.490  1.00  0.00           C
ATOM   3710  O   LYS A 884      58.080  43.170  67.370  1.00  0.00           O
ATOM   3711  N   LEU A 885      58.060  42.010  65.500  1.00  0.00           N
ATOM   3712  HN  LEU A 885      58.600  41.700  64.720  1.00  0.00           H
ATOM   3713  CA  LEU A 885      56.600  41.880  65.390  1.00  0.00           C
ATOM   3714  HA  LEU A 885      56.320  42.920  65.330  1.00  0.00           H
ATOM   3715  CB  LEU A 885      56.330  41.210  64.030  1.00  0.00           C
ATOM   3716  HB1 LEU A 885      56.860  40.240  64.130  1.00  0.00           H
ATOM   3717  HB2 LEU A 885      56.820  41.760  63.210  1.00  0.00           H
ATOM   3718  CG  LEU A 885      54.880  40.890  63.600  1.00  0.00           C
ATOM   3719  HG  LEU A 885      54.390  40.410  64.470  1.00  0.00           H
ATOM   3720  CD1 LEU A 885      54.050  42.150  63.290  1.00  0.00           C
ATOM   3721 HD11 LEU A 885      52.980  41.860  63.250  1.00  0.00           H
ATOM   3722 HD12 LEU A 885      54.420  42.540  62.310  1.00  0.00           H
ATOM   3723 HD13 LEU A 885      54.210  42.970  64.010  1.00  0.00           H
ATOM   3724  CD2 LEU A 885      54.840  39.960  62.380  1.00  0.00           C
ATOM   3725 HD21 LEU A 885      53.790  39.690  62.150  1.00  0.00           H
ATOM   3726 HD22 LEU A 885      55.300  38.980  62.630  1.00  0.00           H
ATOM   3727 HD23 LEU A 885      55.360  40.440  61.540  1.00  0.00           H
ATOM   3728  C   LEU A 885      55.860  41.180  66.530  1.00  0.00           C
ATOM   3729  O   LEU A 885      56.330  40.190  67.080  1.00  0.00           O
ATOM   3730  N   HSD A 886      54.750  41.710  67.020  1.00  0.00           N
ATOM   3731  HN  HSD A 886      54.480  42.650  66.810  1.00  0.00           H
ATOM   3732  CA  HSD A 886      53.920  40.930  67.950  1.00  0.00           C
ATOM   3733  HA  HSD A 886      54.550  40.260  68.510  1.00  0.00           H
ATOM   3734  CB  HSD A 886      53.240  41.870  69.020  1.00  0.00           C
ATOM   3735  HB1 HSD A 886      52.810  42.710  68.430  1.00  0.00           H
ATOM   3736  HB2 HSD A 886      54.070  42.320  69.600  1.00  0.00           H
ATOM   3737  ND1 HSD A 886      51.310  42.190  70.730  1.00  0.00           N
ATOM   3738  HD1 HSD A 886      51.370  43.190  70.700  1.00  0.00           H
ATOM   3739  CG  HSD A 886      52.140  41.300  70.020  1.00  0.00           C
ATOM   3740  CE1 HSD A 886      50.450  41.430  71.430  1.00  0.00           C
ATOM   3741  HE1 HSD A 886      49.780  41.770  72.220  1.00  0.00           H
ATOM   3742  NE2 HSD A 886      50.630  40.170  71.260  1.00  0.00           N
ATOM   3743  CD2 HSD A 886      51.760  40.040  70.430  1.00  0.00           C
ATOM   3744  HD2 HSD A 886      52.030  39.040  70.090  1.00  0.00           H
ATOM   3745  C   HSD A 886      52.820  40.050  67.310  1.00  0.00           C
ATOM   3746  O   HSD A 886      51.930  40.550  66.610  1.00  0.00           O
ATOM   3747  N   VAL A 887      52.880  38.750  67.560  1.00  0.00           N
ATOM   3748  HN  VAL A 887      53.560  38.330  68.140  1.00  0.00           H
ATOM   3749  CA  VAL A 887      52.110  37.760  66.890  1.00  0.00           C
ATOM   3750  HA  VAL A 887      51.410  38.250  66.240  1.00  0.00           H
ATOM   3751  CB  VAL A 887      52.910  36.910  65.910  1.00  0.00           C
ATOM   3752  HB  VAL A 887      53.650  36.310  66.480  1.00  0.00           H
ATOM   3753  CG1 VAL A 887      52.050  35.870  65.190  1.00  0.00           C
ATOM   3754 HG11 VAL A 887      52.480  35.480  64.250  1.00  0.00           H
ATOM   3755 HG12 VAL A 887      51.070  36.290  64.880  1.00  0.00           H
ATOM   3756 HG13 VAL A 887      51.770  34.970  65.790  1.00  0.00           H
ATOM   3757  CG2 VAL A 887      53.530  37.750  64.780  1.00  0.00           C
ATOM   3758 HG21 VAL A 887      52.710  38.410  64.480  1.00  0.00           H
ATOM   3759 HG22 VAL A 887      53.960  37.030  64.050  1.00  0.00           H
ATOM   3760 HG23 VAL A 887      54.390  38.300  65.220  1.00  0.00           H
ATOM   3761  C   VAL A 887      51.320  36.840  67.880  1.00  0.00           C
ATOM   3762  O   VAL A 887      52.070  36.170  68.640  1.00  0.00           O
ATOM   3763  N   PRO A 888      49.970  36.700  67.960  1.00  0.00           N
ATOM   3764  CD  PRO A 888      49.040  37.590  67.260  1.00  0.00           C
ATOM   3765  HD1 PRO A 888      49.170  37.510  66.170  1.00  0.00           H
ATOM   3766  HD2 PRO A 888      49.190  38.570  67.780  1.00  0.00           H
ATOM   3767  CA  PRO A 888      49.270  35.900  68.910  1.00  0.00           C
ATOM   3768  HA  PRO A 888      49.760  35.960  69.890  1.00  0.00           H
ATOM   3769  CB  PRO A 888      47.840  36.400  68.940  1.00  0.00           C
ATOM   3770  HB1 PRO A 888      47.550  37.190  69.660  1.00  0.00           H
ATOM   3771  HB2 PRO A 888      47.190  35.530  69.110  1.00  0.00           H
ATOM   3772  CG  PRO A 888      47.690  37.030  67.540  1.00  0.00           C
ATOM   3773  HG1 PRO A 888      47.600  36.210  66.790  1.00  0.00           H
ATOM   3774  HG2 PRO A 888      46.850  37.750  67.650  1.00  0.00           H
ATOM   3775  C   PRO A 888      49.310  34.480  68.430  1.00  0.00           C
ATOM   3776  O   PRO A 888      49.290  34.240  67.260  1.00  0.00           O
ATOM   3777  N   GLU A 889      49.460  33.560  69.370  1.00  0.00           N
ATOM   3778  HN  GLU A 889      49.310  33.800  70.330  1.00  0.00           H
ATOM   3779  CA  GLU A 889      49.700  32.130  69.070  1.00  0.00           C
ATOM   3780  HA  GLU A 889      49.980  32.090  68.030  1.00  0.00           H
ATOM   3781  CB  GLU A 889      50.870  31.620  69.890  1.00  0.00           C
ATOM   3782  HB1 GLU A 889      51.160  30.630  69.480  1.00  0.00           H
ATOM   3783  HB2 GLU A 889      50.530  31.490  70.940  1.00  0.00           H
ATOM   3784  CG  GLU A 889      52.130  32.530  69.700  1.00  0.00           C
ATOM   3785  HG1 GLU A 889      51.890  33.600  69.890  1.00  0.00           H
ATOM   3786  HG2 GLU A 889      52.440  32.410  68.640  1.00  0.00           H
ATOM   3787  CD  GLU A 889      53.270  32.090  70.510  1.00  0.00           C
ATOM   3788  OE1 GLU A 889      53.890  32.830  71.270  1.00  0.00           O
ATOM   3789  OE2 GLU A 889      53.740  30.910  70.250  1.00  0.00           O
ATOM   3790  C   GLU A 889      48.460  31.270  69.210  1.00  0.00           C
ATOM   3791  O   GLU A 889      47.690  31.350  70.170  1.00  0.00           O
ATOM   3792  N   LYS A 890      48.250  30.380  68.260  1.00  0.00           N
ATOM   3793  HN  LYS A 890      48.740  30.540  67.410  1.00  0.00           H
ATOM   3794  CA  LYS A 890      47.340  29.200  68.300  1.00  0.00           C
ATOM   3795  HA  LYS A 890      47.810  28.550  67.580  1.00  0.00           H
ATOM   3796  CB  LYS A 890      47.330  28.390  69.620  1.00  0.00           C
ATOM   3797  HB1 LYS A 890      46.580  27.580  69.490  1.00  0.00           H
ATOM   3798  HB2 LYS A 890      46.920  29.060  70.410  1.00  0.00           H
ATOM   3799  CG  LYS A 890      48.660  27.790  70.060  1.00  0.00           C
ATOM   3800  HG1 LYS A 890      48.530  27.520  71.130  1.00  0.00           H
ATOM   3801  HG2 LYS A 890      49.430  28.580  69.920  1.00  0.00           H
ATOM   3802  CD  LYS A 890      48.920  26.480  69.320  1.00  0.00           C
ATOM   3803  HD1 LYS A 890      48.860  26.740  68.240  1.00  0.00           H
ATOM   3804  HD2 LYS A 890      48.120  25.790  69.630  1.00  0.00           H
ATOM   3805  CE  LYS A 890      50.300  25.820  69.530  1.00  0.00           C
ATOM   3806  HE1 LYS A 890      50.340  24.900  68.930  1.00  0.00           H
ATOM   3807  HE2 LYS A 890      50.450  25.620  70.610  1.00  0.00           H
ATOM   3808  NZ  LYS A 890      51.300  26.800  69.160  1.00  0.00           N
ATOM   3809  HZ1 LYS A 890      51.050  27.330  68.310  1.00  0.00           H
ATOM   3810  HZ2 LYS A 890      52.170  26.280  68.930  1.00  0.00           H
ATOM   3811  HZ3 LYS A 890      51.370  27.470  69.950  1.00  0.00           H
ATOM   3812  C   LYS A 890      45.860  29.410  67.820  1.00  0.00           C
ATOM   3813  O   LYS A 890      44.970  28.630  68.020  1.00  0.00           O
ATOM   3814  N   PHE A 891      45.660  30.530  67.080  1.00  0.00           N
ATOM   3815  HN  PHE A 891      46.310  31.280  67.080  1.00  0.00           H
ATOM   3816  CA  PHE A 891      44.450  30.870  66.260  1.00  0.00           C
ATOM   3817  HA  PHE A 891      44.810  31.690  65.650  1.00  0.00           H
ATOM   3818  CB  PHE A 891      43.950  29.750  65.240  1.00  0.00           C
ATOM   3819  HB1 PHE A 891      43.720  28.850  65.850  1.00  0.00           H
ATOM   3820  HB2 PHE A 891      44.800  29.320  64.660  1.00  0.00           H
ATOM   3821  CG  PHE A 891      42.780  30.100  64.390  1.00  0.00           C
ATOM   3822  CD1 PHE A 891      42.910  31.200  63.500  1.00  0.00           C
ATOM   3823  HD1 PHE A 891      43.820  31.780  63.540  1.00  0.00           H
ATOM   3824  CE1 PHE A 891      41.790  31.560  62.700  1.00  0.00           C
ATOM   3825  HE1 PHE A 891      41.910  32.430  62.080  1.00  0.00           H
ATOM   3826  CZ  PHE A 891      40.660  30.840  62.720  1.00  0.00           C
ATOM   3827  HZ  PHE A 891      39.830  31.220  62.150  1.00  0.00           H
ATOM   3828  CD2 PHE A 891      41.560  29.420  64.430  1.00  0.00           C
ATOM   3829  HD2 PHE A 891      41.440  28.620  65.130  1.00  0.00           H
ATOM   3830  CE2 PHE A 891      40.480  29.790  63.630  1.00  0.00           C
ATOM   3831  HE2 PHE A 891      39.520  29.290  63.640  1.00  0.00           H
ATOM   3832  C   PHE A 891      43.440  31.540  67.170  1.00  0.00           C
ATOM   3833  O   PHE A 891      42.290  31.070  67.200  1.00  0.00           O
ATOM   3834  N   GLU A 892      43.860  32.670  67.800  1.00  0.00           N
ATOM   3835  HN  GLU A 892      44.770  33.040  67.640  1.00  0.00           H
ATOM   3836  CA  GLU A 892      42.920  33.380  68.590  1.00  0.00           C
ATOM   3837  HA  GLU A 892      41.920  33.090  68.270  1.00  0.00           H
ATOM   3838  CB  GLU A 892      43.120  33.250  70.070  1.00  0.00           C
ATOM   3839  HB1 GLU A 892      42.400  33.920  70.590  1.00  0.00           H
ATOM   3840  HB2 GLU A 892      44.200  33.490  70.170  1.00  0.00           H
ATOM   3841  CG  GLU A 892      42.930  31.770  70.540  1.00  0.00           C
ATOM   3842  HG1 GLU A 892      43.570  30.990  70.070  1.00  0.00           H
ATOM   3843  HG2 GLU A 892      41.880  31.470  70.320  1.00  0.00           H
ATOM   3844  CD  GLU A 892      43.020  31.620  72.020  1.00  0.00           C
ATOM   3845  OE1 GLU A 892      42.650  32.480  72.810  1.00  0.00           O
ATOM   3846  OE2 GLU A 892      43.720  30.680  72.400  1.00  0.00           O
ATOM   3847  C   GLU A 892      43.130  34.850  68.250  1.00  0.00           C
ATOM   3848  O   GLU A 892      44.290  35.100  67.920  1.00  0.00           O
ATOM   3849  N   PRO A 893      42.230  35.910  68.300  1.00  0.00           N
ATOM   3850  CD  PRO A 893      40.750  35.750  68.240  1.00  0.00           C
ATOM   3851  HD1 PRO A 893      40.370  35.560  69.280  1.00  0.00           H
ATOM   3852  HD2 PRO A 893      40.420  34.860  67.660  1.00  0.00           H
ATOM   3853  CA  PRO A 893      42.640  37.310  67.890  1.00  0.00           C
ATOM   3854  HA  PRO A 893      43.040  37.250  66.890  1.00  0.00           H
ATOM   3855  CB  PRO A 893      41.400  38.140  67.910  1.00  0.00           C
ATOM   3856  HB1 PRO A 893      41.360  38.990  67.190  1.00  0.00           H
ATOM   3857  HB2 PRO A 893      41.120  38.610  68.880  1.00  0.00           H
ATOM   3858  CG  PRO A 893      40.260  37.080  67.690  1.00  0.00           C
ATOM   3859  HG1 PRO A 893      39.460  37.500  68.320  1.00  0.00           H
ATOM   3860  HG2 PRO A 893      39.870  37.140  66.640  1.00  0.00           H
ATOM   3861  C   PRO A 893      43.710  37.900  68.780  1.00  0.00           C
ATOM   3862  O   PRO A 893      44.010  37.310  69.890  1.00  0.00           O
ATOM   3863  N   THR A 894      44.270  38.980  68.290  1.00  0.00           N
ATOM   3864  HN  THR A 894      43.930  39.260  67.400  1.00  0.00           H
ATOM   3865  CA  THR A 894      45.230  39.770  69.010  1.00  0.00           C
ATOM   3866  HA  THR A 894      46.100  39.180  69.240  1.00  0.00           H
ATOM   3867  CB  THR A 894      45.880  40.890  68.080  1.00  0.00           C
ATOM   3868  HB  THR A 894      45.290  41.840  68.080  1.00  0.00           H
ATOM   3869  OG1 THR A 894      46.120  40.320  66.780  1.00  0.00           O
ATOM   3870  HG1 THR A 894      45.290  40.150  66.330  1.00  0.00           H
ATOM   3871  CG2 THR A 894      47.260  41.250  68.600  1.00  0.00           C
ATOM   3872 HG21 THR A 894      47.300  41.610  69.650  1.00  0.00           H
ATOM   3873 HG22 THR A 894      47.790  42.040  68.050  1.00  0.00           H
ATOM   3874 HG23 THR A 894      47.850  40.310  68.740  1.00  0.00           H
ATOM   3875  C   THR A 894      44.770  40.460  70.280  1.00  0.00           C
ATOM   3876  O   THR A 894      45.270  40.390  71.390  1.00  0.00           O
ATOM   3877  N   HSD A 895      43.560  41.100  70.240  1.00  0.00           N
ATOM   3878  HN  HSD A 895      43.240  41.410  69.340  1.00  0.00           H
ATOM   3879  CA  HSD A 895      42.750  41.420  71.430  1.00  0.00           C
ATOM   3880  HA  HSD A 895      43.450  41.980  72.040  1.00  0.00           H
ATOM   3881  CB  HSD A 895      41.540  42.350  71.070  1.00  0.00           C
ATOM   3882  HB1 HSD A 895      40.880  41.850  70.330  1.00  0.00           H
ATOM   3883  HB2 HSD A 895      41.870  43.270  70.550  1.00  0.00           H
ATOM   3884  ND1 HSD A 895      40.730  43.260  73.310  1.00  0.00           N
ATOM   3885  HD1 HSD A 895      41.540  43.810  73.490  1.00  0.00           H
ATOM   3886  CG  HSD A 895      40.550  42.480  72.190  1.00  0.00           C
ATOM   3887  CE1 HSD A 895      39.640  43.030  74.090  1.00  0.00           C
ATOM   3888  HE1 HSD A 895      39.630  43.300  75.150  1.00  0.00           H
ATOM   3889  NE2 HSD A 895      38.790  42.180  73.560  1.00  0.00           N
ATOM   3890  CD2 HSD A 895      39.350  41.850  72.380  1.00  0.00           C
ATOM   3891  HD2 HSD A 895      38.880  41.100  71.750  1.00  0.00           H
ATOM   3892  C   HSD A 895      42.350  40.080  72.250  1.00  0.00           C
ATOM   3893  O   HSD A 895      41.760  39.140  71.700  1.00  0.00           O
ATOM   3894  N   PRO A 896      42.610  40.010  73.620  1.00  0.00           N
ATOM   3895  CD  PRO A 896      43.290  41.010  74.440  1.00  0.00           C
ATOM   3896  HD1 PRO A 896      42.710  41.950  74.540  1.00  0.00           H
ATOM   3897  HD2 PRO A 896      44.240  41.180  73.880  1.00  0.00           H
ATOM   3898  CA  PRO A 896      42.580  38.680  74.280  1.00  0.00           C
ATOM   3899  HA  PRO A 896      42.830  37.920  73.570  1.00  0.00           H
ATOM   3900  CB  PRO A 896      43.600  38.890  75.360  1.00  0.00           C
ATOM   3901  HB1 PRO A 896      44.630  38.720  75.030  1.00  0.00           H
ATOM   3902  HB2 PRO A 896      43.460  38.250  76.260  1.00  0.00           H
ATOM   3903  CG  PRO A 896      43.580  40.340  75.750  1.00  0.00           C
ATOM   3904  HG1 PRO A 896      42.750  40.460  76.470  1.00  0.00           H
ATOM   3905  HG2 PRO A 896      44.590  40.580  76.150  1.00  0.00           H
ATOM   3906  C   PRO A 896      41.180  38.290  74.960  1.00  0.00           C
ATOM   3907  O   PRO A 896      41.110  37.210  75.520  1.00  0.00           O
ATOM   3908  N   GLU A 897      40.210  39.210  75.050  1.00  0.00           N
ATOM   3909  HN  GLU A 897      40.230  40.090  74.580  1.00  0.00           H
ATOM   3910  CA  GLU A 897      39.110  39.120  75.990  1.00  0.00           C
ATOM   3911  HA  GLU A 897      39.430  38.440  76.770  1.00  0.00           H
ATOM   3912  CB  GLU A 897      38.870  40.570  76.640  1.00  0.00           C
ATOM   3913  HB1 GLU A 897      38.670  41.340  75.880  1.00  0.00           H
ATOM   3914  HB2 GLU A 897      39.860  40.800  77.080  1.00  0.00           H
ATOM   3915  CG  GLU A 897      37.740  40.590  77.640  1.00  0.00           C
ATOM   3916  HG1 GLU A 897      38.090  39.810  78.350  1.00  0.00           H
ATOM   3917  HG2 GLU A 897      36.730  40.310  77.290  1.00  0.00           H
ATOM   3918  CD  GLU A 897      37.770  41.890  78.410  1.00  0.00           C
ATOM   3919  OE1 GLU A 897      37.300  42.890  77.780  1.00  0.00           O
ATOM   3920  OE2 GLU A 897      38.070  41.840  79.650  1.00  0.00           O
ATOM   3921  C   GLU A 897      37.820  38.400  75.490  1.00  0.00           C
ATOM   3922  O   GLU A 897      36.940  38.090  76.250  1.00  0.00           O
ATOM   3923  N   ARG A 898      37.670  38.050  74.240  1.00  0.00           N
ATOM   3924  HN  ARG A 898      38.420  38.230  73.610  1.00  0.00           H
ATOM   3925  CA  ARG A 898      36.660  37.310  73.570  1.00  0.00           C
ATOM   3926  HA  ARG A 898      36.260  36.540  74.210  1.00  0.00           H
ATOM   3927  CB  ARG A 898      35.450  38.130  73.110  1.00  0.00           C
ATOM   3928  HB1 ARG A 898      34.690  38.260  73.900  1.00  0.00           H
ATOM   3929  HB2 ARG A 898      34.870  37.480  72.420  1.00  0.00           H
ATOM   3930  CG  ARG A 898      35.690  39.450  72.420  1.00  0.00           C
ATOM   3931  HG1 ARG A 898      36.440  39.950  73.060  1.00  0.00           H
ATOM   3932  HG2 ARG A 898      34.820  40.120  72.390  1.00  0.00           H
ATOM   3933  CD  ARG A 898      36.200  39.150  70.990  1.00  0.00           C
ATOM   3934  HD1 ARG A 898      35.530  38.490  70.390  1.00  0.00           H
ATOM   3935  HD2 ARG A 898      37.140  38.560  70.990  1.00  0.00           H
ATOM   3936  NE  ARG A 898      36.540  40.440  70.290  1.00  0.00           N
ATOM   3937  HE  ARG A 898      36.140  41.320  70.530  1.00  0.00           H
ATOM   3938  CZ  ARG A 898      37.090  40.430  69.100  1.00  0.00           C
ATOM   3939  NH1 ARG A 898      37.420  39.420  68.390  1.00  0.00           N
ATOM   3940 HH11 ARG A 898      37.600  39.420  67.400  1.00  0.00           H
ATOM   3941 HH12 ARG A 898      36.950  38.600  68.710  1.00  0.00           H
ATOM   3942  NH2 ARG A 898      37.290  41.580  68.470  1.00  0.00           N
ATOM   3943 HH21 ARG A 898      37.900  41.660  67.680  1.00  0.00           H
ATOM   3944 HH22 ARG A 898      36.930  42.420  68.890  1.00  0.00           H
ATOM   3945  C   ARG A 898      37.260  36.370  72.430  1.00  0.00           C
ATOM   3946  O   ARG A 898      38.480  36.370  72.130  1.00  0.00           O
ATOM   3947  N   GLY A 899      36.350  35.460  71.940  1.00  0.00           N
ATOM   3948  HN  GLY A 899      35.500  35.170  72.360  1.00  0.00           H
ATOM   3949  CA  GLY A 899      36.720  34.710  70.700  1.00  0.00           C
ATOM   3950  HA1 GLY A 899      35.920  33.990  70.640  1.00  0.00           H
ATOM   3951  HA2 GLY A 899      37.700  34.310  70.920  1.00  0.00           H
ATOM   3952  C   GLY A 899      36.780  35.360  69.350  1.00  0.00           C
ATOM   3953  O   GLY A 899      36.990  36.570  69.260  1.00  0.00           O
ATOM   3954  N   TRP A 900      36.620  34.590  68.290  1.00  0.00           N
ATOM   3955  HN  TRP A 900      36.460  33.620  68.430  1.00  0.00           H
ATOM   3956  CA  TRP A 900      36.490  35.140  67.000  1.00  0.00           C
ATOM   3957  HA  TRP A 900      37.340  35.790  66.940  1.00  0.00           H
ATOM   3958  CB  TRP A 900      36.750  33.990  65.970  1.00  0.00           C
ATOM   3959  HB1 TRP A 900      36.510  34.300  64.930  1.00  0.00           H
ATOM   3960  HB2 TRP A 900      36.000  33.190  66.140  1.00  0.00           H
ATOM   3961  CG  TRP A 900      38.130  33.430  65.820  1.00  0.00           C
ATOM   3962  CD1 TRP A 900      38.690  32.350  66.490  1.00  0.00           C
ATOM   3963  HD1 TRP A 900      38.180  31.500  66.920  1.00  0.00           H
ATOM   3964  NE1 TRP A 900      40.080  32.470  66.200  1.00  0.00           N
ATOM   3965  HE1 TRP A 900      40.700  31.750  66.430  1.00  0.00           H
ATOM   3966  CE2 TRP A 900      40.360  33.540  65.360  1.00  0.00           C
ATOM   3967  CD2 TRP A 900      39.160  34.230  65.210  1.00  0.00           C
ATOM   3968  CE3 TRP A 900      39.190  35.470  64.580  1.00  0.00           C
ATOM   3969  HE3 TRP A 900      38.250  36.000  64.470  1.00  0.00           H
ATOM   3970  CZ3 TRP A 900      40.360  36.010  64.020  1.00  0.00           C
ATOM   3971  HZ3 TRP A 900      40.300  36.980  63.550  1.00  0.00           H
ATOM   3972  CZ2 TRP A 900      41.580  34.080  64.940  1.00  0.00           C
ATOM   3973  HZ2 TRP A 900      42.530  33.580  65.020  1.00  0.00           H
ATOM   3974  CH2 TRP A 900      41.570  35.290  64.210  1.00  0.00           C
ATOM   3975  HH2 TRP A 900      42.550  35.610  63.900  1.00  0.00           H
ATOM   3976  C   TRP A 900      35.190  35.910  66.590  1.00  0.00           C
ATOM   3977  O   TRP A 900      35.180  36.970  65.960  1.00  0.00           O
ATOM   3978  N   ILE A 901      34.040  35.320  66.840  1.00  0.00           N
ATOM   3979  HN  ILE A 901      34.050  34.480  67.400  1.00  0.00           H
ATOM   3980  CA  ILE A 901      32.770  35.870  66.510  1.00  0.00           C
ATOM   3981  HA  ILE A 901      32.730  36.060  65.450  1.00  0.00           H
ATOM   3982  CB  ILE A 901      31.690  34.800  66.790  1.00  0.00           C
ATOM   3983  HB  ILE A 901      31.590  34.650  67.880  1.00  0.00           H
ATOM   3984  CG2 ILE A 901      30.360  35.160  66.170  1.00  0.00           C
ATOM   3985 HG21 ILE A 901      29.620  34.390  66.470  1.00  0.00           H
ATOM   3986 HG22 ILE A 901      30.300  35.070  65.060  1.00  0.00           H
ATOM   3987 HG23 ILE A 901      29.980  36.170  66.460  1.00  0.00           H
ATOM   3988  CG1 ILE A 901      32.090  33.360  66.390  1.00  0.00           C
ATOM   3989 HG11 ILE A 901      31.340  32.690  66.880  1.00  0.00           H
ATOM   3990 HG12 ILE A 901      33.110  33.080  66.750  1.00  0.00           H
ATOM   3991  CD  ILE A 901      32.240  33.220  64.850  1.00  0.00           C
ATOM   3992  HD1 ILE A 901      31.240  33.140  64.360  1.00  0.00           H
ATOM   3993  HD2 ILE A 901      32.900  32.370  64.630  1.00  0.00           H
ATOM   3994  HD3 ILE A 901      32.740  34.140  64.460  1.00  0.00           H
ATOM   3995  C   ILE A 901      32.320  37.130  67.300  1.00  0.00           C
ATOM   3996  O   ILE A 901      32.310  37.130  68.550  1.00  0.00           O
ATOM   3997  N   ILE A 902      31.750  38.170  66.540  1.00  0.00           N
ATOM   3998  HN  ILE A 902      31.710  38.010  65.560  1.00  0.00           H
ATOM   3999  CA  ILE A 902      31.160  39.350  67.120  1.00  0.00           C
ATOM   4000  HA  ILE A 902      31.190  39.240  68.190  1.00  0.00           H
ATOM   4001  CB  ILE A 902      31.880  40.620  66.600  1.00  0.00           C
ATOM   4002  HB  ILE A 902      31.610  40.720  65.530  1.00  0.00           H
ATOM   4003  CG2 ILE A 902      31.230  41.890  67.190  1.00  0.00           C
ATOM   4004 HG21 ILE A 902      30.130  41.860  67.040  1.00  0.00           H
ATOM   4005 HG22 ILE A 902      31.530  42.870  66.770  1.00  0.00           H
ATOM   4006 HG23 ILE A 902      31.410  41.880  68.290  1.00  0.00           H
ATOM   4007  CG1 ILE A 902      33.410  40.540  66.930  1.00  0.00           C
ATOM   4008 HG11 ILE A 902      33.770  39.710  66.280  1.00  0.00           H
ATOM   4009 HG12 ILE A 902      33.620  40.390  68.020  1.00  0.00           H
ATOM   4010  CD  ILE A 902      34.270  41.780  66.510  1.00  0.00           C
ATOM   4011  HD1 ILE A 902      33.840  42.110  65.540  1.00  0.00           H
ATOM   4012  HD2 ILE A 902      35.330  41.610  66.250  1.00  0.00           H
ATOM   4013  HD3 ILE A 902      34.050  42.570  67.280  1.00  0.00           H
ATOM   4014  C   ILE A 902      29.670  39.340  66.690  1.00  0.00           C
ATOM   4015  O   ILE A 902      29.310  39.190  65.510  1.00  0.00           O
ATOM   4016  N   SER A 903      28.740  39.460  67.690  1.00  0.00           N
ATOM   4017  HN  SER A 903      29.150  39.460  68.600  1.00  0.00           H
ATOM   4018  CA  SER A 903      27.350  39.530  67.430  1.00  0.00           C
ATOM   4019  HA  SER A 903      26.980  38.660  66.900  1.00  0.00           H
ATOM   4020  CB  SER A 903      26.620  39.550  68.770  1.00  0.00           C
ATOM   4021  HB1 SER A 903      27.070  40.360  69.380  1.00  0.00           H
ATOM   4022  HB2 SER A 903      26.930  38.590  69.240  1.00  0.00           H
ATOM   4023  OG  SER A 903      25.140  39.460  68.690  1.00  0.00           O
ATOM   4024  HG1 SER A 903      24.780  40.240  68.240  1.00  0.00           H
ATOM   4025  C   SER A 903      26.900  40.880  66.660  1.00  0.00           C
ATOM   4026  O   SER A 903      27.420  41.910  66.950  1.00  0.00           O
ATOM   4027  N   PRO A 904      25.970  40.890  65.670  1.00  0.00           N
ATOM   4028  CD  PRO A 904      25.620  39.650  65.030  1.00  0.00           C
ATOM   4029  HD1 PRO A 904      25.020  38.930  65.620  1.00  0.00           H
ATOM   4030  HD2 PRO A 904      26.510  39.030  64.770  1.00  0.00           H
ATOM   4031  CA  PRO A 904      25.290  42.110  65.160  1.00  0.00           C
ATOM   4032  HA  PRO A 904      26.120  42.640  64.740  1.00  0.00           H
ATOM   4033  CB  PRO A 904      24.200  41.490  64.220  1.00  0.00           C
ATOM   4034  HB1 PRO A 904      24.160  42.120  63.300  1.00  0.00           H
ATOM   4035  HB2 PRO A 904      23.180  41.350  64.640  1.00  0.00           H
ATOM   4036  CG  PRO A 904      24.950  40.110  63.830  1.00  0.00           C
ATOM   4037  HG1 PRO A 904      24.260  39.370  63.370  1.00  0.00           H
ATOM   4038  HG2 PRO A 904      25.610  40.280  62.950  1.00  0.00           H
ATOM   4039  C   PRO A 904      24.650  42.850  66.330  1.00  0.00           C
ATOM   4040  O   PRO A 904      24.270  42.210  67.280  1.00  0.00           O
ATOM   4041  N   LEU A 905      24.510  44.080  66.100  1.00  0.00           N
ATOM   4042  HN  LEU A 905      24.890  44.580  65.330  1.00  0.00           H
ATOM   4043  CA  LEU A 905      23.930  45.010  67.030  1.00  0.00           C
ATOM   4044  HA  LEU A 905      23.850  45.950  66.510  1.00  0.00           H
ATOM   4045  CB  LEU A 905      22.510  44.740  67.600  1.00  0.00           C
ATOM   4046  HB1 LEU A 905      22.130  45.650  68.110  1.00  0.00           H
ATOM   4047  HB2 LEU A 905      22.550  43.860  68.270  1.00  0.00           H
ATOM   4048  CG  LEU A 905      21.420  44.330  66.520  1.00  0.00           C
ATOM   4049  HG  LEU A 905      21.840  43.480  65.950  1.00  0.00           H
ATOM   4050  CD1 LEU A 905      20.120  43.910  67.170  1.00  0.00           C
ATOM   4051 HD11 LEU A 905      20.290  43.010  67.790  1.00  0.00           H
ATOM   4052 HD12 LEU A 905      19.300  43.760  66.430  1.00  0.00           H
ATOM   4053 HD13 LEU A 905      19.830  44.740  67.850  1.00  0.00           H
ATOM   4054  CD2 LEU A 905      21.180  45.560  65.480  1.00  0.00           C
ATOM   4055 HD21 LEU A 905      20.520  45.180  64.670  1.00  0.00           H
ATOM   4056 HD22 LEU A 905      22.090  46.020  65.040  1.00  0.00           H
ATOM   4057 HD23 LEU A 905      20.570  46.340  65.980  1.00  0.00           H
ATOM   4058  C   LEU A 905      24.890  45.360  68.100  1.00  0.00           C
ATOM   4059  O   LEU A 905      25.480  46.440  68.160  1.00  0.00           O
ATOM   4060  N   GLY A 906      25.260  44.370  68.900  1.00  0.00           N
ATOM   4061  HN  GLY A 906      24.780  43.510  68.850  1.00  0.00           H
ATOM   4062  CA  GLY A 906      26.340  44.490  69.990  1.00  0.00           C
ATOM   4063  HA1 GLY A 906      27.270  44.850  69.590  1.00  0.00           H
ATOM   4064  HA2 GLY A 906      26.380  43.500  70.400  1.00  0.00           H
ATOM   4065  C   GLY A 906      25.960  45.450  71.070  1.00  0.00           C
ATOM   4066  O   GLY A 906      24.780  45.880  71.100  1.00  0.00           O
ATOM   4067  N   ASP A 907      26.910  45.810  71.950  1.00  0.00           N
ATOM   4068  HN  ASP A 907      27.790  45.350  71.840  1.00  0.00           H
ATOM   4069  CA  ASP A 907      26.710  46.750  73.010  1.00  0.00           C
ATOM   4070  HA  ASP A 907      25.690  46.580  73.360  1.00  0.00           H
ATOM   4071  CB  ASP A 907      27.660  46.490  74.190  1.00  0.00           C
ATOM   4072  HB1 ASP A 907      27.420  47.100  75.090  1.00  0.00           H
ATOM   4073  HB2 ASP A 907      28.700  46.770  73.920  1.00  0.00           H
ATOM   4074  CG  ASP A 907      27.650  45.130  74.710  1.00  0.00           C
ATOM   4075  OD1 ASP A 907      28.660  44.810  75.410  1.00  0.00           O
ATOM   4076  OD2 ASP A 907      26.730  44.310  74.470  1.00  0.00           O
ATOM   4077  C   ASP A 907      26.840  48.190  72.510  1.00  0.00           C
ATOM   4078  O   ASP A 907      27.450  48.920  73.240  1.00  0.00           O
ATOM   4079  N   ASN A 908      26.200  48.460  71.350  1.00  0.00           N
ATOM   4080  HN  ASN A 908      25.620  47.760  70.940  1.00  0.00           H
ATOM   4081  CA  ASN A 908      26.070  49.720  70.650  1.00  0.00           C
ATOM   4082  HA  ASN A 908      26.860  50.320  71.070  1.00  0.00           H
ATOM   4083  CB  ASN A 908      26.220  49.500  69.100  1.00  0.00           C
ATOM   4084  HB1 ASN A 908      26.200  50.450  68.540  1.00  0.00           H
ATOM   4085  HB2 ASN A 908      25.430  48.890  68.610  1.00  0.00           H
ATOM   4086  CG  ASN A 908      27.700  49.020  68.850  1.00  0.00           C
ATOM   4087  OD1 ASN A 908      28.630  49.700  69.340  1.00  0.00           O
ATOM   4088  ND2 ASN A 908      27.950  47.930  68.130  1.00  0.00           N
ATOM   4089 HD21 ASN A 908      28.910  47.670  68.190  1.00  0.00           H
ATOM   4090 HD22 ASN A 908      27.190  47.330  67.900  1.00  0.00           H
ATOM   4091  C   ASN A 908      24.660  50.270  70.890  1.00  0.00           C
ATOM   4092  O   ASN A 908      23.700  49.640  70.410  1.00  0.00           O
ATOM   4093  N   PRO A 909      24.490  51.420  71.580  1.00  0.00           N
ATOM   4094  CD  PRO A 909      25.550  52.220  72.190  1.00  0.00           C
ATOM   4095  HD1 PRO A 909      26.610  52.160  71.870  1.00  0.00           H
ATOM   4096  HD2 PRO A 909      25.550  51.990  73.280  1.00  0.00           H
ATOM   4097  CA  PRO A 909      23.270  52.140  71.570  1.00  0.00           C
ATOM   4098  HA  PRO A 909      22.540  51.590  72.130  1.00  0.00           H
ATOM   4099  CB  PRO A 909      23.470  53.460  72.340  1.00  0.00           C
ATOM   4100  HB1 PRO A 909      23.240  53.460  73.420  1.00  0.00           H
ATOM   4101  HB2 PRO A 909      22.820  54.290  71.980  1.00  0.00           H
ATOM   4102  CG  PRO A 909      25.000  53.690  72.160  1.00  0.00           C
ATOM   4103  HG1 PRO A 909      25.310  54.050  71.150  1.00  0.00           H
ATOM   4104  HG2 PRO A 909      25.480  54.290  72.940  1.00  0.00           H
ATOM   4105  C   PRO A 909      22.730  52.500  70.170  1.00  0.00           C
ATOM   4106  O   PRO A 909      23.480  52.580  69.190  1.00  0.00           O
ATOM   4107  N   TRP A 910      21.450  52.690  70.000  1.00  0.00           N
ATOM   4108  HN  TRP A 910      20.850  52.610  70.800  1.00  0.00           H
ATOM   4109  CA  TRP A 910      20.690  52.880  68.720  1.00  0.00           C
ATOM   4110  HA  TRP A 910      21.020  52.050  68.130  1.00  0.00           H
ATOM   4111  CB  TRP A 910      19.170  52.830  68.900  1.00  0.00           C
ATOM   4112  HB1 TRP A 910      18.630  53.120  67.970  1.00  0.00           H
ATOM   4113  HB2 TRP A 910      18.940  53.660  69.610  1.00  0.00           H
ATOM   4114  CG  TRP A 910      18.640  51.560  69.480  1.00  0.00           C
ATOM   4115  CD1 TRP A 910      17.990  51.520  70.700  1.00  0.00           C
ATOM   4116  HD1 TRP A 910      18.060  52.300  71.440  1.00  0.00           H
ATOM   4117  NE1 TRP A 910      17.290  50.360  70.830  1.00  0.00           N
ATOM   4118  HE1 TRP A 910      16.600  50.150  71.480  1.00  0.00           H
ATOM   4119  CE2 TRP A 910      17.580  49.570  69.730  1.00  0.00           C
ATOM   4120  CD2 TRP A 910      18.380  50.330  68.800  1.00  0.00           C
ATOM   4121  CE3 TRP A 910      18.760  49.770  67.580  1.00  0.00           C
ATOM   4122  HE3 TRP A 910      19.510  50.290  67.000  1.00  0.00           H
ATOM   4123  CZ3 TRP A 910      18.310  48.490  67.250  1.00  0.00           C
ATOM   4124  HZ3 TRP A 910      18.720  48.010  66.370  1.00  0.00           H
ATOM   4125  CZ2 TRP A 910      17.100  48.320  69.360  1.00  0.00           C
ATOM   4126  HZ2 TRP A 910      16.520  47.780  70.090  1.00  0.00           H
ATOM   4127  CH2 TRP A 910      17.530  47.780  68.150  1.00  0.00           C
ATOM   4128  HH2 TRP A 910      17.280  46.740  67.970  1.00  0.00           H
ATOM   4129  C   TRP A 910      21.190  54.010  67.900  1.00  0.00           C
ATOM   4130  O   TRP A 910      21.350  54.040  66.680  1.00  0.00           O
ATOM   4131  N   TRP A 911      21.540  55.140  68.550  1.00  0.00           N
ATOM   4132  HN  TRP A 911      21.290  55.190  69.520  1.00  0.00           H
ATOM   4133  CA  TRP A 911      22.240  56.200  67.910  1.00  0.00           C
ATOM   4134  HA  TRP A 911      21.610  56.630  67.140  1.00  0.00           H
ATOM   4135  CB  TRP A 911      22.400  57.470  68.800  1.00  0.00           C
ATOM   4136  HB1 TRP A 911      21.360  57.810  68.980  1.00  0.00           H
ATOM   4137  HB2 TRP A 911      22.920  58.270  68.230  1.00  0.00           H
ATOM   4138  CG  TRP A 911      23.200  57.310  70.060  1.00  0.00           C
ATOM   4139  CD1 TRP A 911      22.660  57.290  71.370  1.00  0.00           C
ATOM   4140  HD1 TRP A 911      21.590  57.390  71.530  1.00  0.00           H
ATOM   4141  NE1 TRP A 911      23.670  57.260  72.240  1.00  0.00           N
ATOM   4142  HE1 TRP A 911      23.630  57.110  73.210  1.00  0.00           H
ATOM   4143  CE2 TRP A 911      24.900  57.180  71.600  1.00  0.00           C
ATOM   4144  CD2 TRP A 911      24.630  57.270  70.210  1.00  0.00           C
ATOM   4145  CE3 TRP A 911      25.700  57.380  69.290  1.00  0.00           C
ATOM   4146  HE3 TRP A 911      25.530  57.640  68.250  1.00  0.00           H
ATOM   4147  CZ3 TRP A 911      27.010  57.430  69.820  1.00  0.00           C
ATOM   4148  HZ3 TRP A 911      27.840  57.550  69.140  1.00  0.00           H
ATOM   4149  CZ2 TRP A 911      26.160  57.420  72.090  1.00  0.00           C
ATOM   4150  HZ2 TRP A 911      26.280  57.460  73.160  1.00  0.00           H
ATOM   4151  CH2 TRP A 911      27.160  57.460  71.210  1.00  0.00           C
ATOM   4152  HH2 TRP A 911      28.160  57.670  71.570  1.00  0.00           H
ATOM   4153  C   TRP A 911      23.690  55.870  67.340  1.00  0.00           C
ATOM   4154  O   TRP A 911      24.080  56.440  66.390  1.00  0.00           O
ATOM   4155  N   THR A 912      24.470  54.920  68.030  1.00  0.00           N
ATOM   4156  HN  THR A 912      24.140  54.490  68.870  1.00  0.00           H
ATOM   4157  CA  THR A 912      25.720  54.420  67.400  1.00  0.00           C
ATOM   4158  HA  THR A 912      26.280  55.280  67.110  1.00  0.00           H
ATOM   4159  CB  THR A 912      26.590  53.610  68.420  1.00  0.00           C
ATOM   4160  HB  THR A 912      25.840  53.030  69.000  1.00  0.00           H
ATOM   4161  OG1 THR A 912      27.230  54.500  69.310  1.00  0.00           O
ATOM   4162  HG1 THR A 912      26.780  55.350  69.330  1.00  0.00           H
ATOM   4163  CG2 THR A 912      27.640  52.700  67.690  1.00  0.00           C
ATOM   4164 HG21 THR A 912      27.100  52.040  66.990  1.00  0.00           H
ATOM   4165 HG22 THR A 912      28.140  52.020  68.420  1.00  0.00           H
ATOM   4166 HG23 THR A 912      28.410  53.280  67.130  1.00  0.00           H
ATOM   4167  C   THR A 912      25.390  53.660  66.160  1.00  0.00           C
ATOM   4168  O   THR A 912      26.030  53.770  65.110  1.00  0.00           O
ATOM   4169  N   LEU A 913      24.320  52.770  66.170  1.00  0.00           N
ATOM   4170  HN  LEU A 913      23.830  52.590  67.010  1.00  0.00           H
ATOM   4171  CA  LEU A 913      23.930  51.940  65.040  1.00  0.00           C
ATOM   4172  HA  LEU A 913      24.840  51.450  64.700  1.00  0.00           H
ATOM   4173  CB  LEU A 913      22.880  50.790  65.430  1.00  0.00           C
ATOM   4174  HB1 LEU A 913      22.610  50.220  64.520  1.00  0.00           H
ATOM   4175  HB2 LEU A 913      21.990  51.300  65.870  1.00  0.00           H
ATOM   4176  CG  LEU A 913      23.380  49.790  66.510  1.00  0.00           C
ATOM   4177  HG  LEU A 913      23.780  50.420  67.320  1.00  0.00           H
ATOM   4178  CD1 LEU A 913      22.160  49.000  67.120  1.00  0.00           C
ATOM   4179 HD11 LEU A 913      22.510  48.240  67.850  1.00  0.00           H
ATOM   4180 HD12 LEU A 913      21.580  48.630  66.250  1.00  0.00           H
ATOM   4181 HD13 LEU A 913      21.670  49.770  67.770  1.00  0.00           H
ATOM   4182  CD2 LEU A 913      24.540  48.940  65.970  1.00  0.00           C
ATOM   4183 HD21 LEU A 913      25.420  49.630  65.890  1.00  0.00           H
ATOM   4184 HD22 LEU A 913      24.270  48.680  64.920  1.00  0.00           H
ATOM   4185 HD23 LEU A 913      24.870  48.090  66.600  1.00  0.00           H
ATOM   4186  C   LEU A 913      23.620  52.730  63.730  1.00  0.00           C
ATOM   4187  O   LEU A 913      24.050  52.430  62.650  1.00  0.00           O
ATOM   4188  N   LEU A 914      22.790  53.770  63.950  1.00  0.00           N
ATOM   4189  HN  LEU A 914      22.300  53.810  64.820  1.00  0.00           H
ATOM   4190  CA  LEU A 914      22.530  54.650  62.860  1.00  0.00           C
ATOM   4191  HA  LEU A 914      22.130  54.080  62.030  1.00  0.00           H
ATOM   4192  CB  LEU A 914      21.460  55.740  63.370  1.00  0.00           C
ATOM   4193  HB1 LEU A 914      21.930  56.400  64.130  1.00  0.00           H
ATOM   4194  HB2 LEU A 914      20.620  55.200  63.860  1.00  0.00           H
ATOM   4195  CG  LEU A 914      20.790  56.530  62.160  1.00  0.00           C
ATOM   4196  HG  LEU A 914      21.540  57.090  61.560  1.00  0.00           H
ATOM   4197  CD1 LEU A 914      20.090  55.640  61.210  1.00  0.00           C
ATOM   4198 HD11 LEU A 914      19.670  54.750  61.710  1.00  0.00           H
ATOM   4199 HD12 LEU A 914      20.710  55.280  60.360  1.00  0.00           H
ATOM   4200 HD13 LEU A 914      19.250  56.150  60.690  1.00  0.00           H
ATOM   4201  CD2 LEU A 914      19.800  57.580  62.630  1.00  0.00           C
ATOM   4202 HD21 LEU A 914      20.190  58.330  63.350  1.00  0.00           H
ATOM   4203 HD22 LEU A 914      19.070  57.100  63.320  1.00  0.00           H
ATOM   4204 HD23 LEU A 914      19.260  58.110  61.810  1.00  0.00           H
ATOM   4205  C   LEU A 914      23.770  55.500  62.350  1.00  0.00           C
ATOM   4206  O   LEU A 914      23.940  55.670  61.130  1.00  0.00           O
ATOM   4207  N   ILE A 915      24.560  56.020  63.270  1.00  0.00           N
ATOM   4208  HN  ILE A 915      24.310  56.010  64.240  1.00  0.00           H
ATOM   4209  CA  ILE A 915      25.720  56.880  62.890  1.00  0.00           C
ATOM   4210  HA  ILE A 915      25.310  57.580  62.180  1.00  0.00           H
ATOM   4211  CB  ILE A 915      26.190  57.840  63.980  1.00  0.00           C
ATOM   4212  HB  ILE A 915      26.310  57.250  64.910  1.00  0.00           H
ATOM   4213  CG2 ILE A 915      27.510  58.430  63.540  1.00  0.00           C
ATOM   4214 HG21 ILE A 915      28.410  57.770  63.560  1.00  0.00           H
ATOM   4215 HG22 ILE A 915      27.770  59.180  64.300  1.00  0.00           H
ATOM   4216 HG23 ILE A 915      27.510  59.020  62.600  1.00  0.00           H
ATOM   4217  CG1 ILE A 915      25.260  59.010  64.360  1.00  0.00           C
ATOM   4218 HG11 ILE A 915      25.790  59.630  65.110  1.00  0.00           H
ATOM   4219 HG12 ILE A 915      24.400  58.570  64.900  1.00  0.00           H
ATOM   4220  CD  ILE A 915      24.620  59.880  63.290  1.00  0.00           C
ATOM   4221  HD1 ILE A 915      23.890  60.640  63.630  1.00  0.00           H
ATOM   4222  HD2 ILE A 915      24.150  59.290  62.470  1.00  0.00           H
ATOM   4223  HD3 ILE A 915      25.400  60.490  62.790  1.00  0.00           H
ATOM   4224  C   ILE A 915      26.850  56.080  62.270  1.00  0.00           C
ATOM   4225  O   ILE A 915      27.640  56.580  61.470  1.00  0.00           O
ATOM   4226  N   ALA A 916      27.000  54.750  62.630  1.00  0.00           N
ATOM   4227  HN  ALA A 916      26.450  54.370  63.380  1.00  0.00           H
ATOM   4228  CA  ALA A 916      27.840  53.760  61.870  1.00  0.00           C
ATOM   4229  HA  ALA A 916      28.830  54.170  61.930  1.00  0.00           H
ATOM   4230  CB  ALA A 916      27.790  52.430  62.600  1.00  0.00           C
ATOM   4231  HB1 ALA A 916      28.340  52.450  63.560  1.00  0.00           H
ATOM   4232  HB2 ALA A 916      28.430  51.770  61.970  1.00  0.00           H
ATOM   4233  HB3 ALA A 916      26.820  51.980  62.870  1.00  0.00           H
ATOM   4234  C   ALA A 916      27.610  53.600  60.330  1.00  0.00           C
ATOM   4235  O   ALA A 916      28.460  53.070  59.630  1.00  0.00           O
ATOM   4236  N   ALA A 917      26.510  54.140  59.780  1.00  0.00           N
ATOM   4237  HN  ALA A 917      25.810  54.540  60.360  1.00  0.00           H
ATOM   4238  CA  ALA A 917      26.380  54.410  58.330  1.00  0.00           C
ATOM   4239  HA  ALA A 917      26.650  53.490  57.830  1.00  0.00           H
ATOM   4240  CB  ALA A 917      24.840  54.840  58.100  1.00  0.00           C
ATOM   4241  HB1 ALA A 917      24.220  53.940  58.310  1.00  0.00           H
ATOM   4242  HB2 ALA A 917      24.790  55.100  57.020  1.00  0.00           H
ATOM   4243  HB3 ALA A 917      24.590  55.600  58.860  1.00  0.00           H
ATOM   4244  C   ALA A 917      27.390  55.440  57.810  1.00  0.00           C
ATOM   4245  O   ALA A 917      27.910  55.210  56.660  1.00  0.00           O
ATOM   4246  N   ILE A 918      27.680  56.530  58.550  1.00  0.00           N
ATOM   4247  HN  ILE A 918      27.160  56.650  59.390  1.00  0.00           H
ATOM   4248  CA  ILE A 918      28.450  57.630  58.130  1.00  0.00           C
ATOM   4249  HA  ILE A 918      28.100  57.860  57.130  1.00  0.00           H
ATOM   4250  CB  ILE A 918      28.260  58.850  58.990  1.00  0.00           C
ATOM   4251  HB  ILE A 918      28.350  58.670  60.080  1.00  0.00           H
ATOM   4252  CG2 ILE A 918      29.210  59.980  58.510  1.00  0.00           C
ATOM   4253 HG21 ILE A 918      29.010  60.340  57.490  1.00  0.00           H
ATOM   4254 HG22 ILE A 918      30.250  59.640  58.650  1.00  0.00           H
ATOM   4255 HG23 ILE A 918      29.090  60.870  59.170  1.00  0.00           H
ATOM   4256  CG1 ILE A 918      26.730  59.150  58.840  1.00  0.00           C
ATOM   4257 HG11 ILE A 918      26.140  58.230  59.030  1.00  0.00           H
ATOM   4258 HG12 ILE A 918      26.420  59.400  57.790  1.00  0.00           H
ATOM   4259  CD  ILE A 918      26.150  60.290  59.820  1.00  0.00           C
ATOM   4260  HD1 ILE A 918      26.480  61.310  59.510  1.00  0.00           H
ATOM   4261  HD2 ILE A 918      26.380  59.980  60.860  1.00  0.00           H
ATOM   4262  HD3 ILE A 918      25.040  60.290  59.670  1.00  0.00           H
ATOM   4263  C   ILE A 918      29.960  57.220  57.850  1.00  0.00           C
ATOM   4264  O   ILE A 918      30.500  57.480  56.760  1.00  0.00           O
ATOM   4265  N   PRO A 919      30.660  56.450  58.670  1.00  0.00           N
ATOM   4266  CD  PRO A 919      30.540  56.470  60.170  1.00  0.00           C
ATOM   4267  HD1 PRO A 919      29.880  55.670  60.570  1.00  0.00           H
ATOM   4268  HD2 PRO A 919      30.140  57.490  60.350  1.00  0.00           H
ATOM   4269  CA  PRO A 919      32.030  55.910  58.280  1.00  0.00           C
ATOM   4270  HA  PRO A 919      32.720  56.630  57.870  1.00  0.00           H
ATOM   4271  CB  PRO A 919      32.540  55.210  59.650  1.00  0.00           C
ATOM   4272  HB1 PRO A 919      33.620  54.980  59.760  1.00  0.00           H
ATOM   4273  HB2 PRO A 919      31.960  54.280  59.860  1.00  0.00           H
ATOM   4274  CG  PRO A 919      31.940  56.150  60.670  1.00  0.00           C
ATOM   4275  HG1 PRO A 919      31.770  55.690  61.650  1.00  0.00           H
ATOM   4276  HG2 PRO A 919      32.450  57.140  60.820  1.00  0.00           H
ATOM   4277  C   PRO A 919      31.930  54.840  57.280  1.00  0.00           C
ATOM   4278  O   PRO A 919      32.950  54.600  56.590  1.00  0.00           O
ATOM   4279  N   ALA A 920      30.710  54.110  57.190  1.00  0.00           N
ATOM   4280  HN  ALA A 920      29.960  54.500  57.700  1.00  0.00           H
ATOM   4281  CA  ALA A 920      30.470  53.090  56.150  1.00  0.00           C
ATOM   4282  HA  ALA A 920      31.300  52.400  56.160  1.00  0.00           H
ATOM   4283  CB  ALA A 920      29.180  52.370  56.400  1.00  0.00           C
ATOM   4284  HB1 ALA A 920      29.060  52.070  57.460  1.00  0.00           H
ATOM   4285  HB2 ALA A 920      28.940  51.590  55.640  1.00  0.00           H
ATOM   4286  HB3 ALA A 920      28.310  53.030  56.240  1.00  0.00           H
ATOM   4287  C   ALA A 920      30.400  53.670  54.730  1.00  0.00           C
ATOM   4288  O   ALA A 920      30.880  53.040  53.720  1.00  0.00           O
ATOM   4289  N   LEU A 921      29.800  54.920  54.600  1.00  0.00           N
ATOM   4290  HN  LEU A 921      29.500  55.440  55.400  1.00  0.00           H
ATOM   4291  CA  LEU A 921      29.770  55.610  53.250  1.00  0.00           C
ATOM   4292  HA  LEU A 921      29.470  54.880  52.520  1.00  0.00           H
ATOM   4293  CB  LEU A 921      28.950  56.930  53.390  1.00  0.00           C
ATOM   4294  HB1 LEU A 921      29.160  57.580  52.520  1.00  0.00           H
ATOM   4295  HB2 LEU A 921      29.320  57.470  54.290  1.00  0.00           H
ATOM   4296  CG  LEU A 921      27.400  56.720  53.520  1.00  0.00           C
ATOM   4297  HG  LEU A 921      27.320  55.910  54.290  1.00  0.00           H
ATOM   4298  CD1 LEU A 921      26.730  57.930  54.040  1.00  0.00           C
ATOM   4299 HD11 LEU A 921      26.580  58.710  53.260  1.00  0.00           H
ATOM   4300 HD12 LEU A 921      27.450  58.430  54.720  1.00  0.00           H
ATOM   4301 HD13 LEU A 921      25.780  57.790  54.600  1.00  0.00           H
ATOM   4302  CD2 LEU A 921      26.710  56.270  52.200  1.00  0.00           C
ATOM   4303 HD21 LEU A 921      26.940  57.010  51.400  1.00  0.00           H
ATOM   4304 HD22 LEU A 921      25.620  56.170  52.300  1.00  0.00           H
ATOM   4305 HD23 LEU A 921      27.090  55.290  51.820  1.00  0.00           H
ATOM   4306  C   LEU A 921      31.180  56.040  52.830  1.00  0.00           C
ATOM   4307  O   LEU A 921      31.530  55.810  51.680  1.00  0.00           O
ATOM   4308  N   LEU A 922      32.040  56.590  53.760  1.00  0.00           N
ATOM   4309  HN  LEU A 922      31.780  56.810  54.690  1.00  0.00           H
ATOM   4310  CA  LEU A 922      33.450  56.870  53.630  1.00  0.00           C
ATOM   4311  HA  LEU A 922      33.510  57.420  52.700  1.00  0.00           H
ATOM   4312  CB  LEU A 922      33.900  57.580  54.910  1.00  0.00           C
ATOM   4313  HB1 LEU A 922      34.980  57.840  54.900  1.00  0.00           H
ATOM   4314  HB2 LEU A 922      33.760  56.910  55.790  1.00  0.00           H
ATOM   4315  CG  LEU A 922      33.190  58.900  55.240  1.00  0.00           C
ATOM   4316  HG  LEU A 922      32.150  58.720  55.580  1.00  0.00           H
ATOM   4317  CD1 LEU A 922      33.850  59.600  56.440  1.00  0.00           C
ATOM   4318 HD11 LEU A 922      33.450  60.630  56.630  1.00  0.00           H
ATOM   4319 HD12 LEU A 922      34.930  59.770  56.240  1.00  0.00           H
ATOM   4320 HD13 LEU A 922      33.860  59.010  57.380  1.00  0.00           H
ATOM   4321  CD2 LEU A 922      33.240  59.880  53.990  1.00  0.00           C
ATOM   4322 HD21 LEU A 922      32.690  59.400  53.150  1.00  0.00           H
ATOM   4323 HD22 LEU A 922      34.260  60.200  53.720  1.00  0.00           H
ATOM   4324 HD23 LEU A 922      32.710  60.840  54.220  1.00  0.00           H
ATOM   4325  C   LEU A 922      34.290  55.660  53.370  1.00  0.00           C
ATOM   4326  O   LEU A 922      35.020  55.770  52.440  1.00  0.00           O
ATOM   4327  N   CYS A 923      34.030  54.470  53.940  1.00  0.00           N
ATOM   4328  HN  CYS A 923      33.310  54.510  54.620  1.00  0.00           H
ATOM   4329  CA  CYS A 923      34.720  53.260  53.630  1.00  0.00           C
ATOM   4330  HA  CYS A 923      35.770  53.480  53.510  1.00  0.00           H
ATOM   4331  CB  CYS A 923      34.490  52.090  54.620  1.00  0.00           C
ATOM   4332  HB1 CYS A 923      33.450  51.680  54.670  1.00  0.00           H
ATOM   4333  HB2 CYS A 923      34.590  52.500  55.640  1.00  0.00           H
ATOM   4334  SG  CYS A 923      35.580  50.710  54.320  1.00  0.00           S
ATOM   4335  HG1 CYS A 923      34.900  50.090  53.360  1.00  0.00           H
ATOM   4336  C   CYS A 923      34.340  52.770  52.210  1.00  0.00           C
ATOM   4337  O   CYS A 923      35.210  52.310  51.480  1.00  0.00           O
ATOM   4338  N   THR A 924      33.050  52.870  51.820  1.00  0.00           N
ATOM   4339  HN  THR A 924      32.420  53.220  52.510  1.00  0.00           H
ATOM   4340  CA  THR A 924      32.610  52.400  50.520  1.00  0.00           C
ATOM   4341  HA  THR A 924      32.840  51.380  50.260  1.00  0.00           H
ATOM   4342  CB  THR A 924      31.140  52.480  50.350  1.00  0.00           C
ATOM   4343  HB  THR A 924      30.810  53.530  50.440  1.00  0.00           H
ATOM   4344  OG1 THR A 924      30.520  51.620  51.320  1.00  0.00           O
ATOM   4345  HG1 THR A 924      30.870  52.020  52.120  1.00  0.00           H
ATOM   4346  CG2 THR A 924      30.710  52.030  48.950  1.00  0.00           C
ATOM   4347 HG21 THR A 924      31.170  51.050  48.720  1.00  0.00           H
ATOM   4348 HG22 THR A 924      31.130  52.670  48.150  1.00  0.00           H
ATOM   4349 HG23 THR A 924      29.600  52.020  48.850  1.00  0.00           H
ATOM   4350  C   THR A 924      33.280  53.230  49.360  1.00  0.00           C
ATOM   4351  O   THR A 924      33.730  52.680  48.320  1.00  0.00           O
ATOM   4352  N   ILE A 925      33.420  54.550  49.430  1.00  0.00           N
ATOM   4353  HN  ILE A 925      32.940  54.950  50.200  1.00  0.00           H
ATOM   4354  CA  ILE A 925      34.140  55.340  48.390  1.00  0.00           C
ATOM   4355  HA  ILE A 925      33.640  55.160  47.450  1.00  0.00           H
ATOM   4356  CB  ILE A 925      33.910  56.810  48.530  1.00  0.00           C
ATOM   4357  HB  ILE A 925      34.270  57.170  49.520  1.00  0.00           H
ATOM   4358  CG2 ILE A 925      34.630  57.620  47.370  1.00  0.00           C
ATOM   4359 HG21 ILE A 925      35.710  57.450  47.580  1.00  0.00           H
ATOM   4360 HG22 ILE A 925      34.360  58.700  47.440  1.00  0.00           H
ATOM   4361 HG23 ILE A 925      34.390  57.240  46.360  1.00  0.00           H
ATOM   4362  CG1 ILE A 925      32.390  57.100  48.470  1.00  0.00           C
ATOM   4363 HG11 ILE A 925      31.980  56.700  49.430  1.00  0.00           H
ATOM   4364 HG12 ILE A 925      31.950  56.480  47.660  1.00  0.00           H
ATOM   4365  CD  ILE A 925      31.800  58.460  48.300  1.00  0.00           C
ATOM   4366  HD1 ILE A 925      30.690  58.500  48.340  1.00  0.00           H
ATOM   4367  HD2 ILE A 925      32.020  58.900  47.300  1.00  0.00           H
ATOM   4368  HD3 ILE A 925      32.160  59.170  49.080  1.00  0.00           H
ATOM   4369  C   ILE A 925      35.600  54.880  48.240  1.00  0.00           C
ATOM   4370  O   ILE A 925      36.070  54.630  47.160  1.00  0.00           O
ATOM   4371  N   LEU A 926      36.330  54.710  49.380  1.00  0.00           N
ATOM   4372  HN  LEU A 926      35.880  54.880  50.250  1.00  0.00           H
ATOM   4373  CA  LEU A 926      37.720  54.220  49.380  1.00  0.00           C
ATOM   4374  HA  LEU A 926      38.240  54.830  48.650  1.00  0.00           H
ATOM   4375  CB  LEU A 926      38.480  54.200  50.740  1.00  0.00           C
ATOM   4376  HB1 LEU A 926      39.510  53.810  50.550  1.00  0.00           H
ATOM   4377  HB2 LEU A 926      38.060  53.620  51.590  1.00  0.00           H
ATOM   4378  CG  LEU A 926      38.630  55.600  51.310  1.00  0.00           C
ATOM   4379  HG  LEU A 926      37.600  56.000  51.490  1.00  0.00           H
ATOM   4380  CD1 LEU A 926      39.330  55.630  52.630  1.00  0.00           C
ATOM   4381 HD11 LEU A 926      38.810  55.150  53.480  1.00  0.00           H
ATOM   4382 HD12 LEU A 926      39.780  56.640  52.830  1.00  0.00           H
ATOM   4383 HD13 LEU A 926      40.330  55.160  52.530  1.00  0.00           H
ATOM   4384  CD2 LEU A 926      39.230  56.610  50.330  1.00  0.00           C
ATOM   4385 HD21 LEU A 926      38.730  56.570  49.350  1.00  0.00           H
ATOM   4386 HD22 LEU A 926      40.240  56.170  50.140  1.00  0.00           H
ATOM   4387 HD23 LEU A 926      39.350  57.570  50.870  1.00  0.00           H
ATOM   4388  C   LEU A 926      37.940  52.850  48.780  1.00  0.00           C
ATOM   4389  O   LEU A 926      38.810  52.730  47.930  1.00  0.00           O
ATOM   4390  N   ILE A 927      37.010  51.870  49.120  1.00  0.00           N
ATOM   4391  HN  ILE A 927      36.290  52.000  49.790  1.00  0.00           H
ATOM   4392  CA  ILE A 927      37.070  50.580  48.490  1.00  0.00           C
ATOM   4393  HA  ILE A 927      38.040  50.240  48.830  1.00  0.00           H
ATOM   4394  CB  ILE A 927      36.060  49.680  49.200  1.00  0.00           C
ATOM   4395  HB  ILE A 927      35.080  50.180  49.400  1.00  0.00           H
ATOM   4396  CG2 ILE A 927      35.710  48.430  48.360  1.00  0.00           C
ATOM   4397 HG21 ILE A 927      35.210  48.590  47.390  1.00  0.00           H
ATOM   4398 HG22 ILE A 927      35.060  47.710  48.900  1.00  0.00           H
ATOM   4399 HG23 ILE A 927      36.650  47.870  48.170  1.00  0.00           H
ATOM   4400  CG1 ILE A 927      36.650  49.430  50.700  1.00  0.00           C
ATOM   4401 HG11 ILE A 927      36.790  50.400  51.230  1.00  0.00           H
ATOM   4402 HG12 ILE A 927      37.590  48.860  50.550  1.00  0.00           H
ATOM   4403  CD  ILE A 927      35.810  48.450  51.550  1.00  0.00           C
ATOM   4404  HD1 ILE A 927      35.460  47.530  51.030  1.00  0.00           H
ATOM   4405  HD2 ILE A 927      34.840  48.910  51.860  1.00  0.00           H
ATOM   4406  HD3 ILE A 927      36.510  48.240  52.390  1.00  0.00           H
ATOM   4407  C   ILE A 927      36.870  50.590  47.010  1.00  0.00           C
ATOM   4408  O   ILE A 927      37.620  49.950  46.310  1.00  0.00           O
ATOM   4409  N   PHE A 928      35.880  51.370  46.530  1.00  0.00           N
ATOM   4410  HN  PHE A 928      35.280  51.880  47.150  1.00  0.00           H
ATOM   4411  CA  PHE A 928      35.530  51.490  45.090  1.00  0.00           C
ATOM   4412  HA  PHE A 928      35.430  50.510  44.660  1.00  0.00           H
ATOM   4413  CB  PHE A 928      34.090  52.200  44.940  1.00  0.00           C
ATOM   4414  HB1 PHE A 928      34.110  52.940  45.770  1.00  0.00           H
ATOM   4415  HB2 PHE A 928      33.230  51.520  45.150  1.00  0.00           H
ATOM   4416  CG  PHE A 928      33.820  53.040  43.730  1.00  0.00           C
ATOM   4417  CD1 PHE A 928      33.020  52.580  42.720  1.00  0.00           C
ATOM   4418  HD1 PHE A 928      32.720  51.530  42.790  1.00  0.00           H
ATOM   4419  CE1 PHE A 928      32.600  53.390  41.650  1.00  0.00           C
ATOM   4420  HE1 PHE A 928      31.970  53.020  40.850  1.00  0.00           H
ATOM   4421  CZ  PHE A 928      33.210  54.680  41.480  1.00  0.00           C
ATOM   4422  HZ  PHE A 928      32.950  55.280  40.620  1.00  0.00           H
ATOM   4423  CD2 PHE A 928      34.310  54.320  43.650  1.00  0.00           C
ATOM   4424  HD2 PHE A 928      34.830  54.800  44.460  1.00  0.00           H
ATOM   4425  CE2 PHE A 928      33.990  55.120  42.560  1.00  0.00           C
ATOM   4426  HE2 PHE A 928      34.340  56.140  42.590  1.00  0.00           H
ATOM   4427  C   PHE A 928      36.650  52.190  44.300  1.00  0.00           C
ATOM   4428  O   PHE A 928      36.860  51.930  43.150  1.00  0.00           O
ATOM   4429  N   MET A 929      37.270  53.240  44.860  1.00  0.00           N
ATOM   4430  HN  MET A 929      36.880  53.640  45.690  1.00  0.00           H
ATOM   4431  CA  MET A 929      38.500  53.730  44.380  1.00  0.00           C
ATOM   4432  HA  MET A 929      38.300  53.950  43.350  1.00  0.00           H
ATOM   4433  CB  MET A 929      38.870  55.120  44.930  1.00  0.00           C
ATOM   4434  HB1 MET A 929      39.960  55.350  44.780  1.00  0.00           H
ATOM   4435  HB2 MET A 929      38.860  55.050  46.040  1.00  0.00           H
ATOM   4436  CG  MET A 929      37.970  56.350  44.570  1.00  0.00           C
ATOM   4437  HG1 MET A 929      38.410  57.260  45.040  1.00  0.00           H
ATOM   4438  HG2 MET A 929      36.970  56.210  45.050  1.00  0.00           H
ATOM   4439  SD  MET A 929      37.620  56.510  42.770  1.00  0.00           S
ATOM   4440  CE  MET A 929      39.250  57.080  42.200  1.00  0.00           C
ATOM   4441  HE1 MET A 929      40.070  57.010  42.960  1.00  0.00           H
ATOM   4442  HE2 MET A 929      39.290  58.170  41.980  1.00  0.00           H
ATOM   4443  HE3 MET A 929      39.490  56.540  41.270  1.00  0.00           H
ATOM   4444  C   MET A 929      39.680  52.770  44.370  1.00  0.00           C
ATOM   4445  O   MET A 929      40.490  52.690  43.450  1.00  0.00           O
ATOM   4446  N   ASP A 930      39.860  51.950  45.410  1.00  0.00           N
ATOM   4447  HN  ASP A 930      39.210  52.000  46.170  1.00  0.00           H
ATOM   4448  CA  ASP A 930      40.910  50.990  45.410  1.00  0.00           C
ATOM   4449  HA  ASP A 930      41.800  51.510  45.090  1.00  0.00           H
ATOM   4450  CB  ASP A 930      41.200  50.520  46.940  1.00  0.00           C
ATOM   4451  HB1 ASP A 930      40.420  49.860  47.390  1.00  0.00           H
ATOM   4452  HB2 ASP A 930      41.230  51.400  47.630  1.00  0.00           H
ATOM   4453  CG  ASP A 930      42.590  49.800  47.120  1.00  0.00           C
ATOM   4454  OD1 ASP A 930      43.480  50.050  46.300  1.00  0.00           O
ATOM   4455  OD2 ASP A 930      42.860  49.170  48.150  1.00  0.00           O
ATOM   4456  C   ASP A 930      40.750  49.870  44.370  1.00  0.00           C
ATOM   4457  O   ASP A 930      41.730  49.340  43.820  1.00  0.00           O
ATOM   4458  N   GLN A 931      39.490  49.450  44.120  1.00  0.00           N
ATOM   4459  HN  GLN A 931      38.730  49.690  44.730  1.00  0.00           H
ATOM   4460  CA  GLN A 931      39.090  48.630  42.970  1.00  0.00           C
ATOM   4461  HA  GLN A 931      39.750  47.790  42.820  1.00  0.00           H
ATOM   4462  CB  GLN A 931      37.700  48.010  43.050  1.00  0.00           C
ATOM   4463  HB1 GLN A 931      37.060  48.880  43.320  1.00  0.00           H
ATOM   4464  HB2 GLN A 931      37.750  47.420  43.990  1.00  0.00           H
ATOM   4465  CG  GLN A 931      37.260  47.180  41.780  1.00  0.00           C
ATOM   4466  HG1 GLN A 931      37.190  47.820  40.860  1.00  0.00           H
ATOM   4467  HG2 GLN A 931      36.190  46.920  41.910  1.00  0.00           H
ATOM   4468  CD  GLN A 931      38.080  45.920  41.600  1.00  0.00           C
ATOM   4469  OE1 GLN A 931      38.310  45.230  42.570  1.00  0.00           O
ATOM   4470  NE2 GLN A 931      38.600  45.630  40.390  1.00  0.00           N
ATOM   4471 HE21 GLN A 931      38.890  44.690  40.210  1.00  0.00           H
ATOM   4472 HE22 GLN A 931      38.780  46.510  39.930  1.00  0.00           H
ATOM   4473  C   GLN A 931      39.330  49.340  41.630  1.00  0.00           C
ATOM   4474  O   GLN A 931      39.580  48.800  40.610  1.00  0.00           O
ATOM   4475  N   GLN A 932      39.010  50.650  41.590  1.00  0.00           N
ATOM   4476  HN  GLN A 932      38.310  50.900  42.250  1.00  0.00           H
ATOM   4477  CA  GLN A 932      39.220  51.420  40.290  1.00  0.00           C
ATOM   4478  HA  GLN A 932      38.800  50.850  39.460  1.00  0.00           H
ATOM   4479  CB  GLN A 932      38.490  52.840  40.180  1.00  0.00           C
ATOM   4480  HB1 GLN A 932      38.900  53.310  39.270  1.00  0.00           H
ATOM   4481  HB2 GLN A 932      38.870  53.520  40.970  1.00  0.00           H
ATOM   4482  CG  GLN A 932      37.000  52.850  39.900  1.00  0.00           C
ATOM   4483  HG1 GLN A 932      36.630  53.740  39.360  1.00  0.00           H
ATOM   4484  HG2 GLN A 932      36.360  52.650  40.780  1.00  0.00           H
ATOM   4485  CD  GLN A 932      36.630  51.700  38.930  1.00  0.00           C
ATOM   4486  OE1 GLN A 932      36.080  50.710  39.370  1.00  0.00           O
ATOM   4487  NE2 GLN A 932      36.860  51.840  37.570  1.00  0.00           N
ATOM   4488 HE21 GLN A 932      37.020  52.760  37.190  1.00  0.00           H
ATOM   4489 HE22 GLN A 932      36.570  51.130  36.940  1.00  0.00           H
ATOM   4490  C   GLN A 932      40.740  51.370  39.870  1.00  0.00           C
ATOM   4491  O   GLN A 932      41.040  51.020  38.760  1.00  0.00           O
ATOM   4492  N   ILE A 933      41.620  51.590  40.860  1.00  0.00           N
ATOM   4493  HN  ILE A 933      41.360  51.850  41.790  1.00  0.00           H
ATOM   4494  CA  ILE A 933      43.040  51.440  40.700  1.00  0.00           C
ATOM   4495  HA  ILE A 933      43.250  52.100  39.870  1.00  0.00           H
ATOM   4496  CB  ILE A 933      43.660  52.050  41.870  1.00  0.00           C
ATOM   4497  HB  ILE A 933      43.410  51.440  42.780  1.00  0.00           H
ATOM   4498  CG2 ILE A 933      45.190  51.810  41.820  1.00  0.00           C
ATOM   4499 HG21 ILE A 933      45.390  50.730  42.020  1.00  0.00           H
ATOM   4500 HG22 ILE A 933      45.730  52.340  42.630  1.00  0.00           H
ATOM   4501 HG23 ILE A 933      45.570  52.180  40.840  1.00  0.00           H
ATOM   4502  CG1 ILE A 933      43.330  53.550  42.010  1.00  0.00           C
ATOM   4503 HG11 ILE A 933      43.900  53.980  42.860  1.00  0.00           H
ATOM   4504 HG12 ILE A 933      42.260  53.700  42.270  1.00  0.00           H
ATOM   4505  CD  ILE A 933      43.590  54.400  40.720  1.00  0.00           C
ATOM   4506  HD1 ILE A 933      42.850  54.390  39.890  1.00  0.00           H
ATOM   4507  HD2 ILE A 933      44.550  54.250  40.180  1.00  0.00           H
ATOM   4508  HD3 ILE A 933      43.470  55.490  40.910  1.00  0.00           H
ATOM   4509  C   ILE A 933      43.510  50.020  40.360  1.00  0.00           C
ATOM   4510  O   ILE A 933      44.370  49.770  39.530  1.00  0.00           O
ATOM   4511  N   THR A 934      42.940  49.000  41.030  1.00  0.00           N
ATOM   4512  HN  THR A 934      42.380  49.250  41.810  1.00  0.00           H
ATOM   4513  CA  THR A 934      43.110  47.580  40.550  1.00  0.00           C
ATOM   4514  HA  THR A 934      44.170  47.450  40.390  1.00  0.00           H
ATOM   4515  CB  THR A 934      42.890  46.440  41.600  1.00  0.00           C
ATOM   4516  HB  THR A 934      41.840  46.430  41.990  1.00  0.00           H
ATOM   4517  OG1 THR A 934      43.480  46.790  42.860  1.00  0.00           O
ATOM   4518  HG1 THR A 934      42.780  46.540  43.480  1.00  0.00           H
ATOM   4519  CG2 THR A 934      43.330  45.060  41.160  1.00  0.00           C
ATOM   4520 HG21 THR A 934      43.360  44.360  42.020  1.00  0.00           H
ATOM   4521 HG22 THR A 934      44.390  45.010  40.810  1.00  0.00           H
ATOM   4522 HG23 THR A 934      42.640  44.690  40.370  1.00  0.00           H
ATOM   4523  C   THR A 934      42.520  47.210  39.210  1.00  0.00           C
ATOM   4524  O   THR A 934      43.160  46.510  38.460  1.00  0.00           O
ATOM   4525  N   ALA A 935      41.280  47.660  38.810  1.00  0.00           N
ATOM   4526  HN  ALA A 935      40.760  48.220  39.450  1.00  0.00           H
ATOM   4527  CA  ALA A 935      40.740  47.300  37.520  1.00  0.00           C
ATOM   4528  HA  ALA A 935      40.780  46.220  37.510  1.00  0.00           H
ATOM   4529  CB  ALA A 935      39.370  47.920  37.320  1.00  0.00           C
ATOM   4530  HB1 ALA A 935      39.480  49.010  37.450  1.00  0.00           H
ATOM   4531  HB2 ALA A 935      38.650  47.730  38.140  1.00  0.00           H
ATOM   4532  HB3 ALA A 935      38.890  47.650  36.350  1.00  0.00           H
ATOM   4533  C   ALA A 935      41.650  47.700  36.270  1.00  0.00           C
ATOM   4534  O   ALA A 935      41.670  47.010  35.290  1.00  0.00           O
ATOM   4535  N   VAL A 936      42.480  48.730  36.380  1.00  0.00           N
ATOM   4536  HN  VAL A 936      42.310  49.310  37.170  1.00  0.00           H
ATOM   4537  CA  VAL A 936      43.520  49.100  35.400  1.00  0.00           C
ATOM   4538  HA  VAL A 936      43.090  49.270  34.410  1.00  0.00           H
ATOM   4539  CB  VAL A 936      44.390  50.210  36.040  1.00  0.00           C
ATOM   4540  HB  VAL A 936      44.910  49.850  36.940  1.00  0.00           H
ATOM   4541  CG1 VAL A 936      45.630  50.710  35.150  1.00  0.00           C
ATOM   4542 HG11 VAL A 936      46.520  50.030  35.170  1.00  0.00           H
ATOM   4543 HG12 VAL A 936      45.920  51.710  35.530  1.00  0.00           H
ATOM   4544 HG13 VAL A 936      45.390  50.920  34.090  1.00  0.00           H
ATOM   4545  CG2 VAL A 936      43.530  51.500  36.430  1.00  0.00           C
ATOM   4546 HG21 VAL A 936      44.240  52.240  36.860  1.00  0.00           H
ATOM   4547 HG22 VAL A 936      42.730  51.180  37.140  1.00  0.00           H
ATOM   4548 HG23 VAL A 936      43.030  51.860  35.510  1.00  0.00           H
ATOM   4549  C   VAL A 936      44.460  47.930  35.020  1.00  0.00           C
ATOM   4550  O   VAL A 936      44.750  47.630  33.870  1.00  0.00           O
ATOM   4551  N   ILE A 937      44.870  47.140  36.070  1.00  0.00           N
ATOM   4552  HN  ILE A 937      44.820  47.480  37.010  1.00  0.00           H
ATOM   4553  CA  ILE A 937      45.620  45.940  35.910  1.00  0.00           C
ATOM   4554  HA  ILE A 937      46.560  46.080  35.400  1.00  0.00           H
ATOM   4555  CB  ILE A 937      46.020  45.380  37.230  1.00  0.00           C
ATOM   4556  HB  ILE A 937      45.160  44.990  37.830  1.00  0.00           H
ATOM   4557  CG2 ILE A 937      46.920  44.130  37.090  1.00  0.00           C
ATOM   4558 HG21 ILE A 937      47.170  43.700  38.090  1.00  0.00           H
ATOM   4559 HG22 ILE A 937      47.890  44.370  36.610  1.00  0.00           H
ATOM   4560 HG23 ILE A 937      46.540  43.270  36.490  1.00  0.00           H
ATOM   4561  CG1 ILE A 937      46.730  46.420  38.230  1.00  0.00           C
ATOM   4562 HG11 ILE A 937      47.270  45.680  38.860  1.00  0.00           H
ATOM   4563 HG12 ILE A 937      46.070  47.010  38.910  1.00  0.00           H
ATOM   4564  CD  ILE A 937      47.780  47.410  37.470  1.00  0.00           C
ATOM   4565  HD1 ILE A 937      48.460  47.800  38.260  1.00  0.00           H
ATOM   4566  HD2 ILE A 937      47.140  48.200  37.040  1.00  0.00           H
ATOM   4567  HD3 ILE A 937      48.430  47.020  36.670  1.00  0.00           H
ATOM   4568  C   ILE A 937      44.930  44.830  35.070  1.00  0.00           C
ATOM   4569  O   ILE A 937      45.610  44.170  34.260  1.00  0.00           O
ATOM   4570  N   ILE A 938      43.620  44.700  35.190  1.00  0.00           N
ATOM   4571  HN  ILE A 938      43.200  45.420  35.730  1.00  0.00           H
ATOM   4572  CA  ILE A 938      42.760  43.680  34.570  1.00  0.00           C
ATOM   4573  HA  ILE A 938      43.490  42.880  34.470  1.00  0.00           H
ATOM   4574  CB  ILE A 938      41.610  43.380  35.550  1.00  0.00           C
ATOM   4575  HB  ILE A 938      40.890  44.230  35.620  1.00  0.00           H
ATOM   4576  CG2 ILE A 938      40.660  42.240  35.120  1.00  0.00           C
ATOM   4577 HG21 ILE A 938      39.840  42.170  35.850  1.00  0.00           H
ATOM   4578 HG22 ILE A 938      41.300  41.330  35.100  1.00  0.00           H
ATOM   4579 HG23 ILE A 938      40.380  42.420  34.060  1.00  0.00           H
ATOM   4580  CG1 ILE A 938      42.110  43.140  36.960  1.00  0.00           C
ATOM   4581 HG11 ILE A 938      41.220  43.050  37.610  1.00  0.00           H
ATOM   4582 HG12 ILE A 938      42.500  44.140  37.260  1.00  0.00           H
ATOM   4583  CD  ILE A 938      43.160  42.000  37.040  1.00  0.00           C
ATOM   4584  HD1 ILE A 938      43.650  42.240  38.000  1.00  0.00           H
ATOM   4585  HD2 ILE A 938      43.980  42.030  36.280  1.00  0.00           H
ATOM   4586  HD3 ILE A 938      42.730  40.990  37.130  1.00  0.00           H
ATOM   4587  C   ILE A 938      42.290  44.140  33.200  1.00  0.00           C
ATOM   4588  O   ILE A 938      42.110  43.300  32.300  1.00  0.00           O
ATOM   4589  N   ASN A 939      42.090  45.490  32.970  1.00  0.00           N
ATOM   4590  HN  ASN A 939      42.420  46.060  33.700  1.00  0.00           H
ATOM   4591  CA  ASN A 939      41.560  46.070  31.740  1.00  0.00           C
ATOM   4592  HA  ASN A 939      40.590  45.620  31.580  1.00  0.00           H
ATOM   4593  CB  ASN A 939      41.240  47.590  31.910  1.00  0.00           C
ATOM   4594  HB1 ASN A 939      42.200  48.110  32.160  1.00  0.00           H
ATOM   4595  HB2 ASN A 939      40.660  47.680  32.860  1.00  0.00           H
ATOM   4596  CG  ASN A 939      40.490  48.150  30.780  1.00  0.00           C
ATOM   4597  OD1 ASN A 939      39.770  47.550  30.000  1.00  0.00           O
ATOM   4598  ND2 ASN A 939      40.640  49.530  30.630  1.00  0.00           N
ATOM   4599 HD21 ASN A 939      40.980  49.970  31.450  1.00  0.00           H
ATOM   4600 HD22 ASN A 939      40.160  49.920  29.850  1.00  0.00           H
ATOM   4601  C   ASN A 939      42.460  45.790  30.550  1.00  0.00           C
ATOM   4602  O   ASN A 939      43.570  46.380  30.430  1.00  0.00           O
ATOM   4603  N   ARG A 940      42.210  44.870  29.650  1.00  0.00           N
ATOM   4604  HN  ARG A 940      41.300  44.460  29.660  1.00  0.00           H
ATOM   4605  CA  ARG A 940      43.020  44.360  28.600  1.00  0.00           C
ATOM   4606  HA  ARG A 940      43.830  43.860  29.120  1.00  0.00           H
ATOM   4607  CB  ARG A 940      42.080  43.260  27.920  1.00  0.00           C
ATOM   4608  HB1 ARG A 940      42.780  42.890  27.140  1.00  0.00           H
ATOM   4609  HB2 ARG A 940      41.220  43.650  27.320  1.00  0.00           H
ATOM   4610  CG  ARG A 940      41.630  42.080  28.870  1.00  0.00           C
ATOM   4611  HG1 ARG A 940      40.890  41.510  28.280  1.00  0.00           H
ATOM   4612  HG2 ARG A 940      41.110  42.550  29.730  1.00  0.00           H
ATOM   4613  CD  ARG A 940      42.690  41.090  29.590  1.00  0.00           C
ATOM   4614  HD1 ARG A 940      42.060  40.420  30.220  1.00  0.00           H
ATOM   4615  HD2 ARG A 940      43.300  41.700  30.280  1.00  0.00           H
ATOM   4616  NE  ARG A 940      43.470  40.270  28.550  1.00  0.00           N
ATOM   4617  HE  ARG A 940      42.970  40.000  27.720  1.00  0.00           H
ATOM   4618  CZ  ARG A 940      44.700  39.790  28.790  1.00  0.00           C
ATOM   4619  NH1 ARG A 940      45.220  38.840  28.100  1.00  0.00           N
ATOM   4620 HH11 ARG A 940      44.660  38.490  27.350  1.00  0.00           H
ATOM   4621 HH12 ARG A 940      46.190  38.580  28.250  1.00  0.00           H
ATOM   4622  NH2 ARG A 940      45.350  40.270  29.850  1.00  0.00           N
ATOM   4623 HH21 ARG A 940      45.210  41.230  30.070  1.00  0.00           H
ATOM   4624 HH22 ARG A 940      46.280  39.950  30.030  1.00  0.00           H
ATOM   4625  C   ARG A 940      43.590  45.360  27.570  1.00  0.00           C
ATOM   4626  O   ARG A 940      42.840  46.160  27.070  1.00  0.00           O
ATOM   4627  N   LYS A 941      44.870  45.320  27.290  1.00  0.00           N
ATOM   4628  HN  LYS A 941      45.450  44.750  27.850  1.00  0.00           H
ATOM   4629  CA  LYS A 941      45.420  45.780  26.000  1.00  0.00           C
ATOM   4630  HA  LYS A 941      44.690  46.290  25.400  1.00  0.00           H
ATOM   4631  CB  LYS A 941      46.630  46.790  26.100  1.00  0.00           C
ATOM   4632  HB1 LYS A 941      47.090  46.870  25.100  1.00  0.00           H
ATOM   4633  HB2 LYS A 941      47.410  46.190  26.610  1.00  0.00           H
ATOM   4634  CG  LYS A 941      46.410  48.140  26.740  1.00  0.00           C
ATOM   4635  HG1 LYS A 941      47.340  48.730  26.570  1.00  0.00           H
ATOM   4636  HG2 LYS A 941      46.310  48.040  27.850  1.00  0.00           H
ATOM   4637  CD  LYS A 941      45.210  48.940  26.210  1.00  0.00           C
ATOM   4638  HD1 LYS A 941      44.350  48.520  26.780  1.00  0.00           H
ATOM   4639  HD2 LYS A 941      45.080  48.780  25.110  1.00  0.00           H
ATOM   4640  CE  LYS A 941      45.230  50.440  26.510  1.00  0.00           C
ATOM   4641  HE1 LYS A 941      44.270  50.940  26.250  1.00  0.00           H
ATOM   4642  HE2 LYS A 941      45.990  50.870  25.820  1.00  0.00           H
ATOM   4643  NZ  LYS A 941      45.650  50.560  27.970  1.00  0.00           N
ATOM   4644  HZ1 LYS A 941      45.290  51.440  28.370  1.00  0.00           H
ATOM   4645  HZ2 LYS A 941      46.680  50.460  28.150  1.00  0.00           H
ATOM   4646  HZ3 LYS A 941      45.170  49.850  28.560  1.00  0.00           H
ATOM   4647  C   LYS A 941      45.820  44.580  25.140  1.00  0.00           C
ATOM   4648  O   LYS A 941      45.890  44.620  23.910  1.00  0.00           O
ATOM   4649  N   GLU A 942      46.030  43.420  25.800  1.00  0.00           N
ATOM   4650  HN  GLU A 942      46.150  43.410  26.790  1.00  0.00           H
ATOM   4651  CA  GLU A 942      46.140  42.090  25.160  1.00  0.00           C
ATOM   4652  HA  GLU A 942      46.690  42.170  24.240  1.00  0.00           H
ATOM   4653  CB  GLU A 942      47.040  41.140  26.010  1.00  0.00           C
ATOM   4654  HB1 GLU A 942      46.930  40.160  25.480  1.00  0.00           H
ATOM   4655  HB2 GLU A 942      46.710  41.040  27.060  1.00  0.00           H
ATOM   4656  CG  GLU A 942      48.550  41.540  25.990  1.00  0.00           C
ATOM   4657  HG1 GLU A 942      48.700  42.640  25.890  1.00  0.00           H
ATOM   4658  HG2 GLU A 942      49.030  41.030  25.120  1.00  0.00           H
ATOM   4659  CD  GLU A 942      49.270  40.850  27.190  1.00  0.00           C
ATOM   4660  OE1 GLU A 942      49.200  39.610  27.150  1.00  0.00           O
ATOM   4661  OE2 GLU A 942      50.020  41.380  28.080  1.00  0.00           O
ATOM   4662  C   GLU A 942      44.830  41.490  24.780  1.00  0.00           C
ATOM   4663  O   GLU A 942      43.770  42.060  25.050  1.00  0.00           O
ATOM   4664  N   HSD A 943      44.790  40.350  24.090  1.00  0.00           N
ATOM   4665  HN  HSD A 943      45.650  39.880  23.870  1.00  0.00           H
ATOM   4666  CA  HSD A 943      43.610  39.540  23.740  1.00  0.00           C
ATOM   4667  HA  HSD A 943      43.170  40.100  22.930  1.00  0.00           H
ATOM   4668  CB  HSD A 943      44.070  38.130  23.210  1.00  0.00           C
ATOM   4669  HB1 HSD A 943      44.620  38.310  22.260  1.00  0.00           H
ATOM   4670  HB2 HSD A 943      43.190  37.490  23.000  1.00  0.00           H
ATOM   4671  ND1 HSD A 943      44.440  36.440  25.030  1.00  0.00           N
ATOM   4672  HD1 HSD A 943      43.490  36.380  25.320  1.00  0.00           H
ATOM   4673  CG  HSD A 943      44.960  37.310  24.150  1.00  0.00           C
ATOM   4674  CE1 HSD A 943      45.460  35.810  25.700  1.00  0.00           C
ATOM   4675  HE1 HSD A 943      45.240  35.050  26.460  1.00  0.00           H
ATOM   4676  NE2 HSD A 943      46.620  36.270  25.240  1.00  0.00           N
ATOM   4677  CD2 HSD A 943      46.290  37.210  24.200  1.00  0.00           C
ATOM   4678  HD2 HSD A 943      47.060  37.800  23.740  1.00  0.00           H
ATOM   4679  C   HSD A 943      42.520  39.420  24.770  1.00  0.00           C
ATOM   4680  O   HSD A 943      42.680  39.460  25.950  1.00  0.00           O
ATOM   4681  N   LYS A 944      41.250  39.370  24.210  1.00  0.00           N
ATOM   4682  HN  LYS A 944      41.070  39.360  23.230  1.00  0.00           H
ATOM   4683  CA  LYS A 944      40.170  39.050  25.060  1.00  0.00           C
ATOM   4684  HA  LYS A 944      40.000  39.900  25.710  1.00  0.00           H
ATOM   4685  CB  LYS A 944      38.820  38.970  24.330  1.00  0.00           C
ATOM   4686  HB1 LYS A 944      37.990  38.520  24.910  1.00  0.00           H
ATOM   4687  HB2 LYS A 944      38.940  38.220  23.520  1.00  0.00           H
ATOM   4688  CG  LYS A 944      38.350  40.410  23.860  1.00  0.00           C
ATOM   4689  HG1 LYS A 944      39.150  40.760  23.160  1.00  0.00           H
ATOM   4690  HG2 LYS A 944      38.350  41.190  24.650  1.00  0.00           H
ATOM   4691  CD  LYS A 944      36.900  40.370  23.290  1.00  0.00           C
ATOM   4692  HD1 LYS A 944      36.310  39.960  24.140  1.00  0.00           H
ATOM   4693  HD2 LYS A 944      36.900  39.670  22.430  1.00  0.00           H
ATOM   4694  CE  LYS A 944      36.300  41.720  22.930  1.00  0.00           C
ATOM   4695  HE1 LYS A 944      36.220  42.470  23.750  1.00  0.00           H
ATOM   4696  HE2 LYS A 944      35.260  41.470  22.650  1.00  0.00           H
ATOM   4697  NZ  LYS A 944      36.920  42.260  21.680  1.00  0.00           N
ATOM   4698  HZ1 LYS A 944      36.520  43.150  21.300  1.00  0.00           H
ATOM   4699  HZ2 LYS A 944      36.940  41.520  20.950  1.00  0.00           H
ATOM   4700  HZ3 LYS A 944      37.950  42.380  21.750  1.00  0.00           H
ATOM   4701  C   LYS A 944      40.220  37.830  26.020  1.00  0.00           C
ATOM   4702  O   LYS A 944      40.850  36.850  25.640  1.00  0.00           O
ATOM   4703  N   LEU A 945      39.510  37.890  27.140  1.00  0.00           N
ATOM   4704  HN  LEU A 945      39.110  38.760  27.410  1.00  0.00           H
ATOM   4705  CA  LEU A 945      39.130  36.800  27.980  1.00  0.00           C
ATOM   4706  HA  LEU A 945      40.000  36.200  28.190  1.00  0.00           H
ATOM   4707  CB  LEU A 945      38.640  37.460  29.300  1.00  0.00           C
ATOM   4708  HB1 LEU A 945      38.450  36.580  29.960  1.00  0.00           H
ATOM   4709  HB2 LEU A 945      37.690  38.020  29.200  1.00  0.00           H
ATOM   4710  CG  LEU A 945      39.680  38.230  30.090  1.00  0.00           C
ATOM   4711  HG  LEU A 945      39.810  39.200  29.580  1.00  0.00           H
ATOM   4712  CD1 LEU A 945      39.200  38.500  31.470  1.00  0.00           C
ATOM   4713 HD11 LEU A 945      39.930  39.000  32.150  1.00  0.00           H
ATOM   4714 HD12 LEU A 945      39.030  37.590  32.100  1.00  0.00           H
ATOM   4715 HD13 LEU A 945      38.260  39.070  31.620  1.00  0.00           H
ATOM   4716  CD2 LEU A 945      41.070  37.540  30.310  1.00  0.00           C
ATOM   4717 HD21 LEU A 945      40.890  36.640  30.920  1.00  0.00           H
ATOM   4718 HD22 LEU A 945      41.770  38.300  30.730  1.00  0.00           H
ATOM   4719 HD23 LEU A 945      41.390  37.200  29.300  1.00  0.00           H
ATOM   4720  C   LEU A 945      38.090  35.870  27.310  1.00  0.00           C
ATOM   4721  O   LEU A 945      37.250  36.230  26.460  1.00  0.00           O
ATOM   4722  N   LYS A 946      38.190  34.590  27.610  1.00  0.00           N
ATOM   4723  HN  LYS A 946      39.030  34.290  28.060  1.00  0.00           H
ATOM   4724  CA  LYS A 946      37.490  33.470  27.080  1.00  0.00           C
ATOM   4725  HA  LYS A 946      36.870  33.770  26.240  1.00  0.00           H
ATOM   4726  CB  LYS A 946      38.590  32.360  26.740  1.00  0.00           C
ATOM   4727  HB1 LYS A 946      38.020  31.430  26.500  1.00  0.00           H
ATOM   4728  HB2 LYS A 946      39.220  32.090  27.620  1.00  0.00           H
ATOM   4729  CG  LYS A 946      39.410  32.680  25.500  1.00  0.00           C
ATOM   4730  HG1 LYS A 946      40.150  31.860  25.360  1.00  0.00           H
ATOM   4731  HG2 LYS A 946      39.980  33.600  25.720  1.00  0.00           H
ATOM   4732  CD  LYS A 946      38.540  32.870  24.230  1.00  0.00           C
ATOM   4733  HD1 LYS A 946      38.200  33.920  24.400  1.00  0.00           H
ATOM   4734  HD2 LYS A 946      37.610  32.290  24.380  1.00  0.00           H
ATOM   4735  CE  LYS A 946      39.300  32.540  22.950  1.00  0.00           C
ATOM   4736  HE1 LYS A 946      39.390  31.450  22.790  1.00  0.00           H
ATOM   4737  HE2 LYS A 946      40.310  32.990  23.100  1.00  0.00           H
ATOM   4738  NZ  LYS A 946      38.650  33.190  21.770  1.00  0.00           N
ATOM   4739  HZ1 LYS A 946      37.630  33.000  21.680  1.00  0.00           H
ATOM   4740  HZ2 LYS A 946      39.260  33.010  20.950  1.00  0.00           H
ATOM   4741  HZ3 LYS A 946      38.700  34.200  22.030  1.00  0.00           H
ATOM   4742  C   LYS A 946      36.620  32.990  28.160  1.00  0.00           C
ATOM   4743  O   LYS A 946      35.430  32.630  27.930  1.00  0.00           O
ATOM   4744  N   LYS A 947      37.170  32.990  29.390  1.00  0.00           N
ATOM   4745  HN  LYS A 947      38.070  33.250  29.710  1.00  0.00           H
ATOM   4746  CA  LYS A 947      36.430  32.480  30.540  1.00  0.00           C
ATOM   4747  HA  LYS A 947      35.530  31.950  30.290  1.00  0.00           H
ATOM   4748  CB  LYS A 947      37.280  31.590  31.430  1.00  0.00           C
ATOM   4749  HB1 LYS A 947      36.830  31.330  32.410  1.00  0.00           H
ATOM   4750  HB2 LYS A 947      38.300  32.000  31.550  1.00  0.00           H
ATOM   4751  CG  LYS A 947      37.440  30.150  30.990  1.00  0.00           C
ATOM   4752  HG1 LYS A 947      38.020  30.120  30.040  1.00  0.00           H
ATOM   4753  HG2 LYS A 947      36.410  29.740  30.830  1.00  0.00           H
ATOM   4754  CD  LYS A 947      38.230  29.310  32.060  1.00  0.00           C
ATOM   4755  HD1 LYS A 947      37.710  29.480  33.020  1.00  0.00           H
ATOM   4756  HD2 LYS A 947      39.180  29.860  32.200  1.00  0.00           H
ATOM   4757  CE  LYS A 947      38.420  27.890  31.500  1.00  0.00           C
ATOM   4758  HE1 LYS A 947      39.060  28.050  30.600  1.00  0.00           H
ATOM   4759  HE2 LYS A 947      37.470  27.390  31.250  1.00  0.00           H
ATOM   4760  NZ  LYS A 947      39.330  27.260  32.520  1.00  0.00           N
ATOM   4761  HZ1 LYS A 947      39.670  26.350  32.170  1.00  0.00           H
ATOM   4762  HZ2 LYS A 947      38.810  27.110  33.410  1.00  0.00           H
ATOM   4763  HZ3 LYS A 947      40.190  27.840  32.640  1.00  0.00           H
ATOM   4764  C   LYS A 947      35.940  33.630  31.440  1.00  0.00           C
ATOM   4765  O   LYS A 947      35.500  33.320  32.540  1.00  0.00           O
ATOM   4766  N   GLY A 948      36.280  34.820  30.990  1.00  0.00           N
ATOM   4767  HN  GLY A 948      36.690  34.860  30.080  1.00  0.00           H
ATOM   4768  CA  GLY A 948      36.140  36.040  31.790  1.00  0.00           C
ATOM   4769  HA1 GLY A 948      36.110  36.870  31.110  1.00  0.00           H
ATOM   4770  HA2 GLY A 948      36.970  36.210  32.470  1.00  0.00           H
ATOM   4771  C   GLY A 948      34.910  36.290  32.690  1.00  0.00           C
ATOM   4772  O   GLY A 948      33.770  36.140  32.250  1.00  0.00           O
ATOM   4773  N   ALA A 949      35.080  36.740  33.960  1.00  0.00           N
ATOM   4774  HN  ALA A 949      36.010  36.670  34.320  1.00  0.00           H
ATOM   4775  CA  ALA A 949      34.090  37.200  34.890  1.00  0.00           C
ATOM   4776  HA  ALA A 949      33.290  36.480  34.760  1.00  0.00           H
ATOM   4777  CB  ALA A 949      34.660  37.230  36.330  1.00  0.00           C
ATOM   4778  HB1 ALA A 949      33.960  37.790  36.970  1.00  0.00           H
ATOM   4779  HB2 ALA A 949      35.640  37.750  36.430  1.00  0.00           H
ATOM   4780  HB3 ALA A 949      34.710  36.200  36.720  1.00  0.00           H
ATOM   4781  C   ALA A 949      33.540  38.560  34.450  1.00  0.00           C
ATOM   4782  O   ALA A 949      34.140  39.350  33.680  1.00  0.00           O
ATOM   4783  N   GLY A 950      32.300  38.830  34.900  1.00  0.00           N
ATOM   4784  HN  GLY A 950      31.940  38.090  35.450  1.00  0.00           H
ATOM   4785  CA  GLY A 950      31.560  40.070  34.820  1.00  0.00           C
ATOM   4786  HA1 GLY A 950      30.740  39.920  35.500  1.00  0.00           H
ATOM   4787  HA2 GLY A 950      31.360  40.210  33.770  1.00  0.00           H
ATOM   4788  C   GLY A 950      32.220  41.350  35.340  1.00  0.00           C
ATOM   4789  O   GLY A 950      32.810  41.280  36.430  1.00  0.00           O
ATOM   4790  N   TYR A 951      32.130  42.460  34.590  1.00  0.00           N
ATOM   4791  HN  TYR A 951      31.630  42.540  33.730  1.00  0.00           H
ATOM   4792  CA  TYR A 951      32.980  43.640  34.910  1.00  0.00           C
ATOM   4793  HA  TYR A 951      33.980  43.250  34.810  1.00  0.00           H
ATOM   4794  CB  TYR A 951      32.720  44.830  33.950  1.00  0.00           C
ATOM   4795  HB1 TYR A 951      33.300  45.740  34.160  1.00  0.00           H
ATOM   4796  HB2 TYR A 951      31.630  45.040  34.020  1.00  0.00           H
ATOM   4797  CG  TYR A 951      33.050  44.470  32.490  1.00  0.00           C
ATOM   4798  CD1 TYR A 951      33.890  43.390  32.070  1.00  0.00           C
ATOM   4799  HD1 TYR A 951      34.180  42.610  32.770  1.00  0.00           H
ATOM   4800  CE1 TYR A 951      34.060  43.070  30.730  1.00  0.00           C
ATOM   4801  HE1 TYR A 951      34.640  42.200  30.440  1.00  0.00           H
ATOM   4802  CZ  TYR A 951      33.650  43.960  29.740  1.00  0.00           C
ATOM   4803  OH  TYR A 951      33.980  43.780  28.390  1.00  0.00           O
ATOM   4804  HH  TYR A 951      34.060  44.620  27.930  1.00  0.00           H
ATOM   4805  CD2 TYR A 951      32.760  45.390  31.480  1.00  0.00           C
ATOM   4806  HD2 TYR A 951      32.220  46.260  31.820  1.00  0.00           H
ATOM   4807  CE2 TYR A 951      33.010  45.130  30.150  1.00  0.00           C
ATOM   4808  HE2 TYR A 951      32.660  45.960  29.560  1.00  0.00           H
ATOM   4809  C   TYR A 951      32.910  44.150  36.360  1.00  0.00           C
ATOM   4810  O   TYR A 951      33.930  44.570  36.930  1.00  0.00           O
ATOM   4811  N   HSD A 952      31.710  44.170  37.050  1.00  0.00           N
ATOM   4812  HN  HSD A 952      30.940  43.800  36.550  1.00  0.00           H
ATOM   4813  CA  HSD A 952      31.600  44.640  38.440  1.00  0.00           C
ATOM   4814  HA  HSD A 952      32.540  45.010  38.810  1.00  0.00           H
ATOM   4815  CB  HSD A 952      30.430  45.640  38.600  1.00  0.00           C
ATOM   4816  HB1 HSD A 952      30.380  45.940  39.670  1.00  0.00           H
ATOM   4817  HB2 HSD A 952      29.450  45.270  38.230  1.00  0.00           H
ATOM   4818  ND1 HSD A 952      30.990  48.050  37.910  1.00  0.00           N
ATOM   4819  HD1 HSD A 952      31.560  48.310  38.700  1.00  0.00           H
ATOM   4820  CG  HSD A 952      30.600  46.820  37.700  1.00  0.00           C
ATOM   4821  CE1 HSD A 952      30.460  48.850  36.970  1.00  0.00           C
ATOM   4822  HE1 HSD A 952      30.560  49.930  36.940  1.00  0.00           H
ATOM   4823  NE2 HSD A 952      29.790  48.200  36.100  1.00  0.00           N
ATOM   4824  CD2 HSD A 952      29.870  46.880  36.560  1.00  0.00           C
ATOM   4825  HD2 HSD A 952      29.300  46.180  35.950  1.00  0.00           H
ATOM   4826  C   HSD A 952      31.260  43.440  39.290  1.00  0.00           C
ATOM   4827  O   HSD A 952      30.760  43.590  40.380  1.00  0.00           O
ATOM   4828  N   LEU A 953      31.380  42.170  38.890  1.00  0.00           N
ATOM   4829  HN  LEU A 953      31.810  41.920  38.020  1.00  0.00           H
ATOM   4830  CA  LEU A 953      31.210  41.100  39.950  1.00  0.00           C
ATOM   4831  HA  LEU A 953      30.160  41.170  40.210  1.00  0.00           H
ATOM   4832  CB  LEU A 953      31.370  39.760  39.290  1.00  0.00           C
ATOM   4833  HB1 LEU A 953      32.410  39.700  38.890  1.00  0.00           H
ATOM   4834  HB2 LEU A 953      30.680  39.660  38.440  1.00  0.00           H
ATOM   4835  CG  LEU A 953      31.120  38.490  40.230  1.00  0.00           C
ATOM   4836  HG  LEU A 953      31.840  38.470  41.080  1.00  0.00           H
ATOM   4837  CD1 LEU A 953      29.720  38.620  40.840  1.00  0.00           C
ATOM   4838 HD11 LEU A 953      29.250  37.640  41.140  1.00  0.00           H
ATOM   4839 HD12 LEU A 953      29.050  39.140  40.130  1.00  0.00           H
ATOM   4840 HD13 LEU A 953      29.700  39.160  41.810  1.00  0.00           H
ATOM   4841  CD2 LEU A 953      31.320  37.190  39.430  1.00  0.00           C
ATOM   4842 HD21 LEU A 953      30.500  37.000  38.700  1.00  0.00           H
ATOM   4843 HD22 LEU A 953      31.210  36.410  40.210  1.00  0.00           H
ATOM   4844 HD23 LEU A 953      32.300  37.150  38.900  1.00  0.00           H
ATOM   4845  C   LEU A 953      32.160  41.150  41.190  1.00  0.00           C
ATOM   4846  O   LEU A 953      31.740  40.800  42.330  1.00  0.00           O
ATOM   4847  N   ASP A 954      33.420  41.640  40.940  1.00  0.00           N
ATOM   4848  HN  ASP A 954      33.710  41.990  40.060  1.00  0.00           H
ATOM   4849  CA  ASP A 954      34.360  41.690  42.030  1.00  0.00           C
ATOM   4850  HA  ASP A 954      34.540  40.690  42.390  1.00  0.00           H
ATOM   4851  CB  ASP A 954      35.710  42.160  41.520  1.00  0.00           C
ATOM   4852  HB1 ASP A 954      36.100  41.300  40.950  1.00  0.00           H
ATOM   4853  HB2 ASP A 954      36.470  42.340  42.310  1.00  0.00           H
ATOM   4854  CG  ASP A 954      35.600  43.430  40.620  1.00  0.00           C
ATOM   4855  OD1 ASP A 954      34.720  44.250  40.690  1.00  0.00           O
ATOM   4856  OD2 ASP A 954      36.660  43.400  39.710  1.00  0.00           O
ATOM   4857  HD2 ASP A 954      36.560  44.150  39.130  1.00  0.00           H
ATOM   4858  C   ASP A 954      33.940  42.490  43.320  1.00  0.00           C
ATOM   4859  O   ASP A 954      34.060  42.050  44.500  1.00  0.00           O
ATOM   4860  N   LEU A 955      33.350  43.650  43.100  1.00  0.00           N
ATOM   4861  HN  LEU A 955      33.110  43.980  42.180  1.00  0.00           H
ATOM   4862  CA  LEU A 955      32.780  44.510  44.080  1.00  0.00           C
ATOM   4863  HA  LEU A 955      33.590  44.500  44.820  1.00  0.00           H
ATOM   4864  CB  LEU A 955      32.610  45.970  43.630  1.00  0.00           C
ATOM   4865  HB1 LEU A 955      31.870  46.080  42.810  1.00  0.00           H
ATOM   4866  HB2 LEU A 955      33.610  46.390  43.350  1.00  0.00           H
ATOM   4867  CG  LEU A 955      32.160  47.010  44.710  1.00  0.00           C
ATOM   4868  HG  LEU A 955      31.100  46.760  44.940  1.00  0.00           H
ATOM   4869  CD1 LEU A 955      32.970  46.910  46.040  1.00  0.00           C
ATOM   4870 HD11 LEU A 955      32.740  47.750  46.740  1.00  0.00           H
ATOM   4871 HD12 LEU A 955      34.050  46.990  45.790  1.00  0.00           H
ATOM   4872 HD13 LEU A 955      32.850  45.910  46.520  1.00  0.00           H
ATOM   4873  CD2 LEU A 955      32.300  48.450  44.130  1.00  0.00           C
ATOM   4874 HD21 LEU A 955      31.450  48.570  43.420  1.00  0.00           H
ATOM   4875 HD22 LEU A 955      33.270  48.380  43.590  1.00  0.00           H
ATOM   4876 HD23 LEU A 955      32.420  49.250  44.880  1.00  0.00           H
ATOM   4877  C   LEU A 955      31.480  43.940  44.660  1.00  0.00           C
ATOM   4878  O   LEU A 955      31.220  44.000  45.870  1.00  0.00           O
ATOM   4879  N   LEU A 956      30.700  43.210  43.880  1.00  0.00           N
ATOM   4880  HN  LEU A 956      30.920  43.050  42.920  1.00  0.00           H
ATOM   4881  CA  LEU A 956      29.530  42.550  44.440  1.00  0.00           C
ATOM   4882  HA  LEU A 956      29.000  43.150  45.160  1.00  0.00           H
ATOM   4883  CB  LEU A 956      28.510  42.120  43.300  1.00  0.00           C
ATOM   4884  HB1 LEU A 956      29.220  41.590  42.610  1.00  0.00           H
ATOM   4885  HB2 LEU A 956      28.070  43.020  42.820  1.00  0.00           H
ATOM   4886  CG  LEU A 956      27.350  41.230  43.780  1.00  0.00           C
ATOM   4887  HG  LEU A 956      27.720  40.220  44.080  1.00  0.00           H
ATOM   4888  CD1 LEU A 956      26.370  41.830  44.870  1.00  0.00           C
ATOM   4889 HD11 LEU A 956      25.800  42.670  44.430  1.00  0.00           H
ATOM   4890 HD12 LEU A 956      27.050  42.300  45.610  1.00  0.00           H
ATOM   4891 HD13 LEU A 956      25.810  41.050  45.420  1.00  0.00           H
ATOM   4892  CD2 LEU A 956      26.490  40.790  42.600  1.00  0.00           C
ATOM   4893 HD21 LEU A 956      25.870  39.910  42.850  1.00  0.00           H
ATOM   4894 HD22 LEU A 956      27.110  40.460  41.740  1.00  0.00           H
ATOM   4895 HD23 LEU A 956      25.900  41.590  42.110  1.00  0.00           H
ATOM   4896  C   LEU A 956      29.900  41.420  45.390  1.00  0.00           C
ATOM   4897  O   LEU A 956      29.420  41.280  46.520  1.00  0.00           O
ATOM   4898  N   MET A 957      30.870  40.490  45.020  1.00  0.00           N
ATOM   4899  HN  MET A 957      31.270  40.540  44.100  1.00  0.00           H
ATOM   4900  CA  MET A 957      31.450  39.470  45.870  1.00  0.00           C
ATOM   4901  HA  MET A 957      30.600  38.890  46.200  1.00  0.00           H
ATOM   4902  CB  MET A 957      32.580  38.600  45.240  1.00  0.00           C
ATOM   4903  HB1 MET A 957      32.970  37.890  46.000  1.00  0.00           H
ATOM   4904  HB2 MET A 957      33.450  39.200  44.880  1.00  0.00           H
ATOM   4905  CG  MET A 957      32.100  37.830  43.970  1.00  0.00           C
ATOM   4906  HG1 MET A 957      32.960  37.250  43.580  1.00  0.00           H
ATOM   4907  HG2 MET A 957      31.860  38.500  43.120  1.00  0.00           H
ATOM   4908  SD  MET A 957      30.630  36.910  44.400  1.00  0.00           S
ATOM   4909  CE  MET A 957      30.860  35.750  43.060  1.00  0.00           C
ATOM   4910  HE1 MET A 957      31.310  34.790  43.380  1.00  0.00           H
ATOM   4911  HE2 MET A 957      31.480  36.200  42.250  1.00  0.00           H
ATOM   4912  HE3 MET A 957      29.930  35.470  42.530  1.00  0.00           H
ATOM   4913  C   MET A 957      32.080  40.000  47.110  1.00  0.00           C
ATOM   4914  O   MET A 957      31.930  39.490  48.190  1.00  0.00           O
ATOM   4915  N   VAL A 958      32.870  41.090  46.950  1.00  0.00           N
ATOM   4916  HN  VAL A 958      32.790  41.610  46.110  1.00  0.00           H
ATOM   4917  CA  VAL A 958      33.560  41.800  48.020  1.00  0.00           C
ATOM   4918  HA  VAL A 958      34.020  41.010  48.600  1.00  0.00           H
ATOM   4919  CB  VAL A 958      34.460  42.940  47.560  1.00  0.00           C
ATOM   4920  HB  VAL A 958      33.890  43.400  46.720  1.00  0.00           H
ATOM   4921  CG1 VAL A 958      34.760  44.040  48.710  1.00  0.00           C
ATOM   4922 HG11 VAL A 958      33.880  44.680  48.880  1.00  0.00           H
ATOM   4923 HG12 VAL A 958      35.520  44.670  48.180  1.00  0.00           H
ATOM   4924 HG13 VAL A 958      35.240  43.560  49.590  1.00  0.00           H
ATOM   4925  CG2 VAL A 958      35.640  42.250  46.900  1.00  0.00           C
ATOM   4926 HG21 VAL A 958      36.150  42.920  46.180  1.00  0.00           H
ATOM   4927 HG22 VAL A 958      35.380  41.380  46.270  1.00  0.00           H
ATOM   4928 HG23 VAL A 958      36.390  41.920  47.650  1.00  0.00           H
ATOM   4929  C   VAL A 958      32.540  42.240  49.080  1.00  0.00           C
ATOM   4930  O   VAL A 958      32.820  42.160  50.310  1.00  0.00           O
ATOM   4931  N   GLY A 959      31.410  42.870  48.610  1.00  0.00           N
ATOM   4932  HN  GLY A 959      31.320  42.900  47.620  1.00  0.00           H
ATOM   4933  CA  GLY A 959      30.350  43.330  49.570  1.00  0.00           C
ATOM   4934  HA1 GLY A 959      29.680  43.900  48.940  1.00  0.00           H
ATOM   4935  HA2 GLY A 959      30.810  43.980  50.300  1.00  0.00           H
ATOM   4936  C   GLY A 959      29.690  42.240  50.310  1.00  0.00           C
ATOM   4937  O   GLY A 959      29.410  42.400  51.510  1.00  0.00           O
ATOM   4938  N   VAL A 960      29.370  41.080  49.650  1.00  0.00           N
ATOM   4939  HN  VAL A 960      29.700  41.060  48.700  1.00  0.00           H
ATOM   4940  CA  VAL A 960      28.790  39.910  50.250  1.00  0.00           C
ATOM   4941  HA  VAL A 960      27.820  40.070  50.680  1.00  0.00           H
ATOM   4942  CB  VAL A 960      28.490  38.890  49.210  1.00  0.00           C
ATOM   4943  HB  VAL A 960      29.430  38.680  48.640  1.00  0.00           H
ATOM   4944  CG1 VAL A 960      28.290  37.510  49.850  1.00  0.00           C
ATOM   4945 HG11 VAL A 960      27.640  37.650  50.740  1.00  0.00           H
ATOM   4946 HG12 VAL A 960      29.210  37.010  50.200  1.00  0.00           H
ATOM   4947 HG13 VAL A 960      27.710  36.780  49.230  1.00  0.00           H
ATOM   4948  CG2 VAL A 960      27.350  39.220  48.300  1.00  0.00           C
ATOM   4949 HG21 VAL A 960      27.650  40.100  47.670  1.00  0.00           H
ATOM   4950 HG22 VAL A 960      26.410  39.520  48.800  1.00  0.00           H
ATOM   4951 HG23 VAL A 960      27.180  38.400  47.580  1.00  0.00           H
ATOM   4952  C   VAL A 960      29.710  39.400  51.280  1.00  0.00           C
ATOM   4953  O   VAL A 960      29.310  39.250  52.430  1.00  0.00           O
ATOM   4954  N   MET A 961      30.990  39.260  50.970  1.00  0.00           N
ATOM   4955  HN  MET A 961      31.250  39.180  50.020  1.00  0.00           H
ATOM   4956  CA  MET A 961      31.940  38.850  52.020  1.00  0.00           C
ATOM   4957  HA  MET A 961      31.520  37.990  52.540  1.00  0.00           H
ATOM   4958  CB  MET A 961      33.330  38.420  51.480  1.00  0.00           C
ATOM   4959  HB1 MET A 961      33.980  38.070  52.300  1.00  0.00           H
ATOM   4960  HB2 MET A 961      33.860  39.300  51.040  1.00  0.00           H
ATOM   4961  CG  MET A 961      33.300  37.310  50.450  1.00  0.00           C
ATOM   4962  HG1 MET A 961      34.260  36.730  50.420  1.00  0.00           H
ATOM   4963  HG2 MET A 961      32.930  37.640  49.460  1.00  0.00           H
ATOM   4964  SD  MET A 961      32.130  35.960  50.740  1.00  0.00           S
ATOM   4965  CE  MET A 961      32.950  35.530  52.370  1.00  0.00           C
ATOM   4966  HE1 MET A 961      32.720  36.280  53.160  1.00  0.00           H
ATOM   4967  HE2 MET A 961      34.020  35.270  52.290  1.00  0.00           H
ATOM   4968  HE3 MET A 961      32.640  34.520  52.730  1.00  0.00           H
ATOM   4969  C   MET A 961      32.180  39.770  53.170  1.00  0.00           C
ATOM   4970  O   MET A 961      32.220  39.230  54.290  1.00  0.00           O
ATOM   4971  N   LEU A 962      32.220  41.130  52.990  1.00  0.00           N
ATOM   4972  HN  LEU A 962      31.970  41.380  52.040  1.00  0.00           H
ATOM   4973  CA  LEU A 962      32.510  42.230  53.930  1.00  0.00           C
ATOM   4974  HA  LEU A 962      33.580  42.150  54.080  1.00  0.00           H
ATOM   4975  CB  LEU A 962      32.250  43.570  53.280  1.00  0.00           C
ATOM   4976  HB1 LEU A 962      31.140  43.670  53.190  1.00  0.00           H
ATOM   4977  HB2 LEU A 962      32.720  43.470  52.280  1.00  0.00           H
ATOM   4978  CG  LEU A 962      33.080  44.720  53.940  1.00  0.00           C
ATOM   4979  HG  LEU A 962      34.140  44.430  54.070  1.00  0.00           H
ATOM   4980  CD1 LEU A 962      33.110  45.860  52.900  1.00  0.00           C
ATOM   4981 HD11 LEU A 962      33.660  45.530  51.990  1.00  0.00           H
ATOM   4982 HD12 LEU A 962      33.620  46.740  53.350  1.00  0.00           H
ATOM   4983 HD13 LEU A 962      32.080  46.110  52.570  1.00  0.00           H
ATOM   4984  CD2 LEU A 962      32.430  45.240  55.240  1.00  0.00           C
ATOM   4985 HD21 LEU A 962      32.700  46.270  55.570  1.00  0.00           H
ATOM   4986 HD22 LEU A 962      32.660  44.660  56.150  1.00  0.00           H
ATOM   4987 HD23 LEU A 962      31.350  45.330  54.990  1.00  0.00           H
ATOM   4988  C   LEU A 962      31.680  42.090  55.240  1.00  0.00           C
ATOM   4989  O   LEU A 962      32.200  42.250  56.330  1.00  0.00           O
ATOM   4990  N   GLY A 963      30.330  41.800  55.080  1.00  0.00           N
ATOM   4991  HN  GLY A 963      29.960  41.650  54.170  1.00  0.00           H
ATOM   4992  CA  GLY A 963      29.420  41.670  56.190  1.00  0.00           C
ATOM   4993  HA1 GLY A 963      28.450  41.460  55.770  1.00  0.00           H
ATOM   4994  HA2 GLY A 963      29.490  42.510  56.860  1.00  0.00           H
ATOM   4995  C   GLY A 963      29.660  40.470  57.060  1.00  0.00           C
ATOM   4996  O   GLY A 963      29.550  40.530  58.240  1.00  0.00           O
ATOM   4997  N   VAL A 964      29.870  39.370  56.410  1.00  0.00           N
ATOM   4998  HN  VAL A 964      29.810  39.360  55.410  1.00  0.00           H
ATOM   4999  CA  VAL A 964      30.140  38.190  57.170  1.00  0.00           C
ATOM   5000  HA  VAL A 964      29.420  38.110  57.960  1.00  0.00           H
ATOM   5001  CB  VAL A 964      29.870  36.890  56.450  1.00  0.00           C
ATOM   5002  HB  VAL A 964      28.760  36.870  56.380  1.00  0.00           H
ATOM   5003  CG1 VAL A 964      30.450  36.900  55.010  1.00  0.00           C
ATOM   5004 HG11 VAL A 964      29.980  36.040  54.490  1.00  0.00           H
ATOM   5005 HG12 VAL A 964      31.560  36.830  55.030  1.00  0.00           H
ATOM   5006 HG13 VAL A 964      30.080  37.780  54.460  1.00  0.00           H
ATOM   5007  CG2 VAL A 964      30.240  35.650  57.300  1.00  0.00           C
ATOM   5008 HG21 VAL A 964      31.330  35.430  57.240  1.00  0.00           H
ATOM   5009 HG22 VAL A 964      29.700  34.790  56.850  1.00  0.00           H
ATOM   5010 HG23 VAL A 964      29.940  35.780  58.370  1.00  0.00           H
ATOM   5011  C   VAL A 964      31.550  38.180  57.840  1.00  0.00           C
ATOM   5012  O   VAL A 964      31.770  37.770  58.950  1.00  0.00           O
ATOM   5013  N   CYS A 965      32.540  38.780  57.130  1.00  0.00           N
ATOM   5014  HN  CYS A 965      32.460  38.990  56.160  1.00  0.00           H
ATOM   5015  CA  CYS A 965      33.910  38.920  57.650  1.00  0.00           C
ATOM   5016  HA  CYS A 965      34.240  38.020  58.140  1.00  0.00           H
ATOM   5017  CB  CYS A 965      34.920  39.220  56.500  1.00  0.00           C
ATOM   5018  HB1 CYS A 965      35.920  39.490  56.910  1.00  0.00           H
ATOM   5019  HB2 CYS A 965      34.520  40.130  56.020  1.00  0.00           H
ATOM   5020  SG  CYS A 965      35.180  37.780  55.470  1.00  0.00           S
ATOM   5021  HG1 CYS A 965      36.460  38.010  55.230  1.00  0.00           H
ATOM   5022  C   CYS A 965      34.040  39.960  58.730  1.00  0.00           C
ATOM   5023  O   CYS A 965      35.000  40.010  59.480  1.00  0.00           O
ATOM   5024  N   SER A 966      33.020  40.840  58.900  1.00  0.00           N
ATOM   5025  HN  SER A 966      32.350  41.060  58.200  1.00  0.00           H
ATOM   5026  CA  SER A 966      32.860  41.710  60.150  1.00  0.00           C
ATOM   5027  HA  SER A 966      33.800  42.050  60.540  1.00  0.00           H
ATOM   5028  CB  SER A 966      31.930  42.870  59.700  1.00  0.00           C
ATOM   5029  HB1 SER A 966      31.510  43.490  60.530  1.00  0.00           H
ATOM   5030  HB2 SER A 966      31.000  42.390  59.290  1.00  0.00           H
ATOM   5031  OG  SER A 966      32.610  43.620  58.750  1.00  0.00           O
ATOM   5032  HG1 SER A 966      32.560  43.180  57.900  1.00  0.00           H
ATOM   5033  C   SER A 966      32.080  41.030  61.310  1.00  0.00           C
ATOM   5034  O   SER A 966      32.160  41.390  62.470  1.00  0.00           O
ATOM   5035  N   VAL A 967      31.460  39.880  60.960  1.00  0.00           N
ATOM   5036  HN  VAL A 967      31.430  39.460  60.050  1.00  0.00           H
ATOM   5037  CA  VAL A 967      30.940  38.910  61.940  1.00  0.00           C
ATOM   5038  HA  VAL A 967      30.550  39.490  62.760  1.00  0.00           H
ATOM   5039  CB  VAL A 967      29.820  37.940  61.460  1.00  0.00           C
ATOM   5040  HB  VAL A 967      30.140  37.200  60.700  1.00  0.00           H
ATOM   5041  CG1 VAL A 967      29.420  37.080  62.650  1.00  0.00           C
ATOM   5042 HG11 VAL A 967      29.110  37.690  63.530  1.00  0.00           H
ATOM   5043 HG12 VAL A 967      30.170  36.340  63.020  1.00  0.00           H
ATOM   5044 HG13 VAL A 967      28.570  36.430  62.330  1.00  0.00           H
ATOM   5045  CG2 VAL A 967      28.610  38.800  61.060  1.00  0.00           C
ATOM   5046 HG21 VAL A 967      28.910  39.650  60.400  1.00  0.00           H
ATOM   5047 HG22 VAL A 967      28.080  39.210  61.950  1.00  0.00           H
ATOM   5048 HG23 VAL A 967      28.010  38.190  60.350  1.00  0.00           H
ATOM   5049  C   VAL A 967      32.000  38.090  62.680  1.00  0.00           C
ATOM   5050  O   VAL A 967      32.030  37.850  63.890  1.00  0.00           O
ATOM   5051  N   MET A 968      33.030  37.820  61.950  1.00  0.00           N
ATOM   5052  HN  MET A 968      32.950  38.120  61.000  1.00  0.00           H
ATOM   5053  CA  MET A 968      34.250  37.140  62.470  1.00  0.00           C
ATOM   5054  HA  MET A 968      34.060  36.440  63.280  1.00  0.00           H
ATOM   5055  CB  MET A 968      35.010  36.350  61.340  1.00  0.00           C
ATOM   5056  HB1 MET A 968      36.060  36.150  61.630  1.00  0.00           H
ATOM   5057  HB2 MET A 968      35.100  37.000  60.440  1.00  0.00           H
ATOM   5058  CG  MET A 968      34.350  35.090  60.720  1.00  0.00           C
ATOM   5059  HG1 MET A 968      34.880  34.950  59.760  1.00  0.00           H
ATOM   5060  HG2 MET A 968      33.280  35.330  60.510  1.00  0.00           H
[truncated: 6,873,249 more chars]
