# Supplementary material for: CryoEM and computational modeling structural insights into the pH regulator NBCn1
Source: Nat Commun. 2025 Nov 11;16:9932. doi: 10.1038/s41467-025-64868-z (PMC12606367; doi:10.1038/s41467-025-64868-z)
Supplement: Supplementary file 7 — Supplementary Data 5 [file 41467_2025_64868_MOESM7_ESM.zip › 100ns_z_restr_MD_NBCn1_2NaCO3/hNBCn1_IF/z-restr_hNBCn1_IF_2NaCO3_last_step_13.pdb]

REMARK    GENERATED BY TRJCONV
TITLE     Title t= 101000.00000 step= 50500000
REMARK    THIS IS A SIMULATION BOX
CRYST1   92.914   92.914  103.443  90.00  90.00  90.00 P 1           1
MODEL        1
ATOM      1  N   LEU A 585      24.530  38.170  37.250  1.00  0.00           N
ATOM      2  HT1 LEU A 585      24.520  39.110  36.810  1.00  0.00           H
ATOM      3  HT2 LEU A 585      23.520  37.900  37.360  1.00  0.00           H
ATOM      4  HT3 LEU A 585      24.950  37.580  36.510  1.00  0.00           H
ATOM      5  CA  LEU A 585      25.280  38.150  38.520  1.00  0.00           C
ATOM      6  HA  LEU A 585      26.280  38.520  38.350  1.00  0.00           H
ATOM      7  CB  LEU A 585      24.540  39.240  39.340  1.00  0.00           C
ATOM      8  HB1 LEU A 585      23.550  38.890  39.720  1.00  0.00           H
ATOM      9  HB2 LEU A 585      24.270  40.180  38.800  1.00  0.00           H
ATOM     10  CG  LEU A 585      25.390  39.770  40.540  1.00  0.00           C
ATOM     11  HG  LEU A 585      25.710  38.910  41.180  1.00  0.00           H
ATOM     12  CD1 LEU A 585      26.790  40.510  40.130  1.00  0.00           C
ATOM     13 HD11 LEU A 585      27.250  40.960  41.040  1.00  0.00           H
ATOM     14 HD12 LEU A 585      26.550  41.290  39.390  1.00  0.00           H
ATOM     15 HD13 LEU A 585      27.390  39.680  39.710  1.00  0.00           H
ATOM     16  CD2 LEU A 585      24.490  40.730  41.250  1.00  0.00           C
ATOM     17 HD21 LEU A 585      24.930  41.280  42.090  1.00  0.00           H
ATOM     18 HD22 LEU A 585      23.590  40.220  41.690  1.00  0.00           H
ATOM     19 HD23 LEU A 585      24.050  41.480  40.560  1.00  0.00           H
ATOM     20  C   LEU A 585      25.330  36.880  39.290  1.00  0.00           C
ATOM     21  O   LEU A 585      26.390  36.270  39.360  1.00  0.00           O
ATOM     22  N   ILE A 586      24.200  36.380  39.770  1.00  0.00           N
ATOM     23  HN  ILE A 586      23.350  36.870  39.600  1.00  0.00           H
ATOM     24  CA  ILE A 586      24.130  35.120  40.480  1.00  0.00           C
ATOM     25  HA  ILE A 586      25.080  34.940  40.960  1.00  0.00           H
ATOM     26  CB  ILE A 586      22.910  35.160  41.410  1.00  0.00           C
ATOM     27  HB  ILE A 586      22.010  35.330  40.770  1.00  0.00           H
ATOM     28  CG2 ILE A 586      22.770  33.880  42.220  1.00  0.00           C
ATOM     29 HG21 ILE A 586      23.750  33.680  42.720  1.00  0.00           H
ATOM     30 HG22 ILE A 586      22.490  33.030  41.570  1.00  0.00           H
ATOM     31 HG23 ILE A 586      21.940  34.000  42.950  1.00  0.00           H
ATOM     32  CG1 ILE A 586      22.960  36.340  42.340  1.00  0.00           C
ATOM     33 HG11 ILE A 586      22.200  36.070  43.100  1.00  0.00           H
ATOM     34 HG12 ILE A 586      22.620  37.260  41.810  1.00  0.00           H
ATOM     35  CD  ILE A 586      24.280  36.620  43.090  1.00  0.00           C
ATOM     36  HD1 ILE A 586      24.500  35.850  43.860  1.00  0.00           H
ATOM     37  HD2 ILE A 586      24.100  37.560  43.650  1.00  0.00           H
ATOM     38  HD3 ILE A 586      25.140  36.700  42.390  1.00  0.00           H
ATOM     39  C   ILE A 586      24.100  33.980  39.520  1.00  0.00           C
ATOM     40  O   ILE A 586      24.630  32.920  39.690  1.00  0.00           O
ATOM     41  N   LEU A 587      23.550  34.230  38.310  1.00  0.00           N
ATOM     42  HN  LEU A 587      23.070  35.090  38.200  1.00  0.00           H
ATOM     43  CA  LEU A 587      23.570  33.140  37.240  1.00  0.00           C
ATOM     44  HA  LEU A 587      23.320  32.200  37.690  1.00  0.00           H
ATOM     45  CB  LEU A 587      22.570  33.670  36.120  1.00  0.00           C
ATOM     46  HB1 LEU A 587      23.000  34.600  35.690  1.00  0.00           H
ATOM     47  HB2 LEU A 587      21.640  33.840  36.690  1.00  0.00           H
ATOM     48  CG  LEU A 587      22.150  32.730  34.940  1.00  0.00           C
ATOM     49  HG  LEU A 587      21.140  33.090  34.610  1.00  0.00           H
ATOM     50  CD1 LEU A 587      23.070  32.900  33.650  1.00  0.00           C
ATOM     51 HD11 LEU A 587      24.120  32.550  33.820  1.00  0.00           H
ATOM     52 HD12 LEU A 587      23.130  33.980  33.400  1.00  0.00           H
ATOM     53 HD13 LEU A 587      22.600  32.350  32.820  1.00  0.00           H
ATOM     54  CD2 LEU A 587      22.020  31.240  35.320  1.00  0.00           C
ATOM     55 HD21 LEU A 587      22.890  30.840  35.890  1.00  0.00           H
ATOM     56 HD22 LEU A 587      21.960  30.680  34.360  1.00  0.00           H
ATOM     57 HD23 LEU A 587      21.160  31.110  36.010  1.00  0.00           H
ATOM     58  C   LEU A 587      25.000  32.960  36.760  1.00  0.00           C
ATOM     59  O   LEU A 587      25.350  31.840  36.410  1.00  0.00           O
ATOM     60  N   ASP A 588      25.850  34.020  36.820  1.00  0.00           N
ATOM     61  HN  ASP A 588      25.540  34.910  37.130  1.00  0.00           H
ATOM     62  CA  ASP A 588      27.230  33.880  36.370  1.00  0.00           C
ATOM     63  HA  ASP A 588      27.180  33.560  35.330  1.00  0.00           H
ATOM     64  CB  ASP A 588      27.920  35.290  36.460  1.00  0.00           C
ATOM     65  HB1 ASP A 588      28.910  35.040  36.010  1.00  0.00           H
ATOM     66  HB2 ASP A 588      28.020  35.510  37.540  1.00  0.00           H
ATOM     67  CG  ASP A 588      27.260  36.370  35.620  1.00  0.00           C
ATOM     68  OD1 ASP A 588      26.070  36.620  35.900  1.00  0.00           O
ATOM     69  OD2 ASP A 588      27.870  37.020  34.770  1.00  0.00           O
ATOM     70  C   ASP A 588      28.080  32.910  37.140  1.00  0.00           C
ATOM     71  O   ASP A 588      28.950  32.190  36.560  1.00  0.00           O
ATOM     72  N   ILE A 589      27.830  32.940  38.440  1.00  0.00           N
ATOM     73  HN  ILE A 589      27.320  33.710  38.800  1.00  0.00           H
ATOM     74  CA  ILE A 589      28.330  32.030  39.430  1.00  0.00           C
ATOM     75  HA  ILE A 589      29.400  32.010  39.370  1.00  0.00           H
ATOM     76  CB  ILE A 589      28.060  32.520  40.840  1.00  0.00           C
ATOM     77  HB  ILE A 589      26.950  32.470  40.910  1.00  0.00           H
ATOM     78  CG2 ILE A 589      28.680  31.530  41.830  1.00  0.00           C
ATOM     79 HG21 ILE A 589      28.660  32.020  42.820  1.00  0.00           H
ATOM     80 HG22 ILE A 589      29.730  31.330  41.580  1.00  0.00           H
ATOM     81 HG23 ILE A 589      28.010  30.650  41.890  1.00  0.00           H
ATOM     82  CG1 ILE A 589      28.580  33.960  41.040  1.00  0.00           C
ATOM     83 HG11 ILE A 589      28.190  34.590  40.210  1.00  0.00           H
ATOM     84 HG12 ILE A 589      29.700  33.940  40.990  1.00  0.00           H
ATOM     85  CD  ILE A 589      28.110  34.550  42.360  1.00  0.00           C
ATOM     86  HD1 ILE A 589      28.630  34.140  43.240  1.00  0.00           H
ATOM     87  HD2 ILE A 589      27.010  34.480  42.460  1.00  0.00           H
ATOM     88  HD3 ILE A 589      28.270  35.650  42.440  1.00  0.00           H
ATOM     89  C   ILE A 589      27.850  30.590  39.210  1.00  0.00           C
ATOM     90  O   ILE A 589      28.640  29.640  39.270  1.00  0.00           O
ATOM     91  N   LYS A 590      26.550  30.320  38.970  1.00  0.00           N
ATOM     92  HN  LYS A 590      25.960  31.130  38.930  1.00  0.00           H
ATOM     93  CA  LYS A 590      25.850  29.080  38.720  1.00  0.00           C
ATOM     94  HA  LYS A 590      26.200  28.470  39.550  1.00  0.00           H
ATOM     95  CB  LYS A 590      24.260  29.090  38.730  1.00  0.00           C
ATOM     96  HB1 LYS A 590      23.800  28.100  38.570  1.00  0.00           H
ATOM     97  HB2 LYS A 590      23.960  29.870  37.990  1.00  0.00           H
ATOM     98  CG  LYS A 590      23.580  29.400  40.040  1.00  0.00           C
ATOM     99  HG1 LYS A 590      23.940  30.420  40.290  1.00  0.00           H
ATOM    100  HG2 LYS A 590      24.080  28.760  40.810  1.00  0.00           H
ATOM    101  CD  LYS A 590      22.060  29.350  40.090  1.00  0.00           C
ATOM    102  HD1 LYS A 590      21.750  29.370  41.150  1.00  0.00           H
ATOM    103  HD2 LYS A 590      21.770  28.370  39.620  1.00  0.00           H
ATOM    104  CE  LYS A 590      21.340  30.610  39.610  1.00  0.00           C
ATOM    105  HE1 LYS A 590      21.500  30.890  38.550  1.00  0.00           H
ATOM    106  HE2 LYS A 590      21.560  31.390  40.360  1.00  0.00           H
ATOM    107  NZ  LYS A 590      19.850  30.310  39.650  1.00  0.00           N
ATOM    108  HZ1 LYS A 590      19.590  29.640  40.400  1.00  0.00           H
ATOM    109  HZ2 LYS A 590      19.630  29.740  38.810  1.00  0.00           H
ATOM    110  HZ3 LYS A 590      19.220  31.120  39.500  1.00  0.00           H
ATOM    111  C   LYS A 590      26.370  28.370  37.500  1.00  0.00           C
ATOM    112  O   LYS A 590      26.530  27.160  37.470  1.00  0.00           O
ATOM    113  N   ARG A 591      26.540  29.120  36.350  1.00  0.00           N
ATOM    114  HN  ARG A 591      26.230  30.060  36.480  1.00  0.00           H
ATOM    115  CA  ARG A 591      26.900  28.650  35.050  1.00  0.00           C
ATOM    116  HA  ARG A 591      26.450  27.670  34.980  1.00  0.00           H
ATOM    117  CB  ARG A 591      26.340  29.540  33.920  1.00  0.00           C
ATOM    118  HB1 ARG A 591      26.860  29.240  32.990  1.00  0.00           H
ATOM    119  HB2 ARG A 591      26.510  30.600  34.200  1.00  0.00           H
ATOM    120  CG  ARG A 591      24.860  29.280  33.620  1.00  0.00           C
ATOM    121  HG1 ARG A 591      24.530  29.840  32.720  1.00  0.00           H
ATOM    122  HG2 ARG A 591      24.260  29.710  34.460  1.00  0.00           H
ATOM    123  CD  ARG A 591      24.480  27.850  33.160  1.00  0.00           C
ATOM    124  HD1 ARG A 591      24.720  27.130  33.970  1.00  0.00           H
ATOM    125  HD2 ARG A 591      24.900  27.500  32.200  1.00  0.00           H
ATOM    126  NE  ARG A 591      22.930  27.910  33.140  1.00  0.00           N
ATOM    127  HE  ARG A 591      22.520  28.470  32.430  1.00  0.00           H
ATOM    128  CZ  ARG A 591      22.140  27.860  34.230  1.00  0.00           C
ATOM    129  NH1 ARG A 591      22.390  27.130  35.280  1.00  0.00           N
ATOM    130 HH11 ARG A 591      23.240  26.580  35.270  1.00  0.00           H
ATOM    131 HH12 ARG A 591      21.620  26.800  35.810  1.00  0.00           H
ATOM    132  NH2 ARG A 591      20.910  28.340  34.180  1.00  0.00           N
ATOM    133 HH21 ARG A 591      20.210  28.230  34.890  1.00  0.00           H
ATOM    134 HH22 ARG A 591      20.560  28.390  33.240  1.00  0.00           H
ATOM    135  C   ARG A 591      28.420  28.370  34.890  1.00  0.00           C
ATOM    136  O   ARG A 591      28.820  27.510  34.150  1.00  0.00           O
ATOM    137  N   LYS A 592      29.260  29.000  35.770  1.00  0.00           N
ATOM    138  HN  LYS A 592      28.830  29.630  36.410  1.00  0.00           H
ATOM    139  CA  LYS A 592      30.690  28.860  35.850  1.00  0.00           C
ATOM    140  HA  LYS A 592      31.060  28.440  34.930  1.00  0.00           H
ATOM    141  CB  LYS A 592      31.350  30.170  36.110  1.00  0.00           C
ATOM    142  HB1 LYS A 592      32.430  30.130  36.370  1.00  0.00           H
ATOM    143  HB2 LYS A 592      30.940  30.770  36.950  1.00  0.00           H
ATOM    144  CG  LYS A 592      31.230  31.060  34.870  1.00  0.00           C
ATOM    145  HG1 LYS A 592      31.500  32.120  35.110  1.00  0.00           H
ATOM    146  HG2 LYS A 592      30.140  31.190  34.690  1.00  0.00           H
ATOM    147  CD  LYS A 592      32.010  30.500  33.660  1.00  0.00           C
ATOM    148  HD1 LYS A 592      31.440  29.610  33.320  1.00  0.00           H
ATOM    149  HD2 LYS A 592      33.040  30.200  33.950  1.00  0.00           H
ATOM    150  CE  LYS A 592      32.210  31.600  32.460  1.00  0.00           C
ATOM    151  HE1 LYS A 592      33.080  32.260  32.690  1.00  0.00           H
ATOM    152  HE2 LYS A 592      31.320  32.250  32.500  1.00  0.00           H
ATOM    153  NZ  LYS A 592      32.410  31.080  31.130  1.00  0.00           N
ATOM    154  HZ1 LYS A 592      31.520  30.640  30.840  1.00  0.00           H
ATOM    155  HZ2 LYS A 592      33.110  30.320  31.140  1.00  0.00           H
ATOM    156  HZ3 LYS A 592      32.790  31.910  30.630  1.00  0.00           H
ATOM    157  C   LYS A 592      31.080  27.820  36.950  1.00  0.00           C
ATOM    158  O   LYS A 592      32.210  27.510  37.210  1.00  0.00           O
ATOM    159  N   ALA A 593      30.100  27.240  37.600  1.00  0.00           N
ATOM    160  HN  ALA A 593      29.190  27.630  37.680  1.00  0.00           H
ATOM    161  CA  ALA A 593      30.420  26.150  38.500  1.00  0.00           C
ATOM    162  HA  ALA A 593      31.110  26.560  39.210  1.00  0.00           H
ATOM    163  CB  ALA A 593      29.190  25.810  39.390  1.00  0.00           C
ATOM    164  HB1 ALA A 593      28.820  26.820  39.680  1.00  0.00           H
ATOM    165  HB2 ALA A 593      29.570  25.210  40.240  1.00  0.00           H
ATOM    166  HB3 ALA A 593      28.430  25.190  38.890  1.00  0.00           H
ATOM    167  C   ALA A 593      31.010  24.780  37.930  1.00  0.00           C
ATOM    168  O   ALA A 593      31.950  24.290  38.550  1.00  0.00           O
ATOM    169  N   PRO A 594      30.590  24.150  36.820  1.00  0.00           N
ATOM    170  CD  PRO A 594      29.260  24.330  36.240  1.00  0.00           C
ATOM    171  HD1 PRO A 594      29.310  25.060  35.400  1.00  0.00           H
ATOM    172  HD2 PRO A 594      28.470  24.720  36.930  1.00  0.00           H
ATOM    173  CA  PRO A 594      31.150  22.920  36.310  1.00  0.00           C
ATOM    174  HA  PRO A 594      31.210  22.230  37.140  1.00  0.00           H
ATOM    175  CB  PRO A 594      30.160  22.440  35.190  1.00  0.00           C
ATOM    176  HB1 PRO A 594      30.170  21.330  35.080  1.00  0.00           H
ATOM    177  HB2 PRO A 594      30.310  22.960  34.230  1.00  0.00           H
ATOM    178  CG  PRO A 594      28.850  22.950  35.730  1.00  0.00           C
ATOM    179  HG1 PRO A 594      28.130  22.950  34.880  1.00  0.00           H
ATOM    180  HG2 PRO A 594      28.500  22.320  36.580  1.00  0.00           H
ATOM    181  C   PRO A 594      32.510  23.200  35.750  1.00  0.00           C
ATOM    182  O   PRO A 594      33.420  22.390  35.630  1.00  0.00           O
ATOM    183  N   PHE A 595      32.660  24.510  35.390  1.00  0.00           N
ATOM    184  HN  PHE A 595      31.940  25.130  35.690  1.00  0.00           H
ATOM    185  CA  PHE A 595      33.870  24.930  34.710  1.00  0.00           C
ATOM    186  HA  PHE A 595      34.300  24.140  34.110  1.00  0.00           H
ATOM    187  CB  PHE A 595      33.420  26.090  33.740  1.00  0.00           C
ATOM    188  HB1 PHE A 595      34.320  26.430  33.180  1.00  0.00           H
ATOM    189  HB2 PHE A 595      32.950  26.960  34.260  1.00  0.00           H
ATOM    190  CG  PHE A 595      32.480  25.580  32.700  1.00  0.00           C
ATOM    191  CD1 PHE A 595      31.590  26.500  32.210  1.00  0.00           C
ATOM    192  HD1 PHE A 595      31.540  27.410  32.780  1.00  0.00           H
ATOM    193  CE1 PHE A 595      30.670  26.220  31.220  1.00  0.00           C
ATOM    194  HE1 PHE A 595      30.060  27.040  30.900  1.00  0.00           H
ATOM    195  CZ  PHE A 595      30.670  24.930  30.670  1.00  0.00           C
ATOM    196  HZ  PHE A 595      29.980  24.610  29.900  1.00  0.00           H
ATOM    197  CD2 PHE A 595      32.510  24.280  32.050  1.00  0.00           C
ATOM    198  HD2 PHE A 595      33.260  23.580  32.370  1.00  0.00           H
ATOM    199  CE2 PHE A 595      31.610  23.930  31.070  1.00  0.00           C
ATOM    200  HE2 PHE A 595      31.680  22.970  30.600  1.00  0.00           H
ATOM    201  C   PHE A 595      34.950  25.200  35.720  1.00  0.00           C
ATOM    202  O   PHE A 595      36.120  25.330  35.360  1.00  0.00           O
ATOM    203  N   PHE A 596      34.680  25.230  37.050  1.00  0.00           N
ATOM    204  HN  PHE A 596      33.730  25.360  37.360  1.00  0.00           H
ATOM    205  CA  PHE A 596      35.690  25.200  38.130  1.00  0.00           C
ATOM    206  HA  PHE A 596      36.360  26.020  37.920  1.00  0.00           H
ATOM    207  CB  PHE A 596      34.980  25.450  39.520  1.00  0.00           C
ATOM    208  HB1 PHE A 596      34.150  24.740  39.720  1.00  0.00           H
ATOM    209  HB2 PHE A 596      34.480  26.440  39.410  1.00  0.00           H
ATOM    210  CG  PHE A 596      36.000  25.470  40.620  1.00  0.00           C
ATOM    211  CD1 PHE A 596      36.110  24.390  41.500  1.00  0.00           C
ATOM    212  HD1 PHE A 596      35.430  23.540  41.480  1.00  0.00           H
ATOM    213  CE1 PHE A 596      37.070  24.360  42.480  1.00  0.00           C
ATOM    214  HE1 PHE A 596      37.090  23.520  43.160  1.00  0.00           H
ATOM    215  CZ  PHE A 596      37.860  25.510  42.780  1.00  0.00           C
ATOM    216  HZ  PHE A 596      38.610  25.550  43.560  1.00  0.00           H
ATOM    217  CD2 PHE A 596      36.780  26.630  40.860  1.00  0.00           C
ATOM    218  HD2 PHE A 596      36.700  27.550  40.290  1.00  0.00           H
ATOM    219  CE2 PHE A 596      37.770  26.580  41.860  1.00  0.00           C
ATOM    220  HE2 PHE A 596      38.390  27.410  42.190  1.00  0.00           H
ATOM    221  C   PHE A 596      36.450  23.880  38.070  1.00  0.00           C
ATOM    222  O   PHE A 596      37.660  23.780  38.230  1.00  0.00           O
ATOM    223  N   LEU A 597      35.760  22.810  37.810  1.00  0.00           N
ATOM    224  HN  LEU A 597      34.760  22.800  37.900  1.00  0.00           H
ATOM    225  CA  LEU A 597      36.340  21.480  37.550  1.00  0.00           C
ATOM    226  HA  LEU A 597      37.030  21.340  38.370  1.00  0.00           H
ATOM    227  CB  LEU A 597      35.200  20.470  37.530  1.00  0.00           C
ATOM    228  HB1 LEU A 597      35.620  19.430  37.460  1.00  0.00           H
ATOM    229  HB2 LEU A 597      34.640  20.600  36.570  1.00  0.00           H
ATOM    230  CG  LEU A 597      34.060  20.510  38.570  1.00  0.00           C
ATOM    231  HG  LEU A 597      33.510  21.480  38.590  1.00  0.00           H
ATOM    232  CD1 LEU A 597      32.970  19.490  38.140  1.00  0.00           C
ATOM    233 HD11 LEU A 597      33.390  18.560  37.700  1.00  0.00           H
ATOM    234 HD12 LEU A 597      32.360  20.010  37.370  1.00  0.00           H
ATOM    235 HD13 LEU A 597      32.330  19.250  39.010  1.00  0.00           H
ATOM    236  CD2 LEU A 597      34.600  20.160  39.950  1.00  0.00           C
ATOM    237 HD21 LEU A 597      34.900  19.090  39.970  1.00  0.00           H
ATOM    238 HD22 LEU A 597      33.810  20.330  40.720  1.00  0.00           H
ATOM    239 HD23 LEU A 597      35.450  20.780  40.290  1.00  0.00           H
ATOM    240  C   LEU A 597      37.230  21.560  36.360  1.00  0.00           C
ATOM    241  O   LEU A 597      38.320  20.960  36.360  1.00  0.00           O
ATOM    242  N   SER A 598      36.820  22.170  35.310  1.00  0.00           N
ATOM    243  HN  SER A 598      35.880  22.510  35.270  1.00  0.00           H
ATOM    244  CA  SER A 598      37.710  22.310  34.160  1.00  0.00           C
ATOM    245  HA  SER A 598      38.220  21.370  33.980  1.00  0.00           H
ATOM    246  CB  SER A 598      36.920  22.750  32.850  1.00  0.00           C
ATOM    247  HB1 SER A 598      36.270  21.890  32.600  1.00  0.00           H
ATOM    248  HB2 SER A 598      37.690  22.820  32.040  1.00  0.00           H
ATOM    249  OG  SER A 598      36.160  23.940  33.020  1.00  0.00           O
ATOM    250  HG1 SER A 598      36.740  24.700  33.120  1.00  0.00           H
ATOM    251  C   SER A 598      38.880  23.230  34.480  1.00  0.00           C
ATOM    252  O   SER A 598      40.060  23.030  34.200  1.00  0.00           O
ATOM    253  N   ASP A 599      38.650  24.330  35.260  1.00  0.00           N
ATOM    254  HN  ASP A 599      37.710  24.630  35.410  1.00  0.00           H
ATOM    255  CA  ASP A 599      39.690  25.180  35.770  1.00  0.00           C
ATOM    256  HA  ASP A 599      40.310  25.520  34.950  1.00  0.00           H
ATOM    257  CB  ASP A 599      39.050  26.330  36.630  1.00  0.00           C
ATOM    258  HB1 ASP A 599      39.620  26.490  37.560  1.00  0.00           H
ATOM    259  HB2 ASP A 599      38.090  25.960  37.070  1.00  0.00           H
ATOM    260  CG  ASP A 599      38.780  27.520  35.910  1.00  0.00           C
ATOM    261  OD1 ASP A 599      38.760  27.760  34.650  1.00  0.00           O
ATOM    262  OD2 ASP A 599      38.200  28.380  36.670  1.00  0.00           O
ATOM    263  C   ASP A 599      40.760  24.470  36.530  1.00  0.00           C
ATOM    264  O   ASP A 599      41.940  24.780  36.260  1.00  0.00           O
ATOM    265  N   PHE A 600      40.430  23.490  37.350  1.00  0.00           N
ATOM    266  HN  PHE A 600      39.450  23.470  37.500  1.00  0.00           H
ATOM    267  CA  PHE A 600      41.290  22.500  38.020  1.00  0.00           C
ATOM    268  HA  PHE A 600      42.080  23.070  38.480  1.00  0.00           H
ATOM    269  CB  PHE A 600      40.530  21.820  39.130  1.00  0.00           C
ATOM    270  HB1 PHE A 600      39.740  21.200  38.660  1.00  0.00           H
ATOM    271  HB2 PHE A 600      40.100  22.600  39.800  1.00  0.00           H
ATOM    272  CG  PHE A 600      41.280  20.670  39.890  1.00  0.00           C
ATOM    273  CD1 PHE A 600      41.440  19.410  39.170  1.00  0.00           C
ATOM    274  HD1 PHE A 600      41.120  19.240  38.160  1.00  0.00           H
ATOM    275  CE1 PHE A 600      42.030  18.340  39.890  1.00  0.00           C
ATOM    276  HE1 PHE A 600      42.020  17.340  39.480  1.00  0.00           H
ATOM    277  CZ  PHE A 600      42.500  18.500  41.180  1.00  0.00           C
ATOM    278  HZ  PHE A 600      42.910  17.640  41.700  1.00  0.00           H
ATOM    279  CD2 PHE A 600      41.820  20.800  41.190  1.00  0.00           C
ATOM    280  HD2 PHE A 600      41.610  21.760  41.650  1.00  0.00           H
ATOM    281  CE2 PHE A 600      42.480  19.750  41.850  1.00  0.00           C
ATOM    282  HE2 PHE A 600      42.860  19.880  42.850  1.00  0.00           H
ATOM    283  C   PHE A 600      42.010  21.630  36.970  1.00  0.00           C
ATOM    284  O   PHE A 600      43.190  21.340  37.110  1.00  0.00           O
ATOM    285  N   LYS A 601      41.390  21.160  35.880  1.00  0.00           N
ATOM    286  HN  LYS A 601      40.410  21.330  35.750  1.00  0.00           H
ATOM    287  CA  LYS A 601      42.130  20.370  34.890  1.00  0.00           C
ATOM    288  HA  LYS A 601      42.720  19.640  35.440  1.00  0.00           H
ATOM    289  CB  LYS A 601      41.250  19.750  33.890  1.00  0.00           C
ATOM    290  HB1 LYS A 601      41.820  19.370  33.020  1.00  0.00           H
ATOM    291  HB2 LYS A 601      40.470  20.390  33.440  1.00  0.00           H
ATOM    292  CG  LYS A 601      40.630  18.520  34.500  1.00  0.00           C
ATOM    293  HG1 LYS A 601      40.120  18.720  35.480  1.00  0.00           H
ATOM    294  HG2 LYS A 601      41.510  17.870  34.710  1.00  0.00           H
ATOM    295  CD  LYS A 601      39.560  17.870  33.570  1.00  0.00           C
ATOM    296  HD1 LYS A 601      38.840  18.690  33.450  1.00  0.00           H
ATOM    297  HD2 LYS A 601      39.100  17.060  34.170  1.00  0.00           H
ATOM    298  CE  LYS A 601      40.030  17.290  32.230  1.00  0.00           C
ATOM    299  HE1 LYS A 601      40.770  16.470  32.270  1.00  0.00           H
ATOM    300  HE2 LYS A 601      40.420  18.180  31.700  1.00  0.00           H
ATOM    301  NZ  LYS A 601      38.840  16.840  31.470  1.00  0.00           N
ATOM    302  HZ1 LYS A 601      39.040  16.210  30.670  1.00  0.00           H
ATOM    303  HZ2 LYS A 601      38.410  17.690  31.050  1.00  0.00           H
ATOM    304  HZ3 LYS A 601      38.150  16.430  32.130  1.00  0.00           H
ATOM    305  C   LYS A 601      43.130  21.160  34.100  1.00  0.00           C
ATOM    306  O   LYS A 601      44.230  20.630  33.880  1.00  0.00           O
ATOM    307  N   ASP A 602      42.790  22.400  33.760  1.00  0.00           N
ATOM    308  HN  ASP A 602      41.830  22.590  33.980  1.00  0.00           H
ATOM    309  CA  ASP A 602      43.740  23.430  33.240  1.00  0.00           C
ATOM    310  HA  ASP A 602      44.200  23.010  32.350  1.00  0.00           H
ATOM    311  CB  ASP A 602      43.020  24.810  32.940  1.00  0.00           C
ATOM    312  HB1 ASP A 602      43.780  25.580  32.660  1.00  0.00           H
ATOM    313  HB2 ASP A 602      42.460  25.170  33.820  1.00  0.00           H
ATOM    314  CG  ASP A 602      42.070  24.720  31.710  1.00  0.00           C
ATOM    315  OD1 ASP A 602      42.170  23.660  31.020  1.00  0.00           O
ATOM    316  OD2 ASP A 602      41.330  25.710  31.510  1.00  0.00           O
ATOM    317  C   ASP A 602      44.950  23.660  34.130  1.00  0.00           C
ATOM    318  O   ASP A 602      46.060  23.890  33.680  1.00  0.00           O
ATOM    319  N   ALA A 603      44.720  23.610  35.490  1.00  0.00           N
ATOM    320  HN  ALA A 603      43.860  23.210  35.770  1.00  0.00           H
ATOM    321  CA  ALA A 603      45.680  24.000  36.530  1.00  0.00           C
ATOM    322  HA  ALA A 603      46.210  24.890  36.220  1.00  0.00           H
ATOM    323  CB  ALA A 603      44.910  24.290  37.770  1.00  0.00           C
ATOM    324  HB1 ALA A 603      45.590  24.600  38.600  1.00  0.00           H
ATOM    325  HB2 ALA A 603      44.330  23.420  38.140  1.00  0.00           H
ATOM    326  HB3 ALA A 603      44.160  25.040  37.470  1.00  0.00           H
ATOM    327  C   ALA A 603      46.750  22.920  36.770  1.00  0.00           C
ATOM    328  O   ALA A 603      47.750  23.180  37.490  1.00  0.00           O
ATOM    329  N   LEU A 604      46.570  21.690  36.260  1.00  0.00           N
ATOM    330  HN  LEU A 604      45.720  21.480  35.770  1.00  0.00           H
ATOM    331  CA  LEU A 604      47.360  20.540  36.390  1.00  0.00           C
ATOM    332  HA  LEU A 604      47.640  20.450  37.430  1.00  0.00           H
ATOM    333  CB  LEU A 604      46.720  19.180  35.990  1.00  0.00           C
ATOM    334  HB1 LEU A 604      47.570  18.470  36.080  1.00  0.00           H
ATOM    335  HB2 LEU A 604      46.480  19.330  34.910  1.00  0.00           H
ATOM    336  CG  LEU A 604      45.480  18.680  36.800  1.00  0.00           C
ATOM    337  HG  LEU A 604      44.730  19.450  36.560  1.00  0.00           H
ATOM    338  CD1 LEU A 604      45.020  17.360  36.140  1.00  0.00           C
ATOM    339 HD11 LEU A 604      44.870  17.510  35.040  1.00  0.00           H
ATOM    340 HD12 LEU A 604      44.120  17.000  36.670  1.00  0.00           H
ATOM    341 HD13 LEU A 604      45.750  16.520  36.200  1.00  0.00           H
ATOM    342  CD2 LEU A 604      45.610  18.750  38.330  1.00  0.00           C
ATOM    343 HD21 LEU A 604      46.390  18.110  38.810  1.00  0.00           H
ATOM    344 HD22 LEU A 604      44.610  18.480  38.720  1.00  0.00           H
ATOM    345 HD23 LEU A 604      45.920  19.760  38.660  1.00  0.00           H
ATOM    346  C   LEU A 604      48.640  20.780  35.530  1.00  0.00           C
ATOM    347  O   LEU A 604      48.820  20.160  34.490  1.00  0.00           O
ATOM    348  N   SER A 605      49.520  21.590  36.050  1.00  0.00           N
ATOM    349  HN  SER A 605      49.360  22.080  36.900  1.00  0.00           H
ATOM    350  CA  SER A 605      50.760  22.110  35.370  1.00  0.00           C
ATOM    351  HA  SER A 605      50.940  21.350  34.620  1.00  0.00           H
ATOM    352  CB  SER A 605      50.420  23.370  34.560  1.00  0.00           C
ATOM    353  HB1 SER A 605      49.500  23.770  35.050  1.00  0.00           H
ATOM    354  HB2 SER A 605      50.240  23.110  33.500  1.00  0.00           H
ATOM    355  OG  SER A 605      51.440  24.400  34.480  1.00  0.00           O
ATOM    356  HG1 SER A 605      52.110  24.020  33.910  1.00  0.00           H
ATOM    357  C   SER A 605      51.870  22.300  36.340  1.00  0.00           C
ATOM    358  O   SER A 605      51.670  22.860  37.390  1.00  0.00           O
ATOM    359  N   LEU A 606      53.100  21.940  35.900  1.00  0.00           N
ATOM    360  HN  LEU A 606      53.090  21.420  35.040  1.00  0.00           H
ATOM    361  CA  LEU A 606      54.360  22.230  36.570  1.00  0.00           C
ATOM    362  HA  LEU A 606      54.170  22.080  37.630  1.00  0.00           H
ATOM    363  CB  LEU A 606      55.570  21.320  36.140  1.00  0.00           C
ATOM    364  HB1 LEU A 606      56.480  21.850  36.480  1.00  0.00           H
ATOM    365  HB2 LEU A 606      55.680  21.240  35.040  1.00  0.00           H
ATOM    366  CG  LEU A 606      55.470  19.930  36.700  1.00  0.00           C
ATOM    367  HG  LEU A 606      54.700  19.370  36.140  1.00  0.00           H
ATOM    368  CD1 LEU A 606      56.750  19.200  36.130  1.00  0.00           C
ATOM    369 HD11 LEU A 606      56.780  19.070  35.020  1.00  0.00           H
ATOM    370 HD12 LEU A 606      56.900  18.150  36.490  1.00  0.00           H
ATOM    371 HD13 LEU A 606      57.690  19.730  36.390  1.00  0.00           H
ATOM    372  CD2 LEU A 606      55.190  19.830  38.160  1.00  0.00           C
ATOM    373 HD21 LEU A 606      56.020  20.240  38.760  1.00  0.00           H
ATOM    374 HD22 LEU A 606      55.180  18.740  38.390  1.00  0.00           H
ATOM    375 HD23 LEU A 606      54.250  20.300  38.550  1.00  0.00           H
ATOM    376  C   LEU A 606      54.690  23.720  36.760  1.00  0.00           C
ATOM    377  O   LEU A 606      55.100  24.270  37.780  1.00  0.00           O
ATOM    378  N   GLN A 607      54.340  24.490  35.660  1.00  0.00           N
ATOM    379  HN  GLN A 607      54.120  23.970  34.840  1.00  0.00           H
ATOM    380  CA  GLN A 607      54.370  25.960  35.560  1.00  0.00           C
ATOM    381  HA  GLN A 607      55.400  26.210  35.800  1.00  0.00           H
ATOM    382  CB  GLN A 607      54.130  26.510  34.100  1.00  0.00           C
ATOM    383  HB1 GLN A 607      53.080  26.210  33.890  1.00  0.00           H
ATOM    384  HB2 GLN A 607      54.730  25.890  33.400  1.00  0.00           H
ATOM    385  CG  GLN A 607      54.260  28.080  33.870  1.00  0.00           C
ATOM    386  HG1 GLN A 607      55.340  28.280  34.010  1.00  0.00           H
ATOM    387  HG2 GLN A 607      53.590  28.610  34.600  1.00  0.00           H
ATOM    388  CD  GLN A 607      53.750  28.540  32.460  1.00  0.00           C
ATOM    389  OE1 GLN A 607      53.520  27.800  31.510  1.00  0.00           O
ATOM    390  NE2 GLN A 607      53.650  29.850  32.320  1.00  0.00           N
ATOM    391 HE21 GLN A 607      53.520  30.220  31.390  1.00  0.00           H
ATOM    392 HE22 GLN A 607      53.860  30.520  33.030  1.00  0.00           H
ATOM    393  C   GLN A 607      53.520  26.600  36.620  1.00  0.00           C
ATOM    394  O   GLN A 607      53.910  27.540  37.260  1.00  0.00           O
ATOM    395  N   CYS A 608      52.310  26.020  36.820  1.00  0.00           N
ATOM    396  HN  CYS A 608      52.050  25.260  36.230  1.00  0.00           H
ATOM    397  CA  CYS A 608      51.320  26.450  37.840  1.00  0.00           C
ATOM    398  HA  CYS A 608      51.310  27.530  37.760  1.00  0.00           H
ATOM    399  CB  CYS A 608      49.910  25.900  37.570  1.00  0.00           C
ATOM    400  HB1 CYS A 608      49.360  26.170  38.500  1.00  0.00           H
ATOM    401  HB2 CYS A 608      49.960  24.790  37.490  1.00  0.00           H
ATOM    402  SG  CYS A 608      48.950  26.620  36.160  1.00  0.00           S
ATOM    403  HG1 CYS A 608      49.230  27.880  36.460  1.00  0.00           H
ATOM    404  C   CYS A 608      51.780  26.230  39.250  1.00  0.00           C
ATOM    405  O   CYS A 608      51.760  27.110  40.110  1.00  0.00           O
ATOM    406  N   LEU A 609      52.370  25.040  39.440  1.00  0.00           N
ATOM    407  HN  LEU A 609      52.330  24.320  38.750  1.00  0.00           H
ATOM    408  CA  LEU A 609      52.900  24.560  40.680  1.00  0.00           C
ATOM    409  HA  LEU A 609      52.110  24.640  41.420  1.00  0.00           H
ATOM    410  CB  LEU A 609      53.270  23.010  40.530  1.00  0.00           C
ATOM    411  HB1 LEU A 609      53.880  22.860  39.620  1.00  0.00           H
ATOM    412  HB2 LEU A 609      52.360  22.470  40.200  1.00  0.00           H
ATOM    413  CG  LEU A 609      53.940  22.400  41.800  1.00  0.00           C
ATOM    414  HG  LEU A 609      54.810  22.980  42.130  1.00  0.00           H
ATOM    415  CD1 LEU A 609      53.000  22.280  42.990  1.00  0.00           C
ATOM    416 HD11 LEU A 609      52.150  21.590  42.820  1.00  0.00           H
ATOM    417 HD12 LEU A 609      52.480  23.220  43.260  1.00  0.00           H
ATOM    418 HD13 LEU A 609      53.560  21.910  43.880  1.00  0.00           H
ATOM    419  CD2 LEU A 609      54.370  21.030  41.420  1.00  0.00           C
ATOM    420 HD21 LEU A 609      54.770  20.480  42.300  1.00  0.00           H
ATOM    421 HD22 LEU A 609      55.200  21.060  40.680  1.00  0.00           H
ATOM    422 HD23 LEU A 609      53.590  20.330  41.050  1.00  0.00           H
ATOM    423  C   LEU A 609      54.010  25.380  41.260  1.00  0.00           C
ATOM    424  O   LEU A 609      53.960  25.680  42.460  1.00  0.00           O
ATOM    425  N   ALA A 610      54.970  25.900  40.430  1.00  0.00           N
ATOM    426  HN  ALA A 610      54.980  25.460  39.540  1.00  0.00           H
ATOM    427  CA  ALA A 610      55.960  26.940  40.810  1.00  0.00           C
ATOM    428  HA  ALA A 610      56.550  26.510  41.600  1.00  0.00           H
ATOM    429  CB  ALA A 610      56.840  27.240  39.600  1.00  0.00           C
ATOM    430  HB1 ALA A 610      57.700  27.930  39.760  1.00  0.00           H
ATOM    431  HB2 ALA A 610      56.260  27.680  38.780  1.00  0.00           H
ATOM    432  HB3 ALA A 610      57.390  26.370  39.180  1.00  0.00           H
ATOM    433  C   ALA A 610      55.360  28.270  41.290  1.00  0.00           C
ATOM    434  O   ALA A 610      55.730  28.830  42.270  1.00  0.00           O
ATOM    435  N   SER A 611      54.400  28.780  40.520  1.00  0.00           N
ATOM    436  HN  SER A 611      54.030  28.110  39.870  1.00  0.00           H
ATOM    437  CA  SER A 611      53.730  30.050  40.640  1.00  0.00           C
ATOM    438  HA  SER A 611      54.530  30.710  40.910  1.00  0.00           H
ATOM    439  CB  SER A 611      52.920  30.330  39.320  1.00  0.00           C
ATOM    440  HB1 SER A 611      52.180  29.550  39.080  1.00  0.00           H
ATOM    441  HB2 SER A 611      53.720  30.410  38.550  1.00  0.00           H
ATOM    442  OG  SER A 611      52.390  31.650  39.410  1.00  0.00           O
ATOM    443  HG1 SER A 611      52.830  32.190  38.760  1.00  0.00           H
ATOM    444  C   SER A 611      53.000  30.200  41.930  1.00  0.00           C
ATOM    445  O   SER A 611      53.120  31.250  42.530  1.00  0.00           O
ATOM    446  N   ILE A 612      52.300  29.180  42.400  1.00  0.00           N
ATOM    447  HN  ILE A 612      52.200  28.360  41.830  1.00  0.00           H
ATOM    448  CA  ILE A 612      51.600  29.190  43.680  1.00  0.00           C
ATOM    449  HA  ILE A 612      50.880  29.990  43.690  1.00  0.00           H
ATOM    450  CB  ILE A 612      50.980  27.830  43.980  1.00  0.00           C
ATOM    451  HB  ILE A 612      51.740  27.020  43.910  1.00  0.00           H
ATOM    452  CG2 ILE A 612      50.230  27.880  45.370  1.00  0.00           C
ATOM    453 HG21 ILE A 612      49.830  26.900  45.720  1.00  0.00           H
ATOM    454 HG22 ILE A 612      49.330  28.520  45.280  1.00  0.00           H
ATOM    455 HG23 ILE A 612      50.770  28.430  46.180  1.00  0.00           H
ATOM    456  CG1 ILE A 612      49.920  27.530  42.860  1.00  0.00           C
ATOM    457 HG11 ILE A 612      50.360  27.720  41.850  1.00  0.00           H
ATOM    458 HG12 ILE A 612      49.180  28.280  43.170  1.00  0.00           H
ATOM    459  CD  ILE A 612      49.360  26.120  42.800  1.00  0.00           C
ATOM    460  HD1 ILE A 612      49.120  25.860  41.740  1.00  0.00           H
ATOM    461  HD2 ILE A 612      48.460  26.010  43.430  1.00  0.00           H
ATOM    462  HD3 ILE A 612      50.190  25.420  43.060  1.00  0.00           H
ATOM    463  C   ILE A 612      52.410  29.530  44.910  1.00  0.00           C
ATOM    464  O   ILE A 612      52.050  30.380  45.740  1.00  0.00           O
ATOM    465  N   LEU A 613      53.560  28.840  45.070  1.00  0.00           N
ATOM    466  HN  LEU A 613      53.720  28.080  44.450  1.00  0.00           H
ATOM    467  CA  LEU A 613      54.530  29.190  46.130  1.00  0.00           C
ATOM    468  HA  LEU A 613      54.090  29.280  47.120  1.00  0.00           H
ATOM    469  CB  LEU A 613      55.690  28.170  46.170  1.00  0.00           C
ATOM    470  HB1 LEU A 613      56.230  28.200  45.200  1.00  0.00           H
ATOM    471  HB2 LEU A 613      55.320  27.120  46.200  1.00  0.00           H
ATOM    472  CG  LEU A 613      56.840  28.280  47.230  1.00  0.00           C
ATOM    473  HG  LEU A 613      57.340  29.260  47.270  1.00  0.00           H
ATOM    474  CD1 LEU A 613      56.290  27.990  48.690  1.00  0.00           C
ATOM    475 HD11 LEU A 613      55.940  26.940  48.770  1.00  0.00           H
ATOM    476 HD12 LEU A 613      55.520  28.760  48.930  1.00  0.00           H
ATOM    477 HD13 LEU A 613      57.090  28.220  49.430  1.00  0.00           H
ATOM    478  CD2 LEU A 613      57.970  27.310  46.870  1.00  0.00           C
ATOM    479 HD21 LEU A 613      58.610  27.280  47.770  1.00  0.00           H
ATOM    480 HD22 LEU A 613      58.580  27.500  45.960  1.00  0.00           H
ATOM    481 HD23 LEU A 613      57.440  26.340  46.720  1.00  0.00           H
ATOM    482  C   LEU A 613      55.150  30.580  45.990  1.00  0.00           C
ATOM    483  O   LEU A 613      55.410  31.280  46.970  1.00  0.00           O
ATOM    484  N   PHE A 614      55.500  30.960  44.770  1.00  0.00           N
ATOM    485  HN  PHE A 614      55.370  30.400  43.950  1.00  0.00           H
ATOM    486  CA  PHE A 614      55.880  32.390  44.480  1.00  0.00           C
ATOM    487  HA  PHE A 614      56.690  32.610  45.160  1.00  0.00           H
ATOM    488  CB  PHE A 614      56.210  32.420  42.960  1.00  0.00           C
ATOM    489  HB1 PHE A 614      55.470  31.750  42.460  1.00  0.00           H
ATOM    490  HB2 PHE A 614      57.200  31.920  42.850  1.00  0.00           H
ATOM    491  CG  PHE A 614      56.240  33.760  42.230  1.00  0.00           C
ATOM    492  CD1 PHE A 614      57.050  34.870  42.580  1.00  0.00           C
ATOM    493  HD1 PHE A 614      57.860  34.580  43.240  1.00  0.00           H
ATOM    494  CE1 PHE A 614      56.910  36.080  41.960  1.00  0.00           C
ATOM    495  HE1 PHE A 614      57.610  36.830  42.310  1.00  0.00           H
ATOM    496  CZ  PHE A 614      55.900  36.330  41.010  1.00  0.00           C
ATOM    497  HZ  PHE A 614      55.900  37.240  40.440  1.00  0.00           H
ATOM    498  CD2 PHE A 614      55.180  34.050  41.290  1.00  0.00           C
ATOM    499  HD2 PHE A 614      54.430  33.350  40.970  1.00  0.00           H
ATOM    500  CE2 PHE A 614      55.040  35.330  40.690  1.00  0.00           C
ATOM    501  HE2 PHE A 614      54.220  35.580  40.030  1.00  0.00           H
ATOM    502  C   PHE A 614      54.870  33.440  44.860  1.00  0.00           C
ATOM    503  O   PHE A 614      55.270  34.510  45.370  1.00  0.00           O
ATOM    504  N   LEU A 615      53.620  33.220  44.530  1.00  0.00           N
ATOM    505  HN  LEU A 615      53.400  32.520  43.850  1.00  0.00           H
ATOM    506  CA  LEU A 615      52.510  34.080  44.890  1.00  0.00           C
ATOM    507  HA  LEU A 615      52.850  35.080  44.630  1.00  0.00           H
ATOM    508  CB  LEU A 615      51.310  34.040  43.930  1.00  0.00           C
ATOM    509  HB1 LEU A 615      50.390  34.560  44.230  1.00  0.00           H
ATOM    510  HB2 LEU A 615      51.100  32.970  43.700  1.00  0.00           H
ATOM    511  CG  LEU A 615      51.630  34.650  42.520  1.00  0.00           C
ATOM    512  HG  LEU A 615      52.720  34.450  42.390  1.00  0.00           H
ATOM    513  CD1 LEU A 615      50.860  33.920  41.390  1.00  0.00           C
ATOM    514 HD11 LEU A 615      51.270  32.890  41.210  1.00  0.00           H
ATOM    515 HD12 LEU A 615      50.860  34.590  40.510  1.00  0.00           H
ATOM    516 HD13 LEU A 615      49.820  33.890  41.760  1.00  0.00           H
ATOM    517  CD2 LEU A 615      51.250  36.130  42.590  1.00  0.00           C
ATOM    518 HD21 LEU A 615      51.390  36.740  41.670  1.00  0.00           H
ATOM    519 HD22 LEU A 615      51.880  36.540  43.410  1.00  0.00           H
ATOM    520 HD23 LEU A 615      50.220  36.290  42.960  1.00  0.00           H
ATOM    521  C   LEU A 615      52.140  34.070  46.390  1.00  0.00           C
ATOM    522  O   LEU A 615      51.770  35.110  47.000  1.00  0.00           O
ATOM    523  N   TYR A 616      52.260  32.900  47.030  1.00  0.00           N
ATOM    524  HN  TYR A 616      52.430  32.020  46.600  1.00  0.00           H
ATOM    525  CA  TYR A 616      52.410  32.880  48.470  1.00  0.00           C
ATOM    526  HA  TYR A 616      51.550  33.410  48.870  1.00  0.00           H
ATOM    527  CB  TYR A 616      52.420  31.390  49.050  1.00  0.00           C
ATOM    528  HB1 TYR A 616      53.150  30.890  48.380  1.00  0.00           H
ATOM    529  HB2 TYR A 616      51.390  30.950  49.000  1.00  0.00           H
ATOM    530  CG  TYR A 616      52.730  31.420  50.620  1.00  0.00           C
ATOM    531  CD1 TYR A 616      53.930  30.820  51.020  1.00  0.00           C
ATOM    532  HD1 TYR A 616      54.670  30.510  50.290  1.00  0.00           H
ATOM    533  CE1 TYR A 616      54.280  30.830  52.400  1.00  0.00           C
ATOM    534  HE1 TYR A 616      55.200  30.430  52.800  1.00  0.00           H
ATOM    535  CZ  TYR A 616      53.350  31.260  53.300  1.00  0.00           C
ATOM    536  OH  TYR A 616      53.560  30.960  54.670  1.00  0.00           O
ATOM    537  HH  TYR A 616      52.710  31.040  55.130  1.00  0.00           H
ATOM    538  CD2 TYR A 616      51.840  31.990  51.580  1.00  0.00           C
ATOM    539  HD2 TYR A 616      50.910  32.450  51.260  1.00  0.00           H
ATOM    540  CE2 TYR A 616      52.200  31.890  52.940  1.00  0.00           C
ATOM    541  HE2 TYR A 616      51.610  32.410  53.690  1.00  0.00           H
ATOM    542  C   TYR A 616      53.490  33.780  49.010  1.00  0.00           C
ATOM    543  O   TYR A 616      53.280  34.710  49.780  1.00  0.00           O
ATOM    544  N   CYS A 617      54.750  33.590  48.530  1.00  0.00           N
ATOM    545  HN  CYS A 617      54.970  32.760  48.030  1.00  0.00           H
ATOM    546  CA  CYS A 617      55.870  34.410  49.060  1.00  0.00           C
ATOM    547  HA  CYS A 617      55.890  34.150  50.110  1.00  0.00           H
ATOM    548  CB  CYS A 617      57.160  34.010  48.370  1.00  0.00           C
ATOM    549  HB1 CYS A 617      57.990  34.690  48.640  1.00  0.00           H
ATOM    550  HB2 CYS A 617      56.910  34.050  47.280  1.00  0.00           H
ATOM    551  SG  CYS A 617      57.850  32.460  48.940  1.00  0.00           S
ATOM    552  HG1 CYS A 617      56.760  31.780  48.660  1.00  0.00           H
ATOM    553  C   CYS A 617      55.670  35.900  48.810  1.00  0.00           C
ATOM    554  O   CYS A 617      56.060  36.800  49.630  1.00  0.00           O
ATOM    555  N   ALA A 618      55.000  36.230  47.700  1.00  0.00           N
ATOM    556  HN  ALA A 618      54.670  35.590  47.010  1.00  0.00           H
ATOM    557  CA  ALA A 618      54.720  37.570  47.350  1.00  0.00           C
ATOM    558  HA  ALA A 618      55.580  38.210  47.500  1.00  0.00           H
ATOM    559  CB  ALA A 618      54.460  37.760  45.820  1.00  0.00           C
ATOM    560  HB1 ALA A 618      53.560  37.170  45.520  1.00  0.00           H
ATOM    561  HB2 ALA A 618      55.270  37.300  45.220  1.00  0.00           H
ATOM    562  HB3 ALA A 618      54.200  38.820  45.600  1.00  0.00           H
ATOM    563  C   ALA A 618      53.530  38.210  48.010  1.00  0.00           C
ATOM    564  O   ALA A 618      53.520  39.390  48.310  1.00  0.00           O
ATOM    565  N   CYS A 619      52.470  37.470  48.310  1.00  0.00           N
ATOM    566  HN  CYS A 619      52.390  36.500  48.140  1.00  0.00           H
ATOM    567  CA  CYS A 619      51.330  37.990  49.020  1.00  0.00           C
ATOM    568  HA  CYS A 619      51.260  38.980  48.600  1.00  0.00           H
ATOM    569  CB  CYS A 619      50.090  37.060  48.790  1.00  0.00           C
ATOM    570  HB1 CYS A 619      50.400  36.030  49.040  1.00  0.00           H
ATOM    571  HB2 CYS A 619      49.920  37.070  47.690  1.00  0.00           H
ATOM    572  SG  CYS A 619      48.490  37.470  49.570  1.00  0.00           S
ATOM    573  HG1 CYS A 619      48.080  38.380  48.700  1.00  0.00           H
ATOM    574  C   CYS A 619      51.680  38.040  50.460  1.00  0.00           C
ATOM    575  O   CYS A 619      51.350  38.980  51.110  1.00  0.00           O
ATOM    576  N   MET A 620      52.240  37.010  51.080  1.00  0.00           N
ATOM    577  HN  MET A 620      52.660  36.340  50.460  1.00  0.00           H
ATOM    578  CA  MET A 620      52.380  36.860  52.530  1.00  0.00           C
ATOM    579  HA  MET A 620      51.390  37.000  52.920  1.00  0.00           H
ATOM    580  CB  MET A 620      52.930  35.360  52.700  1.00  0.00           C
ATOM    581  HB1 MET A 620      53.830  35.230  52.070  1.00  0.00           H
ATOM    582  HB2 MET A 620      52.280  34.720  52.070  1.00  0.00           H
ATOM    583  CG  MET A 620      53.280  34.910  54.160  1.00  0.00           C
ATOM    584  HG1 MET A 620      53.850  35.750  54.610  1.00  0.00           H
ATOM    585  HG2 MET A 620      53.920  34.010  54.040  1.00  0.00           H
ATOM    586  SD  MET A 620      51.930  34.520  55.230  1.00  0.00           S
ATOM    587  CE  MET A 620      52.970  34.090  56.640  1.00  0.00           C
ATOM    588  HE1 MET A 620      52.370  34.320  57.540  1.00  0.00           H
ATOM    589  HE2 MET A 620      53.930  34.630  56.750  1.00  0.00           H
ATOM    590  HE3 MET A 620      53.230  33.000  56.560  1.00  0.00           H
ATOM    591  C   MET A 620      53.320  37.880  53.180  1.00  0.00           C
ATOM    592  O   MET A 620      53.240  38.190  54.340  1.00  0.00           O
ATOM    593  N   SER A 621      54.390  38.380  52.430  1.00  0.00           N
ATOM    594  HN  SER A 621      54.690  37.890  51.610  1.00  0.00           H
ATOM    595  CA  SER A 621      55.230  39.440  53.010  1.00  0.00           C
ATOM    596  HA  SER A 621      55.440  39.080  54.010  1.00  0.00           H
ATOM    597  CB  SER A 621      56.580  39.610  52.220  1.00  0.00           C
ATOM    598  HB1 SER A 621      57.040  38.640  52.480  1.00  0.00           H
ATOM    599  HB2 SER A 621      57.160  40.370  52.800  1.00  0.00           H
ATOM    600  OG  SER A 621      56.520  39.870  50.810  1.00  0.00           O
ATOM    601  HG1 SER A 621      56.170  39.160  50.270  1.00  0.00           H
ATOM    602  C   SER A 621      54.570  40.800  53.160  1.00  0.00           C
ATOM    603  O   SER A 621      54.770  41.360  54.200  1.00  0.00           O
ATOM    604  N   PRO A 622      53.680  41.430  52.290  1.00  0.00           N
ATOM    605  CD  PRO A 622      53.830  41.360  50.810  1.00  0.00           C
ATOM    606  HD1 PRO A 622      53.760  40.350  50.340  1.00  0.00           H
ATOM    607  HD2 PRO A 622      54.780  41.870  50.540  1.00  0.00           H
ATOM    608  CA  PRO A 622      53.000  42.720  52.590  1.00  0.00           C
ATOM    609  HA  PRO A 622      53.750  43.340  53.080  1.00  0.00           H
ATOM    610  CB  PRO A 622      52.570  43.270  51.300  1.00  0.00           C
ATOM    611  HB1 PRO A 622      53.050  44.250  51.080  1.00  0.00           H
ATOM    612  HB2 PRO A 622      51.530  43.670  51.240  1.00  0.00           H
ATOM    613  CG  PRO A 622      52.760  42.280  50.220  1.00  0.00           C
ATOM    614  HG1 PRO A 622      51.910  41.580  50.070  1.00  0.00           H
ATOM    615  HG2 PRO A 622      52.920  42.730  49.220  1.00  0.00           H
ATOM    616  C   PRO A 622      52.010  42.510  53.600  1.00  0.00           C
ATOM    617  O   PRO A 622      51.710  43.370  54.430  1.00  0.00           O
ATOM    618  N   VAL A 623      51.370  41.330  53.500  1.00  0.00           N
ATOM    619  HN  VAL A 623      51.590  40.820  52.680  1.00  0.00           H
ATOM    620  CA  VAL A 623      50.280  40.930  54.440  1.00  0.00           C
ATOM    621  HA  VAL A 623      49.610  41.770  54.470  1.00  0.00           H
ATOM    622  CB  VAL A 623      49.600  39.740  53.990  1.00  0.00           C
ATOM    623  HB  VAL A 623      50.340  38.920  53.810  1.00  0.00           H
ATOM    624  CG1 VAL A 623      48.430  39.320  54.930  1.00  0.00           C
ATOM    625 HG11 VAL A 623      48.850  39.020  55.920  1.00  0.00           H
ATOM    626 HG12 VAL A 623      47.810  38.460  54.590  1.00  0.00           H
ATOM    627 HG13 VAL A 623      47.730  40.160  55.050  1.00  0.00           H
ATOM    628  CG2 VAL A 623      48.890  40.070  52.670  1.00  0.00           C
ATOM    629 HG21 VAL A 623      48.640  39.210  52.000  1.00  0.00           H
ATOM    630 HG22 VAL A 623      49.550  40.780  52.120  1.00  0.00           H
ATOM    631 HG23 VAL A 623      47.910  40.530  52.930  1.00  0.00           H
ATOM    632  C   VAL A 623      50.780  40.780  55.840  1.00  0.00           C
ATOM    633  O   VAL A 623      50.100  41.230  56.760  1.00  0.00           O
ATOM    634  N   ILE A 624      51.930  40.120  56.090  1.00  0.00           N
ATOM    635  HN  ILE A 624      52.260  39.520  55.360  1.00  0.00           H
ATOM    636  CA  ILE A 624      52.580  40.070  57.380  1.00  0.00           C
ATOM    637  HA  ILE A 624      51.860  39.760  58.140  1.00  0.00           H
ATOM    638  CB  ILE A 624      53.730  39.130  57.510  1.00  0.00           C
ATOM    639  HB  ILE A 624      54.390  39.260  56.620  1.00  0.00           H
ATOM    640  CG2 ILE A 624      54.620  39.380  58.780  1.00  0.00           C
ATOM    641 HG21 ILE A 624      55.230  40.310  58.780  1.00  0.00           H
ATOM    642 HG22 ILE A 624      55.440  38.630  58.830  1.00  0.00           H
ATOM    643 HG23 ILE A 624      54.000  39.290  59.690  1.00  0.00           H
ATOM    644  CG1 ILE A 624      53.410  37.620  57.510  1.00  0.00           C
ATOM    645 HG11 ILE A 624      54.340  37.030  57.610  1.00  0.00           H
ATOM    646 HG12 ILE A 624      53.060  37.260  56.510  1.00  0.00           H
ATOM    647  CD  ILE A 624      52.360  37.250  58.460  1.00  0.00           C
ATOM    648  HD1 ILE A 624      51.360  37.240  57.990  1.00  0.00           H
ATOM    649  HD2 ILE A 624      52.360  37.890  59.360  1.00  0.00           H
ATOM    650  HD3 ILE A 624      52.590  36.240  58.880  1.00  0.00           H
ATOM    651  C   ILE A 624      53.030  41.440  57.740  1.00  0.00           C
ATOM    652  O   ILE A 624      52.900  41.820  58.820  1.00  0.00           O
ATOM    653  N   THR A 625      53.540  42.270  56.800  1.00  0.00           N
ATOM    654  HN  THR A 625      53.930  41.870  55.970  1.00  0.00           H
ATOM    655  CA  THR A 625      53.870  43.640  57.090  1.00  0.00           C
ATOM    656  HA  THR A 625      54.600  43.670  57.880  1.00  0.00           H
ATOM    657  CB  THR A 625      54.680  44.300  55.960  1.00  0.00           C
ATOM    658  HB  THR A 625      53.910  44.210  55.150  1.00  0.00           H
ATOM    659  OG1 THR A 625      55.900  43.570  55.740  1.00  0.00           O
ATOM    660  HG1 THR A 625      55.650  42.770  55.290  1.00  0.00           H
ATOM    661  CG2 THR A 625      55.050  45.800  56.280  1.00  0.00           C
ATOM    662 HG21 THR A 625      54.080  46.310  56.470  1.00  0.00           H
ATOM    663 HG22 THR A 625      55.530  46.280  55.410  1.00  0.00           H
ATOM    664 HG23 THR A 625      55.640  45.900  57.210  1.00  0.00           H
ATOM    665  C   THR A 625      52.620  44.420  57.590  1.00  0.00           C
ATOM    666  O   THR A 625      52.630  45.050  58.620  1.00  0.00           O
ATOM    667  N   PHE A 626      51.450  44.310  56.850  1.00  0.00           N
ATOM    668  HN  PHE A 626      51.520  43.920  55.950  1.00  0.00           H
ATOM    669  CA  PHE A 626      50.140  44.710  57.310  1.00  0.00           C
ATOM    670  HA  PHE A 626      50.150  45.770  57.540  1.00  0.00           H
ATOM    671  CB  PHE A 626      49.150  44.510  56.110  1.00  0.00           C
ATOM    672  HB1 PHE A 626      49.320  43.440  55.880  1.00  0.00           H
ATOM    673  HB2 PHE A 626      49.380  45.250  55.310  1.00  0.00           H
ATOM    674  CG  PHE A 626      47.670  44.640  56.570  1.00  0.00           C
ATOM    675  CD1 PHE A 626      47.030  43.500  57.080  1.00  0.00           C
ATOM    676  HD1 PHE A 626      47.540  42.570  57.310  1.00  0.00           H
ATOM    677  CE1 PHE A 626      45.640  43.570  57.420  1.00  0.00           C
ATOM    678  HE1 PHE A 626      45.230  42.700  57.900  1.00  0.00           H
ATOM    679  CZ  PHE A 626      44.970  44.780  57.280  1.00  0.00           C
ATOM    680  HZ  PHE A 626      43.900  44.770  57.490  1.00  0.00           H
ATOM    681  CD2 PHE A 626      47.020  45.850  56.520  1.00  0.00           C
ATOM    682  HD2 PHE A 626      47.590  46.720  56.250  1.00  0.00           H
ATOM    683  CE2 PHE A 626      45.610  45.910  56.870  1.00  0.00           C
ATOM    684  HE2 PHE A 626      45.160  46.880  56.940  1.00  0.00           H
ATOM    685  C   PHE A 626      49.670  44.210  58.730  1.00  0.00           C
ATOM    686  O   PHE A 626      49.130  45.040  59.500  1.00  0.00           O
ATOM    687  N   GLY A 627      49.840  42.900  59.010  1.00  0.00           N
ATOM    688  HN  GLY A 627      50.100  42.340  58.220  1.00  0.00           H
ATOM    689  CA  GLY A 627      49.880  42.280  60.360  1.00  0.00           C
ATOM    690  HA1 GLY A 627      50.420  41.360  60.260  1.00  0.00           H
ATOM    691  HA2 GLY A 627      48.860  42.190  60.710  1.00  0.00           H
ATOM    692  C   GLY A 627      50.510  42.980  61.460  1.00  0.00           C
ATOM    693  O   GLY A 627      49.890  43.220  62.520  1.00  0.00           O
ATOM    694  N   GLY A 628      51.780  43.440  61.280  1.00  0.00           N
ATOM    695  HN  GLY A 628      52.220  43.260  60.410  1.00  0.00           H
ATOM    696  CA  GLY A 628      52.550  44.290  62.220  1.00  0.00           C
ATOM    697  HA1 GLY A 628      53.560  44.350  61.830  1.00  0.00           H
ATOM    698  HA2 GLY A 628      52.540  43.930  63.240  1.00  0.00           H
ATOM    699  C   GLY A 628      51.950  45.710  62.280  1.00  0.00           C
ATOM    700  O   GLY A 628      51.780  46.220  63.360  1.00  0.00           O
ATOM    701  N   LEU A 629      51.740  46.320  61.110  1.00  0.00           N
ATOM    702  HN  LEU A 629      51.970  45.850  60.260  1.00  0.00           H
ATOM    703  CA  LEU A 629      51.330  47.690  61.040  1.00  0.00           C
ATOM    704  HA  LEU A 629      52.110  48.260  61.540  1.00  0.00           H
ATOM    705  CB  LEU A 629      51.380  48.190  59.560  1.00  0.00           C
ATOM    706  HB1 LEU A 629      50.720  49.030  59.230  1.00  0.00           H
ATOM    707  HB2 LEU A 629      50.890  47.370  59.000  1.00  0.00           H
ATOM    708  CG  LEU A 629      52.780  48.240  58.890  1.00  0.00           C
ATOM    709  HG  LEU A 629      53.280  47.250  58.950  1.00  0.00           H
ATOM    710  CD1 LEU A 629      52.570  48.600  57.370  1.00  0.00           C
ATOM    711 HD11 LEU A 629      53.510  48.310  56.850  1.00  0.00           H
ATOM    712 HD12 LEU A 629      52.530  49.680  57.140  1.00  0.00           H
ATOM    713 HD13 LEU A 629      51.760  48.070  56.820  1.00  0.00           H
ATOM    714  CD2 LEU A 629      53.640  49.300  59.520  1.00  0.00           C
ATOM    715 HD21 LEU A 629      54.080  48.830  60.410  1.00  0.00           H
ATOM    716 HD22 LEU A 629      52.940  50.140  59.730  1.00  0.00           H
ATOM    717 HD23 LEU A 629      54.320  49.720  58.730  1.00  0.00           H
ATOM    718  C   LEU A 629      50.010  48.040  61.620  1.00  0.00           C
ATOM    719  O   LEU A 629      49.790  49.050  62.220  1.00  0.00           O
ATOM    720  N   LEU A 630      49.030  47.120  61.410  1.00  0.00           N
ATOM    721  HN  LEU A 630      49.160  46.310  60.840  1.00  0.00           H
ATOM    722  CA  LEU A 630      47.640  47.400  61.810  1.00  0.00           C
ATOM    723  HA  LEU A 630      47.290  48.400  61.610  1.00  0.00           H
ATOM    724  CB  LEU A 630      46.620  46.470  61.080  1.00  0.00           C
ATOM    725  HB1 LEU A 630      46.800  45.410  61.360  1.00  0.00           H
ATOM    726  HB2 LEU A 630      46.880  46.540  60.000  1.00  0.00           H
ATOM    727  CG  LEU A 630      45.100  46.750  61.300  1.00  0.00           C
ATOM    728  HG  LEU A 630      44.850  46.390  62.320  1.00  0.00           H
ATOM    729  CD1 LEU A 630      44.600  48.140  61.070  1.00  0.00           C
ATOM    730 HD11 LEU A 630      45.110  48.660  61.900  1.00  0.00           H
ATOM    731 HD12 LEU A 630      43.510  48.330  61.000  1.00  0.00           H
ATOM    732 HD13 LEU A 630      44.960  48.440  60.060  1.00  0.00           H
ATOM    733  CD2 LEU A 630      44.220  45.800  60.430  1.00  0.00           C
ATOM    734 HD21 LEU A 630      44.480  44.780  60.780  1.00  0.00           H
ATOM    735 HD22 LEU A 630      44.420  45.980  59.350  1.00  0.00           H
ATOM    736 HD23 LEU A 630      43.120  45.870  60.590  1.00  0.00           H
ATOM    737  C   LEU A 630      47.530  47.260  63.280  1.00  0.00           C
ATOM    738  O   LEU A 630      46.830  48.000  64.040  1.00  0.00           O
ATOM    739  N   GLY A 631      48.290  46.240  63.820  1.00  0.00           N
ATOM    740  HN  GLY A 631      48.770  45.620  63.210  1.00  0.00           H
ATOM    741  CA  GLY A 631      48.440  46.120  65.290  1.00  0.00           C
ATOM    742  HA1 GLY A 631      48.970  45.180  65.270  1.00  0.00           H
ATOM    743  HA2 GLY A 631      47.450  46.000  65.690  1.00  0.00           H
ATOM    744  C   GLY A 631      49.170  47.220  66.010  1.00  0.00           C
ATOM    745  O   GLY A 631      48.750  47.560  67.110  1.00  0.00           O
ATOM    746  N   GLU A 632      50.150  47.940  65.410  1.00  0.00           N
ATOM    747  HN  GLU A 632      50.440  47.640  64.500  1.00  0.00           H
ATOM    748  CA  GLU A 632      50.740  49.100  66.100  1.00  0.00           C
ATOM    749  HA  GLU A 632      50.860  48.790  67.130  1.00  0.00           H
ATOM    750  CB  GLU A 632      52.100  49.440  65.550  1.00  0.00           C
ATOM    751  HB1 GLU A 632      52.420  50.470  65.820  1.00  0.00           H
ATOM    752  HB2 GLU A 632      51.910  49.480  64.450  1.00  0.00           H
ATOM    753  CG  GLU A 632      53.330  48.520  65.950  1.00  0.00           C
ATOM    754  HG1 GLU A 632      54.130  48.670  65.180  1.00  0.00           H
ATOM    755  HG2 GLU A 632      52.930  47.490  65.940  1.00  0.00           H
ATOM    756  CD  GLU A 632      53.880  48.890  67.310  1.00  0.00           C
ATOM    757  OE1 GLU A 632      54.460  49.990  67.420  1.00  0.00           O
ATOM    758  OE2 GLU A 632      53.730  48.030  68.230  1.00  0.00           O
ATOM    759  C   GLU A 632      49.790  50.250  66.170  1.00  0.00           C
ATOM    760  O   GLU A 632      49.650  51.000  67.140  1.00  0.00           O
ATOM    761  N   ALA A 633      49.030  50.530  65.110  1.00  0.00           N
ATOM    762  HN  ALA A 633      49.360  50.110  64.260  1.00  0.00           H
ATOM    763  CA  ALA A 633      47.920  51.490  65.050  1.00  0.00           C
ATOM    764  HA  ALA A 633      48.340  52.370  65.510  1.00  0.00           H
ATOM    765  CB  ALA A 633      47.440  51.880  63.640  1.00  0.00           C
ATOM    766  HB1 ALA A 633      46.750  52.760  63.620  1.00  0.00           H
ATOM    767  HB2 ALA A 633      46.850  51.040  63.210  1.00  0.00           H
ATOM    768  HB3 ALA A 633      48.340  52.070  63.020  1.00  0.00           H
ATOM    769  C   ALA A 633      46.720  51.190  65.900  1.00  0.00           C
ATOM    770  O   ALA A 633      46.110  52.120  66.430  1.00  0.00           O
ATOM    771  N   THR A 634      46.510  49.880  66.200  1.00  0.00           N
ATOM    772  HN  THR A 634      46.870  49.130  65.640  1.00  0.00           H
ATOM    773  CA  THR A 634      45.460  49.520  67.110  1.00  0.00           C
ATOM    774  HA  THR A 634      44.830  50.380  67.270  1.00  0.00           H
ATOM    775  CB  THR A 634      44.620  48.370  66.550  1.00  0.00           C
ATOM    776  HB  THR A 634      43.790  48.120  67.250  1.00  0.00           H
ATOM    777  OG1 THR A 634      45.400  47.250  66.320  1.00  0.00           O
ATOM    778  HG1 THR A 634      46.050  47.470  65.650  1.00  0.00           H
ATOM    779  CG2 THR A 634      43.970  48.760  65.210  1.00  0.00           C
ATOM    780 HG21 THR A 634      43.080  48.120  65.000  1.00  0.00           H
ATOM    781 HG22 THR A 634      44.650  48.690  64.320  1.00  0.00           H
ATOM    782 HG23 THR A 634      43.560  49.780  65.350  1.00  0.00           H
ATOM    783  C   THR A 634      45.990  49.310  68.460  1.00  0.00           C
ATOM    784  O   THR A 634      45.210  48.910  69.330  1.00  0.00           O
ATOM    785  N   GLU A 635      47.210  49.630  68.760  1.00  0.00           N
ATOM    786  HN  GLU A 635      47.850  50.110  68.150  1.00  0.00           H
ATOM    787  CA  GLU A 635      47.750  49.420  70.090  1.00  0.00           C
ATOM    788  HA  GLU A 635      48.820  49.550  70.080  1.00  0.00           H
ATOM    789  CB  GLU A 635      47.390  50.630  71.070  1.00  0.00           C
ATOM    790  HB1 GLU A 635      47.960  50.610  72.030  1.00  0.00           H
ATOM    791  HB2 GLU A 635      46.310  50.510  71.290  1.00  0.00           H
ATOM    792  CG  GLU A 635      47.580  51.970  70.390  1.00  0.00           C
ATOM    793  HG1 GLU A 635      46.970  52.020  69.450  1.00  0.00           H
ATOM    794  HG2 GLU A 635      48.620  52.070  70.010  1.00  0.00           H
ATOM    795  CD  GLU A 635      47.300  53.180  71.300  1.00  0.00           C
ATOM    796  OE1 GLU A 635      46.350  53.160  72.150  1.00  0.00           O
ATOM    797  OE2 GLU A 635      48.030  54.160  71.210  1.00  0.00           O
ATOM    798  C   GLU A 635      47.550  48.060  70.730  1.00  0.00           C
ATOM    799  O   GLU A 635      47.340  47.890  71.910  1.00  0.00           O
ATOM    800  N   GLY A 636      47.800  47.060  69.810  1.00  0.00           N
ATOM    801  HN  GLY A 636      47.860  47.290  68.830  1.00  0.00           H
ATOM    802  CA  GLY A 636      48.010  45.660  70.130  1.00  0.00           C
ATOM    803  HA1 GLY A 636      48.610  45.530  71.010  1.00  0.00           H
ATOM    804  HA2 GLY A 636      48.360  45.170  69.230  1.00  0.00           H
ATOM    805  C   GLY A 636      46.720  44.930  70.300  1.00  0.00           C
ATOM    806  O   GLY A 636      46.730  43.680  70.510  1.00  0.00           O
ATOM    807  N   ARG A 637      45.580  45.540  70.040  1.00  0.00           N
ATOM    808  HN  ARG A 637      45.580  46.520  69.860  1.00  0.00           H
ATOM    809  CA  ARG A 637      44.300  44.840  69.930  1.00  0.00           C
ATOM    810  HA  ARG A 637      44.200  44.130  70.740  1.00  0.00           H
ATOM    811  CB  ARG A 637      43.010  45.690  70.040  1.00  0.00           C
ATOM    812  HB1 ARG A 637      42.120  45.080  69.770  1.00  0.00           H
ATOM    813  HB2 ARG A 637      43.070  46.560  69.350  1.00  0.00           H
ATOM    814  CG  ARG A 637      42.820  46.350  71.440  1.00  0.00           C
ATOM    815  HG1 ARG A 637      42.360  45.570  72.070  1.00  0.00           H
ATOM    816  HG2 ARG A 637      42.070  47.150  71.200  1.00  0.00           H
ATOM    817  CD  ARG A 637      44.030  46.960  72.240  1.00  0.00           C
ATOM    818  HD1 ARG A 637      44.380  47.850  71.660  1.00  0.00           H
ATOM    819  HD2 ARG A 637      44.760  46.150  72.470  1.00  0.00           H
ATOM    820  NE  ARG A 637      43.430  47.460  73.530  1.00  0.00           N
ATOM    821  HE  ARG A 637      42.520  47.240  73.890  1.00  0.00           H
ATOM    822  CZ  ARG A 637      44.100  48.400  74.160  1.00  0.00           C
ATOM    823  NH1 ARG A 637      43.600  48.840  75.270  1.00  0.00           N
ATOM    824 HH11 ARG A 637      42.750  48.490  75.680  1.00  0.00           H
ATOM    825 HH12 ARG A 637      44.200  49.220  75.980  1.00  0.00           H
ATOM    826  NH2 ARG A 637      45.380  48.720  73.910  1.00  0.00           N
ATOM    827 HH21 ARG A 637      45.910  48.170  73.270  1.00  0.00           H
ATOM    828 HH22 ARG A 637      45.720  49.550  74.360  1.00  0.00           H
ATOM    829  C   ARG A 637      44.280  43.850  68.720  1.00  0.00           C
ATOM    830  O   ARG A 637      43.710  42.780  68.870  1.00  0.00           O
ATOM    831  N   ILE A 638      44.800  44.240  67.540  1.00  0.00           N
ATOM    832  HN  ILE A 638      45.170  45.160  67.480  1.00  0.00           H
ATOM    833  CA  ILE A 638      44.770  43.490  66.330  1.00  0.00           C
ATOM    834  HA  ILE A 638      44.050  42.740  66.600  1.00  0.00           H
ATOM    835  CB  ILE A 638      44.270  44.370  65.120  1.00  0.00           C
ATOM    836  HB  ILE A 638      44.980  45.180  64.880  1.00  0.00           H
ATOM    837  CG2 ILE A 638      44.010  43.530  63.910  1.00  0.00           C
ATOM    838 HG21 ILE A 638      43.290  42.720  64.200  1.00  0.00           H
ATOM    839 HG22 ILE A 638      44.960  43.110  63.510  1.00  0.00           H
ATOM    840 HG23 ILE A 638      43.570  44.120  63.080  1.00  0.00           H
ATOM    841  CG1 ILE A 638      43.030  45.230  65.340  1.00  0.00           C
ATOM    842 HG11 ILE A 638      42.820  45.900  64.480  1.00  0.00           H
ATOM    843 HG12 ILE A 638      43.180  45.960  66.180  1.00  0.00           H
ATOM    844  CD  ILE A 638      41.840  44.440  65.710  1.00  0.00           C
ATOM    845  HD1 ILE A 638      41.890  44.160  66.780  1.00  0.00           H
ATOM    846  HD2 ILE A 638      41.690  43.480  65.160  1.00  0.00           H
ATOM    847  HD3 ILE A 638      40.900  45.030  65.680  1.00  0.00           H
ATOM    848  C   ILE A 638      46.050  42.860  66.080  1.00  0.00           C
ATOM    849  O   ILE A 638      47.070  43.510  65.980  1.00  0.00           O
ATOM    850  N   SER A 639      46.070  41.510  65.910  1.00  0.00           N
ATOM    851  HN  SER A 639      45.170  41.060  65.880  1.00  0.00           H
ATOM    852  CA  SER A 639      47.170  40.600  65.670  1.00  0.00           C
ATOM    853  HA  SER A 639      48.040  41.020  66.160  1.00  0.00           H
ATOM    854  CB  SER A 639      46.960  39.280  66.500  1.00  0.00           C
ATOM    855  HB1 SER A 639      46.880  39.400  67.600  1.00  0.00           H
ATOM    856  HB2 SER A 639      47.790  38.540  66.420  1.00  0.00           H
ATOM    857  OG  SER A 639      45.730  38.630  66.120  1.00  0.00           O
ATOM    858  HG1 SER A 639      45.020  39.230  66.290  1.00  0.00           H
ATOM    859  C   SER A 639      47.610  40.260  64.210  1.00  0.00           C
ATOM    860  O   SER A 639      46.890  40.480  63.240  1.00  0.00           O
ATOM    861  N   ALA A 640      48.760  39.640  64.080  1.00  0.00           N
ATOM    862  HN  ALA A 640      49.260  39.430  64.910  1.00  0.00           H
ATOM    863  CA  ALA A 640      49.030  39.010  62.860  1.00  0.00           C
ATOM    864  HA  ALA A 640      48.840  39.690  62.040  1.00  0.00           H
ATOM    865  CB  ALA A 640      50.540  38.630  62.770  1.00  0.00           C
ATOM    866  HB1 ALA A 640      51.180  39.490  63.070  1.00  0.00           H
ATOM    867  HB2 ALA A 640      50.770  38.320  61.730  1.00  0.00           H
ATOM    868  HB3 ALA A 640      50.690  37.720  63.390  1.00  0.00           H
ATOM    869  C   ALA A 640      48.200  37.760  62.600  1.00  0.00           C
ATOM    870  O   ALA A 640      47.950  37.530  61.450  1.00  0.00           O
ATOM    871  N   ILE A 641      47.750  36.910  63.530  1.00  0.00           N
ATOM    872  HN  ILE A 641      47.860  37.230  64.470  1.00  0.00           H
ATOM    873  CA  ILE A 641      46.860  35.770  63.350  1.00  0.00           C
ATOM    874  HA  ILE A 641      47.380  35.130  62.650  1.00  0.00           H
ATOM    875  CB  ILE A 641      46.660  35.020  64.660  1.00  0.00           C
ATOM    876  HB  ILE A 641      46.300  35.710  65.450  1.00  0.00           H
ATOM    877  CG2 ILE A 641      45.710  33.820  64.590  1.00  0.00           C
ATOM    878 HG21 ILE A 641      45.640  33.230  65.530  1.00  0.00           H
ATOM    879 HG22 ILE A 641      46.140  33.130  63.830  1.00  0.00           H
ATOM    880 HG23 ILE A 641      44.700  34.040  64.200  1.00  0.00           H
ATOM    881  CG1 ILE A 641      47.980  34.430  65.190  1.00  0.00           C
ATOM    882 HG11 ILE A 641      47.730  33.680  65.990  1.00  0.00           H
ATOM    883 HG12 ILE A 641      48.590  35.250  65.620  1.00  0.00           H
ATOM    884  CD  ILE A 641      48.960  33.800  64.170  1.00  0.00           C
ATOM    885  HD1 ILE A 641      49.240  34.480  63.340  1.00  0.00           H
ATOM    886  HD2 ILE A 641      48.310  33.120  63.580  1.00  0.00           H
ATOM    887  HD3 ILE A 641      49.830  33.260  64.590  1.00  0.00           H
ATOM    888  C   ILE A 641      45.540  36.180  62.770  1.00  0.00           C
ATOM    889  O   ILE A 641      45.090  35.610  61.760  1.00  0.00           O
ATOM    890  N   GLU A 642      44.940  37.240  63.280  1.00  0.00           N
ATOM    891  HN  GLU A 642      45.400  37.700  64.030  1.00  0.00           H
ATOM    892  CA  GLU A 642      43.710  37.740  62.780  1.00  0.00           C
ATOM    893  HA  GLU A 642      43.000  36.930  62.740  1.00  0.00           H
ATOM    894  CB  GLU A 642      43.130  38.790  63.730  1.00  0.00           C
ATOM    895  HB1 GLU A 642      42.260  39.260  63.230  1.00  0.00           H
ATOM    896  HB2 GLU A 642      43.900  39.580  63.770  1.00  0.00           H
ATOM    897  CG  GLU A 642      42.600  38.300  65.050  1.00  0.00           C
ATOM    898  HG1 GLU A 642      43.190  37.480  65.530  1.00  0.00           H
ATOM    899  HG2 GLU A 642      41.570  37.910  64.960  1.00  0.00           H
ATOM    900  CD  GLU A 642      42.530  39.400  66.110  1.00  0.00           C
ATOM    901  OE1 GLU A 642      43.570  39.960  66.520  1.00  0.00           O
ATOM    902  OE2 GLU A 642      41.440  39.840  66.450  1.00  0.00           O
ATOM    903  C   GLU A 642      43.810  38.290  61.440  1.00  0.00           C
ATOM    904  O   GLU A 642      42.860  38.220  60.660  1.00  0.00           O
ATOM    905  N   SER A 643      44.980  38.860  61.040  1.00  0.00           N
ATOM    906  HN  SER A 643      45.700  38.900  61.720  1.00  0.00           H
ATOM    907  CA  SER A 643      45.300  39.430  59.750  1.00  0.00           C
ATOM    908  HA  SER A 643      44.470  40.070  59.490  1.00  0.00           H
ATOM    909  CB  SER A 643      46.650  40.130  59.800  1.00  0.00           C
ATOM    910  HB1 SER A 643      47.080  40.490  58.840  1.00  0.00           H
ATOM    911  HB2 SER A 643      47.420  39.570  60.340  1.00  0.00           H
ATOM    912  OG  SER A 643      46.500  41.280  60.620  1.00  0.00           O
ATOM    913  HG1 SER A 643      46.240  40.970  61.490  1.00  0.00           H
ATOM    914  C   SER A 643      45.310  38.380  58.660  1.00  0.00           C
ATOM    915  O   SER A 643      44.680  38.440  57.630  1.00  0.00           O
ATOM    916  N   LEU A 644      46.010  37.310  58.940  1.00  0.00           N
ATOM    917  HN  LEU A 644      46.280  37.190  59.890  1.00  0.00           H
ATOM    918  CA  LEU A 644      46.040  36.150  58.030  1.00  0.00           C
ATOM    919  HA  LEU A 644      46.260  36.310  56.980  1.00  0.00           H
ATOM    920  CB  LEU A 644      47.100  35.150  58.560  1.00  0.00           C
ATOM    921  HB1 LEU A 644      46.930  34.250  57.950  1.00  0.00           H
ATOM    922  HB2 LEU A 644      46.940  35.090  59.670  1.00  0.00           H
ATOM    923  CG  LEU A 644      48.570  35.650  58.350  1.00  0.00           C
ATOM    924  HG  LEU A 644      48.640  36.660  58.800  1.00  0.00           H
ATOM    925  CD1 LEU A 644      49.520  34.900  59.290  1.00  0.00           C
ATOM    926 HD11 LEU A 644      49.400  33.800  59.330  1.00  0.00           H
ATOM    927 HD12 LEU A 644      49.360  35.280  60.320  1.00  0.00           H
ATOM    928 HD13 LEU A 644      50.540  35.260  59.060  1.00  0.00           H
ATOM    929  CD2 LEU A 644      48.970  35.630  56.900  1.00  0.00           C
ATOM    930 HD21 LEU A 644      48.780  34.610  56.520  1.00  0.00           H
ATOM    931 HD22 LEU A 644      50.060  35.880  56.810  1.00  0.00           H
ATOM    932 HD23 LEU A 644      48.370  36.370  56.330  1.00  0.00           H
ATOM    933  C   LEU A 644      44.690  35.370  58.040  1.00  0.00           C
ATOM    934  O   LEU A 644      44.330  34.850  57.040  1.00  0.00           O
ATOM    935  N   PHE A 645      43.820  35.280  59.100  1.00  0.00           N
ATOM    936  HN  PHE A 645      44.080  35.610  59.990  1.00  0.00           H
ATOM    937  CA  PHE A 645      42.500  34.720  58.990  1.00  0.00           C
ATOM    938  HA  PHE A 645      42.470  33.730  58.550  1.00  0.00           H
ATOM    939  CB  PHE A 645      41.990  34.390  60.470  1.00  0.00           C
ATOM    940  HB1 PHE A 645      42.010  35.410  60.910  1.00  0.00           H
ATOM    941  HB2 PHE A 645      42.610  33.660  61.030  1.00  0.00           H
ATOM    942  CG  PHE A 645      40.530  33.990  60.640  1.00  0.00           C
ATOM    943  CD1 PHE A 645      39.690  33.500  59.640  1.00  0.00           C
ATOM    944  HD1 PHE A 645      39.980  33.270  58.630  1.00  0.00           H
ATOM    945  CE1 PHE A 645      38.360  33.110  59.930  1.00  0.00           C
ATOM    946  HE1 PHE A 645      37.820  32.680  59.110  1.00  0.00           H
ATOM    947  CZ  PHE A 645      37.890  33.240  61.230  1.00  0.00           C
ATOM    948  HZ  PHE A 645      36.960  32.760  61.470  1.00  0.00           H
ATOM    949  CD2 PHE A 645      40.010  34.050  61.980  1.00  0.00           C
ATOM    950  HD2 PHE A 645      40.660  34.430  62.750  1.00  0.00           H
ATOM    951  CE2 PHE A 645      38.650  33.720  62.200  1.00  0.00           C
ATOM    952  HE2 PHE A 645      38.160  33.800  63.160  1.00  0.00           H
ATOM    953  C   PHE A 645      41.530  35.480  58.120  1.00  0.00           C
ATOM    954  O   PHE A 645      40.940  34.870  57.210  1.00  0.00           O
ATOM    955  N   GLY A 646      41.550  36.810  58.180  1.00  0.00           N
ATOM    956  HN  GLY A 646      42.000  37.310  58.900  1.00  0.00           H
ATOM    957  CA  GLY A 646      40.670  37.670  57.390  1.00  0.00           C
ATOM    958  HA1 GLY A 646      40.840  38.690  57.710  1.00  0.00           H
ATOM    959  HA2 GLY A 646      39.610  37.510  57.500  1.00  0.00           H
ATOM    960  C   GLY A 646      41.000  37.600  55.880  1.00  0.00           C
ATOM    961  O   GLY A 646      40.140  37.460  55.030  1.00  0.00           O
ATOM    962  N   ALA A 647      42.320  37.640  55.610  1.00  0.00           N
ATOM    963  HN  ALA A 647      43.040  37.840  56.270  1.00  0.00           H
ATOM    964  CA  ALA A 647      42.870  37.410  54.330  1.00  0.00           C
ATOM    965  HA  ALA A 647      42.370  38.060  53.620  1.00  0.00           H
ATOM    966  CB  ALA A 647      44.450  37.550  54.420  1.00  0.00           C
ATOM    967  HB1 ALA A 647      44.720  38.550  54.810  1.00  0.00           H
ATOM    968  HB2 ALA A 647      44.770  37.460  53.360  1.00  0.00           H
ATOM    969  HB3 ALA A 647      44.960  36.720  54.950  1.00  0.00           H
ATOM    970  C   ALA A 647      42.490  35.960  53.730  1.00  0.00           C
ATOM    971  O   ALA A 647      41.970  35.890  52.590  1.00  0.00           O
ATOM    972  N   SER A 648      42.780  34.850  54.470  1.00  0.00           N
ATOM    973  HN  SER A 648      43.080  34.940  55.420  1.00  0.00           H
ATOM    974  CA  SER A 648      42.520  33.450  54.010  1.00  0.00           C
ATOM    975  HA  SER A 648      43.030  33.390  53.060  1.00  0.00           H
ATOM    976  CB  SER A 648      43.130  32.370  54.890  1.00  0.00           C
ATOM    977  HB1 SER A 648      44.210  32.570  55.020  1.00  0.00           H
ATOM    978  HB2 SER A 648      43.020  31.310  54.590  1.00  0.00           H
ATOM    979  OG  SER A 648      42.650  32.500  56.220  1.00  0.00           O
ATOM    980  HG1 SER A 648      42.990  33.270  56.700  1.00  0.00           H
ATOM    981  C   SER A 648      41.090  33.220  53.760  1.00  0.00           C
ATOM    982  O   SER A 648      40.600  32.720  52.800  1.00  0.00           O
ATOM    983  N   LEU A 649      40.200  33.690  54.690  1.00  0.00           N
ATOM    984  HN  LEU A 649      40.480  34.210  55.500  1.00  0.00           H
ATOM    985  CA  LEU A 649      38.800  33.640  54.520  1.00  0.00           C
ATOM    986  HA  LEU A 649      38.660  32.590  54.380  1.00  0.00           H
ATOM    987  CB  LEU A 649      38.130  34.120  55.870  1.00  0.00           C
ATOM    988  HB1 LEU A 649      38.560  35.080  56.220  1.00  0.00           H
ATOM    989  HB2 LEU A 649      38.390  33.380  56.660  1.00  0.00           H
ATOM    990  CG  LEU A 649      36.620  34.370  56.020  1.00  0.00           C
ATOM    991  HG  LEU A 649      36.240  35.150  55.320  1.00  0.00           H
ATOM    992  CD1 LEU A 649      35.930  33.050  55.570  1.00  0.00           C
ATOM    993 HD11 LEU A 649      36.340  32.180  56.120  1.00  0.00           H
ATOM    994 HD12 LEU A 649      35.980  32.910  54.460  1.00  0.00           H
ATOM    995 HD13 LEU A 649      34.840  33.090  55.770  1.00  0.00           H
ATOM    996  CD2 LEU A 649      36.250  34.940  57.410  1.00  0.00           C
ATOM    997 HD21 LEU A 649      35.180  34.930  57.700  1.00  0.00           H
ATOM    998 HD22 LEU A 649      36.730  35.940  57.410  1.00  0.00           H
ATOM    999 HD23 LEU A 649      36.840  34.340  58.130  1.00  0.00           H
ATOM   1000  C   LEU A 649      38.170  34.430  53.350  1.00  0.00           C
ATOM   1001  O   LEU A 649      37.360  33.970  52.610  1.00  0.00           O
ATOM   1002  N   THR A 650      38.670  35.630  53.160  1.00  0.00           N
ATOM   1003  HN  THR A 650      39.370  35.990  53.780  1.00  0.00           H
ATOM   1004  CA  THR A 650      38.350  36.450  52.010  1.00  0.00           C
ATOM   1005  HA  THR A 650      37.280  36.600  51.980  1.00  0.00           H
ATOM   1006  CB  THR A 650      38.830  37.970  52.030  1.00  0.00           C
ATOM   1007  HB  THR A 650      39.920  37.860  52.210  1.00  0.00           H
ATOM   1008  OG1 THR A 650      38.370  38.610  53.230  1.00  0.00           O
ATOM   1009  HG1 THR A 650      38.770  38.210  54.010  1.00  0.00           H
ATOM   1010  CG2 THR A 650      38.450  38.790  50.820  1.00  0.00           C
ATOM   1011 HG21 THR A 650      38.800  39.840  50.860  1.00  0.00           H
ATOM   1012 HG22 THR A 650      37.370  38.760  50.550  1.00  0.00           H
ATOM   1013 HG23 THR A 650      38.860  38.330  49.900  1.00  0.00           H
ATOM   1014  C   THR A 650      38.810  35.820  50.680  1.00  0.00           C
ATOM   1015  O   THR A 650      38.060  35.790  49.700  1.00  0.00           O
ATOM   1016  N   GLY A 651      40.080  35.420  50.660  1.00  0.00           N
ATOM   1017  HN  GLY A 651      40.630  35.590  51.470  1.00  0.00           H
ATOM   1018  CA  GLY A 651      40.740  34.810  49.520  1.00  0.00           C
ATOM   1019  HA1 GLY A 651      41.740  34.630  49.900  1.00  0.00           H
ATOM   1020  HA2 GLY A 651      40.770  35.470  48.670  1.00  0.00           H
ATOM   1021  C   GLY A 651      40.150  33.470  49.070  1.00  0.00           C
ATOM   1022  O   GLY A 651      39.800  33.280  47.910  1.00  0.00           O
ATOM   1023  N   ILE A 652      39.910  32.540  50.020  1.00  0.00           N
ATOM   1024  HN  ILE A 652      40.060  32.790  50.980  1.00  0.00           H
ATOM   1025  CA  ILE A 652      39.240  31.260  49.760  1.00  0.00           C
ATOM   1026  HA  ILE A 652      39.780  30.670  49.040  1.00  0.00           H
ATOM   1027  CB  ILE A 652      39.160  30.340  51.030  1.00  0.00           C
ATOM   1028  HB  ILE A 652      38.660  30.940  51.830  1.00  0.00           H
ATOM   1029  CG2 ILE A 652      38.340  29.060  50.810  1.00  0.00           C
ATOM   1030 HG21 ILE A 652      38.670  28.640  49.830  1.00  0.00           H
ATOM   1031 HG22 ILE A 652      37.290  29.310  50.560  1.00  0.00           H
ATOM   1032 HG23 ILE A 652      38.430  28.330  51.650  1.00  0.00           H
ATOM   1033  CG1 ILE A 652      40.550  29.950  51.610  1.00  0.00           C
ATOM   1034 HG11 ILE A 652      40.360  29.480  52.600  1.00  0.00           H
ATOM   1035 HG12 ILE A 652      41.290  30.760  51.800  1.00  0.00           H
ATOM   1036  CD  ILE A 652      41.290  28.980  50.700  1.00  0.00           C
ATOM   1037  HD1 ILE A 652      42.330  28.910  51.070  1.00  0.00           H
ATOM   1038  HD2 ILE A 652      41.370  29.270  49.620  1.00  0.00           H
ATOM   1039  HD3 ILE A 652      40.910  27.930  50.800  1.00  0.00           H
ATOM   1040  C   ILE A 652      37.880  31.400  49.170  1.00  0.00           C
ATOM   1041  O   ILE A 652      37.550  30.860  48.120  1.00  0.00           O
ATOM   1042  N   ALA A 653      36.940  32.250  49.620  1.00  0.00           N
ATOM   1043  HN  ALA A 653      37.200  32.750  50.440  1.00  0.00           H
ATOM   1044  CA  ALA A 653      35.640  32.400  48.960  1.00  0.00           C
ATOM   1045  HA  ALA A 653      35.290  31.430  48.640  1.00  0.00           H
ATOM   1046  CB  ALA A 653      34.620  33.000  49.970  1.00  0.00           C
ATOM   1047  HB1 ALA A 653      34.920  34.010  50.310  1.00  0.00           H
ATOM   1048  HB2 ALA A 653      34.590  32.360  50.880  1.00  0.00           H
ATOM   1049  HB3 ALA A 653      33.560  33.030  49.640  1.00  0.00           H
ATOM   1050  C   ALA A 653      35.750  33.240  47.700  1.00  0.00           C
ATOM   1051  O   ALA A 653      35.030  33.050  46.740  1.00  0.00           O
ATOM   1052  N   TYR A 654      36.720  34.130  47.630  1.00  0.00           N
ATOM   1053  HN  TYR A 654      37.260  34.340  48.440  1.00  0.00           H
ATOM   1054  CA  TYR A 654      36.900  34.960  46.450  1.00  0.00           C
ATOM   1055  HA  TYR A 654      35.920  35.300  46.150  1.00  0.00           H
ATOM   1056  CB  TYR A 654      37.810  36.160  46.830  1.00  0.00           C
ATOM   1057  HB1 TYR A 654      38.760  35.790  47.270  1.00  0.00           H
ATOM   1058  HB2 TYR A 654      37.240  36.650  47.650  1.00  0.00           H
ATOM   1059  CG  TYR A 654      38.150  37.100  45.700  1.00  0.00           C
ATOM   1060  CD1 TYR A 654      39.350  36.950  44.950  1.00  0.00           C
ATOM   1061  HD1 TYR A 654      39.930  36.040  45.060  1.00  0.00           H
ATOM   1062  CE1 TYR A 654      39.660  37.900  43.840  1.00  0.00           C
ATOM   1063  HE1 TYR A 654      40.540  37.820  43.220  1.00  0.00           H
ATOM   1064  CZ  TYR A 654      38.700  38.830  43.530  1.00  0.00           C
ATOM   1065  OH  TYR A 654      39.070  39.830  42.600  1.00  0.00           O
ATOM   1066  HH  TYR A 654      39.530  39.320  41.920  1.00  0.00           H
ATOM   1067  CD2 TYR A 654      37.350  38.210  45.460  1.00  0.00           C
ATOM   1068  HD2 TYR A 654      36.430  38.310  46.010  1.00  0.00           H
ATOM   1069  CE2 TYR A 654      37.620  39.100  44.380  1.00  0.00           C
ATOM   1070  HE2 TYR A 654      37.000  39.950  44.140  1.00  0.00           H
ATOM   1071  C   TYR A 654      37.440  34.280  45.220  1.00  0.00           C
ATOM   1072  O   TYR A 654      36.930  34.390  44.150  1.00  0.00           O
ATOM   1073  N   SER A 655      38.510  33.440  45.400  1.00  0.00           N
ATOM   1074  HN  SER A 655      38.760  33.330  46.360  1.00  0.00           H
ATOM   1075  CA  SER A 655      39.210  32.580  44.530  1.00  0.00           C
ATOM   1076  HA  SER A 655      39.490  33.280  43.740  1.00  0.00           H
ATOM   1077  CB  SER A 655      40.570  31.850  44.960  1.00  0.00           C
ATOM   1078  HB1 SER A 655      41.410  32.550  44.810  1.00  0.00           H
ATOM   1079  HB2 SER A 655      40.780  31.090  44.180  1.00  0.00           H
ATOM   1080  OG  SER A 655      40.540  31.330  46.250  1.00  0.00           O
ATOM   1081  HG1 SER A 655      40.310  32.050  46.850  1.00  0.00           H
ATOM   1082  C   SER A 655      38.260  31.520  43.890  1.00  0.00           C
ATOM   1083  O   SER A 655      38.270  31.270  42.670  1.00  0.00           O
ATOM   1084  N   LEU A 656      37.300  30.890  44.640  1.00  0.00           N
ATOM   1085  HN  LEU A 656      37.270  31.020  45.620  1.00  0.00           H
ATOM   1086  CA  LEU A 656      36.270  30.040  44.030  1.00  0.00           C
ATOM   1087  HA  LEU A 656      36.770  29.210  43.580  1.00  0.00           H
ATOM   1088  CB  LEU A 656      35.320  29.430  45.250  1.00  0.00           C
ATOM   1089  HB1 LEU A 656      34.390  28.900  44.940  1.00  0.00           H
ATOM   1090  HB2 LEU A 656      35.010  30.340  45.800  1.00  0.00           H
ATOM   1091  CG  LEU A 656      36.140  28.450  46.150  1.00  0.00           C
ATOM   1092  HG  LEU A 656      37.160  28.820  46.360  1.00  0.00           H
ATOM   1093  CD1 LEU A 656      35.660  28.390  47.590  1.00  0.00           C
ATOM   1094 HD11 LEU A 656      34.680  27.870  47.630  1.00  0.00           H
ATOM   1095 HD12 LEU A 656      35.660  29.440  47.940  1.00  0.00           H
ATOM   1096 HD13 LEU A 656      36.300  27.720  48.210  1.00  0.00           H
ATOM   1097  CD2 LEU A 656      36.340  27.090  45.490  1.00  0.00           C
ATOM   1098 HD21 LEU A 656      36.860  26.440  46.230  1.00  0.00           H
ATOM   1099 HD22 LEU A 656      37.010  27.240  44.610  1.00  0.00           H
ATOM   1100 HD23 LEU A 656      35.390  26.590  45.220  1.00  0.00           H
ATOM   1101  C   LEU A 656      35.290  30.690  42.990  1.00  0.00           C
ATOM   1102  O   LEU A 656      34.750  30.040  42.090  1.00  0.00           O
ATOM   1103  N   PHE A 657      35.120  32.040  43.100  1.00  0.00           N
ATOM   1104  HN  PHE A 657      35.550  32.500  43.880  1.00  0.00           H
ATOM   1105  CA  PHE A 657      34.050  32.750  42.410  1.00  0.00           C
ATOM   1106  HA  PHE A 657      33.540  32.070  41.740  1.00  0.00           H
ATOM   1107  CB  PHE A 657      33.070  33.200  43.520  1.00  0.00           C
ATOM   1108  HB1 PHE A 657      32.310  33.840  43.020  1.00  0.00           H
ATOM   1109  HB2 PHE A 657      33.550  33.770  44.330  1.00  0.00           H
ATOM   1110  CG  PHE A 657      32.360  32.030  44.260  1.00  0.00           C
ATOM   1111  CD1 PHE A 657      32.310  31.980  45.680  1.00  0.00           C
ATOM   1112  HD1 PHE A 657      32.790  32.750  46.270  1.00  0.00           H
ATOM   1113  CE1 PHE A 657      31.730  30.890  46.400  1.00  0.00           C
ATOM   1114  HE1 PHE A 657      31.770  30.950  47.470  1.00  0.00           H
ATOM   1115  CZ  PHE A 657      31.000  29.920  45.690  1.00  0.00           C
ATOM   1116  HZ  PHE A 657      30.520  29.050  46.120  1.00  0.00           H
ATOM   1117  CD2 PHE A 657      31.650  31.010  43.620  1.00  0.00           C
ATOM   1118  HD2 PHE A 657      31.690  30.960  42.550  1.00  0.00           H
ATOM   1119  CE2 PHE A 657      31.000  30.000  44.330  1.00  0.00           C
ATOM   1120  HE2 PHE A 657      30.450  29.260  43.760  1.00  0.00           H
ATOM   1121  C   PHE A 657      34.490  33.990  41.620  1.00  0.00           C
ATOM   1122  O   PHE A 657      33.630  34.730  41.080  1.00  0.00           O
ATOM   1123  N   ALA A 658      35.810  34.200  41.490  1.00  0.00           N
ATOM   1124  HN  ALA A 658      36.390  33.610  42.050  1.00  0.00           H
ATOM   1125  CA  ALA A 658      36.400  35.280  40.760  1.00  0.00           C
ATOM   1126  HA  ALA A 658      36.190  36.190  41.310  1.00  0.00           H
ATOM   1127  CB  ALA A 658      37.900  35.070  40.800  1.00  0.00           C
ATOM   1128  HB1 ALA A 658      38.350  35.180  41.810  1.00  0.00           H
ATOM   1129  HB2 ALA A 658      38.430  35.790  40.150  1.00  0.00           H
ATOM   1130  HB3 ALA A 658      38.090  34.070  40.320  1.00  0.00           H
ATOM   1131  C   ALA A 658      36.030  35.580  39.320  1.00  0.00           C
ATOM   1132  O   ALA A 658      36.100  34.700  38.440  1.00  0.00           O
ATOM   1133  N   GLY A 659      35.580  36.850  39.070  1.00  0.00           N
ATOM   1134  HN  GLY A 659      35.590  37.570  39.760  1.00  0.00           H
ATOM   1135  CA  GLY A 659      35.180  37.220  37.730  1.00  0.00           C
ATOM   1136  HA1 GLY A 659      34.530  38.060  37.890  1.00  0.00           H
ATOM   1137  HA2 GLY A 659      34.670  36.390  37.250  1.00  0.00           H
ATOM   1138  C   GLY A 659      36.320  37.560  36.760  1.00  0.00           C
ATOM   1139  O   GLY A 659      36.140  37.380  35.560  1.00  0.00           O
ATOM   1140  N   GLN A 660      37.460  37.990  37.330  1.00  0.00           N
ATOM   1141  HN  GLN A 660      37.470  38.160  38.310  1.00  0.00           H
ATOM   1142  CA  GLN A 660      38.720  37.880  36.610  1.00  0.00           C
ATOM   1143  HA  GLN A 660      38.550  37.660  35.570  1.00  0.00           H
ATOM   1144  CB  GLN A 660      39.390  39.320  36.480  1.00  0.00           C
ATOM   1145  HB1 GLN A 660      40.420  39.320  36.040  1.00  0.00           H
ATOM   1146  HB2 GLN A 660      39.450  39.730  37.520  1.00  0.00           H
ATOM   1147  CG  GLN A 660      38.570  40.300  35.610  1.00  0.00           C
ATOM   1148  HG1 GLN A 660      38.970  41.320  35.460  1.00  0.00           H
ATOM   1149  HG2 GLN A 660      37.610  40.460  36.150  1.00  0.00           H
ATOM   1150  CD  GLN A 660      38.350  39.850  34.210  1.00  0.00           C
ATOM   1151  OE1 GLN A 660      39.200  39.840  33.290  1.00  0.00           O
ATOM   1152  NE2 GLN A 660      37.100  39.600  33.920  1.00  0.00           N
ATOM   1153 HE21 GLN A 660      37.000  39.500  32.930  1.00  0.00           H
ATOM   1154 HE22 GLN A 660      36.470  39.850  34.650  1.00  0.00           H
ATOM   1155  C   GLN A 660      39.560  36.860  37.270  1.00  0.00           C
ATOM   1156  O   GLN A 660      40.050  37.060  38.360  1.00  0.00           O
ATOM   1157  N   PRO A 661      39.800  35.630  36.670  1.00  0.00           N
ATOM   1158  CD  PRO A 661      39.140  35.160  35.440  1.00  0.00           C
ATOM   1159  HD1 PRO A 661      39.730  35.500  34.560  1.00  0.00           H
ATOM   1160  HD2 PRO A 661      38.120  35.550  35.230  1.00  0.00           H
ATOM   1161  CA  PRO A 661      40.360  34.490  37.390  1.00  0.00           C
ATOM   1162  HA  PRO A 661      39.710  34.190  38.190  1.00  0.00           H
ATOM   1163  CB  PRO A 661      40.320  33.310  36.430  1.00  0.00           C
ATOM   1164  HB1 PRO A 661      40.280  32.330  36.940  1.00  0.00           H
ATOM   1165  HB2 PRO A 661      41.170  33.230  35.720  1.00  0.00           H
ATOM   1166  CG  PRO A 661      39.060  33.650  35.660  1.00  0.00           C
ATOM   1167  HG1 PRO A 661      39.030  33.130  34.680  1.00  0.00           H
ATOM   1168  HG2 PRO A 661      38.200  33.400  36.330  1.00  0.00           H
ATOM   1169  C   PRO A 661      41.750  34.530  37.950  1.00  0.00           C
ATOM   1170  O   PRO A 661      42.120  33.680  38.810  1.00  0.00           O
ATOM   1171  N   LEU A 662      42.590  35.480  37.480  1.00  0.00           N
ATOM   1172  HN  LEU A 662      42.230  36.120  36.800  1.00  0.00           H
ATOM   1173  CA  LEU A 662      43.940  35.600  37.910  1.00  0.00           C
ATOM   1174  HA  LEU A 662      44.220  34.880  38.660  1.00  0.00           H
ATOM   1175  CB  LEU A 662      44.980  35.620  36.760  1.00  0.00           C
ATOM   1176  HB1 LEU A 662      46.030  35.700  37.120  1.00  0.00           H
ATOM   1177  HB2 LEU A 662      44.850  36.590  36.250  1.00  0.00           H
ATOM   1178  CG  LEU A 662      44.830  34.380  35.810  1.00  0.00           C
ATOM   1179  HG  LEU A 662      43.790  34.410  35.410  1.00  0.00           H
ATOM   1180  CD1 LEU A 662      45.840  34.580  34.660  1.00  0.00           C
ATOM   1181 HD11 LEU A 662      46.830  34.830  35.090  1.00  0.00           H
ATOM   1182 HD12 LEU A 662      45.480  35.420  34.040  1.00  0.00           H
ATOM   1183 HD13 LEU A 662      46.160  33.740  34.000  1.00  0.00           H
ATOM   1184  CD2 LEU A 662      45.220  33.050  36.440  1.00  0.00           C
ATOM   1185 HD21 LEU A 662      44.640  32.950  37.390  1.00  0.00           H
ATOM   1186 HD22 LEU A 662      46.290  32.970  36.730  1.00  0.00           H
ATOM   1187 HD23 LEU A 662      44.940  32.250  35.730  1.00  0.00           H
ATOM   1188  C   LEU A 662      44.150  36.880  38.800  1.00  0.00           C
ATOM   1189  O   LEU A 662      45.270  37.220  39.230  1.00  0.00           O
ATOM   1190  N   THR A 663      43.030  37.620  39.120  1.00  0.00           N
ATOM   1191  HN  THR A 663      42.120  37.490  38.720  1.00  0.00           H
ATOM   1192  CA  THR A 663      43.100  38.600  40.190  1.00  0.00           C
ATOM   1193  HA  THR A 663      43.920  39.230  39.870  1.00  0.00           H
ATOM   1194  CB  THR A 663      41.920  39.450  40.560  1.00  0.00           C
ATOM   1195  HB  THR A 663      42.060  40.020  41.510  1.00  0.00           H
ATOM   1196  OG1 THR A 663      40.650  38.770  40.590  1.00  0.00           O
ATOM   1197  HG1 THR A 663      40.730  38.200  39.830  1.00  0.00           H
ATOM   1198  CG2 THR A 663      41.790  40.540  39.460  1.00  0.00           C
ATOM   1199 HG21 THR A 663      41.850  40.210  38.400  1.00  0.00           H
ATOM   1200 HG22 THR A 663      42.660  41.180  39.680  1.00  0.00           H
ATOM   1201 HG23 THR A 663      40.890  41.170  39.600  1.00  0.00           H
ATOM   1202  C   THR A 663      43.500  37.920  41.520  1.00  0.00           C
ATOM   1203  O   THR A 663      43.010  36.890  41.990  1.00  0.00           O
ATOM   1204  N   ILE A 664      44.500  38.610  42.180  1.00  0.00           N
ATOM   1205  HN  ILE A 664      44.970  39.420  41.840  1.00  0.00           H
ATOM   1206  CA  ILE A 664      44.990  38.110  43.460  1.00  0.00           C
ATOM   1207  HA  ILE A 664      44.510  37.180  43.720  1.00  0.00           H
ATOM   1208  CB  ILE A 664      46.440  37.880  43.420  1.00  0.00           C
ATOM   1209  HB  ILE A 664      46.880  38.830  43.040  1.00  0.00           H
ATOM   1210  CG2 ILE A 664      47.020  37.490  44.770  1.00  0.00           C
ATOM   1211 HG21 ILE A 664      48.080  37.180  44.760  1.00  0.00           H
ATOM   1212 HG22 ILE A 664      46.350  36.710  45.190  1.00  0.00           H
ATOM   1213 HG23 ILE A 664      47.000  38.400  45.420  1.00  0.00           H
ATOM   1214  CG1 ILE A 664      46.830  36.760  42.370  1.00  0.00           C
ATOM   1215 HG11 ILE A 664      47.890  36.410  42.420  1.00  0.00           H
ATOM   1216 HG12 ILE A 664      46.520  37.060  41.350  1.00  0.00           H
ATOM   1217  CD  ILE A 664      46.090  35.390  42.660  1.00  0.00           C
ATOM   1218  HD1 ILE A 664      45.040  35.420  42.340  1.00  0.00           H
ATOM   1219  HD2 ILE A 664      46.010  35.260  43.760  1.00  0.00           H
ATOM   1220  HD3 ILE A 664      46.570  34.600  42.050  1.00  0.00           H
ATOM   1221  C   ILE A 664      44.760  39.200  44.550  1.00  0.00           C
ATOM   1222  O   ILE A 664      45.080  40.400  44.370  1.00  0.00           O
ATOM   1223  N   LEU A 665      44.130  38.840  45.720  1.00  0.00           N
ATOM   1224  HN  LEU A 665      43.780  37.910  45.790  1.00  0.00           H
ATOM   1225  CA  LEU A 665      43.830  39.690  46.810  1.00  0.00           C
ATOM   1226  HA  LEU A 665      43.160  40.460  46.480  1.00  0.00           H
ATOM   1227  CB  LEU A 665      43.210  38.790  47.920  1.00  0.00           C
ATOM   1228  HB1 LEU A 665      43.840  37.880  48.070  1.00  0.00           H
ATOM   1229  HB2 LEU A 665      42.330  38.220  47.570  1.00  0.00           H
ATOM   1230  CG  LEU A 665      42.700  39.450  49.290  1.00  0.00           C
ATOM   1231  HG  LEU A 665      43.460  40.120  49.720  1.00  0.00           H
ATOM   1232  CD1 LEU A 665      41.460  40.350  48.960  1.00  0.00           C
ATOM   1233 HD11 LEU A 665      40.950  40.790  49.840  1.00  0.00           H
ATOM   1234 HD12 LEU A 665      40.670  39.790  48.410  1.00  0.00           H
ATOM   1235 HD13 LEU A 665      41.830  41.200  48.340  1.00  0.00           H
ATOM   1236  CD2 LEU A 665      42.360  38.370  50.370  1.00  0.00           C
ATOM   1237 HD21 LEU A 665      41.850  38.880  51.220  1.00  0.00           H
ATOM   1238 HD22 LEU A 665      43.340  37.950  50.660  1.00  0.00           H
ATOM   1239 HD23 LEU A 665      41.680  37.630  49.880  1.00  0.00           H
ATOM   1240  C   LEU A 665      45.140  40.200  47.410  1.00  0.00           C
ATOM   1241  O   LEU A 665      46.140  39.510  47.700  1.00  0.00           O
ATOM   1242  N   GLY A 666      45.200  41.510  47.800  1.00  0.00           N
ATOM   1243  HN  GLY A 666      44.370  42.080  47.810  1.00  0.00           H
ATOM   1244  CA  GLY A 666      46.300  41.880  48.610  1.00  0.00           C
ATOM   1245  HA1 GLY A 666      46.990  42.510  48.080  1.00  0.00           H
ATOM   1246  HA2 GLY A 666      46.750  41.040  49.140  1.00  0.00           H
ATOM   1247  C   GLY A 666      45.930  42.690  49.790  1.00  0.00           C
ATOM   1248  O   GLY A 666      44.790  42.920  50.100  1.00  0.00           O
ATOM   1249  N   SER A 667      46.910  43.240  50.510  1.00  0.00           N
ATOM   1250  HN  SER A 667      47.830  43.130  50.160  1.00  0.00           H
ATOM   1251  CA  SER A 667      46.670  44.200  51.530  1.00  0.00           C
ATOM   1252  HA  SER A 667      45.760  44.010  52.090  1.00  0.00           H
ATOM   1253  CB  SER A 667      47.920  44.360  52.460  1.00  0.00           C
ATOM   1254  HB1 SER A 667      48.090  43.340  52.880  1.00  0.00           H
ATOM   1255  HB2 SER A 667      47.640  45.120  53.220  1.00  0.00           H
ATOM   1256  OG  SER A 667      49.140  44.650  51.810  1.00  0.00           O
ATOM   1257  HG1 SER A 667      49.230  44.140  51.010  1.00  0.00           H
ATOM   1258  C   SER A 667      46.400  45.510  50.910  1.00  0.00           C
ATOM   1259  O   SER A 667      46.730  45.840  49.770  1.00  0.00           O
ATOM   1260  N   THR A 668      45.560  46.340  51.600  1.00  0.00           N
ATOM   1261  HN  THR A 668      45.340  46.160  52.550  1.00  0.00           H
ATOM   1262  CA  THR A 668      44.990  47.550  51.000  1.00  0.00           C
ATOM   1263  HA  THR A 668      45.480  47.740  50.050  1.00  0.00           H
ATOM   1264  CB  THR A 668      43.480  47.340  50.720  1.00  0.00           C
ATOM   1265  HB  THR A 668      43.410  46.610  49.880  1.00  0.00           H
ATOM   1266  OG1 THR A 668      42.930  48.620  50.390  1.00  0.00           O
ATOM   1267  HG1 THR A 668      42.950  48.560  49.430  1.00  0.00           H
ATOM   1268  CG2 THR A 668      42.770  46.710  51.910  1.00  0.00           C
ATOM   1269 HG21 THR A 668      42.950  47.390  52.780  1.00  0.00           H
ATOM   1270 HG22 THR A 668      43.120  45.670  52.080  1.00  0.00           H
ATOM   1271 HG23 THR A 668      41.680  46.840  51.670  1.00  0.00           H
ATOM   1272  C   THR A 668      45.260  48.780  51.790  1.00  0.00           C
ATOM   1273  O   THR A 668      44.930  49.000  52.950  1.00  0.00           O
ATOM   1274  N   GLY A 669      45.910  49.760  51.150  1.00  0.00           N
ATOM   1275  HN  GLY A 669      46.200  49.540  50.210  1.00  0.00           H
ATOM   1276  CA  GLY A 669      46.370  50.990  51.780  1.00  0.00           C
ATOM   1277  HA1 GLY A 669      47.080  51.470  51.140  1.00  0.00           H
ATOM   1278  HA2 GLY A 669      46.880  50.580  52.640  1.00  0.00           H
ATOM   1279  C   GLY A 669      45.420  51.970  52.280  1.00  0.00           C
ATOM   1280  O   GLY A 669      45.760  52.400  53.390  1.00  0.00           O
ATOM   1281  N   PRO A 670      44.360  52.360  51.690  1.00  0.00           N
ATOM   1282  CD  PRO A 670      44.110  52.040  50.250  1.00  0.00           C
ATOM   1283  HD1 PRO A 670      43.720  51.000  50.250  1.00  0.00           H
ATOM   1284  HD2 PRO A 670      44.960  52.100  49.540  1.00  0.00           H
ATOM   1285  CA  PRO A 670      43.370  53.250  52.250  1.00  0.00           C
ATOM   1286  HA  PRO A 670      43.890  54.150  52.560  1.00  0.00           H
ATOM   1287  CB  PRO A 670      42.360  53.310  51.160  1.00  0.00           C
ATOM   1288  HB1 PRO A 670      41.860  54.290  51.100  1.00  0.00           H
ATOM   1289  HB2 PRO A 670      41.530  52.580  51.300  1.00  0.00           H
ATOM   1290  CG  PRO A 670      43.070  52.950  49.800  1.00  0.00           C
ATOM   1291  HG1 PRO A 670      42.400  52.420  49.090  1.00  0.00           H
ATOM   1292  HG2 PRO A 670      43.360  53.860  49.220  1.00  0.00           H
ATOM   1293  C   PRO A 670      42.660  52.800  53.500  1.00  0.00           C
ATOM   1294  O   PRO A 670      42.310  53.600  54.340  1.00  0.00           O
ATOM   1295  N   VAL A 671      42.380  51.520  53.560  1.00  0.00           N
ATOM   1296  HN  VAL A 671      42.790  51.060  52.770  1.00  0.00           H
ATOM   1297  CA  VAL A 671      41.810  50.780  54.720  1.00  0.00           C
ATOM   1298  HA  VAL A 671      40.900  51.260  55.040  1.00  0.00           H
ATOM   1299  CB  VAL A 671      41.660  49.240  54.410  1.00  0.00           C
ATOM   1300  HB  VAL A 671      42.550  48.650  54.110  1.00  0.00           H
ATOM   1301  CG1 VAL A 671      41.040  48.540  55.660  1.00  0.00           C
ATOM   1302 HG11 VAL A 671      40.700  47.530  55.340  1.00  0.00           H
ATOM   1303 HG12 VAL A 671      40.200  49.150  56.060  1.00  0.00           H
ATOM   1304 HG13 VAL A 671      41.840  48.300  56.380  1.00  0.00           H
ATOM   1305  CG2 VAL A 671      40.670  49.220  53.170  1.00  0.00           C
ATOM   1306 HG21 VAL A 671      40.190  48.220  53.120  1.00  0.00           H
ATOM   1307 HG22 VAL A 671      41.280  49.470  52.270  1.00  0.00           H
ATOM   1308 HG23 VAL A 671      39.890  49.990  53.380  1.00  0.00           H
ATOM   1309  C   VAL A 671      42.640  50.860  55.960  1.00  0.00           C
ATOM   1310  O   VAL A 671      42.120  51.110  57.030  1.00  0.00           O
ATOM   1311  N   LEU A 672      43.930  50.620  55.800  1.00  0.00           N
ATOM   1312  HN  LEU A 672      44.280  50.380  54.900  1.00  0.00           H
ATOM   1313  CA  LEU A 672      44.950  50.710  56.840  1.00  0.00           C
ATOM   1314  HA  LEU A 672      44.680  49.930  57.520  1.00  0.00           H
ATOM   1315  CB  LEU A 672      46.300  50.310  56.220  1.00  0.00           C
ATOM   1316  HB1 LEU A 672      46.840  50.920  55.470  1.00  0.00           H
ATOM   1317  HB2 LEU A 672      46.300  49.230  55.930  1.00  0.00           H
ATOM   1318  CG  LEU A 672      47.560  50.260  57.200  1.00  0.00           C
ATOM   1319  HG  LEU A 672      47.620  51.320  57.530  1.00  0.00           H
ATOM   1320  CD1 LEU A 672      47.300  49.350  58.550  1.00  0.00           C
ATOM   1321 HD11 LEU A 672      48.080  49.660  59.260  1.00  0.00           H
ATOM   1322 HD12 LEU A 672      47.510  48.280  58.310  1.00  0.00           H
ATOM   1323 HD13 LEU A 672      46.260  49.510  58.900  1.00  0.00           H
ATOM   1324  CD2 LEU A 672      48.850  49.780  56.600  1.00  0.00           C
ATOM   1325 HD21 LEU A 672      49.660  50.040  57.330  1.00  0.00           H
ATOM   1326 HD22 LEU A 672      48.960  50.360  55.650  1.00  0.00           H
ATOM   1327 HD23 LEU A 672      48.960  48.690  56.450  1.00  0.00           H
ATOM   1328  C   LEU A 672      45.030  52.070  57.490  1.00  0.00           C
ATOM   1329  O   LEU A 672      44.970  52.240  58.680  1.00  0.00           O
ATOM   1330  N   VAL A 673      45.150  53.120  56.680  1.00  0.00           N
ATOM   1331  HN  VAL A 673      45.230  53.070  55.680  1.00  0.00           H
ATOM   1332  CA  VAL A 673      45.000  54.550  57.020  1.00  0.00           C
ATOM   1333  HA  VAL A 673      45.710  54.780  57.810  1.00  0.00           H
ATOM   1334  CB  VAL A 673      45.100  55.370  55.710  1.00  0.00           C
ATOM   1335  HB  VAL A 673      44.240  55.120  55.060  1.00  0.00           H
ATOM   1336  CG1 VAL A 673      45.040  56.840  56.030  1.00  0.00           C
ATOM   1337 HG11 VAL A 673      45.950  57.190  56.570  1.00  0.00           H
ATOM   1338 HG12 VAL A 673      44.100  57.050  56.560  1.00  0.00           H
ATOM   1339 HG13 VAL A 673      45.170  57.300  55.020  1.00  0.00           H
ATOM   1340  CG2 VAL A 673      46.490  55.100  55.050  1.00  0.00           C
ATOM   1341 HG21 VAL A 673      47.370  55.550  55.570  1.00  0.00           H
ATOM   1342 HG22 VAL A 673      46.390  55.510  54.020  1.00  0.00           H
ATOM   1343 HG23 VAL A 673      46.790  54.040  55.010  1.00  0.00           H
ATOM   1344  C   VAL A 673      43.660  54.830  57.720  1.00  0.00           C
ATOM   1345  O   VAL A 673      43.580  55.500  58.760  1.00  0.00           O
ATOM   1346  N   PHE A 674      42.540  54.280  57.110  1.00  0.00           N
ATOM   1347  HN  PHE A 674      42.470  53.840  56.220  1.00  0.00           H
ATOM   1348  CA  PHE A 674      41.230  54.470  57.740  1.00  0.00           C
ATOM   1349  HA  PHE A 674      41.140  55.510  58.020  1.00  0.00           H
ATOM   1350  CB  PHE A 674      40.100  54.070  56.750  1.00  0.00           C
ATOM   1351  HB1 PHE A 674      40.330  53.030  56.440  1.00  0.00           H
ATOM   1352  HB2 PHE A 674      40.120  54.770  55.890  1.00  0.00           H
ATOM   1353  CG  PHE A 674      38.700  54.130  57.320  1.00  0.00           C
ATOM   1354  CD1 PHE A 674      37.990  55.270  57.540  1.00  0.00           C
ATOM   1355  HD1 PHE A 674      38.480  56.200  57.280  1.00  0.00           H
ATOM   1356  CE1 PHE A 674      36.600  55.300  57.790  1.00  0.00           C
ATOM   1357  HE1 PHE A 674      36.040  56.230  57.720  1.00  0.00           H
ATOM   1358  CZ  PHE A 674      36.000  54.140  58.150  1.00  0.00           C
ATOM   1359  HZ  PHE A 674      34.960  54.120  58.440  1.00  0.00           H
ATOM   1360  CD2 PHE A 674      38.040  52.950  57.620  1.00  0.00           C
ATOM   1361  HD2 PHE A 674      38.460  51.960  57.480  1.00  0.00           H
ATOM   1362  CE2 PHE A 674      36.740  52.930  58.130  1.00  0.00           C
ATOM   1363  HE2 PHE A 674      36.260  52.040  58.530  1.00  0.00           H
ATOM   1364  C   PHE A 674      41.100  53.870  59.040  1.00  0.00           C
ATOM   1365  O   PHE A 674      40.530  54.440  59.990  1.00  0.00           O
ATOM   1366  N   GLU A 675      41.640  52.580  59.210  1.00  0.00           N
ATOM   1367  HN  GLU A 675      42.000  52.100  58.410  1.00  0.00           H
ATOM   1368  CA  GLU A 675      41.560  51.940  60.510  1.00  0.00           C
ATOM   1369  HA  GLU A 675      40.570  51.890  60.910  1.00  0.00           H
ATOM   1370  CB  GLU A 675      41.990  50.460  60.470  1.00  0.00           C
ATOM   1371  HB1 GLU A 675      42.260  50.140  61.500  1.00  0.00           H
ATOM   1372  HB2 GLU A 675      42.950  50.390  59.900  1.00  0.00           H
ATOM   1373  CG  GLU A 675      40.820  49.530  59.970  1.00  0.00           C
ATOM   1374  HG1 GLU A 675      41.130  49.170  58.960  1.00  0.00           H
ATOM   1375  HG2 GLU A 675      39.890  50.110  59.870  1.00  0.00           H
ATOM   1376  CD  GLU A 675      40.440  48.360  60.810  1.00  0.00           C
ATOM   1377  OE1 GLU A 675      40.170  48.500  62.030  1.00  0.00           O
ATOM   1378  OE2 GLU A 675      40.440  47.190  60.280  1.00  0.00           O
ATOM   1379  C   GLU A 675      42.250  52.740  61.620  1.00  0.00           C
ATOM   1380  O   GLU A 675      41.700  52.830  62.710  1.00  0.00           O
ATOM   1381  N   LYS A 676      43.400  53.290  61.360  1.00  0.00           N
ATOM   1382  HN  LYS A 676      43.760  53.150  60.440  1.00  0.00           H
ATOM   1383  CA  LYS A 676      44.080  54.260  62.250  1.00  0.00           C
ATOM   1384  HA  LYS A 676      44.140  53.750  63.210  1.00  0.00           H
ATOM   1385  CB  LYS A 676      45.680  54.490  61.810  1.00  0.00           C
ATOM   1386  HB1 LYS A 676      45.690  54.760  60.730  1.00  0.00           H
ATOM   1387  HB2 LYS A 676      46.170  53.500  61.900  1.00  0.00           H
ATOM   1388  CG  LYS A 676      46.390  55.620  62.590  1.00  0.00           C
ATOM   1389  HG1 LYS A 676      46.280  55.370  63.670  1.00  0.00           H
ATOM   1390  HG2 LYS A 676      45.780  56.530  62.400  1.00  0.00           H
ATOM   1391  CD  LYS A 676      47.840  55.780  62.220  1.00  0.00           C
ATOM   1392  HD1 LYS A 676      47.910  55.900  61.120  1.00  0.00           H
ATOM   1393  HD2 LYS A 676      48.450  54.870  62.450  1.00  0.00           H
ATOM   1394  CE  LYS A 676      48.510  56.910  63.010  1.00  0.00           C
ATOM   1395  HE1 LYS A 676      48.430  56.610  64.070  1.00  0.00           H
ATOM   1396  HE2 LYS A 676      48.060  57.920  62.830  1.00  0.00           H
ATOM   1397  NZ  LYS A 676      49.920  56.970  62.620  1.00  0.00           N
ATOM   1398  HZ1 LYS A 676      50.090  57.260  61.630  1.00  0.00           H
ATOM   1399  HZ2 LYS A 676      50.230  55.980  62.740  1.00  0.00           H
ATOM   1400  HZ3 LYS A 676      50.420  57.640  63.240  1.00  0.00           H
ATOM   1401  C   LYS A 676      43.350  55.540  62.640  1.00  0.00           C
ATOM   1402  O   LYS A 676      43.400  56.020  63.760  1.00  0.00           O
ATOM   1403  N   ILE A 677      42.750  56.210  61.670  1.00  0.00           N
ATOM   1404  HN  ILE A 677      42.960  56.100  60.700  1.00  0.00           H
ATOM   1405  CA  ILE A 677      41.950  57.380  61.860  1.00  0.00           C
ATOM   1406  HA  ILE A 677      42.480  58.160  62.400  1.00  0.00           H
ATOM   1407  CB  ILE A 677      41.520  57.990  60.500  1.00  0.00           C
ATOM   1408  HB  ILE A 677      40.950  57.250  59.890  1.00  0.00           H
ATOM   1409  CG2 ILE A 677      40.510  59.130  60.750  1.00  0.00           C
ATOM   1410 HG21 ILE A 677      39.560  58.760  61.200  1.00  0.00           H
ATOM   1411 HG22 ILE A 677      40.340  59.560  59.730  1.00  0.00           H
ATOM   1412 HG23 ILE A 677      40.860  59.990  61.360  1.00  0.00           H
ATOM   1413  CG1 ILE A 677      42.720  58.480  59.690  1.00  0.00           C
ATOM   1414 HG11 ILE A 677      43.560  57.800  59.920  1.00  0.00           H
ATOM   1415 HG12 ILE A 677      43.090  59.430  60.130  1.00  0.00           H
ATOM   1416  CD  ILE A 677      42.390  58.610  58.230  1.00  0.00           C
ATOM   1417  HD1 ILE A 677      42.010  57.670  57.780  1.00  0.00           H
ATOM   1418  HD2 ILE A 677      43.340  58.940  57.740  1.00  0.00           H
ATOM   1419  HD3 ILE A 677      41.730  59.480  57.990  1.00  0.00           H
ATOM   1420  C   ILE A 677      40.720  56.930  62.690  1.00  0.00           C
ATOM   1421  O   ILE A 677      40.260  57.680  63.560  1.00  0.00           O
ATOM   1422  N   LEU A 678      40.110  55.780  62.390  1.00  0.00           N
ATOM   1423  HN  LEU A 678      40.400  55.120  61.700  1.00  0.00           H
ATOM   1424  CA  LEU A 678      39.000  55.160  63.130  1.00  0.00           C
ATOM   1425  HA  LEU A 678      38.310  55.980  63.110  1.00  0.00           H
ATOM   1426  CB  LEU A 678      38.400  53.840  62.540  1.00  0.00           C
ATOM   1427  HB1 LEU A 678      39.190  53.070  62.630  1.00  0.00           H
ATOM   1428  HB2 LEU A 678      38.290  53.930  61.430  1.00  0.00           H
ATOM   1429  CG  LEU A 678      37.000  53.450  63.120  1.00  0.00           C
ATOM   1430  HG  LEU A 678      37.180  53.210  64.190  1.00  0.00           H
ATOM   1431  CD1 LEU A 678      36.000  54.670  63.150  1.00  0.00           C
ATOM   1432 HD11 LEU A 678      35.000  54.440  63.560  1.00  0.00           H
ATOM   1433 HD12 LEU A 678      35.870  55.020  62.100  1.00  0.00           H
ATOM   1434 HD13 LEU A 678      36.490  55.570  63.620  1.00  0.00           H
ATOM   1435  CD2 LEU A 678      36.250  52.340  62.490  1.00  0.00           C
ATOM   1436 HD21 LEU A 678      35.990  52.520  61.420  1.00  0.00           H
ATOM   1437 HD22 LEU A 678      35.290  52.120  62.980  1.00  0.00           H
ATOM   1438 HD23 LEU A 678      36.850  51.400  62.500  1.00  0.00           H
ATOM   1439  C   LEU A 678      39.360  54.860  64.590  1.00  0.00           C
ATOM   1440  O   LEU A 678      38.500  55.120  65.420  1.00  0.00           O
ATOM   1441  N   TYR A 679      40.520  54.330  64.930  1.00  0.00           N
ATOM   1442  HN  TYR A 679      41.080  54.120  64.130  1.00  0.00           H
ATOM   1443  CA  TYR A 679      40.930  54.000  66.260  1.00  0.00           C
ATOM   1444  HA  TYR A 679      40.280  53.270  66.710  1.00  0.00           H
ATOM   1445  CB  TYR A 679      42.280  53.410  66.050  1.00  0.00           C
ATOM   1446  HB1 TYR A 679      42.810  54.160  65.420  1.00  0.00           H
ATOM   1447  HB2 TYR A 679      42.230  52.480  65.460  1.00  0.00           H
ATOM   1448  CG  TYR A 679      42.870  53.020  67.390  1.00  0.00           C
ATOM   1449  CD1 TYR A 679      42.560  51.770  67.950  1.00  0.00           C
ATOM   1450  HD1 TYR A 679      41.900  51.150  67.370  1.00  0.00           H
ATOM   1451  CE1 TYR A 679      43.020  51.380  69.220  1.00  0.00           C
ATOM   1452  HE1 TYR A 679      42.960  50.370  69.580  1.00  0.00           H
ATOM   1453  CZ  TYR A 679      43.780  52.240  69.990  1.00  0.00           C
ATOM   1454  OH  TYR A 679      44.010  51.950  71.340  1.00  0.00           O
ATOM   1455  HH  TYR A 679      44.680  52.560  71.660  1.00  0.00           H
ATOM   1456  CD2 TYR A 679      43.800  53.850  68.180  1.00  0.00           C
ATOM   1457  HD2 TYR A 679      44.220  54.750  67.760  1.00  0.00           H
ATOM   1458  CE2 TYR A 679      44.080  53.500  69.540  1.00  0.00           C
ATOM   1459  HE2 TYR A 679      44.600  54.230  70.140  1.00  0.00           H
ATOM   1460  C   TYR A 679      41.070  55.340  67.100  1.00  0.00           C
ATOM   1461  O   TYR A 679      40.660  55.500  68.260  1.00  0.00           O
ATOM   1462  N   LYS A 680      41.640  56.390  66.440  1.00  0.00           N
ATOM   1463  HN  LYS A 680      42.000  56.240  65.530  1.00  0.00           H
ATOM   1464  CA  LYS A 680      41.830  57.720  67.050  1.00  0.00           C
ATOM   1465  HA  LYS A 680      42.330  57.550  68.010  1.00  0.00           H
ATOM   1466  CB  LYS A 680      42.600  58.660  66.170  1.00  0.00           C
ATOM   1467  HB1 LYS A 680      42.600  59.690  66.560  1.00  0.00           H
ATOM   1468  HB2 LYS A 680      42.100  58.660  65.170  1.00  0.00           H
ATOM   1469  CG  LYS A 680      44.080  58.160  65.880  1.00  0.00           C
ATOM   1470  HG1 LYS A 680      44.540  58.770  65.070  1.00  0.00           H
ATOM   1471  HG2 LYS A 680      44.100  57.090  65.590  1.00  0.00           H
ATOM   1472  CD  LYS A 680      45.010  58.260  67.100  1.00  0.00           C
ATOM   1473  HD1 LYS A 680      44.670  57.500  67.830  1.00  0.00           H
ATOM   1474  HD2 LYS A 680      44.800  59.220  67.600  1.00  0.00           H
ATOM   1475  CE  LYS A 680      46.390  58.010  66.700  1.00  0.00           C
ATOM   1476  HE1 LYS A 680      46.860  58.880  66.200  1.00  0.00           H
ATOM   1477  HE2 LYS A 680      46.400  57.190  65.950  1.00  0.00           H
ATOM   1478  NZ  LYS A 680      47.240  57.650  67.890  1.00  0.00           N
ATOM   1479  HZ1 LYS A 680      48.220  57.350  67.700  1.00  0.00           H
ATOM   1480  HZ2 LYS A 680      46.780  56.900  68.450  1.00  0.00           H
ATOM   1481  HZ3 LYS A 680      47.250  58.530  68.430  1.00  0.00           H
ATOM   1482  C   LYS A 680      40.590  58.400  67.270  1.00  0.00           C
ATOM   1483  O   LYS A 680      40.290  58.940  68.310  1.00  0.00           O
ATOM   1484  N   PHE A 681      39.700  58.410  66.280  1.00  0.00           N
ATOM   1485  HN  PHE A 681      39.940  58.110  65.360  1.00  0.00           H
ATOM   1486  CA  PHE A 681      38.380  58.940  66.500  1.00  0.00           C
ATOM   1487  HA  PHE A 681      38.310  59.960  66.850  1.00  0.00           H
ATOM   1488  CB  PHE A 681      37.600  58.740  65.160  1.00  0.00           C
ATOM   1489  HB1 PHE A 681      37.580  57.670  64.880  1.00  0.00           H
ATOM   1490  HB2 PHE A 681      38.140  59.140  64.270  1.00  0.00           H
ATOM   1491  CG  PHE A 681      36.180  59.220  65.150  1.00  0.00           C
ATOM   1492  CD1 PHE A 681      35.740  60.390  65.830  1.00  0.00           C
ATOM   1493  HD1 PHE A 681      36.350  61.040  66.450  1.00  0.00           H
ATOM   1494  CE1 PHE A 681      34.400  60.810  65.710  1.00  0.00           C
ATOM   1495  HE1 PHE A 681      34.190  61.600  66.430  1.00  0.00           H
ATOM   1496  CZ  PHE A 681      33.470  60.100  65.000  1.00  0.00           C
ATOM   1497  HZ  PHE A 681      32.430  60.320  65.170  1.00  0.00           H
ATOM   1498  CD2 PHE A 681      35.250  58.620  64.270  1.00  0.00           C
ATOM   1499  HD2 PHE A 681      35.550  57.710  63.780  1.00  0.00           H
ATOM   1500  CE2 PHE A 681      33.870  59.050  64.220  1.00  0.00           C
ATOM   1501  HE2 PHE A 681      33.090  58.670  63.570  1.00  0.00           H
ATOM   1502  C   PHE A 681      37.610  58.200  67.670  1.00  0.00           C
ATOM   1503  O   PHE A 681      37.070  58.810  68.600  1.00  0.00           O
ATOM   1504  N   CYS A 682      37.660  56.900  67.670  1.00  0.00           N
ATOM   1505  HN  CYS A 682      38.070  56.420  66.900  1.00  0.00           H
ATOM   1506  CA  CYS A 682      36.930  56.130  68.670  1.00  0.00           C
ATOM   1507  HA  CYS A 682      35.880  56.360  68.710  1.00  0.00           H
ATOM   1508  CB  CYS A 682      37.070  54.620  68.320  1.00  0.00           C
ATOM   1509  HB1 CYS A 682      36.730  54.030  69.200  1.00  0.00           H
ATOM   1510  HB2 CYS A 682      38.110  54.430  67.950  1.00  0.00           H
ATOM   1511  SG  CYS A 682      36.020  54.100  66.920  1.00  0.00           S
ATOM   1512  HG1 CYS A 682      36.770  54.760  66.040  1.00  0.00           H
ATOM   1513  C   CYS A 682      37.420  56.330  70.060  1.00  0.00           C
ATOM   1514  O   CYS A 682      36.650  56.440  71.010  1.00  0.00           O
ATOM   1515  N   ARG A 683      38.770  56.390  70.210  1.00  0.00           N
ATOM   1516  HN  ARG A 683      39.420  56.230  69.460  1.00  0.00           H
ATOM   1517  CA  ARG A 683      39.350  56.570  71.480  1.00  0.00           C
ATOM   1518  HA  ARG A 683      38.910  55.820  72.120  1.00  0.00           H
ATOM   1519  CB  ARG A 683      40.870  56.390  71.550  1.00  0.00           C
ATOM   1520  HB1 ARG A 683      41.410  56.690  72.470  1.00  0.00           H
ATOM   1521  HB2 ARG A 683      41.300  56.980  70.710  1.00  0.00           H
ATOM   1522  CG  ARG A 683      41.470  54.910  71.390  1.00  0.00           C
ATOM   1523  HG1 ARG A 683      42.560  55.040  71.530  1.00  0.00           H
ATOM   1524  HG2 ARG A 683      41.410  54.550  70.330  1.00  0.00           H
ATOM   1525  CD  ARG A 683      40.590  53.770  72.040  1.00  0.00           C
ATOM   1526  HD1 ARG A 683      39.740  53.530  71.390  1.00  0.00           H
ATOM   1527  HD2 ARG A 683      40.180  54.120  73.010  1.00  0.00           H
ATOM   1528  NE  ARG A 683      41.450  52.560  72.280  1.00  0.00           N
ATOM   1529  HE  ARG A 683      42.340  52.660  71.840  1.00  0.00           H
ATOM   1530  CZ  ARG A 683      40.960  51.330  72.580  1.00  0.00           C
ATOM   1531  NH1 ARG A 683      41.780  50.310  72.540  1.00  0.00           N
ATOM   1532 HH11 ARG A 683      41.350  49.440  72.790  1.00  0.00           H
ATOM   1533 HH12 ARG A 683      42.680  50.550  72.190  1.00  0.00           H
ATOM   1534  NH2 ARG A 683      39.700  51.240  72.950  1.00  0.00           N
ATOM   1535 HH21 ARG A 683      39.120  52.040  73.070  1.00  0.00           H
ATOM   1536 HH22 ARG A 683      39.360  50.520  73.570  1.00  0.00           H
ATOM   1537  C   ARG A 683      38.960  57.890  72.200  1.00  0.00           C
ATOM   1538  O   ARG A 683      38.390  57.930  73.290  1.00  0.00           O
ATOM   1539  N   ASP A 684      39.340  58.980  71.540  1.00  0.00           N
ATOM   1540  HN  ASP A 684      39.820  58.820  70.690  1.00  0.00           H
ATOM   1541  CA  ASP A 684      39.420  60.300  72.200  1.00  0.00           C
ATOM   1542  HA  ASP A 684      39.550  60.090  73.250  1.00  0.00           H
ATOM   1543  CB  ASP A 684      40.650  61.080  71.680  1.00  0.00           C
ATOM   1544  HB1 ASP A 684      40.630  62.100  72.090  1.00  0.00           H
ATOM   1545  HB2 ASP A 684      40.530  61.250  70.580  1.00  0.00           H
ATOM   1546  CG  ASP A 684      41.950  60.320  71.970  1.00  0.00           C
ATOM   1547  OD1 ASP A 684      41.950  59.310  72.670  1.00  0.00           O
ATOM   1548  OD2 ASP A 684      43.020  60.780  71.480  1.00  0.00           O
ATOM   1549  C   ASP A 684      38.100  61.040  72.110  1.00  0.00           C
ATOM   1550  O   ASP A 684      37.980  62.190  72.580  1.00  0.00           O
ATOM   1551  N   TYR A 685      37.030  60.420  71.570  1.00  0.00           N
ATOM   1552  HN  TYR A 685      37.150  59.540  71.130  1.00  0.00           H
ATOM   1553  CA  TYR A 685      35.650  60.790  71.620  1.00  0.00           C
ATOM   1554  HA  TYR A 685      35.560  61.720  72.150  1.00  0.00           H
ATOM   1555  CB  TYR A 685      35.140  60.930  70.160  1.00  0.00           C
ATOM   1556  HB1 TYR A 685      34.050  61.040  69.970  1.00  0.00           H
ATOM   1557  HB2 TYR A 685      35.430  60.050  69.550  1.00  0.00           H
ATOM   1558  CG  TYR A 685      35.960  62.160  69.530  1.00  0.00           C
ATOM   1559  CD1 TYR A 685      37.270  61.990  69.000  1.00  0.00           C
ATOM   1560  HD1 TYR A 685      37.760  61.030  69.010  1.00  0.00           H
ATOM   1561  CE1 TYR A 685      37.940  63.040  68.360  1.00  0.00           C
ATOM   1562  HE1 TYR A 685      38.880  62.830  67.860  1.00  0.00           H
ATOM   1563  CZ  TYR A 685      37.230  64.260  68.260  1.00  0.00           C
ATOM   1564  OH  TYR A 685      38.030  65.240  67.610  1.00  0.00           O
ATOM   1565  HH  TYR A 685      37.510  66.050  67.510  1.00  0.00           H
ATOM   1566  CD2 TYR A 685      35.350  63.400  69.410  1.00  0.00           C
ATOM   1567  HD2 TYR A 685      34.400  63.540  69.930  1.00  0.00           H
ATOM   1568  CE2 TYR A 685      35.960  64.490  68.820  1.00  0.00           C
ATOM   1569  HE2 TYR A 685      35.580  65.490  68.740  1.00  0.00           H
ATOM   1570  C   TYR A 685      34.880  59.760  72.480  1.00  0.00           C
ATOM   1571  O   TYR A 685      33.720  59.910  72.640  1.00  0.00           O
ATOM   1572  N   GLN A 686      35.500  58.760  73.050  1.00  0.00           N
ATOM   1573  HN  GLN A 686      36.460  58.480  72.980  1.00  0.00           H
ATOM   1574  CA  GLN A 686      34.790  57.940  73.990  1.00  0.00           C
ATOM   1575  HA  GLN A 686      35.560  57.260  74.300  1.00  0.00           H
ATOM   1576  CB  GLN A 686      34.320  58.720  75.240  1.00  0.00           C
ATOM   1577  HB1 GLN A 686      33.560  58.130  75.800  1.00  0.00           H
ATOM   1578  HB2 GLN A 686      33.730  59.620  74.950  1.00  0.00           H
ATOM   1579  CG  GLN A 686      35.420  59.130  76.240  1.00  0.00           C
ATOM   1580  HG1 GLN A 686      35.050  59.560  77.200  1.00  0.00           H
ATOM   1581  HG2 GLN A 686      36.100  59.950  75.920  1.00  0.00           H
ATOM   1582  CD  GLN A 686      36.360  57.970  76.670  1.00  0.00           C
ATOM   1583  OE1 GLN A 686      36.040  57.220  77.590  1.00  0.00           O
ATOM   1584  NE2 GLN A 686      37.580  57.900  76.090  1.00  0.00           N
ATOM   1585 HE21 GLN A 686      38.230  57.230  76.430  1.00  0.00           H
ATOM   1586 HE22 GLN A 686      37.750  58.440  75.270  1.00  0.00           H
ATOM   1587  C   GLN A 686      33.750  56.970  73.460  1.00  0.00           C
ATOM   1588  O   GLN A 686      32.730  56.600  74.150  1.00  0.00           O
ATOM   1589  N   LEU A 687      34.020  56.590  72.220  1.00  0.00           N
ATOM   1590  HN  LEU A 687      34.940  56.830  71.950  1.00  0.00           H
ATOM   1591  CA  LEU A 687      33.060  55.880  71.400  1.00  0.00           C
ATOM   1592  HA  LEU A 687      32.060  56.090  71.740  1.00  0.00           H
ATOM   1593  CB  LEU A 687      32.930  56.290  69.900  1.00  0.00           C
ATOM   1594  HB1 LEU A 687      32.310  55.640  69.250  1.00  0.00           H
ATOM   1595  HB2 LEU A 687      33.940  56.130  69.480  1.00  0.00           H
ATOM   1596  CG  LEU A 687      32.480  57.780  69.650  1.00  0.00           C
ATOM   1597  HG  LEU A 687      32.750  58.410  70.530  1.00  0.00           H
ATOM   1598  CD1 LEU A 687      33.140  58.350  68.410  1.00  0.00           C
ATOM   1599 HD11 LEU A 687      34.250  58.270  68.530  1.00  0.00           H
ATOM   1600 HD12 LEU A 687      32.790  59.400  68.290  1.00  0.00           H
ATOM   1601 HD13 LEU A 687      32.980  57.910  67.410  1.00  0.00           H
ATOM   1602  CD2 LEU A 687      30.980  58.040  69.410  1.00  0.00           C
ATOM   1603 HD21 LEU A 687      30.400  57.700  70.290  1.00  0.00           H
ATOM   1604 HD22 LEU A 687      30.770  57.420  68.520  1.00  0.00           H
ATOM   1605 HD23 LEU A 687      30.720  59.110  69.220  1.00  0.00           H
ATOM   1606  C   LEU A 687      33.400  54.370  71.610  1.00  0.00           C
ATOM   1607  O   LEU A 687      34.540  53.930  71.810  1.00  0.00           O
ATOM   1608  N   SER A 688      32.410  53.440  71.620  1.00  0.00           N
ATOM   1609  HN  SER A 688      31.530  53.880  71.530  1.00  0.00           H
ATOM   1610  CA  SER A 688      32.630  51.980  71.650  1.00  0.00           C
ATOM   1611  HA  SER A 688      33.010  51.620  72.590  1.00  0.00           H
ATOM   1612  CB  SER A 688      31.230  51.290  71.470  1.00  0.00           C
ATOM   1613  HB1 SER A 688      31.240  50.190  71.330  1.00  0.00           H
ATOM   1614  HB2 SER A 688      30.740  51.720  70.570  1.00  0.00           H
ATOM   1615  OG  SER A 688      30.340  51.530  72.630  1.00  0.00           O
ATOM   1616  HG1 SER A 688      30.740  51.280  73.450  1.00  0.00           H
ATOM   1617  C   SER A 688      33.400  51.470  70.450  1.00  0.00           C
ATOM   1618  O   SER A 688      32.820  51.240  69.410  1.00  0.00           O
ATOM   1619  N   TYR A 689      34.670  51.230  70.610  1.00  0.00           N
ATOM   1620  HN  TYR A 689      35.140  51.420  71.470  1.00  0.00           H
ATOM   1621  CA  TYR A 689      35.550  51.040  69.450  1.00  0.00           C
ATOM   1622  HA  TYR A 689      35.480  51.950  68.880  1.00  0.00           H
ATOM   1623  CB  TYR A 689      36.990  51.100  70.030  1.00  0.00           C
ATOM   1624  HB1 TYR A 689      36.960  50.430  70.910  1.00  0.00           H
ATOM   1625  HB2 TYR A 689      37.270  52.130  70.330  1.00  0.00           H
ATOM   1626  CG  TYR A 689      38.040  50.570  69.060  1.00  0.00           C
ATOM   1627  CD1 TYR A 689      39.120  49.860  69.520  1.00  0.00           C
ATOM   1628  HD1 TYR A 689      39.210  49.720  70.600  1.00  0.00           H
ATOM   1629  CE1 TYR A 689      39.950  49.240  68.640  1.00  0.00           C
ATOM   1630  HE1 TYR A 689      40.750  48.600  68.980  1.00  0.00           H
ATOM   1631  CZ  TYR A 689      39.830  49.460  67.230  1.00  0.00           C
ATOM   1632  OH  TYR A 689      40.600  48.750  66.270  1.00  0.00           O
ATOM   1633  HH  TYR A 689      40.620  49.270  65.450  1.00  0.00           H
ATOM   1634  CD2 TYR A 689      37.980  50.890  67.670  1.00  0.00           C
ATOM   1635  HD2 TYR A 689      37.290  51.610  67.270  1.00  0.00           H
ATOM   1636  CE2 TYR A 689      38.840  50.310  66.730  1.00  0.00           C
ATOM   1637  HE2 TYR A 689      38.810  50.580  65.680  1.00  0.00           H
ATOM   1638  C   TYR A 689      35.290  49.920  68.420  1.00  0.00           C
ATOM   1639  O   TYR A 689      34.860  50.110  67.300  1.00  0.00           O
ATOM   1640  N   LEU A 690      35.300  48.670  68.900  1.00  0.00           N
ATOM   1641  HN  LEU A 690      35.850  48.500  69.720  1.00  0.00           H
ATOM   1642  CA  LEU A 690      35.120  47.470  68.210  1.00  0.00           C
ATOM   1643  HA  LEU A 690      35.810  47.410  67.380  1.00  0.00           H
ATOM   1644  CB  LEU A 690      35.550  46.360  69.310  1.00  0.00           C
ATOM   1645  HB1 LEU A 690      35.160  45.400  68.880  1.00  0.00           H
ATOM   1646  HB2 LEU A 690      34.950  46.600  70.200  1.00  0.00           H
ATOM   1647  CG  LEU A 690      37.050  46.430  69.660  1.00  0.00           C
ATOM   1648  HG  LEU A 690      37.270  47.300  70.310  1.00  0.00           H
ATOM   1649  CD1 LEU A 690      37.400  45.240  70.540  1.00  0.00           C
ATOM   1650 HD11 LEU A 690      38.470  45.320  70.850  1.00  0.00           H
ATOM   1651 HD12 LEU A 690      37.280  44.320  69.930  1.00  0.00           H
ATOM   1652 HD13 LEU A 690      36.700  45.130  71.390  1.00  0.00           H
ATOM   1653  CD2 LEU A 690      37.810  46.500  68.340  1.00  0.00           C
ATOM   1654 HD21 LEU A 690      37.980  47.540  67.990  1.00  0.00           H
ATOM   1655 HD22 LEU A 690      37.210  45.980  67.570  1.00  0.00           H
ATOM   1656 HD23 LEU A 690      38.820  46.070  68.450  1.00  0.00           H
ATOM   1657  C   LEU A 690      33.720  47.330  67.660  1.00  0.00           C
ATOM   1658  O   LEU A 690      33.460  46.870  66.550  1.00  0.00           O
ATOM   1659  N   SER A 691      32.640  47.720  68.460  1.00  0.00           N
ATOM   1660  HN  SER A 691      32.960  48.060  69.330  1.00  0.00           H
ATOM   1661  CA  SER A 691      31.280  47.760  68.030  1.00  0.00           C
ATOM   1662  HA  SER A 691      31.010  46.780  67.670  1.00  0.00           H
ATOM   1663  CB  SER A 691      30.280  48.010  69.160  1.00  0.00           C
ATOM   1664  HB1 SER A 691      29.270  47.790  68.760  1.00  0.00           H
ATOM   1665  HB2 SER A 691      30.390  49.030  69.580  1.00  0.00           H
ATOM   1666  OG  SER A 691      30.580  47.210  70.260  1.00  0.00           O
ATOM   1667  HG1 SER A 691      29.800  47.120  70.830  1.00  0.00           H
ATOM   1668  C   SER A 691      31.070  48.790  66.950  1.00  0.00           C
ATOM   1669  O   SER A 691      30.520  48.490  65.870  1.00  0.00           O
ATOM   1670  N   LEU A 692      31.630  50.020  67.060  1.00  0.00           N
ATOM   1671  HN  LEU A 692      32.270  50.290  67.780  1.00  0.00           H
ATOM   1672  CA  LEU A 692      31.470  51.060  66.030  1.00  0.00           C
ATOM   1673  HA  LEU A 692      30.420  51.110  65.810  1.00  0.00           H
ATOM   1674  CB  LEU A 692      31.810  52.400  66.560  1.00  0.00           C
ATOM   1675  HB1 LEU A 692      32.860  52.420  66.900  1.00  0.00           H
ATOM   1676  HB2 LEU A 692      31.270  52.610  67.510  1.00  0.00           H
ATOM   1677  CG  LEU A 692      31.680  53.620  65.550  1.00  0.00           C
ATOM   1678  HG  LEU A 692      32.490  53.420  64.820  1.00  0.00           H
ATOM   1679  CD1 LEU A 692      30.250  53.670  64.940  1.00  0.00           C
ATOM   1680 HD11 LEU A 692      30.090  54.540  64.260  1.00  0.00           H
ATOM   1681 HD12 LEU A 692      29.630  53.800  65.850  1.00  0.00           H
ATOM   1682 HD13 LEU A 692      29.800  52.760  64.480  1.00  0.00           H
ATOM   1683  CD2 LEU A 692      31.850  54.980  66.220  1.00  0.00           C
ATOM   1684 HD21 LEU A 692      31.000  55.030  66.950  1.00  0.00           H
ATOM   1685 HD22 LEU A 692      31.770  55.860  65.550  1.00  0.00           H
ATOM   1686 HD23 LEU A 692      32.770  55.010  66.840  1.00  0.00           H
ATOM   1687  C   LEU A 692      32.140  50.780  64.710  1.00  0.00           C
ATOM   1688  O   LEU A 692      31.660  50.970  63.600  1.00  0.00           O
ATOM   1689  N   ARG A 693      33.250  50.050  64.770  1.00  0.00           N
ATOM   1690  HN  ARG A 693      33.620  49.910  65.680  1.00  0.00           H
ATOM   1691  CA  ARG A 693      34.020  49.550  63.620  1.00  0.00           C
ATOM   1692  HA  ARG A 693      34.160  50.350  62.900  1.00  0.00           H
ATOM   1693  CB  ARG A 693      35.460  49.110  64.010  1.00  0.00           C
ATOM   1694  HB1 ARG A 693      35.270  48.360  64.810  1.00  0.00           H
ATOM   1695  HB2 ARG A 693      35.860  49.980  64.570  1.00  0.00           H
ATOM   1696  CG  ARG A 693      36.370  48.620  62.950  1.00  0.00           C
ATOM   1697  HG1 ARG A 693      37.380  48.620  63.400  1.00  0.00           H
ATOM   1698  HG2 ARG A 693      36.270  49.250  62.040  1.00  0.00           H
ATOM   1699  CD  ARG A 693      36.120  47.160  62.470  1.00  0.00           C
ATOM   1700  HD1 ARG A 693      35.270  47.090  61.740  1.00  0.00           H
ATOM   1701  HD2 ARG A 693      35.940  46.550  63.380  1.00  0.00           H
ATOM   1702  NE  ARG A 693      37.360  46.780  61.700  1.00  0.00           N
ATOM   1703  HE  ARG A 693      38.200  47.310  61.720  1.00  0.00           H
ATOM   1704  CZ  ARG A 693      37.550  45.600  61.180  1.00  0.00           C
ATOM   1705  NH1 ARG A 693      36.850  44.540  61.440  1.00  0.00           N
ATOM   1706 HH11 ARG A 693      36.100  44.550  62.110  1.00  0.00           H
ATOM   1707 HH12 ARG A 693      37.250  43.660  61.190  1.00  0.00           H
ATOM   1708  NH2 ARG A 693      38.600  45.300  60.400  1.00  0.00           N
ATOM   1709 HH21 ARG A 693      38.590  44.400  59.950  1.00  0.00           H
ATOM   1710 HH22 ARG A 693      39.220  46.010  60.090  1.00  0.00           H
ATOM   1711  C   ARG A 693      33.270  48.440  62.890  1.00  0.00           C
ATOM   1712  O   ARG A 693      33.240  48.250  61.700  1.00  0.00           O
ATOM   1713  N   THR A 694      32.600  47.570  63.710  1.00  0.00           N
ATOM   1714  HN  THR A 694      32.530  47.770  64.700  1.00  0.00           H
ATOM   1715  CA  THR A 694      31.670  46.450  63.290  1.00  0.00           C
ATOM   1716  HA  THR A 694      32.280  45.900  62.600  1.00  0.00           H
ATOM   1717  CB  THR A 694      31.180  45.470  64.400  1.00  0.00           C
ATOM   1718  HB  THR A 694      30.750  46.040  65.250  1.00  0.00           H
ATOM   1719  OG1 THR A 694      32.320  44.660  64.790  1.00  0.00           O
ATOM   1720  HG1 THR A 694      32.930  45.320  65.130  1.00  0.00           H
ATOM   1721  CG2 THR A 694      30.260  44.410  63.880  1.00  0.00           C
ATOM   1722 HG21 THR A 694      29.280  44.750  63.460  1.00  0.00           H
ATOM   1723 HG22 THR A 694      30.000  43.670  64.660  1.00  0.00           H
ATOM   1724 HG23 THR A 694      30.760  43.920  63.020  1.00  0.00           H
ATOM   1725  C   THR A 694      30.560  46.930  62.370  1.00  0.00           C
ATOM   1726  O   THR A 694      30.330  46.480  61.230  1.00  0.00           O
ATOM   1727  N   SER A 695      29.890  47.950  62.810  1.00  0.00           N
ATOM   1728  HN  SER A 695      30.050  48.280  63.740  1.00  0.00           H
ATOM   1729  CA  SER A 695      28.800  48.750  62.200  1.00  0.00           C
ATOM   1730  HA  SER A 695      28.010  48.050  61.990  1.00  0.00           H
ATOM   1731  CB  SER A 695      28.300  49.870  63.170  1.00  0.00           C
ATOM   1732  HB1 SER A 695      29.160  50.560  63.200  1.00  0.00           H
ATOM   1733  HB2 SER A 695      28.290  49.340  64.150  1.00  0.00           H
ATOM   1734  OG  SER A 695      27.070  50.360  62.800  1.00  0.00           O
ATOM   1735  HG1 SER A 695      26.570  49.540  62.870  1.00  0.00           H
ATOM   1736  C   SER A 695      29.170  49.340  60.880  1.00  0.00           C
ATOM   1737  O   SER A 695      28.460  49.150  59.900  1.00  0.00           O
ATOM   1738  N   ILE A 696      30.310  49.960  60.930  1.00  0.00           N
ATOM   1739  HN  ILE A 696      30.830  50.010  61.790  1.00  0.00           H
ATOM   1740  CA  ILE A 696      30.970  50.620  59.810  1.00  0.00           C
ATOM   1741  HA  ILE A 696      30.330  51.340  59.310  1.00  0.00           H
ATOM   1742  CB  ILE A 696      32.210  51.430  60.290  1.00  0.00           C
ATOM   1743  HB  ILE A 696      32.800  50.740  60.920  1.00  0.00           H
ATOM   1744  CG2 ILE A 696      33.100  51.840  59.110  1.00  0.00           C
ATOM   1745 HG21 ILE A 696      32.520  52.510  58.430  1.00  0.00           H
ATOM   1746 HG22 ILE A 696      33.610  50.940  58.710  1.00  0.00           H
ATOM   1747 HG23 ILE A 696      33.890  52.460  59.570  1.00  0.00           H
ATOM   1748  CG1 ILE A 696      31.730  52.660  61.070  1.00  0.00           C
ATOM   1749 HG11 ILE A 696      30.850  52.480  61.720  1.00  0.00           H
ATOM   1750 HG12 ILE A 696      31.310  53.400  60.360  1.00  0.00           H
ATOM   1751  CD  ILE A 696      32.840  53.200  61.900  1.00  0.00           C
ATOM   1752  HD1 ILE A 696      32.440  53.910  62.650  1.00  0.00           H
ATOM   1753  HD2 ILE A 696      33.600  53.760  61.330  1.00  0.00           H
ATOM   1754  HD3 ILE A 696      33.360  52.330  62.360  1.00  0.00           H
ATOM   1755  C   ILE A 696      31.310  49.640  58.670  1.00  0.00           C
ATOM   1756  O   ILE A 696      30.980  49.890  57.460  1.00  0.00           O
ATOM   1757  N   GLY A 697      31.820  48.500  59.050  1.00  0.00           N
ATOM   1758  HN  GLY A 697      31.920  48.350  60.040  1.00  0.00           H
ATOM   1759  CA  GLY A 697      31.950  47.360  58.140  1.00  0.00           C
ATOM   1760  HA1 GLY A 697      32.260  46.530  58.760  1.00  0.00           H
ATOM   1761  HA2 GLY A 697      32.700  47.530  57.400  1.00  0.00           H
ATOM   1762  C   GLY A 697      30.710  46.850  57.450  1.00  0.00           C
ATOM   1763  O   GLY A 697      30.640  46.800  56.230  1.00  0.00           O
ATOM   1764  N   LEU A 698      29.680  46.590  58.230  1.00  0.00           N
ATOM   1765  HN  LEU A 698      29.800  46.570  59.220  1.00  0.00           H
ATOM   1766  CA  LEU A 698      28.370  46.240  57.780  1.00  0.00           C
ATOM   1767  HA  LEU A 698      28.500  45.320  57.230  1.00  0.00           H
ATOM   1768  CB  LEU A 698      27.560  45.990  59.060  1.00  0.00           C
ATOM   1769  HB1 LEU A 698      26.460  46.010  58.960  1.00  0.00           H
ATOM   1770  HB2 LEU A 698      27.780  46.730  59.860  1.00  0.00           H
ATOM   1771  CG  LEU A 698      27.820  44.550  59.660  1.00  0.00           C
ATOM   1772  HG  LEU A 698      28.920  44.430  59.700  1.00  0.00           H
ATOM   1773  CD1 LEU A 698      27.180  44.470  61.030  1.00  0.00           C
ATOM   1774 HD11 LEU A 698      27.580  45.240  61.720  1.00  0.00           H
ATOM   1775 HD12 LEU A 698      27.430  43.520  61.530  1.00  0.00           H
ATOM   1776 HD13 LEU A 698      26.070  44.510  60.940  1.00  0.00           H
ATOM   1777  CD2 LEU A 698      27.150  43.540  58.680  1.00  0.00           C
ATOM   1778 HD21 LEU A 698      27.220  42.550  59.210  1.00  0.00           H
ATOM   1779 HD22 LEU A 698      27.730  43.600  57.740  1.00  0.00           H
ATOM   1780 HD23 LEU A 698      26.100  43.810  58.430  1.00  0.00           H
ATOM   1781  C   LEU A 698      27.620  47.240  56.860  1.00  0.00           C
ATOM   1782  O   LEU A 698      27.140  46.940  55.750  1.00  0.00           O
ATOM   1783  N   TRP A 699      27.640  48.550  57.180  1.00  0.00           N
ATOM   1784  HN  TRP A 699      27.980  48.920  58.040  1.00  0.00           H
ATOM   1785  CA  TRP A 699      27.440  49.590  56.220  1.00  0.00           C
ATOM   1786  HA  TRP A 699      26.440  49.550  55.820  1.00  0.00           H
ATOM   1787  CB  TRP A 699      27.550  50.910  56.930  1.00  0.00           C
ATOM   1788  HB1 TRP A 699      27.780  51.800  56.280  1.00  0.00           H
ATOM   1789  HB2 TRP A 699      28.540  50.830  57.430  1.00  0.00           H
ATOM   1790  CG  TRP A 699      26.390  51.340  57.760  1.00  0.00           C
ATOM   1791  CD1 TRP A 699      26.350  51.740  59.130  1.00  0.00           C
ATOM   1792  HD1 TRP A 699      27.280  51.860  59.670  1.00  0.00           H
ATOM   1793  NE1 TRP A 699      25.100  52.260  59.450  1.00  0.00           N
ATOM   1794  HE1 TRP A 699      24.920  52.900  60.170  1.00  0.00           H
ATOM   1795  CE2 TRP A 699      24.330  52.210  58.360  1.00  0.00           C
ATOM   1796  CD2 TRP A 699      25.070  51.750  57.280  1.00  0.00           C
ATOM   1797  CE3 TRP A 699      24.510  51.700  56.000  1.00  0.00           C
ATOM   1798  HE3 TRP A 699      25.000  51.310  55.120  1.00  0.00           H
ATOM   1799  CZ3 TRP A 699      23.210  52.240  55.820  1.00  0.00           C
ATOM   1800  HZ3 TRP A 699      22.870  52.230  54.790  1.00  0.00           H
ATOM   1801  CZ2 TRP A 699      22.990  52.570  58.200  1.00  0.00           C
ATOM   1802  HZ2 TRP A 699      22.390  53.090  58.930  1.00  0.00           H
ATOM   1803  CH2 TRP A 699      22.520  52.740  56.890  1.00  0.00           C
ATOM   1804  HH2 TRP A 699      21.550  53.220  56.750  1.00  0.00           H
ATOM   1805  C   TRP A 699      28.350  49.640  55.000  1.00  0.00           C
ATOM   1806  O   TRP A 699      27.850  49.680  53.830  1.00  0.00           O
ATOM   1807  N   THR A 700      29.680  49.530  55.070  1.00  0.00           N
ATOM   1808  HN  THR A 700      30.070  49.450  55.980  1.00  0.00           H
ATOM   1809  CA  THR A 700      30.610  49.440  53.900  1.00  0.00           C
ATOM   1810  HA  THR A 700      30.540  50.350  53.330  1.00  0.00           H
ATOM   1811  CB  THR A 700      31.980  49.280  54.490  1.00  0.00           C
ATOM   1812  HB  THR A 700      32.070  48.400  55.160  1.00  0.00           H
ATOM   1813  OG1 THR A 700      32.390  50.420  55.220  1.00  0.00           O
ATOM   1814  HG1 THR A 700      31.900  50.360  56.050  1.00  0.00           H
ATOM   1815  CG2 THR A 700      32.930  49.290  53.300  1.00  0.00           C
ATOM   1816 HG21 THR A 700      32.630  48.530  52.530  1.00  0.00           H
ATOM   1817 HG22 THR A 700      33.950  49.040  53.650  1.00  0.00           H
ATOM   1818 HG23 THR A 700      32.970  50.250  52.740  1.00  0.00           H
ATOM   1819  C   THR A 700      30.250  48.320  53.050  1.00  0.00           C
ATOM   1820  O   THR A 700      30.320  48.440  51.790  1.00  0.00           O
ATOM   1821  N   SER A 701      29.870  47.200  53.630  1.00  0.00           N
ATOM   1822  HN  SER A 701      29.900  47.000  54.600  1.00  0.00           H
ATOM   1823  CA  SER A 701      29.500  46.030  52.850  1.00  0.00           C
ATOM   1824  HA  SER A 701      30.330  45.860  52.180  1.00  0.00           H
ATOM   1825  CB  SER A 701      29.440  44.890  53.940  1.00  0.00           C
ATOM   1826  HB1 SER A 701      28.820  45.120  54.830  1.00  0.00           H
ATOM   1827  HB2 SER A 701      30.480  44.770  54.300  1.00  0.00           H
ATOM   1828  OG  SER A 701      29.080  43.640  53.400  1.00  0.00           O
ATOM   1829  HG1 SER A 701      29.660  43.400  52.680  1.00  0.00           H
ATOM   1830  C   SER A 701      28.220  46.320  52.080  1.00  0.00           C
ATOM   1831  O   SER A 701      28.140  45.960  50.880  1.00  0.00           O
ATOM   1832  N   PHE A 702      27.210  46.850  52.800  1.00  0.00           N
ATOM   1833  HN  PHE A 702      27.380  47.080  53.750  1.00  0.00           H
ATOM   1834  CA  PHE A 702      25.770  46.970  52.330  1.00  0.00           C
ATOM   1835  HA  PHE A 702      25.430  45.960  52.150  1.00  0.00           H
ATOM   1836  CB  PHE A 702      24.840  47.540  53.460  1.00  0.00           C
ATOM   1837  HB1 PHE A 702      25.220  48.490  53.870  1.00  0.00           H
ATOM   1838  HB2 PHE A 702      24.850  46.760  54.260  1.00  0.00           H
ATOM   1839  CG  PHE A 702      23.420  47.780  53.120  1.00  0.00           C
ATOM   1840  CD1 PHE A 702      22.840  49.070  53.070  1.00  0.00           C
ATOM   1841  HD1 PHE A 702      23.440  49.940  53.260  1.00  0.00           H
ATOM   1842  CE1 PHE A 702      21.560  49.210  52.660  1.00  0.00           C
ATOM   1843  HE1 PHE A 702      21.220  50.230  52.490  1.00  0.00           H
ATOM   1844  CZ  PHE A 702      20.780  48.100  52.210  1.00  0.00           C
ATOM   1845  HZ  PHE A 702      19.780  48.370  51.910  1.00  0.00           H
ATOM   1846  CD2 PHE A 702      22.640  46.710  52.730  1.00  0.00           C
ATOM   1847  HD2 PHE A 702      23.160  45.760  52.790  1.00  0.00           H
ATOM   1848  CE2 PHE A 702      21.330  46.860  52.270  1.00  0.00           C
ATOM   1849  HE2 PHE A 702      20.760  45.990  51.960  1.00  0.00           H
ATOM   1850  C   PHE A 702      25.720  47.820  51.040  1.00  0.00           C
ATOM   1851  O   PHE A 702      24.940  47.570  50.090  1.00  0.00           O
ATOM   1852  N   LEU A 703      26.480  48.930  51.090  1.00  0.00           N
ATOM   1853  HN  LEU A 703      27.060  49.140  51.870  1.00  0.00           H
ATOM   1854  CA  LEU A 703      26.680  49.880  49.990  1.00  0.00           C
ATOM   1855  HA  LEU A 703      25.700  50.200  49.670  1.00  0.00           H
ATOM   1856  CB  LEU A 703      27.410  51.060  50.520  1.00  0.00           C
ATOM   1857  HB1 LEU A 703      27.670  51.800  49.730  1.00  0.00           H
ATOM   1858  HB2 LEU A 703      28.180  50.750  51.240  1.00  0.00           H
ATOM   1859  CG  LEU A 703      26.490  51.810  51.520  1.00  0.00           C
ATOM   1860  HG  LEU A 703      26.320  51.160  52.410  1.00  0.00           H
ATOM   1861  CD1 LEU A 703      27.410  52.890  52.160  1.00  0.00           C
ATOM   1862 HD11 LEU A 703      27.780  53.620  51.410  1.00  0.00           H
ATOM   1863 HD12 LEU A 703      28.180  52.510  52.870  1.00  0.00           H
ATOM   1864 HD13 LEU A 703      26.790  53.480  52.860  1.00  0.00           H
ATOM   1865  CD2 LEU A 703      25.120  52.260  51.020  1.00  0.00           C
ATOM   1866 HD21 LEU A 703      25.280  52.640  49.990  1.00  0.00           H
ATOM   1867 HD22 LEU A 703      24.620  53.030  51.630  1.00  0.00           H
ATOM   1868 HD23 LEU A 703      24.390  51.430  50.860  1.00  0.00           H
ATOM   1869  C   LEU A 703      27.270  49.210  48.690  1.00  0.00           C
ATOM   1870  O   LEU A 703      26.770  49.330  47.570  1.00  0.00           O
ATOM   1871  N   CYS A 704      28.320  48.320  48.850  1.00  0.00           N
ATOM   1872  HN  CYS A 704      28.760  48.070  49.710  1.00  0.00           H
ATOM   1873  CA  CYS A 704      28.960  47.640  47.740  1.00  0.00           C
ATOM   1874  HA  CYS A 704      29.340  48.310  46.990  1.00  0.00           H
ATOM   1875  CB  CYS A 704      30.180  46.690  48.110  1.00  0.00           C
ATOM   1876  HB1 CYS A 704      30.490  45.970  47.320  1.00  0.00           H
ATOM   1877  HB2 CYS A 704      29.930  46.120  49.040  1.00  0.00           H
ATOM   1878  SG  CYS A 704      31.640  47.630  48.540  1.00  0.00           S
ATOM   1879  HG1 CYS A 704      31.450  47.410  49.820  1.00  0.00           H
ATOM   1880  C   CYS A 704      28.020  46.830  46.950  1.00  0.00           C
ATOM   1881  O   CYS A 704      28.070  46.810  45.730  1.00  0.00           O
ATOM   1882  N   ILE A 705      27.110  46.200  47.690  1.00  0.00           N
ATOM   1883  HN  ILE A 705      27.110  46.420  48.670  1.00  0.00           H
ATOM   1884  CA  ILE A 705      25.990  45.380  47.250  1.00  0.00           C
ATOM   1885  HA  ILE A 705      26.330  44.610  46.570  1.00  0.00           H
ATOM   1886  CB  ILE A 705      25.380  44.560  48.420  1.00  0.00           C
ATOM   1887  HB  ILE A 705      25.010  45.180  49.260  1.00  0.00           H
ATOM   1888  CG2 ILE A 705      24.120  43.810  47.850  1.00  0.00           C
ATOM   1889 HG21 ILE A 705      23.150  44.350  47.860  1.00  0.00           H
ATOM   1890 HG22 ILE A 705      24.010  42.910  48.490  1.00  0.00           H
ATOM   1891 HG23 ILE A 705      24.260  43.500  46.790  1.00  0.00           H
ATOM   1892  CG1 ILE A 705      26.470  43.550  48.910  1.00  0.00           C
ATOM   1893 HG11 ILE A 705      27.430  44.040  49.220  1.00  0.00           H
ATOM   1894 HG12 ILE A 705      26.800  42.960  48.030  1.00  0.00           H
ATOM   1895  CD  ILE A 705      26.210  42.600  50.070  1.00  0.00           C
ATOM   1896  HD1 ILE A 705      27.170  42.130  50.360  1.00  0.00           H
ATOM   1897  HD2 ILE A 705      25.530  41.780  49.750  1.00  0.00           H
ATOM   1898  HD3 ILE A 705      26.000  43.130  51.030  1.00  0.00           H
ATOM   1899  C   ILE A 705      24.950  46.220  46.500  1.00  0.00           C
ATOM   1900  O   ILE A 705      24.600  45.930  45.360  1.00  0.00           O
ATOM   1901  N   VAL A 706      24.470  47.370  47.070  1.00  0.00           N
ATOM   1902  HN  VAL A 706      24.620  47.400  48.060  1.00  0.00           H
ATOM   1903  CA  VAL A 706      23.530  48.180  46.460  1.00  0.00           C
ATOM   1904  HA  VAL A 706      22.690  47.610  46.100  1.00  0.00           H
ATOM   1905  CB  VAL A 706      23.000  49.280  47.430  1.00  0.00           C
ATOM   1906  HB  VAL A 706      23.920  49.760  47.820  1.00  0.00           H
ATOM   1907  CG1 VAL A 706      22.100  50.350  46.770  1.00  0.00           C
ATOM   1908 HG11 VAL A 706      22.570  51.000  46.010  1.00  0.00           H
ATOM   1909 HG12 VAL A 706      21.760  51.150  47.450  1.00  0.00           H
ATOM   1910 HG13 VAL A 706      21.120  50.040  46.350  1.00  0.00           H
ATOM   1911  CG2 VAL A 706      22.180  48.470  48.480  1.00  0.00           C
ATOM   1912 HG21 VAL A 706      21.270  48.070  47.980  1.00  0.00           H
ATOM   1913 HG22 VAL A 706      21.800  49.170  49.250  1.00  0.00           H
ATOM   1914 HG23 VAL A 706      22.700  47.610  48.970  1.00  0.00           H
ATOM   1915  C   VAL A 706      24.130  48.790  45.170  1.00  0.00           C
ATOM   1916  O   VAL A 706      23.460  48.890  44.120  1.00  0.00           O
ATOM   1917  N   LEU A 707      25.360  49.270  45.210  1.00  0.00           N
ATOM   1918  HN  LEU A 707      25.830  49.240  46.090  1.00  0.00           H
ATOM   1919  CA  LEU A 707      26.080  49.770  44.060  1.00  0.00           C
ATOM   1920  HA  LEU A 707      25.530  50.630  43.720  1.00  0.00           H
ATOM   1921  CB  LEU A 707      27.440  50.460  44.440  1.00  0.00           C
ATOM   1922  HB1 LEU A 707      27.920  50.720  43.480  1.00  0.00           H
ATOM   1923  HB2 LEU A 707      28.080  49.660  44.890  1.00  0.00           H
ATOM   1924  CG  LEU A 707      27.400  51.730  45.280  1.00  0.00           C
ATOM   1925  HG  LEU A 707      26.910  51.520  46.260  1.00  0.00           H
ATOM   1926  CD1 LEU A 707      28.780  52.240  45.630  1.00  0.00           C
ATOM   1927 HD11 LEU A 707      28.760  53.060  46.390  1.00  0.00           H
ATOM   1928 HD12 LEU A 707      29.380  52.540  44.750  1.00  0.00           H
ATOM   1929 HD13 LEU A 707      29.340  51.480  46.210  1.00  0.00           H
ATOM   1930  CD2 LEU A 707      26.630  52.860  44.490  1.00  0.00           C
ATOM   1931 HD21 LEU A 707      25.530  52.800  44.610  1.00  0.00           H
ATOM   1932 HD22 LEU A 707      26.920  52.830  43.420  1.00  0.00           H
ATOM   1933 HD23 LEU A 707      27.070  53.780  44.950  1.00  0.00           H
ATOM   1934  C   LEU A 707      26.150  48.870  42.800  1.00  0.00           C
ATOM   1935  O   LEU A 707      26.030  49.310  41.640  1.00  0.00           O
ATOM   1936  N   VAL A 708      26.380  47.610  43.050  1.00  0.00           N
ATOM   1937  HN  VAL A 708      26.540  47.260  43.970  1.00  0.00           H
ATOM   1938  CA  VAL A 708      26.200  46.580  42.060  1.00  0.00           C
ATOM   1939  HA  VAL A 708      26.810  46.840  41.200  1.00  0.00           H
ATOM   1940  CB  VAL A 708      26.770  45.210  42.460  1.00  0.00           C
ATOM   1941  HB  VAL A 708      26.210  44.830  43.340  1.00  0.00           H
ATOM   1942  CG1 VAL A 708      26.650  44.240  41.200  1.00  0.00           C
ATOM   1943 HG11 VAL A 708      25.620  43.890  41.000  1.00  0.00           H
ATOM   1944 HG12 VAL A 708      27.200  43.280  41.310  1.00  0.00           H
ATOM   1945 HG13 VAL A 708      27.100  44.710  40.300  1.00  0.00           H
ATOM   1946  CG2 VAL A 708      28.230  45.380  42.790  1.00  0.00           C
ATOM   1947 HG21 VAL A 708      28.760  45.920  41.970  1.00  0.00           H
ATOM   1948 HG22 VAL A 708      28.700  44.370  42.880  1.00  0.00           H
ATOM   1949 HG23 VAL A 708      28.420  46.010  43.680  1.00  0.00           H
ATOM   1950  C   VAL A 708      24.850  46.440  41.430  1.00  0.00           C
ATOM   1951  O   VAL A 708      24.700  46.450  40.220  1.00  0.00           O
ATOM   1952  N   ALA A 709      23.910  46.310  42.310  1.00  0.00           N
ATOM   1953  HN  ALA A 709      24.000  46.350  43.310  1.00  0.00           H
ATOM   1954  CA  ALA A 709      22.530  46.210  41.890  1.00  0.00           C
ATOM   1955  HA  ALA A 709      22.420  45.260  41.380  1.00  0.00           H
ATOM   1956  CB  ALA A 709      21.720  45.950  43.160  1.00  0.00           C
ATOM   1957  HB1 ALA A 709      21.820  46.790  43.880  1.00  0.00           H
ATOM   1958  HB2 ALA A 709      21.910  44.980  43.670  1.00  0.00           H
ATOM   1959  HB3 ALA A 709      20.640  45.960  42.910  1.00  0.00           H
ATOM   1960  C   ALA A 709      21.850  47.370  41.160  1.00  0.00           C
ATOM   1961  O   ALA A 709      21.120  47.150  40.170  1.00  0.00           O
ATOM   1962  N   THR A 710      22.140  48.550  41.560  1.00  0.00           N
ATOM   1963  HN  THR A 710      22.690  48.490  42.400  1.00  0.00           H
ATOM   1964  CA  THR A 710      21.450  49.800  41.130  1.00  0.00           C
ATOM   1965  HA  THR A 710      20.430  49.540  40.880  1.00  0.00           H
ATOM   1966  CB  THR A 710      21.300  50.840  42.200  1.00  0.00           C
ATOM   1967  HB  THR A 710      20.840  51.720  41.690  1.00  0.00           H
ATOM   1968  OG1 THR A 710      22.500  51.130  42.900  1.00  0.00           O
ATOM   1969  HG1 THR A 710      22.730  50.300  43.330  1.00  0.00           H
ATOM   1970  CG2 THR A 710      20.450  50.320  43.310  1.00  0.00           C
ATOM   1971 HG21 THR A 710      20.050  51.050  44.050  1.00  0.00           H
ATOM   1972 HG22 THR A 710      20.960  49.550  43.930  1.00  0.00           H
ATOM   1973 HG23 THR A 710      19.500  49.950  42.850  1.00  0.00           H
ATOM   1974  C   THR A 710      22.170  50.340  39.890  1.00  0.00           C
ATOM   1975  O   THR A 710      22.010  51.520  39.520  1.00  0.00           O
ATOM   1976  N   ASP A 711      23.070  49.560  39.220  1.00  0.00           N
ATOM   1977  HN  ASP A 711      22.960  48.580  39.400  1.00  0.00           H
ATOM   1978  CA  ASP A 711      23.890  49.820  38.020  1.00  0.00           C
ATOM   1979  HA  ASP A 711      24.430  48.880  37.980  1.00  0.00           H
ATOM   1980  CB  ASP A 711      23.100  49.900  36.700  1.00  0.00           C
ATOM   1981  HB1 ASP A 711      22.450  50.810  36.730  1.00  0.00           H
ATOM   1982  HB2 ASP A 711      22.500  48.960  36.680  1.00  0.00           H
ATOM   1983  CG  ASP A 711      23.860  50.140  35.410  1.00  0.00           C
ATOM   1984  OD1 ASP A 711      25.100  50.290  35.400  1.00  0.00           O
ATOM   1985  OD2 ASP A 711      23.200  50.200  34.340  1.00  0.00           O
ATOM   1986  C   ASP A 711      24.870  50.970  38.170  1.00  0.00           C
ATOM   1987  O   ASP A 711      24.580  52.210  38.170  1.00  0.00           O
ATOM   1988  N   ALA A 712      26.150  50.660  38.330  1.00  0.00           N
ATOM   1989  HN  ALA A 712      26.510  49.730  38.170  1.00  0.00           H
ATOM   1990  CA  ALA A 712      27.160  51.570  38.600  1.00  0.00           C
ATOM   1991  HA  ALA A 712      26.750  52.530  38.870  1.00  0.00           H
ATOM   1992  CB  ALA A 712      28.020  51.090  39.770  1.00  0.00           C
ATOM   1993  HB1 ALA A 712      27.480  51.100  40.750  1.00  0.00           H
ATOM   1994  HB2 ALA A 712      28.890  51.750  39.970  1.00  0.00           H
ATOM   1995  HB3 ALA A 712      28.450  50.070  39.690  1.00  0.00           H
ATOM   1996  C   ALA A 712      28.100  51.830  37.420  1.00  0.00           C
ATOM   1997  O   ALA A 712      29.240  52.290  37.660  1.00  0.00           O
ATOM   1998  N   SER A 713      27.690  51.510  36.190  1.00  0.00           N
ATOM   1999  HN  SER A 713      26.810  51.070  36.030  1.00  0.00           H
ATOM   2000  CA  SER A 713      28.400  51.750  34.930  1.00  0.00           C
ATOM   2001  HA  SER A 713      29.360  51.280  35.050  1.00  0.00           H
ATOM   2002  CB  SER A 713      27.900  50.950  33.720  1.00  0.00           C
ATOM   2003  HB1 SER A 713      28.060  49.860  33.900  1.00  0.00           H
ATOM   2004  HB2 SER A 713      28.540  51.190  32.850  1.00  0.00           H
ATOM   2005  OG  SER A 713      26.530  51.210  33.340  1.00  0.00           O
ATOM   2006  HG1 SER A 713      26.060  50.880  34.110  1.00  0.00           H
ATOM   2007  C   SER A 713      28.810  53.130  34.610  1.00  0.00           C
ATOM   2008  O   SER A 713      29.890  53.380  34.170  1.00  0.00           O
ATOM   2009  N   SER A 714      27.830  54.050  34.900  1.00  0.00           N
ATOM   2010  HN  SER A 714      26.880  53.830  35.120  1.00  0.00           H
ATOM   2011  CA  SER A 714      28.160  55.470  34.920  1.00  0.00           C
ATOM   2012  HA  SER A 714      28.530  55.720  33.940  1.00  0.00           H
ATOM   2013  CB  SER A 714      27.000  56.400  35.230  1.00  0.00           C
ATOM   2014  HB1 SER A 714      26.290  56.350  34.380  1.00  0.00           H
ATOM   2015  HB2 SER A 714      27.190  57.490  35.250  1.00  0.00           H
ATOM   2016  OG  SER A 714      26.220  56.000  36.420  1.00  0.00           O
ATOM   2017  HG1 SER A 714      25.620  55.350  36.030  1.00  0.00           H
ATOM   2018  C   SER A 714      29.310  55.790  35.840  1.00  0.00           C
ATOM   2019  O   SER A 714      30.220  56.500  35.420  1.00  0.00           O
ATOM   2020  N   LEU A 715      29.320  55.260  37.060  1.00  0.00           N
ATOM   2021  HN  LEU A 715      28.540  54.750  37.410  1.00  0.00           H
ATOM   2022  CA  LEU A 715      30.400  55.500  38.040  1.00  0.00           C
ATOM   2023  HA  LEU A 715      30.570  56.560  38.000  1.00  0.00           H
ATOM   2024  CB  LEU A 715      29.930  54.910  39.410  1.00  0.00           C
ATOM   2025  HB1 LEU A 715      30.660  54.930  40.240  1.00  0.00           H
ATOM   2026  HB2 LEU A 715      29.740  53.830  39.310  1.00  0.00           H
ATOM   2027  CG  LEU A 715      28.600  55.510  39.980  1.00  0.00           C
ATOM   2028  HG  LEU A 715      27.770  55.130  39.340  1.00  0.00           H
ATOM   2029  CD1 LEU A 715      28.380  54.950  41.390  1.00  0.00           C
ATOM   2030 HD11 LEU A 715      27.540  55.480  41.880  1.00  0.00           H
ATOM   2031 HD12 LEU A 715      29.280  54.950  42.040  1.00  0.00           H
ATOM   2032 HD13 LEU A 715      28.080  53.870  41.430  1.00  0.00           H
ATOM   2033  CD2 LEU A 715      28.420  57.030  39.900  1.00  0.00           C
ATOM   2034 HD21 LEU A 715      28.150  57.170  38.840  1.00  0.00           H
ATOM   2035 HD22 LEU A 715      29.380  57.540  40.140  1.00  0.00           H
ATOM   2036 HD23 LEU A 715      27.570  57.260  40.570  1.00  0.00           H
ATOM   2037  C   LEU A 715      31.700  54.890  37.620  1.00  0.00           C
ATOM   2038  O   LEU A 715      32.730  55.520  37.880  1.00  0.00           O
ATOM   2039  N   VAL A 716      31.680  53.650  37.020  1.00  0.00           N
ATOM   2040  HN  VAL A 716      30.810  53.170  37.010  1.00  0.00           H
ATOM   2041  CA  VAL A 716      32.880  52.950  36.560  1.00  0.00           C
ATOM   2042  HA  VAL A 716      33.500  52.720  37.400  1.00  0.00           H
ATOM   2043  CB  VAL A 716      32.390  51.600  36.060  1.00  0.00           C
ATOM   2044  HB  VAL A 716      31.480  51.840  35.470  1.00  0.00           H
ATOM   2045  CG1 VAL A 716      33.360  50.830  35.150  1.00  0.00           C
ATOM   2046 HG11 VAL A 716      34.420  51.020  35.420  1.00  0.00           H
ATOM   2047 HG12 VAL A 716      33.280  51.100  34.070  1.00  0.00           H
ATOM   2048 HG13 VAL A 716      33.160  49.750  35.160  1.00  0.00           H
ATOM   2049  CG2 VAL A 716      32.210  50.780  37.400  1.00  0.00           C
ATOM   2050 HG21 VAL A 716      33.100  50.810  38.060  1.00  0.00           H
ATOM   2051 HG22 VAL A 716      31.930  49.740  37.130  1.00  0.00           H
ATOM   2052 HG23 VAL A 716      31.370  51.200  38.000  1.00  0.00           H
ATOM   2053  C   VAL A 716      33.580  53.690  35.460  1.00  0.00           C
ATOM   2054  O   VAL A 716      34.810  53.780  35.390  1.00  0.00           O
ATOM   2055  N   CYS A 717      32.850  54.320  34.560  1.00  0.00           N
ATOM   2056  HN  CYS A 717      31.840  54.290  34.520  1.00  0.00           H
ATOM   2057  CA  CYS A 717      33.380  55.130  33.490  1.00  0.00           C
ATOM   2058  HA  CYS A 717      34.310  54.660  33.210  1.00  0.00           H
ATOM   2059  CB  CYS A 717      32.450  55.120  32.260  1.00  0.00           C
ATOM   2060  HB1 CYS A 717      32.940  55.810  31.540  1.00  0.00           H
ATOM   2061  HB2 CYS A 717      31.440  55.530  32.500  1.00  0.00           H
ATOM   2062  SG  CYS A 717      32.390  53.440  31.520  1.00  0.00           S
ATOM   2063  HG1 CYS A 717      32.510  52.870  32.700  1.00  0.00           H
ATOM   2064  C   CYS A 717      33.670  56.550  33.910  1.00  0.00           C
ATOM   2065  O   CYS A 717      34.440  57.310  33.310  1.00  0.00           O
ATOM   2066  N   TYR A 718      33.120  57.020  35.070  1.00  0.00           N
ATOM   2067  HN  TYR A 718      32.400  56.480  35.490  1.00  0.00           H
ATOM   2068  CA  TYR A 718      33.520  58.300  35.650  1.00  0.00           C
ATOM   2069  HA  TYR A 718      33.540  58.990  34.820  1.00  0.00           H
ATOM   2070  CB  TYR A 718      32.640  58.780  36.800  1.00  0.00           C
ATOM   2071  HB1 TYR A 718      33.000  59.650  37.390  1.00  0.00           H
ATOM   2072  HB2 TYR A 718      32.590  57.990  37.570  1.00  0.00           H
ATOM   2073  CG  TYR A 718      31.220  59.110  36.480  1.00  0.00           C
ATOM   2074  CD1 TYR A 718      30.210  59.080  37.440  1.00  0.00           C
ATOM   2075  HD1 TYR A 718      30.450  58.620  38.380  1.00  0.00           H
ATOM   2076  CE1 TYR A 718      28.900  59.340  37.200  1.00  0.00           C
ATOM   2077  HE1 TYR A 718      28.120  59.270  37.950  1.00  0.00           H
ATOM   2078  CZ  TYR A 718      28.560  59.820  35.920  1.00  0.00           C
ATOM   2079  OH  TYR A 718      27.230  60.160  35.650  1.00  0.00           O
ATOM   2080  HH  TYR A 718      26.780  59.810  36.420  1.00  0.00           H
ATOM   2081  CD2 TYR A 718      30.850  59.610  35.190  1.00  0.00           C
ATOM   2082  HD2 TYR A 718      31.520  59.810  34.370  1.00  0.00           H
ATOM   2083  CE2 TYR A 718      29.510  59.910  34.940  1.00  0.00           C
ATOM   2084  HE2 TYR A 718      29.320  60.290  33.950  1.00  0.00           H
ATOM   2085  C   TYR A 718      35.020  58.210  36.140  1.00  0.00           C
ATOM   2086  O   TYR A 718      35.820  59.100  36.000  1.00  0.00           O
ATOM   2087  N   ILE A 719      35.440  57.040  36.750  1.00  0.00           N
ATOM   2088  HN  ILE A 719      34.720  56.350  36.880  1.00  0.00           H
ATOM   2089  CA  ILE A 719      36.790  56.820  37.270  1.00  0.00           C
ATOM   2090  HA  ILE A 719      37.170  57.630  37.870  1.00  0.00           H
ATOM   2091  CB  ILE A 719      37.010  55.540  38.110  1.00  0.00           C
ATOM   2092  HB  ILE A 719      36.830  54.670  37.450  1.00  0.00           H
ATOM   2093  CG2 ILE A 719      38.400  55.600  38.750  1.00  0.00           C
ATOM   2094 HG21 ILE A 719      38.700  54.630  39.230  1.00  0.00           H
ATOM   2095 HG22 ILE A 719      38.540  56.490  39.390  1.00  0.00           H
ATOM   2096 HG23 ILE A 719      39.160  55.690  37.950  1.00  0.00           H
ATOM   2097  CG1 ILE A 719      35.890  55.360  39.260  1.00  0.00           C
ATOM   2098 HG11 ILE A 719      36.250  54.500  39.860  1.00  0.00           H
ATOM   2099 HG12 ILE A 719      34.900  54.990  38.930  1.00  0.00           H
ATOM   2100  CD  ILE A 719      35.660  56.630  40.140  1.00  0.00           C
ATOM   2101  HD1 ILE A 719      36.580  57.160  40.450  1.00  0.00           H
ATOM   2102  HD2 ILE A 719      35.180  56.330  41.100  1.00  0.00           H
ATOM   2103  HD3 ILE A 719      35.040  57.390  39.640  1.00  0.00           H
ATOM   2104  C   ILE A 719      37.710  56.720  36.080  1.00  0.00           C
ATOM   2105  O   ILE A 719      37.500  55.940  35.140  1.00  0.00           O
ATOM   2106  N   THR A 720      38.820  57.480  36.110  1.00  0.00           N
ATOM   2107  HN  THR A 720      38.800  58.230  36.770  1.00  0.00           H
ATOM   2108  CA  THR A 720      39.780  57.580  35.010  1.00  0.00           C
ATOM   2109  HA  THR A 720      39.850  56.620  34.530  1.00  0.00           H
ATOM   2110  CB  THR A 720      39.350  58.710  34.090  1.00  0.00           C
ATOM   2111  HB  THR A 720      38.270  58.670  33.830  1.00  0.00           H
ATOM   2112  OG1 THR A 720      39.980  58.750  32.830  1.00  0.00           O
ATOM   2113  HG1 THR A 720      39.470  59.270  32.210  1.00  0.00           H
ATOM   2114  CG2 THR A 720      39.600  60.090  34.590  1.00  0.00           C
ATOM   2115 HG21 THR A 720      40.680  60.360  34.520  1.00  0.00           H
ATOM   2116 HG22 THR A 720      39.200  60.330  35.590  1.00  0.00           H
ATOM   2117 HG23 THR A 720      39.030  60.780  33.930  1.00  0.00           H
ATOM   2118  C   THR A 720      41.130  57.820  35.600  1.00  0.00           C
ATOM   2119  O   THR A 720      41.430  57.950  36.790  1.00  0.00           O
ATOM   2120  N   ARG A 721      42.160  58.020  34.730  1.00  0.00           N
ATOM   2121  HN  ARG A 721      41.940  57.860  33.780  1.00  0.00           H
ATOM   2122  CA  ARG A 721      43.550  57.990  34.970  1.00  0.00           C
ATOM   2123  HA  ARG A 721      43.780  57.060  35.470  1.00  0.00           H
ATOM   2124  CB  ARG A 721      44.300  58.220  33.670  1.00  0.00           C
ATOM   2125  HB1 ARG A 721      45.350  57.980  33.930  1.00  0.00           H
ATOM   2126  HB2 ARG A 721      44.180  59.260  33.300  1.00  0.00           H
ATOM   2127  CG  ARG A 721      43.920  57.360  32.430  1.00  0.00           C
ATOM   2128  HG1 ARG A 721      44.590  57.660  31.600  1.00  0.00           H
ATOM   2129  HG2 ARG A 721      42.900  57.530  32.020  1.00  0.00           H
ATOM   2130  CD  ARG A 721      44.190  55.910  32.560  1.00  0.00           C
ATOM   2131  HD1 ARG A 721      45.110  55.710  33.160  1.00  0.00           H
ATOM   2132  HD2 ARG A 721      44.360  55.390  31.600  1.00  0.00           H
ATOM   2133  NE  ARG A 721      43.100  55.280  33.400  1.00  0.00           N
ATOM   2134  HE  ARG A 721      43.280  55.010  34.340  1.00  0.00           H
ATOM   2135  CZ  ARG A 721      41.920  54.840  32.900  1.00  0.00           C
ATOM   2136  NH1 ARG A 721      41.630  54.900  31.640  1.00  0.00           N
ATOM   2137 HH11 ARG A 721      42.160  55.530  31.060  1.00  0.00           H
ATOM   2138 HH12 ARG A 721      40.870  54.280  31.430  1.00  0.00           H
ATOM   2139  NH2 ARG A 721      41.090  54.160  33.580  1.00  0.00           N
ATOM   2140 HH21 ARG A 721      41.270  54.120  34.570  1.00  0.00           H
ATOM   2141 HH22 ARG A 721      40.330  53.700  33.140  1.00  0.00           H
ATOM   2142  C   ARG A 721      43.880  59.170  35.880  1.00  0.00           C
ATOM   2143  O   ARG A 721      44.590  58.970  36.820  1.00  0.00           O
ATOM   2144  N   PHE A 722      43.220  60.320  35.690  1.00  0.00           N
ATOM   2145  HN  PHE A 722      42.690  60.470  34.850  1.00  0.00           H
ATOM   2146  CA  PHE A 722      43.260  61.550  36.540  1.00  0.00           C
ATOM   2147  HA  PHE A 722      44.290  61.890  36.490  1.00  0.00           H
ATOM   2148  CB  PHE A 722      42.200  62.590  35.950  1.00  0.00           C
ATOM   2149  HB1 PHE A 722      41.230  62.230  36.340  1.00  0.00           H
ATOM   2150  HB2 PHE A 722      42.320  62.560  34.850  1.00  0.00           H
ATOM   2151  CG  PHE A 722      42.260  63.970  36.410  1.00  0.00           C
ATOM   2152  CD1 PHE A 722      43.380  64.820  36.230  1.00  0.00           C
ATOM   2153  HD1 PHE A 722      44.230  64.470  35.680  1.00  0.00           H
ATOM   2154  CE1 PHE A 722      43.440  66.130  36.710  1.00  0.00           C
ATOM   2155  HE1 PHE A 722      44.280  66.710  36.360  1.00  0.00           H
ATOM   2156  CZ  PHE A 722      42.410  66.620  37.490  1.00  0.00           C
ATOM   2157  HZ  PHE A 722      42.470  67.660  37.780  1.00  0.00           H
ATOM   2158  CD2 PHE A 722      41.320  64.480  37.340  1.00  0.00           C
ATOM   2159  HD2 PHE A 722      40.530  63.820  37.660  1.00  0.00           H
ATOM   2160  CE2 PHE A 722      41.400  65.790  37.820  1.00  0.00           C
ATOM   2161  HE2 PHE A 722      40.590  66.250  38.360  1.00  0.00           H
ATOM   2162  C   PHE A 722      43.090  61.290  37.970  1.00  0.00           C
ATOM   2163  O   PHE A 722      43.920  61.600  38.790  1.00  0.00           O
ATOM   2164  N   THR A 723      41.930  60.670  38.370  1.00  0.00           N
ATOM   2165  HN  THR A 723      41.220  60.420  37.720  1.00  0.00           H
ATOM   2166  CA  THR A 723      41.680  60.150  39.780  1.00  0.00           C
ATOM   2167  HA  THR A 723      41.740  60.960  40.480  1.00  0.00           H
ATOM   2168  CB  THR A 723      40.220  59.660  39.920  1.00  0.00           C
ATOM   2169  HB  THR A 723      40.130  58.900  40.720  1.00  0.00           H
ATOM   2170  OG1 THR A 723      39.700  59.070  38.760  1.00  0.00           O
ATOM   2171  HG1 THR A 723      40.290  58.380  38.460  1.00  0.00           H
ATOM   2172  CG2 THR A 723      39.290  60.850  40.220  1.00  0.00           C
ATOM   2173 HG21 THR A 723      39.360  61.190  41.270  1.00  0.00           H
ATOM   2174 HG22 THR A 723      38.210  60.620  40.080  1.00  0.00           H
ATOM   2175 HG23 THR A 723      39.510  61.730  39.580  1.00  0.00           H
ATOM   2176  C   THR A 723      42.590  59.090  40.260  1.00  0.00           C
ATOM   2177  O   THR A 723      43.140  59.070  41.330  1.00  0.00           O
ATOM   2178  N   GLU A 724      42.860  58.060  39.390  1.00  0.00           N
ATOM   2179  HN  GLU A 724      42.460  58.040  38.470  1.00  0.00           H
ATOM   2180  CA  GLU A 724      43.670  56.910  39.710  1.00  0.00           C
ATOM   2181  HA  GLU A 724      43.290  56.460  40.610  1.00  0.00           H
ATOM   2182  CB  GLU A 724      43.830  55.910  38.580  1.00  0.00           C
ATOM   2183  HB1 GLU A 724      44.650  55.200  38.780  1.00  0.00           H
ATOM   2184  HB2 GLU A 724      44.020  56.540  37.690  1.00  0.00           H
ATOM   2185  CG  GLU A 724      42.540  55.060  38.260  1.00  0.00           C
ATOM   2186  HG1 GLU A 724      41.700  55.780  38.300  1.00  0.00           H
ATOM   2187  HG2 GLU A 724      42.450  54.250  39.010  1.00  0.00           H
ATOM   2188  CD  GLU A 724      42.520  54.500  36.870  1.00  0.00           C
ATOM   2189  OE1 GLU A 724      41.400  54.060  36.390  1.00  0.00           O
ATOM   2190  OE2 GLU A 724      43.590  54.430  36.190  1.00  0.00           O
ATOM   2191  C   GLU A 724      45.060  57.270  40.040  1.00  0.00           C
ATOM   2192  O   GLU A 724      45.630  56.700  40.950  1.00  0.00           O
ATOM   2193  N   GLU A 725      45.690  58.110  39.260  1.00  0.00           N
ATOM   2194  HN  GLU A 725      45.230  58.610  38.520  1.00  0.00           H
ATOM   2195  CA  GLU A 725      47.030  58.570  39.700  1.00  0.00           C
ATOM   2196  HA  GLU A 725      47.570  57.680  40.000  1.00  0.00           H
ATOM   2197  CB  GLU A 725      47.820  59.210  38.500  1.00  0.00           C
ATOM   2198  HB1 GLU A 725      48.540  59.960  38.870  1.00  0.00           H
ATOM   2199  HB2 GLU A 725      47.030  59.680  37.880  1.00  0.00           H
ATOM   2200  CG  GLU A 725      48.590  58.200  37.620  1.00  0.00           C
ATOM   2201  HG1 GLU A 725      47.880  57.390  37.320  1.00  0.00           H
ATOM   2202  HG2 GLU A 725      49.440  57.800  38.220  1.00  0.00           H
ATOM   2203  CD  GLU A 725      48.990  58.920  36.370  1.00  0.00           C
ATOM   2204  OE1 GLU A 725      48.400  58.730  35.250  1.00  0.00           O
ATOM   2205  OE2 GLU A 725      49.950  59.720  36.460  1.00  0.00           O
ATOM   2206  C   GLU A 725      47.150  59.440  40.960  1.00  0.00           C
ATOM   2207  O   GLU A 725      47.970  59.260  41.810  1.00  0.00           O
ATOM   2208  N   ALA A 726      46.190  60.440  41.070  1.00  0.00           N
ATOM   2209  HN  ALA A 726      45.550  60.670  40.330  1.00  0.00           H
ATOM   2210  CA  ALA A 726      46.110  61.280  42.300  1.00  0.00           C
ATOM   2211  HA  ALA A 726      47.050  61.760  42.510  1.00  0.00           H
ATOM   2212  CB  ALA A 726      45.030  62.370  42.100  1.00  0.00           C
ATOM   2213  HB1 ALA A 726      45.040  63.070  42.970  1.00  0.00           H
ATOM   2214  HB2 ALA A 726      44.050  61.880  42.050  1.00  0.00           H
ATOM   2215  HB3 ALA A 726      45.090  63.070  41.240  1.00  0.00           H
ATOM   2216  C   ALA A 726      45.830  60.440  43.550  1.00  0.00           C
ATOM   2217  O   ALA A 726      46.410  60.660  44.610  1.00  0.00           O
ATOM   2218  N   PHE A 727      44.850  59.490  43.540  1.00  0.00           N
ATOM   2219  HN  PHE A 727      44.330  59.360  42.700  1.00  0.00           H
ATOM   2220  CA  PHE A 727      44.580  58.730  44.730  1.00  0.00           C
ATOM   2221  HA  PHE A 727      44.450  59.510  45.460  1.00  0.00           H
ATOM   2222  CB  PHE A 727      43.340  57.850  44.430  1.00  0.00           C
ATOM   2223  HB1 PHE A 727      43.640  57.050  43.730  1.00  0.00           H
ATOM   2224  HB2 PHE A 727      42.410  58.290  44.000  1.00  0.00           H
ATOM   2225  CG  PHE A 727      42.860  57.180  45.700  1.00  0.00           C
ATOM   2226  CD1 PHE A 727      42.770  57.890  46.970  1.00  0.00           C
ATOM   2227  HD1 PHE A 727      42.770  58.970  47.030  1.00  0.00           H
ATOM   2228  CE1 PHE A 727      42.300  57.180  48.140  1.00  0.00           C
ATOM   2229  HE1 PHE A 727      42.040  57.740  49.030  1.00  0.00           H
ATOM   2230  CZ  PHE A 727      42.010  55.880  48.040  1.00  0.00           C
ATOM   2231  HZ  PHE A 727      41.540  55.450  48.900  1.00  0.00           H
ATOM   2232  CD2 PHE A 727      42.580  55.830  45.680  1.00  0.00           C
ATOM   2233  HD2 PHE A 727      42.560  55.230  44.790  1.00  0.00           H
ATOM   2234  CE2 PHE A 727      42.080  55.190  46.820  1.00  0.00           C
ATOM   2235  HE2 PHE A 727      41.790  54.140  46.850  1.00  0.00           H
ATOM   2236  C   PHE A 727      45.860  57.880  45.120  1.00  0.00           C
ATOM   2237  O   PHE A 727      46.240  57.670  46.260  1.00  0.00           O
ATOM   2238  N   ALA A 728      46.560  57.300  44.060  1.00  0.00           N
ATOM   2239  HN  ALA A 728      46.170  57.410  43.150  1.00  0.00           H
ATOM   2240  CA  ALA A 728      47.720  56.540  44.240  1.00  0.00           C
ATOM   2241  HA  ALA A 728      47.330  55.770  44.880  1.00  0.00           H
ATOM   2242  CB  ALA A 728      48.130  55.970  42.880  1.00  0.00           C
ATOM   2243  HB1 ALA A 728      48.320  56.840  42.210  1.00  0.00           H
ATOM   2244  HB2 ALA A 728      47.270  55.450  42.420  1.00  0.00           H
ATOM   2245  HB3 ALA A 728      49.020  55.290  42.850  1.00  0.00           H
ATOM   2246  C   ALA A 728      48.870  57.230  44.930  1.00  0.00           C
ATOM   2247  O   ALA A 728      49.460  56.650  45.850  1.00  0.00           O
ATOM   2248  N   ALA A 729      49.090  58.510  44.580  1.00  0.00           N
ATOM   2249  HN  ALA A 729      48.640  58.790  43.730  1.00  0.00           H
ATOM   2250  CA  ALA A 729      49.970  59.380  45.200  1.00  0.00           C
ATOM   2251  HA  ALA A 729      50.990  59.050  45.100  1.00  0.00           H
ATOM   2252  CB  ALA A 729      50.000  60.620  44.300  1.00  0.00           C
ATOM   2253  HB1 ALA A 729      48.990  61.070  44.270  1.00  0.00           H
ATOM   2254  HB2 ALA A 729      50.200  60.380  43.230  1.00  0.00           H
ATOM   2255  HB3 ALA A 729      50.780  61.360  44.570  1.00  0.00           H
ATOM   2256  C   ALA A 729      49.650  59.650  46.650  1.00  0.00           C
ATOM   2257  O   ALA A 729      50.510  59.490  47.510  1.00  0.00           O
ATOM   2258  N   LEU A 730      48.440  59.990  47.040  1.00  0.00           N
ATOM   2259  HN  LEU A 730      47.700  60.170  46.400  1.00  0.00           H
ATOM   2260  CA  LEU A 730      48.110  60.300  48.380  1.00  0.00           C
ATOM   2261  HA  LEU A 730      48.840  60.990  48.780  1.00  0.00           H
ATOM   2262  CB  LEU A 730      46.670  60.850  48.420  1.00  0.00           C
ATOM   2263  HB1 LEU A 730      46.010  60.150  47.880  1.00  0.00           H
ATOM   2264  HB2 LEU A 730      46.660  61.830  47.900  1.00  0.00           H
ATOM   2265  CG  LEU A 730      45.950  61.020  49.760  1.00  0.00           C
ATOM   2266  HG  LEU A 730      45.920  60.030  50.260  1.00  0.00           H
ATOM   2267  CD1 LEU A 730      46.700  61.880  50.700  1.00  0.00           C
ATOM   2268 HD11 LEU A 730      46.140  62.040  51.650  1.00  0.00           H
ATOM   2269 HD12 LEU A 730      46.800  62.890  50.240  1.00  0.00           H
ATOM   2270 HD13 LEU A 730      47.650  61.380  51.000  1.00  0.00           H
ATOM   2271  CD2 LEU A 730      44.480  61.530  49.560  1.00  0.00           C
ATOM   2272 HD21 LEU A 730      44.010  61.420  50.560  1.00  0.00           H
ATOM   2273 HD22 LEU A 730      43.960  60.810  48.880  1.00  0.00           H
ATOM   2274 HD23 LEU A 730      44.450  62.580  49.220  1.00  0.00           H
ATOM   2275  C   LEU A 730      48.270  59.180  49.350  1.00  0.00           C
ATOM   2276  O   LEU A 730      48.670  59.340  50.460  1.00  0.00           O
ATOM   2277  N   ILE A 731      47.910  57.900  48.910  1.00  0.00           N
ATOM   2278  HN  ILE A 731      47.760  57.660  47.960  1.00  0.00           H
ATOM   2279  CA  ILE A 731      48.240  56.750  49.680  1.00  0.00           C
ATOM   2280  HA  ILE A 731      47.910  56.970  50.680  1.00  0.00           H
ATOM   2281  CB  ILE A 731      47.520  55.540  49.160  1.00  0.00           C
ATOM   2282  HB  ILE A 731      47.820  55.470  48.090  1.00  0.00           H
ATOM   2283  CG2 ILE A 731      48.000  54.230  49.820  1.00  0.00           C
ATOM   2284 HG21 ILE A 731      47.360  53.340  49.660  1.00  0.00           H
ATOM   2285 HG22 ILE A 731      48.110  54.300  50.920  1.00  0.00           H
ATOM   2286 HG23 ILE A 731      48.990  53.880  49.470  1.00  0.00           H
ATOM   2287  CG1 ILE A 731      45.940  55.660  49.200  1.00  0.00           C
ATOM   2288 HG11 ILE A 731      45.430  54.740  48.830  1.00  0.00           H
ATOM   2289 HG12 ILE A 731      45.670  56.500  48.520  1.00  0.00           H
ATOM   2290  CD  ILE A 731      45.530  55.990  50.650  1.00  0.00           C
ATOM   2291  HD1 ILE A 731      45.920  55.180  51.320  1.00  0.00           H
ATOM   2292  HD2 ILE A 731      44.420  55.920  50.680  1.00  0.00           H
ATOM   2293  HD3 ILE A 731      45.850  57.010  50.930  1.00  0.00           H
ATOM   2294  C   ILE A 731      49.640  56.500  49.960  1.00  0.00           C
ATOM   2295  O   ILE A 731      50.070  56.420  51.110  1.00  0.00           O
ATOM   2296  N   CYS A 732      50.540  56.380  48.910  1.00  0.00           N
ATOM   2297  HN  CYS A 732      50.240  56.380  47.950  1.00  0.00           H
ATOM   2298  CA  CYS A 732      51.990  56.260  49.090  1.00  0.00           C
ATOM   2299  HA  CYS A 732      52.170  55.440  49.780  1.00  0.00           H
ATOM   2300  CB  CYS A 732      52.690  55.950  47.720  1.00  0.00           C
ATOM   2301  HB1 CYS A 732      52.230  54.990  47.400  1.00  0.00           H
ATOM   2302  HB2 CYS A 732      53.770  55.740  47.830  1.00  0.00           H
ATOM   2303  SG  CYS A 732      52.610  57.140  46.380  1.00  0.00           S
ATOM   2304  HG1 CYS A 732      53.690  57.830  46.740  1.00  0.00           H
ATOM   2305  C   CYS A 732      52.610  57.430  49.860  1.00  0.00           C
ATOM   2306  O   CYS A 732      53.560  57.240  50.620  1.00  0.00           O
ATOM   2307  N   ILE A 733      52.100  58.670  49.750  1.00  0.00           N
ATOM   2308  HN  ILE A 733      51.390  58.770  49.040  1.00  0.00           H
ATOM   2309  CA  ILE A 733      52.600  59.850  50.460  1.00  0.00           C
ATOM   2310  HA  ILE A 733      53.670  59.750  50.540  1.00  0.00           H
ATOM   2311  CB  ILE A 733      52.260  61.260  49.880  1.00  0.00           C
ATOM   2312  HB  ILE A 733      51.350  61.110  49.250  1.00  0.00           H
ATOM   2313  CG2 ILE A 733      51.850  62.280  50.930  1.00  0.00           C
ATOM   2314 HG21 ILE A 733      50.920  62.090  51.540  1.00  0.00           H
ATOM   2315 HG22 ILE A 733      51.620  63.290  50.530  1.00  0.00           H
ATOM   2316 HG23 ILE A 733      52.680  62.480  51.650  1.00  0.00           H
ATOM   2317  CG1 ILE A 733      53.330  61.800  49.000  1.00  0.00           C
ATOM   2318 HG11 ILE A 733      54.310  61.790  49.530  1.00  0.00           H
ATOM   2319 HG12 ILE A 733      53.050  62.830  48.720  1.00  0.00           H
ATOM   2320  CD  ILE A 733      53.670  61.090  47.650  1.00  0.00           C
ATOM   2321  HD1 ILE A 733      54.440  61.790  47.260  1.00  0.00           H
ATOM   2322  HD2 ILE A 733      52.800  61.380  47.010  1.00  0.00           H
ATOM   2323  HD3 ILE A 733      53.950  60.020  47.690  1.00  0.00           H
ATOM   2324  C   ILE A 733      52.340  59.680  51.950  1.00  0.00           C
ATOM   2325  O   ILE A 733      53.090  59.890  52.910  1.00  0.00           O
ATOM   2326  N   ILE A 734      51.090  59.160  52.340  1.00  0.00           N
ATOM   2327  HN  ILE A 734      50.440  58.820  51.670  1.00  0.00           H
ATOM   2328  CA  ILE A 734      50.720  58.940  53.720  1.00  0.00           C
ATOM   2329  HA  ILE A 734      50.900  59.850  54.270  1.00  0.00           H
ATOM   2330  CB  ILE A 734      49.210  58.810  53.890  1.00  0.00           C
ATOM   2331  HB  ILE A 734      48.850  57.970  53.240  1.00  0.00           H
ATOM   2332  CG2 ILE A 734      48.860  58.240  55.280  1.00  0.00           C
ATOM   2333 HG21 ILE A 734      49.120  57.160  55.410  1.00  0.00           H
ATOM   2334 HG22 ILE A 734      47.760  58.240  55.360  1.00  0.00           H
ATOM   2335 HG23 ILE A 734      49.250  58.840  56.130  1.00  0.00           H
ATOM   2336  CG1 ILE A 734      48.380  60.030  53.470  1.00  0.00           C
ATOM   2337 HG11 ILE A 734      47.330  59.740  53.280  1.00  0.00           H
ATOM   2338 HG12 ILE A 734      48.860  60.440  52.560  1.00  0.00           H
ATOM   2339  CD  ILE A 734      48.550  61.190  54.550  1.00  0.00           C
ATOM   2340  HD1 ILE A 734      48.050  61.030  55.520  1.00  0.00           H
ATOM   2341  HD2 ILE A 734      48.270  62.150  54.070  1.00  0.00           H
ATOM   2342  HD3 ILE A 734      49.600  61.250  54.920  1.00  0.00           H
ATOM   2343  C   ILE A 734      51.620  57.840  54.300  1.00  0.00           C
ATOM   2344  O   ILE A 734      52.100  58.070  55.430  1.00  0.00           O
ATOM   2345  N   PHE A 735      52.010  56.810  53.480  1.00  0.00           N
ATOM   2346  HN  PHE A 735      51.700  56.660  52.550  1.00  0.00           H
ATOM   2347  CA  PHE A 735      52.890  55.700  53.940  1.00  0.00           C
ATOM   2348  HA  PHE A 735      52.510  55.270  54.850  1.00  0.00           H
ATOM   2349  CB  PHE A 735      53.080  54.700  52.810  1.00  0.00           C
ATOM   2350  HB1 PHE A 735      53.880  54.040  53.200  1.00  0.00           H
ATOM   2351  HB2 PHE A 735      53.470  55.280  51.940  1.00  0.00           H
ATOM   2352  CG  PHE A 735      51.950  53.860  52.470  1.00  0.00           C
ATOM   2353  CD1 PHE A 735      52.160  52.920  51.480  1.00  0.00           C
ATOM   2354  HD1 PHE A 735      53.110  52.820  50.950  1.00  0.00           H
ATOM   2355  CE1 PHE A 735      51.160  52.020  51.090  1.00  0.00           C
ATOM   2356  HE1 PHE A 735      51.130  51.390  50.210  1.00  0.00           H
ATOM   2357  CZ  PHE A 735      49.980  52.040  51.810  1.00  0.00           C
ATOM   2358  HZ  PHE A 735      49.180  51.310  51.700  1.00  0.00           H
ATOM   2359  CD2 PHE A 735      50.620  53.930  53.060  1.00  0.00           C
ATOM   2360  HD2 PHE A 735      50.450  54.750  53.750  1.00  0.00           H
ATOM   2361  CE2 PHE A 735      49.730  52.920  52.870  1.00  0.00           C
ATOM   2362  HE2 PHE A 735      48.850  52.960  53.490  1.00  0.00           H
ATOM   2363  C   PHE A 735      54.250  56.180  54.360  1.00  0.00           C
ATOM   2364  O   PHE A 735      54.910  55.630  55.240  1.00  0.00           O
ATOM   2365  N   ILE A 736      54.810  57.220  53.700  1.00  0.00           N
ATOM   2366  HN  ILE A 736      54.430  57.530  52.820  1.00  0.00           H
ATOM   2367  CA  ILE A 736      56.020  57.960  54.100  1.00  0.00           C
ATOM   2368  HA  ILE A 736      56.760  57.210  54.280  1.00  0.00           H
ATOM   2369  CB  ILE A 736      56.660  58.820  52.970  1.00  0.00           C
ATOM   2370  HB  ILE A 736      55.970  59.670  52.790  1.00  0.00           H
ATOM   2371  CG2 ILE A 736      58.020  59.420  53.420  1.00  0.00           C
ATOM   2372 HG21 ILE A 736      58.660  58.560  53.730  1.00  0.00           H
ATOM   2373 HG22 ILE A 736      57.920  60.010  54.360  1.00  0.00           H
ATOM   2374 HG23 ILE A 736      58.360  60.000  52.550  1.00  0.00           H
ATOM   2375  CG1 ILE A 736      56.810  58.020  51.690  1.00  0.00           C
ATOM   2376 HG11 ILE A 736      57.190  58.730  50.930  1.00  0.00           H
ATOM   2377 HG12 ILE A 736      55.850  57.670  51.270  1.00  0.00           H
ATOM   2378  CD  ILE A 736      57.670  56.760  51.820  1.00  0.00           C
ATOM   2379  HD1 ILE A 736      57.700  56.160  50.890  1.00  0.00           H
ATOM   2380  HD2 ILE A 736      57.270  56.100  52.620  1.00  0.00           H
ATOM   2381  HD3 ILE A 736      58.690  57.000  52.170  1.00  0.00           H
ATOM   2382  C   ILE A 736      55.890  58.770  55.420  1.00  0.00           C
ATOM   2383  O   ILE A 736      56.810  58.750  56.230  1.00  0.00           O
ATOM   2384  N   TYR A 737      54.710  59.380  55.610  1.00  0.00           N
ATOM   2385  HN  TYR A 737      54.020  59.350  54.890  1.00  0.00           H
ATOM   2386  CA  TYR A 737      54.370  60.120  56.840  1.00  0.00           C
ATOM   2387  HA  TYR A 737      55.300  60.640  57.040  1.00  0.00           H
ATOM   2388  CB  TYR A 737      53.130  61.030  56.720  1.00  0.00           C
ATOM   2389  HB1 TYR A 737      52.590  61.380  57.620  1.00  0.00           H
ATOM   2390  HB2 TYR A 737      52.410  60.480  56.090  1.00  0.00           H
ATOM   2391  CG  TYR A 737      53.440  62.400  55.990  1.00  0.00           C
ATOM   2392  CD1 TYR A 737      53.980  63.460  56.710  1.00  0.00           C
ATOM   2393  HD1 TYR A 737      54.340  63.310  57.730  1.00  0.00           H
ATOM   2394  CE1 TYR A 737      53.850  64.790  56.300  1.00  0.00           C
ATOM   2395  HE1 TYR A 737      54.130  65.630  56.920  1.00  0.00           H
ATOM   2396  CZ  TYR A 737      53.270  64.980  55.040  1.00  0.00           C
ATOM   2397  OH  TYR A 737      52.930  66.330  54.630  1.00  0.00           O
ATOM   2398  HH  TYR A 737      53.440  66.910  55.200  1.00  0.00           H
ATOM   2399  CD2 TYR A 737      52.830  62.630  54.680  1.00  0.00           C
ATOM   2400  HD2 TYR A 737      52.450  61.750  54.200  1.00  0.00           H
ATOM   2401  CE2 TYR A 737      52.800  63.940  54.170  1.00  0.00           C
ATOM   2402  HE2 TYR A 737      52.410  64.210  53.210  1.00  0.00           H
ATOM   2403  C   TYR A 737      54.250  59.180  58.000  1.00  0.00           C
ATOM   2404  O   TYR A 737      54.540  59.410  59.140  1.00  0.00           O
ATOM   2405  N   GLU A 738      53.780  57.950  57.720  1.00  0.00           N
ATOM   2406  HN  GLU A 738      53.390  57.790  56.810  1.00  0.00           H
ATOM   2407  CA  GLU A 738      53.720  56.840  58.690  1.00  0.00           C
ATOM   2408  HA  GLU A 738      53.070  57.150  59.490  1.00  0.00           H
ATOM   2409  CB  GLU A 738      52.870  55.770  58.050  1.00  0.00           C
ATOM   2410  HB1 GLU A 738      52.910  54.770  58.540  1.00  0.00           H
ATOM   2411  HB2 GLU A 738      53.190  55.580  57.000  1.00  0.00           H
ATOM   2412  CG  GLU A 738      51.310  56.030  58.180  1.00  0.00           C
ATOM   2413  HG1 GLU A 738      50.830  55.140  57.730  1.00  0.00           H
ATOM   2414  HG2 GLU A 738      51.030  56.920  57.550  1.00  0.00           H
ATOM   2415  CD  GLU A 738      50.870  56.120  59.680  1.00  0.00           C
ATOM   2416  OE1 GLU A 738      51.220  55.180  60.470  1.00  0.00           O
ATOM   2417  OE2 GLU A 738      50.250  57.140  60.000  1.00  0.00           O
ATOM   2418  C   GLU A 738      55.050  56.300  59.240  1.00  0.00           C
ATOM   2419  O   GLU A 738      55.210  55.920  60.420  1.00  0.00           O
ATOM   2420  N   ALA A 739      56.060  56.100  58.360  1.00  0.00           N
ATOM   2421  HN  ALA A 739      55.900  56.180  57.380  1.00  0.00           H
ATOM   2422  CA  ALA A 739      57.420  55.680  58.690  1.00  0.00           C
ATOM   2423  HA  ALA A 739      57.480  54.800  59.300  1.00  0.00           H
ATOM   2424  CB  ALA A 739      58.120  55.420  57.320  1.00  0.00           C
ATOM   2425  HB1 ALA A 739      58.050  56.340  56.720  1.00  0.00           H
ATOM   2426  HB2 ALA A 739      57.590  54.620  56.740  1.00  0.00           H
ATOM   2427  HB3 ALA A 739      59.210  55.210  57.380  1.00  0.00           H
ATOM   2428  C   ALA A 739      58.210  56.770  59.490  1.00  0.00           C
ATOM   2429  O   ALA A 739      58.870  56.530  60.510  1.00  0.00           O
ATOM   2430  N   LEU A 740      58.010  57.990  59.070  1.00  0.00           N
ATOM   2431  HN  LEU A 740      57.440  58.080  58.260  1.00  0.00           H
ATOM   2432  CA  LEU A 740      58.480  59.110  59.810  1.00  0.00           C
ATOM   2433  HA  LEU A 740      59.550  59.020  59.900  1.00  0.00           H
ATOM   2434  CB  LEU A 740      58.200  60.300  58.890  1.00  0.00           C
ATOM   2435  HB1 LEU A 740      57.140  60.650  58.820  1.00  0.00           H
ATOM   2436  HB2 LEU A 740      58.490  59.950  57.880  1.00  0.00           H
ATOM   2437  CG  LEU A 740      59.040  61.580  59.200  1.00  0.00           C
ATOM   2438  HG  LEU A 740      59.110  61.670  60.300  1.00  0.00           H
ATOM   2439  CD1 LEU A 740      60.480  61.460  58.860  1.00  0.00           C
ATOM   2440 HD11 LEU A 740      61.010  60.550  59.240  1.00  0.00           H
ATOM   2441 HD12 LEU A 740      60.910  62.410  59.230  1.00  0.00           H
ATOM   2442 HD13 LEU A 740      60.720  61.560  57.780  1.00  0.00           H
ATOM   2443  CD2 LEU A 740      58.390  62.860  58.690  1.00  0.00           C
ATOM   2444 HD21 LEU A 740      58.930  63.690  59.190  1.00  0.00           H
ATOM   2445 HD22 LEU A 740      57.320  62.970  58.970  1.00  0.00           H
ATOM   2446 HD23 LEU A 740      58.670  63.180  57.660  1.00  0.00           H
ATOM   2447  C   LEU A 740      57.920  59.280  61.170  1.00  0.00           C
ATOM   2448  O   LEU A 740      58.660  59.560  62.150  1.00  0.00           O
ATOM   2449  N   GLU A 741      56.580  59.020  61.340  1.00  0.00           N
ATOM   2450  HN  GLU A 741      56.010  58.820  60.540  1.00  0.00           H
ATOM   2451  CA  GLU A 741      56.090  58.970  62.680  1.00  0.00           C
ATOM   2452  HA  GLU A 741      56.220  59.910  63.190  1.00  0.00           H
ATOM   2453  CB  GLU A 741      54.530  58.890  62.660  1.00  0.00           C
ATOM   2454  HB1 GLU A 741      54.280  57.910  62.200  1.00  0.00           H
ATOM   2455  HB2 GLU A 741      54.100  59.700  62.040  1.00  0.00           H
ATOM   2456  CG  GLU A 741      53.880  58.660  64.080  1.00  0.00           C
ATOM   2457  HG1 GLU A 741      54.050  59.580  64.670  1.00  0.00           H
ATOM   2458  HG2 GLU A 741      54.400  57.750  64.450  1.00  0.00           H
ATOM   2459  CD  GLU A 741      52.390  58.420  64.140  1.00  0.00           C
ATOM   2460  OE1 GLU A 741      51.900  57.670  65.080  1.00  0.00           O
ATOM   2461  OE2 GLU A 741      51.650  58.960  63.280  1.00  0.00           O
ATOM   2462  C   GLU A 741      56.710  57.820  63.510  1.00  0.00           C
ATOM   2463  O   GLU A 741      57.130  58.010  64.670  1.00  0.00           O
ATOM   2464  N   LYS A 742      56.880  56.620  62.930  1.00  0.00           N
ATOM   2465  HN  LYS A 742      56.490  56.380  62.050  1.00  0.00           H
ATOM   2466  CA  LYS A 742      57.560  55.500  63.570  1.00  0.00           C
ATOM   2467  HA  LYS A 742      56.970  55.330  64.460  1.00  0.00           H
ATOM   2468  CB  LYS A 742      57.520  54.220  62.640  1.00  0.00           C
ATOM   2469  HB1 LYS A 742      58.230  54.530  61.840  1.00  0.00           H
ATOM   2470  HB2 LYS A 742      56.470  54.080  62.320  1.00  0.00           H
ATOM   2471  CG  LYS A 742      58.080  52.920  63.380  1.00  0.00           C
ATOM   2472  HG1 LYS A 742      59.190  52.870  63.520  1.00  0.00           H
ATOM   2473  HG2 LYS A 742      58.030  52.060  62.680  1.00  0.00           H
ATOM   2474  CD  LYS A 742      57.300  52.620  64.660  1.00  0.00           C
ATOM   2475  HD1 LYS A 742      57.350  53.570  65.250  1.00  0.00           H
ATOM   2476  HD2 LYS A 742      57.670  51.720  65.180  1.00  0.00           H
ATOM   2477  CE  LYS A 742      55.820  52.360  64.420  1.00  0.00           C
ATOM   2478  HE1 LYS A 742      55.660  51.450  63.810  1.00  0.00           H
ATOM   2479  HE2 LYS A 742      55.350  53.220  63.890  1.00  0.00           H
ATOM   2480  NZ  LYS A 742      55.090  52.140  65.750  1.00  0.00           N
ATOM   2481  HZ1 LYS A 742      55.220  51.200  66.180  1.00  0.00           H
ATOM   2482  HZ2 LYS A 742      54.070  52.330  65.660  1.00  0.00           H
ATOM   2483  HZ3 LYS A 742      55.450  52.870  66.390  1.00  0.00           H
ATOM   2484  C   LYS A 742      58.950  55.680  64.090  1.00  0.00           C
ATOM   2485  O   LYS A 742      59.290  55.260  65.210  1.00  0.00           O
ATOM   2486  N   LEU A 743      59.690  56.490  63.300  1.00  0.00           N
ATOM   2487  HN  LEU A 743      59.270  56.760  62.440  1.00  0.00           H
ATOM   2488  CA  LEU A 743      61.060  56.850  63.560  1.00  0.00           C
ATOM   2489  HA  LEU A 743      61.540  55.890  63.680  1.00  0.00           H
ATOM   2490  CB  LEU A 743      61.540  57.620  62.350  1.00  0.00           C
ATOM   2491  HB1 LEU A 743      61.280  58.690  62.530  1.00  0.00           H
ATOM   2492  HB2 LEU A 743      60.920  57.390  61.460  1.00  0.00           H
ATOM   2493  CG  LEU A 743      63.060  57.660  61.970  1.00  0.00           C
ATOM   2494  HG  LEU A 743      63.660  58.040  62.830  1.00  0.00           H
ATOM   2495  CD1 LEU A 743      63.450  56.230  61.550  1.00  0.00           C
ATOM   2496 HD11 LEU A 743      64.510  56.360  61.240  1.00  0.00           H
ATOM   2497 HD12 LEU A 743      62.850  55.950  60.660  1.00  0.00           H
ATOM   2498 HD13 LEU A 743      63.360  55.560  62.430  1.00  0.00           H
ATOM   2499  CD2 LEU A 743      63.300  58.650  60.750  1.00  0.00           C
ATOM   2500 HD21 LEU A 743      63.120  59.650  61.180  1.00  0.00           H
ATOM   2501 HD22 LEU A 743      62.620  58.350  59.920  1.00  0.00           H
ATOM   2502 HD23 LEU A 743      64.370  58.620  60.460  1.00  0.00           H
ATOM   2503  C   LEU A 743      61.250  57.660  64.800  1.00  0.00           C
ATOM   2504  O   LEU A 743      62.090  57.420  65.670  1.00  0.00           O
ATOM   2505  N   PHE A 744      60.390  58.600  64.980  1.00  0.00           N
ATOM   2506  HN  PHE A 744      59.820  58.950  64.240  1.00  0.00           H
ATOM   2507  CA  PHE A 744      60.290  59.290  66.220  1.00  0.00           C
ATOM   2508  HA  PHE A 744      61.280  59.540  66.570  1.00  0.00           H
ATOM   2509  CB  PHE A 744      59.480  60.650  65.980  1.00  0.00           C
ATOM   2510  HB1 PHE A 744      59.260  61.140  66.960  1.00  0.00           H
ATOM   2511  HB2 PHE A 744      58.620  60.400  65.350  1.00  0.00           H
ATOM   2512  CG  PHE A 744      60.230  61.660  65.100  1.00  0.00           C
ATOM   2513  CD1 PHE A 744      59.520  62.320  64.150  1.00  0.00           C
ATOM   2514  HD1 PHE A 744      58.440  62.210  64.170  1.00  0.00           H
ATOM   2515  CE1 PHE A 744      60.200  63.090  63.170  1.00  0.00           C
ATOM   2516  HE1 PHE A 744      59.710  63.580  62.340  1.00  0.00           H
ATOM   2517  CZ  PHE A 744      61.580  63.290  63.120  1.00  0.00           C
ATOM   2518  HZ  PHE A 744      62.140  63.870  62.390  1.00  0.00           H
ATOM   2519  CD2 PHE A 744      61.620  61.950  65.170  1.00  0.00           C
ATOM   2520  HD2 PHE A 744      62.130  61.470  65.990  1.00  0.00           H
ATOM   2521  CE2 PHE A 744      62.290  62.770  64.250  1.00  0.00           C
ATOM   2522  HE2 PHE A 744      63.350  62.920  64.300  1.00  0.00           H
ATOM   2523  C   PHE A 744      59.680  58.600  67.380  1.00  0.00           C
ATOM   2524  O   PHE A 744      59.970  58.930  68.530  1.00  0.00           O
ATOM   2525  N   ASP A 745      58.770  57.580  67.160  1.00  0.00           N
ATOM   2526  HN  ASP A 745      58.460  57.460  66.210  1.00  0.00           H
ATOM   2527  CA  ASP A 745      58.270  56.730  68.180  1.00  0.00           C
ATOM   2528  HA  ASP A 745      58.040  57.390  69.010  1.00  0.00           H
ATOM   2529  CB  ASP A 745      57.010  55.940  67.530  1.00  0.00           C
ATOM   2530  HB1 ASP A 745      57.270  55.630  66.500  1.00  0.00           H
ATOM   2531  HB2 ASP A 745      56.230  56.720  67.380  1.00  0.00           H
ATOM   2532  CG  ASP A 745      56.430  54.760  68.290  1.00  0.00           C
ATOM   2533  OD1 ASP A 745      56.450  54.600  69.550  1.00  0.00           O
ATOM   2534  OD2 ASP A 745      55.840  53.900  67.490  1.00  0.00           O
ATOM   2535  C   ASP A 745      59.410  55.870  68.750  1.00  0.00           C
ATOM   2536  O   ASP A 745      59.670  55.890  69.960  1.00  0.00           O
ATOM   2537  N   LEU A 746      60.230  55.240  67.950  1.00  0.00           N
ATOM   2538  HN  LEU A 746      60.090  55.210  66.950  1.00  0.00           H
ATOM   2539  CA  LEU A 746      61.480  54.620  68.340  1.00  0.00           C
ATOM   2540  HA  LEU A 746      61.340  53.950  69.170  1.00  0.00           H
ATOM   2541  CB  LEU A 746      62.150  53.890  67.150  1.00  0.00           C
ATOM   2542  HB1 LEU A 746      63.160  53.470  67.390  1.00  0.00           H
ATOM   2543  HB2 LEU A 746      62.350  54.660  66.380  1.00  0.00           H
ATOM   2544  CG  LEU A 746      61.290  52.810  66.680  1.00  0.00           C
ATOM   2545  HG  LEU A 746      60.280  53.120  66.330  1.00  0.00           H
ATOM   2546  CD1 LEU A 746      62.020  52.270  65.410  1.00  0.00           C
ATOM   2547 HD11 LEU A 746      63.030  51.950  65.740  1.00  0.00           H
ATOM   2548 HD12 LEU A 746      62.080  53.030  64.600  1.00  0.00           H
ATOM   2549 HD13 LEU A 746      61.430  51.420  65.030  1.00  0.00           H
ATOM   2550  CD2 LEU A 746      61.180  51.720  67.750  1.00  0.00           C
ATOM   2551 HD21 LEU A 746      60.310  51.080  67.460  1.00  0.00           H
ATOM   2552 HD22 LEU A 746      60.910  52.160  68.730  1.00  0.00           H
ATOM   2553 HD23 LEU A 746      62.090  51.120  67.960  1.00  0.00           H
ATOM   2554  C   LEU A 746      62.480  55.650  68.990  1.00  0.00           C
ATOM   2555  O   LEU A 746      63.010  55.370  70.050  1.00  0.00           O
ATOM   2556  N   GLY A 747      62.620  56.880  68.420  1.00  0.00           N
ATOM   2557  HN  GLY A 747      62.260  57.150  67.520  1.00  0.00           H
ATOM   2558  CA  GLY A 747      63.340  58.000  69.050  1.00  0.00           C
ATOM   2559  HA1 GLY A 747      63.090  58.850  68.430  1.00  0.00           H
ATOM   2560  HA2 GLY A 747      64.360  57.660  68.990  1.00  0.00           H
ATOM   2561  C   GLY A 747      63.140  58.360  70.440  1.00  0.00           C
ATOM   2562  O   GLY A 747      64.060  58.700  71.090  1.00  0.00           O
ATOM   2563  N   GLU A 748      61.830  58.450  70.790  1.00  0.00           N
ATOM   2564  HN  GLU A 748      61.110  58.260  70.130  1.00  0.00           H
ATOM   2565  CA  GLU A 748      61.430  58.780  72.160  1.00  0.00           C
ATOM   2566  HA  GLU A 748      62.260  59.350  72.580  1.00  0.00           H
ATOM   2567  CB  GLU A 748      60.090  59.540  72.220  1.00  0.00           C
ATOM   2568  HB1 GLU A 748      60.200  60.390  71.510  1.00  0.00           H
ATOM   2569  HB2 GLU A 748      59.980  60.010  73.210  1.00  0.00           H
ATOM   2570  CG  GLU A 748      58.810  58.640  71.930  1.00  0.00           C
ATOM   2571  HG1 GLU A 748      58.980  57.800  72.640  1.00  0.00           H
ATOM   2572  HG2 GLU A 748      58.730  58.160  70.930  1.00  0.00           H
ATOM   2573  CD  GLU A 748      57.540  59.390  72.150  1.00  0.00           C
ATOM   2574  OE1 GLU A 748      57.030  59.410  73.250  1.00  0.00           O
ATOM   2575  OE2 GLU A 748      56.970  59.980  71.180  1.00  0.00           O
ATOM   2576  C   GLU A 748      61.350  57.540  72.970  1.00  0.00           C
ATOM   2577  O   GLU A 748      61.440  57.580  74.220  1.00  0.00           O
ATOM   2578  N   THR A 749      61.360  56.310  72.400  1.00  0.00           N
ATOM   2579  HN  THR A 749      61.270  56.220  71.410  1.00  0.00           H
ATOM   2580  CA  THR A 749      61.380  55.080  73.180  1.00  0.00           C
ATOM   2581  HA  THR A 749      60.760  55.220  74.060  1.00  0.00           H
ATOM   2582  CB  THR A 749      60.820  53.880  72.340  1.00  0.00           C
ATOM   2583  HB  THR A 749      61.340  53.860  71.360  1.00  0.00           H
ATOM   2584  OG1 THR A 749      59.420  54.130  72.120  1.00  0.00           O
ATOM   2585  HG1 THR A 749      59.320  54.960  71.660  1.00  0.00           H
ATOM   2586  CG2 THR A 749      60.940  52.570  73.210  1.00  0.00           C
ATOM   2587 HG21 THR A 749      60.420  51.740  72.680  1.00  0.00           H
ATOM   2588 HG22 THR A 749      60.580  52.630  74.250  1.00  0.00           H
ATOM   2589 HG23 THR A 749      62.010  52.330  73.340  1.00  0.00           H
ATOM   2590  C   THR A 749      62.840  54.790  73.600  1.00  0.00           C
ATOM   2591  O   THR A 749      63.070  54.650  74.780  1.00  0.00           O
ATOM   2592  N   TYR A 750      63.780  54.490  72.690  1.00  0.00           N
ATOM   2593  HN  TYR A 750      63.560  54.790  71.770  1.00  0.00           H
ATOM   2594  CA  TYR A 750      65.040  53.830  72.880  1.00  0.00           C
ATOM   2595  HA  TYR A 750      65.080  53.250  73.800  1.00  0.00           H
ATOM   2596  CB  TYR A 750      65.340  52.880  71.760  1.00  0.00           C
ATOM   2597  HB1 TYR A 750      66.390  52.520  71.810  1.00  0.00           H
ATOM   2598  HB2 TYR A 750      65.270  53.390  70.780  1.00  0.00           H
ATOM   2599  CG  TYR A 750      64.500  51.660  71.810  1.00  0.00           C
ATOM   2600  CD1 TYR A 750      64.620  50.620  72.760  1.00  0.00           C
ATOM   2601  HD1 TYR A 750      65.440  50.690  73.460  1.00  0.00           H
ATOM   2602  CE1 TYR A 750      63.810  49.490  72.720  1.00  0.00           C
ATOM   2603  HE1 TYR A 750      63.940  48.700  73.440  1.00  0.00           H
ATOM   2604  CZ  TYR A 750      62.800  49.340  71.760  1.00  0.00           C
ATOM   2605  OH  TYR A 750      62.000  48.200  71.800  1.00  0.00           O
ATOM   2606  HH  TYR A 750      62.450  47.510  72.280  1.00  0.00           H
ATOM   2607  CD2 TYR A 750      63.440  51.530  70.810  1.00  0.00           C
ATOM   2608  HD2 TYR A 750      63.300  52.370  70.140  1.00  0.00           H
ATOM   2609  CE2 TYR A 750      62.590  50.380  70.840  1.00  0.00           C
ATOM   2610  HE2 TYR A 750      61.810  50.300  70.080  1.00  0.00           H
ATOM   2611  C   TYR A 750      66.230  54.680  73.190  1.00  0.00           C
ATOM   2612  O   TYR A 750      66.270  55.770  72.640  1.00  0.00           O
ATOM   2613  N   ALA A 751      67.260  54.250  73.980  1.00  0.00           N
ATOM   2614  HN  ALA A 751      67.180  53.410  74.530  1.00  0.00           H
ATOM   2615  CA  ALA A 751      68.580  54.870  74.140  1.00  0.00           C
ATOM   2616  HA  ALA A 751      68.370  55.880  74.440  1.00  0.00           H
ATOM   2617  CB  ALA A 751      69.380  54.110  75.190  1.00  0.00           C
ATOM   2618  HB1 ALA A 751      68.970  54.070  76.210  1.00  0.00           H
ATOM   2619  HB2 ALA A 751      70.380  54.540  75.390  1.00  0.00           H
ATOM   2620  HB3 ALA A 751      69.500  53.090  74.770  1.00  0.00           H
ATOM   2621  C   ALA A 751      69.390  55.000  72.870  1.00  0.00           C
ATOM   2622  O   ALA A 751      69.270  54.140  71.970  1.00  0.00           O
ATOM   2623  N   PHE A 752      70.210  56.090  72.820  1.00  0.00           N
ATOM   2624  HN  PHE A 752      70.280  56.700  73.600  1.00  0.00           H
ATOM   2625  CA  PHE A 752      71.060  56.310  71.660  1.00  0.00           C
ATOM   2626  HA  PHE A 752      70.950  55.550  70.900  1.00  0.00           H
ATOM   2627  CB  PHE A 752      70.750  57.700  71.060  1.00  0.00           C
ATOM   2628  HB1 PHE A 752      71.210  58.470  71.720  1.00  0.00           H
ATOM   2629  HB2 PHE A 752      69.670  57.900  70.930  1.00  0.00           H
ATOM   2630  CG  PHE A 752      71.370  57.840  69.680  1.00  0.00           C
ATOM   2631  CD1 PHE A 752      70.780  57.300  68.530  1.00  0.00           C
ATOM   2632  HD1 PHE A 752      69.860  56.740  68.630  1.00  0.00           H
ATOM   2633  CE1 PHE A 752      71.510  57.430  67.260  1.00  0.00           C
ATOM   2634  HE1 PHE A 752      71.100  56.920  66.390  1.00  0.00           H
ATOM   2635  CZ  PHE A 752      72.830  58.020  67.240  1.00  0.00           C
ATOM   2636  HZ  PHE A 752      73.320  58.030  66.280  1.00  0.00           H
ATOM   2637  CD2 PHE A 752      72.510  58.670  69.520  1.00  0.00           C
ATOM   2638  HD2 PHE A 752      72.810  59.300  70.340  1.00  0.00           H
ATOM   2639  CE2 PHE A 752      73.240  58.800  68.340  1.00  0.00           C
ATOM   2640  HE2 PHE A 752      74.210  59.240  68.480  1.00  0.00           H
ATOM   2641  C   PHE A 752      72.610  56.210  72.040  1.00  0.00           C
ATOM   2642  O   PHE A 752      73.020  56.970  72.930  1.00  0.00           O
ATOM   2643  N   PRO A 822      73.500  55.470  71.310  1.00  0.00           N
ATOM   2644  CD  PRO A 822      74.910  55.470  71.650  1.00  0.00           C
ATOM   2645  HD1 PRO A 822      75.020  55.220  72.720  1.00  0.00           H
ATOM   2646  HD2 PRO A 822      75.250  56.480  71.340  1.00  0.00           H
ATOM   2647  CA  PRO A 822      73.190  54.810  70.110  1.00  0.00           C
ATOM   2648  HA  PRO A 822      72.450  55.310  69.510  1.00  0.00           H
ATOM   2649  CB  PRO A 822      74.540  54.450  69.460  1.00  0.00           C
ATOM   2650  HB1 PRO A 822      74.900  55.200  68.720  1.00  0.00           H
ATOM   2651  HB2 PRO A 822      74.400  53.480  68.930  1.00  0.00           H
ATOM   2652  CG  PRO A 822      75.530  54.540  70.640  1.00  0.00           C
ATOM   2653  HG1 PRO A 822      75.710  53.480  70.900  1.00  0.00           H
ATOM   2654  HG2 PRO A 822      76.530  54.940  70.370  1.00  0.00           H
ATOM   2655  C   PRO A 822      72.330  53.600  70.410  1.00  0.00           C
ATOM   2656  O   PRO A 822      71.330  53.460  69.750  1.00  0.00           O
ATOM   2657  N   ASP A 823      72.780  52.750  71.340  1.00  0.00           N
ATOM   2658  HN  ASP A 823      73.620  53.020  71.790  1.00  0.00           H
ATOM   2659  CA  ASP A 823      72.280  51.510  71.840  1.00  0.00           C
ATOM   2660  HA  ASP A 823      73.180  50.930  71.830  1.00  0.00           H
ATOM   2661  CB  ASP A 823      71.760  51.660  73.360  1.00  0.00           C
ATOM   2662  HB1 ASP A 823      71.310  50.690  73.650  1.00  0.00           H
ATOM   2663  HB2 ASP A 823      71.010  52.480  73.460  1.00  0.00           H
ATOM   2664  CG  ASP A 823      72.780  52.180  74.350  1.00  0.00           C
ATOM   2665  OD1 ASP A 823      73.980  51.850  74.060  1.00  0.00           O
ATOM   2666  OD2 ASP A 823      72.540  52.800  75.400  1.00  0.00           O
ATOM   2667  C   ASP A 823      71.380  50.580  71.010  1.00  0.00           C
ATOM   2668  O   ASP A 823      71.800  49.960  70.040  1.00  0.00           O
ATOM   2669  N   VAL A 824      70.190  50.380  71.410  1.00  0.00           N
ATOM   2670  HN  VAL A 824      69.810  50.760  72.250  1.00  0.00           H
ATOM   2671  CA  VAL A 824      69.140  49.560  70.650  1.00  0.00           C
ATOM   2672  HA  VAL A 824      69.530  48.620  70.320  1.00  0.00           H
ATOM   2673  CB  VAL A 824      67.880  49.260  71.540  1.00  0.00           C
ATOM   2674  HB  VAL A 824      67.520  50.260  71.860  1.00  0.00           H
ATOM   2675  CG1 VAL A 824      66.800  48.460  70.780  1.00  0.00           C
ATOM   2676 HG11 VAL A 824      65.900  48.320  71.410  1.00  0.00           H
ATOM   2677 HG12 VAL A 824      67.270  47.520  70.400  1.00  0.00           H
ATOM   2678 HG13 VAL A 824      66.560  49.030  69.860  1.00  0.00           H
ATOM   2679  CG2 VAL A 824      68.370  48.380  72.660  1.00  0.00           C
ATOM   2680 HG21 VAL A 824      68.560  48.950  73.600  1.00  0.00           H
ATOM   2681 HG22 VAL A 824      69.300  47.840  72.370  1.00  0.00           H
ATOM   2682 HG23 VAL A 824      67.570  47.720  73.060  1.00  0.00           H
ATOM   2683  C   VAL A 824      68.630  50.350  69.430  1.00  0.00           C
ATOM   2684  O   VAL A 824      68.380  49.770  68.380  1.00  0.00           O
ATOM   2685  N   LEU A 825      68.530  51.730  69.500  1.00  0.00           N
ATOM   2686  HN  LEU A 825      69.040  52.130  70.270  1.00  0.00           H
ATOM   2687  CA  LEU A 825      68.000  52.600  68.500  1.00  0.00           C
ATOM   2688  HA  LEU A 825      67.050  52.130  68.270  1.00  0.00           H
ATOM   2689  CB  LEU A 825      67.710  54.100  69.060  1.00  0.00           C
ATOM   2690  HB1 LEU A 825      68.680  54.480  69.460  1.00  0.00           H
ATOM   2691  HB2 LEU A 825      67.050  53.970  69.930  1.00  0.00           H
ATOM   2692  CG  LEU A 825      67.090  55.040  68.060  1.00  0.00           C
ATOM   2693  HG  LEU A 825      67.890  55.260  67.320  1.00  0.00           H
ATOM   2694  CD1 LEU A 825      65.820  54.560  67.470  1.00  0.00           C
ATOM   2695 HD11 LEU A 825      65.150  54.110  68.230  1.00  0.00           H
ATOM   2696 HD12 LEU A 825      66.040  53.810  66.670  1.00  0.00           H
ATOM   2697 HD13 LEU A 825      65.210  55.400  67.060  1.00  0.00           H
ATOM   2698  CD2 LEU A 825      66.700  56.280  68.860  1.00  0.00           C
ATOM   2699 HD21 LEU A 825      66.630  57.170  68.210  1.00  0.00           H
ATOM   2700 HD22 LEU A 825      67.450  56.530  69.640  1.00  0.00           H
ATOM   2701 HD23 LEU A 825      65.730  56.000  69.340  1.00  0.00           H
ATOM   2702  C   LEU A 825      68.710  52.680  67.120  1.00  0.00           C
ATOM   2703  O   LEU A 825      68.170  52.640  65.970  1.00  0.00           O
ATOM   2704  N   PHE A 826      70.080  52.760  67.230  1.00  0.00           N
ATOM   2705  HN  PHE A 826      70.440  52.820  68.150  1.00  0.00           H
ATOM   2706  CA  PHE A 826      71.000  52.700  66.110  1.00  0.00           C
ATOM   2707  HA  PHE A 826      70.810  53.520  65.430  1.00  0.00           H
ATOM   2708  CB  PHE A 826      72.390  52.830  66.770  1.00  0.00           C
ATOM   2709  HB1 PHE A 826      72.590  52.010  67.490  1.00  0.00           H
ATOM   2710  HB2 PHE A 826      72.480  53.810  67.270  1.00  0.00           H
ATOM   2711  CG  PHE A 826      73.540  52.830  65.800  1.00  0.00           C
ATOM   2712  CD1 PHE A 826      74.070  51.540  65.480  1.00  0.00           C
ATOM   2713  HD1 PHE A 826      73.610  50.630  65.840  1.00  0.00           H
ATOM   2714  CE1 PHE A 826      75.150  51.490  64.610  1.00  0.00           C
ATOM   2715  HE1 PHE A 826      75.540  50.540  64.260  1.00  0.00           H
ATOM   2716  CZ  PHE A 826      75.590  52.640  63.940  1.00  0.00           C
ATOM   2717  HZ  PHE A 826      76.400  52.580  63.250  1.00  0.00           H
ATOM   2718  CD2 PHE A 826      74.100  54.010  65.220  1.00  0.00           C
ATOM   2719  HD2 PHE A 826      73.670  54.970  65.420  1.00  0.00           H
ATOM   2720  CE2 PHE A 826      75.100  53.880  64.230  1.00  0.00           C
ATOM   2721  HE2 PHE A 826      75.370  54.690  63.560  1.00  0.00           H
ATOM   2722  C   PHE A 826      70.840  51.380  65.350  1.00  0.00           C
ATOM   2723  O   PHE A 826      70.820  51.340  64.160  1.00  0.00           O
ATOM   2724  N   TRP A 827      70.700  50.260  66.020  1.00  0.00           N
ATOM   2725  HN  TRP A 827      70.670  50.280  67.020  1.00  0.00           H
ATOM   2726  CA  TRP A 827      70.420  49.050  65.280  1.00  0.00           C
ATOM   2727  HA  TRP A 827      71.090  48.970  64.430  1.00  0.00           H
ATOM   2728  CB  TRP A 827      70.820  47.850  66.250  1.00  0.00           C
ATOM   2729  HB1 TRP A 827      70.570  46.900  65.740  1.00  0.00           H
ATOM   2730  HB2 TRP A 827      70.270  47.930  67.220  1.00  0.00           H
ATOM   2731  CG  TRP A 827      72.350  47.770  66.460  1.00  0.00           C
ATOM   2732  CD1 TRP A 827      72.990  48.030  67.630  1.00  0.00           C
ATOM   2733  HD1 TRP A 827      72.480  48.150  68.580  1.00  0.00           H
ATOM   2734  NE1 TRP A 827      74.350  47.960  67.430  1.00  0.00           N
ATOM   2735  HE1 TRP A 827      75.040  47.910  68.120  1.00  0.00           H
ATOM   2736  CE2 TRP A 827      74.620  47.850  66.130  1.00  0.00           C
ATOM   2737  CD2 TRP A 827      73.420  47.740  65.460  1.00  0.00           C
ATOM   2738  CE3 TRP A 827      73.470  47.680  64.070  1.00  0.00           C
ATOM   2739  HE3 TRP A 827      72.580  47.580  63.480  1.00  0.00           H
ATOM   2740  CZ3 TRP A 827      74.650  47.430  63.450  1.00  0.00           C
ATOM   2741  HZ3 TRP A 827      74.850  47.330  62.400  1.00  0.00           H
ATOM   2742  CZ2 TRP A 827      75.830  47.790  65.530  1.00  0.00           C
ATOM   2743  HZ2 TRP A 827      76.740  47.820  66.110  1.00  0.00           H
ATOM   2744  CH2 TRP A 827      75.880  47.600  64.160  1.00  0.00           C
ATOM   2745  HH2 TRP A 827      76.840  47.560  63.670  1.00  0.00           H
ATOM   2746  C   TRP A 827      68.990  48.820  64.670  1.00  0.00           C
ATOM   2747  O   TRP A 827      68.770  48.100  63.700  1.00  0.00           O
ATOM   2748  N   CYS A 828      67.980  49.410  65.370  1.00  0.00           N
ATOM   2749  HN  CYS A 828      68.260  49.960  66.150  1.00  0.00           H
ATOM   2750  CA  CYS A 828      66.630  49.280  64.870  1.00  0.00           C
ATOM   2751  HA  CYS A 828      66.380  48.250  64.670  1.00  0.00           H
ATOM   2752  CB  CYS A 828      65.520  49.820  65.810  1.00  0.00           C
ATOM   2753  HB1 CYS A 828      64.520  49.740  65.340  1.00  0.00           H
ATOM   2754  HB2 CYS A 828      65.780  50.880  66.010  1.00  0.00           H
ATOM   2755  SG  CYS A 828      65.540  48.740  67.210  1.00  0.00           S
ATOM   2756  HG1 CYS A 828      66.700  49.130  67.720  1.00  0.00           H
ATOM   2757  C   CYS A 828      66.560  50.180  63.640  1.00  0.00           C
ATOM   2758  O   CYS A 828      66.060  49.750  62.650  1.00  0.00           O
ATOM   2759  N   VAL A 829      67.120  51.370  63.670  1.00  0.00           N
ATOM   2760  HN  VAL A 829      67.620  51.770  64.430  1.00  0.00           H
ATOM   2761  CA  VAL A 829      67.200  52.130  62.420  1.00  0.00           C
ATOM   2762  HA  VAL A 829      66.220  52.130  61.960  1.00  0.00           H
ATOM   2763  CB  VAL A 829      67.380  53.590  62.870  1.00  0.00           C
ATOM   2764  HB  VAL A 829      68.260  53.700  63.530  1.00  0.00           H
ATOM   2765  CG1 VAL A 829      67.670  54.470  61.650  1.00  0.00           C
ATOM   2766 HG11 VAL A 829      66.760  54.370  60.990  1.00  0.00           H
ATOM   2767 HG12 VAL A 829      68.540  54.210  61.000  1.00  0.00           H
ATOM   2768 HG13 VAL A 829      67.760  55.520  61.970  1.00  0.00           H
ATOM   2769  CG2 VAL A 829      66.090  54.150  63.590  1.00  0.00           C
ATOM   2770 HG21 VAL A 829      66.240  55.220  63.840  1.00  0.00           H
ATOM   2771 HG22 VAL A 829      65.860  53.460  64.420  1.00  0.00           H
ATOM   2772 HG23 VAL A 829      65.290  54.090  62.830  1.00  0.00           H
ATOM   2773  C   VAL A 829      68.080  51.620  61.250  1.00  0.00           C
ATOM   2774  O   VAL A 829      67.630  51.510  60.110  1.00  0.00           O
ATOM   2775  N   ILE A 830      69.210  51.000  61.560  1.00  0.00           N
ATOM   2776  HN  ILE A 830      69.550  51.160  62.490  1.00  0.00           H
ATOM   2777  CA  ILE A 830      70.110  50.280  60.610  1.00  0.00           C
ATOM   2778  HA  ILE A 830      70.280  50.990  59.810  1.00  0.00           H
ATOM   2779  CB  ILE A 830      71.520  49.940  61.210  1.00  0.00           C
ATOM   2780  HB  ILE A 830      71.240  49.580  62.230  1.00  0.00           H
ATOM   2781  CG2 ILE A 830      72.270  48.700  60.680  1.00  0.00           C
ATOM   2782 HG21 ILE A 830      73.300  48.590  61.100  1.00  0.00           H
ATOM   2783 HG22 ILE A 830      72.470  48.780  59.590  1.00  0.00           H
ATOM   2784 HG23 ILE A 830      71.730  47.740  60.790  1.00  0.00           H
ATOM   2785  CG1 ILE A 830      72.390  51.220  61.240  1.00  0.00           C
ATOM   2786 HG11 ILE A 830      73.260  51.080  61.900  1.00  0.00           H
ATOM   2787 HG12 ILE A 830      71.800  52.070  61.650  1.00  0.00           H
ATOM   2788  CD  ILE A 830      72.910  51.590  59.780  1.00  0.00           C
ATOM   2789  HD1 ILE A 830      73.580  50.770  59.430  1.00  0.00           H
ATOM   2790  HD2 ILE A 830      73.370  52.600  59.750  1.00  0.00           H
ATOM   2791  HD3 ILE A 830      72.050  51.750  59.090  1.00  0.00           H
ATOM   2792  C   ILE A 830      69.460  49.070  60.040  1.00  0.00           C
ATOM   2793  O   ILE A 830      69.400  48.950  58.820  1.00  0.00           O
ATOM   2794  N   LEU A 831      68.900  48.140  60.850  1.00  0.00           N
ATOM   2795  HN  LEU A 831      68.870  48.260  61.850  1.00  0.00           H
ATOM   2796  CA  LEU A 831      68.130  46.980  60.390  1.00  0.00           C
ATOM   2797  HA  LEU A 831      68.870  46.420  59.830  1.00  0.00           H
ATOM   2798  CB  LEU A 831      67.610  46.070  61.570  1.00  0.00           C
ATOM   2799  HB1 LEU A 831      66.890  46.630  62.180  1.00  0.00           H
ATOM   2800  HB2 LEU A 831      68.460  45.900  62.260  1.00  0.00           H
ATOM   2801  CG  LEU A 831      66.800  44.740  61.220  1.00  0.00           C
ATOM   2802  HG  LEU A 831      65.870  45.130  60.770  1.00  0.00           H
ATOM   2803  CD1 LEU A 831      67.540  43.790  60.240  1.00  0.00           C
ATOM   2804 HD11 LEU A 831      66.860  43.000  59.850  1.00  0.00           H
ATOM   2805 HD12 LEU A 831      68.370  43.240  60.740  1.00  0.00           H
ATOM   2806 HD13 LEU A 831      67.880  44.340  59.320  1.00  0.00           H
ATOM   2807  CD2 LEU A 831      66.380  43.980  62.520  1.00  0.00           C
ATOM   2808 HD21 LEU A 831      67.170  43.580  63.180  1.00  0.00           H
ATOM   2809 HD22 LEU A 831      65.750  43.090  62.280  1.00  0.00           H
ATOM   2810 HD23 LEU A 831      65.670  44.580  63.120  1.00  0.00           H
ATOM   2811  C   LEU A 831      66.910  47.380  59.430  1.00  0.00           C
ATOM   2812  O   LEU A 831      66.660  46.790  58.370  1.00  0.00           O
ATOM   2813  N   PHE A 832      66.170  48.410  59.760  1.00  0.00           N
ATOM   2814  HN  PHE A 832      66.370  48.810  60.660  1.00  0.00           H
ATOM   2815  CA  PHE A 832      65.210  49.160  58.910  1.00  0.00           C
ATOM   2816  HA  PHE A 832      64.530  48.440  58.510  1.00  0.00           H
ATOM   2817  CB  PHE A 832      64.460  50.250  59.780  1.00  0.00           C
ATOM   2818  HB1 PHE A 832      65.210  50.800  60.400  1.00  0.00           H
ATOM   2819  HB2 PHE A 832      63.700  49.770  60.420  1.00  0.00           H
ATOM   2820  CG  PHE A 832      63.860  51.440  59.070  1.00  0.00           C
ATOM   2821  CD1 PHE A 832      64.530  52.700  58.970  1.00  0.00           C
ATOM   2822  HD1 PHE A 832      65.430  52.770  59.550  1.00  0.00           H
ATOM   2823  CE1 PHE A 832      63.790  53.790  58.430  1.00  0.00           C
ATOM   2824  HE1 PHE A 832      64.260  54.760  58.340  1.00  0.00           H
ATOM   2825  CZ  PHE A 832      62.430  53.690  58.100  1.00  0.00           C
ATOM   2826  HZ  PHE A 832      61.860  54.530  57.730  1.00  0.00           H
ATOM   2827  CD2 PHE A 832      62.580  51.320  58.600  1.00  0.00           C
ATOM   2828  HD2 PHE A 832      62.130  50.350  58.670  1.00  0.00           H
ATOM   2829  CE2 PHE A 832      61.820  52.450  58.070  1.00  0.00           C
ATOM   2830  HE2 PHE A 832      60.840  52.250  57.660  1.00  0.00           H
ATOM   2831  C   PHE A 832      65.760  49.790  57.620  1.00  0.00           C
ATOM   2832  O   PHE A 832      65.090  49.520  56.550  1.00  0.00           O
ATOM   2833  N   PHE A 833      66.920  50.560  57.520  1.00  0.00           N
ATOM   2834  HN  PHE A 833      67.430  50.850  58.320  1.00  0.00           H
ATOM   2835  CA  PHE A 833      67.420  50.990  56.200  1.00  0.00           C
ATOM   2836  HA  PHE A 833      66.610  51.420  55.630  1.00  0.00           H
ATOM   2837  CB  PHE A 833      68.540  52.080  56.320  1.00  0.00           C
ATOM   2838  HB1 PHE A 833      68.990  52.390  55.350  1.00  0.00           H
ATOM   2839  HB2 PHE A 833      69.390  51.670  56.910  1.00  0.00           H
ATOM   2840  CG  PHE A 833      68.170  53.420  56.960  1.00  0.00           C
ATOM   2841  CD1 PHE A 833      68.910  54.090  57.940  1.00  0.00           C
ATOM   2842  HD1 PHE A 833      69.810  53.620  58.280  1.00  0.00           H
ATOM   2843  CE1 PHE A 833      68.550  55.400  58.480  1.00  0.00           C
ATOM   2844  HE1 PHE A 833      69.160  55.880  59.240  1.00  0.00           H
ATOM   2845  CZ  PHE A 833      67.290  55.880  58.140  1.00  0.00           C
ATOM   2846  HZ  PHE A 833      66.920  56.850  58.450  1.00  0.00           H
ATOM   2847  CD2 PHE A 833      66.960  54.000  56.530  1.00  0.00           C
ATOM   2848  HD2 PHE A 833      66.370  53.490  55.790  1.00  0.00           H
ATOM   2849  CE2 PHE A 833      66.520  55.180  57.110  1.00  0.00           C
ATOM   2850  HE2 PHE A 833      65.550  55.460  56.740  1.00  0.00           H
ATOM   2851  C   PHE A 833      67.960  49.840  55.360  1.00  0.00           C
ATOM   2852  O   PHE A 833      67.650  49.700  54.150  1.00  0.00           O
ATOM   2853  N   THR A 834      68.780  48.950  55.890  1.00  0.00           N
ATOM   2854  HN  THR A 834      68.930  49.130  56.860  1.00  0.00           H
ATOM   2855  CA  THR A 834      69.410  47.750  55.320  1.00  0.00           C
ATOM   2856  HA  THR A 834      70.210  48.000  54.640  1.00  0.00           H
ATOM   2857  CB  THR A 834      70.080  46.820  56.410  1.00  0.00           C
ATOM   2858  HB  THR A 834      69.310  46.380  57.080  1.00  0.00           H
ATOM   2859  OG1 THR A 834      70.940  47.510  57.300  1.00  0.00           O
ATOM   2860  HG1 THR A 834      70.370  48.190  57.670  1.00  0.00           H
ATOM   2861  CG2 THR A 834      71.020  45.820  55.730  1.00  0.00           C
ATOM   2862 HG21 THR A 834      70.450  45.130  55.070  1.00  0.00           H
ATOM   2863 HG22 THR A 834      71.600  45.270  56.510  1.00  0.00           H
ATOM   2864 HG23 THR A 834      71.750  46.410  55.150  1.00  0.00           H
ATOM   2865  C   THR A 834      68.420  46.860  54.570  1.00  0.00           C
ATOM   2866  O   THR A 834      68.590  46.460  53.430  1.00  0.00           O
ATOM   2867  N   THR A 835      67.270  46.600  55.250  1.00  0.00           N
ATOM   2868  HN  THR A 835      67.050  46.920  56.170  1.00  0.00           H
ATOM   2869  CA  THR A 835      66.180  45.870  54.650  1.00  0.00           C
ATOM   2870  HA  THR A 835      66.550  44.900  54.330  1.00  0.00           H
ATOM   2871  CB  THR A 835      64.990  45.610  55.620  1.00  0.00           C
ATOM   2872  HB  THR A 835      64.690  46.540  56.150  1.00  0.00           H
ATOM   2873  OG1 THR A 835      65.460  44.620  56.590  1.00  0.00           O
ATOM   2874  HG1 THR A 835      66.040  45.040  57.230  1.00  0.00           H
ATOM   2875  CG2 THR A 835      63.730  45.060  54.980  1.00  0.00           C
ATOM   2876 HG21 THR A 835      63.800  44.070  54.490  1.00  0.00           H
ATOM   2877 HG22 THR A 835      63.310  45.820  54.290  1.00  0.00           H
ATOM   2878 HG23 THR A 835      62.920  44.950  55.740  1.00  0.00           H
ATOM   2879  C   THR A 835      65.610  46.640  53.470  1.00  0.00           C
ATOM   2880  O   THR A 835      65.460  46.000  52.440  1.00  0.00           O
ATOM   2881  N   PHE A 836      65.420  48.030  53.540  1.00  0.00           N
ATOM   2882  HN  PHE A 836      65.770  48.560  54.310  1.00  0.00           H
ATOM   2883  CA  PHE A 836      64.970  48.740  52.390  1.00  0.00           C
ATOM   2884  HA  PHE A 836      64.040  48.300  52.060  1.00  0.00           H
ATOM   2885  CB  PHE A 836      64.730  50.220  52.800  1.00  0.00           C
ATOM   2886  HB1 PHE A 836      65.660  50.530  53.310  1.00  0.00           H
ATOM   2887  HB2 PHE A 836      63.840  50.250  53.460  1.00  0.00           H
ATOM   2888  CG  PHE A 836      64.510  51.140  51.670  1.00  0.00           C
ATOM   2889  CD1 PHE A 836      63.510  51.030  50.650  1.00  0.00           C
ATOM   2890  HD1 PHE A 836      62.690  50.320  50.720  1.00  0.00           H
ATOM   2891  CE1 PHE A 836      63.390  51.880  49.530  1.00  0.00           C
ATOM   2892  HE1 PHE A 836      62.680  51.710  48.740  1.00  0.00           H
ATOM   2893  CZ  PHE A 836      64.300  52.920  49.390  1.00  0.00           C
ATOM   2894  HZ  PHE A 836      64.230  53.720  48.690  1.00  0.00           H
ATOM   2895  CD2 PHE A 836      65.510  52.100  51.470  1.00  0.00           C
ATOM   2896  HD2 PHE A 836      66.330  52.190  52.160  1.00  0.00           H
ATOM   2897  CE2 PHE A 836      65.300  53.010  50.410  1.00  0.00           C
ATOM   2898  HE2 PHE A 836      65.970  53.850  50.310  1.00  0.00           H
ATOM   2899  C   PHE A 836      65.970  48.620  51.240  1.00  0.00           C
ATOM   2900  O   PHE A 836      65.650  48.210  50.090  1.00  0.00           O
ATOM   2901  N   PHE A 837      67.270  48.830  51.490  1.00  0.00           N
ATOM   2902  HN  PHE A 837      67.640  49.150  52.360  1.00  0.00           H
ATOM   2903  CA  PHE A 837      68.250  48.760  50.480  1.00  0.00           C
ATOM   2904  HA  PHE A 837      67.910  49.410  49.690  1.00  0.00           H
ATOM   2905  CB  PHE A 837      69.550  49.300  51.010  1.00  0.00           C
ATOM   2906  HB1 PHE A 837      70.460  49.080  50.410  1.00  0.00           H
ATOM   2907  HB2 PHE A 837      69.780  48.930  52.030  1.00  0.00           H
ATOM   2908  CG  PHE A 837      69.420  50.870  51.090  1.00  0.00           C
ATOM   2909  CD1 PHE A 837      68.960  51.590  49.950  1.00  0.00           C
ATOM   2910  HD1 PHE A 837      68.660  51.140  49.000  1.00  0.00           H
ATOM   2911  CE1 PHE A 837      68.640  52.950  50.040  1.00  0.00           C
ATOM   2912  HE1 PHE A 837      68.120  53.400  49.210  1.00  0.00           H
ATOM   2913  CZ  PHE A 837      68.770  53.650  51.250  1.00  0.00           C
ATOM   2914  HZ  PHE A 837      68.430  54.670  51.320  1.00  0.00           H
ATOM   2915  CD2 PHE A 837      69.740  51.600  52.270  1.00  0.00           C
ATOM   2916  HD2 PHE A 837      70.200  51.040  53.070  1.00  0.00           H
ATOM   2917  CE2 PHE A 837      69.320  52.960  52.370  1.00  0.00           C
ATOM   2918  HE2 PHE A 837      69.540  53.470  53.290  1.00  0.00           H
ATOM   2919  C   PHE A 837      68.510  47.390  49.840  1.00  0.00           C
ATOM   2920  O   PHE A 837      68.520  47.290  48.610  1.00  0.00           O
ATOM   2921  N   LEU A 838      68.510  46.260  50.590  1.00  0.00           N
ATOM   2922  HN  LEU A 838      68.330  46.410  51.550  1.00  0.00           H
ATOM   2923  CA  LEU A 838      68.500  44.900  50.080  1.00  0.00           C
ATOM   2924  HA  LEU A 838      69.390  44.780  49.480  1.00  0.00           H
ATOM   2925  CB  LEU A 838      68.500  43.970  51.280  1.00  0.00           C
ATOM   2926  HB1 LEU A 838      67.550  43.940  51.830  1.00  0.00           H
ATOM   2927  HB2 LEU A 838      69.300  44.260  51.990  1.00  0.00           H
ATOM   2928  CG  LEU A 838      68.950  42.550  50.940  1.00  0.00           C
ATOM   2929  HG  LEU A 838      68.160  42.200  50.250  1.00  0.00           H
ATOM   2930  CD1 LEU A 838      70.240  42.420  50.060  1.00  0.00           C
ATOM   2931 HD11 LEU A 838      70.730  41.450  50.280  1.00  0.00           H
ATOM   2932 HD12 LEU A 838      70.940  43.200  50.430  1.00  0.00           H
ATOM   2933 HD13 LEU A 838      70.020  42.600  48.990  1.00  0.00           H
ATOM   2934  CD2 LEU A 838      68.920  41.580  52.160  1.00  0.00           C
ATOM   2935 HD21 LEU A 838      68.900  40.500  51.910  1.00  0.00           H
ATOM   2936 HD22 LEU A 838      67.990  41.860  52.700  1.00  0.00           H
ATOM   2937 HD23 LEU A 838      69.770  41.730  52.850  1.00  0.00           H
ATOM   2938  C   LEU A 838      67.260  44.480  49.260  1.00  0.00           C
ATOM   2939  O   LEU A 838      67.510  43.940  48.160  1.00  0.00           O
ATOM   2940  N   SER A 839      66.010  44.750  49.670  1.00  0.00           N
ATOM   2941  HN  SER A 839      66.000  45.220  50.550  1.00  0.00           H
ATOM   2942  CA  SER A 839      64.770  44.440  48.900  1.00  0.00           C
ATOM   2943  HA  SER A 839      64.750  43.370  48.730  1.00  0.00           H
ATOM   2944  CB  SER A 839      63.490  44.900  49.690  1.00  0.00           C
ATOM   2945  HB1 SER A 839      63.230  44.140  50.450  1.00  0.00           H
ATOM   2946  HB2 SER A 839      62.620  45.140  49.030  1.00  0.00           H
ATOM   2947  OG  SER A 839      63.540  46.130  50.460  1.00  0.00           O
ATOM   2948  HG1 SER A 839      64.380  46.080  50.930  1.00  0.00           H
ATOM   2949  C   SER A 839      64.770  45.060  47.490  1.00  0.00           C
ATOM   2950  O   SER A 839      64.500  44.460  46.480  1.00  0.00           O
ATOM   2951  N   SER A 840      65.210  46.340  47.480  1.00  0.00           N
ATOM   2952  HN  SER A 840      65.450  46.790  48.340  1.00  0.00           H
ATOM   2953  CA  SER A 840      65.330  47.000  46.190  1.00  0.00           C
ATOM   2954  HA  SER A 840      64.400  46.770  45.690  1.00  0.00           H
ATOM   2955  CB  SER A 840      65.380  48.500  46.250  1.00  0.00           C
ATOM   2956  HB1 SER A 840      64.380  48.880  46.540  1.00  0.00           H
ATOM   2957  HB2 SER A 840      65.640  48.990  45.290  1.00  0.00           H
ATOM   2958  OG  SER A 840      66.380  48.940  47.180  1.00  0.00           O
ATOM   2959  HG1 SER A 840      65.950  48.860  48.040  1.00  0.00           H
ATOM   2960  C   SER A 840      66.480  46.420  45.390  1.00  0.00           C
ATOM   2961  O   SER A 840      66.330  46.200  44.190  1.00  0.00           O
ATOM   2962  N   PHE A 841      67.660  46.020  46.000  1.00  0.00           N
ATOM   2963  HN  PHE A 841      67.820  46.170  46.980  1.00  0.00           H
ATOM   2964  CA  PHE A 841      68.820  45.450  45.250  1.00  0.00           C
ATOM   2965  HA  PHE A 841      69.030  46.150  44.450  1.00  0.00           H
ATOM   2966  CB  PHE A 841      69.990  45.290  46.220  1.00  0.00           C
ATOM   2967  HB1 PHE A 841      69.710  44.650  47.090  1.00  0.00           H
ATOM   2968  HB2 PHE A 841      70.240  46.240  46.730  1.00  0.00           H
ATOM   2969  CG  PHE A 841      71.210  44.690  45.550  1.00  0.00           C
ATOM   2970  CD1 PHE A 841      71.540  43.300  45.740  1.00  0.00           C
ATOM   2971  HD1 PHE A 841      71.050  42.610  46.410  1.00  0.00           H
ATOM   2972  CE1 PHE A 841      72.790  42.840  45.210  1.00  0.00           C
ATOM   2973  HE1 PHE A 841      73.020  41.820  45.420  1.00  0.00           H
ATOM   2974  CZ  PHE A 841      73.600  43.740  44.580  1.00  0.00           C
ATOM   2975  HZ  PHE A 841      74.530  43.280  44.270  1.00  0.00           H
ATOM   2976  CD2 PHE A 841      72.080  45.590  44.850  1.00  0.00           C
ATOM   2977  HD2 PHE A 841      71.790  46.630  44.830  1.00  0.00           H
ATOM   2978  CE2 PHE A 841      73.310  45.050  44.450  1.00  0.00           C
ATOM   2979  HE2 PHE A 841      73.950  45.630  43.800  1.00  0.00           H
ATOM   2980  C   PHE A 841      68.390  44.160  44.670  1.00  0.00           C
ATOM   2981  O   PHE A 841      68.690  43.850  43.490  1.00  0.00           O
ATOM   2982  N   LEU A 842      67.740  43.240  45.410  1.00  0.00           N
ATOM   2983  HN  LEU A 842      67.430  43.560  46.300  1.00  0.00           H
ATOM   2984  CA  LEU A 842      67.200  41.950  45.000  1.00  0.00           C
ATOM   2985  HA  LEU A 842      68.020  41.420  44.550  1.00  0.00           H
ATOM   2986  CB  LEU A 842      66.750  41.070  46.190  1.00  0.00           C
ATOM   2987  HB1 LEU A 842      66.190  40.160  45.860  1.00  0.00           H
ATOM   2988  HB2 LEU A 842      65.980  41.580  46.810  1.00  0.00           H
ATOM   2989  CG  LEU A 842      67.930  40.620  47.110  1.00  0.00           C
ATOM   2990  HG  LEU A 842      68.440  41.520  47.540  1.00  0.00           H
ATOM   2991  CD1 LEU A 842      67.410  39.890  48.330  1.00  0.00           C
ATOM   2992 HD11 LEU A 842      66.820  38.980  48.110  1.00  0.00           H
ATOM   2993 HD12 LEU A 842      66.690  40.490  48.940  1.00  0.00           H
ATOM   2994 HD13 LEU A 842      68.220  39.640  49.060  1.00  0.00           H
ATOM   2995  CD2 LEU A 842      68.900  39.720  46.420  1.00  0.00           C
ATOM   2996 HD21 LEU A 842      68.390  38.790  46.070  1.00  0.00           H
ATOM   2997 HD22 LEU A 842      69.670  39.400  47.150  1.00  0.00           H
ATOM   2998 HD23 LEU A 842      69.350  40.080  45.480  1.00  0.00           H
ATOM   2999  C   LEU A 842      66.110  42.090  43.860  1.00  0.00           C
ATOM   3000  O   LEU A 842      66.020  41.330  42.890  1.00  0.00           O
ATOM   3001  N   LYS A 843      65.300  43.140  43.860  1.00  0.00           N
ATOM   3002  HN  LYS A 843      65.310  43.660  44.720  1.00  0.00           H
ATOM   3003  CA  LYS A 843      64.450  43.620  42.760  1.00  0.00           C
ATOM   3004  HA  LYS A 843      63.840  42.760  42.500  1.00  0.00           H
ATOM   3005  CB  LYS A 843      63.480  44.820  43.080  1.00  0.00           C
ATOM   3006  HB1 LYS A 843      64.160  45.690  43.140  1.00  0.00           H
ATOM   3007  HB2 LYS A 843      63.040  44.560  44.070  1.00  0.00           H
ATOM   3008  CG  LYS A 843      62.380  45.060  42.000  1.00  0.00           C
ATOM   3009  HG1 LYS A 843      62.970  45.300  41.080  1.00  0.00           H
ATOM   3010  HG2 LYS A 843      61.870  46.010  42.250  1.00  0.00           H
ATOM   3011  CD  LYS A 843      61.450  43.930  41.700  1.00  0.00           C
ATOM   3012  HD1 LYS A 843      60.920  43.690  42.640  1.00  0.00           H
ATOM   3013  HD2 LYS A 843      62.020  42.980  41.530  1.00  0.00           H
ATOM   3014  CE  LYS A 843      60.340  44.250  40.620  1.00  0.00           C
ATOM   3015  HE1 LYS A 843      60.760  44.740  39.710  1.00  0.00           H
ATOM   3016  HE2 LYS A 843      59.700  45.000  41.130  1.00  0.00           H
ATOM   3017  NZ  LYS A 843      59.670  42.990  40.330  1.00  0.00           N
ATOM   3018  HZ1 LYS A 843      58.960  43.160  39.580  1.00  0.00           H
ATOM   3019  HZ2 LYS A 843      59.320  42.560  41.210  1.00  0.00           H
ATOM   3020  HZ3 LYS A 843      60.340  42.360  39.830  1.00  0.00           H
ATOM   3021  C   LYS A 843      65.270  43.940  41.480  1.00  0.00           C
ATOM   3022  O   LYS A 843      64.960  43.550  40.350  1.00  0.00           O
ATOM   3023  N   GLN A 844      66.430  44.630  41.650  1.00  0.00           N
ATOM   3024  HN  GLN A 844      66.530  45.030  42.560  1.00  0.00           H
ATOM   3025  CA  GLN A 844      67.240  45.100  40.520  1.00  0.00           C
ATOM   3026  HA  GLN A 844      66.600  45.330  39.690  1.00  0.00           H
ATOM   3027  CB  GLN A 844      67.940  46.440  40.910  1.00  0.00           C
ATOM   3028  HB1 GLN A 844      68.630  46.750  40.110  1.00  0.00           H
ATOM   3029  HB2 GLN A 844      68.620  46.210  41.760  1.00  0.00           H
ATOM   3030  CG  GLN A 844      67.070  47.670  41.270  1.00  0.00           C
ATOM   3031  HG1 GLN A 844      67.770  48.530  41.230  1.00  0.00           H
ATOM   3032  HG2 GLN A 844      66.820  47.510  42.340  1.00  0.00           H
ATOM   3033  CD  GLN A 844      65.880  47.940  40.370  1.00  0.00           C
ATOM   3034  OE1 GLN A 844      64.720  47.860  40.880  1.00  0.00           O
ATOM   3035  NE2 GLN A 844      66.120  48.120  39.060  1.00  0.00           N
ATOM   3036 HE21 GLN A 844      65.490  48.700  38.520  1.00  0.00           H
ATOM   3037 HE22 GLN A 844      67.100  48.020  38.890  1.00  0.00           H
ATOM   3038  C   GLN A 844      68.140  43.990  39.960  1.00  0.00           C
ATOM   3039  O   GLN A 844      68.730  44.190  38.870  1.00  0.00           O
ATOM   3040  N   PHE A 845      68.320  42.920  40.820  1.00  0.00           N
ATOM   3041  HN  PHE A 845      68.100  43.120  41.770  1.00  0.00           H
ATOM   3042  CA  PHE A 845      69.140  41.770  40.620  1.00  0.00           C
ATOM   3043  HA  PHE A 845      70.090  42.260  40.460  1.00  0.00           H
ATOM   3044  CB  PHE A 845      69.180  40.810  41.890  1.00  0.00           C
ATOM   3045  HB1 PHE A 845      68.140  40.430  41.970  1.00  0.00           H
ATOM   3046  HB2 PHE A 845      69.300  41.350  42.840  1.00  0.00           H
ATOM   3047  CG  PHE A 845      70.100  39.680  41.670  1.00  0.00           C
ATOM   3048  CD1 PHE A 845      69.680  38.340  41.610  1.00  0.00           C
ATOM   3049  HD1 PHE A 845      68.630  38.120  41.580  1.00  0.00           H
ATOM   3050  CE1 PHE A 845      70.650  37.380  41.360  1.00  0.00           C
ATOM   3051  HE1 PHE A 845      70.390  36.330  41.270  1.00  0.00           H
ATOM   3052  CZ  PHE A 845      72.020  37.690  41.310  1.00  0.00           C
ATOM   3053  HZ  PHE A 845      72.820  36.970  41.230  1.00  0.00           H
ATOM   3054  CD2 PHE A 845      71.440  40.060  41.570  1.00  0.00           C
ATOM   3055  HD2 PHE A 845      71.640  41.120  41.580  1.00  0.00           H
ATOM   3056  CE2 PHE A 845      72.390  39.050  41.340  1.00  0.00           C
ATOM   3057  HE2 PHE A 845      73.450  39.220  41.270  1.00  0.00           H
ATOM   3058  C   PHE A 845      68.980  41.060  39.210  1.00  0.00           C
ATOM   3059  O   PHE A 845      70.010  40.750  38.580  1.00  0.00           O
ATOM   3060  N   LYS A 846      67.750  40.860  38.640  1.00  0.00           N
ATOM   3061  HN  LYS A 846      66.930  41.090  39.160  1.00  0.00           H
ATOM   3062  CA  LYS A 846      67.630  40.230  37.330  1.00  0.00           C
ATOM   3063  HA  LYS A 846      67.840  39.180  37.510  1.00  0.00           H
ATOM   3064  CB  LYS A 846      66.170  39.980  36.930  1.00  0.00           C
ATOM   3065  HB1 LYS A 846      65.760  39.390  37.770  1.00  0.00           H
ATOM   3066  HB2 LYS A 846      66.180  39.310  36.030  1.00  0.00           H
ATOM   3067  CG  LYS A 846      65.380  41.280  36.710  1.00  0.00           C
ATOM   3068  HG1 LYS A 846      65.760  41.760  35.770  1.00  0.00           H
ATOM   3069  HG2 LYS A 846      65.600  42.060  37.470  1.00  0.00           H
ATOM   3070  CD  LYS A 846      63.900  40.960  36.800  1.00  0.00           C
ATOM   3071  HD1 LYS A 846      63.250  41.860  36.810  1.00  0.00           H
ATOM   3072  HD2 LYS A 846      63.620  40.570  37.800  1.00  0.00           H
ATOM   3073  CE  LYS A 846      63.470  39.850  35.890  1.00  0.00           C
ATOM   3074  HE1 LYS A 846      63.880  38.850  36.160  1.00  0.00           H
ATOM   3075  HE2 LYS A 846      63.850  40.050  34.860  1.00  0.00           H
ATOM   3076  NZ  LYS A 846      62.020  39.690  35.710  1.00  0.00           N
ATOM   3077  HZ1 LYS A 846      61.460  40.570  35.760  1.00  0.00           H
ATOM   3078  HZ2 LYS A 846      61.510  39.000  36.310  1.00  0.00           H
ATOM   3079  HZ3 LYS A 846      62.000  39.250  34.770  1.00  0.00           H
ATOM   3080  C   LYS A 846      68.420  40.900  36.170  1.00  0.00           C
ATOM   3081  O   LYS A 846      68.890  40.150  35.300  1.00  0.00           O
ATOM   3082  N   THR A 847      68.560  42.270  36.230  1.00  0.00           N
ATOM   3083  HN  THR A 847      68.210  42.840  36.980  1.00  0.00           H
ATOM   3084  CA  THR A 847      69.310  43.020  35.240  1.00  0.00           C
ATOM   3085  HA  THR A 847      69.360  42.450  34.310  1.00  0.00           H
ATOM   3086  CB  THR A 847      68.680  44.330  34.850  1.00  0.00           C
ATOM   3087  HB  THR A 847      69.310  44.930  34.160  1.00  0.00           H
ATOM   3088  OG1 THR A 847      68.360  45.190  35.960  1.00  0.00           O
ATOM   3089  HG1 THR A 847      67.490  44.930  36.290  1.00  0.00           H
ATOM   3090  CG2 THR A 847      67.340  44.070  34.140  1.00  0.00           C
ATOM   3091 HG21 THR A 847      67.520  43.570  33.160  1.00  0.00           H
ATOM   3092 HG22 THR A 847      66.850  45.020  33.880  1.00  0.00           H
ATOM   3093 HG23 THR A 847      66.600  43.490  34.740  1.00  0.00           H
ATOM   3094  C   THR A 847      70.790  43.140  35.560  1.00  0.00           C
ATOM   3095  O   THR A 847      71.530  43.850  34.840  1.00  0.00           O
ATOM   3096  N   LYS A 848      71.380  42.430  36.580  1.00  0.00           N
ATOM   3097  HN  LYS A 848      70.810  41.880  37.170  1.00  0.00           H
ATOM   3098  CA  LYS A 848      72.830  42.260  36.890  1.00  0.00           C
ATOM   3099  HA  LYS A 848      73.340  43.080  36.420  1.00  0.00           H
ATOM   3100  CB  LYS A 848      73.130  42.170  38.420  1.00  0.00           C
ATOM   3101  HB1 LYS A 848      74.220  42.130  38.560  1.00  0.00           H
ATOM   3102  HB2 LYS A 848      72.870  41.210  38.920  1.00  0.00           H
ATOM   3103  CG  LYS A 848      72.830  43.470  39.250  1.00  0.00           C
ATOM   3104  HG1 LYS A 848      73.160  43.210  40.280  1.00  0.00           H
ATOM   3105  HG2 LYS A 848      71.740  43.700  39.260  1.00  0.00           H
ATOM   3106  CD  LYS A 848      73.650  44.590  38.710  1.00  0.00           C
ATOM   3107  HD1 LYS A 848      73.470  44.860  37.640  1.00  0.00           H
ATOM   3108  HD2 LYS A 848      74.740  44.510  38.840  1.00  0.00           H
ATOM   3109  CE  LYS A 848      73.270  45.810  39.520  1.00  0.00           C
ATOM   3110  HE1 LYS A 848      73.670  46.730  39.040  1.00  0.00           H
ATOM   3111  HE2 LYS A 848      73.720  45.790  40.540  1.00  0.00           H
ATOM   3112  NZ  LYS A 848      71.830  46.080  39.640  1.00  0.00           N
ATOM   3113  HZ1 LYS A 848      71.460  45.810  38.700  1.00  0.00           H
ATOM   3114  HZ2 LYS A 848      71.570  47.060  39.900  1.00  0.00           H
ATOM   3115  HZ3 LYS A 848      71.330  45.400  40.260  1.00  0.00           H
ATOM   3116  C   LYS A 848      73.400  41.150  36.020  1.00  0.00           C
ATOM   3117  O   LYS A 848      72.710  40.410  35.380  1.00  0.00           O
ATOM   3118  N   ARG A 849      74.760  41.000  36.020  1.00  0.00           N
ATOM   3119  HN  ARG A 849      75.290  41.720  36.460  1.00  0.00           H
ATOM   3120  CA  ARG A 849      75.480  40.010  35.230  1.00  0.00           C
ATOM   3121  HA  ARG A 849      74.790  39.600  34.490  1.00  0.00           H
ATOM   3122  CB  ARG A 849      76.650  40.750  34.590  1.00  0.00           C
ATOM   3123  HB1 ARG A 849      77.340  40.040  34.070  1.00  0.00           H
ATOM   3124  HB2 ARG A 849      77.310  41.300  35.300  1.00  0.00           H
ATOM   3125  CG  ARG A 849      76.070  41.610  33.400  1.00  0.00           C
ATOM   3126  HG1 ARG A 849      75.430  42.420  33.810  1.00  0.00           H
ATOM   3127  HG2 ARG A 849      75.430  40.960  32.780  1.00  0.00           H
ATOM   3128  CD  ARG A 849      77.260  42.150  32.500  1.00  0.00           C
ATOM   3129  HD1 ARG A 849      77.700  41.360  31.860  1.00  0.00           H
ATOM   3130  HD2 ARG A 849      78.020  42.680  33.120  1.00  0.00           H
ATOM   3131  NE  ARG A 849      76.560  43.110  31.590  1.00  0.00           N
ATOM   3132  HE  ARG A 849      75.670  43.470  31.840  1.00  0.00           H
ATOM   3133  CZ  ARG A 849      76.950  43.300  30.360  1.00  0.00           C
ATOM   3134  NH1 ARG A 849      76.190  44.110  29.690  1.00  0.00           N
ATOM   3135 HH11 ARG A 849      75.250  44.240  30.020  1.00  0.00           H
ATOM   3136 HH12 ARG A 849      76.400  44.220  28.720  1.00  0.00           H
ATOM   3137  NH2 ARG A 849      78.120  42.970  29.870  1.00  0.00           N
ATOM   3138 HH21 ARG A 849      78.930  42.600  30.330  1.00  0.00           H
ATOM   3139 HH22 ARG A 849      78.260  43.250  28.910  1.00  0.00           H
ATOM   3140  C   ARG A 849      75.940  38.760  35.960  1.00  0.00           C
ATOM   3141  O   ARG A 849      76.900  38.090  35.500  1.00  0.00           O
ATOM   3142  N   TYR A 850      75.270  38.440  37.040  1.00  0.00           N
ATOM   3143  HN  TYR A 850      74.490  39.010  37.270  1.00  0.00           H
ATOM   3144  CA  TYR A 850      75.600  37.380  37.980  1.00  0.00           C
ATOM   3145  HA  TYR A 850      76.570  36.980  37.700  1.00  0.00           H
ATOM   3146  CB  TYR A 850      75.790  38.050  39.340  1.00  0.00           C
ATOM   3147  HB1 TYR A 850      76.090  37.250  40.050  1.00  0.00           H
ATOM   3148  HB2 TYR A 850      74.810  38.460  39.650  1.00  0.00           H
ATOM   3149  CG  TYR A 850      76.930  39.060  39.390  1.00  0.00           C
ATOM   3150  CD1 TYR A 850      78.200  38.780  39.980  1.00  0.00           C
ATOM   3151  HD1 TYR A 850      78.460  37.770  40.290  1.00  0.00           H
ATOM   3152  CE1 TYR A 850      79.140  39.760  40.190  1.00  0.00           C
ATOM   3153  HE1 TYR A 850      80.090  39.460  40.610  1.00  0.00           H
ATOM   3154  CZ  TYR A 850      78.930  41.100  39.810  1.00  0.00           C
ATOM   3155  OH  TYR A 850      79.770  42.150  40.190  1.00  0.00           O
ATOM   3156  HH  TYR A 850      79.310  42.950  39.960  1.00  0.00           H
ATOM   3157  CD2 TYR A 850      76.700  40.450  39.100  1.00  0.00           C
ATOM   3158  HD2 TYR A 850      75.710  40.720  38.770  1.00  0.00           H
ATOM   3159  CE2 TYR A 850      77.640  41.440  39.330  1.00  0.00           C
ATOM   3160  HE2 TYR A 850      77.390  42.480  39.190  1.00  0.00           H
ATOM   3161  C   TYR A 850      74.700  36.130  38.130  1.00  0.00           C
ATOM   3162  O   TYR A 850      73.480  36.170  38.010  1.00  0.00           O
ATOM   3163  N   PHE A 851      75.250  34.950  38.320  1.00  0.00           N
ATOM   3164  HN  PHE A 851      76.210  34.900  38.590  1.00  0.00           H
ATOM   3165  CA  PHE A 851      74.640  33.620  38.230  1.00  0.00           C
ATOM   3166  HA  PHE A 851      75.470  32.930  38.300  1.00  0.00           H
ATOM   3167  CB  PHE A 851      73.660  33.400  39.360  1.00  0.00           C
ATOM   3168  HB1 PHE A 851      73.320  32.350  39.450  1.00  0.00           H
ATOM   3169  HB2 PHE A 851      72.840  34.120  39.140  1.00  0.00           H
ATOM   3170  CG  PHE A 851      74.130  33.740  40.730  1.00  0.00           C
ATOM   3171  CD1 PHE A 851      75.500  33.710  41.040  1.00  0.00           C
ATOM   3172  HD1 PHE A 851      76.250  33.450  40.320  1.00  0.00           H
ATOM   3173  CE1 PHE A 851      75.820  34.000  42.370  1.00  0.00           C
ATOM   3174  HE1 PHE A 851      76.840  33.940  42.690  1.00  0.00           H
ATOM   3175  CZ  PHE A 851      74.870  34.460  43.310  1.00  0.00           C
ATOM   3176  HZ  PHE A 851      75.240  34.660  44.300  1.00  0.00           H
ATOM   3177  CD2 PHE A 851      73.190  34.140  41.670  1.00  0.00           C
ATOM   3178  HD2 PHE A 851      72.160  34.140  41.370  1.00  0.00           H
ATOM   3179  CE2 PHE A 851      73.510  34.380  43.010  1.00  0.00           C
ATOM   3180  HE2 PHE A 851      72.740  34.640  43.720  1.00  0.00           H
ATOM   3181  C   PHE A 851      73.990  33.290  36.850  1.00  0.00           C
ATOM   3182  O   PHE A 851      73.680  34.170  36.050  1.00  0.00           O
ATOM   3183  N   PRO A 852      73.670  32.090  36.450  1.00  0.00           N
ATOM   3184  CD  PRO A 852      74.110  30.780  37.030  1.00  0.00           C
ATOM   3185  HD1 PRO A 852      73.490  30.480  37.900  1.00  0.00           H
ATOM   3186  HD2 PRO A 852      75.160  30.720  37.400  1.00  0.00           H
ATOM   3187  CA  PRO A 852      72.810  31.860  35.350  1.00  0.00           C
ATOM   3188  HA  PRO A 852      73.410  32.280  34.540  1.00  0.00           H
ATOM   3189  CB  PRO A 852      72.800  30.370  35.060  1.00  0.00           C
ATOM   3190  HB1 PRO A 852      72.770  30.010  34.010  1.00  0.00           H
ATOM   3191  HB2 PRO A 852      71.870  29.950  35.520  1.00  0.00           H
ATOM   3192  CG  PRO A 852      73.910  29.740  35.940  1.00  0.00           C
ATOM   3193  HG1 PRO A 852      73.620  28.710  36.260  1.00  0.00           H
ATOM   3194  HG2 PRO A 852      74.900  29.580  35.460  1.00  0.00           H
ATOM   3195  C   PRO A 852      71.420  32.570  35.440  1.00  0.00           C
ATOM   3196  O   PRO A 852      70.830  32.760  36.520  1.00  0.00           O
ATOM   3197  N   THR A 853      70.920  32.940  34.290  1.00  0.00           N
ATOM   3198  HN  THR A 853      71.410  32.600  33.480  1.00  0.00           H
ATOM   3199  CA  THR A 853      69.770  33.820  33.950  1.00  0.00           C
ATOM   3200  HA  THR A 853      70.120  34.760  34.330  1.00  0.00           H
ATOM   3201  CB  THR A 853      69.490  33.890  32.360  1.00  0.00           C
ATOM   3202  HB  THR A 853      68.430  34.100  32.150  1.00  0.00           H
ATOM   3203  OG1 THR A 853      69.870  32.720  31.750  1.00  0.00           O
ATOM   3204  HG1 THR A 853      69.530  32.840  30.860  1.00  0.00           H
ATOM   3205  CG2 THR A 853      70.370  34.990  31.750  1.00  0.00           C
ATOM   3206 HG21 THR A 853      70.270  35.060  30.640  1.00  0.00           H
ATOM   3207 HG22 THR A 853      71.440  34.920  32.020  1.00  0.00           H
ATOM   3208 HG23 THR A 853      70.030  35.970  32.150  1.00  0.00           H
ATOM   3209  C   THR A 853      68.510  33.530  34.620  1.00  0.00           C
ATOM   3210  O   THR A 853      67.890  34.400  35.280  1.00  0.00           O
ATOM   3211  N   LYS A 854      67.970  32.280  34.550  1.00  0.00           N
ATOM   3212  HN  LYS A 854      68.370  31.580  33.970  1.00  0.00           H
ATOM   3213  CA  LYS A 854      66.770  31.840  35.280  1.00  0.00           C
ATOM   3214  HA  LYS A 854      66.070  32.630  35.040  1.00  0.00           H
ATOM   3215  CB  LYS A 854      66.260  30.480  34.740  1.00  0.00           C
ATOM   3216  HB1 LYS A 854      65.440  30.160  35.430  1.00  0.00           H
ATOM   3217  HB2 LYS A 854      67.000  29.670  34.670  1.00  0.00           H
ATOM   3218  CG  LYS A 854      65.430  30.570  33.390  1.00  0.00           C
ATOM   3219  HG1 LYS A 854      64.650  31.350  33.300  1.00  0.00           H
ATOM   3220  HG2 LYS A 854      64.950  29.570  33.260  1.00  0.00           H
ATOM   3221  CD  LYS A 854      66.240  31.080  32.160  1.00  0.00           C
ATOM   3222  HD1 LYS A 854      67.270  30.650  32.190  1.00  0.00           H
ATOM   3223  HD2 LYS A 854      66.370  32.190  32.260  1.00  0.00           H
ATOM   3224  CE  LYS A 854      65.680  30.540  30.900  1.00  0.00           C
ATOM   3225  HE1 LYS A 854      65.530  29.440  30.930  1.00  0.00           H
ATOM   3226  HE2 LYS A 854      66.420  30.650  30.070  1.00  0.00           H
ATOM   3227  NZ  LYS A 854      64.400  31.170  30.580  1.00  0.00           N
ATOM   3228  HZ1 LYS A 854      63.690  30.960  31.320  1.00  0.00           H
ATOM   3229  HZ2 LYS A 854      64.070  30.790  29.660  1.00  0.00           H
ATOM   3230  HZ3 LYS A 854      64.480  32.200  30.510  1.00  0.00           H
ATOM   3231  C   LYS A 854      66.930  31.870  36.790  1.00  0.00           C
ATOM   3232  O   LYS A 854      66.130  32.310  37.570  1.00  0.00           O
ATOM   3233  N   VAL A 855      68.080  31.400  37.330  1.00  0.00           N
ATOM   3234  HN  VAL A 855      68.750  30.960  36.750  1.00  0.00           H
ATOM   3235  CA  VAL A 855      68.270  31.470  38.810  1.00  0.00           C
ATOM   3236  HA  VAL A 855      67.390  31.030  39.240  1.00  0.00           H
ATOM   3237  CB  VAL A 855      69.610  30.660  39.120  1.00  0.00           C
ATOM   3238  HB  VAL A 855      70.350  31.150  38.450  1.00  0.00           H
ATOM   3239  CG1 VAL A 855      69.990  30.760  40.560  1.00  0.00           C
ATOM   3240 HG11 VAL A 855      69.220  30.330  41.240  1.00  0.00           H
ATOM   3241 HG12 VAL A 855      70.300  31.790  40.840  1.00  0.00           H
ATOM   3242 HG13 VAL A 855      70.950  30.270  40.760  1.00  0.00           H
ATOM   3243  CG2 VAL A 855      69.310  29.190  38.780  1.00  0.00           C
ATOM   3244 HG21 VAL A 855      70.130  28.460  38.940  1.00  0.00           H
ATOM   3245 HG22 VAL A 855      68.910  29.140  37.740  1.00  0.00           H
ATOM   3246 HG23 VAL A 855      68.450  28.830  39.380  1.00  0.00           H
ATOM   3247  C   VAL A 855      68.320  32.920  39.280  1.00  0.00           C
ATOM   3248  O   VAL A 855      67.570  33.340  40.230  1.00  0.00           O
ATOM   3249  N   ARG A 856      69.090  33.740  38.500  1.00  0.00           N
ATOM   3250  HN  ARG A 856      69.620  33.260  37.800  1.00  0.00           H
ATOM   3251  CA  ARG A 856      69.220  35.130  38.670  1.00  0.00           C
ATOM   3252  HA  ARG A 856      69.680  35.470  39.590  1.00  0.00           H
ATOM   3253  CB  ARG A 856      70.170  35.530  37.480  1.00  0.00           C
ATOM   3254  HB1 ARG A 856      69.880  35.140  36.480  1.00  0.00           H
ATOM   3255  HB2 ARG A 856      71.160  35.060  37.660  1.00  0.00           H
ATOM   3256  CG  ARG A 856      70.400  37.090  37.400  1.00  0.00           C
ATOM   3257  HG1 ARG A 856      71.140  37.350  38.190  1.00  0.00           H
ATOM   3258  HG2 ARG A 856      69.410  37.540  37.620  1.00  0.00           H
ATOM   3259  CD  ARG A 856      70.890  37.670  36.100  1.00  0.00           C
ATOM   3260  HD1 ARG A 856      71.060  38.770  36.220  1.00  0.00           H
ATOM   3261  HD2 ARG A 856      70.190  37.540  35.250  1.00  0.00           H
ATOM   3262  NE  ARG A 856      72.150  36.930  35.760  1.00  0.00           N
ATOM   3263  HE  ARG A 856      72.620  36.540  36.550  1.00  0.00           H
ATOM   3264  CZ  ARG A 856      72.850  36.990  34.590  1.00  0.00           C
ATOM   3265  NH1 ARG A 856      72.530  37.820  33.590  1.00  0.00           N
ATOM   3266 HH11 ARG A 856      71.820  38.500  33.750  1.00  0.00           H
ATOM   3267 HH12 ARG A 856      73.100  37.740  32.780  1.00  0.00           H
ATOM   3268  NH2 ARG A 856      73.840  36.160  34.370  1.00  0.00           N
ATOM   3269 HH21 ARG A 856      73.920  35.870  33.410  1.00  0.00           H
ATOM   3270 HH22 ARG A 856      73.800  35.410  35.010  1.00  0.00           H
ATOM   3271  C   ARG A 856      67.830  35.940  38.620  1.00  0.00           C
ATOM   3272  O   ARG A 856      67.590  36.810  39.410  1.00  0.00           O
ATOM   3273  N   SER A 857      66.890  35.580  37.740  1.00  0.00           N
ATOM   3274  HN  SER A 857      67.050  34.870  37.070  1.00  0.00           H
ATOM   3275  CA  SER A 857      65.540  36.140  37.610  1.00  0.00           C
ATOM   3276  HA  SER A 857      65.590  37.220  37.610  1.00  0.00           H
ATOM   3277  CB  SER A 857      64.950  35.850  36.210  1.00  0.00           C
ATOM   3278  HB1 SER A 857      64.780  34.760  36.300  1.00  0.00           H
ATOM   3279  HB2 SER A 857      65.730  36.070  35.460  1.00  0.00           H
ATOM   3280  OG  SER A 857      63.760  36.520  35.870  1.00  0.00           O
ATOM   3281  HG1 SER A 857      63.010  36.020  36.230  1.00  0.00           H
ATOM   3282  C   SER A 857      64.660  35.670  38.760  1.00  0.00           C
ATOM   3283  O   SER A 857      63.880  36.430  39.290  1.00  0.00           O
ATOM   3284  N   THR A 858      64.860  34.430  39.250  1.00  0.00           N
ATOM   3285  HN  THR A 858      65.640  33.910  38.930  1.00  0.00           H
ATOM   3286  CA  THR A 858      63.840  33.800  40.100  1.00  0.00           C
ATOM   3287  HA  THR A 858      62.880  34.260  39.880  1.00  0.00           H
ATOM   3288  CB  THR A 858      63.580  32.290  39.920  1.00  0.00           C
ATOM   3289  HB  THR A 858      64.370  31.690  40.430  1.00  0.00           H
ATOM   3290  OG1 THR A 858      63.370  31.960  38.580  1.00  0.00           O
ATOM   3291  HG1 THR A 858      64.140  32.250  38.080  1.00  0.00           H
ATOM   3292  CG2 THR A 858      62.190  31.910  40.640  1.00  0.00           C
ATOM   3293 HG21 THR A 858      62.330  31.960  41.740  1.00  0.00           H
ATOM   3294 HG22 THR A 858      61.800  30.900  40.360  1.00  0.00           H
ATOM   3295 HG23 THR A 858      61.390  32.670  40.470  1.00  0.00           H
ATOM   3296  C   THR A 858      64.220  34.210  41.570  1.00  0.00           C
ATOM   3297  O   THR A 858      63.390  34.130  42.460  1.00  0.00           O
ATOM   3298  N   ILE A 859      65.470  34.670  41.870  1.00  0.00           N
ATOM   3299  HN  ILE A 859      66.050  34.510  41.090  1.00  0.00           H
ATOM   3300  CA  ILE A 859      65.920  35.450  42.990  1.00  0.00           C
ATOM   3301  HA  ILE A 859      65.560  34.960  43.890  1.00  0.00           H
ATOM   3302  CB  ILE A 859      67.420  35.470  43.140  1.00  0.00           C
ATOM   3303  HB  ILE A 859      67.750  35.770  42.120  1.00  0.00           H
ATOM   3304  CG2 ILE A 859      67.950  36.610  44.010  1.00  0.00           C
ATOM   3305 HG21 ILE A 859      69.050  36.600  44.140  1.00  0.00           H
ATOM   3306 HG22 ILE A 859      67.310  36.540  44.920  1.00  0.00           H
ATOM   3307 HG23 ILE A 859      67.690  37.620  43.620  1.00  0.00           H
ATOM   3308  CG1 ILE A 859      67.910  34.040  43.580  1.00  0.00           C
ATOM   3309 HG11 ILE A 859      67.250  33.340  43.020  1.00  0.00           H
ATOM   3310 HG12 ILE A 859      67.720  33.870  44.650  1.00  0.00           H
ATOM   3311  CD  ILE A 859      69.480  33.830  43.290  1.00  0.00           C
ATOM   3312  HD1 ILE A 859      69.520  34.130  42.230  1.00  0.00           H
ATOM   3313  HD2 ILE A 859      69.920  32.840  43.510  1.00  0.00           H
ATOM   3314  HD3 ILE A 859      70.030  34.660  43.790  1.00  0.00           H
ATOM   3315  C   ILE A 859      65.270  36.800  43.060  1.00  0.00           C
ATOM   3316  O   ILE A 859      64.940  37.310  44.100  1.00  0.00           O
ATOM   3317  N   SER A 860      65.110  37.470  41.930  1.00  0.00           N
ATOM   3318  HN  SER A 860      65.530  37.150  41.090  1.00  0.00           H
ATOM   3319  CA  SER A 860      64.320  38.680  41.820  1.00  0.00           C
ATOM   3320  HA  SER A 860      64.570  39.180  42.730  1.00  0.00           H
ATOM   3321  CB  SER A 860      64.510  39.510  40.530  1.00  0.00           C
ATOM   3322  HB1 SER A 860      63.760  40.310  40.380  1.00  0.00           H
ATOM   3323  HB2 SER A 860      64.490  38.750  39.720  1.00  0.00           H
ATOM   3324  OG  SER A 860      65.790  40.120  40.600  1.00  0.00           O
ATOM   3325  HG1 SER A 860      65.920  40.550  41.450  1.00  0.00           H
ATOM   3326  C   SER A 860      62.810  38.500  41.900  1.00  0.00           C
ATOM   3327  O   SER A 860      62.110  39.400  42.410  1.00  0.00           O
ATOM   3328  N   ASP A 861      62.250  37.330  41.550  1.00  0.00           N
ATOM   3329  HN  ASP A 861      62.690  36.740  40.880  1.00  0.00           H
ATOM   3330  CA  ASP A 861      60.860  36.920  41.930  1.00  0.00           C
ATOM   3331  HA  ASP A 861      60.270  37.740  41.560  1.00  0.00           H
ATOM   3332  CB  ASP A 861      60.440  35.590  41.200  1.00  0.00           C
ATOM   3333  HB1 ASP A 861      59.500  35.120  41.560  1.00  0.00           H
ATOM   3334  HB2 ASP A 861      61.280  34.890  41.340  1.00  0.00           H
ATOM   3335  CG  ASP A 861      60.250  35.780  39.790  1.00  0.00           C
ATOM   3336  OD1 ASP A 861      59.920  34.680  39.190  1.00  0.00           O
ATOM   3337  OD2 ASP A 861      60.420  36.810  39.100  1.00  0.00           O
ATOM   3338  C   ASP A 861      60.630  36.780  43.430  1.00  0.00           C
ATOM   3339  O   ASP A 861      59.590  37.230  43.970  1.00  0.00           O
ATOM   3340  N   PHE A 862      61.530  36.170  44.240  1.00  0.00           N
ATOM   3341  HN  PHE A 862      62.390  35.880  43.820  1.00  0.00           H
ATOM   3342  CA  PHE A 862      61.270  35.800  45.650  1.00  0.00           C
ATOM   3343  HA  PHE A 862      60.230  35.780  45.920  1.00  0.00           H
ATOM   3344  CB  PHE A 862      61.880  34.370  45.900  1.00  0.00           C
ATOM   3345  HB1 PHE A 862      62.020  34.330  47.000  1.00  0.00           H
ATOM   3346  HB2 PHE A 862      62.890  34.160  45.480  1.00  0.00           H
ATOM   3347  CG  PHE A 862      61.030  33.210  45.420  1.00  0.00           C
ATOM   3348  CD1 PHE A 862      60.440  32.420  46.430  1.00  0.00           C
ATOM   3349  HD1 PHE A 862      60.630  32.550  47.480  1.00  0.00           H
ATOM   3350  CE1 PHE A 862      59.670  31.300  46.030  1.00  0.00           C
ATOM   3351  HE1 PHE A 862      59.070  30.730  46.730  1.00  0.00           H
ATOM   3352  CZ  PHE A 862      59.510  31.030  44.670  1.00  0.00           C
ATOM   3353  HZ  PHE A 862      58.950  30.180  44.340  1.00  0.00           H
ATOM   3354  CD2 PHE A 862      60.810  32.940  44.060  1.00  0.00           C
ATOM   3355  HD2 PHE A 862      61.270  33.540  43.280  1.00  0.00           H
ATOM   3356  CE2 PHE A 862      59.980  31.910  43.720  1.00  0.00           C
ATOM   3357  HE2 PHE A 862      59.930  31.710  42.650  1.00  0.00           H
ATOM   3358  C   PHE A 862      61.840  36.860  46.500  1.00  0.00           C
ATOM   3359  O   PHE A 862      62.240  36.640  47.670  1.00  0.00           O
ATOM   3360  N   ALA A 863      62.090  38.060  45.880  1.00  0.00           N
ATOM   3361  HN  ALA A 863      61.720  38.320  44.990  1.00  0.00           H
ATOM   3362  CA  ALA A 863      63.100  39.060  46.370  1.00  0.00           C
ATOM   3363  HA  ALA A 863      64.080  38.650  46.570  1.00  0.00           H
ATOM   3364  CB  ALA A 863      63.310  40.210  45.440  1.00  0.00           C
ATOM   3365  HB1 ALA A 863      64.110  40.850  45.850  1.00  0.00           H
ATOM   3366  HB2 ALA A 863      62.400  40.820  45.270  1.00  0.00           H
ATOM   3367  HB3 ALA A 863      63.660  39.890  44.440  1.00  0.00           H
ATOM   3368  C   ALA A 863      62.660  39.660  47.750  1.00  0.00           C
ATOM   3369  O   ALA A 863      63.480  39.950  48.630  1.00  0.00           O
ATOM   3370  N   VAL A 864      61.310  39.810  47.990  1.00  0.00           N
ATOM   3371  HN  VAL A 864      60.640  39.310  47.450  1.00  0.00           H
ATOM   3372  CA  VAL A 864      60.920  40.450  49.240  1.00  0.00           C
ATOM   3373  HA  VAL A 864      61.650  41.230  49.460  1.00  0.00           H
ATOM   3374  CB  VAL A 864      59.600  41.290  49.170  1.00  0.00           C
ATOM   3375  HB  VAL A 864      58.850  40.520  48.900  1.00  0.00           H
ATOM   3376  CG1 VAL A 864      59.280  41.790  50.620  1.00  0.00           C
ATOM   3377 HG11 VAL A 864      59.160  40.960  51.340  1.00  0.00           H
ATOM   3378 HG12 VAL A 864      58.370  42.440  50.590  1.00  0.00           H
ATOM   3379 HG13 VAL A 864      60.100  42.340  51.100  1.00  0.00           H
ATOM   3380  CG2 VAL A 864      59.710  42.410  48.200  1.00  0.00           C
ATOM   3381 HG21 VAL A 864      58.810  43.060  48.160  1.00  0.00           H
ATOM   3382 HG22 VAL A 864      59.920  42.060  47.170  1.00  0.00           H
ATOM   3383 HG23 VAL A 864      60.530  43.150  48.350  1.00  0.00           H
ATOM   3384  C   VAL A 864      60.860  39.440  50.380  1.00  0.00           C
ATOM   3385  O   VAL A 864      61.340  39.710  51.510  1.00  0.00           O
ATOM   3386  N   PHE A 865      60.330  38.210  50.130  1.00  0.00           N
ATOM   3387  HN  PHE A 865      59.750  38.030  49.330  1.00  0.00           H
ATOM   3388  CA  PHE A 865      60.310  37.220  51.110  1.00  0.00           C
ATOM   3389  HA  PHE A 865      59.780  37.630  51.960  1.00  0.00           H
ATOM   3390  CB  PHE A 865      59.590  36.050  50.520  1.00  0.00           C
ATOM   3391  HB1 PHE A 865      60.330  35.490  49.900  1.00  0.00           H
ATOM   3392  HB2 PHE A 865      58.720  36.440  49.940  1.00  0.00           H
ATOM   3393  CG  PHE A 865      59.040  35.070  51.500  1.00  0.00           C
ATOM   3394  CD1 PHE A 865      59.640  33.800  51.680  1.00  0.00           C
ATOM   3395  HD1 PHE A 865      60.590  33.630  51.180  1.00  0.00           H
ATOM   3396  CE1 PHE A 865      59.170  32.770  52.510  1.00  0.00           C
ATOM   3397  HE1 PHE A 865      59.750  31.860  52.590  1.00  0.00           H
ATOM   3398  CZ  PHE A 865      57.970  32.980  53.150  1.00  0.00           C
ATOM   3399  HZ  PHE A 865      57.480  32.330  53.850  1.00  0.00           H
ATOM   3400  CD2 PHE A 865      57.830  35.180  52.190  1.00  0.00           C
ATOM   3401  HD2 PHE A 865      57.220  36.060  52.100  1.00  0.00           H
ATOM   3402  CE2 PHE A 865      57.370  34.200  53.060  1.00  0.00           C
ATOM   3403  HE2 PHE A 865      56.460  34.400  53.610  1.00  0.00           H
ATOM   3404  C   PHE A 865      61.740  36.890  51.550  1.00  0.00           C
ATOM   3405  O   PHE A 865      62.070  36.860  52.730  1.00  0.00           O
ATOM   3406  N   LEU A 866      62.610  36.690  50.530  1.00  0.00           N
ATOM   3407  HN  LEU A 866      62.270  36.800  49.590  1.00  0.00           H
ATOM   3408  CA  LEU A 866      64.010  36.470  50.690  1.00  0.00           C
ATOM   3409  HA  LEU A 866      64.000  35.600  51.340  1.00  0.00           H
ATOM   3410  CB  LEU A 866      64.700  36.250  49.310  1.00  0.00           C
ATOM   3411  HB1 LEU A 866      64.480  37.160  48.720  1.00  0.00           H
ATOM   3412  HB2 LEU A 866      64.270  35.350  48.830  1.00  0.00           H
ATOM   3413  CG  LEU A 866      66.250  36.010  49.250  1.00  0.00           C
ATOM   3414  HG  LEU A 866      66.790  36.960  49.510  1.00  0.00           H
ATOM   3415  CD1 LEU A 866      66.640  34.900  50.230  1.00  0.00           C
ATOM   3416 HD11 LEU A 866      66.320  33.900  49.890  1.00  0.00           H
ATOM   3417 HD12 LEU A 866      66.210  35.070  51.240  1.00  0.00           H
ATOM   3418 HD13 LEU A 866      67.720  34.830  50.500  1.00  0.00           H
ATOM   3419  CD2 LEU A 866      66.650  35.530  47.890  1.00  0.00           C
ATOM   3420 HD21 LEU A 866      67.680  35.120  47.740  1.00  0.00           H
ATOM   3421 HD22 LEU A 866      66.560  36.340  47.150  1.00  0.00           H
ATOM   3422 HD23 LEU A 866      65.940  34.720  47.660  1.00  0.00           H
ATOM   3423  C   LEU A 866      64.800  37.560  51.340  1.00  0.00           C
ATOM   3424  O   LEU A 866      65.670  37.200  52.120  1.00  0.00           O
ATOM   3425  N   THR A 867      64.400  38.860  51.300  1.00  0.00           N
ATOM   3426  HN  THR A 867      63.780  39.160  50.580  1.00  0.00           H
ATOM   3427  CA  THR A 867      64.920  39.930  52.190  1.00  0.00           C
ATOM   3428  HA  THR A 867      65.960  40.150  52.040  1.00  0.00           H
ATOM   3429  CB  THR A 867      64.240  41.290  51.950  1.00  0.00           C
ATOM   3430  HB  THR A 867      63.150  41.330  52.180  1.00  0.00           H
ATOM   3431  OG1 THR A 867      64.330  41.710  50.620  1.00  0.00           O
ATOM   3432  HG1 THR A 867      64.010  41.050  50.010  1.00  0.00           H
ATOM   3433  CG2 THR A 867      64.930  42.390  52.800  1.00  0.00           C
ATOM   3434 HG21 THR A 867      64.780  43.370  52.310  1.00  0.00           H
ATOM   3435 HG22 THR A 867      65.970  42.300  53.150  1.00  0.00           H
ATOM   3436 HG23 THR A 867      64.210  42.520  53.640  1.00  0.00           H
ATOM   3437  C   THR A 867      64.650  39.640  53.710  1.00  0.00           C
ATOM   3438  O   THR A 867      65.520  39.770  54.580  1.00  0.00           O
ATOM   3439  N   ILE A 868      63.400  39.190  53.970  1.00  0.00           N
ATOM   3440  HN  ILE A 868      62.710  39.050  53.250  1.00  0.00           H
ATOM   3441  CA  ILE A 868      62.990  38.890  55.360  1.00  0.00           C
ATOM   3442  HA  ILE A 868      63.290  39.730  55.970  1.00  0.00           H
ATOM   3443  CB  ILE A 868      61.500  38.750  55.630  1.00  0.00           C
ATOM   3444  HB  ILE A 868      61.260  37.780  55.150  1.00  0.00           H
ATOM   3445  CG2 ILE A 868      61.170  38.750  57.150  1.00  0.00           C
ATOM   3446 HG21 ILE A 868      61.540  37.880  57.710  1.00  0.00           H
ATOM   3447 HG22 ILE A 868      60.070  38.880  57.280  1.00  0.00           H
ATOM   3448 HG23 ILE A 868      61.580  39.700  57.550  1.00  0.00           H
ATOM   3449  CG1 ILE A 868      60.730  39.880  54.980  1.00  0.00           C
ATOM   3450 HG11 ILE A 868      61.140  40.280  54.030  1.00  0.00           H
ATOM   3451 HG12 ILE A 868      60.790  40.730  55.700  1.00  0.00           H
ATOM   3452  CD  ILE A 868      59.280  39.570  54.820  1.00  0.00           C
ATOM   3453  HD1 ILE A 868      58.800  40.400  54.260  1.00  0.00           H
ATOM   3454  HD2 ILE A 868      58.690  39.290  55.710  1.00  0.00           H
ATOM   3455  HD3 ILE A 868      59.220  38.680  54.150  1.00  0.00           H
ATOM   3456  C   ILE A 868      63.820  37.680  55.860  1.00  0.00           C
ATOM   3457  O   ILE A 868      64.390  37.710  56.940  1.00  0.00           O
ATOM   3458  N   VAL A 869      63.990  36.670  54.960  1.00  0.00           N
ATOM   3459  HN  VAL A 869      63.620  36.690  54.040  1.00  0.00           H
ATOM   3460  CA  VAL A 869      64.740  35.460  55.330  1.00  0.00           C
ATOM   3461  HA  VAL A 869      64.320  34.970  56.190  1.00  0.00           H
ATOM   3462  CB  VAL A 869      64.720  34.390  54.200  1.00  0.00           C
ATOM   3463  HB  VAL A 869      64.810  34.980  53.260  1.00  0.00           H
ATOM   3464  CG1 VAL A 869      65.660  33.240  54.310  1.00  0.00           C
ATOM   3465 HG11 VAL A 869      66.750  33.400  54.410  1.00  0.00           H
ATOM   3466 HG12 VAL A 869      65.380  32.670  53.400  1.00  0.00           H
ATOM   3467 HG13 VAL A 869      65.310  32.560  55.130  1.00  0.00           H
ATOM   3468  CG2 VAL A 869      63.290  33.890  54.080  1.00  0.00           C
ATOM   3469 HG21 VAL A 869      62.530  34.680  54.170  1.00  0.00           H
ATOM   3470 HG22 VAL A 869      63.120  33.090  54.840  1.00  0.00           H
ATOM   3471 HG23 VAL A 869      63.160  33.450  53.070  1.00  0.00           H
ATOM   3472  C   VAL A 869      66.210  35.730  55.770  1.00  0.00           C
ATOM   3473  O   VAL A 869      66.800  35.030  56.630  1.00  0.00           O
ATOM   3474  N   ILE A 870      66.810  36.620  55.010  1.00  0.00           N
ATOM   3475  HN  ILE A 870      66.270  37.000  54.260  1.00  0.00           H
ATOM   3476  CA  ILE A 870      68.140  37.030  55.170  1.00  0.00           C
ATOM   3477  HA  ILE A 870      68.860  36.230  55.190  1.00  0.00           H
ATOM   3478  CB  ILE A 870      68.670  37.880  54.010  1.00  0.00           C
ATOM   3479  HB  ILE A 870      67.850  38.590  53.750  1.00  0.00           H
ATOM   3480  CG2 ILE A 870      69.930  38.700  54.310  1.00  0.00           C
ATOM   3481 HG21 ILE A 870      70.810  38.050  54.500  1.00  0.00           H
ATOM   3482 HG22 ILE A 870      69.820  39.290  55.250  1.00  0.00           H
ATOM   3483 HG23 ILE A 870      70.170  39.410  53.480  1.00  0.00           H
ATOM   3484  CG1 ILE A 870      68.850  36.960  52.780  1.00  0.00           C
ATOM   3485 HG11 ILE A 870      67.960  36.300  52.670  1.00  0.00           H
ATOM   3486 HG12 ILE A 870      69.830  36.440  52.890  1.00  0.00           H
ATOM   3487  CD  ILE A 870      68.980  37.660  51.430  1.00  0.00           C
ATOM   3488  HD1 ILE A 870      69.910  38.270  51.400  1.00  0.00           H
ATOM   3489  HD2 ILE A 870      68.120  38.270  51.100  1.00  0.00           H
ATOM   3490  HD3 ILE A 870      69.220  36.890  50.660  1.00  0.00           H
ATOM   3491  C   ILE A 870      68.250  37.720  56.540  1.00  0.00           C
ATOM   3492  O   ILE A 870      69.090  37.320  57.340  1.00  0.00           O
ATOM   3493  N   MET A 871      67.390  38.670  56.910  1.00  0.00           N
ATOM   3494  HN  MET A 871      66.630  38.990  56.360  1.00  0.00           H
ATOM   3495  CA  MET A 871      67.550  39.300  58.200  1.00  0.00           C
ATOM   3496  HA  MET A 871      68.570  39.590  58.370  1.00  0.00           H
ATOM   3497  CB  MET A 871      66.720  40.590  58.240  1.00  0.00           C
ATOM   3498  HB1 MET A 871      66.630  40.940  59.290  1.00  0.00           H
ATOM   3499  HB2 MET A 871      65.670  40.470  57.860  1.00  0.00           H
ATOM   3500  CG  MET A 871      67.310  41.670  57.280  1.00  0.00           C
ATOM   3501  HG1 MET A 871      66.630  42.560  57.280  1.00  0.00           H
ATOM   3502  HG2 MET A 871      67.180  41.300  56.230  1.00  0.00           H
ATOM   3503  SD  MET A 871      68.970  42.270  57.640  1.00  0.00           S
ATOM   3504  CE  MET A 871      69.250  42.740  55.880  1.00  0.00           C
ATOM   3505  HE1 MET A 871      68.600  43.560  55.510  1.00  0.00           H
ATOM   3506  HE2 MET A 871      69.100  41.830  55.260  1.00  0.00           H
ATOM   3507  HE3 MET A 871      70.270  43.130  55.680  1.00  0.00           H
ATOM   3508  C   MET A 871      67.350  38.380  59.400  1.00  0.00           C
ATOM   3509  O   MET A 871      68.160  38.400  60.360  1.00  0.00           O
ATOM   3510  N   VAL A 872      66.250  37.460  59.390  1.00  0.00           N
ATOM   3511  HN  VAL A 872      65.610  37.550  58.630  1.00  0.00           H
ATOM   3512  CA  VAL A 872      66.150  36.410  60.390  1.00  0.00           C
ATOM   3513  HA  VAL A 872      66.140  36.890  61.370  1.00  0.00           H
ATOM   3514  CB  VAL A 872      64.830  35.580  60.370  1.00  0.00           C
ATOM   3515  HB  VAL A 872      64.980  34.880  61.220  1.00  0.00           H
ATOM   3516  CG1 VAL A 872      63.840  36.680  60.670  1.00  0.00           C
ATOM   3517 HG11 VAL A 872      64.100  37.330  61.530  1.00  0.00           H
ATOM   3518 HG12 VAL A 872      62.830  36.250  60.890  1.00  0.00           H
ATOM   3519 HG13 VAL A 872      63.740  37.450  59.880  1.00  0.00           H
ATOM   3520  CG2 VAL A 872      64.550  34.860  59.070  1.00  0.00           C
ATOM   3521 HG21 VAL A 872      65.230  34.010  58.830  1.00  0.00           H
ATOM   3522 HG22 VAL A 872      64.510  35.570  58.220  1.00  0.00           H
ATOM   3523 HG23 VAL A 872      63.540  34.410  59.110  1.00  0.00           H
ATOM   3524  C   VAL A 872      67.460  35.540  60.400  1.00  0.00           C
ATOM   3525  O   VAL A 872      67.960  35.300  61.470  1.00  0.00           O
ATOM   3526  N   THR A 873      68.040  35.090  59.240  1.00  0.00           N
ATOM   3527  HN  THR A 873      67.620  35.230  58.350  1.00  0.00           H
ATOM   3528  CA  THR A 873      69.250  34.240  59.280  1.00  0.00           C
ATOM   3529  HA  THR A 873      69.060  33.360  59.860  1.00  0.00           H
ATOM   3530  CB  THR A 873      69.690  33.760  57.950  1.00  0.00           C
ATOM   3531  HB  THR A 873      69.860  34.660  57.330  1.00  0.00           H
ATOM   3532  OG1 THR A 873      68.610  33.230  57.250  1.00  0.00           O
ATOM   3533  HG1 THR A 873      67.990  33.940  57.060  1.00  0.00           H
ATOM   3534  CG2 THR A 873      70.820  32.740  57.810  1.00  0.00           C
ATOM   3535 HG21 THR A 873      71.730  33.130  58.330  1.00  0.00           H
ATOM   3536 HG22 THR A 873      71.060  32.580  56.740  1.00  0.00           H
ATOM   3537 HG23 THR A 873      70.530  31.780  58.270  1.00  0.00           H
ATOM   3538  C   THR A 873      70.440  34.950  59.920  1.00  0.00           C
ATOM   3539  O   THR A 873      71.240  34.400  60.660  1.00  0.00           O
ATOM   3540  N   ILE A 874      70.690  36.220  59.550  1.00  0.00           N
ATOM   3541  HN  ILE A 874      70.160  36.770  58.900  1.00  0.00           H
ATOM   3542  CA  ILE A 874      71.740  36.960  60.280  1.00  0.00           C
ATOM   3543  HA  ILE A 874      72.660  36.440  60.100  1.00  0.00           H
ATOM   3544  CB  ILE A 874      72.030  38.310  59.600  1.00  0.00           C
ATOM   3545  HB  ILE A 874      71.140  38.990  59.650  1.00  0.00           H
ATOM   3546  CG2 ILE A 874      73.300  39.030  60.270  1.00  0.00           C
ATOM   3547 HG21 ILE A 874      73.410  40.050  59.850  1.00  0.00           H
ATOM   3548 HG22 ILE A 874      74.230  38.460  60.070  1.00  0.00           H
ATOM   3549 HG23 ILE A 874      73.120  39.020  61.370  1.00  0.00           H
ATOM   3550  CG1 ILE A 874      72.380  38.150  58.130  1.00  0.00           C
ATOM   3551 HG11 ILE A 874      71.710  37.410  57.630  1.00  0.00           H
ATOM   3552 HG12 ILE A 874      73.410  37.770  58.030  1.00  0.00           H
ATOM   3553  CD  ILE A 874      72.100  39.380  57.300  1.00  0.00           C
ATOM   3554  HD1 ILE A 874      72.290  39.290  56.210  1.00  0.00           H
ATOM   3555  HD2 ILE A 874      72.660  40.270  57.680  1.00  0.00           H
ATOM   3556  HD3 ILE A 874      71.030  39.670  57.360  1.00  0.00           H
ATOM   3557  C   ILE A 874      71.430  37.140  61.810  1.00  0.00           C
ATOM   3558  O   ILE A 874      72.340  36.990  62.590  1.00  0.00           O
ATOM   3559  N   ASP A 875      70.160  37.460  62.210  1.00  0.00           N
ATOM   3560  HN  ASP A 875      69.390  37.500  61.580  1.00  0.00           H
ATOM   3561  CA  ASP A 875      69.940  37.440  63.620  1.00  0.00           C
ATOM   3562  HA  ASP A 875      70.580  38.190  64.060  1.00  0.00           H
ATOM   3563  CB  ASP A 875      68.530  38.020  63.930  1.00  0.00           C
ATOM   3564  HB1 ASP A 875      67.850  37.270  63.480  1.00  0.00           H
ATOM   3565  HB2 ASP A 875      68.330  39.000  63.430  1.00  0.00           H
ATOM   3566  CG  ASP A 875      68.150  38.210  65.380  1.00  0.00           C
ATOM   3567  OD1 ASP A 875      67.370  37.370  65.890  1.00  0.00           O
ATOM   3568  OD2 ASP A 875      68.510  39.250  65.980  1.00  0.00           O
ATOM   3569  C   ASP A 875      70.140  36.000  64.310  1.00  0.00           C
ATOM   3570  O   ASP A 875      70.680  35.830  65.410  1.00  0.00           O
ATOM   3571  N   TYR A 876      69.750  34.920  63.620  1.00  0.00           N
ATOM   3572  HN  TYR A 876      69.090  35.000  62.870  1.00  0.00           H
ATOM   3573  CA  TYR A 876      70.030  33.520  63.970  1.00  0.00           C
ATOM   3574  HA  TYR A 876      69.510  33.500  64.910  1.00  0.00           H
ATOM   3575  CB  TYR A 876      69.270  32.470  63.100  1.00  0.00           C
ATOM   3576  HB1 TYR A 876      69.690  32.550  62.060  1.00  0.00           H
ATOM   3577  HB2 TYR A 876      68.200  32.760  63.160  1.00  0.00           H
ATOM   3578  CG  TYR A 876      69.290  31.040  63.680  1.00  0.00           C
ATOM   3579  CD1 TYR A 876      69.200  30.780  65.070  1.00  0.00           C
ATOM   3580  HD1 TYR A 876      68.970  31.570  65.770  1.00  0.00           H
ATOM   3581  CE1 TYR A 876      69.440  29.510  65.580  1.00  0.00           C
ATOM   3582  HE1 TYR A 876      69.300  29.340  66.640  1.00  0.00           H
ATOM   3583  CZ  TYR A 876      69.780  28.480  64.730  1.00  0.00           C
ATOM   3584  OH  TYR A 876      70.050  27.230  65.320  1.00  0.00           O
ATOM   3585  HH  TYR A 876      69.920  26.630  64.580  1.00  0.00           H
ATOM   3586  CD2 TYR A 876      69.750  30.050  62.850  1.00  0.00           C
ATOM   3587  HD2 TYR A 876      69.890  30.310  61.820  1.00  0.00           H
ATOM   3588  CE2 TYR A 876      70.030  28.800  63.330  1.00  0.00           C
ATOM   3589  HE2 TYR A 876      70.290  28.020  62.640  1.00  0.00           H
ATOM   3590  C   TYR A 876      71.540  33.150  64.170  1.00  0.00           C
ATOM   3591  O   TYR A 876      71.860  32.370  65.080  1.00  0.00           O
ATOM   3592  N   LEU A 877      72.440  33.690  63.350  1.00  0.00           N
ATOM   3593  HN  LEU A 877      72.200  34.160  62.500  1.00  0.00           H
ATOM   3594  CA  LEU A 877      73.860  33.510  63.360  1.00  0.00           C
ATOM   3595  HA  LEU A 877      74.140  32.620  63.900  1.00  0.00           H
ATOM   3596  CB  LEU A 877      74.220  33.460  61.840  1.00  0.00           C
ATOM   3597  HB1 LEU A 877      75.320  33.350  61.720  1.00  0.00           H
ATOM   3598  HB2 LEU A 877      73.990  34.430  61.350  1.00  0.00           H
ATOM   3599  CG  LEU A 877      73.790  32.240  61.030  1.00  0.00           C
ATOM   3600  HG  LEU A 877      72.690  32.090  61.090  1.00  0.00           H
ATOM   3601  CD1 LEU A 877      74.180  32.330  59.580  1.00  0.00           C
ATOM   3602 HD11 LEU A 877      75.210  31.910  59.490  1.00  0.00           H
ATOM   3603 HD12 LEU A 877      74.090  33.370  59.200  1.00  0.00           H
ATOM   3604 HD13 LEU A 877      73.600  31.580  59.010  1.00  0.00           H
ATOM   3605  CD2 LEU A 877      74.360  30.970  61.730  1.00  0.00           C
ATOM   3606 HD21 LEU A 877      74.060  30.970  62.800  1.00  0.00           H
ATOM   3607 HD22 LEU A 877      75.470  31.060  61.760  1.00  0.00           H
ATOM   3608 HD23 LEU A 877      74.010  30.110  61.130  1.00  0.00           H
ATOM   3609  C   LEU A 877      74.710  34.640  64.060  1.00  0.00           C
ATOM   3610  O   LEU A 877      75.600  34.250  64.780  1.00  0.00           O
ATOM   3611  N   VAL A 878      74.340  35.890  64.060  1.00  0.00           N
ATOM   3612  HN  VAL A 878      73.680  36.240  63.410  1.00  0.00           H
ATOM   3613  CA  VAL A 878      75.030  36.910  64.770  1.00  0.00           C
ATOM   3614  HA  VAL A 878      75.870  36.430  65.260  1.00  0.00           H
ATOM   3615  CB  VAL A 878      75.610  37.940  63.790  1.00  0.00           C
ATOM   3616  HB  VAL A 878      74.740  38.210  63.150  1.00  0.00           H
ATOM   3617  CG1 VAL A 878      76.120  39.200  64.510  1.00  0.00           C
ATOM   3618 HG11 VAL A 878      75.330  39.580  65.200  1.00  0.00           H
ATOM   3619 HG12 VAL A 878      76.290  39.990  63.750  1.00  0.00           H
ATOM   3620 HG13 VAL A 878      77.040  39.130  65.130  1.00  0.00           H
ATOM   3621  CG2 VAL A 878      76.710  37.340  63.030  1.00  0.00           C
ATOM   3622 HG21 VAL A 878      77.420  36.910  63.760  1.00  0.00           H
ATOM   3623 HG22 VAL A 878      77.220  38.160  62.480  1.00  0.00           H
ATOM   3624 HG23 VAL A 878      76.340  36.570  62.310  1.00  0.00           H
ATOM   3625  C   VAL A 878      74.220  37.400  65.850  1.00  0.00           C
ATOM   3626  O   VAL A 878      74.600  37.460  66.980  1.00  0.00           O
ATOM   3627  N   GLY A 879      73.010  37.880  65.530  1.00  0.00           N
ATOM   3628  HN  GLY A 879      72.650  37.880  64.600  1.00  0.00           H
ATOM   3629  CA  GLY A 879      72.020  38.470  66.500  1.00  0.00           C
ATOM   3630  HA1 GLY A 879      72.240  38.080  67.480  1.00  0.00           H
ATOM   3631  HA2 GLY A 879      70.990  38.190  66.290  1.00  0.00           H
ATOM   3632  C   GLY A 879      72.060  40.010  66.600  1.00  0.00           C
ATOM   3633  O   GLY A 879      73.040  40.620  66.950  1.00  0.00           O
ATOM   3634  N   VAL A 880      70.950  40.720  66.180  1.00  0.00           N
ATOM   3635  HN  VAL A 880      70.130  40.190  65.950  1.00  0.00           H
ATOM   3636  CA  VAL A 880      70.910  42.220  66.130  1.00  0.00           C
ATOM   3637  HA  VAL A 880      71.920  42.520  66.370  1.00  0.00           H
ATOM   3638  CB  VAL A 880      70.740  42.650  64.700  1.00  0.00           C
ATOM   3639  HB  VAL A 880      69.760  42.270  64.350  1.00  0.00           H
ATOM   3640  CG1 VAL A 880      70.720  44.230  64.680  1.00  0.00           C
ATOM   3641 HG11 VAL A 880      70.660  44.580  63.630  1.00  0.00           H
ATOM   3642 HG12 VAL A 880      71.770  44.410  65.000  1.00  0.00           H
ATOM   3643 HG13 VAL A 880      70.020  44.590  65.450  1.00  0.00           H
ATOM   3644  CG2 VAL A 880      71.820  42.120  63.780  1.00  0.00           C
ATOM   3645 HG21 VAL A 880      72.740  42.310  64.360  1.00  0.00           H
ATOM   3646 HG22 VAL A 880      71.930  42.720  62.860  1.00  0.00           H
ATOM   3647 HG23 VAL A 880      71.740  41.050  63.470  1.00  0.00           H
ATOM   3648  C   VAL A 880      70.000  42.730  67.250  1.00  0.00           C
ATOM   3649  O   VAL A 880      68.880  42.190  67.350  1.00  0.00           O
ATOM   3650  N   PRO A 881      70.310  43.670  68.130  1.00  0.00           N
ATOM   3651  CD  PRO A 881      71.660  44.090  68.360  1.00  0.00           C
ATOM   3652  HD1 PRO A 881      71.980  44.630  67.440  1.00  0.00           H
ATOM   3653  HD2 PRO A 881      72.270  43.170  68.470  1.00  0.00           H
ATOM   3654  CA  PRO A 881      69.300  44.370  68.990  1.00  0.00           C
ATOM   3655  HA  PRO A 881      68.920  43.620  69.680  1.00  0.00           H
ATOM   3656  CB  PRO A 881      70.190  45.500  69.610  1.00  0.00           C
ATOM   3657  HB1 PRO A 881      69.980  45.660  70.700  1.00  0.00           H
ATOM   3658  HB2 PRO A 881      70.030  46.420  69.030  1.00  0.00           H
ATOM   3659  CG  PRO A 881      71.620  45.060  69.520  1.00  0.00           C
ATOM   3660  HG1 PRO A 881      72.370  45.870  69.330  1.00  0.00           H
ATOM   3661  HG2 PRO A 881      71.920  44.580  70.470  1.00  0.00           H
ATOM   3662  C   PRO A 881      68.140  44.850  68.150  1.00  0.00           C
ATOM   3663  O   PRO A 881      68.440  45.150  67.000  1.00  0.00           O
ATOM   3664  N   SER A 882      66.930  44.850  68.700  1.00  0.00           N
ATOM   3665  HN  SER A 882      66.680  44.530  69.610  1.00  0.00           H
ATOM   3666  CA  SER A 882      65.720  45.130  67.950  1.00  0.00           C
ATOM   3667  HA  SER A 882      65.620  46.210  67.990  1.00  0.00           H
ATOM   3668  CB  SER A 882      65.760  44.660  66.470  1.00  0.00           C
ATOM   3669  HB1 SER A 882      64.760  44.470  66.010  1.00  0.00           H
ATOM   3670  HB2 SER A 882      66.270  43.680  66.470  1.00  0.00           H
ATOM   3671  OG  SER A 882      66.410  45.590  65.600  1.00  0.00           O
ATOM   3672  HG1 SER A 882      67.330  45.620  65.870  1.00  0.00           H
ATOM   3673  C   SER A 882      64.540  44.420  68.540  1.00  0.00           C
ATOM   3674  O   SER A 882      64.550  43.190  68.750  1.00  0.00           O
ATOM   3675  N   PRO A 883      63.370  45.110  68.800  1.00  0.00           N
ATOM   3676  CD  PRO A 883      63.040  46.550  68.670  1.00  0.00           C
ATOM   3677  HD1 PRO A 883      63.370  46.870  67.660  1.00  0.00           H
ATOM   3678  HD2 PRO A 883      63.590  47.200  69.390  1.00  0.00           H
ATOM   3679  CA  PRO A 883      62.220  44.330  69.230  1.00  0.00           C
ATOM   3680  HA  PRO A 883      62.460  43.880  70.180  1.00  0.00           H
ATOM   3681  CB  PRO A 883      61.170  45.370  69.640  1.00  0.00           C
ATOM   3682  HB1 PRO A 883      61.340  45.510  70.720  1.00  0.00           H
ATOM   3683  HB2 PRO A 883      60.110  45.080  69.550  1.00  0.00           H
ATOM   3684  CG  PRO A 883      61.540  46.630  68.830  1.00  0.00           C
ATOM   3685  HG1 PRO A 883      61.040  46.570  67.840  1.00  0.00           H
ATOM   3686  HG2 PRO A 883      61.130  47.520  69.350  1.00  0.00           H
ATOM   3687  C   PRO A 883      61.710  43.250  68.250  1.00  0.00           C
ATOM   3688  O   PRO A 883      61.310  43.620  67.160  1.00  0.00           O
ATOM   3689  N   LYS A 884      61.640  41.950  68.690  1.00  0.00           N
ATOM   3690  HN  LYS A 884      62.030  41.700  69.580  1.00  0.00           H
ATOM   3691  CA  LYS A 884      60.780  40.990  68.030  1.00  0.00           C
ATOM   3692  HA  LYS A 884      61.020  41.000  66.970  1.00  0.00           H
ATOM   3693  CB  LYS A 884      61.170  39.660  68.580  1.00  0.00           C
ATOM   3694  HB1 LYS A 884      60.530  38.880  68.110  1.00  0.00           H
ATOM   3695  HB2 LYS A 884      60.900  39.630  69.660  1.00  0.00           H
ATOM   3696  CG  LYS A 884      62.630  39.170  68.320  1.00  0.00           C
ATOM   3697  HG1 LYS A 884      62.840  38.160  68.740  1.00  0.00           H
ATOM   3698  HG2 LYS A 884      63.370  39.810  68.850  1.00  0.00           H
ATOM   3699  CD  LYS A 884      63.080  39.220  66.850  1.00  0.00           C
ATOM   3700  HD1 LYS A 884      63.320  40.260  66.520  1.00  0.00           H
ATOM   3701  HD2 LYS A 884      62.290  38.880  66.160  1.00  0.00           H
ATOM   3702  CE  LYS A 884      64.190  38.300  66.430  1.00  0.00           C
ATOM   3703  HE1 LYS A 884      64.510  38.570  65.400  1.00  0.00           H
ATOM   3704  HE2 LYS A 884      63.910  37.220  66.470  1.00  0.00           H
ATOM   3705  NZ  LYS A 884      65.290  38.430  67.360  1.00  0.00           N
ATOM   3706  HZ1 LYS A 884      65.110  37.910  68.250  1.00  0.00           H
ATOM   3707  HZ2 LYS A 884      65.450  39.450  67.490  1.00  0.00           H
ATOM   3708  HZ3 LYS A 884      66.160  38.040  66.950  1.00  0.00           H
ATOM   3709  C   LYS A 884      59.210  41.290  68.120  1.00  0.00           C
ATOM   3710  O   LYS A 884      58.750  41.860  69.170  1.00  0.00           O
ATOM   3711  N   LEU A 885      58.500  40.960  67.040  1.00  0.00           N
ATOM   3712  HN  LEU A 885      58.850  40.450  66.260  1.00  0.00           H
ATOM   3713  CA  LEU A 885      57.040  41.060  66.900  1.00  0.00           C
ATOM   3714  HA  LEU A 885      56.770  42.090  67.090  1.00  0.00           H
ATOM   3715  CB  LEU A 885      56.690  40.450  65.570  1.00  0.00           C
ATOM   3716  HB1 LEU A 885      57.170  39.440  65.520  1.00  0.00           H
ATOM   3717  HB2 LEU A 885      57.280  41.010  64.800  1.00  0.00           H
ATOM   3718  CG  LEU A 885      55.150  40.350  65.260  1.00  0.00           C
ATOM   3719  HG  LEU A 885      54.640  39.640  65.950  1.00  0.00           H
ATOM   3720  CD1 LEU A 885      54.390  41.630  65.110  1.00  0.00           C
ATOM   3721 HD11 LEU A 885      54.480  42.210  66.050  1.00  0.00           H
ATOM   3722 HD12 LEU A 885      53.320  41.430  64.900  1.00  0.00           H
ATOM   3723 HD13 LEU A 885      54.740  42.200  64.220  1.00  0.00           H
ATOM   3724  CD2 LEU A 885      55.040  39.690  63.890  1.00  0.00           C
ATOM   3725 HD21 LEU A 885      54.030  39.870  63.480  1.00  0.00           H
ATOM   3726 HD22 LEU A 885      55.200  38.590  63.930  1.00  0.00           H
ATOM   3727 HD23 LEU A 885      55.730  40.110  63.130  1.00  0.00           H
ATOM   3728  C   LEU A 885      56.280  40.140  67.970  1.00  0.00           C
ATOM   3729  O   LEU A 885      56.650  39.010  68.220  1.00  0.00           O
ATOM   3730  N   HSD A 886      55.190  40.500  68.630  1.00  0.00           N
ATOM   3731  HN  HSD A 886      54.790  41.400  68.470  1.00  0.00           H
ATOM   3732  CA  HSD A 886      54.350  39.610  69.460  1.00  0.00           C
ATOM   3733  HA  HSD A 886      55.020  38.930  69.950  1.00  0.00           H
ATOM   3734  CB  HSD A 886      53.600  40.490  70.460  1.00  0.00           C
ATOM   3735  HB1 HSD A 886      53.080  41.360  70.010  1.00  0.00           H
ATOM   3736  HB2 HSD A 886      54.240  41.090  71.130  1.00  0.00           H
ATOM   3737  ND1 HSD A 886      51.190  40.080  71.110  1.00  0.00           N
ATOM   3738  HD1 HSD A 886      50.820  40.940  70.740  1.00  0.00           H
ATOM   3739  CG  HSD A 886      52.520  39.830  71.250  1.00  0.00           C
ATOM   3740  CE1 HSD A 886      50.510  39.300  72.000  1.00  0.00           C
ATOM   3741  HE1 HSD A 886      49.440  39.290  72.180  1.00  0.00           H
ATOM   3742  NE2 HSD A 886      51.360  38.510  72.670  1.00  0.00           N
ATOM   3743  CD2 HSD A 886      52.620  38.840  72.170  1.00  0.00           C
ATOM   3744  HD2 HSD A 886      53.470  38.330  72.620  1.00  0.00           H
ATOM   3745  C   HSD A 886      53.380  38.880  68.550  1.00  0.00           C
ATOM   3746  O   HSD A 886      52.630  39.380  67.760  1.00  0.00           O
ATOM   3747  N   VAL A 887      53.310  37.600  68.810  1.00  0.00           N
ATOM   3748  HN  VAL A 887      53.890  37.110  69.460  1.00  0.00           H
ATOM   3749  CA  VAL A 887      52.270  36.780  68.200  1.00  0.00           C
ATOM   3750  HA  VAL A 887      51.680  37.380  67.510  1.00  0.00           H
ATOM   3751  CB  VAL A 887      52.880  35.810  67.240  1.00  0.00           C
ATOM   3752  HB  VAL A 887      53.470  35.100  67.850  1.00  0.00           H
ATOM   3753  CG1 VAL A 887      51.800  35.110  66.440  1.00  0.00           C
ATOM   3754 HG11 VAL A 887      51.190  34.560  67.200  1.00  0.00           H
ATOM   3755 HG12 VAL A 887      52.130  34.350  65.710  1.00  0.00           H
ATOM   3756 HG13 VAL A 887      51.210  35.920  65.970  1.00  0.00           H
ATOM   3757  CG2 VAL A 887      53.780  36.540  66.270  1.00  0.00           C
ATOM   3758 HG21 VAL A 887      54.140  35.840  65.480  1.00  0.00           H
ATOM   3759 HG22 VAL A 887      54.660  36.940  66.810  1.00  0.00           H
ATOM   3760 HG23 VAL A 887      53.290  37.390  65.760  1.00  0.00           H
ATOM   3761  C   VAL A 887      51.480  36.050  69.270  1.00  0.00           C
ATOM   3762  O   VAL A 887      52.010  35.420  70.190  1.00  0.00           O
ATOM   3763  N   PRO A 888      50.160  36.030  69.230  1.00  0.00           N
ATOM   3764  CD  PRO A 888      49.390  37.270  69.040  1.00  0.00           C
ATOM   3765  HD1 PRO A 888      49.190  37.440  67.960  1.00  0.00           H
ATOM   3766  HD2 PRO A 888      49.910  38.170  69.430  1.00  0.00           H
ATOM   3767  CA  PRO A 888      49.420  35.070  70.050  1.00  0.00           C
ATOM   3768  HA  PRO A 888      49.750  35.260  71.060  1.00  0.00           H
ATOM   3769  CB  PRO A 888      48.000  35.550  69.830  1.00  0.00           C
ATOM   3770  HB1 PRO A 888      47.350  35.210  70.660  1.00  0.00           H
ATOM   3771  HB2 PRO A 888      47.570  35.140  68.890  1.00  0.00           H
ATOM   3772  CG  PRO A 888      48.070  37.090  69.760  1.00  0.00           C
ATOM   3773  HG1 PRO A 888      47.210  37.540  69.240  1.00  0.00           H
ATOM   3774  HG2 PRO A 888      48.200  37.490  70.790  1.00  0.00           H
ATOM   3775  C   PRO A 888      49.640  33.590  69.730  1.00  0.00           C
ATOM   3776  O   PRO A 888      49.740  33.250  68.550  1.00  0.00           O
ATOM   3777  N   GLU A 889      49.770  32.770  70.770  1.00  0.00           N
ATOM   3778  HN  GLU A 889      49.790  33.090  71.710  1.00  0.00           H
ATOM   3779  CA  GLU A 889      49.980  31.310  70.610  1.00  0.00           C
ATOM   3780  HA  GLU A 889      50.140  31.110  69.570  1.00  0.00           H
ATOM   3781  CB  GLU A 889      51.260  30.750  71.330  1.00  0.00           C
ATOM   3782  HB1 GLU A 889      51.340  29.660  71.220  1.00  0.00           H
ATOM   3783  HB2 GLU A 889      51.130  30.910  72.430  1.00  0.00           H
ATOM   3784  CG  GLU A 889      52.570  31.480  70.880  1.00  0.00           C
ATOM   3785  HG1 GLU A 889      52.580  32.550  71.170  1.00  0.00           H
ATOM   3786  HG2 GLU A 889      52.720  31.410  69.780  1.00  0.00           H
ATOM   3787  CD  GLU A 889      53.850  30.840  71.530  1.00  0.00           C
ATOM   3788  OE1 GLU A 889      54.710  31.430  72.210  1.00  0.00           O
ATOM   3789  OE2 GLU A 889      54.000  29.670  71.110  1.00  0.00           O
ATOM   3790  C   GLU A 889      48.670  30.620  71.150  1.00  0.00           C
ATOM   3791  O   GLU A 889      48.050  31.000  72.130  1.00  0.00           O
ATOM   3792  N   LYS A 890      48.210  29.550  70.380  1.00  0.00           N
ATOM   3793  HN  LYS A 890      48.810  29.360  69.600  1.00  0.00           H
ATOM   3794  CA  LYS A 890      46.960  28.760  70.520  1.00  0.00           C
ATOM   3795  HA  LYS A 890      46.850  28.360  69.520  1.00  0.00           H
ATOM   3796  CB  LYS A 890      46.920  27.790  71.650  1.00  0.00           C
ATOM   3797  HB1 LYS A 890      45.980  27.210  71.740  1.00  0.00           H
ATOM   3798  HB2 LYS A 890      47.150  28.380  72.570  1.00  0.00           H
ATOM   3799  CG  LYS A 890      48.070  26.810  71.590  1.00  0.00           C
ATOM   3800  HG1 LYS A 890      48.070  26.130  72.460  1.00  0.00           H
ATOM   3801  HG2 LYS A 890      49.040  27.360  71.680  1.00  0.00           H
ATOM   3802  CD  LYS A 890      48.100  26.070  70.310  1.00  0.00           C
ATOM   3803  HD1 LYS A 890      48.180  26.690  69.390  1.00  0.00           H
ATOM   3804  HD2 LYS A 890      47.080  25.670  70.140  1.00  0.00           H
ATOM   3805  CE  LYS A 890      49.220  25.000  70.210  1.00  0.00           C
ATOM   3806  HE1 LYS A 890      48.920  24.440  69.280  1.00  0.00           H
ATOM   3807  HE2 LYS A 890      49.220  24.290  71.070  1.00  0.00           H
ATOM   3808  NZ  LYS A 890      50.440  25.670  70.030  1.00  0.00           N
ATOM   3809  HZ1 LYS A 890      50.780  25.900  70.990  1.00  0.00           H
ATOM   3810  HZ2 LYS A 890      50.370  26.590  69.540  1.00  0.00           H
ATOM   3811  HZ3 LYS A 890      51.180  25.080  69.600  1.00  0.00           H
ATOM   3812  C   LYS A 890      45.770  29.740  70.580  1.00  0.00           C
ATOM   3813  O   LYS A 890      44.890  29.710  71.440  1.00  0.00           O
ATOM   3814  N   PHE A 891      45.780  30.800  69.710  1.00  0.00           N
ATOM   3815  HN  PHE A 891      46.480  30.980  69.020  1.00  0.00           H
ATOM   3816  CA  PHE A 891      44.810  31.870  69.480  1.00  0.00           C
ATOM   3817  HA  PHE A 891      45.400  32.680  69.880  1.00  0.00           H
ATOM   3818  CB  PHE A 891      44.630  32.210  67.950  1.00  0.00           C
ATOM   3819  HB1 PHE A 891      44.200  31.330  67.430  1.00  0.00           H
ATOM   3820  HB2 PHE A 891      45.610  32.420  67.470  1.00  0.00           H
ATOM   3821  CG  PHE A 891      43.830  33.430  67.690  1.00  0.00           C
ATOM   3822  CD1 PHE A 891      44.260  34.750  67.840  1.00  0.00           C
ATOM   3823  HD1 PHE A 891      45.300  34.930  68.110  1.00  0.00           H
ATOM   3824  CE1 PHE A 891      43.430  35.810  67.480  1.00  0.00           C
ATOM   3825  HE1 PHE A 891      43.730  36.840  67.610  1.00  0.00           H
ATOM   3826  CZ  PHE A 891      42.130  35.570  67.060  1.00  0.00           C
ATOM   3827  HZ  PHE A 891      41.570  36.390  66.640  1.00  0.00           H
ATOM   3828  CD2 PHE A 891      42.530  33.180  67.230  1.00  0.00           C
ATOM   3829  HD2 PHE A 891      42.140  32.170  67.230  1.00  0.00           H
ATOM   3830  CE2 PHE A 891      41.680  34.250  66.850  1.00  0.00           C
ATOM   3831  HE2 PHE A 891      40.650  34.080  66.580  1.00  0.00           H
ATOM   3832  C   PHE A 891      43.400  31.800  70.160  1.00  0.00           C
ATOM   3833  O   PHE A 891      42.490  31.130  69.740  1.00  0.00           O
ATOM   3834  N   GLU A 892      43.220  32.620  71.190  1.00  0.00           N
ATOM   3835  HN  GLU A 892      44.020  33.080  71.560  1.00  0.00           H
ATOM   3836  CA  GLU A 892      42.010  32.990  71.840  1.00  0.00           C
ATOM   3837  HA  GLU A 892      41.300  32.280  71.450  1.00  0.00           H
ATOM   3838  CB  GLU A 892      42.050  33.070  73.370  1.00  0.00           C
ATOM   3839  HB1 GLU A 892      41.360  33.790  73.840  1.00  0.00           H
ATOM   3840  HB2 GLU A 892      43.050  33.520  73.510  1.00  0.00           H
ATOM   3841  CG  GLU A 892      41.890  31.700  73.980  1.00  0.00           C
ATOM   3842  HG1 GLU A 892      42.340  30.840  73.430  1.00  0.00           H
ATOM   3843  HG2 GLU A 892      40.800  31.500  74.100  1.00  0.00           H
ATOM   3844  CD  GLU A 892      42.260  31.660  75.410  1.00  0.00           C
ATOM   3845  OE1 GLU A 892      43.020  32.600  75.870  1.00  0.00           O
ATOM   3846  OE2 GLU A 892      41.860  30.820  76.260  1.00  0.00           O
ATOM   3847  C   GLU A 892      41.520  34.370  71.330  1.00  0.00           C
ATOM   3848  O   GLU A 892      42.310  35.270  70.980  1.00  0.00           O
ATOM   3849  N   PRO A 893      40.240  34.760  71.300  1.00  0.00           N
ATOM   3850  CD  PRO A 893      39.130  33.850  71.330  1.00  0.00           C
ATOM   3851  HD1 PRO A 893      39.210  33.230  72.240  1.00  0.00           H
ATOM   3852  HD2 PRO A 893      39.160  33.140  70.470  1.00  0.00           H
ATOM   3853  CA  PRO A 893      39.820  36.120  71.000  1.00  0.00           C
ATOM   3854  HA  PRO A 893      40.470  36.600  70.280  1.00  0.00           H
ATOM   3855  CB  PRO A 893      38.390  35.890  70.390  1.00  0.00           C
ATOM   3856  HB1 PRO A 893      38.580  35.620  69.330  1.00  0.00           H
ATOM   3857  HB2 PRO A 893      37.790  36.820  70.370  1.00  0.00           H
ATOM   3858  CG  PRO A 893      37.860  34.710  71.190  1.00  0.00           C
ATOM   3859  HG1 PRO A 893      37.500  35.000  72.200  1.00  0.00           H
ATOM   3860  HG2 PRO A 893      37.030  34.160  70.690  1.00  0.00           H
ATOM   3861  C   PRO A 893      39.920  36.990  72.300  1.00  0.00           C
ATOM   3862  O   PRO A 893      38.910  37.260  72.850  1.00  0.00           O
ATOM   3863  N   THR A 894      41.140  37.310  72.770  1.00  0.00           N
ATOM   3864  HN  THR A 894      41.880  36.890  72.270  1.00  0.00           H
ATOM   3865  CA  THR A 894      41.420  37.920  74.030  1.00  0.00           C
ATOM   3866  HA  THR A 894      40.910  37.310  74.760  1.00  0.00           H
ATOM   3867  CB  THR A 894      42.920  37.930  74.370  1.00  0.00           C
ATOM   3868  HB  THR A 894      43.420  38.600  73.630  1.00  0.00           H
ATOM   3869  OG1 THR A 894      43.490  36.640  74.160  1.00  0.00           O
ATOM   3870  HG1 THR A 894      43.280  36.060  74.890  1.00  0.00           H
ATOM   3871  CG2 THR A 894      43.180  38.360  75.790  1.00  0.00           C
ATOM   3872 HG21 THR A 894      42.890  39.420  75.950  1.00  0.00           H
ATOM   3873 HG22 THR A 894      44.220  38.200  76.140  1.00  0.00           H
ATOM   3874 HG23 THR A 894      42.640  37.780  76.580  1.00  0.00           H
ATOM   3875  C   THR A 894      40.880  39.350  74.310  1.00  0.00           C
ATOM   3876  O   THR A 894      40.310  39.660  75.370  1.00  0.00           O
ATOM   3877  N   HSD A 895      41.090  40.240  73.370  1.00  0.00           N
ATOM   3878  HN  HSD A 895      41.690  40.060  72.590  1.00  0.00           H
ATOM   3879  CA  HSD A 895      40.620  41.590  73.440  1.00  0.00           C
ATOM   3880  HA  HSD A 895      40.910  42.060  74.370  1.00  0.00           H
ATOM   3881  CB  HSD A 895      41.540  42.540  72.560  1.00  0.00           C
ATOM   3882  HB1 HSD A 895      41.170  43.570  72.720  1.00  0.00           H
ATOM   3883  HB2 HSD A 895      41.570  42.350  71.470  1.00  0.00           H
ATOM   3884  ND1 HSD A 895      44.030  41.730  72.590  1.00  0.00           N
ATOM   3885  HD1 HSD A 895      44.070  40.940  71.960  1.00  0.00           H
ATOM   3886  CG  HSD A 895      42.960  42.480  73.050  1.00  0.00           C
ATOM   3887  CE1 HSD A 895      45.150  42.180  73.080  1.00  0.00           C
ATOM   3888  HE1 HSD A 895      46.160  41.780  72.940  1.00  0.00           H
ATOM   3889  NE2 HSD A 895      44.860  43.250  73.840  1.00  0.00           N
ATOM   3890  CD2 HSD A 895      43.450  43.340  73.860  1.00  0.00           C
ATOM   3891  HD2 HSD A 895      42.950  44.120  74.420  1.00  0.00           H
ATOM   3892  C   HSD A 895      39.160  41.860  73.140  1.00  0.00           C
ATOM   3893  O   HSD A 895      38.560  42.620  73.930  1.00  0.00           O
ATOM   3894  N   PRO A 896      38.510  41.340  72.060  1.00  0.00           N
ATOM   3895  CD  PRO A 896      39.200  40.710  70.940  1.00  0.00           C
ATOM   3896  HD1 PRO A 896      39.800  39.800  71.160  1.00  0.00           H
ATOM   3897  HD2 PRO A 896      39.710  41.600  70.490  1.00  0.00           H
ATOM   3898  CA  PRO A 896      37.110  41.310  71.860  1.00  0.00           C
ATOM   3899  HA  PRO A 896      36.920  42.300  71.470  1.00  0.00           H
ATOM   3900  CB  PRO A 896      36.940  40.110  70.900  1.00  0.00           C
ATOM   3901  HB1 PRO A 896      36.050  40.150  70.250  1.00  0.00           H
ATOM   3902  HB2 PRO A 896      37.040  39.140  71.430  1.00  0.00           H
ATOM   3903  CG  PRO A 896      38.160  40.280  70.020  1.00  0.00           C
ATOM   3904  HG1 PRO A 896      38.360  39.410  69.370  1.00  0.00           H
ATOM   3905  HG2 PRO A 896      37.960  41.170  69.380  1.00  0.00           H
ATOM   3906  C   PRO A 896      36.180  41.150  73.030  1.00  0.00           C
ATOM   3907  O   PRO A 896      36.510  40.390  73.920  1.00  0.00           O
ATOM   3908  N   GLU A 897      35.050  41.800  72.920  1.00  0.00           N
ATOM   3909  HN  GLU A 897      34.820  42.370  72.140  1.00  0.00           H
ATOM   3910  CA  GLU A 897      34.060  41.900  73.980  1.00  0.00           C
ATOM   3911  HA  GLU A 897      34.410  41.580  74.950  1.00  0.00           H
ATOM   3912  CB  GLU A 897      33.730  43.400  74.230  1.00  0.00           C
ATOM   3913  HB1 GLU A 897      32.960  43.540  75.010  1.00  0.00           H
ATOM   3914  HB2 GLU A 897      33.440  43.910  73.280  1.00  0.00           H
ATOM   3915  CG  GLU A 897      35.080  44.130  74.830  1.00  0.00           C
ATOM   3916  HG1 GLU A 897      35.940  43.560  74.410  1.00  0.00           H
ATOM   3917  HG2 GLU A 897      35.040  43.860  75.900  1.00  0.00           H
ATOM   3918  CD  GLU A 897      35.150  45.650  74.690  1.00  0.00           C
ATOM   3919  OE1 GLU A 897      34.070  46.230  74.950  1.00  0.00           O
ATOM   3920  OE2 GLU A 897      36.180  46.310  74.370  1.00  0.00           O
ATOM   3921  C   GLU A 897      32.730  41.130  73.630  1.00  0.00           C
ATOM   3922  O   GLU A 897      31.770  41.210  74.360  1.00  0.00           O
ATOM   3923  N   ARG A 898      32.780  40.480  72.470  1.00  0.00           N
ATOM   3924  HN  ARG A 898      33.640  40.400  71.980  1.00  0.00           H
ATOM   3925  CA  ARG A 898      31.620  39.780  71.910  1.00  0.00           C
ATOM   3926  HA  ARG A 898      30.940  39.450  72.680  1.00  0.00           H
ATOM   3927  CB  ARG A 898      30.760  40.700  70.990  1.00  0.00           C
ATOM   3928  HB1 ARG A 898      30.300  41.380  71.750  1.00  0.00           H
ATOM   3929  HB2 ARG A 898      29.980  40.130  70.450  1.00  0.00           H
ATOM   3930  CG  ARG A 898      31.620  41.610  70.020  1.00  0.00           C
ATOM   3931  HG1 ARG A 898      32.280  42.310  70.570  1.00  0.00           H
ATOM   3932  HG2 ARG A 898      30.820  42.130  69.470  1.00  0.00           H
ATOM   3933  CD  ARG A 898      32.330  40.770  68.960  1.00  0.00           C
ATOM   3934  HD1 ARG A 898      31.840  39.770  68.990  1.00  0.00           H
ATOM   3935  HD2 ARG A 898      33.400  40.570  69.180  1.00  0.00           H
ATOM   3936  NE  ARG A 898      32.280  41.400  67.600  1.00  0.00           N
ATOM   3937  HE  ARG A 898      32.310  42.390  67.410  1.00  0.00           H
ATOM   3938  CZ  ARG A 898      32.170  40.810  66.410  1.00  0.00           C
ATOM   3939  NH1 ARG A 898      32.010  39.560  66.200  1.00  0.00           N
ATOM   3940 HH11 ARG A 898      31.760  39.270  65.280  1.00  0.00           H
ATOM   3941 HH12 ARG A 898      32.030  38.860  66.920  1.00  0.00           H
ATOM   3942  NH2 ARG A 898      32.060  41.540  65.380  1.00  0.00           N
ATOM   3943 HH21 ARG A 898      31.760  41.110  64.520  1.00  0.00           H
ATOM   3944 HH22 ARG A 898      32.070  42.540  65.460  1.00  0.00           H
ATOM   3945  C   ARG A 898      32.110  38.510  71.210  1.00  0.00           C
ATOM   3946  O   ARG A 898      33.300  38.340  71.030  1.00  0.00           O
ATOM   3947  N   GLY A 899      31.160  37.570  70.890  1.00  0.00           N
ATOM   3948  HN  GLY A 899      30.200  37.740  71.150  1.00  0.00           H
ATOM   3949  CA  GLY A 899      31.380  36.280  70.070  1.00  0.00           C
ATOM   3950  HA1 GLY A 899      30.490  35.680  70.000  1.00  0.00           H
ATOM   3951  HA2 GLY A 899      32.210  35.770  70.520  1.00  0.00           H
ATOM   3952  C   GLY A 899      31.730  36.500  68.610  1.00  0.00           C
ATOM   3953  O   GLY A 899      31.880  37.610  68.140  1.00  0.00           O
ATOM   3954  N   TRP A 900      32.050  35.320  67.960  1.00  0.00           N
ATOM   3955  HN  TRP A 900      32.000  34.470  68.470  1.00  0.00           H
ATOM   3956  CA  TRP A 900      32.460  35.310  66.550  1.00  0.00           C
ATOM   3957  HA  TRP A 900      33.240  36.050  66.420  1.00  0.00           H
ATOM   3958  CB  TRP A 900      32.960  33.960  66.040  1.00  0.00           C
ATOM   3959  HB1 TRP A 900      33.110  33.910  64.950  1.00  0.00           H
ATOM   3960  HB2 TRP A 900      32.160  33.240  66.310  1.00  0.00           H
ATOM   3961  CG  TRP A 900      34.270  33.560  66.700  1.00  0.00           C
ATOM   3962  CD1 TRP A 900      34.550  32.410  67.400  1.00  0.00           C
ATOM   3963  HD1 TRP A 900      33.800  31.700  67.700  1.00  0.00           H
ATOM   3964  NE1 TRP A 900      35.910  32.440  67.740  1.00  0.00           N
ATOM   3965  HE1 TRP A 900      36.370  31.810  68.330  1.00  0.00           H
ATOM   3966  CE2 TRP A 900      36.510  33.460  67.060  1.00  0.00           C
ATOM   3967  CD2 TRP A 900      35.490  34.150  66.330  1.00  0.00           C
ATOM   3968  CE3 TRP A 900      35.850  35.290  65.550  1.00  0.00           C
ATOM   3969  HE3 TRP A 900      35.100  35.880  65.050  1.00  0.00           H
ATOM   3970  CZ3 TRP A 900      37.110  35.850  65.690  1.00  0.00           C
ATOM   3971  HZ3 TRP A 900      37.330  36.720  65.080  1.00  0.00           H
ATOM   3972  CZ2 TRP A 900      37.900  33.930  67.010  1.00  0.00           C
ATOM   3973  HZ2 TRP A 900      38.710  33.360  67.440  1.00  0.00           H
ATOM   3974  CH2 TRP A 900      38.150  35.150  66.350  1.00  0.00           C
ATOM   3975  HH2 TRP A 900      39.130  35.570  66.220  1.00  0.00           H
ATOM   3976  C   TRP A 900      31.400  35.750  65.600  1.00  0.00           C
ATOM   3977  O   TRP A 900      31.520  36.640  64.810  1.00  0.00           O
ATOM   3978  N   ILE A 901      30.190  35.160  65.880  1.00  0.00           N
ATOM   3979  HN  ILE A 901      30.090  34.600  66.700  1.00  0.00           H
ATOM   3980  CA  ILE A 901      28.950  35.620  65.240  1.00  0.00           C
ATOM   3981  HA  ILE A 901      29.210  36.230  64.390  1.00  0.00           H
ATOM   3982  CB  ILE A 901      28.150  34.380  64.740  1.00  0.00           C
ATOM   3983  HB  ILE A 901      27.870  33.790  65.640  1.00  0.00           H
ATOM   3984  CG2 ILE A 901      26.860  34.800  63.990  1.00  0.00           C
ATOM   3985 HG21 ILE A 901      26.440  35.640  64.590  1.00  0.00           H
ATOM   3986 HG22 ILE A 901      26.060  34.060  64.140  1.00  0.00           H
ATOM   3987 HG23 ILE A 901      27.010  34.900  62.890  1.00  0.00           H
ATOM   3988  CG1 ILE A 901      28.990  33.530  63.780  1.00  0.00           C
ATOM   3989 HG11 ILE A 901      28.300  32.690  63.520  1.00  0.00           H
ATOM   3990 HG12 ILE A 901      29.840  33.070  64.340  1.00  0.00           H
ATOM   3991  CD  ILE A 901      29.720  34.220  62.590  1.00  0.00           C
ATOM   3992  HD1 ILE A 901      30.240  33.390  62.080  1.00  0.00           H
ATOM   3993  HD2 ILE A 901      30.450  34.940  63.010  1.00  0.00           H
ATOM   3994  HD3 ILE A 901      28.970  34.720  61.940  1.00  0.00           H
ATOM   3995  C   ILE A 901      28.230  36.590  66.210  1.00  0.00           C
ATOM   3996  O   ILE A 901      27.820  36.260  67.300  1.00  0.00           O
ATOM   3997  N   ILE A 902      28.020  37.790  65.690  1.00  0.00           N
ATOM   3998  HN  ILE A 902      28.320  38.070  64.770  1.00  0.00           H
ATOM   3999  CA  ILE A 902      27.060  38.790  66.270  1.00  0.00           C
ATOM   4000  HA  ILE A 902      26.620  38.510  67.220  1.00  0.00           H
ATOM   4001  CB  ILE A 902      27.760  40.200  66.490  1.00  0.00           C
ATOM   4002  HB  ILE A 902      27.060  41.010  66.770  1.00  0.00           H
ATOM   4003  CG2 ILE A 902      28.540  39.980  67.820  1.00  0.00           C
ATOM   4004 HG21 ILE A 902      27.820  39.690  68.620  1.00  0.00           H
ATOM   4005 HG22 ILE A 902      29.070  40.840  68.290  1.00  0.00           H
ATOM   4006 HG23 ILE A 902      29.220  39.090  67.830  1.00  0.00           H
ATOM   4007  CG1 ILE A 902      28.630  40.680  65.360  1.00  0.00           C
ATOM   4008 HG11 ILE A 902      29.270  39.840  65.040  1.00  0.00           H
ATOM   4009 HG12 ILE A 902      29.240  41.510  65.770  1.00  0.00           H
ATOM   4010  CD  ILE A 902      27.840  41.260  64.210  1.00  0.00           C
ATOM   4011  HD1 ILE A 902      27.130  40.490  63.810  1.00  0.00           H
ATOM   4012  HD2 ILE A 902      28.490  41.610  63.380  1.00  0.00           H
ATOM   4013  HD3 ILE A 902      27.280  42.190  64.410  1.00  0.00           H
ATOM   4014  C   ILE A 902      25.990  38.910  65.140  1.00  0.00           C
ATOM   4015  O   ILE A 902      26.120  38.480  63.990  1.00  0.00           O
ATOM   4016  N   SER A 903      24.900  39.460  65.510  1.00  0.00           N
ATOM   4017  HN  SER A 903      24.820  39.760  66.460  1.00  0.00           H
ATOM   4018  CA  SER A 903      23.670  39.690  64.710  1.00  0.00           C
ATOM   4019  HA  SER A 903      23.510  38.850  64.040  1.00  0.00           H
ATOM   4020  CB  SER A 903      22.440  39.930  65.620  1.00  0.00           C
ATOM   4021  HB1 SER A 903      22.520  40.790  66.320  1.00  0.00           H
ATOM   4022  HB2 SER A 903      22.440  39.070  66.310  1.00  0.00           H
ATOM   4023  OG  SER A 903      21.220  39.940  64.930  1.00  0.00           O
ATOM   4024  HG1 SER A 903      21.290  40.700  64.350  1.00  0.00           H
ATOM   4025  C   SER A 903      23.900  40.940  63.910  1.00  0.00           C
ATOM   4026  O   SER A 903      24.260  41.860  64.620  1.00  0.00           O
ATOM   4027  N   PRO A 904      23.810  41.040  62.660  1.00  0.00           N
ATOM   4028  CD  PRO A 904      23.990  39.940  61.770  1.00  0.00           C
ATOM   4029  HD1 PRO A 904      22.950  39.550  61.680  1.00  0.00           H
ATOM   4030  HD2 PRO A 904      24.760  39.230  62.130  1.00  0.00           H
ATOM   4031  CA  PRO A 904      24.070  42.370  62.060  1.00  0.00           C
ATOM   4032  HA  PRO A 904      25.050  42.610  62.450  1.00  0.00           H
ATOM   4033  CB  PRO A 904      24.040  42.080  60.550  1.00  0.00           C
ATOM   4034  HB1 PRO A 904      24.680  42.750  59.950  1.00  0.00           H
ATOM   4035  HB2 PRO A 904      23.020  42.240  60.130  1.00  0.00           H
ATOM   4036  CG  PRO A 904      24.470  40.590  60.470  1.00  0.00           C
ATOM   4037  HG1 PRO A 904      24.120  40.190  59.490  1.00  0.00           H
ATOM   4038  HG2 PRO A 904      25.570  40.460  60.490  1.00  0.00           H
ATOM   4039  C   PRO A 904      23.220  43.620  62.500  1.00  0.00           C
ATOM   4040  O   PRO A 904      22.030  43.490  62.550  1.00  0.00           O
ATOM   4041  N   LEU A 905      23.940  44.700  62.880  1.00  0.00           N
ATOM   4042  HN  LEU A 905      24.920  44.560  62.940  1.00  0.00           H
ATOM   4043  CA  LEU A 905      23.460  46.030  63.300  1.00  0.00           C
ATOM   4044  HA  LEU A 905      24.300  46.610  63.630  1.00  0.00           H
ATOM   4045  CB  LEU A 905      22.800  46.760  62.190  1.00  0.00           C
ATOM   4046  HB1 LEU A 905      22.550  47.780  62.540  1.00  0.00           H
ATOM   4047  HB2 LEU A 905      21.840  46.270  61.920  1.00  0.00           H
ATOM   4048  CG  LEU A 905      23.640  46.980  60.900  1.00  0.00           C
ATOM   4049  HG  LEU A 905      24.030  45.990  60.570  1.00  0.00           H
ATOM   4050  CD1 LEU A 905      22.820  47.640  59.780  1.00  0.00           C
ATOM   4051 HD11 LEU A 905      23.330  47.430  58.810  1.00  0.00           H
ATOM   4052 HD12 LEU A 905      22.790  48.740  59.820  1.00  0.00           H
ATOM   4053 HD13 LEU A 905      21.780  47.250  59.740  1.00  0.00           H
ATOM   4054  CD2 LEU A 905      24.900  47.830  61.170  1.00  0.00           C
ATOM   4055 HD21 LEU A 905      24.590  48.860  61.420  1.00  0.00           H
ATOM   4056 HD22 LEU A 905      25.610  47.960  60.320  1.00  0.00           H
ATOM   4057 HD23 LEU A 905      25.410  47.300  62.000  1.00  0.00           H
ATOM   4058  C   LEU A 905      22.590  46.000  64.600  1.00  0.00           C
ATOM   4059  O   LEU A 905      21.920  47.040  64.960  1.00  0.00           O
ATOM   4060  N   GLY A 906      22.670  44.860  65.370  1.00  0.00           N
ATOM   4061  HN  GLY A 906      23.190  44.130  64.940  1.00  0.00           H
ATOM   4062  CA  GLY A 906      21.870  44.640  66.630  1.00  0.00           C
ATOM   4063  HA1 GLY A 906      21.920  43.570  66.800  1.00  0.00           H
ATOM   4064  HA2 GLY A 906      20.880  44.980  66.380  1.00  0.00           H
ATOM   4065  C   GLY A 906      22.380  45.320  67.850  1.00  0.00           C
ATOM   4066  O   GLY A 906      21.670  45.930  68.610  1.00  0.00           O
ATOM   4067  N   ASP A 907      23.680  45.310  68.020  1.00  0.00           N
ATOM   4068  HN  ASP A 907      24.260  44.860  67.330  1.00  0.00           H
ATOM   4069  CA  ASP A 907      24.320  45.730  69.260  1.00  0.00           C
ATOM   4070  HA  ASP A 907      23.650  45.670  70.090  1.00  0.00           H
ATOM   4071  CB  ASP A 907      25.710  44.980  69.450  1.00  0.00           C
ATOM   4072  HB1 ASP A 907      26.360  45.400  70.240  1.00  0.00           H
ATOM   4073  HB2 ASP A 907      26.320  45.070  68.520  1.00  0.00           H
ATOM   4074  CG  ASP A 907      25.370  43.510  69.780  1.00  0.00           C
ATOM   4075  OD1 ASP A 907      24.360  43.220  70.460  1.00  0.00           O
ATOM   4076  OD2 ASP A 907      26.170  42.640  69.260  1.00  0.00           O
ATOM   4077  C   ASP A 907      24.630  47.220  69.240  1.00  0.00           C
ATOM   4078  O   ASP A 907      25.500  47.660  70.030  1.00  0.00           O
ATOM   4079  N   ASN A 908      24.030  48.010  68.270  1.00  0.00           N
ATOM   4080  HN  ASN A 908      23.360  47.590  67.650  1.00  0.00           H
ATOM   4081  CA  ASN A 908      24.420  49.420  68.060  1.00  0.00           C
ATOM   4082  HA  ASN A 908      25.300  49.590  68.670  1.00  0.00           H
ATOM   4083  CB  ASN A 908      24.830  49.680  66.550  1.00  0.00           C
ATOM   4084  HB1 ASN A 908      25.200  50.700  66.300  1.00  0.00           H
ATOM   4085  HB2 ASN A 908      23.970  49.480  65.900  1.00  0.00           H
ATOM   4086  CG  ASN A 908      25.950  48.760  66.030  1.00  0.00           C
ATOM   4087  OD1 ASN A 908      25.790  48.180  64.980  1.00  0.00           O
ATOM   4088  ND2 ASN A 908      27.110  48.640  66.780  1.00  0.00           N
ATOM   4089 HD21 ASN A 908      27.640  47.850  66.480  1.00  0.00           H
ATOM   4090 HD22 ASN A 908      27.160  49.100  67.660  1.00  0.00           H
ATOM   4091  C   ASN A 908      23.220  50.260  68.300  1.00  0.00           C
ATOM   4092  O   ASN A 908      22.190  50.120  67.620  1.00  0.00           O
ATOM   4093  N   PRO A 909      23.240  51.230  69.240  1.00  0.00           N
ATOM   4094  CD  PRO A 909      24.320  51.430  70.220  1.00  0.00           C
ATOM   4095  HD1 PRO A 909      25.040  52.110  69.700  1.00  0.00           H
ATOM   4096  HD2 PRO A 909      24.820  50.490  70.520  1.00  0.00           H
ATOM   4097  CA  PRO A 909      22.180  52.270  69.440  1.00  0.00           C
ATOM   4098  HA  PRO A 909      21.220  51.840  69.700  1.00  0.00           H
ATOM   4099  CB  PRO A 909      22.640  53.070  70.630  1.00  0.00           C
ATOM   4100  HB1 PRO A 909      21.830  53.470  71.300  1.00  0.00           H
ATOM   4101  HB2 PRO A 909      23.240  53.950  70.320  1.00  0.00           H
ATOM   4102  CG  PRO A 909      23.650  52.110  71.340  1.00  0.00           C
ATOM   4103  HG1 PRO A 909      24.340  52.490  72.120  1.00  0.00           H
ATOM   4104  HG2 PRO A 909      23.000  51.350  71.850  1.00  0.00           H
ATOM   4105  C   PRO A 909      21.980  53.090  68.210  1.00  0.00           C
ATOM   4106  O   PRO A 909      22.920  53.350  67.440  1.00  0.00           O
ATOM   4107  N   TRP A 910      20.730  53.510  67.840  1.00  0.00           N
ATOM   4108  HN  TRP A 910      19.990  53.250  68.460  1.00  0.00           H
ATOM   4109  CA  TRP A 910      20.250  54.090  66.570  1.00  0.00           C
ATOM   4110  HA  TRP A 910      20.450  53.360  65.800  1.00  0.00           H
ATOM   4111  CB  TRP A 910      18.700  54.310  66.550  1.00  0.00           C
ATOM   4112  HB1 TRP A 910      18.320  54.960  67.370  1.00  0.00           H
ATOM   4113  HB2 TRP A 910      18.360  53.270  66.780  1.00  0.00           H
ATOM   4114  CG  TRP A 910      17.980  54.930  65.360  1.00  0.00           C
ATOM   4115  CD1 TRP A 910      17.310  54.450  64.320  1.00  0.00           C
ATOM   4116  HD1 TRP A 910      17.040  53.400  64.270  1.00  0.00           H
ATOM   4117  NE1 TRP A 910      16.740  55.510  63.590  1.00  0.00           N
ATOM   4118  HE1 TRP A 910      16.000  55.490  62.960  1.00  0.00           H
ATOM   4119  CE2 TRP A 910      17.070  56.710  64.150  1.00  0.00           C
ATOM   4120  CD2 TRP A 910      17.910  56.390  65.250  1.00  0.00           C
ATOM   4121  CE3 TRP A 910      18.360  57.500  65.970  1.00  0.00           C
ATOM   4122  HE3 TRP A 910      18.820  57.320  66.940  1.00  0.00           H
ATOM   4123  CZ3 TRP A 910      18.090  58.800  65.500  1.00  0.00           C
ATOM   4124  HZ3 TRP A 910      18.510  59.660  66.020  1.00  0.00           H
ATOM   4125  CZ2 TRP A 910      16.780  57.990  63.690  1.00  0.00           C
ATOM   4126  HZ2 TRP A 910      16.220  58.160  62.770  1.00  0.00           H
ATOM   4127  CH2 TRP A 910      17.220  59.090  64.380  1.00  0.00           C
ATOM   4128  HH2 TRP A 910      17.020  60.120  64.130  1.00  0.00           H
ATOM   4129  C   TRP A 910      21.090  55.330  66.260  1.00  0.00           C
ATOM   4130  O   TRP A 910      21.550  55.540  65.160  1.00  0.00           O
ATOM   4131  N   TRP A 911      21.350  56.270  67.260  1.00  0.00           N
ATOM   4132  HN  TRP A 911      20.950  56.200  68.180  1.00  0.00           H
ATOM   4133  CA  TRP A 911      22.170  57.450  67.020  1.00  0.00           C
ATOM   4134  HA  TRP A 911      21.700  58.040  66.240  1.00  0.00           H
ATOM   4135  CB  TRP A 911      22.100  58.380  68.300  1.00  0.00           C
ATOM   4136  HB1 TRP A 911      22.250  57.690  69.150  1.00  0.00           H
ATOM   4137  HB2 TRP A 911      21.050  58.760  68.270  1.00  0.00           H
ATOM   4138  CG  TRP A 911      23.070  59.570  68.360  1.00  0.00           C
ATOM   4139  CD1 TRP A 911      24.200  59.510  69.210  1.00  0.00           C
ATOM   4140  HD1 TRP A 911      24.430  58.650  69.820  1.00  0.00           H
ATOM   4141  NE1 TRP A 911      24.750  60.700  69.110  1.00  0.00           N
ATOM   4142  HE1 TRP A 911      25.560  60.980  69.580  1.00  0.00           H
ATOM   4143  CE2 TRP A 911      24.050  61.530  68.210  1.00  0.00           C
ATOM   4144  CD2 TRP A 911      22.990  60.870  67.720  1.00  0.00           C
ATOM   4145  CE3 TRP A 911      22.060  61.530  66.850  1.00  0.00           C
ATOM   4146  HE3 TRP A 911      21.300  60.940  66.350  1.00  0.00           H
ATOM   4147  CZ3 TRP A 911      22.280  62.860  66.600  1.00  0.00           C
ATOM   4148  HZ3 TRP A 911      21.920  63.500  65.810  1.00  0.00           H
ATOM   4149  CZ2 TRP A 911      24.210  62.920  68.010  1.00  0.00           C
ATOM   4150  HZ2 TRP A 911      24.960  63.490  68.560  1.00  0.00           H
ATOM   4151  CH2 TRP A 911      23.350  63.580  67.200  1.00  0.00           C
ATOM   4152  HH2 TRP A 911      23.640  64.560  66.840  1.00  0.00           H
ATOM   4153  C   TRP A 911      23.630  57.100  66.500  1.00  0.00           C
ATOM   4154  O   TRP A 911      24.190  57.570  65.540  1.00  0.00           O
ATOM   4155  N   THR A 912      24.300  56.110  67.190  1.00  0.00           N
ATOM   4156  HN  THR A 912      23.830  55.860  68.020  1.00  0.00           H
ATOM   4157  CA  THR A 912      25.540  55.400  66.850  1.00  0.00           C
ATOM   4158  HA  THR A 912      26.350  56.100  66.710  1.00  0.00           H
ATOM   4159  CB  THR A 912      25.910  54.450  68.000  1.00  0.00           C
ATOM   4160  HB  THR A 912      24.990  54.010  68.430  1.00  0.00           H
ATOM   4161  OG1 THR A 912      26.750  55.200  68.940  1.00  0.00           O
ATOM   4162  HG1 THR A 912      26.160  55.660  69.530  1.00  0.00           H
ATOM   4163  CG2 THR A 912      26.760  53.210  67.590  1.00  0.00           C
ATOM   4164 HG21 THR A 912      26.190  52.400  67.110  1.00  0.00           H
ATOM   4165 HG22 THR A 912      27.230  52.670  68.440  1.00  0.00           H
ATOM   4166 HG23 THR A 912      27.590  53.560  66.950  1.00  0.00           H
ATOM   4167  C   THR A 912      25.580  54.670  65.540  1.00  0.00           C
ATOM   4168  O   THR A 912      26.510  54.780  64.740  1.00  0.00           O
ATOM   4169  N   LEU A 913      24.460  53.990  65.330  1.00  0.00           N
ATOM   4170  HN  LEU A 913      23.830  53.830  66.080  1.00  0.00           H
ATOM   4171  CA  LEU A 913      24.190  53.350  64.070  1.00  0.00           C
ATOM   4172  HA  LEU A 913      25.000  52.640  64.010  1.00  0.00           H
ATOM   4173  CB  LEU A 913      22.910  52.500  64.210  1.00  0.00           C
ATOM   4174  HB1 LEU A 913      22.010  53.030  63.840  1.00  0.00           H
ATOM   4175  HB2 LEU A 913      22.750  52.380  65.310  1.00  0.00           H
ATOM   4176  CG  LEU A 913      22.950  51.110  63.520  1.00  0.00           C
ATOM   4177  HG  LEU A 913      23.810  50.470  63.770  1.00  0.00           H
ATOM   4178  CD1 LEU A 913      21.610  50.370  63.990  1.00  0.00           C
ATOM   4179 HD11 LEU A 913      21.510  49.320  63.640  1.00  0.00           H
ATOM   4180 HD12 LEU A 913      20.780  50.890  63.470  1.00  0.00           H
ATOM   4181 HD13 LEU A 913      21.490  50.390  65.100  1.00  0.00           H
ATOM   4182  CD2 LEU A 913      22.690  51.200  61.990  1.00  0.00           C
ATOM   4183 HD21 LEU A 913      23.550  51.650  61.460  1.00  0.00           H
ATOM   4184 HD22 LEU A 913      21.830  51.820  61.640  1.00  0.00           H
ATOM   4185 HD23 LEU A 913      22.650  50.170  61.560  1.00  0.00           H
ATOM   4186  C   LEU A 913      23.980  54.350  62.880  1.00  0.00           C
ATOM   4187  O   LEU A 913      24.380  54.120  61.760  1.00  0.00           O
ATOM   4188  N   LEU A 914      23.280  55.470  63.070  1.00  0.00           N
ATOM   4189  HN  LEU A 914      22.590  55.610  63.790  1.00  0.00           H
ATOM   4190  CA  LEU A 914      23.140  56.530  62.110  1.00  0.00           C
ATOM   4191  HA  LEU A 914      22.940  55.900  61.260  1.00  0.00           H
ATOM   4192  CB  LEU A 914      22.050  57.550  62.380  1.00  0.00           C
ATOM   4193  HB1 LEU A 914      22.260  58.540  61.930  1.00  0.00           H
ATOM   4194  HB2 LEU A 914      21.850  57.620  63.470  1.00  0.00           H
ATOM   4195  CG  LEU A 914      20.710  57.130  61.760  1.00  0.00           C
ATOM   4196  HG  LEU A 914      20.900  56.790  60.720  1.00  0.00           H
ATOM   4197  CD1 LEU A 914      20.160  55.870  62.380  1.00  0.00           C
ATOM   4198 HD11 LEU A 914      19.880  56.010  63.440  1.00  0.00           H
ATOM   4199 HD12 LEU A 914      21.010  55.170  62.420  1.00  0.00           H
ATOM   4200 HD13 LEU A 914      19.280  55.430  61.820  1.00  0.00           H
ATOM   4201  CD2 LEU A 914      19.650  58.240  61.830  1.00  0.00           C
ATOM   4202 HD21 LEU A 914      19.350  58.450  62.880  1.00  0.00           H
ATOM   4203 HD22 LEU A 914      18.720  57.880  61.360  1.00  0.00           H
ATOM   4204 HD23 LEU A 914      20.080  59.120  61.300  1.00  0.00           H
ATOM   4205  C   LEU A 914      24.530  57.220  61.750  1.00  0.00           C
ATOM   4206  O   LEU A 914      24.980  57.390  60.610  1.00  0.00           O
ATOM   4207  N   ILE A 915      25.220  57.520  62.850  1.00  0.00           N
ATOM   4208  HN  ILE A 915      24.900  57.150  63.720  1.00  0.00           H
ATOM   4209  CA  ILE A 915      26.590  58.010  62.840  1.00  0.00           C
ATOM   4210  HA  ILE A 915      26.480  58.930  62.280  1.00  0.00           H
ATOM   4211  CB  ILE A 915      26.990  58.310  64.300  1.00  0.00           C
ATOM   4212  HB  ILE A 915      26.390  57.660  64.970  1.00  0.00           H
ATOM   4213  CG2 ILE A 915      28.500  58.020  64.740  1.00  0.00           C
ATOM   4214 HG21 ILE A 915      28.600  58.370  65.790  1.00  0.00           H
ATOM   4215 HG22 ILE A 915      29.300  58.350  64.040  1.00  0.00           H
ATOM   4216 HG23 ILE A 915      28.550  56.920  64.720  1.00  0.00           H
ATOM   4217  CG1 ILE A 915      26.580  59.780  64.610  1.00  0.00           C
ATOM   4218 HG11 ILE A 915      25.500  59.930  64.430  1.00  0.00           H
ATOM   4219 HG12 ILE A 915      27.120  60.570  64.060  1.00  0.00           H
ATOM   4220  CD  ILE A 915      26.750  60.190  66.080  1.00  0.00           C
ATOM   4221  HD1 ILE A 915      26.310  59.600  66.910  1.00  0.00           H
ATOM   4222  HD2 ILE A 915      26.200  61.140  66.210  1.00  0.00           H
ATOM   4223  HD3 ILE A 915      27.820  60.230  66.390  1.00  0.00           H
ATOM   4224  C   ILE A 915      27.560  57.140  62.050  1.00  0.00           C
ATOM   4225  O   ILE A 915      28.460  57.600  61.400  1.00  0.00           O
ATOM   4226  N   ALA A 916      27.400  55.780  62.220  1.00  0.00           N
ATOM   4227  HN  ALA A 916      26.830  55.480  62.980  1.00  0.00           H
ATOM   4228  CA  ALA A 916      28.270  54.770  61.620  1.00  0.00           C
ATOM   4229  HA  ALA A 916      29.300  55.030  61.770  1.00  0.00           H
ATOM   4230  CB  ALA A 916      27.780  53.370  62.100  1.00  0.00           C
ATOM   4231  HB1 ALA A 916      28.480  52.570  61.790  1.00  0.00           H
ATOM   4232  HB2 ALA A 916      26.790  53.090  61.660  1.00  0.00           H
ATOM   4233  HB3 ALA A 916      27.710  53.320  63.210  1.00  0.00           H
ATOM   4234  C   ALA A 916      28.240  54.760  60.060  1.00  0.00           C
ATOM   4235  O   ALA A 916      29.190  54.370  59.390  1.00  0.00           O
ATOM   4236  N   ALA A 917      27.070  55.240  59.490  1.00  0.00           N
ATOM   4237  HN  ALA A 917      26.300  55.740  59.910  1.00  0.00           H
ATOM   4238  CA  ALA A 917      27.000  55.380  58.100  1.00  0.00           C
ATOM   4239  HA  ALA A 917      27.160  54.440  57.610  1.00  0.00           H
ATOM   4240  CB  ALA A 917      25.600  55.700  57.550  1.00  0.00           C
ATOM   4241  HB1 ALA A 917      25.360  56.270  56.630  1.00  0.00           H
ATOM   4242  HB2 ALA A 917      25.060  56.370  58.270  1.00  0.00           H
ATOM   4243  HB3 ALA A 917      24.990  54.780  57.620  1.00  0.00           H
ATOM   4244  C   ALA A 917      27.960  56.400  57.510  1.00  0.00           C
ATOM   4245  O   ALA A 917      28.520  56.220  56.440  1.00  0.00           O
ATOM   4246  N   ILE A 918      28.270  57.580  58.150  1.00  0.00           N
ATOM   4247  HN  ILE A 918      27.970  57.810  59.070  1.00  0.00           H
ATOM   4248  CA  ILE A 918      29.140  58.580  57.420  1.00  0.00           C
ATOM   4249  HA  ILE A 918      28.890  58.510  56.370  1.00  0.00           H
ATOM   4250  CB  ILE A 918      28.970  59.980  57.970  1.00  0.00           C
ATOM   4251  HB  ILE A 918      28.730  59.990  59.050  1.00  0.00           H
ATOM   4252  CG2 ILE A 918      30.170  60.930  57.770  1.00  0.00           C
ATOM   4253 HG21 ILE A 918      30.450  60.920  56.700  1.00  0.00           H
ATOM   4254 HG22 ILE A 918      31.020  60.530  58.360  1.00  0.00           H
ATOM   4255 HG23 ILE A 918      29.980  61.990  58.070  1.00  0.00           H
ATOM   4256  CG1 ILE A 918      27.720  60.740  57.360  1.00  0.00           C
ATOM   4257 HG11 ILE A 918      27.870  60.750  56.260  1.00  0.00           H
ATOM   4258 HG12 ILE A 918      27.720  61.770  57.780  1.00  0.00           H
ATOM   4259  CD  ILE A 918      26.370  60.200  57.770  1.00  0.00           C
ATOM   4260  HD1 ILE A 918      26.310  59.170  57.350  1.00  0.00           H
ATOM   4261  HD2 ILE A 918      25.640  60.940  57.380  1.00  0.00           H
ATOM   4262  HD3 ILE A 918      26.320  60.210  58.880  1.00  0.00           H
ATOM   4263  C   ILE A 918      30.640  58.190  57.230  1.00  0.00           C
ATOM   4264  O   ILE A 918      31.010  58.220  56.060  1.00  0.00           O
ATOM   4265  N   PRO A 919      31.370  57.760  58.150  1.00  0.00           N
ATOM   4266  CD  PRO A 919      31.100  57.850  59.560  1.00  0.00           C
ATOM   4267  HD1 PRO A 919      30.470  56.980  59.840  1.00  0.00           H
ATOM   4268  HD2 PRO A 919      30.550  58.800  59.760  1.00  0.00           H
ATOM   4269  CA  PRO A 919      32.520  56.870  57.920  1.00  0.00           C
ATOM   4270  HA  PRO A 919      33.230  57.550  57.460  1.00  0.00           H
ATOM   4271  CB  PRO A 919      32.920  56.370  59.280  1.00  0.00           C
ATOM   4272  HB1 PRO A 919      34.020  56.130  59.260  1.00  0.00           H
ATOM   4273  HB2 PRO A 919      32.420  55.430  59.550  1.00  0.00           H
ATOM   4274  CG  PRO A 919      32.430  57.540  60.210  1.00  0.00           C
ATOM   4275  HG1 PRO A 919      32.500  57.260  61.280  1.00  0.00           H
ATOM   4276  HG2 PRO A 919      33.050  58.460  60.140  1.00  0.00           H
ATOM   4277  C   PRO A 919      32.440  55.770  56.900  1.00  0.00           C
ATOM   4278  O   PRO A 919      33.320  55.590  56.020  1.00  0.00           O
ATOM   4279  N   ALA A 920      31.380  54.930  57.060  1.00  0.00           N
ATOM   4280  HN  ALA A 920      30.780  55.110  57.850  1.00  0.00           H
ATOM   4281  CA  ALA A 920      31.180  53.850  56.100  1.00  0.00           C
ATOM   4282  HA  ALA A 920      32.070  53.230  56.080  1.00  0.00           H
ATOM   4283  CB  ALA A 920      29.990  52.980  56.540  1.00  0.00           C
ATOM   4284  HB1 ALA A 920      30.090  52.610  57.580  1.00  0.00           H
ATOM   4285  HB2 ALA A 920      29.940  52.110  55.850  1.00  0.00           H
ATOM   4286  HB3 ALA A 920      29.010  53.500  56.450  1.00  0.00           H
ATOM   4287  C   ALA A 920      30.930  54.250  54.670  1.00  0.00           C
ATOM   4288  O   ALA A 920      31.430  53.580  53.720  1.00  0.00           O
ATOM   4289  N   LEU A 921      30.130  55.370  54.420  1.00  0.00           N
ATOM   4290  HN  LEU A 921      29.730  55.770  55.240  1.00  0.00           H
ATOM   4291  CA  LEU A 921      29.890  56.050  53.150  1.00  0.00           C
ATOM   4292  HA  LEU A 921      29.510  55.270  52.500  1.00  0.00           H
ATOM   4293  CB  LEU A 921      28.900  57.240  53.180  1.00  0.00           C
ATOM   4294  HB1 LEU A 921      29.000  57.920  52.310  1.00  0.00           H
ATOM   4295  HB2 LEU A 921      29.210  57.900  54.020  1.00  0.00           H
ATOM   4296  CG  LEU A 921      27.360  57.050  53.440  1.00  0.00           C
ATOM   4297  HG  LEU A 921      27.280  56.130  54.060  1.00  0.00           H
ATOM   4298  CD1 LEU A 921      26.620  58.210  54.070  1.00  0.00           C
ATOM   4299 HD11 LEU A 921      25.550  57.900  54.110  1.00  0.00           H
ATOM   4300 HD12 LEU A 921      26.680  59.090  53.390  1.00  0.00           H
ATOM   4301 HD13 LEU A 921      27.060  58.420  55.070  1.00  0.00           H
ATOM   4302  CD2 LEU A 921      26.690  56.650  52.070  1.00  0.00           C
ATOM   4303 HD21 LEU A 921      26.960  55.620  51.760  1.00  0.00           H
ATOM   4304 HD22 LEU A 921      26.910  57.480  51.370  1.00  0.00           H
ATOM   4305 HD23 LEU A 921      25.590  56.530  52.180  1.00  0.00           H
ATOM   4306  C   LEU A 921      31.220  56.530  52.620  1.00  0.00           C
ATOM   4307  O   LEU A 921      31.500  56.190  51.480  1.00  0.00           O
ATOM   4308  N   LEU A 922      32.090  57.270  53.350  1.00  0.00           N
ATOM   4309  HN  LEU A 922      31.900  57.490  54.300  1.00  0.00           H
ATOM   4310  CA  LEU A 922      33.430  57.570  52.950  1.00  0.00           C
ATOM   4311  HA  LEU A 922      33.290  58.120  52.030  1.00  0.00           H
ATOM   4312  CB  LEU A 922      34.120  58.550  54.040  1.00  0.00           C
ATOM   4313  HB1 LEU A 922      35.140  58.710  53.630  1.00  0.00           H
ATOM   4314  HB2 LEU A 922      34.180  58.010  55.010  1.00  0.00           H
ATOM   4315  CG  LEU A 922      33.530  59.900  54.200  1.00  0.00           C
ATOM   4316  HG  LEU A 922      32.470  59.900  54.520  1.00  0.00           H
ATOM   4317  CD1 LEU A 922      34.200  60.670  55.280  1.00  0.00           C
ATOM   4318 HD11 LEU A 922      33.700  61.630  55.520  1.00  0.00           H
ATOM   4319 HD12 LEU A 922      35.250  60.960  55.100  1.00  0.00           H
ATOM   4320 HD13 LEU A 922      34.040  59.990  56.150  1.00  0.00           H
ATOM   4321  CD2 LEU A 922      33.600  60.720  52.900  1.00  0.00           C
ATOM   4322 HD21 LEU A 922      34.660  60.730  52.540  1.00  0.00           H
ATOM   4323 HD22 LEU A 922      33.190  61.730  53.070  1.00  0.00           H
ATOM   4324 HD23 LEU A 922      32.860  60.240  52.230  1.00  0.00           H
ATOM   4325  C   LEU A 922      34.320  56.380  52.590  1.00  0.00           C
ATOM   4326  O   LEU A 922      35.050  56.400  51.600  1.00  0.00           O
ATOM   4327  N   CYS A 923      34.380  55.300  53.400  1.00  0.00           N
ATOM   4328  HN  CYS A 923      34.180  55.320  54.370  1.00  0.00           H
ATOM   4329  CA  CYS A 923      35.020  54.040  53.170  1.00  0.00           C
ATOM   4330  HA  CYS A 923      36.090  54.100  53.050  1.00  0.00           H
ATOM   4331  CB  CYS A 923      34.840  53.180  54.450  1.00  0.00           C
ATOM   4332  HB1 CYS A 923      33.820  53.200  54.870  1.00  0.00           H
ATOM   4333  HB2 CYS A 923      35.470  53.710  55.190  1.00  0.00           H
ATOM   4334  SG  CYS A 923      35.490  51.450  54.270  1.00  0.00           S
ATOM   4335  HG1 CYS A 923      34.450  50.770  54.700  1.00  0.00           H
ATOM   4336  C   CYS A 923      34.510  53.240  51.920  1.00  0.00           C
ATOM   4337  O   CYS A 923      35.320  52.610  51.240  1.00  0.00           O
ATOM   4338  N   THR A 924      33.160  53.340  51.540  1.00  0.00           N
ATOM   4339  HN  THR A 924      32.590  53.800  52.220  1.00  0.00           H
ATOM   4340  CA  THR A 924      32.670  52.670  50.320  1.00  0.00           C
ATOM   4341  HA  THR A 924      32.890  51.630  50.410  1.00  0.00           H
ATOM   4342  CB  THR A 924      31.160  52.740  50.160  1.00  0.00           C
ATOM   4343  HB  THR A 924      30.960  53.810  49.970  1.00  0.00           H
ATOM   4344  OG1 THR A 924      30.510  52.190  51.290  1.00  0.00           O
ATOM   4345  HG1 THR A 924      30.760  52.690  52.080  1.00  0.00           H
ATOM   4346  CG2 THR A 924      30.650  51.890  49.020  1.00  0.00           C
ATOM   4347 HG21 THR A 924      29.540  51.960  48.920  1.00  0.00           H
ATOM   4348 HG22 THR A 924      30.880  50.820  49.220  1.00  0.00           H
ATOM   4349 HG23 THR A 924      31.010  52.220  48.020  1.00  0.00           H
ATOM   4350  C   THR A 924      33.340  53.160  48.990  1.00  0.00           C
ATOM   4351  O   THR A 924      33.490  52.420  48.000  1.00  0.00           O
ATOM   4352  N   ILE A 925      33.740  54.490  48.960  1.00  0.00           N
ATOM   4353  HN  ILE A 925      33.650  55.020  49.790  1.00  0.00           H
ATOM   4354  CA  ILE A 925      34.480  55.100  47.910  1.00  0.00           C
ATOM   4355  HA  ILE A 925      33.970  54.930  46.980  1.00  0.00           H
ATOM   4356  CB  ILE A 925      34.550  56.590  48.120  1.00  0.00           C
ATOM   4357  HB  ILE A 925      35.020  56.790  49.110  1.00  0.00           H
ATOM   4358  CG2 ILE A 925      35.430  57.220  47.000  1.00  0.00           C
ATOM   4359 HG21 ILE A 925      35.050  56.870  46.010  1.00  0.00           H
ATOM   4360 HG22 ILE A 925      36.520  56.990  47.020  1.00  0.00           H
ATOM   4361 HG23 ILE A 925      35.350  58.320  47.060  1.00  0.00           H
ATOM   4362  CG1 ILE A 925      33.240  57.200  48.000  1.00  0.00           C
ATOM   4363 HG11 ILE A 925      32.440  56.580  48.480  1.00  0.00           H
ATOM   4364 HG12 ILE A 925      32.970  57.290  46.920  1.00  0.00           H
ATOM   4365  CD  ILE A 925      33.280  58.540  48.740  1.00  0.00           C
ATOM   4366  HD1 ILE A 925      33.520  58.380  49.810  1.00  0.00           H
ATOM   4367  HD2 ILE A 925      32.370  59.180  48.750  1.00  0.00           H
ATOM   4368  HD3 ILE A 925      34.080  59.160  48.290  1.00  0.00           H
ATOM   4369  C   ILE A 925      35.860  54.390  47.860  1.00  0.00           C
ATOM   4370  O   ILE A 925      36.440  54.110  46.820  1.00  0.00           O
ATOM   4371  N   LEU A 926      36.470  54.050  49.040  1.00  0.00           N
ATOM   4372  HN  LEU A 926      35.970  53.980  49.910  1.00  0.00           H
ATOM   4373  CA  LEU A 926      37.820  53.500  49.120  1.00  0.00           C
ATOM   4374  HA  LEU A 926      38.460  54.180  48.580  1.00  0.00           H
ATOM   4375  CB  LEU A 926      38.460  53.480  50.460  1.00  0.00           C
ATOM   4376  HB1 LEU A 926      39.560  53.380  50.370  1.00  0.00           H
ATOM   4377  HB2 LEU A 926      37.980  52.660  51.050  1.00  0.00           H
ATOM   4378  CG  LEU A 926      38.450  54.820  51.260  1.00  0.00           C
ATOM   4379  HG  LEU A 926      37.420  55.210  51.280  1.00  0.00           H
ATOM   4380  CD1 LEU A 926      38.990  54.570  52.690  1.00  0.00           C
ATOM   4381 HD11 LEU A 926      38.550  55.280  53.430  1.00  0.00           H
ATOM   4382 HD12 LEU A 926      40.090  54.530  52.720  1.00  0.00           H
ATOM   4383 HD13 LEU A 926      38.630  53.590  53.090  1.00  0.00           H
ATOM   4384  CD2 LEU A 926      39.290  56.010  50.540  1.00  0.00           C
ATOM   4385 HD21 LEU A 926      39.100  56.960  51.060  1.00  0.00           H
ATOM   4386 HD22 LEU A 926      38.700  56.060  49.600  1.00  0.00           H
ATOM   4387 HD23 LEU A 926      40.360  55.730  50.550  1.00  0.00           H
ATOM   4388  C   LEU A 926      38.010  52.100  48.540  1.00  0.00           C
ATOM   4389  O   LEU A 926      38.900  51.760  47.750  1.00  0.00           O
ATOM   4390  N   ILE A 927      37.070  51.180  48.900  1.00  0.00           N
ATOM   4391  HN  ILE A 927      36.440  51.360  49.660  1.00  0.00           H
ATOM   4392  CA  ILE A 927      36.860  49.780  48.450  1.00  0.00           C
ATOM   4393  HA  ILE A 927      37.820  49.310  48.590  1.00  0.00           H
ATOM   4394  CB  ILE A 927      35.760  49.080  49.260  1.00  0.00           C
ATOM   4395  HB  ILE A 927      34.820  49.650  49.090  1.00  0.00           H
ATOM   4396  CG2 ILE A 927      35.560  47.590  48.790  1.00  0.00           C
ATOM   4397 HG21 ILE A 927      35.420  47.450  47.710  1.00  0.00           H
ATOM   4398 HG22 ILE A 927      34.720  47.020  49.260  1.00  0.00           H
ATOM   4399 HG23 ILE A 927      36.500  47.040  49.000  1.00  0.00           H
ATOM   4400  CG1 ILE A 927      36.050  49.020  50.820  1.00  0.00           C
ATOM   4401 HG11 ILE A 927      35.290  48.330  51.260  1.00  0.00           H
ATOM   4402 HG12 ILE A 927      35.750  50.070  51.080  1.00  0.00           H
ATOM   4403  CD  ILE A 927      37.430  48.580  51.270  1.00  0.00           C
ATOM   4404  HD1 ILE A 927      37.650  47.500  51.070  1.00  0.00           H
ATOM   4405  HD2 ILE A 927      37.470  48.690  52.370  1.00  0.00           H
ATOM   4406  HD3 ILE A 927      38.290  49.170  50.890  1.00  0.00           H
ATOM   4407  C   ILE A 927      36.590  49.680  46.910  1.00  0.00           C
ATOM   4408  O   ILE A 927      37.290  48.910  46.300  1.00  0.00           O
ATOM   4409  N   PHE A 928      35.750  50.510  46.380  1.00  0.00           N
ATOM   4410  HN  PHE A 928      35.260  51.100  47.020  1.00  0.00           H
ATOM   4411  CA  PHE A 928      35.460  50.800  45.030  1.00  0.00           C
ATOM   4412  HA  PHE A 928      35.150  49.890  44.530  1.00  0.00           H
ATOM   4413  CB  PHE A 928      34.330  51.890  45.000  1.00  0.00           C
ATOM   4414  HB1 PHE A 928      34.630  52.830  45.510  1.00  0.00           H
ATOM   4415  HB2 PHE A 928      33.540  51.450  45.640  1.00  0.00           H
ATOM   4416  CG  PHE A 928      33.670  52.160  43.710  1.00  0.00           C
ATOM   4417  CD1 PHE A 928      33.170  51.040  42.980  1.00  0.00           C
ATOM   4418  HD1 PHE A 928      33.280  50.100  43.500  1.00  0.00           H
ATOM   4419  CE1 PHE A 928      32.820  51.240  41.670  1.00  0.00           C
ATOM   4420  HE1 PHE A 928      32.360  50.460  41.070  1.00  0.00           H
ATOM   4421  CZ  PHE A 928      33.010  52.500  41.040  1.00  0.00           C
ATOM   4422  HZ  PHE A 928      32.770  52.720  40.010  1.00  0.00           H
ATOM   4423  CD2 PHE A 928      33.790  53.440  43.120  1.00  0.00           C
ATOM   4424  HD2 PHE A 928      34.250  54.280  43.610  1.00  0.00           H
ATOM   4425  CE2 PHE A 928      33.540  53.600  41.740  1.00  0.00           C
ATOM   4426  HE2 PHE A 928      33.760  54.530  41.250  1.00  0.00           H
ATOM   4427  C   PHE A 928      36.700  51.240  44.240  1.00  0.00           C
ATOM   4428  O   PHE A 928      37.010  50.660  43.200  1.00  0.00           O
ATOM   4429  N   MET A 929      37.460  52.300  44.700  1.00  0.00           N
ATOM   4430  HN  MET A 929      37.090  52.710  45.530  1.00  0.00           H
ATOM   4431  CA  MET A 929      38.670  52.760  44.020  1.00  0.00           C
ATOM   4432  HA  MET A 929      38.460  52.960  42.990  1.00  0.00           H
ATOM   4433  CB  MET A 929      39.300  54.120  44.520  1.00  0.00           C
ATOM   4434  HB1 MET A 929      40.290  54.260  44.030  1.00  0.00           H
ATOM   4435  HB2 MET A 929      39.460  54.030  45.620  1.00  0.00           H
ATOM   4436  CG  MET A 929      38.370  55.260  44.140  1.00  0.00           C
ATOM   4437  HG1 MET A 929      38.720  56.120  44.730  1.00  0.00           H
ATOM   4438  HG2 MET A 929      37.290  55.120  44.370  1.00  0.00           H
ATOM   4439  SD  MET A 929      38.520  55.900  42.420  1.00  0.00           S
ATOM   4440  CE  MET A 929      40.250  55.690  41.870  1.00  0.00           C
ATOM   4441  HE1 MET A 929      40.620  54.680  42.100  1.00  0.00           H
ATOM   4442  HE2 MET A 929      40.950  56.420  42.330  1.00  0.00           H
ATOM   4443  HE3 MET A 929      40.430  56.000  40.810  1.00  0.00           H
ATOM   4444  C   MET A 929      39.800  51.710  43.870  1.00  0.00           C
ATOM   4445  O   MET A 929      40.370  51.590  42.800  1.00  0.00           O
ATOM   4446  N   ASP A 930      40.080  50.960  44.980  1.00  0.00           N
ATOM   4447  HN  ASP A 930      39.530  51.210  45.780  1.00  0.00           H
ATOM   4448  CA  ASP A 930      41.010  49.890  45.030  1.00  0.00           C
ATOM   4449  HA  ASP A 930      41.950  50.210  44.620  1.00  0.00           H
ATOM   4450  CB  ASP A 930      41.110  49.510  46.550  1.00  0.00           C
ATOM   4451  HB1 ASP A 930      40.240  48.960  46.970  1.00  0.00           H
ATOM   4452  HB2 ASP A 930      41.200  50.510  47.030  1.00  0.00           H
ATOM   4453  CG  ASP A 930      42.370  48.690  46.830  1.00  0.00           C
ATOM   4454  OD1 ASP A 930      43.230  49.010  47.710  1.00  0.00           O
ATOM   4455  OD2 ASP A 930      42.530  47.670  46.110  1.00  0.00           O
ATOM   4456  C   ASP A 930      40.540  48.780  44.020  1.00  0.00           C
ATOM   4457  O   ASP A 930      41.400  48.260  43.320  1.00  0.00           O
ATOM   4458  N   GLN A 931      39.240  48.330  43.960  1.00  0.00           N
ATOM   4459  HN  GLN A 931      38.610  48.570  44.690  1.00  0.00           H
ATOM   4460  CA  GLN A 931      38.800  47.460  42.860  1.00  0.00           C
ATOM   4461  HA  GLN A 931      39.450  46.610  42.860  1.00  0.00           H
ATOM   4462  CB  GLN A 931      37.330  47.060  43.180  1.00  0.00           C
ATOM   4463  HB1 GLN A 931      36.780  48.010  43.340  1.00  0.00           H
ATOM   4464  HB2 GLN A 931      37.160  46.480  44.100  1.00  0.00           H
ATOM   4465  CG  GLN A 931      36.570  46.220  42.100  1.00  0.00           C
ATOM   4466  HG1 GLN A 931      36.250  46.780  41.200  1.00  0.00           H
ATOM   4467  HG2 GLN A 931      35.650  45.890  42.660  1.00  0.00           H
ATOM   4468  CD  GLN A 931      37.270  44.920  41.680  1.00  0.00           C
ATOM   4469  OE1 GLN A 931      38.100  44.350  42.400  1.00  0.00           O
ATOM   4470  NE2 GLN A 931      36.850  44.450  40.530  1.00  0.00           N
ATOM   4471 HE21 GLN A 931      37.270  43.570  40.280  1.00  0.00           H
ATOM   4472 HE22 GLN A 931      36.280  45.010  39.930  1.00  0.00           H
ATOM   4473  C   GLN A 931      39.020  48.020  41.440  1.00  0.00           C
ATOM   4474  O   GLN A 931      39.550  47.350  40.540  1.00  0.00           O
ATOM   4475  N   GLN A 932      38.620  49.270  41.230  1.00  0.00           N
ATOM   4476  HN  GLN A 932      38.250  49.730  42.040  1.00  0.00           H
ATOM   4477  CA  GLN A 932      38.700  49.920  39.970  1.00  0.00           C
ATOM   4478  HA  GLN A 932      38.240  49.240  39.270  1.00  0.00           H
ATOM   4479  CB  GLN A 932      37.940  51.290  39.980  1.00  0.00           C
ATOM   4480  HB1 GLN A 932      38.110  51.780  38.990  1.00  0.00           H
ATOM   4481  HB2 GLN A 932      38.290  52.030  40.740  1.00  0.00           H
ATOM   4482  CG  GLN A 932      36.430  51.250  40.060  1.00  0.00           C
ATOM   4483  HG1 GLN A 932      35.990  52.240  39.830  1.00  0.00           H
ATOM   4484  HG2 GLN A 932      36.110  51.050  41.110  1.00  0.00           H
ATOM   4485  CD  GLN A 932      35.790  50.110  39.220  1.00  0.00           C
ATOM   4486  OE1 GLN A 932      35.450  49.060  39.790  1.00  0.00           O
ATOM   4487  NE2 GLN A 932      35.620  50.320  37.920  1.00  0.00           N
ATOM   4488 HE21 GLN A 932      36.100  51.140  37.580  1.00  0.00           H
ATOM   4489 HE22 GLN A 932      35.550  49.540  37.290  1.00  0.00           H
ATOM   4490  C   GLN A 932      40.040  50.030  39.360  1.00  0.00           C
ATOM   4491  O   GLN A 932      40.240  49.770  38.190  1.00  0.00           O
ATOM   4492  N   ILE A 933      41.080  50.330  40.160  1.00  0.00           N
ATOM   4493  HN  ILE A 933      40.780  50.590  41.080  1.00  0.00           H
ATOM   4494  CA  ILE A 933      42.520  50.330  39.850  1.00  0.00           C
ATOM   4495  HA  ILE A 933      42.650  50.890  38.930  1.00  0.00           H
ATOM   4496  CB  ILE A 933      43.320  50.990  40.980  1.00  0.00           C
ATOM   4497  HB  ILE A 933      43.010  50.520  41.930  1.00  0.00           H
ATOM   4498  CG2 ILE A 933      44.850  50.700  40.740  1.00  0.00           C
ATOM   4499 HG21 ILE A 933      45.460  51.260  41.480  1.00  0.00           H
ATOM   4500 HG22 ILE A 933      45.200  50.990  39.730  1.00  0.00           H
ATOM   4501 HG23 ILE A 933      45.120  49.630  40.900  1.00  0.00           H
ATOM   4502  CG1 ILE A 933      42.940  52.500  41.050  1.00  0.00           C
ATOM   4503 HG11 ILE A 933      41.870  52.720  40.910  1.00  0.00           H
ATOM   4504 HG12 ILE A 933      43.510  52.760  40.130  1.00  0.00           H
ATOM   4505  CD  ILE A 933      43.560  53.300  42.250  1.00  0.00           C
ATOM   4506  HD1 ILE A 933      43.300  54.370  42.300  1.00  0.00           H
ATOM   4507  HD2 ILE A 933      44.670  53.260  42.250  1.00  0.00           H
ATOM   4508  HD3 ILE A 933      43.310  52.700  43.150  1.00  0.00           H
ATOM   4509  C   ILE A 933      43.120  49.000  39.360  1.00  0.00           C
ATOM   4510  O   ILE A 933      43.780  48.880  38.330  1.00  0.00           O
ATOM   4511  N   THR A 934      42.690  47.890  39.990  1.00  0.00           N
ATOM   4512  HN  THR A 934      41.970  47.930  40.690  1.00  0.00           H
ATOM   4513  CA  THR A 934      43.010  46.560  39.490  1.00  0.00           C
ATOM   4514  HA  THR A 934      44.070  46.520  39.240  1.00  0.00           H
ATOM   4515  CB  THR A 934      42.700  45.590  40.560  1.00  0.00           C
ATOM   4516  HB  THR A 934      41.610  45.650  40.730  1.00  0.00           H
ATOM   4517  OG1 THR A 934      43.350  46.060  41.760  1.00  0.00           O
ATOM   4518  HG1 THR A 934      44.220  46.270  41.440  1.00  0.00           H
ATOM   4519  CG2 THR A 934      43.170  44.160  40.230  1.00  0.00           C
ATOM   4520 HG21 THR A 934      42.780  43.400  40.940  1.00  0.00           H
ATOM   4521 HG22 THR A 934      44.290  44.230  40.250  1.00  0.00           H
ATOM   4522 HG23 THR A 934      42.800  43.810  39.250  1.00  0.00           H
ATOM   4523  C   THR A 934      42.320  46.220  38.170  1.00  0.00           C
ATOM   4524  O   THR A 934      42.920  45.670  37.260  1.00  0.00           O
ATOM   4525  N   ALA A 935      41.080  46.650  38.070  1.00  0.00           N
ATOM   4526  HN  ALA A 935      40.650  47.200  38.780  1.00  0.00           H
ATOM   4527  CA  ALA A 935      40.150  46.240  36.940  1.00  0.00           C
ATOM   4528  HA  ALA A 935      40.030  45.170  36.980  1.00  0.00           H
ATOM   4529  CB  ALA A 935      38.810  46.810  37.230  1.00  0.00           C
ATOM   4530  HB1 ALA A 935      38.750  47.910  37.400  1.00  0.00           H
ATOM   4531  HB2 ALA A 935      38.480  46.320  38.150  1.00  0.00           H
ATOM   4532  HB3 ALA A 935      38.020  46.530  36.500  1.00  0.00           H
ATOM   4533  C   ALA A 935      40.610  46.680  35.560  1.00  0.00           C
ATOM   4534  O   ALA A 935      40.630  45.840  34.640  1.00  0.00           O
ATOM   4535  N   VAL A 936      40.910  47.990  35.380  1.00  0.00           N
ATOM   4536  HN  VAL A 936      40.740  48.680  36.070  1.00  0.00           H
ATOM   4537  CA  VAL A 936      41.280  48.490  34.110  1.00  0.00           C
ATOM   4538  HA  VAL A 936      40.510  48.030  33.500  1.00  0.00           H
ATOM   4539  CB  VAL A 936      41.250  50.020  34.030  1.00  0.00           C
ATOM   4540  HB  VAL A 936      41.640  50.280  33.020  1.00  0.00           H
ATOM   4541  CG1 VAL A 936      39.820  50.660  33.960  1.00  0.00           C
ATOM   4542 HG11 VAL A 936      39.330  50.280  33.050  1.00  0.00           H
ATOM   4543 HG12 VAL A 936      39.900  51.760  33.900  1.00  0.00           H
ATOM   4544 HG13 VAL A 936      39.230  50.420  34.870  1.00  0.00           H
ATOM   4545  CG2 VAL A 936      42.170  50.770  34.990  1.00  0.00           C
ATOM   4546 HG21 VAL A 936      43.230  50.490  34.880  1.00  0.00           H
ATOM   4547 HG22 VAL A 936      41.930  50.560  36.050  1.00  0.00           H
ATOM   4548 HG23 VAL A 936      41.990  51.860  34.950  1.00  0.00           H
ATOM   4549  C   VAL A 936      42.700  48.070  33.730  1.00  0.00           C
ATOM   4550  O   VAL A 936      43.090  48.200  32.540  1.00  0.00           O
ATOM   4551  N   ILE A 937      43.540  47.600  34.640  1.00  0.00           N
ATOM   4552  HN  ILE A 937      43.200  47.420  35.560  1.00  0.00           H
ATOM   4553  CA  ILE A 937      44.960  47.210  34.420  1.00  0.00           C
ATOM   4554  HA  ILE A 937      45.250  47.680  33.490  1.00  0.00           H
ATOM   4555  CB  ILE A 937      45.810  47.640  35.620  1.00  0.00           C
ATOM   4556  HB  ILE A 937      45.480  47.000  36.470  1.00  0.00           H
ATOM   4557  CG2 ILE A 937      47.280  47.390  35.200  1.00  0.00           C
ATOM   4558 HG21 ILE A 937      48.110  47.940  35.690  1.00  0.00           H
ATOM   4559 HG22 ILE A 937      47.370  47.720  34.150  1.00  0.00           H
ATOM   4560 HG23 ILE A 937      47.600  46.330  35.280  1.00  0.00           H
ATOM   4561  CG1 ILE A 937      45.600  49.130  35.960  1.00  0.00           C
ATOM   4562 HG11 ILE A 937      46.200  49.470  36.830  1.00  0.00           H
ATOM   4563 HG12 ILE A 937      44.530  49.330  36.160  1.00  0.00           H
ATOM   4564  CD  ILE A 937      46.040  50.030  34.780  1.00  0.00           C
ATOM   4565  HD1 ILE A 937      45.320  49.900  33.940  1.00  0.00           H
ATOM   4566  HD2 ILE A 937      47.010  49.730  34.310  1.00  0.00           H
ATOM   4567  HD3 ILE A 937      46.000  51.090  35.100  1.00  0.00           H
ATOM   4568  C   ILE A 937      44.980  45.700  34.180  1.00  0.00           C
ATOM   4569  O   ILE A 937      45.890  45.160  33.500  1.00  0.00           O
ATOM   4570  N   ILE A 938      43.920  44.990  34.670  1.00  0.00           N
ATOM   4571  HN  ILE A 938      43.290  45.360  35.350  1.00  0.00           H
ATOM   4572  CA  ILE A 938      43.820  43.570  34.380  1.00  0.00           C
ATOM   4573  HA  ILE A 938      44.820  43.240  34.200  1.00  0.00           H
ATOM   4574  CB  ILE A 938      43.350  42.780  35.570  1.00  0.00           C
ATOM   4575  HB  ILE A 938      43.640  43.430  36.410  1.00  0.00           H
ATOM   4576  CG2 ILE A 938      41.830  42.450  35.640  1.00  0.00           C
ATOM   4577 HG21 ILE A 938      41.220  43.360  35.830  1.00  0.00           H
ATOM   4578 HG22 ILE A 938      41.610  41.840  36.540  1.00  0.00           H
ATOM   4579 HG23 ILE A 938      41.470  42.020  34.670  1.00  0.00           H
ATOM   4580  CG1 ILE A 938      44.060  41.490  35.680  1.00  0.00           C
ATOM   4581 HG11 ILE A 938      44.030  40.930  34.720  1.00  0.00           H
ATOM   4582 HG12 ILE A 938      43.590  40.860  36.450  1.00  0.00           H
ATOM   4583  CD  ILE A 938      45.460  41.720  36.090  1.00  0.00           C
ATOM   4584  HD1 ILE A 938      45.980  40.760  36.260  1.00  0.00           H
ATOM   4585  HD2 ILE A 938      45.510  42.400  36.960  1.00  0.00           H
ATOM   4586  HD3 ILE A 938      46.110  42.160  35.300  1.00  0.00           H
ATOM   4587  C   ILE A 938      43.140  43.270  33.040  1.00  0.00           C
ATOM   4588  O   ILE A 938      43.160  42.140  32.560  1.00  0.00           O
ATOM   4589  N   ASN A 939      42.660  44.330  32.340  1.00  0.00           N
ATOM   4590  HN  ASN A 939      42.620  45.220  32.780  1.00  0.00           H
ATOM   4591  CA  ASN A 939      42.380  44.310  30.930  1.00  0.00           C
ATOM   4592  HA  ASN A 939      41.740  43.470  30.720  1.00  0.00           H
ATOM   4593  CB  ASN A 939      41.750  45.700  30.710  1.00  0.00           C
ATOM   4594  HB1 ASN A 939      41.930  46.020  29.660  1.00  0.00           H
ATOM   4595  HB2 ASN A 939      42.300  46.370  31.390  1.00  0.00           H
ATOM   4596  CG  ASN A 939      40.270  45.760  30.940  1.00  0.00           C
ATOM   4597  OD1 ASN A 939      39.650  44.690  30.900  1.00  0.00           O
ATOM   4598  ND2 ASN A 939      39.810  46.990  31.230  1.00  0.00           N
ATOM   4599 HD21 ASN A 939      40.240  47.840  30.920  1.00  0.00           H
ATOM   4600 HD22 ASN A 939      38.820  47.040  31.410  1.00  0.00           H
ATOM   4601  C   ASN A 939      43.770  44.240  30.250  1.00  0.00           C
ATOM   4602  O   ASN A 939      44.730  44.850  30.680  1.00  0.00           O
ATOM   4603  N   ARG A 940      43.870  43.430  29.160  1.00  0.00           N
ATOM   4604  HN  ARG A 940      43.060  43.180  28.650  1.00  0.00           H
ATOM   4605  CA  ARG A 940      45.080  42.920  28.550  1.00  0.00           C
ATOM   4606  HA  ARG A 940      45.950  43.470  28.870  1.00  0.00           H
ATOM   4607  CB  ARG A 940      45.230  41.420  28.690  1.00  0.00           C
ATOM   4608  HB1 ARG A 940      45.490  41.270  29.760  1.00  0.00           H
ATOM   4609  HB2 ARG A 940      46.080  40.990  28.110  1.00  0.00           H
ATOM   4610  CG  ARG A 940      44.020  40.600  28.130  1.00  0.00           C
ATOM   4611  HG1 ARG A 940      43.880  40.750  27.040  1.00  0.00           H
ATOM   4612  HG2 ARG A 940      43.060  40.920  28.580  1.00  0.00           H
ATOM   4613  CD  ARG A 940      44.130  39.090  28.210  1.00  0.00           C
ATOM   4614  HD1 ARG A 940      45.030  38.660  27.700  1.00  0.00           H
ATOM   4615  HD2 ARG A 940      43.180  38.690  27.790  1.00  0.00           H
ATOM   4616  NE  ARG A 940      44.190  38.550  29.610  1.00  0.00           N
ATOM   4617  HE  ARG A 940      44.410  39.200  30.340  1.00  0.00           H
ATOM   4618  CZ  ARG A 940      43.710  37.370  30.010  1.00  0.00           C
ATOM   4619  NH1 ARG A 940      43.680  37.300  31.280  1.00  0.00           N
ATOM   4620 HH11 ARG A 940      43.930  38.120  31.790  1.00  0.00           H
ATOM   4621 HH12 ARG A 940      43.390  36.450  31.720  1.00  0.00           H
ATOM   4622  NH2 ARG A 940      43.260  36.340  29.280  1.00  0.00           N
ATOM   4623 HH21 ARG A 940      42.850  36.530  28.400  1.00  0.00           H
ATOM   4624 HH22 ARG A 940      42.810  35.590  29.770  1.00  0.00           H
ATOM   4625  C   ARG A 940      45.190  43.230  27.140  1.00  0.00           C
ATOM   4626  O   ARG A 940      44.220  43.190  26.410  1.00  0.00           O
ATOM   4627  N   LYS A 941      46.350  43.560  26.640  1.00  0.00           N
ATOM   4628  HN  LYS A 941      47.160  43.690  27.210  1.00  0.00           H
ATOM   4629  CA  LYS A 941      46.490  43.950  25.280  1.00  0.00           C
ATOM   4630  HA  LYS A 941      45.570  44.480  25.060  1.00  0.00           H
ATOM   4631  CB  LYS A 941      47.690  44.860  25.190  1.00  0.00           C
ATOM   4632  HB1 LYS A 941      47.750  45.350  24.190  1.00  0.00           H
ATOM   4633  HB2 LYS A 941      48.660  44.340  25.360  1.00  0.00           H
ATOM   4634  CG  LYS A 941      47.700  46.010  26.360  1.00  0.00           C
ATOM   4635  HG1 LYS A 941      47.770  45.570  27.380  1.00  0.00           H
ATOM   4636  HG2 LYS A 941      46.680  46.460  26.290  1.00  0.00           H
ATOM   4637  CD  LYS A 941      48.700  47.140  26.160  1.00  0.00           C
ATOM   4638  HD1 LYS A 941      48.400  47.880  25.390  1.00  0.00           H
ATOM   4639  HD2 LYS A 941      49.680  46.730  25.830  1.00  0.00           H
ATOM   4640  CE  LYS A 941      49.110  47.860  27.500  1.00  0.00           C
ATOM   4641  HE1 LYS A 941      50.040  48.440  27.310  1.00  0.00           H
ATOM   4642  HE2 LYS A 941      49.340  47.100  28.290  1.00  0.00           H
ATOM   4643  NZ  LYS A 941      48.050  48.700  28.110  1.00  0.00           N
ATOM   4644  HZ1 LYS A 941      48.300  49.710  28.100  1.00  0.00           H
ATOM   4645  HZ2 LYS A 941      47.860  48.460  29.100  1.00  0.00           H
ATOM   4646  HZ3 LYS A 941      47.180  48.720  27.550  1.00  0.00           H
ATOM   4647  C   LYS A 941      46.800  42.780  24.410  1.00  0.00           C
ATOM   4648  O   LYS A 941      46.580  42.920  23.180  1.00  0.00           O
ATOM   4649  N   GLU A 942      47.340  41.660  24.860  1.00  0.00           N
ATOM   4650  HN  GLU A 942      47.670  41.660  25.810  1.00  0.00           H
ATOM   4651  CA  GLU A 942      47.770  40.520  24.060  1.00  0.00           C
ATOM   4652  HA  GLU A 942      47.350  40.640  23.070  1.00  0.00           H
ATOM   4653  CB  GLU A 942      49.290  40.360  24.050  1.00  0.00           C
ATOM   4654  HB1 GLU A 942      49.680  39.370  23.730  1.00  0.00           H
ATOM   4655  HB2 GLU A 942      49.620  40.410  25.110  1.00  0.00           H
ATOM   4656  CG  GLU A 942      50.050  41.370  23.200  1.00  0.00           C
ATOM   4657  HG1 GLU A 942      49.600  42.380  23.280  1.00  0.00           H
ATOM   4658  HG2 GLU A 942      49.850  41.030  22.150  1.00  0.00           H
ATOM   4659  CD  GLU A 942      51.590  41.420  23.300  1.00  0.00           C
ATOM   4660  OE1 GLU A 942      52.040  42.620  23.440  1.00  0.00           O
ATOM   4661  OE2 GLU A 942      52.280  40.420  23.070  1.00  0.00           O
ATOM   4662  C   GLU A 942      47.080  39.340  24.660  1.00  0.00           C
ATOM   4663  O   GLU A 942      47.110  38.940  25.850  1.00  0.00           O
ATOM   4664  N   HSD A 943      46.280  38.650  23.760  1.00  0.00           N
ATOM   4665  HN  HSD A 943      46.280  38.950  22.800  1.00  0.00           H
ATOM   4666  CA  HSD A 943      45.520  37.400  23.990  1.00  0.00           C
ATOM   4667  HA  HSD A 943      45.350  37.100  22.970  1.00  0.00           H
ATOM   4668  CB  HSD A 943      46.220  36.170  24.740  1.00  0.00           C
ATOM   4669  HB1 HSD A 943      45.450  35.360  24.790  1.00  0.00           H
ATOM   4670  HB2 HSD A 943      46.510  36.450  25.770  1.00  0.00           H
ATOM   4671  ND1 HSD A 943      47.860  35.100  23.060  1.00  0.00           N
ATOM   4672  HD1 HSD A 943      47.260  35.020  22.270  1.00  0.00           H
ATOM   4673  CG  HSD A 943      47.540  35.720  24.270  1.00  0.00           C
ATOM   4674  CE1 HSD A 943      49.200  34.790  23.120  1.00  0.00           C
ATOM   4675  HE1 HSD A 943      49.750  34.290  22.320  1.00  0.00           H
ATOM   4676  NE2 HSD A 943      49.750  35.130  24.300  1.00  0.00           N
ATOM   4677  CD2 HSD A 943      48.690  35.580  25.040  1.00  0.00           C
ATOM   4678  HD2 HSD A 943      48.760  35.740  26.110  1.00  0.00           H
ATOM   4679  C   HSD A 943      44.090  37.690  24.450  1.00  0.00           C
ATOM   4680  O   HSD A 943      43.740  38.760  24.940  1.00  0.00           O
ATOM   4681  N   LYS A 944      43.150  36.730  24.100  1.00  0.00           N
ATOM   4682  HN  LYS A 944      43.450  35.820  23.820  1.00  0.00           H
ATOM   4683  CA  LYS A 944      41.710  36.930  24.420  1.00  0.00           C
ATOM   4684  HA  LYS A 944      41.410  37.840  23.910  1.00  0.00           H
ATOM   4685  CB  LYS A 944      40.780  35.830  23.790  1.00  0.00           C
ATOM   4686  HB1 LYS A 944      39.720  35.980  24.090  1.00  0.00           H
ATOM   4687  HB2 LYS A 944      41.290  34.870  24.000  1.00  0.00           H
ATOM   4688  CG  LYS A 944      40.680  35.990  22.290  1.00  0.00           C
ATOM   4689  HG1 LYS A 944      40.240  35.070  21.830  1.00  0.00           H
ATOM   4690  HG2 LYS A 944      41.720  36.060  21.910  1.00  0.00           H
ATOM   4691  CD  LYS A 944      39.830  37.170  21.830  1.00  0.00           C
ATOM   4692  HD1 LYS A 944      40.390  38.090  22.070  1.00  0.00           H
ATOM   4693  HD2 LYS A 944      38.950  37.220  22.510  1.00  0.00           H
ATOM   4694  CE  LYS A 944      39.490  36.870  20.360  1.00  0.00           C
ATOM   4695  HE1 LYS A 944      39.000  35.880  20.190  1.00  0.00           H
ATOM   4696  HE2 LYS A 944      40.380  36.810  19.700  1.00  0.00           H
ATOM   4697  NZ  LYS A 944      38.660  37.900  19.700  1.00  0.00           N
ATOM   4698  HZ1 LYS A 944      37.670  37.810  20.010  1.00  0.00           H
ATOM   4699  HZ2 LYS A 944      38.720  37.730  18.680  1.00  0.00           H
ATOM   4700  HZ3 LYS A 944      39.070  38.810  19.980  1.00  0.00           H
ATOM   4701  C   LYS A 944      41.350  37.000  25.870  1.00  0.00           C
ATOM   4702  O   LYS A 944      41.880  36.460  26.800  1.00  0.00           O
ATOM   4703  N   LEU A 945      40.330  37.830  26.130  1.00  0.00           N
ATOM   4704  HN  LEU A 945      40.170  38.470  25.390  1.00  0.00           H
ATOM   4705  CA  LEU A 945      39.710  38.080  27.390  1.00  0.00           C
ATOM   4706  HA  LEU A 945      40.000  37.400  28.160  1.00  0.00           H
ATOM   4707  CB  LEU A 945      39.940  39.480  27.950  1.00  0.00           C
ATOM   4708  HB1 LEU A 945      39.470  40.210  27.270  1.00  0.00           H
ATOM   4709  HB2 LEU A 945      41.040  39.590  27.830  1.00  0.00           H
ATOM   4710  CG  LEU A 945      39.510  39.590  29.460  1.00  0.00           C
ATOM   4711  HG  LEU A 945      39.700  38.640  30.010  1.00  0.00           H
ATOM   4712  CD1 LEU A 945      40.560  40.520  30.220  1.00  0.00           C
ATOM   4713 HD11 LEU A 945      41.580  40.160  30.000  1.00  0.00           H
ATOM   4714 HD12 LEU A 945      40.430  40.640  31.310  1.00  0.00           H
ATOM   4715 HD13 LEU A 945      40.540  41.540  29.760  1.00  0.00           H
ATOM   4716  CD2 LEU A 945      38.090  40.140  29.570  1.00  0.00           C
ATOM   4717 HD21 LEU A 945      37.830  40.310  30.640  1.00  0.00           H
ATOM   4718 HD22 LEU A 945      37.340  39.390  29.270  1.00  0.00           H
ATOM   4719 HD23 LEU A 945      37.920  41.020  28.900  1.00  0.00           H
ATOM   4720  C   LEU A 945      38.290  37.710  27.110  1.00  0.00           C
ATOM   4721  O   LEU A 945      37.720  38.190  26.120  1.00  0.00           O
ATOM   4722  N   LYS A 946      37.740  36.690  27.880  1.00  0.00           N
ATOM   4723  HN  LYS A 946      38.340  36.220  28.520  1.00  0.00           H
ATOM   4724  CA  LYS A 946      36.490  36.060  27.600  1.00  0.00           C
ATOM   4725  HA  LYS A 946      35.830  36.760  28.100  1.00  0.00           H
ATOM   4726  CB  LYS A 946      36.090  35.960  26.140  1.00  0.00           C
ATOM   4727  HB1 LYS A 946      35.950  36.990  25.770  1.00  0.00           H
ATOM   4728  HB2 LYS A 946      35.050  35.580  26.180  1.00  0.00           H
ATOM   4729  CG  LYS A 946      37.020  35.280  25.160  1.00  0.00           C
ATOM   4730  HG1 LYS A 946      37.460  34.370  25.620  1.00  0.00           H
ATOM   4731  HG2 LYS A 946      37.880  35.950  24.950  1.00  0.00           H
ATOM   4732  CD  LYS A 946      36.410  35.010  23.790  1.00  0.00           C
ATOM   4733  HD1 LYS A 946      37.260  34.770  23.100  1.00  0.00           H
ATOM   4734  HD2 LYS A 946      36.090  35.980  23.370  1.00  0.00           H
ATOM   4735  CE  LYS A 946      35.320  33.890  23.640  1.00  0.00           C
ATOM   4736  HE1 LYS A 946      34.350  34.150  24.100  1.00  0.00           H
ATOM   4737  HE2 LYS A 946      35.680  33.000  24.200  1.00  0.00           H
ATOM   4738  NZ  LYS A 946      35.050  33.530  22.250  1.00  0.00           N
ATOM   4739  HZ1 LYS A 946      34.300  32.810  22.130  1.00  0.00           H
ATOM   4740  HZ2 LYS A 946      35.920  33.190  21.790  1.00  0.00           H
ATOM   4741  HZ3 LYS A 946      34.730  34.390  21.750  1.00  0.00           H
ATOM   4742  C   LYS A 946      36.310  34.690  28.310  1.00  0.00           C
ATOM   4743  O   LYS A 946      35.300  34.010  28.050  1.00  0.00           O
ATOM   4744  N   LYS A 947      37.180  34.330  29.260  1.00  0.00           N
ATOM   4745  HN  LYS A 947      38.040  34.770  29.450  1.00  0.00           H
ATOM   4746  CA  LYS A 947      36.920  33.120  30.080  1.00  0.00           C
ATOM   4747  HA  LYS A 947      36.100  32.520  29.720  1.00  0.00           H
ATOM   4748  CB  LYS A 947      38.290  32.360  30.400  1.00  0.00           C
ATOM   4749  HB1 LYS A 947      38.010  31.450  30.970  1.00  0.00           H
ATOM   4750  HB2 LYS A 947      38.950  32.990  31.030  1.00  0.00           H
ATOM   4751  CG  LYS A 947      39.140  31.870  29.210  1.00  0.00           C
ATOM   4752  HG1 LYS A 947      39.260  32.760  28.560  1.00  0.00           H
ATOM   4753  HG2 LYS A 947      38.560  31.230  28.500  1.00  0.00           H
ATOM   4754  CD  LYS A 947      40.420  31.150  29.630  1.00  0.00           C
ATOM   4755  HD1 LYS A 947      40.290  30.270  30.280  1.00  0.00           H
ATOM   4756  HD2 LYS A 947      41.000  31.930  30.170  1.00  0.00           H
ATOM   4757  CE  LYS A 947      41.230  30.590  28.470  1.00  0.00           C
ATOM   4758  HE1 LYS A 947      42.220  30.330  28.890  1.00  0.00           H
ATOM   4759  HE2 LYS A 947      41.320  31.320  27.650  1.00  0.00           H
ATOM   4760  NZ  LYS A 947      40.620  29.300  28.000  1.00  0.00           N
ATOM   4761  HZ1 LYS A 947      41.100  28.880  27.180  1.00  0.00           H
ATOM   4762  HZ2 LYS A 947      39.610  29.360  27.780  1.00  0.00           H
ATOM   4763  HZ3 LYS A 947      40.520  28.620  28.780  1.00  0.00           H
ATOM   4764  C   LYS A 947      36.450  33.640  31.440  1.00  0.00           C
ATOM   4765  O   LYS A 947      36.200  32.860  32.340  1.00  0.00           O
ATOM   4766  N   GLY A 948      36.330  34.980  31.640  1.00  0.00           N
ATOM   4767  HN  GLY A 948      36.460  35.660  30.930  1.00  0.00           H
ATOM   4768  CA  GLY A 948      36.000  35.500  32.930  1.00  0.00           C
ATOM   4769  HA1 GLY A 948      36.300  36.540  33.040  1.00  0.00           H
ATOM   4770  HA2 GLY A 948      36.350  34.880  33.740  1.00  0.00           H
ATOM   4771  C   GLY A 948      34.490  35.500  33.190  1.00  0.00           C
ATOM   4772  O   GLY A 948      33.830  34.500  32.800  1.00  0.00           O
ATOM   4773  N   ALA A 949      33.940  36.510  33.890  1.00  0.00           N
ATOM   4774  HN  ALA A 949      34.570  37.160  34.300  1.00  0.00           H
ATOM   4775  CA  ALA A 949      32.550  36.620  34.170  1.00  0.00           C
ATOM   4776  HA  ALA A 949      31.930  36.500  33.310  1.00  0.00           H
ATOM   4777  CB  ALA A 949      32.100  35.700  35.330  1.00  0.00           C
ATOM   4778  HB1 ALA A 949      31.020  35.900  35.550  1.00  0.00           H
ATOM   4779  HB2 ALA A 949      32.680  36.090  36.190  1.00  0.00           H
ATOM   4780  HB3 ALA A 949      32.240  34.650  35.000  1.00  0.00           H
ATOM   4781  C   ALA A 949      32.250  38.090  34.480  1.00  0.00           C
ATOM   4782  O   ALA A 949      33.110  38.970  34.310  1.00  0.00           O
ATOM   4783  N   GLY A 950      30.880  38.370  34.690  1.00  0.00           N
ATOM   4784  HN  GLY A 950      30.190  37.650  34.690  1.00  0.00           H
ATOM   4785  CA  GLY A 950      30.280  39.700  34.890  1.00  0.00           C
ATOM   4786  HA1 GLY A 950      29.470  39.480  35.580  1.00  0.00           H
ATOM   4787  HA2 GLY A 950      30.040  40.040  33.890  1.00  0.00           H
ATOM   4788  C   GLY A 950      31.010  40.890  35.490  1.00  0.00           C
ATOM   4789  O   GLY A 950      31.920  40.770  36.290  1.00  0.00           O
ATOM   4790  N   TYR A 951      30.650  42.080  35.060  1.00  0.00           N
ATOM   4791  HN  TYR A 951      29.790  41.990  34.570  1.00  0.00           H
ATOM   4792  CA  TYR A 951      31.270  43.360  35.070  1.00  0.00           C
ATOM   4793  HA  TYR A 951      32.250  43.250  34.650  1.00  0.00           H
ATOM   4794  CB  TYR A 951      30.330  44.390  34.310  1.00  0.00           C
ATOM   4795  HB1 TYR A 951      29.570  44.740  35.050  1.00  0.00           H
ATOM   4796  HB2 TYR A 951      29.730  43.970  33.460  1.00  0.00           H
ATOM   4797  CG  TYR A 951      31.120  45.590  33.840  1.00  0.00           C
ATOM   4798  CD1 TYR A 951      32.410  45.500  33.230  1.00  0.00           C
ATOM   4799  HD1 TYR A 951      32.740  44.490  33.030  1.00  0.00           H
ATOM   4800  CE1 TYR A 951      32.960  46.660  32.680  1.00  0.00           C
ATOM   4801  HE1 TYR A 951      33.910  46.570  32.160  1.00  0.00           H
ATOM   4802  CZ  TYR A 951      32.370  47.960  32.750  1.00  0.00           C
ATOM   4803  OH  TYR A 951      32.980  49.060  32.120  1.00  0.00           O
ATOM   4804  HH  TYR A 951      33.840  48.770  31.830  1.00  0.00           H
ATOM   4805  CD2 TYR A 951      30.560  46.900  33.980  1.00  0.00           C
ATOM   4806  HD2 TYR A 951      29.650  47.050  34.530  1.00  0.00           H
ATOM   4807  CE2 TYR A 951      31.220  48.000  33.510  1.00  0.00           C
ATOM   4808  HE2 TYR A 951      30.780  48.960  33.720  1.00  0.00           H
ATOM   4809  C   TYR A 951      31.550  43.860  36.510  1.00  0.00           C
ATOM   4810  O   TYR A 951      32.650  44.190  36.830  1.00  0.00           O
ATOM   4811  N   HSD A 952      30.650  43.680  37.370  1.00  0.00           N
ATOM   4812  HN  HSD A 952      29.820  43.230  37.060  1.00  0.00           H
ATOM   4813  CA  HSD A 952      30.740  44.000  38.790  1.00  0.00           C
ATOM   4814  HA  HSD A 952      31.560  44.680  39.000  1.00  0.00           H
ATOM   4815  CB  HSD A 952      29.430  44.790  39.100  1.00  0.00           C
ATOM   4816  HB1 HSD A 952      29.360  44.970  40.200  1.00  0.00           H
ATOM   4817  HB2 HSD A 952      28.550  44.190  38.810  1.00  0.00           H
ATOM   4818  ND1 HSD A 952      29.990  47.330  38.850  1.00  0.00           N
ATOM   4819  HD1 HSD A 952      30.730  47.490  39.510  1.00  0.00           H
ATOM   4820  CG  HSD A 952      29.260  46.210  38.510  1.00  0.00           C
ATOM   4821  CE1 HSD A 952      29.510  48.330  38.060  1.00  0.00           C
ATOM   4822  HE1 HSD A 952      29.910  49.340  38.120  1.00  0.00           H
ATOM   4823  NE2 HSD A 952      28.440  47.940  37.330  1.00  0.00           N
ATOM   4824  CD2 HSD A 952      28.360  46.600  37.570  1.00  0.00           C
ATOM   4825  HD2 HSD A 952      27.630  45.920  37.150  1.00  0.00           H
ATOM   4826  C   HSD A 952      30.830  42.860  39.810  1.00  0.00           C
ATOM   4827  O   HSD A 952      30.720  43.090  41.010  1.00  0.00           O
ATOM   4828  N   LEU A 953      31.040  41.630  39.320  1.00  0.00           N
ATOM   4829  HN  LEU A 953      31.170  41.450  38.350  1.00  0.00           H
ATOM   4830  CA  LEU A 953      30.960  40.500  40.110  1.00  0.00           C
ATOM   4831  HA  LEU A 953      30.010  40.630  40.610  1.00  0.00           H
ATOM   4832  CB  LEU A 953      30.810  39.200  39.290  1.00  0.00           C
ATOM   4833  HB1 LEU A 953      31.750  39.070  38.710  1.00  0.00           H
ATOM   4834  HB2 LEU A 953      29.980  39.410  38.580  1.00  0.00           H
ATOM   4835  CG  LEU A 953      30.590  37.850  40.000  1.00  0.00           C
ATOM   4836  HG  LEU A 953      31.390  37.730  40.770  1.00  0.00           H
ATOM   4837  CD1 LEU A 953      29.210  37.830  40.640  1.00  0.00           C
ATOM   4838 HD11 LEU A 953      28.530  38.010  39.770  1.00  0.00           H
ATOM   4839 HD12 LEU A 953      29.040  38.590  41.450  1.00  0.00           H
ATOM   4840 HD13 LEU A 953      28.900  36.810  40.950  1.00  0.00           H
ATOM   4841  CD2 LEU A 953      30.710  36.720  38.990  1.00  0.00           C
ATOM   4842 HD21 LEU A 953      29.960  36.940  38.200  1.00  0.00           H
ATOM   4843 HD22 LEU A 953      30.550  35.670  39.320  1.00  0.00           H
ATOM   4844 HD23 LEU A 953      31.670  36.730  38.440  1.00  0.00           H
ATOM   4845  C   LEU A 953      31.980  40.400  41.240  1.00  0.00           C
ATOM   4846  O   LEU A 953      31.700  40.080  42.390  1.00  0.00           O
ATOM   4847  N   ASP A 954      33.280  40.720  41.000  1.00  0.00           N
ATOM   4848  HN  ASP A 954      33.560  40.860  40.050  1.00  0.00           H
ATOM   4849  CA  ASP A 954      34.310  40.870  42.070  1.00  0.00           C
ATOM   4850  HA  ASP A 954      34.150  40.010  42.700  1.00  0.00           H
ATOM   4851  CB  ASP A 954      35.800  41.000  41.500  1.00  0.00           C
ATOM   4852  HB1 ASP A 954      36.520  41.270  42.290  1.00  0.00           H
ATOM   4853  HB2 ASP A 954      35.870  41.660  40.590  1.00  0.00           H
ATOM   4854  CG  ASP A 954      36.120  39.560  40.920  1.00  0.00           C
ATOM   4855  OD1 ASP A 954      35.510  38.550  41.260  1.00  0.00           O
ATOM   4856  OD2 ASP A 954      37.120  39.450  39.940  1.00  0.00           O
ATOM   4857  HD2 ASP A 954      37.510  40.310  39.790  1.00  0.00           H
ATOM   4858  C   ASP A 954      34.030  41.990  43.000  1.00  0.00           C
ATOM   4859  O   ASP A 954      34.200  41.780  44.210  1.00  0.00           O
ATOM   4860  N   LEU A 955      33.530  43.110  42.540  1.00  0.00           N
ATOM   4861  HN  LEU A 955      33.490  43.330  41.570  1.00  0.00           H
ATOM   4862  CA  LEU A 955      33.010  44.120  43.420  1.00  0.00           C
ATOM   4863  HA  LEU A 955      33.860  44.450  44.000  1.00  0.00           H
ATOM   4864  CB  LEU A 955      32.600  45.360  42.630  1.00  0.00           C
ATOM   4865  HB1 LEU A 955      31.860  45.020  41.870  1.00  0.00           H
ATOM   4866  HB2 LEU A 955      33.480  45.670  42.010  1.00  0.00           H
ATOM   4867  CG  LEU A 955      31.920  46.470  43.450  1.00  0.00           C
ATOM   4868  HG  LEU A 955      31.030  46.020  43.930  1.00  0.00           H
ATOM   4869  CD1 LEU A 955      32.840  47.040  44.590  1.00  0.00           C
ATOM   4870 HD11 LEU A 955      33.870  47.170  44.200  1.00  0.00           H
ATOM   4871 HD12 LEU A 955      32.790  46.310  45.420  1.00  0.00           H
ATOM   4872 HD13 LEU A 955      32.510  48.000  45.040  1.00  0.00           H
ATOM   4873  CD2 LEU A 955      31.580  47.660  42.600  1.00  0.00           C
ATOM   4874 HD21 LEU A 955      31.190  48.380  43.350  1.00  0.00           H
ATOM   4875 HD22 LEU A 955      30.890  47.350  41.790  1.00  0.00           H
ATOM   4876 HD23 LEU A 955      32.570  47.960  42.180  1.00  0.00           H
ATOM   4877  C   LEU A 955      31.990  43.660  44.430  1.00  0.00           C
ATOM   4878  O   LEU A 955      32.110  43.950  45.620  1.00  0.00           O
ATOM   4879  N   LEU A 956      31.030  42.830  44.000  1.00  0.00           N
ATOM   4880  HN  LEU A 956      31.060  42.700  43.020  1.00  0.00           H
ATOM   4881  CA  LEU A 956      30.180  42.100  44.890  1.00  0.00           C
ATOM   4882  HA  LEU A 956      29.490  42.760  45.420  1.00  0.00           H
ATOM   4883  CB  LEU A 956      29.240  41.230  44.040  1.00  0.00           C
ATOM   4884  HB1 LEU A 956      29.720  40.270  43.750  1.00  0.00           H
ATOM   4885  HB2 LEU A 956      28.940  41.850  43.170  1.00  0.00           H
ATOM   4886  CG  LEU A 956      27.930  40.760  44.740  1.00  0.00           C
ATOM   4887  HG  LEU A 956      28.190  40.240  45.680  1.00  0.00           H
ATOM   4888  CD1 LEU A 956      26.800  41.860  44.800  1.00  0.00           C
ATOM   4889 HD11 LEU A 956      25.880  41.300  45.090  1.00  0.00           H
ATOM   4890 HD12 LEU A 956      26.710  42.230  43.760  1.00  0.00           H
ATOM   4891 HD13 LEU A 956      27.010  42.710  45.480  1.00  0.00           H
ATOM   4892  CD2 LEU A 956      27.240  39.700  43.960  1.00  0.00           C
ATOM   4893 HD21 LEU A 956      27.810  38.770  43.720  1.00  0.00           H
ATOM   4894 HD22 LEU A 956      27.040  40.150  42.960  1.00  0.00           H
ATOM   4895 HD23 LEU A 956      26.230  39.420  44.320  1.00  0.00           H
ATOM   4896  C   LEU A 956      30.920  41.250  45.920  1.00  0.00           C
ATOM   4897  O   LEU A 956      30.790  41.410  47.170  1.00  0.00           O
ATOM   4898  N   MET A 957      31.740  40.240  45.420  1.00  0.00           N
ATOM   4899  HN  MET A 957      31.880  40.150  44.440  1.00  0.00           H
ATOM   4900  CA  MET A 957      32.260  39.200  46.300  1.00  0.00           C
ATOM   4901  HA  MET A 957      31.530  38.910  47.050  1.00  0.00           H
ATOM   4902  CB  MET A 957      32.810  37.900  45.670  1.00  0.00           C
ATOM   4903  HB1 MET A 957      33.490  37.400  46.400  1.00  0.00           H
ATOM   4904  HB2 MET A 957      33.370  38.140  44.730  1.00  0.00           H
ATOM   4905  CG  MET A 957      31.720  36.810  45.420  1.00  0.00           C
ATOM   4906  HG1 MET A 957      32.290  35.990  44.930  1.00  0.00           H
ATOM   4907  HG2 MET A 957      30.940  37.170  44.710  1.00  0.00           H
ATOM   4908  SD  MET A 957      30.810  36.210  46.930  1.00  0.00           S
ATOM   4909  CE  MET A 957      32.280  35.420  47.690  1.00  0.00           C
ATOM   4910  HE1 MET A 957      32.730  34.650  47.010  1.00  0.00           H
ATOM   4911  HE2 MET A 957      32.010  34.950  48.660  1.00  0.00           H
ATOM   4912  HE3 MET A 957      33.140  36.100  47.850  1.00  0.00           H
ATOM   4913  C   MET A 957      33.230  39.770  47.310  1.00  0.00           C
ATOM   4914  O   MET A 957      33.180  39.320  48.500  1.00  0.00           O
ATOM   4915  N   VAL A 958      34.080  40.720  46.980  1.00  0.00           N
ATOM   4916  HN  VAL A 958      34.180  41.080  46.060  1.00  0.00           H
ATOM   4917  CA  VAL A 958      34.950  41.350  47.990  1.00  0.00           C
ATOM   4918  HA  VAL A 958      35.480  40.510  48.410  1.00  0.00           H
ATOM   4919  CB  VAL A 958      36.140  42.220  47.430  1.00  0.00           C
ATOM   4920  HB  VAL A 958      36.580  41.600  46.610  1.00  0.00           H
ATOM   4921  CG1 VAL A 958      35.660  43.550  46.840  1.00  0.00           C
ATOM   4922 HG11 VAL A 958      35.180  44.120  47.660  1.00  0.00           H
ATOM   4923 HG12 VAL A 958      34.990  43.340  45.980  1.00  0.00           H
ATOM   4924 HG13 VAL A 958      36.550  44.150  46.570  1.00  0.00           H
ATOM   4925  CG2 VAL A 958      37.160  42.430  48.570  1.00  0.00           C
ATOM   4926 HG21 VAL A 958      36.670  42.920  49.430  1.00  0.00           H
ATOM   4927 HG22 VAL A 958      37.950  43.140  48.230  1.00  0.00           H
ATOM   4928 HG23 VAL A 958      37.660  41.530  48.980  1.00  0.00           H
ATOM   4929  C   VAL A 958      34.150  42.020  49.030  1.00  0.00           C
ATOM   4930  O   VAL A 958      34.410  41.860  50.190  1.00  0.00           O
ATOM   4931  N   GLY A 959      33.040  42.640  48.630  1.00  0.00           N
ATOM   4932  HN  GLY A 959      32.810  42.630  47.660  1.00  0.00           H
ATOM   4933  CA  GLY A 959      32.100  43.520  49.420  1.00  0.00           C
ATOM   4934  HA1 GLY A 959      31.380  43.790  48.660  1.00  0.00           H
ATOM   4935  HA2 GLY A 959      32.550  44.350  49.940  1.00  0.00           H
ATOM   4936  C   GLY A 959      31.340  42.660  50.400  1.00  0.00           C
ATOM   4937  O   GLY A 959      31.180  43.020  51.590  1.00  0.00           O
ATOM   4938  N   VAL A 960      30.840  41.440  49.960  1.00  0.00           N
ATOM   4939  HN  VAL A 960      31.030  41.230  49.000  1.00  0.00           H
ATOM   4940  CA  VAL A 960      30.310  40.440  50.850  1.00  0.00           C
ATOM   4941  HA  VAL A 960      29.610  40.920  51.510  1.00  0.00           H
ATOM   4942  CB  VAL A 960      29.620  39.290  50.030  1.00  0.00           C
ATOM   4943  HB  VAL A 960      30.390  39.110  49.240  1.00  0.00           H
ATOM   4944  CG1 VAL A 960      29.460  37.950  50.750  1.00  0.00           C
ATOM   4945 HG11 VAL A 960      29.060  37.270  49.960  1.00  0.00           H
ATOM   4946 HG12 VAL A 960      28.780  38.000  51.620  1.00  0.00           H
ATOM   4947 HG13 VAL A 960      30.370  37.390  51.050  1.00  0.00           H
ATOM   4948  CG2 VAL A 960      28.300  39.700  49.250  1.00  0.00           C
ATOM   4949 HG21 VAL A 960      28.020  38.830  48.610  1.00  0.00           H
ATOM   4950 HG22 VAL A 960      28.480  40.620  48.630  1.00  0.00           H
ATOM   4951 HG23 VAL A 960      27.420  39.920  49.890  1.00  0.00           H
ATOM   4952  C   VAL A 960      31.330  39.900  51.820  1.00  0.00           C
ATOM   4953  O   VAL A 960      31.130  39.810  53.040  1.00  0.00           O
ATOM   4954  N   MET A 961      32.520  39.510  51.300  1.00  0.00           N
ATOM   4955  HN  MET A 961      32.540  39.470  50.300  1.00  0.00           H
ATOM   4956  CA  MET A 961      33.550  38.910  52.100  1.00  0.00           C
ATOM   4957  HA  MET A 961      33.110  38.140  52.690  1.00  0.00           H
ATOM   4958  CB  MET A 961      34.640  38.210  51.250  1.00  0.00           C
ATOM   4959  HB1 MET A 961      35.490  38.010  51.950  1.00  0.00           H
ATOM   4960  HB2 MET A 961      35.020  38.980  50.530  1.00  0.00           H
ATOM   4961  CG  MET A 961      34.060  36.990  50.580  1.00  0.00           C
ATOM   4962  HG1 MET A 961      35.000  36.500  50.240  1.00  0.00           H
ATOM   4963  HG2 MET A 961      33.380  37.210  49.740  1.00  0.00           H
ATOM   4964  SD  MET A 961      33.200  35.860  51.630  1.00  0.00           S
ATOM   4965  CE  MET A 961      34.470  35.520  52.890  1.00  0.00           C
ATOM   4966  HE1 MET A 961      33.940  34.990  53.710  1.00  0.00           H
ATOM   4967  HE2 MET A 961      34.850  36.470  53.330  1.00  0.00           H
ATOM   4968  HE3 MET A 961      35.260  34.920  52.380  1.00  0.00           H
ATOM   4969  C   MET A 961      34.150  39.860  53.110  1.00  0.00           C
ATOM   4970  O   MET A 961      34.440  39.550  54.240  1.00  0.00           O
ATOM   4971  N   LEU A 962      34.170  41.180  52.780  1.00  0.00           N
ATOM   4972  HN  LEU A 962      34.090  41.520  51.850  1.00  0.00           H
ATOM   4973  CA  LEU A 962      34.510  42.270  53.730  1.00  0.00           C
ATOM   4974  HA  LEU A 962      35.430  42.120  54.290  1.00  0.00           H
ATOM   4975  CB  LEU A 962      34.680  43.640  53.100  1.00  0.00           C
ATOM   4976  HB1 LEU A 962      33.710  44.000  52.710  1.00  0.00           H
ATOM   4977  HB2 LEU A 962      35.310  43.350  52.230  1.00  0.00           H
ATOM   4978  CG  LEU A 962      35.260  44.900  53.870  1.00  0.00           C
ATOM   4979  HG  LEU A 962      36.160  44.640  54.470  1.00  0.00           H
ATOM   4980  CD1 LEU A 962      35.920  45.710  52.730  1.00  0.00           C
ATOM   4981 HD11 LEU A 962      35.120  46.070  52.040  1.00  0.00           H
ATOM   4982 HD12 LEU A 962      36.560  45.060  52.100  1.00  0.00           H
ATOM   4983 HD13 LEU A 962      36.540  46.510  53.170  1.00  0.00           H
ATOM   4984  CD2 LEU A 962      34.190  45.620  54.760  1.00  0.00           C
ATOM   4985 HD21 LEU A 962      34.510  46.610  55.150  1.00  0.00           H
ATOM   4986 HD22 LEU A 962      33.940  45.000  55.640  1.00  0.00           H
ATOM   4987 HD23 LEU A 962      33.310  45.980  54.170  1.00  0.00           H
ATOM   4988  C   LEU A 962      33.510  42.320  54.880  1.00  0.00           C
ATOM   4989  O   LEU A 962      33.850  42.350  56.100  1.00  0.00           O
ATOM   4990  N   GLY A 963      32.180  42.230  54.480  1.00  0.00           N
ATOM   4991  HN  GLY A 963      32.000  42.340  53.500  1.00  0.00           H
ATOM   4992  CA  GLY A 963      31.050  41.890  55.370  1.00  0.00           C
ATOM   4993  HA1 GLY A 963      30.190  41.670  54.750  1.00  0.00           H
ATOM   4994  HA2 GLY A 963      30.790  42.720  56.000  1.00  0.00           H
ATOM   4995  C   GLY A 963      31.310  40.640  56.310  1.00  0.00           C
ATOM   4996  O   GLY A 963      31.010  40.680  57.500  1.00  0.00           O
ATOM   4997  N   VAL A 964      31.710  39.520  55.680  1.00  0.00           N
ATOM   4998  HN  VAL A 964      31.880  39.550  54.700  1.00  0.00           H
ATOM   4999  CA  VAL A 964      31.980  38.380  56.540  1.00  0.00           C
ATOM   5000  HA  VAL A 964      31.050  38.130  57.050  1.00  0.00           H
ATOM   5001  CB  VAL A 964      32.190  37.110  55.740  1.00  0.00           C
ATOM   5002  HB  VAL A 964      33.070  37.310  55.090  1.00  0.00           H
ATOM   5003  CG1 VAL A 964      32.520  35.870  56.660  1.00  0.00           C
ATOM   5004 HG11 VAL A 964      33.330  36.080  57.390  1.00  0.00           H
ATOM   5005 HG12 VAL A 964      32.880  35.050  56.000  1.00  0.00           H
ATOM   5006 HG13 VAL A 964      31.600  35.560  57.200  1.00  0.00           H
ATOM   5007  CG2 VAL A 964      31.020  36.760  54.760  1.00  0.00           C
ATOM   5008 HG21 VAL A 964      31.240  35.770  54.310  1.00  0.00           H
ATOM   5009 HG22 VAL A 964      30.930  37.570  53.990  1.00  0.00           H
ATOM   5010 HG23 VAL A 964      30.110  36.710  55.400  1.00  0.00           H
ATOM   5011  C   VAL A 964      33.080  38.600  57.560  1.00  0.00           C
ATOM   5012  O   VAL A 964      32.890  38.310  58.750  1.00  0.00           O
ATOM   5013  N   CYS A 965      34.220  39.100  57.230  1.00  0.00           N
ATOM   5014  HN  CYS A 965      34.380  39.290  56.260  1.00  0.00           H
ATOM   5015  CA  CYS A 965      35.290  39.520  58.120  1.00  0.00           C
ATOM   5016  HA  CYS A 965      35.600  38.750  58.820  1.00  0.00           H
ATOM   5017  CB  CYS A 965      36.580  39.870  57.220  1.00  0.00           C
ATOM   5018  HB1 CYS A 965      37.360  40.270  57.890  1.00  0.00           H
ATOM   5019  HB2 CYS A 965      36.290  40.600  56.440  1.00  0.00           H
ATOM   5020  SG  CYS A 965      37.250  38.400  56.380  1.00  0.00           S
ATOM   5021  HG1 CYS A 965      36.500  38.760  55.330  1.00  0.00           H
ATOM   5022  C   CYS A 965      34.920  40.640  59.080  1.00  0.00           C
ATOM   5023  O   CYS A 965      35.270  40.690  60.220  1.00  0.00           O
ATOM   5024  N   SER A 966      34.090  41.590  58.670  1.00  0.00           N
ATOM   5025  HN  SER A 966      33.640  41.560  57.780  1.00  0.00           H
ATOM   5026  CA  SER A 966      33.410  42.530  59.610  1.00  0.00           C
ATOM   5027  HA  SER A 966      34.230  43.130  60.000  1.00  0.00           H
ATOM   5028  CB  SER A 966      32.410  43.510  58.840  1.00  0.00           C
ATOM   5029  HB1 SER A 966      32.080  44.320  59.510  1.00  0.00           H
ATOM   5030  HB2 SER A 966      31.540  42.990  58.420  1.00  0.00           H
ATOM   5031  OG  SER A 966      33.180  44.180  57.880  1.00  0.00           O
ATOM   5032  HG1 SER A 966      33.410  43.430  57.330  1.00  0.00           H
ATOM   5033  C   SER A 966      32.490  41.920  60.740  1.00  0.00           C
ATOM   5034  O   SER A 966      32.400  42.450  61.830  1.00  0.00           O
ATOM   5035  N   VAL A 967      31.690  40.820  60.450  1.00  0.00           N
ATOM   5036  HN  VAL A 967      31.630  40.430  59.530  1.00  0.00           H
ATOM   5037  CA  VAL A 967      30.860  40.110  61.400  1.00  0.00           C
ATOM   5038  HA  VAL A 967      30.390  40.910  61.960  1.00  0.00           H
ATOM   5039  CB  VAL A 967      29.800  39.110  60.720  1.00  0.00           C
ATOM   5040  HB  VAL A 967      30.320  38.590  59.890  1.00  0.00           H
ATOM   5041  CG1 VAL A 967      29.130  38.120  61.670  1.00  0.00           C
ATOM   5042 HG11 VAL A 967      28.580  38.780  62.400  1.00  0.00           H
ATOM   5043 HG12 VAL A 967      29.680  37.310  62.190  1.00  0.00           H
ATOM   5044 HG13 VAL A 967      28.320  37.610  61.110  1.00  0.00           H
ATOM   5045  CG2 VAL A 967      28.690  40.050  60.130  1.00  0.00           C
ATOM   5046 HG21 VAL A 967      28.030  39.400  59.510  1.00  0.00           H
ATOM   5047 HG22 VAL A 967      29.140  40.870  59.540  1.00  0.00           H
ATOM   5048 HG23 VAL A 967      28.200  40.570  60.990  1.00  0.00           H
ATOM   5049  C   VAL A 967      31.770  39.350  62.380  1.00  0.00           C
ATOM   5050  O   VAL A 967      31.540  39.480  63.600  1.00  0.00           O
ATOM   5051  N   MET A 968      32.830  38.760  61.910  1.00  0.00           N
ATOM   5052  HN  MET A 968      33.050  38.730  60.930  1.00  0.00           H
ATOM   5053  CA  MET A 968      33.860  38.080  62.790  1.00  0.00           C
ATOM   5054  HA  MET A 968      33.340  37.450  63.500  1.00  0.00           H
ATOM   5055  CB  MET A 968      34.820  37.240  61.860  1.00  0.00           C
ATOM   5056  HB1 MET A 968      35.450  36.610  62.530  1.00  0.00           H
ATOM   5057  HB2 MET A 968      35.270  37.920  61.110  1.00  0.00           H
ATOM   5058  CG  MET A 968      34.040  36.180  61.060  1.00  0.00           C
ATOM   5059  HG1 MET A 968      34.810  35.930  60.300  1.00  0.00           H
ATOM   5060  HG2 MET A 968      33.190  36.660  60.540  1.00  0.00           H
[truncated: 6,873,249 more chars]
