# Supplementary material for: CryoEM and computational modeling structural insights into the pH regulator NBCn1
Source: Nat Commun. 2025 Nov 11;16:9932. doi: 10.1038/s41467-025-64868-z (PMC12606367; doi:10.1038/s41467-025-64868-z)
Supplement: Supplementary file 7 — Supplementary Data 5 [file 41467_2025_64868_MOESM7_ESM.zip › 100ns_z_restr_MD_NBCn1_2NaCO3/hNBCn1_IF/z-restr_hNBCn1_IF_2NaCO3_first_step_15.pdb]

REMARK    GENERATED BY TRJCONV
TITLE     Title t= 4100.00000 step= 2050000
REMARK    THIS IS A SIMULATION BOX
CRYST1   93.132   93.132  103.146  90.00  90.00  90.00 P 1           1
MODEL        1
ATOM      1  N   LEU A 585      26.030  39.600  36.190  1.00  0.00           N
ATOM      2  HT1 LEU A 585      26.790  39.080  35.700  1.00  0.00           H
ATOM      3  HT2 LEU A 585      26.500  40.530  36.220  1.00  0.00           H
ATOM      4  HT3 LEU A 585      25.250  39.560  35.520  1.00  0.00           H
ATOM      5  CA  LEU A 585      25.570  39.080  37.500  1.00  0.00           C
ATOM      6  HA  LEU A 585      26.390  39.200  38.200  1.00  0.00           H
ATOM      7  CB  LEU A 585      24.460  39.900  38.040  1.00  0.00           C
ATOM      8  HB1 LEU A 585      23.430  39.610  37.720  1.00  0.00           H
ATOM      9  HB2 LEU A 585      24.530  40.910  37.580  1.00  0.00           H
ATOM     10  CG  LEU A 585      24.540  40.210  39.560  1.00  0.00           C
ATOM     11  HG  LEU A 585      25.610  40.460  39.670  1.00  0.00           H
ATOM     12  CD1 LEU A 585      23.840  41.440  40.010  1.00  0.00           C
ATOM     13 HD11 LEU A 585      23.970  41.560  41.110  1.00  0.00           H
ATOM     14 HD12 LEU A 585      22.780  41.330  39.680  1.00  0.00           H
ATOM     15 HD13 LEU A 585      24.330  42.330  39.550  1.00  0.00           H
ATOM     16  CD2 LEU A 585      24.150  39.040  40.500  1.00  0.00           C
ATOM     17 HD21 LEU A 585      24.610  38.130  40.080  1.00  0.00           H
ATOM     18 HD22 LEU A 585      23.070  38.860  40.410  1.00  0.00           H
ATOM     19 HD23 LEU A 585      24.420  39.260  41.550  1.00  0.00           H
ATOM     20  C   LEU A 585      25.360  37.620  37.430  1.00  0.00           C
ATOM     21  O   LEU A 585      26.340  36.870  37.290  1.00  0.00           O
ATOM     22  N   ILE A 586      24.140  37.050  37.510  1.00  0.00           N
ATOM     23  HN  ILE A 586      23.260  37.490  37.330  1.00  0.00           H
ATOM     24  CA  ILE A 586      23.920  35.650  37.770  1.00  0.00           C
ATOM     25  HA  ILE A 586      24.630  35.280  38.490  1.00  0.00           H
ATOM     26  CB  ILE A 586      22.470  35.310  38.210  1.00  0.00           C
ATOM     27  HB  ILE A 586      21.700  35.750  37.540  1.00  0.00           H
ATOM     28  CG2 ILE A 586      22.230  33.750  38.300  1.00  0.00           C
ATOM     29 HG21 ILE A 586      23.160  33.420  38.790  1.00  0.00           H
ATOM     30 HG22 ILE A 586      22.240  33.270  37.290  1.00  0.00           H
ATOM     31 HG23 ILE A 586      21.370  33.420  38.920  1.00  0.00           H
ATOM     32  CG1 ILE A 586      22.250  35.990  39.630  1.00  0.00           C
ATOM     33 HG11 ILE A 586      21.170  35.870  39.820  1.00  0.00           H
ATOM     34 HG12 ILE A 586      22.270  37.090  39.450  1.00  0.00           H
ATOM     35  CD  ILE A 586      23.120  35.390  40.720  1.00  0.00           C
ATOM     36  HD1 ILE A 586      22.520  35.260  41.650  1.00  0.00           H
ATOM     37  HD2 ILE A 586      23.980  36.040  40.960  1.00  0.00           H
ATOM     38  HD3 ILE A 586      23.560  34.400  40.480  1.00  0.00           H
ATOM     39  C   ILE A 586      24.250  34.770  36.460  1.00  0.00           C
ATOM     40  O   ILE A 586      24.670  33.640  36.460  1.00  0.00           O
ATOM     41  N   LEU A 587      23.940  35.390  35.260  1.00  0.00           N
ATOM     42  HN  LEU A 587      23.470  36.270  35.290  1.00  0.00           H
ATOM     43  CA  LEU A 587      24.290  34.780  33.990  1.00  0.00           C
ATOM     44  HA  LEU A 587      23.940  33.770  33.940  1.00  0.00           H
ATOM     45  CB  LEU A 587      23.630  35.730  32.890  1.00  0.00           C
ATOM     46  HB1 LEU A 587      23.890  36.770  33.140  1.00  0.00           H
ATOM     47  HB2 LEU A 587      22.550  35.680  33.120  1.00  0.00           H
ATOM     48  CG  LEU A 587      24.030  35.440  31.400  1.00  0.00           C
ATOM     49  HG  LEU A 587      25.130  35.570  31.240  1.00  0.00           H
ATOM     50  CD1 LEU A 587      23.440  34.130  31.070  1.00  0.00           C
ATOM     51 HD11 LEU A 587      23.750  33.740  30.080  1.00  0.00           H
ATOM     52 HD12 LEU A 587      22.340  34.230  30.850  1.00  0.00           H
ATOM     53 HD13 LEU A 587      23.620  33.370  31.860  1.00  0.00           H
ATOM     54  CD2 LEU A 587      23.430  36.560  30.560  1.00  0.00           C
ATOM     55 HD21 LEU A 587      23.540  36.390  29.470  1.00  0.00           H
ATOM     56 HD22 LEU A 587      23.960  37.510  30.780  1.00  0.00           H
ATOM     57 HD23 LEU A 587      22.350  36.740  30.720  1.00  0.00           H
ATOM     58  C   LEU A 587      25.810  34.530  33.890  1.00  0.00           C
ATOM     59  O   LEU A 587      26.230  33.500  33.370  1.00  0.00           O
ATOM     60  N   ASP A 588      26.640  35.520  34.310  1.00  0.00           N
ATOM     61  HN  ASP A 588      26.340  36.460  34.470  1.00  0.00           H
ATOM     62  CA  ASP A 588      28.070  35.300  34.400  1.00  0.00           C
ATOM     63  HA  ASP A 588      28.480  35.040  33.440  1.00  0.00           H
ATOM     64  CB  ASP A 588      28.870  36.600  34.860  1.00  0.00           C
ATOM     65  HB1 ASP A 588      29.970  36.510  34.720  1.00  0.00           H
ATOM     66  HB2 ASP A 588      28.630  36.770  35.940  1.00  0.00           H
ATOM     67  CG  ASP A 588      28.400  37.810  34.130  1.00  0.00           C
ATOM     68  OD1 ASP A 588      27.250  38.320  34.280  1.00  0.00           O
ATOM     69  OD2 ASP A 588      29.330  38.380  33.470  1.00  0.00           O
ATOM     70  C   ASP A 588      28.450  34.130  35.290  1.00  0.00           C
ATOM     71  O   ASP A 588      29.390  33.350  34.980  1.00  0.00           O
ATOM     72  N   ILE A 589      27.800  33.940  36.420  1.00  0.00           N
ATOM     73  HN  ILE A 589      27.000  34.460  36.690  1.00  0.00           H
ATOM     74  CA  ILE A 589      27.980  32.740  37.210  1.00  0.00           C
ATOM     75  HA  ILE A 589      29.030  32.560  37.360  1.00  0.00           H
ATOM     76  CB  ILE A 589      27.200  32.930  38.520  1.00  0.00           C
ATOM     77  HB  ILE A 589      26.150  33.170  38.260  1.00  0.00           H
ATOM     78  CG2 ILE A 589      27.130  31.550  39.360  1.00  0.00           C
ATOM     79 HG21 ILE A 589      26.670  30.690  38.830  1.00  0.00           H
ATOM     80 HG22 ILE A 589      26.630  31.710  40.320  1.00  0.00           H
ATOM     81 HG23 ILE A 589      28.150  31.190  39.650  1.00  0.00           H
ATOM     82  CG1 ILE A 589      27.790  34.210  39.250  1.00  0.00           C
ATOM     83 HG11 ILE A 589      27.800  35.030  38.510  1.00  0.00           H
ATOM     84 HG12 ILE A 589      28.850  34.080  39.560  1.00  0.00           H
ATOM     85  CD  ILE A 589      26.920  34.710  40.420  1.00  0.00           C
ATOM     86  HD1 ILE A 589      27.260  34.050  41.240  1.00  0.00           H
ATOM     87  HD2 ILE A 589      25.830  34.660  40.250  1.00  0.00           H
ATOM     88  HD3 ILE A 589      27.100  35.790  40.620  1.00  0.00           H
ATOM     89  C   ILE A 589      27.680  31.470  36.500  1.00  0.00           C
ATOM     90  O   ILE A 589      28.480  30.540  36.610  1.00  0.00           O
ATOM     91  N   LYS A 590      26.520  31.470  35.850  1.00  0.00           N
ATOM     92  HN  LYS A 590      25.950  32.290  35.900  1.00  0.00           H
ATOM     93  CA  LYS A 590      25.950  30.220  35.250  1.00  0.00           C
ATOM     94  HA  LYS A 590      25.800  29.630  36.140  1.00  0.00           H
ATOM     95  CB  LYS A 590      24.620  30.510  34.430  1.00  0.00           C
ATOM     96  HB1 LYS A 590      24.530  29.730  33.630  1.00  0.00           H
ATOM     97  HB2 LYS A 590      24.910  31.430  33.900  1.00  0.00           H
ATOM     98  CG  LYS A 590      23.320  30.650  35.260  1.00  0.00           C
ATOM     99  HG1 LYS A 590      23.340  31.510  35.940  1.00  0.00           H
ATOM    100  HG2 LYS A 590      23.080  29.740  35.840  1.00  0.00           H
ATOM    101  CD  LYS A 590      22.200  30.910  34.290  1.00  0.00           C
ATOM    102  HD1 LYS A 590      22.280  31.910  33.820  1.00  0.00           H
ATOM    103  HD2 LYS A 590      21.260  31.030  34.870  1.00  0.00           H
ATOM    104  CE  LYS A 590      21.710  29.830  33.190  1.00  0.00           C
ATOM    105  HE1 LYS A 590      21.360  28.950  33.770  1.00  0.00           H
ATOM    106  HE2 LYS A 590      22.570  29.550  32.540  1.00  0.00           H
ATOM    107  NZ  LYS A 590      20.730  30.370  32.320  1.00  0.00           N
ATOM    108  HZ1 LYS A 590      21.220  30.800  31.500  1.00  0.00           H
ATOM    109  HZ2 LYS A 590      20.050  31.080  32.650  1.00  0.00           H
ATOM    110  HZ3 LYS A 590      20.060  29.670  31.940  1.00  0.00           H
ATOM    111  C   LYS A 590      26.950  29.560  34.300  1.00  0.00           C
ATOM    112  O   LYS A 590      27.200  28.360  34.360  1.00  0.00           O
ATOM    113  N   ARG A 591      27.520  30.370  33.410  1.00  0.00           N
ATOM    114  HN  ARG A 591      27.130  31.290  33.360  1.00  0.00           H
ATOM    115  CA  ARG A 591      28.510  30.090  32.400  1.00  0.00           C
ATOM    116  HA  ARG A 591      28.090  29.430  31.650  1.00  0.00           H
ATOM    117  CB  ARG A 591      28.810  31.400  31.560  1.00  0.00           C
ATOM    118  HB1 ARG A 591      29.640  31.320  30.830  1.00  0.00           H
ATOM    119  HB2 ARG A 591      29.070  32.170  32.320  1.00  0.00           H
ATOM    120  CG  ARG A 591      27.540  31.900  30.840  1.00  0.00           C
ATOM    121  HG1 ARG A 591      26.740  32.020  31.610  1.00  0.00           H
ATOM    122  HG2 ARG A 591      27.230  31.250  30.000  1.00  0.00           H
ATOM    123  CD  ARG A 591      27.780  33.330  30.170  1.00  0.00           C
ATOM    124  HD1 ARG A 591      28.300  33.960  30.920  1.00  0.00           H
ATOM    125  HD2 ARG A 591      26.810  33.720  29.790  1.00  0.00           H
ATOM    126  NE  ARG A 591      28.720  33.150  29.030  1.00  0.00           N
ATOM    127  HE  ARG A 591      28.930  32.190  28.820  1.00  0.00           H
ATOM    128  CZ  ARG A 591      29.710  33.990  28.770  1.00  0.00           C
ATOM    129  NH1 ARG A 591      29.590  35.210  29.100  1.00  0.00           N
ATOM    130 HH11 ARG A 591      28.860  35.550  29.710  1.00  0.00           H
ATOM    131 HH12 ARG A 591      30.200  35.840  28.610  1.00  0.00           H
ATOM    132  NH2 ARG A 591      30.760  33.640  27.960  1.00  0.00           N
ATOM    133 HH21 ARG A 591      31.480  34.290  27.730  1.00  0.00           H
ATOM    134 HH22 ARG A 591      30.880  32.660  27.840  1.00  0.00           H
ATOM    135  C   ARG A 591      29.800  29.390  32.790  1.00  0.00           C
ATOM    136  O   ARG A 591      30.310  28.480  32.150  1.00  0.00           O
ATOM    137  N   LYS A 592      30.400  29.840  33.920  1.00  0.00           N
ATOM    138  HN  LYS A 592      30.030  30.620  34.440  1.00  0.00           H
ATOM    139  CA  LYS A 592      31.620  29.300  34.430  1.00  0.00           C
ATOM    140  HA  LYS A 592      32.120  28.840  33.590  1.00  0.00           H
ATOM    141  CB  LYS A 592      32.410  30.380  35.080  1.00  0.00           C
ATOM    142  HB1 LYS A 592      33.390  30.000  35.440  1.00  0.00           H
ATOM    143  HB2 LYS A 592      31.850  30.780  35.940  1.00  0.00           H
ATOM    144  CG  LYS A 592      32.800  31.450  34.050  1.00  0.00           C
ATOM    145  HG1 LYS A 592      33.330  32.300  34.540  1.00  0.00           H
ATOM    146  HG2 LYS A 592      31.890  31.870  33.600  1.00  0.00           H
ATOM    147  CD  LYS A 592      33.690  30.880  32.890  1.00  0.00           C
ATOM    148  HD1 LYS A 592      33.130  30.180  32.240  1.00  0.00           H
ATOM    149  HD2 LYS A 592      34.370  30.190  33.420  1.00  0.00           H
ATOM    150  CE  LYS A 592      34.520  31.870  32.180  1.00  0.00           C
ATOM    151  HE1 LYS A 592      35.260  31.360  31.520  1.00  0.00           H
ATOM    152  HE2 LYS A 592      35.050  32.480  32.950  1.00  0.00           H
ATOM    153  NZ  LYS A 592      33.650  32.700  31.310  1.00  0.00           N
ATOM    154  HZ1 LYS A 592      32.870  33.160  31.820  1.00  0.00           H
ATOM    155  HZ2 LYS A 592      33.160  32.120  30.600  1.00  0.00           H
ATOM    156  HZ3 LYS A 592      34.140  33.500  30.840  1.00  0.00           H
ATOM    157  C   LYS A 592      31.460  28.120  35.380  1.00  0.00           C
ATOM    158  O   LYS A 592      32.430  27.350  35.630  1.00  0.00           O
ATOM    159  N   ALA A 593      30.180  27.840  35.720  1.00  0.00           N
ATOM    160  HN  ALA A 593      29.450  28.470  35.490  1.00  0.00           H
ATOM    161  CA  ALA A 593      29.720  26.670  36.380  1.00  0.00           C
ATOM    162  HA  ALA A 593      30.340  26.550  37.250  1.00  0.00           H
ATOM    163  CB  ALA A 593      28.340  26.920  37.000  1.00  0.00           C
ATOM    164  HB1 ALA A 593      27.610  27.190  36.200  1.00  0.00           H
ATOM    165  HB2 ALA A 593      28.400  27.730  37.750  1.00  0.00           H
ATOM    166  HB3 ALA A 593      27.940  26.090  37.620  1.00  0.00           H
ATOM    167  C   ALA A 593      29.920  25.370  35.600  1.00  0.00           C
ATOM    168  O   ALA A 593      30.360  24.430  36.210  1.00  0.00           O
ATOM    169  N   PRO A 594      29.700  25.150  34.320  1.00  0.00           N
ATOM    170  CD  PRO A 594      28.490  25.680  33.710  1.00  0.00           C
ATOM    171  HD1 PRO A 594      28.740  26.700  33.320  1.00  0.00           H
ATOM    172  HD2 PRO A 594      27.660  25.710  34.440  1.00  0.00           H
ATOM    173  CA  PRO A 594      30.090  23.950  33.740  1.00  0.00           C
ATOM    174  HA  PRO A 594      29.610  23.130  34.240  1.00  0.00           H
ATOM    175  CB  PRO A 594      29.480  24.010  32.360  1.00  0.00           C
ATOM    176  HB1 PRO A 594      29.180  22.990  32.020  1.00  0.00           H
ATOM    177  HB2 PRO A 594      30.130  24.610  31.690  1.00  0.00           H
ATOM    178  CG  PRO A 594      28.160  24.840  32.480  1.00  0.00           C
ATOM    179  HG1 PRO A 594      28.110  25.390  31.520  1.00  0.00           H
ATOM    180  HG2 PRO A 594      27.240  24.240  32.650  1.00  0.00           H
ATOM    181  C   PRO A 594      31.600  23.780  33.690  1.00  0.00           C
ATOM    182  O   PRO A 594      32.090  22.680  33.470  1.00  0.00           O
ATOM    183  N   PHE A 595      32.410  24.790  34.060  1.00  0.00           N
ATOM    184  HN  PHE A 595      32.090  25.680  34.400  1.00  0.00           H
ATOM    185  CA  PHE A 595      33.870  24.770  34.060  1.00  0.00           C
ATOM    186  HA  PHE A 595      34.190  23.940  33.430  1.00  0.00           H
ATOM    187  CB  PHE A 595      34.580  26.050  33.350  1.00  0.00           C
ATOM    188  HB1 PHE A 595      35.680  26.020  33.480  1.00  0.00           H
ATOM    189  HB2 PHE A 595      34.260  26.980  33.880  1.00  0.00           H
ATOM    190  CG  PHE A 595      34.310  26.120  31.900  1.00  0.00           C
ATOM    191  CD1 PHE A 595      33.130  26.640  31.470  1.00  0.00           C
ATOM    192  HD1 PHE A 595      32.500  27.250  32.110  1.00  0.00           H
ATOM    193  CE1 PHE A 595      32.840  26.570  30.130  1.00  0.00           C
ATOM    194  HE1 PHE A 595      31.900  26.960  29.790  1.00  0.00           H
ATOM    195  CZ  PHE A 595      33.630  25.850  29.180  1.00  0.00           C
ATOM    196  HZ  PHE A 595      33.220  25.850  28.170  1.00  0.00           H
ATOM    197  CD2 PHE A 595      35.090  25.380  31.000  1.00  0.00           C
ATOM    198  HD2 PHE A 595      35.930  24.780  31.360  1.00  0.00           H
ATOM    199  CE2 PHE A 595      34.840  25.300  29.640  1.00  0.00           C
ATOM    200  HE2 PHE A 595      35.490  24.790  28.950  1.00  0.00           H
ATOM    201  C   PHE A 595      34.370  24.560  35.430  1.00  0.00           C
ATOM    202  O   PHE A 595      35.590  24.610  35.580  1.00  0.00           O
ATOM    203  N   PHE A 596      33.590  24.370  36.490  1.00  0.00           N
ATOM    204  HN  PHE A 596      32.610  24.420  36.290  1.00  0.00           H
ATOM    205  CA  PHE A 596      34.000  24.270  37.880  1.00  0.00           C
ATOM    206  HA  PHE A 596      34.500  25.210  38.040  1.00  0.00           H
ATOM    207  CB  PHE A 596      32.820  23.980  38.790  1.00  0.00           C
ATOM    208  HB1 PHE A 596      32.370  22.960  38.760  1.00  0.00           H
ATOM    209  HB2 PHE A 596      32.010  24.670  38.490  1.00  0.00           H
ATOM    210  CG  PHE A 596      33.270  24.280  40.200  1.00  0.00           C
ATOM    211  CD1 PHE A 596      33.190  23.220  41.130  1.00  0.00           C
ATOM    212  HD1 PHE A 596      32.810  22.290  40.700  1.00  0.00           H
ATOM    213  CE1 PHE A 596      33.350  23.430  42.470  1.00  0.00           C
ATOM    214  HE1 PHE A 596      33.180  22.570  43.130  1.00  0.00           H
ATOM    215  CZ  PHE A 596      33.730  24.680  42.970  1.00  0.00           C
ATOM    216  HZ  PHE A 596      33.920  24.770  44.020  1.00  0.00           H
ATOM    217  CD2 PHE A 596      33.540  25.570  40.680  1.00  0.00           C
ATOM    218  HD2 PHE A 596      33.580  26.370  39.960  1.00  0.00           H
ATOM    219  CE2 PHE A 596      33.770  25.710  42.030  1.00  0.00           C
ATOM    220  HE2 PHE A 596      34.030  26.710  42.360  1.00  0.00           H
ATOM    221  C   PHE A 596      35.040  23.130  38.070  1.00  0.00           C
ATOM    222  O   PHE A 596      36.040  23.270  38.770  1.00  0.00           O
ATOM    223  N   LEU A 597      34.870  21.950  37.420  1.00  0.00           N
ATOM    224  HN  LEU A 597      34.190  21.870  36.680  1.00  0.00           H
ATOM    225  CA  LEU A 597      35.630  20.740  37.710  1.00  0.00           C
ATOM    226  HA  LEU A 597      36.020  20.670  38.710  1.00  0.00           H
ATOM    227  CB  LEU A 597      34.720  19.470  37.450  1.00  0.00           C
ATOM    228  HB1 LEU A 597      35.290  18.580  37.750  1.00  0.00           H
ATOM    229  HB2 LEU A 597      34.490  19.560  36.360  1.00  0.00           H
ATOM    230  CG  LEU A 597      33.420  19.440  38.310  1.00  0.00           C
ATOM    231  HG  LEU A 597      32.830  20.320  37.980  1.00  0.00           H
ATOM    232  CD1 LEU A 597      32.520  18.270  37.930  1.00  0.00           C
ATOM    233 HD11 LEU A 597      31.740  18.090  38.700  1.00  0.00           H
ATOM    234 HD12 LEU A 597      33.170  17.400  37.690  1.00  0.00           H
ATOM    235 HD13 LEU A 597      32.100  18.560  36.950  1.00  0.00           H
ATOM    236  CD2 LEU A 597      33.840  19.420  39.840  1.00  0.00           C
ATOM    237 HD21 LEU A 597      34.110  20.400  40.290  1.00  0.00           H
ATOM    238 HD22 LEU A 597      34.700  18.730  39.930  1.00  0.00           H
ATOM    239 HD23 LEU A 597      33.010  18.940  40.400  1.00  0.00           H
ATOM    240  C   LEU A 597      36.820  20.750  36.770  1.00  0.00           C
ATOM    241  O   LEU A 597      37.790  20.100  37.050  1.00  0.00           O
ATOM    242  N   SER A 598      36.770  21.460  35.580  1.00  0.00           N
ATOM    243  HN  SER A 598      35.890  21.880  35.380  1.00  0.00           H
ATOM    244  CA  SER A 598      37.850  21.730  34.670  1.00  0.00           C
ATOM    245  HA  SER A 598      38.150  20.840  34.150  1.00  0.00           H
ATOM    246  CB  SER A 598      37.350  22.670  33.550  1.00  0.00           C
ATOM    247  HB1 SER A 598      36.920  23.630  33.880  1.00  0.00           H
ATOM    248  HB2 SER A 598      36.530  22.130  33.040  1.00  0.00           H
ATOM    249  OG  SER A 598      38.330  23.020  32.530  1.00  0.00           O
ATOM    250  HG1 SER A 598      39.100  23.490  32.870  1.00  0.00           H
ATOM    251  C   SER A 598      38.960  22.370  35.320  1.00  0.00           C
ATOM    252  O   SER A 598      40.120  21.960  35.080  1.00  0.00           O
ATOM    253  N   ASP A 599      38.860  23.460  36.170  1.00  0.00           N
ATOM    254  HN  ASP A 599      38.000  23.870  36.430  1.00  0.00           H
ATOM    255  CA  ASP A 599      40.020  24.150  36.750  1.00  0.00           C
ATOM    256  HA  ASP A 599      40.610  24.480  35.910  1.00  0.00           H
ATOM    257  CB  ASP A 599      39.630  25.400  37.580  1.00  0.00           C
ATOM    258  HB1 ASP A 599      40.470  25.790  38.210  1.00  0.00           H
ATOM    259  HB2 ASP A 599      38.780  25.100  38.230  1.00  0.00           H
ATOM    260  CG  ASP A 599      39.190  26.540  36.750  1.00  0.00           C
ATOM    261  OD1 ASP A 599      39.070  26.490  35.500  1.00  0.00           O
ATOM    262  OD2 ASP A 599      38.970  27.600  37.310  1.00  0.00           O
ATOM    263  C   ASP A 599      40.940  23.360  37.640  1.00  0.00           C
ATOM    264  O   ASP A 599      42.160  23.530  37.770  1.00  0.00           O
ATOM    265  N   PHE A 600      40.340  22.310  38.250  1.00  0.00           N
ATOM    266  HN  PHE A 600      39.400  22.040  38.050  1.00  0.00           H
ATOM    267  CA  PHE A 600      41.070  21.250  38.990  1.00  0.00           C
ATOM    268  HA  PHE A 600      41.870  21.800  39.470  1.00  0.00           H
ATOM    269  CB  PHE A 600      40.240  20.420  39.970  1.00  0.00           C
ATOM    270  HB1 PHE A 600      40.910  19.710  40.490  1.00  0.00           H
ATOM    271  HB2 PHE A 600      39.430  19.870  39.440  1.00  0.00           H
ATOM    272  CG  PHE A 600      39.640  21.290  40.920  1.00  0.00           C
ATOM    273  CD1 PHE A 600      40.240  21.480  42.120  1.00  0.00           C
ATOM    274  HD1 PHE A 600      41.140  20.990  42.490  1.00  0.00           H
ATOM    275  CE1 PHE A 600      39.680  22.280  43.140  1.00  0.00           C
ATOM    276  HE1 PHE A 600      40.230  22.450  44.050  1.00  0.00           H
ATOM    277  CZ  PHE A 600      38.480  22.910  42.880  1.00  0.00           C
ATOM    278  HZ  PHE A 600      38.100  23.610  43.610  1.00  0.00           H
ATOM    279  CD2 PHE A 600      38.380  21.920  40.700  1.00  0.00           C
ATOM    280  HD2 PHE A 600      37.990  21.730  39.700  1.00  0.00           H
ATOM    281  CE2 PHE A 600      37.770  22.700  41.650  1.00  0.00           C
ATOM    282  HE2 PHE A 600      36.810  23.140  41.430  1.00  0.00           H
ATOM    283  C   PHE A 600      41.860  20.390  38.000  1.00  0.00           C
ATOM    284  O   PHE A 600      43.040  20.250  38.140  1.00  0.00           O
ATOM    285  N   LYS A 601      41.250  19.910  36.940  1.00  0.00           N
ATOM    286  HN  LYS A 601      40.340  20.250  36.750  1.00  0.00           H
ATOM    287  CA  LYS A 601      41.990  19.190  35.830  1.00  0.00           C
ATOM    288  HA  LYS A 601      42.480  18.340  36.280  1.00  0.00           H
ATOM    289  CB  LYS A 601      40.910  18.720  34.760  1.00  0.00           C
ATOM    290  HB1 LYS A 601      40.270  19.580  34.460  1.00  0.00           H
ATOM    291  HB2 LYS A 601      40.220  18.000  35.230  1.00  0.00           H
ATOM    292  CG  LYS A 601      41.500  18.030  33.530  1.00  0.00           C
ATOM    293  HG1 LYS A 601      40.700  17.390  33.120  1.00  0.00           H
ATOM    294  HG2 LYS A 601      42.330  17.330  33.750  1.00  0.00           H
ATOM    295  CD  LYS A 601      41.910  19.010  32.380  1.00  0.00           C
ATOM    296  HD1 LYS A 601      42.490  18.430  31.650  1.00  0.00           H
ATOM    297  HD2 LYS A 601      42.590  19.820  32.740  1.00  0.00           H
ATOM    298  CE  LYS A 601      40.720  19.790  31.740  1.00  0.00           C
ATOM    299  HE1 LYS A 601      40.160  20.350  32.510  1.00  0.00           H
ATOM    300  HE2 LYS A 601      40.040  19.050  31.280  1.00  0.00           H
ATOM    301  NZ  LYS A 601      41.150  20.740  30.750  1.00  0.00           N
ATOM    302  HZ1 LYS A 601      41.750  21.420  31.260  1.00  0.00           H
ATOM    303  HZ2 LYS A 601      40.410  21.300  30.280  1.00  0.00           H
ATOM    304  HZ3 LYS A 601      41.750  20.360  29.990  1.00  0.00           H
ATOM    305  C   LYS A 601      43.090  20.040  35.200  1.00  0.00           C
ATOM    306  O   LYS A 601      44.170  19.590  34.940  1.00  0.00           O
ATOM    307  N   ASP A 602      42.840  21.330  35.010  1.00  0.00           N
ATOM    308  HN  ASP A 602      41.930  21.680  35.170  1.00  0.00           H
ATOM    309  CA  ASP A 602      43.760  22.300  34.480  1.00  0.00           C
ATOM    310  HA  ASP A 602      44.180  21.970  33.540  1.00  0.00           H
ATOM    311  CB  ASP A 602      43.020  23.620  34.160  1.00  0.00           C
ATOM    312  HB1 ASP A 602      43.670  24.490  33.970  1.00  0.00           H
ATOM    313  HB2 ASP A 602      42.220  23.760  34.920  1.00  0.00           H
ATOM    314  CG  ASP A 602      42.100  23.360  33.020  1.00  0.00           C
ATOM    315  OD1 ASP A 602      42.490  22.420  32.200  1.00  0.00           O
ATOM    316  OD2 ASP A 602      41.100  24.070  32.910  1.00  0.00           O
ATOM    317  C   ASP A 602      44.900  22.700  35.470  1.00  0.00           C
ATOM    318  O   ASP A 602      45.850  23.360  35.100  1.00  0.00           O
ATOM    319  N   ALA A 603      44.790  22.340  36.770  1.00  0.00           N
ATOM    320  HN  ALA A 603      43.920  21.900  37.010  1.00  0.00           H
ATOM    321  CA  ALA A 603      45.780  22.590  37.830  1.00  0.00           C
ATOM    322  HA  ALA A 603      46.420  23.390  37.490  1.00  0.00           H
ATOM    323  CB  ALA A 603      45.020  22.920  39.090  1.00  0.00           C
ATOM    324  HB1 ALA A 603      44.350  23.760  38.790  1.00  0.00           H
ATOM    325  HB2 ALA A 603      45.720  23.290  39.880  1.00  0.00           H
ATOM    326  HB3 ALA A 603      44.530  22.030  39.520  1.00  0.00           H
ATOM    327  C   ALA A 603      46.750  21.510  38.080  1.00  0.00           C
ATOM    328  O   ALA A 603      47.720  21.670  38.800  1.00  0.00           O
ATOM    329  N   LEU A 604      46.540  20.340  37.460  1.00  0.00           N
ATOM    330  HN  LEU A 604      45.790  20.260  36.820  1.00  0.00           H
ATOM    331  CA  LEU A 604      47.540  19.200  37.470  1.00  0.00           C
ATOM    332  HA  LEU A 604      47.960  19.070  38.460  1.00  0.00           H
ATOM    333  CB  LEU A 604      46.830  17.920  36.960  1.00  0.00           C
ATOM    334  HB1 LEU A 604      47.510  17.050  36.830  1.00  0.00           H
ATOM    335  HB2 LEU A 604      46.440  18.230  35.970  1.00  0.00           H
ATOM    336  CG  LEU A 604      45.550  17.550  37.740  1.00  0.00           C
ATOM    337  HG  LEU A 604      44.900  18.420  37.900  1.00  0.00           H
ATOM    338  CD1 LEU A 604      44.880  16.410  36.920  1.00  0.00           C
ATOM    339 HD11 LEU A 604      44.200  15.880  37.620  1.00  0.00           H
ATOM    340 HD12 LEU A 604      45.680  15.710  36.590  1.00  0.00           H
ATOM    341 HD13 LEU A 604      44.330  16.810  36.030  1.00  0.00           H
ATOM    342  CD2 LEU A 604      46.010  16.920  39.120  1.00  0.00           C
ATOM    343 HD21 LEU A 604      45.110  16.570  39.660  1.00  0.00           H
ATOM    344 HD22 LEU A 604      46.630  17.700  39.630  1.00  0.00           H
ATOM    345 HD23 LEU A 604      46.690  16.050  39.070  1.00  0.00           H
ATOM    346  C   LEU A 604      48.700  19.430  36.540  1.00  0.00           C
ATOM    347  O   LEU A 604      49.070  18.540  35.760  1.00  0.00           O
ATOM    348  N   SER A 605      49.250  20.560  36.600  1.00  0.00           N
ATOM    349  HN  SER A 605      49.030  21.270  37.260  1.00  0.00           H
ATOM    350  CA  SER A 605      50.280  21.020  35.740  1.00  0.00           C
ATOM    351  HA  SER A 605      50.490  20.250  35.010  1.00  0.00           H
ATOM    352  CB  SER A 605      49.760  22.320  34.950  1.00  0.00           C
ATOM    353  HB1 SER A 605      49.130  22.850  35.690  1.00  0.00           H
ATOM    354  HB2 SER A 605      49.140  21.870  34.140  1.00  0.00           H
ATOM    355  OG  SER A 605      50.830  23.200  34.620  1.00  0.00           O
ATOM    356  HG1 SER A 605      51.350  22.830  33.900  1.00  0.00           H
ATOM    357  C   SER A 605      51.490  21.300  36.640  1.00  0.00           C
ATOM    358  O   SER A 605      51.400  21.770  37.760  1.00  0.00           O
ATOM    359  N   LEU A 606      52.740  21.050  36.220  1.00  0.00           N
ATOM    360  HN  LEU A 606      52.960  20.760  35.290  1.00  0.00           H
ATOM    361  CA  LEU A 606      53.880  21.270  37.030  1.00  0.00           C
ATOM    362  HA  LEU A 606      53.700  20.850  38.010  1.00  0.00           H
ATOM    363  CB  LEU A 606      55.040  20.410  36.440  1.00  0.00           C
ATOM    364  HB1 LEU A 606      55.080  20.740  35.380  1.00  0.00           H
ATOM    365  HB2 LEU A 606      54.620  19.380  36.470  1.00  0.00           H
ATOM    366  CG  LEU A 606      56.430  20.340  37.170  1.00  0.00           C
ATOM    367  HG  LEU A 606      56.700  21.330  36.730  1.00  0.00           H
ATOM    368  CD1 LEU A 606      56.300  20.180  38.650  1.00  0.00           C
ATOM    369 HD11 LEU A 606      55.910  21.100  39.130  1.00  0.00           H
ATOM    370 HD12 LEU A 606      57.310  20.000  39.050  1.00  0.00           H
ATOM    371 HD13 LEU A 606      55.560  19.390  38.900  1.00  0.00           H
ATOM    372  CD2 LEU A 606      57.190  19.170  36.580  1.00  0.00           C
ATOM    373 HD21 LEU A 606      56.790  18.300  37.160  1.00  0.00           H
ATOM    374 HD22 LEU A 606      58.290  19.290  36.680  1.00  0.00           H
ATOM    375 HD23 LEU A 606      57.050  19.060  35.490  1.00  0.00           H
ATOM    376  C   LEU A 606      54.160  22.810  37.300  1.00  0.00           C
ATOM    377  O   LEU A 606      54.420  23.250  38.430  1.00  0.00           O
ATOM    378  N   GLN A 607      53.980  23.640  36.270  1.00  0.00           N
ATOM    379  HN  GLN A 607      53.650  23.180  35.450  1.00  0.00           H
ATOM    380  CA  GLN A 607      54.140  25.060  36.170  1.00  0.00           C
ATOM    381  HA  GLN A 607      55.170  25.340  36.370  1.00  0.00           H
ATOM    382  CB  GLN A 607      53.790  25.610  34.810  1.00  0.00           C
ATOM    383  HB1 GLN A 607      52.710  25.460  34.610  1.00  0.00           H
ATOM    384  HB2 GLN A 607      54.340  24.950  34.110  1.00  0.00           H
ATOM    385  CG  GLN A 607      54.080  27.130  34.700  1.00  0.00           C
ATOM    386  HG1 GLN A 607      55.130  27.460  34.930  1.00  0.00           H
ATOM    387  HG2 GLN A 607      53.380  27.620  35.410  1.00  0.00           H
ATOM    388  CD  GLN A 607      53.850  27.660  33.320  1.00  0.00           C
ATOM    389  OE1 GLN A 607      53.700  26.960  32.310  1.00  0.00           O
ATOM    390  NE2 GLN A 607      53.790  29.000  33.260  1.00  0.00           N
ATOM    391 HE21 GLN A 607      53.720  29.370  32.330  1.00  0.00           H
ATOM    392 HE22 GLN A 607      53.810  29.550  34.080  1.00  0.00           H
ATOM    393  C   GLN A 607      53.350  25.770  37.210  1.00  0.00           C
ATOM    394  O   GLN A 607      53.760  26.600  38.000  1.00  0.00           O
ATOM    395  N   CYS A 608      52.120  25.320  37.280  1.00  0.00           N
ATOM    396  HN  CYS A 608      51.880  24.630  36.600  1.00  0.00           H
ATOM    397  CA  CYS A 608      51.110  25.590  38.290  1.00  0.00           C
ATOM    398  HA  CYS A 608      50.890  26.650  38.250  1.00  0.00           H
ATOM    399  CB  CYS A 608      49.890  24.770  38.200  1.00  0.00           C
ATOM    400  HB1 CYS A 608      49.240  24.840  39.090  1.00  0.00           H
ATOM    401  HB2 CYS A 608      50.130  23.690  38.140  1.00  0.00           H
ATOM    402  SG  CYS A 608      48.900  25.250  36.670  1.00  0.00           S
ATOM    403  HG1 CYS A 608      49.610  24.520  35.810  1.00  0.00           H
ATOM    404  C   CYS A 608      51.640  25.390  39.700  1.00  0.00           C
ATOM    405  O   CYS A 608      51.620  26.320  40.500  1.00  0.00           O
ATOM    406  N   LEU A 609      52.100  24.200  40.000  1.00  0.00           N
ATOM    407  HN  LEU A 609      52.120  23.510  39.280  1.00  0.00           H
ATOM    408  CA  LEU A 609      52.590  23.840  41.330  1.00  0.00           C
ATOM    409  HA  LEU A 609      51.850  24.180  42.030  1.00  0.00           H
ATOM    410  CB  LEU A 609      52.820  22.330  41.500  1.00  0.00           C
ATOM    411  HB1 LEU A 609      53.210  22.140  42.520  1.00  0.00           H
ATOM    412  HB2 LEU A 609      53.590  22.000  40.770  1.00  0.00           H
ATOM    413  CG  LEU A 609      51.620  21.360  41.240  1.00  0.00           C
ATOM    414  HG  LEU A 609      50.980  21.730  40.410  1.00  0.00           H
ATOM    415  CD1 LEU A 609      51.990  19.910  41.010  1.00  0.00           C
ATOM    416 HD11 LEU A 609      52.520  19.810  40.040  1.00  0.00           H
ATOM    417 HD12 LEU A 609      51.070  19.290  41.140  1.00  0.00           H
ATOM    418 HD13 LEU A 609      52.710  19.610  41.810  1.00  0.00           H
ATOM    419  CD2 LEU A 609      50.670  21.300  42.410  1.00  0.00           C
ATOM    420 HD21 LEU A 609      49.770  20.700  42.210  1.00  0.00           H
ATOM    421 HD22 LEU A 609      50.250  22.300  42.610  1.00  0.00           H
ATOM    422 HD23 LEU A 609      51.150  21.060  43.380  1.00  0.00           H
ATOM    423  C   LEU A 609      53.830  24.650  41.810  1.00  0.00           C
ATOM    424  O   LEU A 609      53.870  25.060  42.970  1.00  0.00           O
ATOM    425  N   ALA A 610      54.870  24.880  40.950  1.00  0.00           N
ATOM    426  HN  ALA A 610      54.780  24.630  40.000  1.00  0.00           H
ATOM    427  CA  ALA A 610      55.960  25.770  41.170  1.00  0.00           C
ATOM    428  HA  ALA A 610      56.440  25.460  42.100  1.00  0.00           H
ATOM    429  CB  ALA A 610      57.000  25.700  39.970  1.00  0.00           C
ATOM    430  HB1 ALA A 610      56.490  25.690  38.990  1.00  0.00           H
ATOM    431  HB2 ALA A 610      57.560  24.750  40.030  1.00  0.00           H
ATOM    432  HB3 ALA A 610      57.830  26.430  40.040  1.00  0.00           H
ATOM    433  C   ALA A 610      55.600  27.220  41.470  1.00  0.00           C
ATOM    434  O   ALA A 610      55.980  27.820  42.510  1.00  0.00           O
ATOM    435  N   SER A 611      54.730  27.740  40.580  1.00  0.00           N
ATOM    436  HN  SER A 611      54.460  27.150  39.820  1.00  0.00           H
ATOM    437  CA  SER A 611      54.020  29.010  40.660  1.00  0.00           C
ATOM    438  HA  SER A 611      54.760  29.800  40.720  1.00  0.00           H
ATOM    439  CB  SER A 611      52.950  29.300  39.590  1.00  0.00           C
ATOM    440  HB1 SER A 611      52.510  30.310  39.730  1.00  0.00           H
ATOM    441  HB2 SER A 611      52.200  28.480  39.560  1.00  0.00           H
ATOM    442  OG  SER A 611      53.560  29.230  38.280  1.00  0.00           O
ATOM    443  HG1 SER A 611      53.660  28.320  37.990  1.00  0.00           H
ATOM    444  C   SER A 611      53.280  29.090  41.970  1.00  0.00           C
ATOM    445  O   SER A 611      53.400  30.110  42.680  1.00  0.00           O
ATOM    446  N   ILE A 612      52.530  28.060  42.470  1.00  0.00           N
ATOM    447  HN  ILE A 612      52.260  27.320  41.840  1.00  0.00           H
ATOM    448  CA  ILE A 612      51.940  28.020  43.750  1.00  0.00           C
ATOM    449  HA  ILE A 612      51.280  28.870  43.690  1.00  0.00           H
ATOM    450  CB  ILE A 612      51.050  26.790  43.880  1.00  0.00           C
ATOM    451  HB  ILE A 612      51.740  25.940  43.690  1.00  0.00           H
ATOM    452  CG2 ILE A 612      50.630  26.510  45.340  1.00  0.00           C
ATOM    453 HG21 ILE A 612      50.110  27.430  45.690  1.00  0.00           H
ATOM    454 HG22 ILE A 612      51.460  26.270  46.040  1.00  0.00           H
ATOM    455 HG23 ILE A 612      49.820  25.760  45.450  1.00  0.00           H
ATOM    456  CG1 ILE A 612      49.830  26.800  42.960  1.00  0.00           C
ATOM    457 HG11 ILE A 612      50.070  27.200  41.950  1.00  0.00           H
ATOM    458 HG12 ILE A 612      49.030  27.480  43.340  1.00  0.00           H
ATOM    459  CD  ILE A 612      49.230  25.390  42.820  1.00  0.00           C
ATOM    460  HD1 ILE A 612      49.060  24.910  43.800  1.00  0.00           H
ATOM    461  HD2 ILE A 612      49.850  24.710  42.210  1.00  0.00           H
ATOM    462  HD3 ILE A 612      48.270  25.400  42.240  1.00  0.00           H
ATOM    463  C   ILE A 612      52.820  28.260  45.030  1.00  0.00           C
ATOM    464  O   ILE A 612      52.600  29.120  45.850  1.00  0.00           O
ATOM    465  N   LEU A 613      53.950  27.540  45.170  1.00  0.00           N
ATOM    466  HN  LEU A 613      53.930  26.750  44.560  1.00  0.00           H
ATOM    467  CA  LEU A 613      55.000  27.810  46.170  1.00  0.00           C
ATOM    468  HA  LEU A 613      54.580  27.690  47.170  1.00  0.00           H
ATOM    469  CB  LEU A 613      56.100  26.760  45.870  1.00  0.00           C
ATOM    470  HB1 LEU A 613      56.580  26.810  44.870  1.00  0.00           H
ATOM    471  HB2 LEU A 613      55.610  25.780  45.670  1.00  0.00           H
ATOM    472  CG  LEU A 613      57.270  26.780  46.930  1.00  0.00           C
ATOM    473  HG  LEU A 613      57.880  27.700  46.810  1.00  0.00           H
ATOM    474  CD1 LEU A 613      56.860  26.550  48.370  1.00  0.00           C
ATOM    475 HD11 LEU A 613      56.240  27.380  48.780  1.00  0.00           H
ATOM    476 HD12 LEU A 613      57.680  26.370  49.100  1.00  0.00           H
ATOM    477 HD13 LEU A 613      56.280  25.600  48.440  1.00  0.00           H
ATOM    478  CD2 LEU A 613      58.230  25.670  46.480  1.00  0.00           C
ATOM    479 HD21 LEU A 613      58.970  25.500  47.290  1.00  0.00           H
ATOM    480 HD22 LEU A 613      58.820  26.020  45.600  1.00  0.00           H
ATOM    481 HD23 LEU A 613      57.780  24.670  46.280  1.00  0.00           H
ATOM    482  C   LEU A 613      55.550  29.150  46.150  1.00  0.00           C
ATOM    483  O   LEU A 613      55.490  29.940  47.100  1.00  0.00           O
ATOM    484  N   PHE A 614      56.110  29.570  44.930  1.00  0.00           N
ATOM    485  HN  PHE A 614      56.090  28.920  44.170  1.00  0.00           H
ATOM    486  CA  PHE A 614      56.740  30.870  44.740  1.00  0.00           C
ATOM    487  HA  PHE A 614      57.450  31.030  45.540  1.00  0.00           H
ATOM    488  CB  PHE A 614      57.570  30.920  43.430  1.00  0.00           C
ATOM    489  HB1 PHE A 614      57.160  30.040  42.900  1.00  0.00           H
ATOM    490  HB2 PHE A 614      58.610  30.590  43.620  1.00  0.00           H
ATOM    491  CG  PHE A 614      57.460  32.220  42.660  1.00  0.00           C
ATOM    492  CD1 PHE A 614      56.240  32.620  42.040  1.00  0.00           C
ATOM    493  HD1 PHE A 614      55.430  31.900  42.030  1.00  0.00           H
ATOM    494  CE1 PHE A 614      56.200  33.780  41.240  1.00  0.00           C
ATOM    495  HE1 PHE A 614      55.350  33.980  40.620  1.00  0.00           H
ATOM    496  CZ  PHE A 614      57.250  34.660  41.310  1.00  0.00           C
ATOM    497  HZ  PHE A 614      57.060  35.650  40.930  1.00  0.00           H
ATOM    498  CD2 PHE A 614      58.600  33.070  42.570  1.00  0.00           C
ATOM    499  HD2 PHE A 614      59.540  32.820  43.050  1.00  0.00           H
ATOM    500  CE2 PHE A 614      58.460  34.270  41.940  1.00  0.00           C
ATOM    501  HE2 PHE A 614      59.290  34.960  41.940  1.00  0.00           H
ATOM    502  C   PHE A 614      55.680  32.040  45.040  1.00  0.00           C
ATOM    503  O   PHE A 614      56.030  33.020  45.660  1.00  0.00           O
ATOM    504  N   LEU A 615      54.440  31.950  44.590  1.00  0.00           N
ATOM    505  HN  LEU A 615      54.150  31.160  44.060  1.00  0.00           H
ATOM    506  CA  LEU A 615      53.390  32.860  44.910  1.00  0.00           C
ATOM    507  HA  LEU A 615      53.730  33.860  44.690  1.00  0.00           H
ATOM    508  CB  LEU A 615      52.130  32.760  43.970  1.00  0.00           C
ATOM    509  HB1 LEU A 615      51.320  33.410  44.380  1.00  0.00           H
ATOM    510  HB2 LEU A 615      51.780  31.720  44.090  1.00  0.00           H
ATOM    511  CG  LEU A 615      52.520  33.010  42.530  1.00  0.00           C
ATOM    512  HG  LEU A 615      53.500  32.550  42.270  1.00  0.00           H
ATOM    513  CD1 LEU A 615      51.420  32.550  41.590  1.00  0.00           C
ATOM    514 HD11 LEU A 615      50.430  32.780  42.010  1.00  0.00           H
ATOM    515 HD12 LEU A 615      51.470  31.460  41.380  1.00  0.00           H
ATOM    516 HD13 LEU A 615      51.630  33.120  40.650  1.00  0.00           H
ATOM    517  CD2 LEU A 615      52.770  34.550  42.400  1.00  0.00           C
ATOM    518 HD21 LEU A 615      51.860  35.150  42.620  1.00  0.00           H
ATOM    519 HD22 LEU A 615      53.080  34.660  41.340  1.00  0.00           H
ATOM    520 HD23 LEU A 615      53.590  34.960  43.010  1.00  0.00           H
ATOM    521  C   LEU A 615      52.910  32.850  46.360  1.00  0.00           C
ATOM    522  O   LEU A 615      52.510  33.920  46.810  1.00  0.00           O
ATOM    523  N   TYR A 616      52.910  31.730  47.130  1.00  0.00           N
ATOM    524  HN  TYR A 616      53.150  30.830  46.740  1.00  0.00           H
ATOM    525  CA  TYR A 616      52.770  31.760  48.560  1.00  0.00           C
ATOM    526  HA  TYR A 616      51.880  32.320  48.830  1.00  0.00           H
ATOM    527  CB  TYR A 616      52.630  30.210  49.100  1.00  0.00           C
ATOM    528  HB1 TYR A 616      53.260  29.500  48.530  1.00  0.00           H
ATOM    529  HB2 TYR A 616      51.590  29.840  48.970  1.00  0.00           H
ATOM    530  CG  TYR A 616      52.900  30.110  50.500  1.00  0.00           C
ATOM    531  CD1 TYR A 616      54.140  29.570  50.890  1.00  0.00           C
ATOM    532  HD1 TYR A 616      54.890  29.270  50.180  1.00  0.00           H
ATOM    533  CE1 TYR A 616      54.570  29.690  52.260  1.00  0.00           C
ATOM    534  HE1 TYR A 616      55.540  29.520  52.690  1.00  0.00           H
ATOM    535  CZ  TYR A 616      53.550  30.180  53.180  1.00  0.00           C
ATOM    536  OH  TYR A 616      53.890  30.180  54.530  1.00  0.00           O
ATOM    537  HH  TYR A 616      53.060  29.900  54.920  1.00  0.00           H
ATOM    538  CD2 TYR A 616      51.980  30.560  51.420  1.00  0.00           C
ATOM    539  HD2 TYR A 616      51.040  30.950  51.080  1.00  0.00           H
ATOM    540  CE2 TYR A 616      52.290  30.590  52.790  1.00  0.00           C
ATOM    541  HE2 TYR A 616      51.500  30.950  53.420  1.00  0.00           H
ATOM    542  C   TYR A 616      53.860  32.530  49.320  1.00  0.00           C
ATOM    543  O   TYR A 616      53.620  33.470  50.100  1.00  0.00           O
ATOM    544  N   CYS A 617      55.110  32.300  48.920  1.00  0.00           N
ATOM    545  HN  CYS A 617      55.280  31.670  48.160  1.00  0.00           H
ATOM    546  CA  CYS A 617      56.350  32.980  49.400  1.00  0.00           C
ATOM    547  HA  CYS A 617      56.350  33.000  50.480  1.00  0.00           H
ATOM    548  CB  CYS A 617      57.620  32.390  48.760  1.00  0.00           C
ATOM    549  HB1 CYS A 617      58.480  32.960  49.140  1.00  0.00           H
ATOM    550  HB2 CYS A 617      57.490  32.380  47.650  1.00  0.00           H
ATOM    551  SG  CYS A 617      57.760  30.700  49.180  1.00  0.00           S
ATOM    552  HG1 CYS A 617      56.860  30.130  48.390  1.00  0.00           H
ATOM    553  C   CYS A 617      56.290  34.500  49.080  1.00  0.00           C
ATOM    554  O   CYS A 617      56.650  35.310  49.920  1.00  0.00           O
ATOM    555  N   ALA A 618      55.990  34.860  47.850  1.00  0.00           N
ATOM    556  HN  ALA A 618      56.170  34.240  47.070  1.00  0.00           H
ATOM    557  CA  ALA A 618      55.820  36.250  47.370  1.00  0.00           C
ATOM    558  HA  ALA A 618      56.720  36.720  47.710  1.00  0.00           H
ATOM    559  CB  ALA A 618      55.650  36.310  45.780  1.00  0.00           C
ATOM    560  HB1 ALA A 618      55.790  37.370  45.490  1.00  0.00           H
ATOM    561  HB2 ALA A 618      54.640  36.000  45.410  1.00  0.00           H
ATOM    562  HB3 ALA A 618      56.470  35.770  45.260  1.00  0.00           H
ATOM    563  C   ALA A 618      54.690  37.130  48.010  1.00  0.00           C
ATOM    564  O   ALA A 618      54.830  38.340  48.340  1.00  0.00           O
ATOM    565  N   CYS A 619      53.390  36.670  48.180  1.00  0.00           N
ATOM    566  HN  CYS A 619      53.270  35.730  47.890  1.00  0.00           H
ATOM    567  CA  CYS A 619      52.290  37.430  48.760  1.00  0.00           C
ATOM    568  HA  CYS A 619      52.280  38.430  48.320  1.00  0.00           H
ATOM    569  CB  CYS A 619      50.970  36.740  48.390  1.00  0.00           C
ATOM    570  HB1 CYS A 619      50.160  37.450  48.660  1.00  0.00           H
ATOM    571  HB2 CYS A 619      50.960  35.770  48.950  1.00  0.00           H
ATOM    572  SG  CYS A 619      50.810  36.530  46.500  1.00  0.00           S
ATOM    573  HG1 CYS A 619      51.780  35.640  46.320  1.00  0.00           H
ATOM    574  C   CYS A 619      52.340  37.520  50.290  1.00  0.00           C
ATOM    575  O   CYS A 619      51.680  38.410  50.860  1.00  0.00           O
ATOM    576  N   MET A 620      53.040  36.720  51.040  1.00  0.00           N
ATOM    577  HN  MET A 620      53.510  35.920  50.680  1.00  0.00           H
ATOM    578  CA  MET A 620      53.100  36.750  52.510  1.00  0.00           C
ATOM    579  HA  MET A 620      52.060  36.830  52.780  1.00  0.00           H
ATOM    580  CB  MET A 620      53.830  35.530  53.140  1.00  0.00           C
ATOM    581  HB1 MET A 620      54.320  35.760  54.110  1.00  0.00           H
ATOM    582  HB2 MET A 620      54.670  35.270  52.470  1.00  0.00           H
ATOM    583  CG  MET A 620      52.880  34.300  53.080  1.00  0.00           C
ATOM    584  HG1 MET A 620      53.470  33.350  53.020  1.00  0.00           H
ATOM    585  HG2 MET A 620      52.410  34.320  52.070  1.00  0.00           H
ATOM    586  SD  MET A 620      51.860  34.220  54.520  1.00  0.00           S
ATOM    587  CE  MET A 620      53.120  33.560  55.560  1.00  0.00           C
ATOM    588  HE1 MET A 620      52.670  33.530  56.570  1.00  0.00           H
ATOM    589  HE2 MET A 620      53.920  34.340  55.660  1.00  0.00           H
ATOM    590  HE3 MET A 620      53.650  32.610  55.360  1.00  0.00           H
ATOM    591  C   MET A 620      53.780  38.060  53.160  1.00  0.00           C
ATOM    592  O   MET A 620      53.140  38.640  54.050  1.00  0.00           O
ATOM    593  N   SER A 621      55.020  38.470  52.770  1.00  0.00           N
ATOM    594  HN  SER A 621      55.590  37.990  52.110  1.00  0.00           H
ATOM    595  CA  SER A 621      55.450  39.790  53.240  1.00  0.00           C
ATOM    596  HA  SER A 621      55.410  39.720  54.320  1.00  0.00           H
ATOM    597  CB  SER A 621      56.880  40.160  52.890  1.00  0.00           C
ATOM    598  HB1 SER A 621      57.150  40.990  53.570  1.00  0.00           H
ATOM    599  HB2 SER A 621      57.010  40.500  51.840  1.00  0.00           H
ATOM    600  OG  SER A 621      57.780  39.170  53.240  1.00  0.00           O
ATOM    601  HG1 SER A 621      57.550  38.460  52.640  1.00  0.00           H
ATOM    602  C   SER A 621      54.570  40.970  53.090  1.00  0.00           C
ATOM    603  O   SER A 621      54.510  41.700  54.090  1.00  0.00           O
ATOM    604  N   PRO A 622      53.950  41.340  52.030  1.00  0.00           N
ATOM    605  CD  PRO A 622      54.310  40.970  50.630  1.00  0.00           C
ATOM    606  HD1 PRO A 622      53.990  39.910  50.540  1.00  0.00           H
ATOM    607  HD2 PRO A 622      55.360  41.150  50.330  1.00  0.00           H
ATOM    608  CA  PRO A 622      52.980  42.360  52.090  1.00  0.00           C
ATOM    609  HA  PRO A 622      53.490  43.310  52.120  1.00  0.00           H
ATOM    610  CB  PRO A 622      52.290  42.260  50.670  1.00  0.00           C
ATOM    611  HB1 PRO A 622      51.940  43.290  50.460  1.00  0.00           H
ATOM    612  HB2 PRO A 622      51.490  41.510  50.490  1.00  0.00           H
ATOM    613  CG  PRO A 622      53.430  41.830  49.700  1.00  0.00           C
ATOM    614  HG1 PRO A 622      53.050  41.320  48.780  1.00  0.00           H
ATOM    615  HG2 PRO A 622      53.900  42.800  49.410  1.00  0.00           H
ATOM    616  C   PRO A 622      51.850  42.370  53.110  1.00  0.00           C
ATOM    617  O   PRO A 622      51.640  43.400  53.800  1.00  0.00           O
ATOM    618  N   VAL A 623      51.170  41.220  53.360  1.00  0.00           N
ATOM    619  HN  VAL A 623      51.240  40.520  52.660  1.00  0.00           H
ATOM    620  CA  VAL A 623      50.100  41.150  54.360  1.00  0.00           C
ATOM    621  HA  VAL A 623      49.300  41.850  54.140  1.00  0.00           H
ATOM    622  CB  VAL A 623      49.350  39.760  54.180  1.00  0.00           C
ATOM    623  HB  VAL A 623      50.090  38.950  53.990  1.00  0.00           H
ATOM    624  CG1 VAL A 623      48.480  39.500  55.390  1.00  0.00           C
ATOM    625 HG11 VAL A 623      47.800  40.320  55.690  1.00  0.00           H
ATOM    626 HG12 VAL A 623      49.110  39.260  56.290  1.00  0.00           H
ATOM    627 HG13 VAL A 623      47.850  38.590  55.300  1.00  0.00           H
ATOM    628  CG2 VAL A 623      48.500  39.940  52.910  1.00  0.00           C
ATOM    629 HG21 VAL A 623      47.860  39.040  52.800  1.00  0.00           H
ATOM    630 HG22 VAL A 623      49.100  40.040  51.980  1.00  0.00           H
ATOM    631 HG23 VAL A 623      47.910  40.870  53.030  1.00  0.00           H
ATOM    632  C   VAL A 623      50.590  41.400  55.720  1.00  0.00           C
ATOM    633  O   VAL A 623      49.950  42.140  56.520  1.00  0.00           O
ATOM    634  N   ILE A 624      51.680  40.770  56.050  1.00  0.00           N
ATOM    635  HN  ILE A 624      52.120  40.200  55.360  1.00  0.00           H
ATOM    636  CA  ILE A 624      52.300  40.730  57.360  1.00  0.00           C
ATOM    637  HA  ILE A 624      51.580  40.420  58.090  1.00  0.00           H
ATOM    638  CB  ILE A 624      53.550  39.890  57.520  1.00  0.00           C
ATOM    639  HB  ILE A 624      54.240  39.970  56.660  1.00  0.00           H
ATOM    640  CG2 ILE A 624      54.290  40.000  58.890  1.00  0.00           C
ATOM    641 HG21 ILE A 624      54.380  41.060  59.170  1.00  0.00           H
ATOM    642 HG22 ILE A 624      55.320  39.600  58.900  1.00  0.00           H
ATOM    643 HG23 ILE A 624      53.710  39.460  59.680  1.00  0.00           H
ATOM    644  CG1 ILE A 624      53.070  38.390  57.400  1.00  0.00           C
ATOM    645 HG11 ILE A 624      52.710  38.170  56.370  1.00  0.00           H
ATOM    646 HG12 ILE A 624      52.260  38.240  58.140  1.00  0.00           H
ATOM    647  CD  ILE A 624      54.200  37.350  57.690  1.00  0.00           C
ATOM    648  HD1 ILE A 624      54.640  37.420  58.720  1.00  0.00           H
ATOM    649  HD2 ILE A 624      55.150  37.640  57.190  1.00  0.00           H
ATOM    650  HD3 ILE A 624      53.860  36.320  57.510  1.00  0.00           H
ATOM    651  C   ILE A 624      52.750  42.270  57.630  1.00  0.00           C
ATOM    652  O   ILE A 624      52.430  42.700  58.730  1.00  0.00           O
ATOM    653  N   THR A 625      53.470  43.000  56.660  1.00  0.00           N
ATOM    654  HN  THR A 625      53.800  42.540  55.830  1.00  0.00           H
ATOM    655  CA  THR A 625      53.720  44.450  56.690  1.00  0.00           C
ATOM    656  HA  THR A 625      54.390  44.630  57.520  1.00  0.00           H
ATOM    657  CB  THR A 625      54.490  44.820  55.380  1.00  0.00           C
ATOM    658  HB  THR A 625      53.790  44.790  54.510  1.00  0.00           H
ATOM    659  OG1 THR A 625      55.560  43.950  55.150  1.00  0.00           O
ATOM    660  HG1 THR A 625      55.220  43.120  54.800  1.00  0.00           H
ATOM    661  CG2 THR A 625      54.930  46.290  55.440  1.00  0.00           C
ATOM    662 HG21 THR A 625      55.550  46.310  56.370  1.00  0.00           H
ATOM    663 HG22 THR A 625      54.120  47.030  55.340  1.00  0.00           H
ATOM    664 HG23 THR A 625      55.610  46.520  54.600  1.00  0.00           H
ATOM    665  C   THR A 625      52.560  45.310  57.030  1.00  0.00           C
ATOM    666  O   THR A 625      52.620  46.140  57.990  1.00  0.00           O
ATOM    667  N   PHE A 626      51.510  45.250  56.240  1.00  0.00           N
ATOM    668  HN  PHE A 626      51.670  44.840  55.340  1.00  0.00           H
ATOM    669  CA  PHE A 626      50.240  45.910  56.470  1.00  0.00           C
ATOM    670  HA  PHE A 626      50.340  46.970  56.290  1.00  0.00           H
ATOM    671  CB  PHE A 626      49.260  45.410  55.370  1.00  0.00           C
ATOM    672  HB1 PHE A 626      49.220  44.300  55.290  1.00  0.00           H
ATOM    673  HB2 PHE A 626      49.540  45.750  54.350  1.00  0.00           H
ATOM    674  CG  PHE A 626      47.790  45.960  55.660  1.00  0.00           C
ATOM    675  CD1 PHE A 626      46.880  45.020  56.230  1.00  0.00           C
ATOM    676  HD1 PHE A 626      47.340  44.110  56.600  1.00  0.00           H
ATOM    677  CE1 PHE A 626      45.530  45.280  56.310  1.00  0.00           C
ATOM    678  HE1 PHE A 626      44.860  44.530  56.720  1.00  0.00           H
ATOM    679  CZ  PHE A 626      45.020  46.460  55.740  1.00  0.00           C
ATOM    680  HZ  PHE A 626      43.970  46.730  55.760  1.00  0.00           H
ATOM    681  CD2 PHE A 626      47.270  47.130  55.090  1.00  0.00           C
ATOM    682  HD2 PHE A 626      47.950  47.810  54.610  1.00  0.00           H
ATOM    683  CE2 PHE A 626      45.870  47.410  55.160  1.00  0.00           C
ATOM    684  HE2 PHE A 626      45.460  48.340  54.790  1.00  0.00           H
ATOM    685  C   PHE A 626      49.640  45.700  57.830  1.00  0.00           C
ATOM    686  O   PHE A 626      49.440  46.700  58.600  1.00  0.00           O
ATOM    687  N   GLY A 627      49.470  44.430  58.320  1.00  0.00           N
ATOM    688  HN  GLY A 627      49.860  43.700  57.760  1.00  0.00           H
ATOM    689  CA  GLY A 627      48.870  44.220  59.620  1.00  0.00           C
ATOM    690  HA1 GLY A 627      48.760  43.160  59.750  1.00  0.00           H
ATOM    691  HA2 GLY A 627      47.950  44.780  59.650  1.00  0.00           H
ATOM    692  C   GLY A 627      49.800  44.650  60.780  1.00  0.00           C
ATOM    693  O   GLY A 627      49.320  45.240  61.750  1.00  0.00           O
ATOM    694  N   GLY A 628      51.120  44.320  60.720  1.00  0.00           N
ATOM    695  HN  GLY A 628      51.470  43.760  59.980  1.00  0.00           H
ATOM    696  CA  GLY A 628      52.080  44.880  61.660  1.00  0.00           C
ATOM    697  HA1 GLY A 628      53.070  44.650  61.290  1.00  0.00           H
ATOM    698  HA2 GLY A 628      51.960  44.580  62.690  1.00  0.00           H
ATOM    699  C   GLY A 628      52.110  46.430  61.810  1.00  0.00           C
ATOM    700  O   GLY A 628      52.070  46.980  62.890  1.00  0.00           O
ATOM    701  N   LEU A 629      51.960  47.200  60.640  1.00  0.00           N
ATOM    702  HN  LEU A 629      51.730  46.730  59.800  1.00  0.00           H
ATOM    703  CA  LEU A 629      51.750  48.630  60.590  1.00  0.00           C
ATOM    704  HA  LEU A 629      52.430  48.980  61.350  1.00  0.00           H
ATOM    705  CB  LEU A 629      52.110  49.140  59.150  1.00  0.00           C
ATOM    706  HB1 LEU A 629      51.650  50.090  58.810  1.00  0.00           H
ATOM    707  HB2 LEU A 629      51.610  48.510  58.370  1.00  0.00           H
ATOM    708  CG  LEU A 629      53.570  49.320  58.920  1.00  0.00           C
ATOM    709  HG  LEU A 629      54.130  48.450  59.340  1.00  0.00           H
ATOM    710  CD1 LEU A 629      53.910  49.250  57.430  1.00  0.00           C
ATOM    711 HD11 LEU A 629      53.500  50.090  56.850  1.00  0.00           H
ATOM    712 HD12 LEU A 629      53.510  48.290  57.040  1.00  0.00           H
ATOM    713 HD13 LEU A 629      55.010  49.340  57.280  1.00  0.00           H
ATOM    714  CD2 LEU A 629      54.120  50.550  59.640  1.00  0.00           C
ATOM    715 HD21 LEU A 629      55.040  50.890  59.120  1.00  0.00           H
ATOM    716 HD22 LEU A 629      54.220  50.280  60.710  1.00  0.00           H
ATOM    717 HD23 LEU A 629      53.290  51.290  59.560  1.00  0.00           H
ATOM    718  C   LEU A 629      50.340  49.100  60.980  1.00  0.00           C
ATOM    719  O   LEU A 629      50.170  50.190  61.560  1.00  0.00           O
ATOM    720  N   LEU A 630      49.230  48.400  60.650  1.00  0.00           N
ATOM    721  HN  LEU A 630      49.270  47.670  59.980  1.00  0.00           H
ATOM    722  CA  LEU A 630      47.950  48.610  61.060  1.00  0.00           C
ATOM    723  HA  LEU A 630      47.730  49.660  60.910  1.00  0.00           H
ATOM    724  CB  LEU A 630      47.090  47.770  60.150  1.00  0.00           C
ATOM    725  HB1 LEU A 630      47.430  46.710  60.240  1.00  0.00           H
ATOM    726  HB2 LEU A 630      47.200  48.040  59.080  1.00  0.00           H
ATOM    727  CG  LEU A 630      45.490  47.870  60.360  1.00  0.00           C
ATOM    728  HG  LEU A 630      45.410  47.820  61.470  1.00  0.00           H
ATOM    729  CD1 LEU A 630      44.980  49.310  60.020  1.00  0.00           C
ATOM    730 HD11 LEU A 630      45.230  50.020  60.850  1.00  0.00           H
ATOM    731 HD12 LEU A 630      43.880  49.190  59.910  1.00  0.00           H
ATOM    732 HD13 LEU A 630      45.410  49.660  59.070  1.00  0.00           H
ATOM    733  CD2 LEU A 630      44.740  46.850  59.510  1.00  0.00           C
ATOM    734 HD21 LEU A 630      44.840  47.070  58.430  1.00  0.00           H
ATOM    735 HD22 LEU A 630      43.650  46.800  59.750  1.00  0.00           H
ATOM    736 HD23 LEU A 630      45.200  45.860  59.720  1.00  0.00           H
ATOM    737  C   LEU A 630      47.700  48.440  62.490  1.00  0.00           C
ATOM    738  O   LEU A 630      46.870  49.180  63.080  1.00  0.00           O
ATOM    739  N   GLY A 631      48.420  47.440  63.100  1.00  0.00           N
ATOM    740  HN  GLY A 631      48.800  46.780  62.470  1.00  0.00           H
ATOM    741  CA  GLY A 631      48.560  47.330  64.620  1.00  0.00           C
ATOM    742  HA1 GLY A 631      49.300  46.570  64.810  1.00  0.00           H
ATOM    743  HA2 GLY A 631      47.560  47.010  64.860  1.00  0.00           H
ATOM    744  C   GLY A 631      49.060  48.550  65.340  1.00  0.00           C
ATOM    745  O   GLY A 631      48.410  49.040  66.300  1.00  0.00           O
ATOM    746  N   GLU A 632      50.190  49.090  64.830  1.00  0.00           N
ATOM    747  HN  GLU A 632      50.830  48.580  64.280  1.00  0.00           H
ATOM    748  CA  GLU A 632      50.620  50.450  65.220  1.00  0.00           C
ATOM    749  HA  GLU A 632      50.800  50.480  66.290  1.00  0.00           H
ATOM    750  CB  GLU A 632      51.860  51.020  64.450  1.00  0.00           C
ATOM    751  HB1 GLU A 632      52.040  52.100  64.620  1.00  0.00           H
ATOM    752  HB2 GLU A 632      51.720  50.920  63.340  1.00  0.00           H
ATOM    753  CG  GLU A 632      53.100  50.180  64.680  1.00  0.00           C
ATOM    754  HG1 GLU A 632      53.930  50.420  63.990  1.00  0.00           H
ATOM    755  HG2 GLU A 632      52.890  49.120  64.470  1.00  0.00           H
ATOM    756  CD  GLU A 632      53.550  50.270  66.160  1.00  0.00           C
ATOM    757  OE1 GLU A 632      53.520  49.270  66.870  1.00  0.00           O
ATOM    758  OE2 GLU A 632      53.950  51.400  66.570  1.00  0.00           O
ATOM    759  C   GLU A 632      49.540  51.500  65.000  1.00  0.00           C
ATOM    760  O   GLU A 632      49.140  52.210  65.910  1.00  0.00           O
ATOM    761  N   ALA A 633      49.000  51.530  63.800  1.00  0.00           N
ATOM    762  HN  ALA A 633      49.230  50.870  63.090  1.00  0.00           H
ATOM    763  CA  ALA A 633      48.050  52.600  63.380  1.00  0.00           C
ATOM    764  HA  ALA A 633      48.470  53.610  63.370  1.00  0.00           H
ATOM    765  CB  ALA A 633      47.680  52.330  61.920  1.00  0.00           C
ATOM    766  HB1 ALA A 633      46.930  51.510  61.870  1.00  0.00           H
ATOM    767  HB2 ALA A 633      48.650  52.140  61.380  1.00  0.00           H
ATOM    768  HB3 ALA A 633      47.240  53.240  61.480  1.00  0.00           H
ATOM    769  C   ALA A 633      46.730  52.790  64.200  1.00  0.00           C
ATOM    770  O   ALA A 633      46.280  53.870  64.610  1.00  0.00           O
ATOM    771  N   THR A 634      46.150  51.630  64.510  1.00  0.00           N
ATOM    772  HN  THR A 634      46.560  50.780  64.200  1.00  0.00           H
ATOM    773  CA  THR A 634      44.950  51.380  65.250  1.00  0.00           C
ATOM    774  HA  THR A 634      44.390  52.300  65.200  1.00  0.00           H
ATOM    775  CB  THR A 634      44.150  50.120  64.840  1.00  0.00           C
ATOM    776  HB  THR A 634      43.250  50.110  65.490  1.00  0.00           H
ATOM    777  OG1 THR A 634      44.760  48.870  64.950  1.00  0.00           O
ATOM    778  HG1 THR A 634      45.460  48.870  64.280  1.00  0.00           H
ATOM    779  CG2 THR A 634      43.610  50.300  63.290  1.00  0.00           C
ATOM    780 HG21 THR A 634      43.070  51.270  63.230  1.00  0.00           H
ATOM    781 HG22 THR A 634      42.960  49.430  63.090  1.00  0.00           H
ATOM    782 HG23 THR A 634      44.470  50.350  62.590  1.00  0.00           H
ATOM    783  C   THR A 634      45.300  51.240  66.770  1.00  0.00           C
ATOM    784  O   THR A 634      44.420  51.110  67.580  1.00  0.00           O
ATOM    785  N   GLU A 635      46.640  51.360  67.140  1.00  0.00           N
ATOM    786  HN  GLU A 635      47.310  51.530  66.430  1.00  0.00           H
ATOM    787  CA  GLU A 635      47.140  51.260  68.490  1.00  0.00           C
ATOM    788  HA  GLU A 635      48.220  51.170  68.460  1.00  0.00           H
ATOM    789  CB  GLU A 635      46.740  52.520  69.270  1.00  0.00           C
ATOM    790  HB1 GLU A 635      46.950  52.440  70.360  1.00  0.00           H
ATOM    791  HB2 GLU A 635      45.650  52.690  69.210  1.00  0.00           H
ATOM    792  CG  GLU A 635      47.330  53.740  68.730  1.00  0.00           C
ATOM    793  HG1 GLU A 635      46.930  54.050  67.750  1.00  0.00           H
ATOM    794  HG2 GLU A 635      48.410  53.580  68.520  1.00  0.00           H
ATOM    795  CD  GLU A 635      47.230  55.030  69.640  1.00  0.00           C
ATOM    796  OE1 GLU A 635      46.250  55.150  70.460  1.00  0.00           O
ATOM    797  OE2 GLU A 635      48.080  55.900  69.540  1.00  0.00           O
ATOM    798  C   GLU A 635      46.690  50.040  69.290  1.00  0.00           C
ATOM    799  O   GLU A 635      46.200  50.040  70.390  1.00  0.00           O
ATOM    800  N   GLY A 636      46.920  48.860  68.610  1.00  0.00           N
ATOM    801  HN  GLY A 636      47.380  48.910  67.730  1.00  0.00           H
ATOM    802  CA  GLY A 636      46.670  47.520  69.210  1.00  0.00           C
ATOM    803  HA1 GLY A 636      47.110  47.370  70.180  1.00  0.00           H
ATOM    804  HA2 GLY A 636      46.910  46.780  68.460  1.00  0.00           H
ATOM    805  C   GLY A 636      45.230  47.250  69.340  1.00  0.00           C
ATOM    806  O   GLY A 636      44.710  46.750  70.330  1.00  0.00           O
ATOM    807  N   ARG A 637      44.460  47.460  68.260  1.00  0.00           N
ATOM    808  HN  ARG A 637      44.720  48.060  67.500  1.00  0.00           H
ATOM    809  CA  ARG A 637      43.150  46.830  68.110  1.00  0.00           C
ATOM    810  HA  ARG A 637      42.830  46.420  69.060  1.00  0.00           H
ATOM    811  CB  ARG A 637      42.000  47.860  67.800  1.00  0.00           C
ATOM    812  HB1 ARG A 637      41.120  47.340  67.340  1.00  0.00           H
ATOM    813  HB2 ARG A 637      42.350  48.580  67.040  1.00  0.00           H
ATOM    814  CG  ARG A 637      41.480  48.570  69.070  1.00  0.00           C
ATOM    815  HG1 ARG A 637      40.970  47.800  69.700  1.00  0.00           H
ATOM    816  HG2 ARG A 637      40.650  49.250  68.770  1.00  0.00           H
ATOM    817  CD  ARG A 637      42.490  49.340  69.900  1.00  0.00           C
ATOM    818  HD1 ARG A 637      43.220  49.970  69.350  1.00  0.00           H
ATOM    819  HD2 ARG A 637      42.980  48.660  70.610  1.00  0.00           H
ATOM    820  NE  ARG A 637      41.670  50.320  70.680  1.00  0.00           N
ATOM    821  HE  ARG A 637      40.730  50.030  70.840  1.00  0.00           H
ATOM    822  CZ  ARG A 637      42.020  51.510  71.170  1.00  0.00           C
ATOM    823  NH1 ARG A 637      41.250  52.260  71.860  1.00  0.00           N
ATOM    824 HH11 ARG A 637      40.400  51.850  72.150  1.00  0.00           H
ATOM    825 HH12 ARG A 637      41.720  52.940  72.430  1.00  0.00           H
ATOM    826  NH2 ARG A 637      43.300  51.780  71.080  1.00  0.00           N
ATOM    827 HH21 ARG A 637      43.910  51.220  70.510  1.00  0.00           H
ATOM    828 HH22 ARG A 637      43.680  52.620  71.440  1.00  0.00           H
ATOM    829  C   ARG A 637      43.110  45.690  67.140  1.00  0.00           C
ATOM    830  O   ARG A 637      42.600  44.620  67.510  1.00  0.00           O
ATOM    831  N   ILE A 638      43.650  45.780  65.900  1.00  0.00           N
ATOM    832  HN  ILE A 638      43.990  46.650  65.570  1.00  0.00           H
ATOM    833  CA  ILE A 638      43.630  44.760  64.840  1.00  0.00           C
ATOM    834  HA  ILE A 638      43.540  43.790  65.290  1.00  0.00           H
ATOM    835  CB  ILE A 638      42.460  44.990  63.830  1.00  0.00           C
ATOM    836  HB  ILE A 638      42.780  44.390  62.960  1.00  0.00           H
ATOM    837  CG2 ILE A 638      41.120  44.540  64.540  1.00  0.00           C
ATOM    838 HG21 ILE A 638      40.860  45.250  65.360  1.00  0.00           H
ATOM    839 HG22 ILE A 638      41.190  43.470  64.830  1.00  0.00           H
ATOM    840 HG23 ILE A 638      40.360  44.590  63.730  1.00  0.00           H
ATOM    841  CG1 ILE A 638      42.380  46.560  63.320  1.00  0.00           C
ATOM    842 HG11 ILE A 638      43.340  46.650  62.780  1.00  0.00           H
ATOM    843 HG12 ILE A 638      42.240  47.230  64.190  1.00  0.00           H
ATOM    844  CD  ILE A 638      41.230  46.870  62.330  1.00  0.00           C
ATOM    845  HD1 ILE A 638      40.250  46.680  62.840  1.00  0.00           H
ATOM    846  HD2 ILE A 638      41.260  46.170  61.460  1.00  0.00           H
ATOM    847  HD3 ILE A 638      41.230  47.940  62.040  1.00  0.00           H
ATOM    848  C   ILE A 638      44.910  44.790  64.140  1.00  0.00           C
ATOM    849  O   ILE A 638      45.380  45.880  64.000  1.00  0.00           O
ATOM    850  N   SER A 639      45.550  43.680  63.750  1.00  0.00           N
ATOM    851  HN  SER A 639      45.210  42.740  63.700  1.00  0.00           H
ATOM    852  CA  SER A 639      46.850  43.750  63.190  1.00  0.00           C
ATOM    853  HA  SER A 639      46.870  44.580  62.500  1.00  0.00           H
ATOM    854  CB  SER A 639      47.940  44.040  64.240  1.00  0.00           C
ATOM    855  HB1 SER A 639      47.630  44.890  64.900  1.00  0.00           H
ATOM    856  HB2 SER A 639      48.870  44.270  63.690  1.00  0.00           H
ATOM    857  OG  SER A 639      48.260  42.950  65.170  1.00  0.00           O
ATOM    858  HG1 SER A 639      47.360  42.770  65.450  1.00  0.00           H
ATOM    859  C   SER A 639      47.210  42.520  62.330  1.00  0.00           C
ATOM    860  O   SER A 639      46.530  42.270  61.310  1.00  0.00           O
ATOM    861  N   ALA A 640      48.380  41.860  62.590  1.00  0.00           N
ATOM    862  HN  ALA A 640      48.890  42.060  63.420  1.00  0.00           H
ATOM    863  CA  ALA A 640      49.000  40.830  61.750  1.00  0.00           C
ATOM    864  HA  ALA A 640      49.150  41.160  60.720  1.00  0.00           H
ATOM    865  CB  ALA A 640      50.360  40.410  62.380  1.00  0.00           C
ATOM    866  HB1 ALA A 640      50.720  39.480  61.880  1.00  0.00           H
ATOM    867  HB2 ALA A 640      50.480  40.190  63.460  1.00  0.00           H
ATOM    868  HB3 ALA A 640      51.090  41.210  62.150  1.00  0.00           H
ATOM    869  C   ALA A 640      48.190  39.560  61.490  1.00  0.00           C
ATOM    870  O   ALA A 640      47.990  39.130  60.360  1.00  0.00           O
ATOM    871  N   ILE A 641      47.600  38.850  62.520  1.00  0.00           N
ATOM    872  HN  ILE A 641      47.630  39.080  63.500  1.00  0.00           H
ATOM    873  CA  ILE A 641      46.880  37.640  62.330  1.00  0.00           C
ATOM    874  HA  ILE A 641      47.330  37.020  61.580  1.00  0.00           H
ATOM    875  CB  ILE A 641      46.910  36.800  63.630  1.00  0.00           C
ATOM    876  HB  ILE A 641      46.210  37.280  64.350  1.00  0.00           H
ATOM    877  CG2 ILE A 641      46.270  35.460  63.440  1.00  0.00           C
ATOM    878 HG21 ILE A 641      45.250  35.530  62.980  1.00  0.00           H
ATOM    879 HG22 ILE A 641      46.210  34.900  64.390  1.00  0.00           H
ATOM    880 HG23 ILE A 641      46.860  34.940  62.650  1.00  0.00           H
ATOM    881  CG1 ILE A 641      48.340  36.530  64.230  1.00  0.00           C
ATOM    882 HG11 ILE A 641      48.130  35.780  65.020  1.00  0.00           H
ATOM    883 HG12 ILE A 641      48.760  37.420  64.750  1.00  0.00           H
ATOM    884  CD  ILE A 641      49.390  35.990  63.350  1.00  0.00           C
ATOM    885  HD1 ILE A 641      49.790  36.820  62.720  1.00  0.00           H
ATOM    886  HD2 ILE A 641      49.060  35.150  62.700  1.00  0.00           H
ATOM    887  HD3 ILE A 641      50.250  35.610  63.930  1.00  0.00           H
ATOM    888  C   ILE A 641      45.460  37.770  61.690  1.00  0.00           C
ATOM    889  O   ILE A 641      45.040  36.950  60.840  1.00  0.00           O
ATOM    890  N   GLU A 642      44.720  38.880  62.060  1.00  0.00           N
ATOM    891  HN  GLU A 642      44.990  39.460  62.830  1.00  0.00           H
ATOM    892  CA  GLU A 642      43.490  39.280  61.390  1.00  0.00           C
ATOM    893  HA  GLU A 642      42.830  38.430  61.310  1.00  0.00           H
ATOM    894  CB  GLU A 642      43.190  40.600  62.120  1.00  0.00           C
ATOM    895  HB1 GLU A 642      42.280  40.970  61.600  1.00  0.00           H
ATOM    896  HB2 GLU A 642      43.980  41.380  62.010  1.00  0.00           H
ATOM    897  CG  GLU A 642      42.720  40.430  63.540  1.00  0.00           C
ATOM    898  HG1 GLU A 642      42.730  39.340  63.770  1.00  0.00           H
ATOM    899  HG2 GLU A 642      41.680  40.710  63.840  1.00  0.00           H
ATOM    900  CD  GLU A 642      43.750  40.880  64.590  1.00  0.00           C
ATOM    901  OE1 GLU A 642      43.270  41.290  65.670  1.00  0.00           O
ATOM    902  OE2 GLU A 642      44.990  40.940  64.350  1.00  0.00           O
ATOM    903  C   GLU A 642      43.730  39.610  59.910  1.00  0.00           C
ATOM    904  O   GLU A 642      42.970  39.170  59.020  1.00  0.00           O
ATOM    905  N   SER A 643      44.820  40.340  59.550  1.00  0.00           N
ATOM    906  HN  SER A 643      45.380  40.770  60.250  1.00  0.00           H
ATOM    907  CA  SER A 643      45.270  40.600  58.200  1.00  0.00           C
ATOM    908  HA  SER A 643      44.520  41.210  57.730  1.00  0.00           H
ATOM    909  CB  SER A 643      46.550  41.470  58.190  1.00  0.00           C
ATOM    910  HB1 SER A 643      47.010  41.470  57.170  1.00  0.00           H
ATOM    911  HB2 SER A 643      47.350  41.180  58.890  1.00  0.00           H
ATOM    912  OG  SER A 643      46.160  42.860  58.530  1.00  0.00           O
ATOM    913  HG1 SER A 643      45.980  42.810  59.470  1.00  0.00           H
ATOM    914  C   SER A 643      45.480  39.350  57.370  1.00  0.00           C
ATOM    915  O   SER A 643      45.050  39.290  56.200  1.00  0.00           O
ATOM    916  N   LEU A 644      46.050  38.230  57.960  1.00  0.00           N
ATOM    917  HN  LEU A 644      46.390  38.280  58.890  1.00  0.00           H
ATOM    918  CA  LEU A 644      46.350  36.950  57.240  1.00  0.00           C
ATOM    919  HA  LEU A 644      46.710  37.140  56.240  1.00  0.00           H
ATOM    920  CB  LEU A 644      47.430  36.000  57.870  1.00  0.00           C
ATOM    921  HB1 LEU A 644      47.620  35.060  57.310  1.00  0.00           H
ATOM    922  HB2 LEU A 644      47.140  35.770  58.910  1.00  0.00           H
ATOM    923  CG  LEU A 644      48.880  36.590  58.110  1.00  0.00           C
ATOM    924  HG  LEU A 644      48.690  37.590  58.560  1.00  0.00           H
ATOM    925  CD1 LEU A 644      49.660  35.810  59.210  1.00  0.00           C
ATOM    926 HD11 LEU A 644      48.980  35.550  60.040  1.00  0.00           H
ATOM    927 HD12 LEU A 644      50.510  36.360  59.670  1.00  0.00           H
ATOM    928 HD13 LEU A 644      49.960  34.840  58.780  1.00  0.00           H
ATOM    929  CD2 LEU A 644      49.630  36.590  56.820  1.00  0.00           C
ATOM    930 HD21 LEU A 644      50.550  37.210  56.840  1.00  0.00           H
ATOM    931 HD22 LEU A 644      48.930  36.990  56.050  1.00  0.00           H
ATOM    932 HD23 LEU A 644      50.010  35.610  56.460  1.00  0.00           H
ATOM    933  C   LEU A 644      45.160  36.110  57.170  1.00  0.00           C
ATOM    934  O   LEU A 644      44.870  35.630  56.050  1.00  0.00           O
ATOM    935  N   PHE A 645      44.370  36.060  58.230  1.00  0.00           N
ATOM    936  HN  PHE A 645      44.560  36.540  59.100  1.00  0.00           H
ATOM    937  CA  PHE A 645      43.000  35.440  58.250  1.00  0.00           C
ATOM    938  HA  PHE A 645      43.090  34.380  58.040  1.00  0.00           H
ATOM    939  CB  PHE A 645      42.500  35.470  59.690  1.00  0.00           C
ATOM    940  HB1 PHE A 645      42.590  36.540  60.010  1.00  0.00           H
ATOM    941  HB2 PHE A 645      43.060  34.770  60.330  1.00  0.00           H
ATOM    942  CG  PHE A 645      41.050  35.190  59.950  1.00  0.00           C
ATOM    943  CD1 PHE A 645      40.400  35.630  61.060  1.00  0.00           C
ATOM    944  HD1 PHE A 645      40.870  36.400  61.650  1.00  0.00           H
ATOM    945  CE1 PHE A 645      39.200  35.150  61.590  1.00  0.00           C
ATOM    946  HE1 PHE A 645      38.700  35.600  62.430  1.00  0.00           H
ATOM    947  CZ  PHE A 645      38.590  34.060  60.950  1.00  0.00           C
ATOM    948  HZ  PHE A 645      37.730  33.600  61.400  1.00  0.00           H
ATOM    949  CD2 PHE A 645      40.390  34.200  59.230  1.00  0.00           C
ATOM    950  HD2 PHE A 645      41.000  33.810  58.430  1.00  0.00           H
ATOM    951  CE2 PHE A 645      39.160  33.620  59.730  1.00  0.00           C
ATOM    952  HE2 PHE A 645      38.650  32.840  59.190  1.00  0.00           H
ATOM    953  C   PHE A 645      42.090  36.120  57.250  1.00  0.00           C
ATOM    954  O   PHE A 645      41.510  35.430  56.400  1.00  0.00           O
ATOM    955  N   GLY A 646      41.900  37.430  57.310  1.00  0.00           N
ATOM    956  HN  GLY A 646      42.480  37.860  58.010  1.00  0.00           H
ATOM    957  CA  GLY A 646      41.090  38.230  56.430  1.00  0.00           C
ATOM    958  HA1 GLY A 646      41.070  39.280  56.650  1.00  0.00           H
ATOM    959  HA2 GLY A 646      40.070  37.920  56.580  1.00  0.00           H
ATOM    960  C   GLY A 646      41.380  38.060  54.950  1.00  0.00           C
ATOM    961  O   GLY A 646      40.460  37.630  54.240  1.00  0.00           O
ATOM    962  N   ALA A 647      42.660  38.260  54.530  1.00  0.00           N
ATOM    963  HN  ALA A 647      43.330  38.720  55.100  1.00  0.00           H
ATOM    964  CA  ALA A 647      43.120  37.950  53.190  1.00  0.00           C
ATOM    965  HA  ALA A 647      42.530  38.560  52.530  1.00  0.00           H
ATOM    966  CB  ALA A 647      44.640  38.220  53.150  1.00  0.00           C
ATOM    967  HB1 ALA A 647      45.100  37.590  53.930  1.00  0.00           H
ATOM    968  HB2 ALA A 647      44.750  39.290  53.390  1.00  0.00           H
ATOM    969  HB3 ALA A 647      45.050  37.850  52.180  1.00  0.00           H
ATOM    970  C   ALA A 647      42.790  36.460  52.810  1.00  0.00           C
ATOM    971  O   ALA A 647      42.350  36.210  51.700  1.00  0.00           O
ATOM    972  N   SER A 648      43.070  35.490  53.720  1.00  0.00           N
ATOM    973  HN  SER A 648      43.370  35.800  54.620  1.00  0.00           H
ATOM    974  CA  SER A 648      42.950  34.100  53.320  1.00  0.00           C
ATOM    975  HA  SER A 648      43.420  33.950  52.370  1.00  0.00           H
ATOM    976  CB  SER A 648      43.680  33.140  54.320  1.00  0.00           C
ATOM    977  HB1 SER A 648      44.770  33.200  54.150  1.00  0.00           H
ATOM    978  HB2 SER A 648      43.330  32.090  54.170  1.00  0.00           H
ATOM    979  OG  SER A 648      43.340  33.480  55.610  1.00  0.00           O
ATOM    980  HG1 SER A 648      43.820  34.270  55.820  1.00  0.00           H
ATOM    981  C   SER A 648      41.450  33.710  53.170  1.00  0.00           C
ATOM    982  O   SER A 648      41.130  33.030  52.130  1.00  0.00           O
ATOM    983  N   LEU A 649      40.610  34.220  54.090  1.00  0.00           N
ATOM    984  HN  LEU A 649      40.940  34.850  54.790  1.00  0.00           H
ATOM    985  CA  LEU A 649      39.190  33.880  54.040  1.00  0.00           C
ATOM    986  HA  LEU A 649      38.950  32.830  53.990  1.00  0.00           H
ATOM    987  CB  LEU A 649      38.570  34.270  55.430  1.00  0.00           C
ATOM    988  HB1 LEU A 649      38.830  35.350  55.530  1.00  0.00           H
ATOM    989  HB2 LEU A 649      39.110  33.670  56.200  1.00  0.00           H
ATOM    990  CG  LEU A 649      37.080  33.880  55.550  1.00  0.00           C
ATOM    991  HG  LEU A 649      36.500  34.430  54.790  1.00  0.00           H
ATOM    992  CD1 LEU A 649      36.770  32.430  55.250  1.00  0.00           C
ATOM    993 HD11 LEU A 649      35.690  32.390  55.550  1.00  0.00           H
ATOM    994 HD12 LEU A 649      37.360  31.620  55.720  1.00  0.00           H
ATOM    995 HD13 LEU A 649      36.770  32.300  54.150  1.00  0.00           H
ATOM    996  CD2 LEU A 649      36.510  34.250  56.880  1.00  0.00           C
ATOM    997 HD21 LEU A 649      36.500  33.330  57.500  1.00  0.00           H
ATOM    998 HD22 LEU A 649      35.460  34.560  56.730  1.00  0.00           H
ATOM    999 HD23 LEU A 649      37.130  35.020  57.390  1.00  0.00           H
ATOM   1000  C   LEU A 649      38.480  34.590  52.870  1.00  0.00           C
ATOM   1001  O   LEU A 649      37.750  33.850  52.150  1.00  0.00           O
ATOM   1002  N   THR A 650      38.770  35.870  52.550  1.00  0.00           N
ATOM   1003  HN  THR A 650      39.400  36.310  53.180  1.00  0.00           H
ATOM   1004  CA  THR A 650      38.310  36.590  51.340  1.00  0.00           C
ATOM   1005  HA  THR A 650      37.250  36.390  51.420  1.00  0.00           H
ATOM   1006  CB  THR A 650      38.580  38.110  51.290  1.00  0.00           C
ATOM   1007  HB  THR A 650      39.670  38.210  51.110  1.00  0.00           H
ATOM   1008  OG1 THR A 650      38.110  38.710  52.490  1.00  0.00           O
ATOM   1009  HG1 THR A 650      38.730  38.440  53.180  1.00  0.00           H
ATOM   1010  CG2 THR A 650      37.910  38.980  50.150  1.00  0.00           C
ATOM   1011 HG21 THR A 650      38.090  38.520  49.150  1.00  0.00           H
ATOM   1012 HG22 THR A 650      38.290  40.010  50.110  1.00  0.00           H
ATOM   1013 HG23 THR A 650      36.810  39.040  50.280  1.00  0.00           H
ATOM   1014  C   THR A 650      38.860  35.920  50.100  1.00  0.00           C
ATOM   1015  O   THR A 650      38.140  35.800  49.120  1.00  0.00           O
ATOM   1016  N   GLY A 651      40.130  35.540  50.150  1.00  0.00           N
ATOM   1017  HN  GLY A 651      40.750  35.560  50.940  1.00  0.00           H
ATOM   1018  CA  GLY A 651      40.920  34.910  49.080  1.00  0.00           C
ATOM   1019  HA1 GLY A 651      41.950  34.740  49.370  1.00  0.00           H
ATOM   1020  HA2 GLY A 651      40.780  35.620  48.280  1.00  0.00           H
ATOM   1021  C   GLY A 651      40.440  33.580  48.650  1.00  0.00           C
ATOM   1022  O   GLY A 651      40.390  33.290  47.460  1.00  0.00           O
ATOM   1023  N   ILE A 652      40.030  32.770  49.630  1.00  0.00           N
ATOM   1024  HN  ILE A 652      40.300  33.050  50.560  1.00  0.00           H
ATOM   1025  CA  ILE A 652      39.470  31.460  49.520  1.00  0.00           C
ATOM   1026  HA  ILE A 652      40.170  30.860  48.960  1.00  0.00           H
ATOM   1027  CB  ILE A 652      39.350  30.700  50.850  1.00  0.00           C
ATOM   1028  HB  ILE A 652      39.210  31.480  51.630  1.00  0.00           H
ATOM   1029  CG2 ILE A 652      38.130  29.670  50.830  1.00  0.00           C
ATOM   1030 HG21 ILE A 652      37.180  30.150  50.570  1.00  0.00           H
ATOM   1031 HG22 ILE A 652      37.990  29.320  51.880  1.00  0.00           H
ATOM   1032 HG23 ILE A 652      38.400  28.960  50.020  1.00  0.00           H
ATOM   1033  CG1 ILE A 652      40.710  30.080  51.320  1.00  0.00           C
ATOM   1034 HG11 ILE A 652      41.510  30.840  51.200  1.00  0.00           H
ATOM   1035 HG12 ILE A 652      41.030  29.260  50.630  1.00  0.00           H
ATOM   1036  CD  ILE A 652      40.740  29.630  52.790  1.00  0.00           C
ATOM   1037  HD1 ILE A 652      41.690  29.130  53.100  1.00  0.00           H
ATOM   1038  HD2 ILE A 652      39.960  28.840  52.880  1.00  0.00           H
ATOM   1039  HD3 ILE A 652      40.570  30.490  53.480  1.00  0.00           H
ATOM   1040  C   ILE A 652      38.190  31.580  48.760  1.00  0.00           C
ATOM   1041  O   ILE A 652      37.990  30.960  47.710  1.00  0.00           O
ATOM   1042  N   ALA A 653      37.310  32.510  49.230  1.00  0.00           N
ATOM   1043  HN  ALA A 653      37.460  33.000  50.080  1.00  0.00           H
ATOM   1044  CA  ALA A 653      36.000  32.700  48.580  1.00  0.00           C
ATOM   1045  HA  ALA A 653      35.530  31.740  48.450  1.00  0.00           H
ATOM   1046  CB  ALA A 653      35.070  33.530  49.380  1.00  0.00           C
ATOM   1047  HB1 ALA A 653      35.580  34.510  49.520  1.00  0.00           H
ATOM   1048  HB2 ALA A 653      34.910  32.990  50.340  1.00  0.00           H
ATOM   1049  HB3 ALA A 653      34.070  33.580  48.910  1.00  0.00           H
ATOM   1050  C   ALA A 653      36.070  33.150  47.070  1.00  0.00           C
ATOM   1051  O   ALA A 653      35.620  32.570  46.130  1.00  0.00           O
ATOM   1052  N   TYR A 654      36.930  34.200  46.920  1.00  0.00           N
ATOM   1053  HN  TYR A 654      37.430  34.560  47.700  1.00  0.00           H
ATOM   1054  CA  TYR A 654      37.140  34.990  45.690  1.00  0.00           C
ATOM   1055  HA  TYR A 654      36.190  35.260  45.260  1.00  0.00           H
ATOM   1056  CB  TYR A 654      37.940  36.250  46.050  1.00  0.00           C
ATOM   1057  HB1 TYR A 654      38.930  36.060  46.550  1.00  0.00           H
ATOM   1058  HB2 TYR A 654      37.330  36.810  46.790  1.00  0.00           H
ATOM   1059  CG  TYR A 654      38.260  37.220  45.030  1.00  0.00           C
ATOM   1060  CD1 TYR A 654      39.530  37.300  44.320  1.00  0.00           C
ATOM   1061  HD1 TYR A 654      40.300  36.580  44.540  1.00  0.00           H
ATOM   1062  CE1 TYR A 654      39.700  38.180  43.270  1.00  0.00           C
ATOM   1063  HE1 TYR A 654      40.600  38.060  42.680  1.00  0.00           H
ATOM   1064  CZ  TYR A 654      38.730  39.100  43.020  1.00  0.00           C
ATOM   1065  OH  TYR A 654      38.930  39.980  41.880  1.00  0.00           O
ATOM   1066  HH  TYR A 654      39.810  39.730  41.560  1.00  0.00           H
ATOM   1067  CD2 TYR A 654      37.330  38.240  44.750  1.00  0.00           C
ATOM   1068  HD2 TYR A 654      36.410  38.240  45.330  1.00  0.00           H
ATOM   1069  CE2 TYR A 654      37.580  39.210  43.800  1.00  0.00           C
ATOM   1070  HE2 TYR A 654      36.720  39.860  43.700  1.00  0.00           H
ATOM   1071  C   TYR A 654      37.830  34.160  44.590  1.00  0.00           C
ATOM   1072  O   TYR A 654      37.490  34.340  43.500  1.00  0.00           O
ATOM   1073  N   SER A 655      38.720  33.210  44.980  1.00  0.00           N
ATOM   1074  HN  SER A 655      39.130  33.090  45.890  1.00  0.00           H
ATOM   1075  CA  SER A 655      39.180  32.220  44.070  1.00  0.00           C
ATOM   1076  HA  SER A 655      39.370  32.690  43.120  1.00  0.00           H
ATOM   1077  CB  SER A 655      40.520  31.540  44.610  1.00  0.00           C
ATOM   1078  HB1 SER A 655      41.290  32.330  44.500  1.00  0.00           H
ATOM   1079  HB2 SER A 655      40.880  30.780  43.890  1.00  0.00           H
ATOM   1080  OG  SER A 655      40.460  31.120  45.950  1.00  0.00           O
ATOM   1081  HG1 SER A 655      40.720  31.810  46.560  1.00  0.00           H
ATOM   1082  C   SER A 655      38.160  31.150  43.770  1.00  0.00           C
ATOM   1083  O   SER A 655      37.890  30.820  42.610  1.00  0.00           O
ATOM   1084  N   LEU A 656      37.610  30.470  44.800  1.00  0.00           N
ATOM   1085  HN  LEU A 656      37.960  30.690  45.710  1.00  0.00           H
ATOM   1086  CA  LEU A 656      36.540  29.480  44.810  1.00  0.00           C
ATOM   1087  HA  LEU A 656      36.920  28.510  44.510  1.00  0.00           H
ATOM   1088  CB  LEU A 656      36.070  29.210  46.290  1.00  0.00           C
ATOM   1089  HB1 LEU A 656      35.870  30.250  46.650  1.00  0.00           H
ATOM   1090  HB2 LEU A 656      36.940  28.800  46.850  1.00  0.00           H
ATOM   1091  CG  LEU A 656      34.740  28.440  46.450  1.00  0.00           C
ATOM   1092  HG  LEU A 656      33.950  28.780  45.740  1.00  0.00           H
ATOM   1093  CD1 LEU A 656      34.860  26.960  46.230  1.00  0.00           C
ATOM   1094 HD11 LEU A 656      35.190  26.890  45.170  1.00  0.00           H
ATOM   1095 HD12 LEU A 656      33.870  26.460  46.310  1.00  0.00           H
ATOM   1096 HD13 LEU A 656      35.620  26.440  46.860  1.00  0.00           H
ATOM   1097  CD2 LEU A 656      34.140  28.680  47.890  1.00  0.00           C
ATOM   1098 HD21 LEU A 656      34.910  28.370  48.640  1.00  0.00           H
ATOM   1099 HD22 LEU A 656      33.290  27.970  47.790  1.00  0.00           H
ATOM   1100 HD23 LEU A 656      33.730  29.690  48.050  1.00  0.00           H
ATOM   1101  C   LEU A 656      35.450  29.840  43.820  1.00  0.00           C
ATOM   1102  O   LEU A 656      35.070  28.930  43.100  1.00  0.00           O
ATOM   1103  N   PHE A 657      34.970  31.100  43.750  1.00  0.00           N
ATOM   1104  HN  PHE A 657      35.260  31.830  44.370  1.00  0.00           H
ATOM   1105  CA  PHE A 657      33.800  31.540  43.020  1.00  0.00           C
ATOM   1106  HA  PHE A 657      33.240  30.710  42.610  1.00  0.00           H
ATOM   1107  CB  PHE A 657      32.930  32.420  43.920  1.00  0.00           C
ATOM   1108  HB1 PHE A 657      32.160  33.000  43.350  1.00  0.00           H
ATOM   1109  HB2 PHE A 657      33.540  33.150  44.490  1.00  0.00           H
ATOM   1110  CG  PHE A 657      32.140  31.750  44.990  1.00  0.00           C
ATOM   1111  CD1 PHE A 657      31.670  32.470  46.120  1.00  0.00           C
ATOM   1112  HD1 PHE A 657      31.940  33.510  46.210  1.00  0.00           H
ATOM   1113  CE1 PHE A 657      30.890  31.890  47.110  1.00  0.00           C
ATOM   1114  HE1 PHE A 657      30.640  32.450  48.000  1.00  0.00           H
ATOM   1115  CZ  PHE A 657      30.380  30.580  46.990  1.00  0.00           C
ATOM   1116  HZ  PHE A 657      29.830  30.100  47.780  1.00  0.00           H
ATOM   1117  CD2 PHE A 657      31.700  30.380  44.890  1.00  0.00           C
ATOM   1118  HD2 PHE A 657      31.910  29.840  43.980  1.00  0.00           H
ATOM   1119  CE2 PHE A 657      30.760  29.860  45.840  1.00  0.00           C
ATOM   1120  HE2 PHE A 657      30.270  28.920  45.610  1.00  0.00           H
ATOM   1121  C   PHE A 657      34.260  32.380  41.850  1.00  0.00           C
ATOM   1122  O   PHE A 657      33.490  33.020  41.150  1.00  0.00           O
ATOM   1123  N   ALA A 658      35.610  32.410  41.650  1.00  0.00           N
ATOM   1124  HN  ALA A 658      36.150  31.960  42.360  1.00  0.00           H
ATOM   1125  CA  ALA A 658      36.430  33.020  40.630  1.00  0.00           C
ATOM   1126  HA  ALA A 658      37.420  33.230  41.000  1.00  0.00           H
ATOM   1127  CB  ALA A 658      36.460  31.990  39.470  1.00  0.00           C
ATOM   1128  HB1 ALA A 658      35.430  31.610  39.250  1.00  0.00           H
ATOM   1129  HB2 ALA A 658      37.090  31.150  39.830  1.00  0.00           H
ATOM   1130  HB3 ALA A 658      36.910  32.260  38.490  1.00  0.00           H
ATOM   1131  C   ALA A 658      35.910  34.380  40.210  1.00  0.00           C
ATOM   1132  O   ALA A 658      35.410  34.430  39.150  1.00  0.00           O
ATOM   1133  N   GLY A 659      36.070  35.370  41.080  1.00  0.00           N
ATOM   1134  HN  GLY A 659      36.270  35.080  42.020  1.00  0.00           H
ATOM   1135  CA  GLY A 659      35.460  36.680  40.760  1.00  0.00           C
ATOM   1136  HA1 GLY A 659      35.510  37.230  41.690  1.00  0.00           H
ATOM   1137  HA2 GLY A 659      34.430  36.530  40.450  1.00  0.00           H
ATOM   1138  C   GLY A 659      36.250  37.410  39.670  1.00  0.00           C
ATOM   1139  O   GLY A 659      35.670  37.920  38.740  1.00  0.00           O
ATOM   1140  N   GLN A 660      37.610  37.330  39.780  1.00  0.00           N
ATOM   1141  HN  GLN A 660      38.050  37.010  40.610  1.00  0.00           H
ATOM   1142  CA  GLN A 660      38.460  37.490  38.680  1.00  0.00           C
ATOM   1143  HA  GLN A 660      38.110  37.030  37.770  1.00  0.00           H
ATOM   1144  CB  GLN A 660      38.750  38.990  38.340  1.00  0.00           C
ATOM   1145  HB1 GLN A 660      38.930  39.590  39.250  1.00  0.00           H
ATOM   1146  HB2 GLN A 660      37.870  39.430  37.810  1.00  0.00           H
ATOM   1147  CG  GLN A 660      39.950  39.240  37.380  1.00  0.00           C
ATOM   1148  HG1 GLN A 660      40.910  39.260  37.950  1.00  0.00           H
ATOM   1149  HG2 GLN A 660      39.840  40.310  37.050  1.00  0.00           H
ATOM   1150  CD  GLN A 660      40.050  38.200  36.220  1.00  0.00           C
ATOM   1151  OE1 GLN A 660      40.720  37.190  36.200  1.00  0.00           O
ATOM   1152  NE2 GLN A 660      39.330  38.600  35.100  1.00  0.00           N
ATOM   1153 HE21 GLN A 660      39.310  38.000  34.310  1.00  0.00           H
ATOM   1154 HE22 GLN A 660      38.890  39.500  35.100  1.00  0.00           H
ATOM   1155  C   GLN A 660      39.690  36.650  39.080  1.00  0.00           C
ATOM   1156  O   GLN A 660      40.570  37.190  39.830  1.00  0.00           O
ATOM   1157  N   PRO A 661      39.750  35.330  38.810  1.00  0.00           N
ATOM   1158  CD  PRO A 661      38.970  34.660  37.780  1.00  0.00           C
ATOM   1159  HD1 PRO A 661      38.950  35.120  36.770  1.00  0.00           H
ATOM   1160  HD2 PRO A 661      37.910  34.510  38.110  1.00  0.00           H
ATOM   1161  CA  PRO A 661      40.660  34.420  39.390  1.00  0.00           C
ATOM   1162  HA  PRO A 661      40.660  34.610  40.460  1.00  0.00           H
ATOM   1163  CB  PRO A 661      40.160  32.990  38.980  1.00  0.00           C
ATOM   1164  HB1 PRO A 661      39.380  32.630  39.690  1.00  0.00           H
ATOM   1165  HB2 PRO A 661      40.920  32.200  38.920  1.00  0.00           H
ATOM   1166  CG  PRO A 661      39.580  33.280  37.600  1.00  0.00           C
ATOM   1167  HG1 PRO A 661      40.400  33.460  36.870  1.00  0.00           H
ATOM   1168  HG2 PRO A 661      38.890  32.510  37.190  1.00  0.00           H
ATOM   1169  C   PRO A 661      42.070  34.640  38.990  1.00  0.00           C
ATOM   1170  O   PRO A 661      42.930  33.880  39.420  1.00  0.00           O
ATOM   1171  N   LEU A 662      42.390  35.570  38.100  1.00  0.00           N
ATOM   1172  HN  LEU A 662      41.620  35.990  37.630  1.00  0.00           H
ATOM   1173  CA  LEU A 662      43.750  36.010  37.890  1.00  0.00           C
ATOM   1174  HA  LEU A 662      44.350  35.180  38.220  1.00  0.00           H
ATOM   1175  CB  LEU A 662      44.040  36.240  36.370  1.00  0.00           C
ATOM   1176  HB1 LEU A 662      45.120  36.470  36.230  1.00  0.00           H
ATOM   1177  HB2 LEU A 662      43.480  37.150  36.050  1.00  0.00           H
ATOM   1178  CG  LEU A 662      43.660  35.160  35.420  1.00  0.00           C
ATOM   1179  HG  LEU A 662      42.580  34.950  35.590  1.00  0.00           H
ATOM   1180  CD1 LEU A 662      43.850  35.740  33.970  1.00  0.00           C
ATOM   1181 HD11 LEU A 662      44.820  36.270  33.940  1.00  0.00           H
ATOM   1182 HD12 LEU A 662      42.960  36.360  33.720  1.00  0.00           H
ATOM   1183 HD13 LEU A 662      43.880  34.860  33.280  1.00  0.00           H
ATOM   1184  CD2 LEU A 662      44.610  33.980  35.710  1.00  0.00           C
ATOM   1185 HD21 LEU A 662      44.660  33.350  34.780  1.00  0.00           H
ATOM   1186 HD22 LEU A 662      44.350  33.400  36.610  1.00  0.00           H
ATOM   1187 HD23 LEU A 662      45.680  34.220  35.860  1.00  0.00           H
ATOM   1188  C   LEU A 662      44.190  37.190  38.720  1.00  0.00           C
ATOM   1189  O   LEU A 662      45.370  37.630  38.640  1.00  0.00           O
ATOM   1190  N   THR A 663      43.260  37.640  39.670  1.00  0.00           N
ATOM   1191  HN  THR A 663      42.400  37.160  39.860  1.00  0.00           H
ATOM   1192  CA  THR A 663      43.570  38.790  40.540  1.00  0.00           C
ATOM   1193  HA  THR A 663      44.570  39.120  40.280  1.00  0.00           H
ATOM   1194  CB  THR A 663      42.580  40.030  40.520  1.00  0.00           C
ATOM   1195  HB  THR A 663      42.730  40.610  41.450  1.00  0.00           H
ATOM   1196  OG1 THR A 663      41.270  39.610  40.570  1.00  0.00           O
ATOM   1197  HG1 THR A 663      41.260  38.820  40.020  1.00  0.00           H
ATOM   1198  CG2 THR A 663      42.660  41.040  39.340  1.00  0.00           C
ATOM   1199 HG21 THR A 663      42.030  41.930  39.590  1.00  0.00           H
ATOM   1200 HG22 THR A 663      42.440  40.630  38.330  1.00  0.00           H
ATOM   1201 HG23 THR A 663      43.680  41.460  39.260  1.00  0.00           H
ATOM   1202  C   THR A 663      43.670  38.300  41.950  1.00  0.00           C
ATOM   1203  O   THR A 663      42.890  37.450  42.450  1.00  0.00           O
ATOM   1204  N   ILE A 664      44.720  38.800  42.530  1.00  0.00           N
ATOM   1205  HN  ILE A 664      45.180  39.640  42.260  1.00  0.00           H
ATOM   1206  CA  ILE A 664      45.100  38.320  43.860  1.00  0.00           C
ATOM   1207  HA  ILE A 664      44.540  37.450  44.160  1.00  0.00           H
ATOM   1208  CB  ILE A 664      46.580  37.980  43.880  1.00  0.00           C
ATOM   1209  HB  ILE A 664      47.120  38.760  43.300  1.00  0.00           H
ATOM   1210  CG2 ILE A 664      47.270  37.920  45.280  1.00  0.00           C
ATOM   1211 HG21 ILE A 664      48.280  37.560  45.020  1.00  0.00           H
ATOM   1212 HG22 ILE A 664      46.830  37.150  45.960  1.00  0.00           H
ATOM   1213 HG23 ILE A 664      47.250  38.880  45.830  1.00  0.00           H
ATOM   1214  CG1 ILE A 664      46.930  36.690  43.070  1.00  0.00           C
ATOM   1215 HG11 ILE A 664      48.040  36.690  42.930  1.00  0.00           H
ATOM   1216 HG12 ILE A 664      46.410  36.890  42.100  1.00  0.00           H
ATOM   1217  CD  ILE A 664      46.780  35.310  43.730  1.00  0.00           C
ATOM   1218  HD1 ILE A 664      46.620  34.550  42.950  1.00  0.00           H
ATOM   1219  HD2 ILE A 664      45.980  35.290  44.500  1.00  0.00           H
ATOM   1220  HD3 ILE A 664      47.700  35.100  44.320  1.00  0.00           H
ATOM   1221  C   ILE A 664      44.970  39.560  44.840  1.00  0.00           C
ATOM   1222  O   ILE A 664      45.250  40.720  44.600  1.00  0.00           O
ATOM   1223  N   LEU A 665      44.430  39.320  46.070  1.00  0.00           N
ATOM   1224  HN  LEU A 665      44.300  38.380  46.370  1.00  0.00           H
ATOM   1225  CA  LEU A 665      44.170  40.370  47.000  1.00  0.00           C
ATOM   1226  HA  LEU A 665      44.130  41.340  46.530  1.00  0.00           H
ATOM   1227  CB  LEU A 665      42.920  40.040  47.840  1.00  0.00           C
ATOM   1228  HB1 LEU A 665      42.580  40.960  48.370  1.00  0.00           H
ATOM   1229  HB2 LEU A 665      43.030  39.180  48.550  1.00  0.00           H
ATOM   1230  CG  LEU A 665      41.600  39.640  47.050  1.00  0.00           C
ATOM   1231  HG  LEU A 665      41.970  38.700  46.610  1.00  0.00           H
ATOM   1232  CD1 LEU A 665      40.400  39.190  47.880  1.00  0.00           C
ATOM   1233 HD11 LEU A 665      40.690  38.330  48.530  1.00  0.00           H
ATOM   1234 HD12 LEU A 665      39.590  38.820  47.220  1.00  0.00           H
ATOM   1235 HD13 LEU A 665      39.980  40.040  48.460  1.00  0.00           H
ATOM   1236  CD2 LEU A 665      41.200  40.490  45.890  1.00  0.00           C
ATOM   1237 HD21 LEU A 665      42.100  41.060  45.560  1.00  0.00           H
ATOM   1238 HD22 LEU A 665      40.360  41.140  46.220  1.00  0.00           H
ATOM   1239 HD23 LEU A 665      40.740  39.970  45.020  1.00  0.00           H
ATOM   1240  C   LEU A 665      45.260  40.570  48.110  1.00  0.00           C
ATOM   1241  O   LEU A 665      45.770  39.580  48.620  1.00  0.00           O
ATOM   1242  N   GLY A 666      45.640  41.840  48.430  1.00  0.00           N
ATOM   1243  HN  GLY A 666      45.180  42.650  48.080  1.00  0.00           H
ATOM   1244  CA  GLY A 666      46.900  42.100  49.170  1.00  0.00           C
ATOM   1245  HA1 GLY A 666      47.690  42.280  48.460  1.00  0.00           H
ATOM   1246  HA2 GLY A 666      47.000  41.360  49.950  1.00  0.00           H
ATOM   1247  C   GLY A 666      46.980  43.420  49.890  1.00  0.00           C
ATOM   1248  O   GLY A 666      45.920  44.020  50.150  1.00  0.00           O
ATOM   1249  N   SER A 667      48.230  43.960  50.230  1.00  0.00           N
ATOM   1250  HN  SER A 667      49.100  43.470  50.080  1.00  0.00           H
ATOM   1251  CA  SER A 667      48.260  45.210  51.060  1.00  0.00           C
ATOM   1252  HA  SER A 667      47.710  45.010  51.960  1.00  0.00           H
ATOM   1253  CB  SER A 667      49.710  45.690  51.420  1.00  0.00           C
ATOM   1254  HB1 SER A 667      50.090  44.860  52.080  1.00  0.00           H
ATOM   1255  HB2 SER A 667      49.580  46.640  51.980  1.00  0.00           H
ATOM   1256  OG  SER A 667      50.520  45.820  50.220  1.00  0.00           O
ATOM   1257  HG1 SER A 667      50.490  46.760  49.990  1.00  0.00           H
ATOM   1258  C   SER A 667      47.590  46.460  50.450  1.00  0.00           C
ATOM   1259  O   SER A 667      48.180  47.020  49.550  1.00  0.00           O
ATOM   1260  N   THR A 668      46.400  46.940  51.000  1.00  0.00           N
ATOM   1261  HN  THR A 668      46.050  46.430  51.790  1.00  0.00           H
ATOM   1262  CA  THR A 668      45.650  48.030  50.430  1.00  0.00           C
ATOM   1263  HA  THR A 668      46.020  48.110  49.410  1.00  0.00           H
ATOM   1264  CB  THR A 668      44.080  47.860  50.260  1.00  0.00           C
ATOM   1265  HB  THR A 668      43.950  47.180  49.390  1.00  0.00           H
ATOM   1266  OG1 THR A 668      43.390  49.050  50.000  1.00  0.00           O
ATOM   1267  HG1 THR A 668      43.290  49.040  49.040  1.00  0.00           H
ATOM   1268  CG2 THR A 668      43.580  47.160  51.520  1.00  0.00           C
ATOM   1269 HG21 THR A 668      44.020  47.640  52.410  1.00  0.00           H
ATOM   1270 HG22 THR A 668      43.970  46.120  51.460  1.00  0.00           H
ATOM   1271 HG23 THR A 668      42.470  47.070  51.520  1.00  0.00           H
ATOM   1272  C   THR A 668      46.120  49.330  51.100  1.00  0.00           C
ATOM   1273  O   THR A 668      45.980  49.540  52.350  1.00  0.00           O
ATOM   1274  N   GLY A 669      46.640  50.210  50.250  1.00  0.00           N
ATOM   1275  HN  GLY A 669      46.790  49.860  49.330  1.00  0.00           H
ATOM   1276  CA  GLY A 669      46.980  51.550  50.540  1.00  0.00           C
ATOM   1277  HA1 GLY A 669      47.270  51.860  49.550  1.00  0.00           H
ATOM   1278  HA2 GLY A 669      47.710  51.570  51.320  1.00  0.00           H
ATOM   1279  C   GLY A 669      45.850  52.450  51.040  1.00  0.00           C
ATOM   1280  O   GLY A 669      45.920  52.870  52.170  1.00  0.00           O
ATOM   1281  N   PRO A 670      44.710  52.590  50.340  1.00  0.00           N
ATOM   1282  CD  PRO A 670      44.480  52.130  48.950  1.00  0.00           C
ATOM   1283  HD1 PRO A 670      44.280  51.050  48.770  1.00  0.00           H
ATOM   1284  HD2 PRO A 670      45.320  52.430  48.290  1.00  0.00           H
ATOM   1285  CA  PRO A 670      43.500  53.190  50.870  1.00  0.00           C
ATOM   1286  HA  PRO A 670      43.810  54.220  50.950  1.00  0.00           H
ATOM   1287  CB  PRO A 670      42.390  53.040  49.770  1.00  0.00           C
ATOM   1288  HB1 PRO A 670      41.690  53.900  49.770  1.00  0.00           H
ATOM   1289  HB2 PRO A 670      41.960  52.050  50.010  1.00  0.00           H
ATOM   1290  CG  PRO A 670      43.200  52.880  48.520  1.00  0.00           C
ATOM   1291  HG1 PRO A 670      42.540  52.480  47.710  1.00  0.00           H
ATOM   1292  HG2 PRO A 670      43.480  53.910  48.220  1.00  0.00           H
ATOM   1293  C   PRO A 670      43.090  52.880  52.250  1.00  0.00           C
ATOM   1294  O   PRO A 670      42.630  53.770  52.960  1.00  0.00           O
ATOM   1295  N   VAL A 671      43.080  51.580  52.570  1.00  0.00           N
ATOM   1296  HN  VAL A 671      43.400  50.850  51.950  1.00  0.00           H
ATOM   1297  CA  VAL A 671      42.450  51.080  53.790  1.00  0.00           C
ATOM   1298  HA  VAL A 671      41.560  51.610  54.060  1.00  0.00           H
ATOM   1299  CB  VAL A 671      42.050  49.670  53.550  1.00  0.00           C
ATOM   1300  HB  VAL A 671      42.980  49.190  53.200  1.00  0.00           H
ATOM   1301  CG1 VAL A 671      41.470  49.050  54.810  1.00  0.00           C
ATOM   1302 HG11 VAL A 671      42.180  48.910  55.640  1.00  0.00           H
ATOM   1303 HG12 VAL A 671      41.000  48.050  54.630  1.00  0.00           H
ATOM   1304 HG13 VAL A 671      40.600  49.630  55.190  1.00  0.00           H
ATOM   1305  CG2 VAL A 671      41.020  49.570  52.340  1.00  0.00           C
ATOM   1306 HG21 VAL A 671      40.700  48.510  52.250  1.00  0.00           H
ATOM   1307 HG22 VAL A 671      41.500  49.780  51.350  1.00  0.00           H
ATOM   1308 HG23 VAL A 671      40.100  50.180  52.480  1.00  0.00           H
ATOM   1309  C   VAL A 671      43.430  51.290  54.900  1.00  0.00           C
ATOM   1310  O   VAL A 671      43.080  51.710  56.010  1.00  0.00           O
ATOM   1311  N   LEU A 672      44.740  51.150  54.590  1.00  0.00           N
ATOM   1312  HN  LEU A 672      45.040  50.900  53.670  1.00  0.00           H
ATOM   1313  CA  LEU A 672      45.800  51.340  55.550  1.00  0.00           C
ATOM   1314  HA  LEU A 672      45.580  50.620  56.330  1.00  0.00           H
ATOM   1315  CB  LEU A 672      47.240  50.990  55.040  1.00  0.00           C
ATOM   1316  HB1 LEU A 672      47.430  51.750  54.240  1.00  0.00           H
ATOM   1317  HB2 LEU A 672      47.200  49.980  54.560  1.00  0.00           H
ATOM   1318  CG  LEU A 672      48.330  51.060  56.080  1.00  0.00           C
ATOM   1319  HG  LEU A 672      48.370  52.110  56.440  1.00  0.00           H
ATOM   1320  CD1 LEU A 672      47.970  50.140  57.290  1.00  0.00           C
ATOM   1321 HD11 LEU A 672      47.080  50.420  57.880  1.00  0.00           H
ATOM   1322 HD12 LEU A 672      48.910  50.070  57.890  1.00  0.00           H
ATOM   1323 HD13 LEU A 672      47.780  49.110  56.940  1.00  0.00           H
ATOM   1324  CD2 LEU A 672      49.760  50.820  55.560  1.00  0.00           C
ATOM   1325 HD21 LEU A 672      50.540  50.570  56.300  1.00  0.00           H
ATOM   1326 HD22 LEU A 672      50.190  51.570  54.850  1.00  0.00           H
ATOM   1327 HD23 LEU A 672      49.730  49.830  55.070  1.00  0.00           H
ATOM   1328  C   LEU A 672      45.840  52.730  56.170  1.00  0.00           C
ATOM   1329  O   LEU A 672      45.830  52.890  57.420  1.00  0.00           O
ATOM   1330  N   VAL A 673      45.830  53.730  55.280  1.00  0.00           N
ATOM   1331  HN  VAL A 673      45.920  53.590  54.290  1.00  0.00           H
ATOM   1332  CA  VAL A 673      45.460  55.120  55.660  1.00  0.00           C
ATOM   1333  HA  VAL A 673      46.150  55.390  56.460  1.00  0.00           H
ATOM   1334  CB  VAL A 673      45.700  56.100  54.530  1.00  0.00           C
ATOM   1335  HB  VAL A 673      45.390  57.110  54.860  1.00  0.00           H
ATOM   1336  CG1 VAL A 673      47.220  56.060  54.250  1.00  0.00           C
ATOM   1337 HG11 VAL A 673      47.560  56.900  53.620  1.00  0.00           H
ATOM   1338 HG12 VAL A 673      47.350  55.120  53.680  1.00  0.00           H
ATOM   1339 HG13 VAL A 673      47.760  56.160  55.230  1.00  0.00           H
ATOM   1340  CG2 VAL A 673      44.860  56.000  53.240  1.00  0.00           C
ATOM   1341 HG21 VAL A 673      44.980  54.990  52.800  1.00  0.00           H
ATOM   1342 HG22 VAL A 673      45.340  56.710  52.530  1.00  0.00           H
ATOM   1343 HG23 VAL A 673      43.800  56.310  53.380  1.00  0.00           H
ATOM   1344  C   VAL A 673      44.030  55.350  56.290  1.00  0.00           C
ATOM   1345  O   VAL A 673      43.960  56.020  57.300  1.00  0.00           O
ATOM   1346  N   PHE A 674      42.930  54.820  55.760  1.00  0.00           N
ATOM   1347  HN  PHE A 674      43.020  54.210  54.980  1.00  0.00           H
ATOM   1348  CA  PHE A 674      41.590  55.080  56.260  1.00  0.00           C
ATOM   1349  HA  PHE A 674      41.510  56.150  56.330  1.00  0.00           H
ATOM   1350  CB  PHE A 674      40.630  54.800  55.120  1.00  0.00           C
ATOM   1351  HB1 PHE A 674      40.640  53.720  54.870  1.00  0.00           H
ATOM   1352  HB2 PHE A 674      41.080  55.430  54.320  1.00  0.00           H
ATOM   1353  CG  PHE A 674      39.190  55.060  55.490  1.00  0.00           C
ATOM   1354  CD1 PHE A 674      38.640  56.330  55.420  1.00  0.00           C
ATOM   1355  HD1 PHE A 674      39.340  57.110  55.140  1.00  0.00           H
ATOM   1356  CE1 PHE A 674      37.260  56.500  55.630  1.00  0.00           C
ATOM   1357  HE1 PHE A 674      36.850  57.490  55.530  1.00  0.00           H
ATOM   1358  CZ  PHE A 674      36.470  55.370  56.010  1.00  0.00           C
ATOM   1359  HZ  PHE A 674      35.450  55.590  56.250  1.00  0.00           H
ATOM   1360  CD2 PHE A 674      38.390  53.990  55.890  1.00  0.00           C
ATOM   1361  HD2 PHE A 674      38.890  53.030  55.820  1.00  0.00           H
ATOM   1362  CE2 PHE A 674      37.040  54.120  56.090  1.00  0.00           C
ATOM   1363  HE2 PHE A 674      36.510  53.230  56.380  1.00  0.00           H
ATOM   1364  C   PHE A 674      41.260  54.390  57.570  1.00  0.00           C
ATOM   1365  O   PHE A 674      40.450  54.960  58.330  1.00  0.00           O
ATOM   1366  N   GLU A 675      41.850  53.260  58.000  1.00  0.00           N
ATOM   1367  HN  GLU A 675      42.570  52.870  57.430  1.00  0.00           H
ATOM   1368  CA  GLU A 675      41.660  52.640  59.310  1.00  0.00           C
ATOM   1369  HA  GLU A 675      40.600  52.540  59.460  1.00  0.00           H
ATOM   1370  CB  GLU A 675      42.320  51.280  59.420  1.00  0.00           C
ATOM   1371  HB1 GLU A 675      42.270  50.940  60.470  1.00  0.00           H
ATOM   1372  HB2 GLU A 675      43.410  51.350  59.230  1.00  0.00           H
ATOM   1373  CG  GLU A 675      41.690  50.170  58.500  1.00  0.00           C
ATOM   1374  HG1 GLU A 675      42.470  49.390  58.410  1.00  0.00           H
ATOM   1375  HG2 GLU A 675      41.610  50.650  57.500  1.00  0.00           H
ATOM   1376  CD  GLU A 675      40.320  49.690  58.860  1.00  0.00           C
ATOM   1377  OE1 GLU A 675      39.870  48.700  58.260  1.00  0.00           O
ATOM   1378  OE2 GLU A 675      39.650  50.200  59.800  1.00  0.00           O
ATOM   1379  C   GLU A 675      42.250  53.530  60.400  1.00  0.00           C
ATOM   1380  O   GLU A 675      41.660  53.650  61.510  1.00  0.00           O
ATOM   1381  N   LYS A 676      43.360  54.170  60.150  1.00  0.00           N
ATOM   1382  HN  LYS A 676      43.820  54.040  59.270  1.00  0.00           H
ATOM   1383  CA  LYS A 676      43.830  55.150  61.100  1.00  0.00           C
ATOM   1384  HA  LYS A 676      43.780  54.790  62.120  1.00  0.00           H
ATOM   1385  CB  LYS A 676      45.300  55.470  60.750  1.00  0.00           C
ATOM   1386  HB1 LYS A 676      45.390  56.260  59.970  1.00  0.00           H
ATOM   1387  HB2 LYS A 676      45.860  54.560  60.420  1.00  0.00           H
ATOM   1388  CG  LYS A 676      46.010  56.130  61.940  1.00  0.00           C
ATOM   1389  HG1 LYS A 676      45.910  55.460  62.830  1.00  0.00           H
ATOM   1390  HG2 LYS A 676      45.480  57.060  62.230  1.00  0.00           H
ATOM   1391  CD  LYS A 676      47.470  56.240  61.800  1.00  0.00           C
ATOM   1392  HD1 LYS A 676      48.010  55.270  61.730  1.00  0.00           H
ATOM   1393  HD2 LYS A 676      47.840  56.650  62.770  1.00  0.00           H
ATOM   1394  CE  LYS A 676      48.100  57.040  60.700  1.00  0.00           C
ATOM   1395  HE1 LYS A 676      47.820  58.110  60.700  1.00  0.00           H
ATOM   1396  HE2 LYS A 676      47.930  56.620  59.680  1.00  0.00           H
ATOM   1397  NZ  LYS A 676      49.650  57.030  60.740  1.00  0.00           N
ATOM   1398  HZ1 LYS A 676      50.100  57.070  59.800  1.00  0.00           H
ATOM   1399  HZ2 LYS A 676      49.970  56.150  61.180  1.00  0.00           H
ATOM   1400  HZ3 LYS A 676      50.100  57.860  61.170  1.00  0.00           H
ATOM   1401  C   LYS A 676      42.920  56.400  61.240  1.00  0.00           C
ATOM   1402  O   LYS A 676      42.650  56.880  62.320  1.00  0.00           O
ATOM   1403  N   ILE A 677      42.490  57.020  60.100  1.00  0.00           N
ATOM   1404  HN  ILE A 677      42.690  56.610  59.220  1.00  0.00           H
ATOM   1405  CA  ILE A 677      41.580  58.090  60.020  1.00  0.00           C
ATOM   1406  HA  ILE A 677      41.950  58.920  60.590  1.00  0.00           H
ATOM   1407  CB  ILE A 677      41.150  58.500  58.520  1.00  0.00           C
ATOM   1408  HB  ILE A 677      40.780  57.550  58.080  1.00  0.00           H
ATOM   1409  CG2 ILE A 677      40.170  59.670  58.560  1.00  0.00           C
ATOM   1410 HG21 ILE A 677      39.680  59.710  57.560  1.00  0.00           H
ATOM   1411 HG22 ILE A 677      40.710  60.630  58.750  1.00  0.00           H
ATOM   1412 HG23 ILE A 677      39.290  59.620  59.230  1.00  0.00           H
ATOM   1413  CG1 ILE A 677      42.370  58.860  57.600  1.00  0.00           C
ATOM   1414 HG11 ILE A 677      42.990  57.940  57.490  1.00  0.00           H
ATOM   1415 HG12 ILE A 677      42.920  59.630  58.160  1.00  0.00           H
ATOM   1416  CD  ILE A 677      41.920  59.180  56.150  1.00  0.00           C
ATOM   1417  HD1 ILE A 677      42.840  59.250  55.540  1.00  0.00           H
ATOM   1418  HD2 ILE A 677      41.460  60.180  56.030  1.00  0.00           H
ATOM   1419  HD3 ILE A 677      41.220  58.370  55.820  1.00  0.00           H
ATOM   1420  C   ILE A 677      40.310  57.750  60.700  1.00  0.00           C
ATOM   1421  O   ILE A 677      39.810  58.570  61.520  1.00  0.00           O
ATOM   1422  N   LEU A 678      39.750  56.510  60.460  1.00  0.00           N
ATOM   1423  HN  LEU A 678      40.070  55.870  59.770  1.00  0.00           H
ATOM   1424  CA  LEU A 678      38.550  56.000  61.130  1.00  0.00           C
ATOM   1425  HA  LEU A 678      37.880  56.840  61.000  1.00  0.00           H
ATOM   1426  CB  LEU A 678      38.020  54.760  60.430  1.00  0.00           C
ATOM   1427  HB1 LEU A 678      38.870  54.050  60.410  1.00  0.00           H
ATOM   1428  HB2 LEU A 678      37.840  54.940  59.350  1.00  0.00           H
ATOM   1429  CG  LEU A 678      36.700  54.120  60.990  1.00  0.00           C
ATOM   1430  HG  LEU A 678      36.800  53.830  62.060  1.00  0.00           H
ATOM   1431  CD1 LEU A 678      35.540  55.140  61.060  1.00  0.00           C
ATOM   1432 HD11 LEU A 678      34.750  54.710  61.700  1.00  0.00           H
ATOM   1433 HD12 LEU A 678      35.130  55.360  60.060  1.00  0.00           H
ATOM   1434 HD13 LEU A 678      35.860  56.140  61.430  1.00  0.00           H
ATOM   1435  CD2 LEU A 678      36.300  52.790  60.300  1.00  0.00           C
ATOM   1436 HD21 LEU A 678      36.000  53.060  59.260  1.00  0.00           H
ATOM   1437 HD22 LEU A 678      35.350  52.370  60.700  1.00  0.00           H
ATOM   1438 HD23 LEU A 678      37.050  51.990  60.440  1.00  0.00           H
ATOM   1439  C   LEU A 678      38.770  55.860  62.670  1.00  0.00           C
ATOM   1440  O   LEU A 678      37.980  56.340  63.430  1.00  0.00           O
ATOM   1441  N   TYR A 679      39.900  55.360  63.130  1.00  0.00           N
ATOM   1442  HN  TYR A 679      40.560  55.030  62.450  1.00  0.00           H
ATOM   1443  CA  TYR A 679      40.230  55.270  64.550  1.00  0.00           C
ATOM   1444  HA  TYR A 679      39.370  54.730  64.940  1.00  0.00           H
ATOM   1445  CB  TYR A 679      41.520  54.320  64.760  1.00  0.00           C
ATOM   1446  HB1 TYR A 679      42.310  54.450  64.000  1.00  0.00           H
ATOM   1447  HB2 TYR A 679      41.140  53.270  64.690  1.00  0.00           H
ATOM   1448  CG  TYR A 679      42.160  54.450  66.170  1.00  0.00           C
ATOM   1449  CD1 TYR A 679      41.460  53.970  67.250  1.00  0.00           C
ATOM   1450  HD1 TYR A 679      40.480  53.560  67.040  1.00  0.00           H
ATOM   1451  CE1 TYR A 679      41.950  53.910  68.510  1.00  0.00           C
ATOM   1452  HE1 TYR A 679      41.310  53.510  69.290  1.00  0.00           H
ATOM   1453  CZ  TYR A 679      43.270  54.300  68.740  1.00  0.00           C
ATOM   1454  OH  TYR A 679      43.880  54.360  70.040  1.00  0.00           O
ATOM   1455  HH  TYR A 679      44.720  54.790  69.890  1.00  0.00           H
ATOM   1456  CD2 TYR A 679      43.440  55.020  66.400  1.00  0.00           C
ATOM   1457  HD2 TYR A 679      43.980  55.440  65.560  1.00  0.00           H
ATOM   1458  CE2 TYR A 679      44.010  54.850  67.680  1.00  0.00           C
ATOM   1459  HE2 TYR A 679      44.990  55.240  67.900  1.00  0.00           H
ATOM   1460  C   TYR A 679      40.320  56.640  65.290  1.00  0.00           C
ATOM   1461  O   TYR A 679      39.700  56.800  66.360  1.00  0.00           O
ATOM   1462  N   LYS A 680      40.940  57.610  64.590  1.00  0.00           N
ATOM   1463  HN  LYS A 680      41.310  57.460  63.690  1.00  0.00           H
ATOM   1464  CA  LYS A 680      41.220  58.960  65.080  1.00  0.00           C
ATOM   1465  HA  LYS A 680      41.520  58.920  66.120  1.00  0.00           H
ATOM   1466  CB  LYS A 680      42.300  59.580  64.220  1.00  0.00           C
ATOM   1467  HB1 LYS A 680      42.410  60.670  64.290  1.00  0.00           H
ATOM   1468  HB2 LYS A 680      41.880  59.370  63.200  1.00  0.00           H
ATOM   1469  CG  LYS A 680      43.730  58.940  64.260  1.00  0.00           C
ATOM   1470  HG1 LYS A 680      44.310  59.260  63.380  1.00  0.00           H
ATOM   1471  HG2 LYS A 680      43.670  57.830  64.220  1.00  0.00           H
ATOM   1472  CD  LYS A 680      44.540  59.440  65.510  1.00  0.00           C
ATOM   1473  HD1 LYS A 680      44.000  59.210  66.470  1.00  0.00           H
ATOM   1474  HD2 LYS A 680      44.660  60.530  65.650  1.00  0.00           H
ATOM   1475  CE  LYS A 680      46.010  58.800  65.570  1.00  0.00           C
ATOM   1476  HE1 LYS A 680      46.700  59.170  64.790  1.00  0.00           H
ATOM   1477  HE2 LYS A 680      45.930  57.690  65.560  1.00  0.00           H
ATOM   1478  NZ  LYS A 680      46.690  59.280  66.850  1.00  0.00           N
ATOM   1479  HZ1 LYS A 680      47.550  58.720  66.930  1.00  0.00           H
ATOM   1480  HZ2 LYS A 680      46.060  59.060  67.640  1.00  0.00           H
ATOM   1481  HZ3 LYS A 680      46.900  60.300  66.860  1.00  0.00           H
ATOM   1482  C   LYS A 680      39.970  59.800  65.140  1.00  0.00           C
ATOM   1483  O   LYS A 680      39.760  60.640  66.040  1.00  0.00           O
ATOM   1484  N   PHE A 681      39.000  59.590  64.220  1.00  0.00           N
ATOM   1485  HN  PHE A 681      39.280  58.900  63.560  1.00  0.00           H
ATOM   1486  CA  PHE A 681      37.700  60.170  64.210  1.00  0.00           C
ATOM   1487  HA  PHE A 681      37.840  61.230  64.340  1.00  0.00           H
ATOM   1488  CB  PHE A 681      36.890  59.880  62.940  1.00  0.00           C
ATOM   1489  HB1 PHE A 681      36.970  58.790  62.700  1.00  0.00           H
ATOM   1490  HB2 PHE A 681      37.360  60.470  62.120  1.00  0.00           H
ATOM   1491  CG  PHE A 681      35.420  60.190  62.960  1.00  0.00           C
ATOM   1492  CD1 PHE A 681      34.390  59.240  63.180  1.00  0.00           C
ATOM   1493  HD1 PHE A 681      34.640  58.200  63.310  1.00  0.00           H
ATOM   1494  CE1 PHE A 681      33.100  59.570  63.020  1.00  0.00           C
ATOM   1495  HE1 PHE A 681      32.420  58.730  63.140  1.00  0.00           H
ATOM   1496  CZ  PHE A 681      32.780  60.960  62.930  1.00  0.00           C
ATOM   1497  HZ  PHE A 681      31.760  61.350  62.850  1.00  0.00           H
ATOM   1498  CD2 PHE A 681      35.080  61.540  62.760  1.00  0.00           C
ATOM   1499  HD2 PHE A 681      35.830  62.300  62.720  1.00  0.00           H
ATOM   1500  CE2 PHE A 681      33.740  61.930  62.670  1.00  0.00           C
ATOM   1501  HE2 PHE A 681      33.550  62.980  62.680  1.00  0.00           H
ATOM   1502  C   PHE A 681      36.940  59.810  65.410  1.00  0.00           C
ATOM   1503  O   PHE A 681      36.370  60.590  66.080  1.00  0.00           O
ATOM   1504  N   CYS A 682      36.950  58.500  65.780  1.00  0.00           N
ATOM   1505  HN  CYS A 682      37.510  57.820  65.290  1.00  0.00           H
ATOM   1506  CA  CYS A 682      36.280  57.990  67.000  1.00  0.00           C
ATOM   1507  HA  CYS A 682      35.220  58.270  67.040  1.00  0.00           H
ATOM   1508  CB  CYS A 682      36.330  56.430  66.960  1.00  0.00           C
ATOM   1509  HB1 CYS A 682      35.880  55.990  67.870  1.00  0.00           H
ATOM   1510  HB2 CYS A 682      37.430  56.220  66.920  1.00  0.00           H
ATOM   1511  SG  CYS A 682      35.650  55.670  65.440  1.00  0.00           S
ATOM   1512  HG1 CYS A 682      36.620  56.180  64.700  1.00  0.00           H
ATOM   1513  C   CYS A 682      36.940  58.480  68.320  1.00  0.00           C
ATOM   1514  O   CYS A 682      36.180  58.750  69.200  1.00  0.00           O
ATOM   1515  N   ARG A 683      38.300  58.630  68.400  1.00  0.00           N
ATOM   1516  HN  ARG A 683      38.850  58.210  67.690  1.00  0.00           H
ATOM   1517  CA  ARG A 683      39.070  59.240  69.430  1.00  0.00           C
ATOM   1518  HA  ARG A 683      38.820  58.740  70.350  1.00  0.00           H
ATOM   1519  CB  ARG A 683      40.630  59.360  69.080  1.00  0.00           C
ATOM   1520  HB1 ARG A 683      41.050  60.010  69.880  1.00  0.00           H
ATOM   1521  HB2 ARG A 683      40.810  59.780  68.060  1.00  0.00           H
ATOM   1522  CG  ARG A 683      41.350  58.000  69.170  1.00  0.00           C
ATOM   1523  HG1 ARG A 683      42.460  58.050  69.130  1.00  0.00           H
ATOM   1524  HG2 ARG A 683      41.180  57.420  68.240  1.00  0.00           H
ATOM   1525  CD  ARG A 683      40.950  57.020  70.270  1.00  0.00           C
ATOM   1526  HD1 ARG A 683      41.490  56.070  70.100  1.00  0.00           H
ATOM   1527  HD2 ARG A 683      39.880  56.720  70.260  1.00  0.00           H
ATOM   1528  NE  ARG A 683      41.460  57.680  71.550  1.00  0.00           N
ATOM   1529  HE  ARG A 683      42.430  57.920  71.600  1.00  0.00           H
ATOM   1530  CZ  ARG A 683      40.730  58.190  72.600  1.00  0.00           C
ATOM   1531  NH1 ARG A 683      41.270  58.820  73.580  1.00  0.00           N
ATOM   1532 HH11 ARG A 683      40.800  59.230  74.370  1.00  0.00           H
ATOM   1533 HH12 ARG A 683      42.240  58.660  73.740  1.00  0.00           H
ATOM   1534  NH2 ARG A 683      39.400  57.930  72.670  1.00  0.00           N
ATOM   1535 HH21 ARG A 683      38.920  57.290  72.080  1.00  0.00           H
ATOM   1536 HH22 ARG A 683      38.850  58.320  73.400  1.00  0.00           H
ATOM   1537  C   ARG A 683      38.470  60.660  69.800  1.00  0.00           C
ATOM   1538  O   ARG A 683      38.430  61.040  70.990  1.00  0.00           O
ATOM   1539  N   ASP A 684      38.190  61.420  68.810  1.00  0.00           N
ATOM   1540  HN  ASP A 684      38.340  61.060  67.890  1.00  0.00           H
ATOM   1541  CA  ASP A 684      37.600  62.740  68.960  1.00  0.00           C
ATOM   1542  HA  ASP A 684      38.250  63.250  69.660  1.00  0.00           H
ATOM   1543  CB  ASP A 684      37.660  63.390  67.600  1.00  0.00           C
ATOM   1544  HB1 ASP A 684      36.990  64.280  67.530  1.00  0.00           H
ATOM   1545  HB2 ASP A 684      37.210  62.680  66.880  1.00  0.00           H
ATOM   1546  CG  ASP A 684      39.020  63.860  67.190  1.00  0.00           C
ATOM   1547  OD1 ASP A 684      39.120  64.510  66.130  1.00  0.00           O
ATOM   1548  OD2 ASP A 684      40.000  63.700  67.950  1.00  0.00           O
ATOM   1549  C   ASP A 684      36.270  62.790  69.710  1.00  0.00           C
ATOM   1550  O   ASP A 684      36.090  63.520  70.730  1.00  0.00           O
ATOM   1551  N   TYR A 685      35.350  61.970  69.290  1.00  0.00           N
ATOM   1552  HN  TYR A 685      35.710  61.350  68.590  1.00  0.00           H
ATOM   1553  CA  TYR A 685      34.010  61.800  69.790  1.00  0.00           C
ATOM   1554  HA  TYR A 685      33.730  62.760  70.210  1.00  0.00           H
ATOM   1555  CB  TYR A 685      32.970  61.310  68.710  1.00  0.00           C
ATOM   1556  HB1 TYR A 685      32.000  61.020  69.180  1.00  0.00           H
ATOM   1557  HB2 TYR A 685      33.330  60.500  68.040  1.00  0.00           H
ATOM   1558  CG  TYR A 685      32.550  62.480  67.760  1.00  0.00           C
ATOM   1559  CD1 TYR A 685      32.030  63.680  68.250  1.00  0.00           C
ATOM   1560  HD1 TYR A 685      31.820  63.690  69.310  1.00  0.00           H
ATOM   1561  CE1 TYR A 685      31.490  64.680  67.380  1.00  0.00           C
ATOM   1562  HE1 TYR A 685      31.130  65.560  67.890  1.00  0.00           H
ATOM   1563  CZ  TYR A 685      31.510  64.430  66.000  1.00  0.00           C
ATOM   1564  OH  TYR A 685      30.990  65.380  65.070  1.00  0.00           O
ATOM   1565  HH  TYR A 685      30.100  65.550  65.400  1.00  0.00           H
ATOM   1566  CD2 TYR A 685      32.650  62.350  66.390  1.00  0.00           C
ATOM   1567  HD2 TYR A 685      33.150  61.500  65.950  1.00  0.00           H
ATOM   1568  CE2 TYR A 685      32.160  63.340  65.510  1.00  0.00           C
ATOM   1569  HE2 TYR A 685      32.130  63.150  64.450  1.00  0.00           H
ATOM   1570  C   TYR A 685      33.860  60.840  70.960  1.00  0.00           C
ATOM   1571  O   TYR A 685      32.790  60.600  71.510  1.00  0.00           O
ATOM   1572  N   GLN A 686      35.100  60.330  71.380  1.00  0.00           N
ATOM   1573  HN  GLN A 686      35.890  60.670  70.880  1.00  0.00           H
ATOM   1574  CA  GLN A 686      35.140  59.370  72.470  1.00  0.00           C
ATOM   1575  HA  GLN A 686      36.160  59.030  72.530  1.00  0.00           H
ATOM   1576  CB  GLN A 686      34.830  60.090  73.860  1.00  0.00           C
ATOM   1577  HB1 GLN A 686      34.770  59.330  74.660  1.00  0.00           H
ATOM   1578  HB2 GLN A 686      33.880  60.640  73.690  1.00  0.00           H
ATOM   1579  CG  GLN A 686      35.870  61.180  74.300  1.00  0.00           C
ATOM   1580  HG1 GLN A 686      35.540  61.690  75.230  1.00  0.00           H
ATOM   1581  HG2 GLN A 686      35.880  61.850  73.410  1.00  0.00           H
ATOM   1582  CD  GLN A 686      37.280  60.600  74.470  1.00  0.00           C
ATOM   1583  OE1 GLN A 686      37.540  59.420  74.600  1.00  0.00           O
ATOM   1584  NE2 GLN A 686      38.310  61.470  74.540  1.00  0.00           N
ATOM   1585 HE21 GLN A 686      39.230  61.080  74.640  1.00  0.00           H
ATOM   1586 HE22 GLN A 686      38.170  62.440  74.380  1.00  0.00           H
ATOM   1587  C   GLN A 686      34.300  58.060  72.420  1.00  0.00           C
ATOM   1588  O   GLN A 686      33.660  57.590  73.350  1.00  0.00           O
ATOM   1589  N   LEU A 687      34.230  57.500  71.280  1.00  0.00           N
ATOM   1590  HN  LEU A 687      34.690  57.910  70.490  1.00  0.00           H
ATOM   1591  CA  LEU A 687      33.460  56.320  70.900  1.00  0.00           C
ATOM   1592  HA  LEU A 687      32.660  56.230  71.620  1.00  0.00           H
ATOM   1593  CB  LEU A 687      32.920  56.520  69.400  1.00  0.00           C
ATOM   1594  HB1 LEU A 687      32.480  55.530  69.140  1.00  0.00           H
ATOM   1595  HB2 LEU A 687      33.850  56.760  68.840  1.00  0.00           H
ATOM   1596  CG  LEU A 687      31.930  57.600  69.250  1.00  0.00           C
ATOM   1597  HG  LEU A 687      32.310  58.590  69.600  1.00  0.00           H
ATOM   1598  CD1 LEU A 687      31.770  57.850  67.750  1.00  0.00           C
ATOM   1599 HD11 LEU A 687      31.070  58.710  67.600  1.00  0.00           H
ATOM   1600 HD12 LEU A 687      31.200  57.100  67.170  1.00  0.00           H
ATOM   1601 HD13 LEU A 687      32.720  58.150  67.230  1.00  0.00           H
ATOM   1602  CD2 LEU A 687      30.640  57.270  69.920  1.00  0.00           C
ATOM   1603 HD21 LEU A 687      29.830  58.010  69.710  1.00  0.00           H
ATOM   1604 HD22 LEU A 687      30.720  57.090  71.010  1.00  0.00           H
ATOM   1605 HD23 LEU A 687      30.360  56.330  69.400  1.00  0.00           H
ATOM   1606  C   LEU A 687      34.240  55.040  70.810  1.00  0.00           C
ATOM   1607  O   LEU A 687      35.480  55.070  70.780  1.00  0.00           O
ATOM   1608  N   SER A 688      33.550  53.910  70.790  1.00  0.00           N
ATOM   1609  HN  SER A 688      32.580  53.880  71.030  1.00  0.00           H
ATOM   1610  CA  SER A 688      34.250  52.670  70.620  1.00  0.00           C
ATOM   1611  HA  SER A 688      35.220  52.810  71.080  1.00  0.00           H
ATOM   1612  CB  SER A 688      33.720  51.510  71.420  1.00  0.00           C
ATOM   1613  HB1 SER A 688      32.650  51.290  71.190  1.00  0.00           H
ATOM   1614  HB2 SER A 688      33.610  51.790  72.480  1.00  0.00           H
ATOM   1615  OG  SER A 688      34.560  50.360  71.220  1.00  0.00           O
ATOM   1616  HG1 SER A 688      34.160  49.770  71.850  1.00  0.00           H
ATOM   1617  C   SER A 688      34.400  52.350  69.140  1.00  0.00           C
ATOM   1618  O   SER A 688      33.430  52.110  68.460  1.00  0.00           O
ATOM   1619  N   TYR A 689      35.680  52.360  68.550  1.00  0.00           N
ATOM   1620  HN  TYR A 689      36.450  52.500  69.170  1.00  0.00           H
ATOM   1621  CA  TYR A 689      35.950  52.220  67.110  1.00  0.00           C
ATOM   1622  HA  TYR A 689      35.360  53.000  66.690  1.00  0.00           H
ATOM   1623  CB  TYR A 689      37.560  52.420  66.840  1.00  0.00           C
ATOM   1624  HB1 TYR A 689      38.080  51.960  67.710  1.00  0.00           H
ATOM   1625  HB2 TYR A 689      37.640  53.530  66.870  1.00  0.00           H
ATOM   1626  CG  TYR A 689      38.140  51.900  65.580  1.00  0.00           C
ATOM   1627  CD1 TYR A 689      38.750  50.670  65.630  1.00  0.00           C
ATOM   1628  HD1 TYR A 689      38.700  50.180  66.590  1.00  0.00           H
ATOM   1629  CE1 TYR A 689      39.410  50.150  64.470  1.00  0.00           C
ATOM   1630  HE1 TYR A 689      39.960  49.220  64.580  1.00  0.00           H
ATOM   1631  CZ  TYR A 689      39.470  50.890  63.310  1.00  0.00           C
ATOM   1632  OH  TYR A 689      40.320  50.420  62.240  1.00  0.00           O
ATOM   1633  HH  TYR A 689      40.000  50.660  61.350  1.00  0.00           H
ATOM   1634  CD2 TYR A 689      38.130  52.620  64.350  1.00  0.00           C
ATOM   1635  HD2 TYR A 689      37.590  53.540  64.190  1.00  0.00           H
ATOM   1636  CE2 TYR A 689      38.830  52.120  63.240  1.00  0.00           C
ATOM   1637  HE2 TYR A 689      39.070  52.740  62.400  1.00  0.00           H
ATOM   1638  C   TYR A 689      35.450  50.940  66.440  1.00  0.00           C
ATOM   1639  O   TYR A 689      34.920  51.010  65.360  1.00  0.00           O
ATOM   1640  N   LEU A 690      35.630  49.820  67.110  1.00  0.00           N
ATOM   1641  HN  LEU A 690      36.150  49.770  67.970  1.00  0.00           H
ATOM   1642  CA  LEU A 690      35.200  48.480  66.730  1.00  0.00           C
ATOM   1643  HA  LEU A 690      35.660  48.440  65.760  1.00  0.00           H
ATOM   1644  CB  LEU A 690      35.840  47.330  67.640  1.00  0.00           C
ATOM   1645  HB1 LEU A 690      35.660  46.330  67.200  1.00  0.00           H
ATOM   1646  HB2 LEU A 690      35.410  47.380  68.660  1.00  0.00           H
ATOM   1647  CG  LEU A 690      37.380  47.370  67.770  1.00  0.00           C
ATOM   1648  HG  LEU A 690      37.700  48.300  68.260  1.00  0.00           H
ATOM   1649  CD1 LEU A 690      37.790  46.200  68.490  1.00  0.00           C
ATOM   1650 HD11 LEU A 690      38.840  46.200  68.850  1.00  0.00           H
ATOM   1651 HD12 LEU A 690      37.460  45.300  67.920  1.00  0.00           H
ATOM   1652 HD13 LEU A 690      37.330  46.120  69.500  1.00  0.00           H
ATOM   1653  CD2 LEU A 690      38.150  47.410  66.480  1.00  0.00           C
ATOM   1654 HD21 LEU A 690      38.090  46.350  66.150  1.00  0.00           H
ATOM   1655 HD22 LEU A 690      39.260  47.550  66.550  1.00  0.00           H
ATOM   1656 HD23 LEU A 690      37.730  48.050  65.680  1.00  0.00           H
ATOM   1657  C   LEU A 690      33.780  48.230  66.550  1.00  0.00           C
ATOM   1658  O   LEU A 690      33.320  47.760  65.520  1.00  0.00           O
ATOM   1659  N   SER A 691      33.020  48.740  67.570  1.00  0.00           N
ATOM   1660  HN  SER A 691      33.450  49.300  68.260  1.00  0.00           H
ATOM   1661  CA  SER A 691      31.540  48.690  67.550  1.00  0.00           C
ATOM   1662  HA  SER A 691      31.300  47.630  67.540  1.00  0.00           H
ATOM   1663  CB  SER A 691      30.980  49.260  68.810  1.00  0.00           C
ATOM   1664  HB1 SER A 691      29.870  49.290  68.740  1.00  0.00           H
ATOM   1665  HB2 SER A 691      31.400  50.270  68.980  1.00  0.00           H
ATOM   1666  OG  SER A 691      31.350  48.380  69.900  1.00  0.00           O
ATOM   1667  HG1 SER A 691      30.650  48.370  70.570  1.00  0.00           H
ATOM   1668  C   SER A 691      30.940  49.430  66.340  1.00  0.00           C
ATOM   1669  O   SER A 691      30.350  48.830  65.460  1.00  0.00           O
ATOM   1670  N   LEU A 692      31.340  50.710  66.200  1.00  0.00           N
ATOM   1671  HN  LEU A 692      31.890  51.160  66.900  1.00  0.00           H
ATOM   1672  CA  LEU A 692      31.000  51.620  65.070  1.00  0.00           C
ATOM   1673  HA  LEU A 692      29.930  51.800  65.020  1.00  0.00           H
ATOM   1674  CB  LEU A 692      31.760  52.950  65.320  1.00  0.00           C
ATOM   1675  HB1 LEU A 692      32.840  52.780  65.120  1.00  0.00           H
ATOM   1676  HB2 LEU A 692      31.600  53.240  66.380  1.00  0.00           H
ATOM   1677  CG  LEU A 692      31.240  54.140  64.550  1.00  0.00           C
ATOM   1678  HG  LEU A 692      31.210  53.940  63.460  1.00  0.00           H
ATOM   1679  CD1 LEU A 692      29.880  54.640  65.040  1.00  0.00           C
ATOM   1680 HD11 LEU A 692      29.200  53.750  65.000  1.00  0.00           H
ATOM   1681 HD12 LEU A 692      29.520  55.510  64.450  1.00  0.00           H
ATOM   1682 HD13 LEU A 692      29.870  54.930  66.110  1.00  0.00           H
ATOM   1683  CD2 LEU A 692      32.310  55.270  64.620  1.00  0.00           C
ATOM   1684 HD21 LEU A 692      32.690  55.470  65.640  1.00  0.00           H
ATOM   1685 HD22 LEU A 692      32.000  56.270  64.230  1.00  0.00           H
ATOM   1686 HD23 LEU A 692      33.200  54.960  64.040  1.00  0.00           H
ATOM   1687  C   LEU A 692      31.400  51.010  63.730  1.00  0.00           C
ATOM   1688  O   LEU A 692      30.580  51.040  62.760  1.00  0.00           O
ATOM   1689  N   ARG A 693      32.650  50.450  63.600  1.00  0.00           N
ATOM   1690  HN  ARG A 693      33.330  50.510  64.330  1.00  0.00           H
ATOM   1691  CA  ARG A 693      33.200  49.860  62.370  1.00  0.00           C
ATOM   1692  HA  ARG A 693      33.050  50.700  61.710  1.00  0.00           H
ATOM   1693  CB  ARG A 693      34.730  49.490  62.540  1.00  0.00           C
ATOM   1694  HB1 ARG A 693      34.790  48.720  63.330  1.00  0.00           H
ATOM   1695  HB2 ARG A 693      35.360  50.380  62.750  1.00  0.00           H
ATOM   1696  CG  ARG A 693      35.400  48.910  61.310  1.00  0.00           C
ATOM   1697  HG1 ARG A 693      35.250  49.590  60.440  1.00  0.00           H
ATOM   1698  HG2 ARG A 693      35.020  47.880  61.110  1.00  0.00           H
ATOM   1699  CD  ARG A 693      36.920  48.750  61.600  1.00  0.00           C
ATOM   1700  HD1 ARG A 693      37.080  48.140  62.510  1.00  0.00           H
ATOM   1701  HD2 ARG A 693      37.390  49.710  61.870  1.00  0.00           H
ATOM   1702  NE  ARG A 693      37.560  48.220  60.380  1.00  0.00           N
ATOM   1703  HE  ARG A 693      38.150  48.830  59.860  1.00  0.00           H
ATOM   1704  CZ  ARG A 693      37.570  47.020  59.910  1.00  0.00           C
ATOM   1705  NH1 ARG A 693      37.000  46.070  60.530  1.00  0.00           N
ATOM   1706 HH11 ARG A 693      36.720  46.320  61.450  1.00  0.00           H
ATOM   1707 HH12 ARG A 693      37.340  45.170  60.260  1.00  0.00           H
ATOM   1708  NH2 ARG A 693      38.400  46.640  58.980  1.00  0.00           N
ATOM   1709 HH21 ARG A 693      38.270  45.700  58.650  1.00  0.00           H
ATOM   1710 HH22 ARG A 693      39.010  47.370  58.700  1.00  0.00           H
ATOM   1711  C   ARG A 693      32.510  48.640  61.770  1.00  0.00           C
ATOM   1712  O   ARG A 693      32.380  48.620  60.560  1.00  0.00           O
ATOM   1713  N   THR A 694      32.040  47.750  62.660  1.00  0.00           N
ATOM   1714  HN  THR A 694      32.190  47.980  63.620  1.00  0.00           H
ATOM   1715  CA  THR A 694      31.320  46.540  62.320  1.00  0.00           C
ATOM   1716  HA  THR A 694      32.030  46.050  61.660  1.00  0.00           H
ATOM   1717  CB  THR A 694      30.960  45.870  63.540  1.00  0.00           C
ATOM   1718  HB  THR A 694      30.270  46.520  64.100  1.00  0.00           H
ATOM   1719  OG1 THR A 694      32.130  45.510  64.320  1.00  0.00           O
ATOM   1720  HG1 THR A 694      32.390  46.370  64.660  1.00  0.00           H
ATOM   1721  CG2 THR A 694      30.180  44.570  63.330  1.00  0.00           C
ATOM   1722 HG21 THR A 694      29.240  44.820  62.790  1.00  0.00           H
ATOM   1723 HG22 THR A 694      29.810  44.230  64.320  1.00  0.00           H
ATOM   1724 HG23 THR A 694      30.740  43.750  62.830  1.00  0.00           H
ATOM   1725  C   THR A 694      30.100  46.900  61.480  1.00  0.00           C
ATOM   1726  O   THR A 694      29.750  46.340  60.430  1.00  0.00           O
ATOM   1727  N   SER A 695      29.340  47.990  61.940  1.00  0.00           N
ATOM   1728  HN  SER A 695      29.520  48.400  62.830  1.00  0.00           H
ATOM   1729  CA  SER A 695      28.210  48.490  61.130  1.00  0.00           C
ATOM   1730  HA  SER A 695      27.540  47.690  60.840  1.00  0.00           H
ATOM   1731  CB  SER A 695      27.230  49.400  61.910  1.00  0.00           C
ATOM   1732  HB1 SER A 695      26.590  49.940  61.180  1.00  0.00           H
ATOM   1733  HB2 SER A 695      27.930  50.110  62.390  1.00  0.00           H
ATOM   1734  OG  SER A 695      26.450  48.770  62.880  1.00  0.00           O
ATOM   1735  HG1 SER A 695      26.950  48.810  63.710  1.00  0.00           H
ATOM   1736  C   SER A 695      28.610  49.210  59.830  1.00  0.00           C
ATOM   1737  O   SER A 695      27.860  49.220  58.880  1.00  0.00           O
ATOM   1738  N   ILE A 696      29.760  49.940  59.810  1.00  0.00           N
ATOM   1739  HN  ILE A 696      30.370  49.970  60.590  1.00  0.00           H
ATOM   1740  CA  ILE A 696      30.260  50.680  58.630  1.00  0.00           C
ATOM   1741  HA  ILE A 696      29.530  51.340  58.190  1.00  0.00           H
ATOM   1742  CB  ILE A 696      31.520  51.540  58.940  1.00  0.00           C
ATOM   1743  HB  ILE A 696      32.290  50.970  59.490  1.00  0.00           H
ATOM   1744  CG2 ILE A 696      32.140  52.130  57.680  1.00  0.00           C
ATOM   1745 HG21 ILE A 696      32.350  51.350  56.920  1.00  0.00           H
ATOM   1746 HG22 ILE A 696      33.000  52.760  57.990  1.00  0.00           H
ATOM   1747 HG23 ILE A 696      31.450  52.890  57.230  1.00  0.00           H
ATOM   1748  CG1 ILE A 696      31.030  52.660  59.880  1.00  0.00           C
ATOM   1749 HG11 ILE A 696      30.450  52.220  60.720  1.00  0.00           H
ATOM   1750 HG12 ILE A 696      30.280  53.380  59.490  1.00  0.00           H
ATOM   1751  CD  ILE A 696      32.150  53.420  60.650  1.00  0.00           C
ATOM   1752  HD1 ILE A 696      31.780  54.220  61.330  1.00  0.00           H
ATOM   1753  HD2 ILE A 696      32.820  53.990  59.970  1.00  0.00           H
ATOM   1754  HD3 ILE A 696      32.730  52.710  61.280  1.00  0.00           H
ATOM   1755  C   ILE A 696      30.570  49.670  57.510  1.00  0.00           C
ATOM   1756  O   ILE A 696      30.260  49.840  56.320  1.00  0.00           O
ATOM   1757  N   GLY A 697      31.230  48.570  57.990  1.00  0.00           N
ATOM   1758  HN  GLY A 697      31.690  48.590  58.880  1.00  0.00           H
ATOM   1759  CA  GLY A 697      31.320  47.280  57.240  1.00  0.00           C
ATOM   1760  HA1 GLY A 697      31.800  46.530  57.850  1.00  0.00           H
ATOM   1761  HA2 GLY A 697      31.930  47.560  56.390  1.00  0.00           H
ATOM   1762  C   GLY A 697      30.030  46.760  56.640  1.00  0.00           C
ATOM   1763  O   GLY A 697      29.980  46.600  55.450  1.00  0.00           O
ATOM   1764  N   LEU A 698      29.050  46.520  57.490  1.00  0.00           N
ATOM   1765  HN  LEU A 698      29.190  46.670  58.470  1.00  0.00           H
ATOM   1766  CA  LEU A 698      27.750  45.940  57.040  1.00  0.00           C
ATOM   1767  HA  LEU A 698      28.070  45.070  56.490  1.00  0.00           H
ATOM   1768  CB  LEU A 698      26.880  45.370  58.190  1.00  0.00           C
ATOM   1769  HB1 LEU A 698      25.850  45.150  57.810  1.00  0.00           H
ATOM   1770  HB2 LEU A 698      26.760  46.190  58.920  1.00  0.00           H
ATOM   1771  CG  LEU A 698      27.440  44.150  58.960  1.00  0.00           C
ATOM   1772  HG  LEU A 698      28.440  44.480  59.300  1.00  0.00           H
ATOM   1773  CD1 LEU A 698      26.510  43.740  60.180  1.00  0.00           C
ATOM   1774 HD11 LEU A 698      25.560  43.270  59.860  1.00  0.00           H
ATOM   1775 HD12 LEU A 698      26.360  44.690  60.730  1.00  0.00           H
ATOM   1776 HD13 LEU A 698      27.040  43.050  60.870  1.00  0.00           H
ATOM   1777  CD2 LEU A 698      27.590  42.910  58.120  1.00  0.00           C
ATOM   1778 HD21 LEU A 698      28.290  42.170  58.600  1.00  0.00           H
ATOM   1779 HD22 LEU A 698      28.030  42.960  57.100  1.00  0.00           H
ATOM   1780 HD23 LEU A 698      26.560  42.560  57.920  1.00  0.00           H
ATOM   1781  C   LEU A 698      26.910  46.830  56.050  1.00  0.00           C
ATOM   1782  O   LEU A 698      26.380  46.390  55.020  1.00  0.00           O
ATOM   1783  N   TRP A 699      26.900  48.120  56.340  1.00  0.00           N
ATOM   1784  HN  TRP A 699      27.240  48.470  57.220  1.00  0.00           H
ATOM   1785  CA  TRP A 699      26.460  49.070  55.420  1.00  0.00           C
ATOM   1786  HA  TRP A 699      25.450  48.850  55.100  1.00  0.00           H
ATOM   1787  CB  TRP A 699      26.390  50.430  56.120  1.00  0.00           C
ATOM   1788  HB1 TRP A 699      26.540  51.210  55.340  1.00  0.00           H
ATOM   1789  HB2 TRP A 699      27.270  50.490  56.810  1.00  0.00           H
ATOM   1790  CG  TRP A 699      25.140  50.800  56.810  1.00  0.00           C
ATOM   1791  CD1 TRP A 699      24.990  50.700  58.140  1.00  0.00           C
ATOM   1792  HD1 TRP A 699      25.750  50.130  58.650  1.00  0.00           H
ATOM   1793  NE1 TRP A 699      23.830  51.240  58.520  1.00  0.00           N
ATOM   1794  HE1 TRP A 699      23.720  51.600  59.430  1.00  0.00           H
ATOM   1795  CE2 TRP A 699      23.170  51.700  57.500  1.00  0.00           C
ATOM   1796  CD2 TRP A 699      23.950  51.490  56.330  1.00  0.00           C
ATOM   1797  CE3 TRP A 699      23.470  51.890  55.110  1.00  0.00           C
ATOM   1798  HE3 TRP A 699      23.890  51.550  54.170  1.00  0.00           H
ATOM   1799  CZ3 TRP A 699      22.320  52.650  55.090  1.00  0.00           C
ATOM   1800  HZ3 TRP A 699      21.950  52.880  54.100  1.00  0.00           H
ATOM   1801  CZ2 TRP A 699      21.920  52.310  57.430  1.00  0.00           C
ATOM   1802  HZ2 TRP A 699      21.420  52.510  58.370  1.00  0.00           H
ATOM   1803  CH2 TRP A 699      21.520  52.860  56.190  1.00  0.00           C
ATOM   1804  HH2 TRP A 699      20.570  53.360  56.040  1.00  0.00           H
ATOM   1805  C   TRP A 699      27.290  49.090  54.140  1.00  0.00           C
ATOM   1806  O   TRP A 699      26.720  49.080  53.080  1.00  0.00           O
ATOM   1807  N   THR A 700      28.640  49.000  54.250  1.00  0.00           N
ATOM   1808  HN  THR A 700      29.140  49.000  55.130  1.00  0.00           H
ATOM   1809  CA  THR A 700      29.560  49.000  53.060  1.00  0.00           C
ATOM   1810  HA  THR A 700      29.350  49.830  52.400  1.00  0.00           H
ATOM   1811  CB  THR A 700      31.030  49.120  53.410  1.00  0.00           C
ATOM   1812  HB  THR A 700      31.320  48.280  54.090  1.00  0.00           H
ATOM   1813  OG1 THR A 700      31.420  50.320  54.020  1.00  0.00           O
ATOM   1814  HG1 THR A 700      31.130  50.250  54.940  1.00  0.00           H
ATOM   1815  CG2 THR A 700      31.860  49.000  52.150  1.00  0.00           C
ATOM   1816 HG21 THR A 700      31.560  49.770  51.400  1.00  0.00           H
ATOM   1817 HG22 THR A 700      31.830  48.010  51.650  1.00  0.00           H
ATOM   1818 HG23 THR A 700      32.910  49.310  52.340  1.00  0.00           H
ATOM   1819  C   THR A 700      29.370  47.840  52.140  1.00  0.00           C
ATOM   1820  O   THR A 700      29.260  48.050  50.910  1.00  0.00           O
ATOM   1821  N   SER A 701      29.170  46.690  52.710  1.00  0.00           N
ATOM   1822  HN  SER A 701      29.290  46.650  53.710  1.00  0.00           H
ATOM   1823  CA  SER A 701      28.820  45.500  52.040  1.00  0.00           C
ATOM   1824  HA  SER A 701      29.650  45.140  51.440  1.00  0.00           H
ATOM   1825  CB  SER A 701      28.640  44.420  53.100  1.00  0.00           C
ATOM   1826  HB1 SER A 701      27.990  44.710  53.960  1.00  0.00           H
ATOM   1827  HB2 SER A 701      29.590  44.210  53.630  1.00  0.00           H
ATOM   1828  OG  SER A 701      28.210  43.160  52.670  1.00  0.00           O
ATOM   1829  HG1 SER A 701      28.810  42.870  51.980  1.00  0.00           H
ATOM   1830  C   SER A 701      27.510  45.580  51.210  1.00  0.00           C
ATOM   1831  O   SER A 701      27.530  45.450  50.010  1.00  0.00           O
ATOM   1832  N   PHE A 702      26.360  46.060  51.840  1.00  0.00           N
ATOM   1833  HN  PHE A 702      26.320  46.250  52.810  1.00  0.00           H
ATOM   1834  CA  PHE A 702      25.190  46.450  51.180  1.00  0.00           C
ATOM   1835  HA  PHE A 702      24.830  45.600  50.610  1.00  0.00           H
ATOM   1836  CB  PHE A 702      24.090  46.730  52.220  1.00  0.00           C
ATOM   1837  HB1 PHE A 702      24.470  47.330  53.080  1.00  0.00           H
ATOM   1838  HB2 PHE A 702      23.820  45.790  52.740  1.00  0.00           H
ATOM   1839  CG  PHE A 702      22.840  47.370  51.790  1.00  0.00           C
ATOM   1840  CD1 PHE A 702      21.610  46.720  51.630  1.00  0.00           C
ATOM   1841  HD1 PHE A 702      21.520  45.690  51.940  1.00  0.00           H
ATOM   1842  CE1 PHE A 702      20.410  47.460  51.290  1.00  0.00           C
ATOM   1843  HE1 PHE A 702      19.450  46.960  51.190  1.00  0.00           H
ATOM   1844  CZ  PHE A 702      20.420  48.830  51.140  1.00  0.00           C
ATOM   1845  HZ  PHE A 702      19.550  49.310  50.720  1.00  0.00           H
ATOM   1846  CD2 PHE A 702      22.830  48.790  51.500  1.00  0.00           C
ATOM   1847  HD2 PHE A 702      23.740  49.360  51.620  1.00  0.00           H
ATOM   1848  CE2 PHE A 702      21.650  49.470  51.120  1.00  0.00           C
ATOM   1849  HE2 PHE A 702      21.690  50.520  50.880  1.00  0.00           H
ATOM   1850  C   PHE A 702      25.340  47.460  50.140  1.00  0.00           C
ATOM   1851  O   PHE A 702      24.790  47.350  49.040  1.00  0.00           O
ATOM   1852  N   LEU A 703      26.140  48.510  50.370  1.00  0.00           N
ATOM   1853  HN  LEU A 703      26.610  48.440  51.240  1.00  0.00           H
ATOM   1854  CA  LEU A 703      26.480  49.500  49.360  1.00  0.00           C
ATOM   1855  HA  LEU A 703      25.620  49.900  48.850  1.00  0.00           H
ATOM   1856  CB  LEU A 703      27.000  50.760  49.970  1.00  0.00           C
ATOM   1857  HB1 LEU A 703      27.370  51.540  49.280  1.00  0.00           H
ATOM   1858  HB2 LEU A 703      27.890  50.490  50.570  1.00  0.00           H
ATOM   1859  CG  LEU A 703      25.940  51.520  50.770  1.00  0.00           C
ATOM   1860  HG  LEU A 703      25.340  50.830  51.400  1.00  0.00           H
ATOM   1861  CD1 LEU A 703      26.650  52.460  51.820  1.00  0.00           C
ATOM   1862 HD11 LEU A 703      27.110  51.860  52.630  1.00  0.00           H
ATOM   1863 HD12 LEU A 703      25.900  53.190  52.190  1.00  0.00           H
ATOM   1864 HD13 LEU A 703      27.450  52.950  51.240  1.00  0.00           H
ATOM   1865  CD2 LEU A 703      24.930  52.360  49.960  1.00  0.00           C
ATOM   1866 HD21 LEU A 703      25.500  53.070  49.320  1.00  0.00           H
ATOM   1867 HD22 LEU A 703      24.230  52.930  50.580  1.00  0.00           H
ATOM   1868 HD23 LEU A 703      24.270  51.790  49.260  1.00  0.00           H
ATOM   1869  C   LEU A 703      27.220  49.050  48.110  1.00  0.00           C
ATOM   1870  O   LEU A 703      26.890  49.520  47.020  1.00  0.00           O
ATOM   1871  N   CYS A 704      28.220  48.120  48.280  1.00  0.00           N
ATOM   1872  HN  CYS A 704      28.380  47.890  49.240  1.00  0.00           H
ATOM   1873  CA  CYS A 704      28.900  47.360  47.220  1.00  0.00           C
ATOM   1874  HA  CYS A 704      29.490  48.000  46.580  1.00  0.00           H
ATOM   1875  CB  CYS A 704      29.990  46.480  47.810  1.00  0.00           C
ATOM   1876  HB1 CYS A 704      30.350  45.680  47.130  1.00  0.00           H
ATOM   1877  HB2 CYS A 704      29.710  46.100  48.820  1.00  0.00           H
ATOM   1878  SG  CYS A 704      31.470  47.370  48.380  1.00  0.00           S
ATOM   1879  HG1 CYS A 704      30.860  48.110  49.300  1.00  0.00           H
ATOM   1880  C   CYS A 704      27.980  46.560  46.410  1.00  0.00           C
ATOM   1881  O   CYS A 704      27.940  46.520  45.190  1.00  0.00           O
ATOM   1882  N   ILE A 705      27.040  45.820  47.050  1.00  0.00           N
ATOM   1883  HN  ILE A 705      27.130  45.680  48.030  1.00  0.00           H
ATOM   1884  CA  ILE A 705      26.010  45.070  46.340  1.00  0.00           C
ATOM   1885  HA  ILE A 705      26.550  44.460  45.630  1.00  0.00           H
ATOM   1886  CB  ILE A 705      25.280  44.070  47.280  1.00  0.00           C
ATOM   1887  HB  ILE A 705      24.750  44.630  48.090  1.00  0.00           H
ATOM   1888  CG2 ILE A 705      24.060  43.370  46.550  1.00  0.00           C
ATOM   1889 HG21 ILE A 705      23.550  42.750  47.320  1.00  0.00           H
ATOM   1890 HG22 ILE A 705      24.430  42.710  45.740  1.00  0.00           H
ATOM   1891 HG23 ILE A 705      23.260  44.030  46.160  1.00  0.00           H
ATOM   1892  CG1 ILE A 705      26.150  43.130  48.070  1.00  0.00           C
ATOM   1893 HG11 ILE A 705      25.650  42.640  48.940  1.00  0.00           H
ATOM   1894 HG12 ILE A 705      26.950  43.640  48.640  1.00  0.00           H
ATOM   1895  CD  ILE A 705      26.770  41.990  47.200  1.00  0.00           C
ATOM   1896  HD1 ILE A 705      27.580  42.400  46.540  1.00  0.00           H
ATOM   1897  HD2 ILE A 705      25.960  41.360  46.780  1.00  0.00           H
ATOM   1898  HD3 ILE A 705      27.240  41.200  47.820  1.00  0.00           H
ATOM   1899  C   ILE A 705      25.070  45.950  45.550  1.00  0.00           C
ATOM   1900  O   ILE A 705      24.770  45.740  44.400  1.00  0.00           O
ATOM   1901  N   VAL A 706      24.580  47.100  46.220  1.00  0.00           N
ATOM   1902  HN  VAL A 706      24.750  47.200  47.190  1.00  0.00           H
ATOM   1903  CA  VAL A 706      23.670  48.010  45.630  1.00  0.00           C
ATOM   1904  HA  VAL A 706      22.880  47.400  45.210  1.00  0.00           H
ATOM   1905  CB  VAL A 706      23.070  48.950  46.640  1.00  0.00           C
ATOM   1906  HB  VAL A 706      23.870  49.340  47.310  1.00  0.00           H
ATOM   1907  CG1 VAL A 706      22.610  50.240  46.060  1.00  0.00           C
ATOM   1908 HG11 VAL A 706      21.930  49.990  45.230  1.00  0.00           H
ATOM   1909 HG12 VAL A 706      23.460  50.780  45.560  1.00  0.00           H
ATOM   1910 HG13 VAL A 706      22.030  50.870  46.760  1.00  0.00           H
ATOM   1911  CG2 VAL A 706      21.910  48.240  47.470  1.00  0.00           C
ATOM   1912 HG21 VAL A 706      22.440  47.490  48.090  1.00  0.00           H
ATOM   1913 HG22 VAL A 706      21.120  47.750  46.870  1.00  0.00           H
ATOM   1914 HG23 VAL A 706      21.420  49.050  48.040  1.00  0.00           H
ATOM   1915  C   VAL A 706      24.320  48.780  44.430  1.00  0.00           C
ATOM   1916  O   VAL A 706      23.690  49.070  43.420  1.00  0.00           O
ATOM   1917  N   LEU A 707      25.650  49.170  44.570  1.00  0.00           N
ATOM   1918  HN  LEU A 707      26.200  48.980  45.380  1.00  0.00           H
ATOM   1919  CA  LEU A 707      26.450  49.610  43.380  1.00  0.00           C
ATOM   1920  HA  LEU A 707      25.960  50.530  43.090  1.00  0.00           H
ATOM   1921  CB  LEU A 707      27.890  49.880  44.030  1.00  0.00           C
ATOM   1922  HB1 LEU A 707      28.270  49.000  44.580  1.00  0.00           H
ATOM   1923  HB2 LEU A 707      27.730  50.690  44.770  1.00  0.00           H
ATOM   1924  CG  LEU A 707      29.020  50.330  43.130  1.00  0.00           C
ATOM   1925  HG  LEU A 707      29.190  49.440  42.480  1.00  0.00           H
ATOM   1926  CD1 LEU A 707      28.680  51.530  42.180  1.00  0.00           C
ATOM   1927 HD11 LEU A 707      27.710  51.240  41.740  1.00  0.00           H
ATOM   1928 HD12 LEU A 707      29.510  51.790  41.480  1.00  0.00           H
ATOM   1929 HD13 LEU A 707      28.450  52.440  42.780  1.00  0.00           H
ATOM   1930  CD2 LEU A 707      30.270  50.620  43.920  1.00  0.00           C
ATOM   1931 HD21 LEU A 707      31.110  50.850  43.230  1.00  0.00           H
ATOM   1932 HD22 LEU A 707      30.730  49.740  44.420  1.00  0.00           H
ATOM   1933 HD23 LEU A 707      30.170  51.430  44.660  1.00  0.00           H
ATOM   1934  C   LEU A 707      26.540  48.670  42.150  1.00  0.00           C
ATOM   1935  O   LEU A 707      26.370  49.070  40.980  1.00  0.00           O
ATOM   1936  N   VAL A 708      26.770  47.370  42.350  1.00  0.00           N
ATOM   1937  HN  VAL A 708      26.960  47.020  43.260  1.00  0.00           H
ATOM   1938  CA  VAL A 708      26.700  46.390  41.290  1.00  0.00           C
ATOM   1939  HA  VAL A 708      27.350  46.740  40.510  1.00  0.00           H
ATOM   1940  CB  VAL A 708      27.220  45.050  41.830  1.00  0.00           C
ATOM   1941  HB  VAL A 708      26.660  44.760  42.740  1.00  0.00           H
ATOM   1942  CG1 VAL A 708      27.030  44.030  40.690  1.00  0.00           C
ATOM   1943 HG11 VAL A 708      27.490  43.070  41.010  1.00  0.00           H
ATOM   1944 HG12 VAL A 708      27.440  44.480  39.760  1.00  0.00           H
ATOM   1945 HG13 VAL A 708      25.940  43.880  40.500  1.00  0.00           H
ATOM   1946  CG2 VAL A 708      28.710  45.280  42.140  1.00  0.00           C
ATOM   1947 HG21 VAL A 708      29.150  45.520  41.160  1.00  0.00           H
ATOM   1948 HG22 VAL A 708      28.990  44.260  42.500  1.00  0.00           H
ATOM   1949 HG23 VAL A 708      28.940  46.070  42.900  1.00  0.00           H
ATOM   1950  C   VAL A 708      25.220  46.290  40.770  1.00  0.00           C
ATOM   1951  O   VAL A 708      25.000  46.330  39.590  1.00  0.00           O
ATOM   1952  N   ALA A 709      24.210  46.170  41.620  1.00  0.00           N
ATOM   1953  HN  ALA A 709      24.430  46.080  42.590  1.00  0.00           H
ATOM   1954  CA  ALA A 709      22.770  46.000  41.290  1.00  0.00           C
ATOM   1955  HA  ALA A 709      22.710  45.130  40.640  1.00  0.00           H
ATOM   1956  CB  ALA A 709      21.960  45.890  42.650  1.00  0.00           C
ATOM   1957  HB1 ALA A 709      22.290  45.040  43.280  1.00  0.00           H
ATOM   1958  HB2 ALA A 709      20.890  45.890  42.340  1.00  0.00           H
ATOM   1959  HB3 ALA A 709      22.130  46.820  43.220  1.00  0.00           H
ATOM   1960  C   ALA A 709      22.260  47.170  40.490  1.00  0.00           C
ATOM   1961  O   ALA A 709      21.590  47.060  39.480  1.00  0.00           O
ATOM   1962  N   THR A 710      22.680  48.360  40.900  1.00  0.00           N
ATOM   1963  HN  THR A 710      23.270  48.240  41.690  1.00  0.00           H
ATOM   1964  CA  THR A 710      22.630  49.600  40.100  1.00  0.00           C
ATOM   1965  HA  THR A 710      21.590  49.730  39.820  1.00  0.00           H
ATOM   1966  CB  THR A 710      23.130  50.830  40.830  1.00  0.00           C
ATOM   1967  HB  THR A 710      24.230  50.920  40.960  1.00  0.00           H
ATOM   1968  OG1 THR A 710      22.470  51.040  42.120  1.00  0.00           O
ATOM   1969  HG1 THR A 710      22.770  50.340  42.720  1.00  0.00           H
ATOM   1970  CG2 THR A 710      22.790  52.180  40.100  1.00  0.00           C
ATOM   1971 HG21 THR A 710      23.560  52.410  39.310  1.00  0.00           H
ATOM   1972 HG22 THR A 710      22.760  52.940  40.910  1.00  0.00           H
ATOM   1973 HG23 THR A 710      21.730  52.190  39.760  1.00  0.00           H
ATOM   1974  C   THR A 710      23.300  49.610  38.770  1.00  0.00           C
ATOM   1975  O   THR A 710      22.650  50.120  37.780  1.00  0.00           O
ATOM   1976  N   ASP A 711      24.440  48.940  38.660  1.00  0.00           N
ATOM   1977  HN  ASP A 711      24.680  48.520  39.530  1.00  0.00           H
ATOM   1978  CA  ASP A 711      25.380  48.780  37.520  1.00  0.00           C
ATOM   1979  HA  ASP A 711      25.980  47.910  37.690  1.00  0.00           H
ATOM   1980  CB  ASP A 711      24.780  48.440  36.240  1.00  0.00           C
ATOM   1981  HB1 ASP A 711      24.190  49.330  35.910  1.00  0.00           H
ATOM   1982  HB2 ASP A 711      24.090  47.570  36.310  1.00  0.00           H
ATOM   1983  CG  ASP A 711      25.800  48.170  35.110  1.00  0.00           C
ATOM   1984  OD1 ASP A 711      25.390  47.850  34.000  1.00  0.00           O
ATOM   1985  OD2 ASP A 711      27.000  48.320  35.360  1.00  0.00           O
ATOM   1986  C   ASP A 711      26.290  50.000  37.630  1.00  0.00           C
ATOM   1987  O   ASP A 711      25.850  51.130  37.620  1.00  0.00           O
ATOM   1988  N   ALA A 712      27.600  49.770  37.750  1.00  0.00           N
ATOM   1989  HN  ALA A 712      27.890  48.830  37.700  1.00  0.00           H
ATOM   1990  CA  ALA A 712      28.670  50.720  37.900  1.00  0.00           C
ATOM   1991  HA  ALA A 712      28.190  51.640  38.170  1.00  0.00           H
ATOM   1992  CB  ALA A 712      29.520  50.170  39.100  1.00  0.00           C
ATOM   1993  HB1 ALA A 712      29.940  49.280  38.580  1.00  0.00           H
ATOM   1994  HB2 ALA A 712      28.840  49.820  39.920  1.00  0.00           H
ATOM   1995  HB3 ALA A 712      30.310  50.850  39.470  1.00  0.00           H
ATOM   1996  C   ALA A 712      29.480  51.040  36.620  1.00  0.00           C
ATOM   1997  O   ALA A 712      30.560  51.620  36.540  1.00  0.00           O
ATOM   1998  N   SER A 713      28.980  50.530  35.470  1.00  0.00           N
ATOM   1999  HN  SER A 713      28.110  50.040  35.480  1.00  0.00           H
ATOM   2000  CA  SER A 713      29.530  50.620  34.150  1.00  0.00           C
ATOM   2001  HA  SER A 713      30.510  50.160  34.210  1.00  0.00           H
ATOM   2002  CB  SER A 713      28.650  49.880  33.070  1.00  0.00           C
ATOM   2003  HB1 SER A 713      28.670  48.770  33.210  1.00  0.00           H
ATOM   2004  HB2 SER A 713      29.180  50.060  32.120  1.00  0.00           H
ATOM   2005  OG  SER A 713      27.250  50.210  33.260  1.00  0.00           O
ATOM   2006  HG1 SER A 713      26.910  49.520  33.860  1.00  0.00           H
ATOM   2007  C   SER A 713      29.820  52.040  33.650  1.00  0.00           C
ATOM   2008  O   SER A 713      30.960  52.320  33.240  1.00  0.00           O
ATOM   2009  N   SER A 714      28.980  53.040  33.880  1.00  0.00           N
ATOM   2010  HN  SER A 714      28.100  52.900  34.310  1.00  0.00           H
ATOM   2011  CA  SER A 714      29.230  54.440  33.560  1.00  0.00           C
ATOM   2012  HA  SER A 714      29.810  54.490  32.650  1.00  0.00           H
ATOM   2013  CB  SER A 714      27.940  55.310  33.270  1.00  0.00           C
ATOM   2014  HB1 SER A 714      28.380  56.310  33.060  1.00  0.00           H
ATOM   2015  HB2 SER A 714      27.270  55.250  34.160  1.00  0.00           H
ATOM   2016  OG  SER A 714      27.320  54.880  32.050  1.00  0.00           O
ATOM   2017  HG1 SER A 714      27.850  55.210  31.310  1.00  0.00           H
ATOM   2018  C   SER A 714      30.000  55.130  34.700  1.00  0.00           C
ATOM   2019  O   SER A 714      30.630  56.130  34.420  1.00  0.00           O
ATOM   2020  N   LEU A 715      30.080  54.630  35.940  1.00  0.00           N
ATOM   2021  HN  LEU A 715      29.620  53.820  36.270  1.00  0.00           H
ATOM   2022  CA  LEU A 715      31.060  55.140  36.850  1.00  0.00           C
ATOM   2023  HA  LEU A 715      30.810  56.190  36.860  1.00  0.00           H
ATOM   2024  CB  LEU A 715      30.800  54.660  38.240  1.00  0.00           C
ATOM   2025  HB1 LEU A 715      31.540  55.030  38.980  1.00  0.00           H
ATOM   2026  HB2 LEU A 715      30.850  53.550  38.290  1.00  0.00           H
ATOM   2027  CG  LEU A 715      29.390  55.110  38.830  1.00  0.00           C
ATOM   2028  HG  LEU A 715      28.620  54.750  38.130  1.00  0.00           H
ATOM   2029  CD1 LEU A 715      29.180  54.440  40.220  1.00  0.00           C
ATOM   2030 HD11 LEU A 715      28.210  54.740  40.670  1.00  0.00           H
ATOM   2031 HD12 LEU A 715      30.000  54.690  40.940  1.00  0.00           H
ATOM   2032 HD13 LEU A 715      29.220  53.340  40.060  1.00  0.00           H
ATOM   2033  CD2 LEU A 715      29.170  56.600  38.960  1.00  0.00           C
ATOM   2034 HD21 LEU A 715      29.120  57.060  37.950  1.00  0.00           H
ATOM   2035 HD22 LEU A 715      30.000  57.060  39.540  1.00  0.00           H
ATOM   2036 HD23 LEU A 715      28.180  56.830  39.420  1.00  0.00           H
ATOM   2037  C   LEU A 715      32.440  54.980  36.290  1.00  0.00           C
ATOM   2038  O   LEU A 715      33.180  55.930  36.350  1.00  0.00           O
ATOM   2039  N   VAL A 716      32.870  53.850  35.700  1.00  0.00           N
ATOM   2040  HN  VAL A 716      32.230  53.080  35.790  1.00  0.00           H
ATOM   2041  CA  VAL A 716      34.250  53.590  35.180  1.00  0.00           C
ATOM   2042  HA  VAL A 716      34.950  53.610  35.990  1.00  0.00           H
ATOM   2043  CB  VAL A 716      34.330  52.180  34.580  1.00  0.00           C
ATOM   2044  HB  VAL A 716      33.530  51.990  33.840  1.00  0.00           H
ATOM   2045  CG1 VAL A 716      35.700  51.990  33.830  1.00  0.00           C
ATOM   2046 HG11 VAL A 716      35.730  52.490  32.850  1.00  0.00           H
ATOM   2047 HG12 VAL A 716      35.760  50.890  33.630  1.00  0.00           H
ATOM   2048 HG13 VAL A 716      36.530  52.330  34.490  1.00  0.00           H
ATOM   2049  CG2 VAL A 716      34.200  51.150  35.790  1.00  0.00           C
ATOM   2050 HG21 VAL A 716      34.480  50.110  35.540  1.00  0.00           H
ATOM   2051 HG22 VAL A 716      33.140  51.170  36.130  1.00  0.00           H
ATOM   2052 HG23 VAL A 716      34.810  51.520  36.630  1.00  0.00           H
ATOM   2053  C   VAL A 716      34.600  54.530  34.070  1.00  0.00           C
ATOM   2054  O   VAL A 716      35.600  55.140  33.990  1.00  0.00           O
ATOM   2055  N   CYS A 717      33.560  54.750  33.260  1.00  0.00           N
ATOM   2056  HN  CYS A 717      32.790  54.180  33.470  1.00  0.00           H
ATOM   2057  CA  CYS A 717      33.560  55.690  32.140  1.00  0.00           C
ATOM   2058  HA  CYS A 717      34.320  55.320  31.470  1.00  0.00           H
ATOM   2059  CB  CYS A 717      32.190  55.570  31.350  1.00  0.00           C
ATOM   2060  HB1 CYS A 717      32.080  56.390  30.610  1.00  0.00           H
ATOM   2061  HB2 CYS A 717      31.330  55.750  32.030  1.00  0.00           H
ATOM   2062  SG  CYS A 717      31.950  53.880  30.670  1.00  0.00           S
ATOM   2063  HG1 CYS A 717      31.310  53.450  31.750  1.00  0.00           H
ATOM   2064  C   CYS A 717      33.820  57.080  32.590  1.00  0.00           C
ATOM   2065  O   CYS A 717      34.530  57.860  32.020  1.00  0.00           O
ATOM   2066  N   TYR A 718      33.140  57.530  33.680  1.00  0.00           N
ATOM   2067  HN  TYR A 718      32.530  56.840  34.060  1.00  0.00           H
ATOM   2068  CA  TYR A 718      33.310  58.820  34.340  1.00  0.00           C
ATOM   2069  HA  TYR A 718      33.160  59.700  33.750  1.00  0.00           H
ATOM   2070  CB  TYR A 718      32.340  59.010  35.500  1.00  0.00           C
ATOM   2071  HB1 TYR A 718      32.630  59.910  36.090  1.00  0.00           H
ATOM   2072  HB2 TYR A 718      32.440  58.080  36.090  1.00  0.00           H
ATOM   2073  CG  TYR A 718      30.840  59.210  35.130  1.00  0.00           C
ATOM   2074  CD1 TYR A 718      30.320  59.200  33.810  1.00  0.00           C
ATOM   2075  HD1 TYR A 718      30.880  59.080  32.900  1.00  0.00           H
ATOM   2076  CE1 TYR A 718      28.900  59.300  33.600  1.00  0.00           C
ATOM   2077  HE1 TYR A 718      28.530  59.240  32.590  1.00  0.00           H
ATOM   2078  CZ  TYR A 718      28.020  59.290  34.680  1.00  0.00           C
ATOM   2079  OH  TYR A 718      26.650  59.280  34.520  1.00  0.00           O
ATOM   2080  HH  TYR A 718      26.150  58.990  35.300  1.00  0.00           H
ATOM   2081  CD2 TYR A 718      29.920  59.320  36.140  1.00  0.00           C
ATOM   2082  HD2 TYR A 718      30.370  59.210  37.120  1.00  0.00           H
ATOM   2083  CE2 TYR A 718      28.500  59.320  35.980  1.00  0.00           C
ATOM   2084  HE2 TYR A 718      27.870  59.550  36.820  1.00  0.00           H
ATOM   2085  C   TYR A 718      34.680  59.070  34.930  1.00  0.00           C
ATOM   2086  O   TYR A 718      35.220  60.160  34.900  1.00  0.00           O
ATOM   2087  N   ILE A 719      35.340  58.050  35.530  1.00  0.00           N
ATOM   2088  HN  ILE A 719      34.980  57.110  35.520  1.00  0.00           H
ATOM   2089  CA  ILE A 719      36.640  58.300  36.120  1.00  0.00           C
ATOM   2090  HA  ILE A 719      36.720  59.340  36.430  1.00  0.00           H
ATOM   2091  CB  ILE A 719      36.830  57.590  37.390  1.00  0.00           C
ATOM   2092  HB  ILE A 719      37.880  57.670  37.720  1.00  0.00           H
ATOM   2093  CG2 ILE A 719      35.980  58.340  38.440  1.00  0.00           C
ATOM   2094 HG21 ILE A 719      36.430  59.360  38.450  1.00  0.00           H
ATOM   2095 HG22 ILE A 719      36.020  57.900  39.450  1.00  0.00           H
ATOM   2096 HG23 ILE A 719      34.940  58.400  38.060  1.00  0.00           H
ATOM   2097  CG1 ILE A 719      36.280  56.100  37.470  1.00  0.00           C
ATOM   2098 HG11 ILE A 719      36.510  55.560  36.530  1.00  0.00           H
ATOM   2099 HG12 ILE A 719      35.190  55.930  37.630  1.00  0.00           H
ATOM   2100  CD  ILE A 719      37.120  55.170  38.460  1.00  0.00           C
ATOM   2101  HD1 ILE A 719      38.200  55.040  38.220  1.00  0.00           H
ATOM   2102  HD2 ILE A 719      36.660  54.160  38.390  1.00  0.00           H
ATOM   2103  HD3 ILE A 719      36.930  55.460  39.520  1.00  0.00           H
ATOM   2104  C   ILE A 719      37.730  58.000  35.110  1.00  0.00           C
ATOM   2105  O   ILE A 719      37.630  57.030  34.310  1.00  0.00           O
ATOM   2106  N   THR A 720      38.770  58.810  35.130  1.00  0.00           N
ATOM   2107  HN  THR A 720      39.000  59.410  35.890  1.00  0.00           H
ATOM   2108  CA  THR A 720      39.780  58.790  34.070  1.00  0.00           C
ATOM   2109  HA  THR A 720      39.620  57.990  33.350  1.00  0.00           H
ATOM   2110  CB  THR A 720      39.640  59.950  33.050  1.00  0.00           C
ATOM   2111  HB  THR A 720      40.030  59.580  32.080  1.00  0.00           H
ATOM   2112  OG1 THR A 720      40.400  61.110  33.370  1.00  0.00           O
ATOM   2113  HG1 THR A 720      40.400  61.440  32.480  1.00  0.00           H
ATOM   2114  CG2 THR A 720      38.220  60.400  32.860  1.00  0.00           C
ATOM   2115 HG21 THR A 720      37.490  59.570  32.780  1.00  0.00           H
ATOM   2116 HG22 THR A 720      38.080  61.100  32.020  1.00  0.00           H
ATOM   2117 HG23 THR A 720      37.780  60.920  33.740  1.00  0.00           H
ATOM   2118  C   THR A 720      41.160  58.720  34.760  1.00  0.00           C
ATOM   2119  O   THR A 720      41.270  58.750  35.980  1.00  0.00           O
ATOM   2120  N   ARG A 721      42.240  58.670  33.890  1.00  0.00           N
ATOM   2121  HN  ARG A 721      42.080  58.500  32.920  1.00  0.00           H
ATOM   2122  CA  ARG A 721      43.630  58.770  34.390  1.00  0.00           C
ATOM   2123  HA  ARG A 721      43.770  57.950  35.060  1.00  0.00           H
ATOM   2124  CB  ARG A 721      44.580  58.580  33.130  1.00  0.00           C
ATOM   2125  HB1 ARG A 721      45.620  58.740  33.480  1.00  0.00           H
ATOM   2126  HB2 ARG A 721      44.300  59.390  32.420  1.00  0.00           H
ATOM   2127  CG  ARG A 721      44.550  57.190  32.470  1.00  0.00           C
ATOM   2128  HG1 ARG A 721      45.280  56.940  31.670  1.00  0.00           H
ATOM   2129  HG2 ARG A 721      43.590  57.180  31.920  1.00  0.00           H
ATOM   2130  CD  ARG A 721      44.620  56.050  33.510  1.00  0.00           C
ATOM   2131  HD1 ARG A 721      44.600  55.020  33.080  1.00  0.00           H
ATOM   2132  HD2 ARG A 721      43.770  56.130  34.230  1.00  0.00           H
ATOM   2133  NE  ARG A 721      45.890  56.210  34.240  1.00  0.00           N
ATOM   2134  HE  ARG A 721      46.650  56.680  33.800  1.00  0.00           H
ATOM   2135  CZ  ARG A 721      46.250  55.540  35.310  1.00  0.00           C
ATOM   2136  NH1 ARG A 721      45.400  54.760  36.010  1.00  0.00           N
ATOM   2137 HH11 ARG A 721      44.430  54.690  35.800  1.00  0.00           H
ATOM   2138 HH12 ARG A 721      45.940  54.300  36.720  1.00  0.00           H
ATOM   2139  NH2 ARG A 721      47.500  55.610  35.670  1.00  0.00           N
ATOM   2140 HH21 ARG A 721      48.130  56.170  35.150  1.00  0.00           H
ATOM   2141 HH22 ARG A 721      47.760  55.360  36.610  1.00  0.00           H
ATOM   2142  C   ARG A 721      44.040  59.950  35.300  1.00  0.00           C
ATOM   2143  O   ARG A 721      44.690  59.630  36.310  1.00  0.00           O
ATOM   2144  N   PHE A 722      43.630  61.210  35.100  1.00  0.00           N
ATOM   2145  HN  PHE A 722      43.270  61.360  34.190  1.00  0.00           H
ATOM   2146  CA  PHE A 722      43.760  62.270  36.090  1.00  0.00           C
ATOM   2147  HA  PHE A 722      44.830  62.390  36.150  1.00  0.00           H
ATOM   2148  CB  PHE A 722      43.110  63.520  35.550  1.00  0.00           C
ATOM   2149  HB1 PHE A 722      42.030  63.360  35.400  1.00  0.00           H
ATOM   2150  HB2 PHE A 722      43.560  63.750  34.560  1.00  0.00           H
ATOM   2151  CG  PHE A 722      43.350  64.830  36.360  1.00  0.00           C
ATOM   2152  CD1 PHE A 722      44.490  65.640  36.050  1.00  0.00           C
ATOM   2153  HD1 PHE A 722      45.200  65.230  35.360  1.00  0.00           H
ATOM   2154  CE1 PHE A 722      44.760  66.820  36.790  1.00  0.00           C
ATOM   2155  HE1 PHE A 722      45.620  67.440  36.620  1.00  0.00           H
ATOM   2156  CZ  PHE A 722      43.880  67.120  37.850  1.00  0.00           C
ATOM   2157  HZ  PHE A 722      44.090  67.950  38.510  1.00  0.00           H
ATOM   2158  CD2 PHE A 722      42.530  65.130  37.400  1.00  0.00           C
ATOM   2159  HD2 PHE A 722      41.650  64.520  37.470  1.00  0.00           H
ATOM   2160  CE2 PHE A 722      42.810  66.230  38.170  1.00  0.00           C
ATOM   2161  HE2 PHE A 722      42.200  66.490  39.030  1.00  0.00           H
ATOM   2162  C   PHE A 722      43.360  61.950  37.530  1.00  0.00           C
ATOM   2163  O   PHE A 722      44.250  61.960  38.410  1.00  0.00           O
ATOM   2164  N   THR A 723      42.120  61.580  37.810  1.00  0.00           N
ATOM   2165  HN  THR A 723      41.450  61.560  37.070  1.00  0.00           H
ATOM   2166  CA  THR A 723      41.740  61.050  39.150  1.00  0.00           C
ATOM   2167  HA  THR A 723      42.040  61.750  39.910  1.00  0.00           H
ATOM   2168  CB  THR A 723      40.120  60.900  39.250  1.00  0.00           C
ATOM   2169  HB  THR A 723      39.770  59.980  38.730  1.00  0.00           H
ATOM   2170  OG1 THR A 723      39.460  62.010  38.750  1.00  0.00           O
ATOM   2171  HG1 THR A 723      39.650  61.960  37.810  1.00  0.00           H
ATOM   2172  CG2 THR A 723      39.750  60.650  40.780  1.00  0.00           C
ATOM   2173 HG21 THR A 723      38.730  60.240  40.860  1.00  0.00           H
ATOM   2174 HG22 THR A 723      39.820  61.570  41.380  1.00  0.00           H
ATOM   2175 HG23 THR A 723      40.420  59.860  41.160  1.00  0.00           H
ATOM   2176  C   THR A 723      42.430  59.800  39.560  1.00  0.00           C
ATOM   2177  O   THR A 723      42.820  59.630  40.690  1.00  0.00           O
ATOM   2178  N   GLU A 724      42.580  58.840  38.610  1.00  0.00           N
ATOM   2179  HN  GLU A 724      42.240  59.040  37.690  1.00  0.00           H
ATOM   2180  CA  GLU A 724      43.100  57.490  38.970  1.00  0.00           C
ATOM   2181  HA  GLU A 724      42.600  57.080  39.830  1.00  0.00           H
ATOM   2182  CB  GLU A 724      42.980  56.490  37.880  1.00  0.00           C
ATOM   2183  HB1 GLU A 724      43.590  55.620  38.200  1.00  0.00           H
ATOM   2184  HB2 GLU A 724      43.430  56.890  36.950  1.00  0.00           H
ATOM   2185  CG  GLU A 724      41.580  55.890  37.490  1.00  0.00           C
ATOM   2186  HG1 GLU A 724      40.950  56.740  37.180  1.00  0.00           H
ATOM   2187  HG2 GLU A 724      41.170  55.400  38.400  1.00  0.00           H
ATOM   2188  CD  GLU A 724      41.640  54.810  36.450  1.00  0.00           C
ATOM   2189  OE1 GLU A 724      40.540  54.210  36.280  1.00  0.00           O
ATOM   2190  OE2 GLU A 724      42.700  54.500  35.830  1.00  0.00           O
ATOM   2191  C   GLU A 724      44.560  57.570  39.430  1.00  0.00           C
ATOM   2192  O   GLU A 724      44.950  57.030  40.460  1.00  0.00           O
ATOM   2193  N   GLU A 725      45.420  58.290  38.610  1.00  0.00           N
ATOM   2194  HN  GLU A 725      44.960  58.750  37.860  1.00  0.00           H
ATOM   2195  CA  GLU A 725      46.850  58.360  38.870  1.00  0.00           C
ATOM   2196  HA  GLU A 725      47.230  57.360  39.050  1.00  0.00           H
ATOM   2197  CB  GLU A 725      47.630  58.790  37.550  1.00  0.00           C
ATOM   2198  HB1 GLU A 725      47.250  59.790  37.280  1.00  0.00           H
ATOM   2199  HB2 GLU A 725      47.280  58.210  36.670  1.00  0.00           H
ATOM   2200  CG  GLU A 725      49.130  58.770  37.760  1.00  0.00           C
ATOM   2201  HG1 GLU A 725      49.410  57.820  38.270  1.00  0.00           H
ATOM   2202  HG2 GLU A 725      49.580  59.590  38.370  1.00  0.00           H
ATOM   2203  CD  GLU A 725      49.740  58.670  36.390  1.00  0.00           C
ATOM   2204  OE1 GLU A 725      50.390  57.670  36.040  1.00  0.00           O
ATOM   2205  OE2 GLU A 725      49.400  59.540  35.510  1.00  0.00           O
ATOM   2206  C   GLU A 725      47.270  59.120  40.080  1.00  0.00           C
ATOM   2207  O   GLU A 725      48.260  58.810  40.750  1.00  0.00           O
ATOM   2208  N   ALA A 726      46.470  60.210  40.370  1.00  0.00           N
ATOM   2209  HN  ALA A 726      45.680  60.340  39.780  1.00  0.00           H
ATOM   2210  CA  ALA A 726      46.530  61.060  41.540  1.00  0.00           C
ATOM   2211  HA  ALA A 726      47.510  61.460  41.730  1.00  0.00           H
ATOM   2212  CB  ALA A 726      45.560  62.210  41.160  1.00  0.00           C
ATOM   2213  HB1 ALA A 726      44.550  61.800  40.960  1.00  0.00           H
ATOM   2214  HB2 ALA A 726      45.970  62.690  40.260  1.00  0.00           H
ATOM   2215  HB3 ALA A 726      45.490  62.940  42.000  1.00  0.00           H
ATOM   2216  C   ALA A 726      46.060  60.360  42.820  1.00  0.00           C
ATOM   2217  O   ALA A 726      46.740  60.420  43.880  1.00  0.00           O
ATOM   2218  N   PHE A 727      44.980  59.550  42.730  1.00  0.00           N
ATOM   2219  HN  PHE A 727      44.440  59.520  41.890  1.00  0.00           H
ATOM   2220  CA  PHE A 727      44.520  58.650  43.850  1.00  0.00           C
ATOM   2221  HA  PHE A 727      44.260  59.340  44.640  1.00  0.00           H
ATOM   2222  CB  PHE A 727      43.180  57.840  43.470  1.00  0.00           C
ATOM   2223  HB1 PHE A 727      43.450  57.240  42.570  1.00  0.00           H
ATOM   2224  HB2 PHE A 727      42.450  58.570  43.070  1.00  0.00           H
ATOM   2225  CG  PHE A 727      42.560  57.060  44.570  1.00  0.00           C
ATOM   2226  CD1 PHE A 727      42.910  55.730  44.690  1.00  0.00           C
ATOM   2227  HD1 PHE A 727      43.550  55.160  44.030  1.00  0.00           H
ATOM   2228  CE1 PHE A 727      42.210  54.930  45.650  1.00  0.00           C
ATOM   2229  HE1 PHE A 727      42.350  53.870  45.680  1.00  0.00           H
ATOM   2230  CZ  PHE A 727      41.080  55.500  46.320  1.00  0.00           C
ATOM   2231  HZ  PHE A 727      40.550  54.810  46.960  1.00  0.00           H
ATOM   2232  CD2 PHE A 727      41.480  57.610  45.260  1.00  0.00           C
ATOM   2233  HD2 PHE A 727      41.210  58.640  45.100  1.00  0.00           H
ATOM   2234  CE2 PHE A 727      40.670  56.810  46.070  1.00  0.00           C
ATOM   2235  HE2 PHE A 727      39.860  57.200  46.670  1.00  0.00           H
ATOM   2236  C   PHE A 727      45.590  57.720  44.210  1.00  0.00           C
ATOM   2237  O   PHE A 727      45.980  57.630  45.360  1.00  0.00           O
ATOM   2238  N   ALA A 728      46.210  57.020  43.250  1.00  0.00           N
ATOM   2239  HN  ALA A 728      45.930  57.320  42.330  1.00  0.00           H
ATOM   2240  CA  ALA A 728      47.390  56.220  43.420  1.00  0.00           C
ATOM   2241  HA  ALA A 728      47.250  55.430  44.160  1.00  0.00           H
ATOM   2242  CB  ALA A 728      47.860  55.660  42.060  1.00  0.00           C
ATOM   2243  HB1 ALA A 728      46.950  55.110  41.730  1.00  0.00           H
ATOM   2244  HB2 ALA A 728      48.620  54.890  42.280  1.00  0.00           H
ATOM   2245  HB3 ALA A 728      48.020  56.370  41.230  1.00  0.00           H
ATOM   2246  C   ALA A 728      48.650  56.990  43.900  1.00  0.00           C
ATOM   2247  O   ALA A 728      49.270  56.600  44.860  1.00  0.00           O
ATOM   2248  N   ALA A 729      48.950  58.120  43.240  1.00  0.00           N
ATOM   2249  HN  ALA A 729      48.530  58.480  42.420  1.00  0.00           H
ATOM   2250  CA  ALA A 729      50.070  58.960  43.680  1.00  0.00           C
ATOM   2251  HA  ALA A 729      50.950  58.340  43.570  1.00  0.00           H
ATOM   2252  CB  ALA A 729      50.160  60.290  42.850  1.00  0.00           C
ATOM   2253  HB1 ALA A 729      49.280  60.940  43.050  1.00  0.00           H
ATOM   2254  HB2 ALA A 729      50.290  60.190  41.750  1.00  0.00           H
ATOM   2255  HB3 ALA A 729      51.080  60.840  43.130  1.00  0.00           H
ATOM   2256  C   ALA A 729      50.070  59.400  45.160  1.00  0.00           C
ATOM   2257  O   ALA A 729      51.080  59.290  45.820  1.00  0.00           O
ATOM   2258  N   LEU A 730      48.910  59.810  45.710  1.00  0.00           N
ATOM   2259  HN  LEU A 730      48.050  59.750  45.210  1.00  0.00           H
ATOM   2260  CA  LEU A 730      48.780  60.180  47.100  1.00  0.00           C
ATOM   2261  HA  LEU A 730      49.490  60.980  47.250  1.00  0.00           H
ATOM   2262  CB  LEU A 730      47.410  60.730  47.220  1.00  0.00           C
ATOM   2263  HB1 LEU A 730      46.570  60.100  46.840  1.00  0.00           H
ATOM   2264  HB2 LEU A 730      47.310  61.610  46.550  1.00  0.00           H
ATOM   2265  CG  LEU A 730      46.920  61.240  48.610  1.00  0.00           C
ATOM   2266  HG  LEU A 730      47.200  60.330  49.190  1.00  0.00           H
ATOM   2267  CD1 LEU A 730      47.680  62.440  49.120  1.00  0.00           C
ATOM   2268 HD11 LEU A 730      47.370  62.680  50.170  1.00  0.00           H
ATOM   2269 HD12 LEU A 730      47.410  63.340  48.520  1.00  0.00           H
ATOM   2270 HD13 LEU A 730      48.780  62.280  49.150  1.00  0.00           H
ATOM   2271  CD2 LEU A 730      45.420  61.430  48.700  1.00  0.00           C
ATOM   2272 HD21 LEU A 730      45.100  62.490  48.720  1.00  0.00           H
ATOM   2273 HD22 LEU A 730      45.150  61.120  49.730  1.00  0.00           H
ATOM   2274 HD23 LEU A 730      44.890  60.910  47.870  1.00  0.00           H
ATOM   2275  C   LEU A 730      49.170  58.990  48.050  1.00  0.00           C
ATOM   2276  O   LEU A 730      49.820  59.240  49.100  1.00  0.00           O
ATOM   2277  N   ILE A 731      48.710  57.770  47.730  1.00  0.00           N
ATOM   2278  HN  ILE A 731      48.220  57.670  46.870  1.00  0.00           H
ATOM   2279  CA  ILE A 731      49.030  56.550  48.440  1.00  0.00           C
ATOM   2280  HA  ILE A 731      48.850  56.710  49.490  1.00  0.00           H
ATOM   2281  CB  ILE A 731      48.200  55.380  47.890  1.00  0.00           C
ATOM   2282  HB  ILE A 731      48.510  55.290  46.840  1.00  0.00           H
ATOM   2283  CG2 ILE A 731      48.610  54.010  48.580  1.00  0.00           C
ATOM   2284 HG21 ILE A 731      48.580  54.130  49.680  1.00  0.00           H
ATOM   2285 HG22 ILE A 731      49.620  53.640  48.300  1.00  0.00           H
ATOM   2286 HG23 ILE A 731      47.830  53.300  48.260  1.00  0.00           H
ATOM   2287  CG1 ILE A 731      46.680  55.630  47.870  1.00  0.00           C
ATOM   2288 HG11 ILE A 731      46.060  54.880  47.330  1.00  0.00           H
ATOM   2289 HG12 ILE A 731      46.470  56.620  47.410  1.00  0.00           H
ATOM   2290  CD  ILE A 731      45.990  55.790  49.250  1.00  0.00           C
ATOM   2291  HD1 ILE A 731      46.080  54.770  49.660  1.00  0.00           H
ATOM   2292  HD2 ILE A 731      44.920  56.010  49.090  1.00  0.00           H
ATOM   2293  HD3 ILE A 731      46.460  56.550  49.910  1.00  0.00           H
ATOM   2294  C   ILE A 731      50.570  56.340  48.450  1.00  0.00           C
ATOM   2295  O   ILE A 731      51.160  56.130  49.510  1.00  0.00           O
ATOM   2296  N   CYS A 732      51.270  56.500  47.270  1.00  0.00           N
ATOM   2297  HN  CYS A 732      50.760  56.790  46.450  1.00  0.00           H
ATOM   2298  CA  CYS A 732      52.720  56.360  47.150  1.00  0.00           C
ATOM   2299  HA  CYS A 732      53.070  55.350  47.330  1.00  0.00           H
ATOM   2300  CB  CYS A 732      53.120  56.730  45.640  1.00  0.00           C
ATOM   2301  HB1 CYS A 732      54.220  56.660  45.520  1.00  0.00           H
ATOM   2302  HB2 CYS A 732      52.830  57.780  45.430  1.00  0.00           H
ATOM   2303  SG  CYS A 732      52.420  55.720  44.310  1.00  0.00           S
ATOM   2304  HG1 CYS A 732      53.090  54.620  44.610  1.00  0.00           H
ATOM   2305  C   CYS A 732      53.560  57.300  48.040  1.00  0.00           C
ATOM   2306  O   CYS A 732      54.440  56.990  48.830  1.00  0.00           O
ATOM   2307  N   ILE A 733      53.170  58.610  48.010  1.00  0.00           N
ATOM   2308  HN  ILE A 733      52.450  58.900  47.390  1.00  0.00           H
ATOM   2309  CA  ILE A 733      53.980  59.660  48.640  1.00  0.00           C
ATOM   2310  HA  ILE A 733      55.040  59.490  48.600  1.00  0.00           H
ATOM   2311  CB  ILE A 733      53.460  60.980  48.070  1.00  0.00           C
ATOM   2312  HB  ILE A 733      52.350  60.960  48.110  1.00  0.00           H
ATOM   2313  CG2 ILE A 733      54.030  62.220  48.750  1.00  0.00           C
ATOM   2314 HG21 ILE A 733      55.110  62.350  48.560  1.00  0.00           H
ATOM   2315 HG22 ILE A 733      53.980  62.200  49.860  1.00  0.00           H
ATOM   2316 HG23 ILE A 733      53.560  63.170  48.390  1.00  0.00           H
ATOM   2317  CG1 ILE A 733      53.770  61.150  46.540  1.00  0.00           C
ATOM   2318 HG11 ILE A 733      53.690  60.250  45.880  1.00  0.00           H
ATOM   2319 HG12 ILE A 733      54.860  61.340  46.420  1.00  0.00           H
ATOM   2320  CD  ILE A 733      53.060  62.220  45.760  1.00  0.00           C
ATOM   2321  HD1 ILE A 733      51.970  61.980  45.740  1.00  0.00           H
ATOM   2322  HD2 ILE A 733      53.470  62.290  44.720  1.00  0.00           H
ATOM   2323  HD3 ILE A 733      53.230  63.230  46.160  1.00  0.00           H
ATOM   2324  C   ILE A 733      53.670  59.760  50.140  1.00  0.00           C
ATOM   2325  O   ILE A 733      54.400  60.240  51.020  1.00  0.00           O
ATOM   2326  N   ILE A 734      52.480  59.390  50.510  1.00  0.00           N
ATOM   2327  HN  ILE A 734      51.830  59.180  49.780  1.00  0.00           H
ATOM   2328  CA  ILE A 734      52.180  59.080  51.930  1.00  0.00           C
ATOM   2329  HA  ILE A 734      52.470  59.940  52.510  1.00  0.00           H
ATOM   2330  CB  ILE A 734      50.670  59.030  52.220  1.00  0.00           C
ATOM   2331  HB  ILE A 734      50.270  58.360  51.440  1.00  0.00           H
ATOM   2332  CG2 ILE A 734      50.390  58.460  53.650  1.00  0.00           C
ATOM   2333 HG21 ILE A 734      50.680  59.060  54.530  1.00  0.00           H
ATOM   2334 HG22 ILE A 734      50.690  57.400  53.780  1.00  0.00           H
ATOM   2335 HG23 ILE A 734      49.270  58.460  53.690  1.00  0.00           H
ATOM   2336  CG1 ILE A 734      49.960  60.410  51.950  1.00  0.00           C
ATOM   2337 HG11 ILE A 734      50.140  60.770  50.920  1.00  0.00           H
ATOM   2338 HG12 ILE A 734      50.440  61.070  52.710  1.00  0.00           H
ATOM   2339  CD  ILE A 734      48.440  60.290  51.980  1.00  0.00           C
ATOM   2340  HD1 ILE A 734      48.170  59.810  52.950  1.00  0.00           H
ATOM   2341  HD2 ILE A 734      47.980  59.720  51.140  1.00  0.00           H
ATOM   2342  HD3 ILE A 734      47.960  61.290  51.930  1.00  0.00           H
ATOM   2343  C   ILE A 734      52.980  57.980  52.570  1.00  0.00           C
ATOM   2344  O   ILE A 734      53.600  58.100  53.630  1.00  0.00           O
ATOM   2345  N   PHE A 735      53.150  56.800  51.860  1.00  0.00           N
ATOM   2346  HN  PHE A 735      52.660  56.710  51.000  1.00  0.00           H
ATOM   2347  CA  PHE A 735      53.920  55.630  52.290  1.00  0.00           C
ATOM   2348  HA  PHE A 735      53.460  55.310  53.220  1.00  0.00           H
ATOM   2349  CB  PHE A 735      53.780  54.460  51.200  1.00  0.00           C
ATOM   2350  HB1 PHE A 735      54.650  53.770  51.270  1.00  0.00           H
ATOM   2351  HB2 PHE A 735      53.740  54.990  50.220  1.00  0.00           H
ATOM   2352  CG  PHE A 735      52.670  53.460  51.310  1.00  0.00           C
ATOM   2353  CD1 PHE A 735      51.450  53.760  52.010  1.00  0.00           C
ATOM   2354  HD1 PHE A 735      51.340  54.700  52.550  1.00  0.00           H
ATOM   2355  CE1 PHE A 735      50.430  52.760  52.120  1.00  0.00           C
ATOM   2356  HE1 PHE A 735      49.490  52.940  52.610  1.00  0.00           H
ATOM   2357  CZ  PHE A 735      50.620  51.540  51.410  1.00  0.00           C
ATOM   2358  HZ  PHE A 735      49.780  50.870  51.410  1.00  0.00           H
ATOM   2359  CD2 PHE A 735      52.760  52.250  50.630  1.00  0.00           C
ATOM   2360  HD2 PHE A 735      53.670  52.020  50.090  1.00  0.00           H
ATOM   2361  CE2 PHE A 735      51.720  51.310  50.570  1.00  0.00           C
ATOM   2362  HE2 PHE A 735      51.730  50.340  50.090  1.00  0.00           H
ATOM   2363  C   PHE A 735      55.420  55.840  52.590  1.00  0.00           C
ATOM   2364  O   PHE A 735      55.980  55.400  53.600  1.00  0.00           O
ATOM   2365  N   ILE A 736      56.150  56.590  51.660  1.00  0.00           N
ATOM   2366  HN  ILE A 736      55.730  56.920  50.820  1.00  0.00           H
ATOM   2367  CA  ILE A 736      57.540  57.020  51.950  1.00  0.00           C
ATOM   2368  HA  ILE A 736      58.150  56.150  52.090  1.00  0.00           H
ATOM   2369  CB  ILE A 736      58.080  57.850  50.810  1.00  0.00           C
ATOM   2370  HB  ILE A 736      57.280  58.600  50.630  1.00  0.00           H
ATOM   2371  CG2 ILE A 736      59.430  58.400  51.250  1.00  0.00           C
ATOM   2372 HG21 ILE A 736      60.130  57.600  51.570  1.00  0.00           H
ATOM   2373 HG22 ILE A 736      59.390  59.250  51.960  1.00  0.00           H
ATOM   2374 HG23 ILE A 736      59.950  58.950  50.440  1.00  0.00           H
ATOM   2375  CG1 ILE A 736      58.200  56.940  49.540  1.00  0.00           C
ATOM   2376 HG11 ILE A 736      57.300  56.310  49.330  1.00  0.00           H
ATOM   2377 HG12 ILE A 736      59.010  56.200  49.690  1.00  0.00           H
ATOM   2378  CD  ILE A 736      58.450  57.780  48.280  1.00  0.00           C
ATOM   2379  HD1 ILE A 736      57.530  58.330  47.980  1.00  0.00           H
ATOM   2380  HD2 ILE A 736      58.830  57.010  47.570  1.00  0.00           H
ATOM   2381  HD3 ILE A 736      59.200  58.560  48.510  1.00  0.00           H
ATOM   2382  C   ILE A 736      57.610  57.840  53.310  1.00  0.00           C
ATOM   2383  O   ILE A 736      58.420  57.610  54.180  1.00  0.00           O
ATOM   2384  N   TYR A 737      56.660  58.800  53.450  1.00  0.00           N
ATOM   2385  HN  TYR A 737      55.910  58.910  52.810  1.00  0.00           H
ATOM   2386  CA  TYR A 737      56.560  59.760  54.520  1.00  0.00           C
ATOM   2387  HA  TYR A 737      57.540  60.170  54.720  1.00  0.00           H
ATOM   2388  CB  TYR A 737      55.470  60.850  54.170  1.00  0.00           C
ATOM   2389  HB1 TYR A 737      54.450  60.430  54.130  1.00  0.00           H
ATOM   2390  HB2 TYR A 737      55.840  61.120  53.160  1.00  0.00           H
ATOM   2391  CG  TYR A 737      55.430  62.010  55.150  1.00  0.00           C
ATOM   2392  CD1 TYR A 737      54.650  61.740  56.300  1.00  0.00           C
ATOM   2393  HD1 TYR A 737      54.160  60.780  56.370  1.00  0.00           H
ATOM   2394  CE1 TYR A 737      54.360  62.770  57.220  1.00  0.00           C
ATOM   2395  HE1 TYR A 737      53.660  62.610  58.020  1.00  0.00           H
ATOM   2396  CZ  TYR A 737      54.980  64.000  57.020  1.00  0.00           C
ATOM   2397  OH  TYR A 737      54.580  65.050  57.830  1.00  0.00           O
ATOM   2398  HH  TYR A 737      54.190  64.700  58.640  1.00  0.00           H
ATOM   2399  CD2 TYR A 737      55.890  63.350  54.920  1.00  0.00           C
ATOM   2400  HD2 TYR A 737      56.360  63.530  53.960  1.00  0.00           H
ATOM   2401  CE2 TYR A 737      55.740  64.310  55.880  1.00  0.00           C
ATOM   2402  HE2 TYR A 737      56.010  65.330  55.630  1.00  0.00           H
ATOM   2403  C   TYR A 737      56.300  58.990  55.810  1.00  0.00           C
ATOM   2404  O   TYR A 737      56.970  59.210  56.810  1.00  0.00           O
ATOM   2405  N   GLU A 738      55.270  58.100  55.820  1.00  0.00           N
ATOM   2406  HN  GLU A 738      54.690  57.980  55.010  1.00  0.00           H
ATOM   2407  CA  GLU A 738      54.890  57.290  56.970  1.00  0.00           C
ATOM   2408  HA  GLU A 738      54.640  57.910  57.830  1.00  0.00           H
ATOM   2409  CB  GLU A 738      53.650  56.510  56.490  1.00  0.00           C
ATOM   2410  HB1 GLU A 738      53.670  55.570  57.080  1.00  0.00           H
ATOM   2411  HB2 GLU A 738      53.910  56.170  55.470  1.00  0.00           H
ATOM   2412  CG  GLU A 738      52.350  57.360  56.650  1.00  0.00           C
ATOM   2413  HG1 GLU A 738      51.560  56.900  56.020  1.00  0.00           H
ATOM   2414  HG2 GLU A 738      52.460  58.420  56.340  1.00  0.00           H
ATOM   2415  CD  GLU A 738      51.760  57.290  58.080  1.00  0.00           C
ATOM   2416  OE1 GLU A 738      52.020  56.290  58.770  1.00  0.00           O
ATOM   2417  OE2 GLU A 738      51.010  58.190  58.550  1.00  0.00           O
ATOM   2418  C   GLU A 738      56.040  56.400  57.370  1.00  0.00           C
ATOM   2419  O   GLU A 738      56.390  56.210  58.540  1.00  0.00           O
ATOM   2420  N   ALA A 739      56.720  55.880  56.320  1.00  0.00           N
ATOM   2421  HN  ALA A 739      56.510  56.000  55.360  1.00  0.00           H
ATOM   2422  CA  ALA A 739      57.930  55.030  56.690  1.00  0.00           C
ATOM   2423  HA  ALA A 739      57.550  54.310  57.380  1.00  0.00           H
ATOM   2424  CB  ALA A 739      58.380  54.280  55.450  1.00  0.00           C
ATOM   2425  HB1 ALA A 739      58.900  54.880  54.680  1.00  0.00           H
ATOM   2426  HB2 ALA A 739      57.610  53.650  54.950  1.00  0.00           H
ATOM   2427  HB3 ALA A 739      59.110  53.570  55.890  1.00  0.00           H
ATOM   2428  C   ALA A 739      59.120  55.860  57.270  1.00  0.00           C
ATOM   2429  O   ALA A 739      59.750  55.440  58.240  1.00  0.00           O
ATOM   2430  N   LEU A 740      59.340  57.140  56.860  1.00  0.00           N
ATOM   2431  HN  LEU A 740      58.960  57.510  56.020  1.00  0.00           H
ATOM   2432  CA  LEU A 740      60.390  57.880  57.520  1.00  0.00           C
ATOM   2433  HA  LEU A 740      61.220  57.200  57.670  1.00  0.00           H
ATOM   2434  CB  LEU A 740      60.810  59.100  56.590  1.00  0.00           C
ATOM   2435  HB1 LEU A 740      61.480  59.720  57.220  1.00  0.00           H
ATOM   2436  HB2 LEU A 740      59.980  59.670  56.090  1.00  0.00           H
ATOM   2437  CG  LEU A 740      61.670  58.630  55.350  1.00  0.00           C
ATOM   2438  HG  LEU A 740      61.350  57.610  55.040  1.00  0.00           H
ATOM   2439  CD1 LEU A 740      61.690  59.530  54.120  1.00  0.00           C
ATOM   2440 HD11 LEU A 740      62.010  60.560  54.370  1.00  0.00           H
ATOM   2441 HD12 LEU A 740      60.690  59.530  53.620  1.00  0.00           H
ATOM   2442 HD13 LEU A 740      62.490  59.100  53.460  1.00  0.00           H
ATOM   2443  CD2 LEU A 740      63.120  58.310  55.750  1.00  0.00           C
ATOM   2444 HD21 LEU A 740      63.230  57.580  56.590  1.00  0.00           H
ATOM   2445 HD22 LEU A 740      63.500  59.290  56.110  1.00  0.00           H
ATOM   2446 HD23 LEU A 740      63.680  58.020  54.840  1.00  0.00           H
ATOM   2447  C   LEU A 740      59.970  58.410  58.870  1.00  0.00           C
ATOM   2448  O   LEU A 740      60.710  58.370  59.780  1.00  0.00           O
ATOM   2449  N   GLU A 741      58.660  58.770  58.990  1.00  0.00           N
ATOM   2450  HN  GLU A 741      58.000  58.780  58.230  1.00  0.00           H
ATOM   2451  CA  GLU A 741      58.100  59.170  60.320  1.00  0.00           C
ATOM   2452  HA  GLU A 741      58.540  60.070  60.720  1.00  0.00           H
ATOM   2453  CB  GLU A 741      56.580  59.520  60.110  1.00  0.00           C
ATOM   2454  HB1 GLU A 741      56.150  58.800  59.380  1.00  0.00           H
ATOM   2455  HB2 GLU A 741      56.570  60.490  59.570  1.00  0.00           H
ATOM   2456  CG  GLU A 741      55.690  59.500  61.360  1.00  0.00           C
ATOM   2457  HG1 GLU A 741      56.050  60.230  62.120  1.00  0.00           H
ATOM   2458  HG2 GLU A 741      55.680  58.490  61.800  1.00  0.00           H
ATOM   2459  CD  GLU A 741      54.250  59.860  61.100  1.00  0.00           C
ATOM   2460  OE1 GLU A 741      53.990  60.530  60.080  1.00  0.00           O
ATOM   2461  OE2 GLU A 741      53.370  59.450  61.860  1.00  0.00           O
ATOM   2462  C   GLU A 741      58.230  58.150  61.360  1.00  0.00           C
ATOM   2463  O   GLU A 741      58.680  58.420  62.490  1.00  0.00           O
ATOM   2464  N   LYS A 742      57.880  56.870  60.990  1.00  0.00           N
ATOM   2465  HN  LYS A 742      57.490  56.790  60.080  1.00  0.00           H
ATOM   2466  CA  LYS A 742      58.050  55.730  61.870  1.00  0.00           C
ATOM   2467  HA  LYS A 742      57.560  56.040  62.780  1.00  0.00           H
ATOM   2468  CB  LYS A 742      57.220  54.500  61.290  1.00  0.00           C
ATOM   2469  HB1 LYS A 742      57.380  54.430  60.180  1.00  0.00           H
ATOM   2470  HB2 LYS A 742      56.140  54.690  61.400  1.00  0.00           H
ATOM   2471  CG  LYS A 742      57.610  53.140  61.900  1.00  0.00           C
ATOM   2472  HG1 LYS A 742      58.690  53.000  61.700  1.00  0.00           H
ATOM   2473  HG2 LYS A 742      57.020  52.360  61.380  1.00  0.00           H
ATOM   2474  CD  LYS A 742      57.470  52.920  63.460  1.00  0.00           C
ATOM   2475  HD1 LYS A 742      57.900  53.800  63.970  1.00  0.00           H
ATOM   2476  HD2 LYS A 742      58.090  52.030  63.700  1.00  0.00           H
ATOM   2477  CE  LYS A 742      55.980  52.750  63.810  1.00  0.00           C
ATOM   2478  HE1 LYS A 742      55.650  51.750  63.470  1.00  0.00           H
ATOM   2479  HE2 LYS A 742      55.490  53.590  63.280  1.00  0.00           H
ATOM   2480  NZ  LYS A 742      55.800  52.840  65.250  1.00  0.00           N
ATOM   2481  HZ1 LYS A 742      55.670  53.830  65.530  1.00  0.00           H
ATOM   2482  HZ2 LYS A 742      56.570  52.410  65.780  1.00  0.00           H
ATOM   2483  HZ3 LYS A 742      55.010  52.310  65.690  1.00  0.00           H
ATOM   2484  C   LYS A 742      59.600  55.470  62.220  1.00  0.00           C
ATOM   2485  O   LYS A 742      59.880  55.210  63.400  1.00  0.00           O
ATOM   2486  N   LEU A 743      60.500  55.440  61.240  1.00  0.00           N
ATOM   2487  HN  LEU A 743      60.300  55.660  60.300  1.00  0.00           H
ATOM   2488  CA  LEU A 743      61.920  55.240  61.600  1.00  0.00           C
ATOM   2489  HA  LEU A 743      62.020  54.310  62.140  1.00  0.00           H
ATOM   2490  CB  LEU A 743      62.550  55.270  60.200  1.00  0.00           C
ATOM   2491  HB1 LEU A 743      62.380  56.220  59.650  1.00  0.00           H
ATOM   2492  HB2 LEU A 743      62.150  54.430  59.610  1.00  0.00           H
ATOM   2493  CG  LEU A 743      64.140  55.160  60.330  1.00  0.00           C
ATOM   2494  HG  LEU A 743      64.450  55.980  61.030  1.00  0.00           H
ATOM   2495  CD1 LEU A 743      64.620  53.800  60.820  1.00  0.00           C
ATOM   2496 HD11 LEU A 743      65.720  53.840  60.920  1.00  0.00           H
ATOM   2497 HD12 LEU A 743      64.290  52.960  60.170  1.00  0.00           H
ATOM   2498 HD13 LEU A 743      64.260  53.560  61.840  1.00  0.00           H
ATOM   2499  CD2 LEU A 743      64.750  55.520  58.950  1.00  0.00           C
ATOM   2500 HD21 LEU A 743      65.860  55.630  59.010  1.00  0.00           H
ATOM   2501 HD22 LEU A 743      64.340  56.520  58.700  1.00  0.00           H
ATOM   2502 HD23 LEU A 743      64.400  54.840  58.140  1.00  0.00           H
ATOM   2503  C   LEU A 743      62.460  56.380  62.520  1.00  0.00           C
ATOM   2504  O   LEU A 743      63.240  56.230  63.490  1.00  0.00           O
ATOM   2505  N   PHE A 744      62.030  57.640  62.170  1.00  0.00           N
ATOM   2506  HN  PHE A 744      61.490  57.840  61.360  1.00  0.00           H
ATOM   2507  CA  PHE A 744      62.260  58.870  63.010  1.00  0.00           C
ATOM   2508  HA  PHE A 744      63.320  58.940  63.210  1.00  0.00           H
ATOM   2509  CB  PHE A 744      61.740  60.160  62.400  1.00  0.00           C
ATOM   2510  HB1 PHE A 744      61.950  61.000  63.100  1.00  0.00           H
ATOM   2511  HB2 PHE A 744      60.660  60.200  62.150  1.00  0.00           H
ATOM   2512  CG  PHE A 744      62.450  60.620  61.140  1.00  0.00           C
ATOM   2513  CD1 PHE A 744      61.920  61.800  60.480  1.00  0.00           C
ATOM   2514  HD1 PHE A 744      61.160  62.430  60.940  1.00  0.00           H
ATOM   2515  CE1 PHE A 744      62.510  62.110  59.300  1.00  0.00           C
ATOM   2516  HE1 PHE A 744      62.320  63.050  58.820  1.00  0.00           H
ATOM   2517  CZ  PHE A 744      63.450  61.290  58.680  1.00  0.00           C
ATOM   2518  HZ  PHE A 744      63.790  61.480  57.680  1.00  0.00           H
ATOM   2519  CD2 PHE A 744      63.450  59.810  60.550  1.00  0.00           C
ATOM   2520  HD2 PHE A 744      63.840  58.940  61.060  1.00  0.00           H
ATOM   2521  CE2 PHE A 744      63.910  60.160  59.300  1.00  0.00           C
ATOM   2522  HE2 PHE A 744      64.570  59.550  58.680  1.00  0.00           H
ATOM   2523  C   PHE A 744      61.760  58.640  64.460  1.00  0.00           C
ATOM   2524  O   PHE A 744      62.510  58.790  65.440  1.00  0.00           O
ATOM   2525  N   ASP A 745      60.490  58.210  64.570  1.00  0.00           N
ATOM   2526  HN  ASP A 745      59.860  58.090  63.810  1.00  0.00           H
ATOM   2527  CA  ASP A 745      59.780  57.980  65.870  1.00  0.00           C
ATOM   2528  HA  ASP A 745      59.970  58.810  66.530  1.00  0.00           H
ATOM   2529  CB  ASP A 745      58.180  57.950  65.750  1.00  0.00           C
ATOM   2530  HB1 ASP A 745      57.900  56.960  65.340  1.00  0.00           H
ATOM   2531  HB2 ASP A 745      57.970  58.780  65.050  1.00  0.00           H
ATOM   2532  CG  ASP A 745      57.480  58.060  67.090  1.00  0.00           C
ATOM   2533  OD1 ASP A 745      56.600  57.200  67.300  1.00  0.00           O
ATOM   2534  OD2 ASP A 745      57.780  59.060  67.800  1.00  0.00           O
ATOM   2535  C   ASP A 745      60.320  56.850  66.660  1.00  0.00           C
ATOM   2536  O   ASP A 745      60.370  56.940  67.900  1.00  0.00           O
ATOM   2537  N   LEU A 746      60.730  55.750  66.060  1.00  0.00           N
ATOM   2538  HN  LEU A 746      60.530  55.680  65.090  1.00  0.00           H
ATOM   2539  CA  LEU A 746      61.440  54.640  66.690  1.00  0.00           C
ATOM   2540  HA  LEU A 746      60.950  54.140  67.500  1.00  0.00           H
ATOM   2541  CB  LEU A 746      61.800  53.640  65.560  1.00  0.00           C
ATOM   2542  HB1 LEU A 746      62.310  54.140  64.710  1.00  0.00           H
ATOM   2543  HB2 LEU A 746      60.890  53.360  64.980  1.00  0.00           H
ATOM   2544  CG  LEU A 746      62.630  52.320  65.880  1.00  0.00           C
ATOM   2545  HG  LEU A 746      62.730  52.360  66.980  1.00  0.00           H
ATOM   2546  CD1 LEU A 746      61.850  51.090  65.360  1.00  0.00           C
ATOM   2547 HD11 LEU A 746      62.290  50.150  65.760  1.00  0.00           H
ATOM   2548 HD12 LEU A 746      61.780  50.970  64.260  1.00  0.00           H
ATOM   2549 HD13 LEU A 746      60.820  51.110  65.770  1.00  0.00           H
ATOM   2550  CD2 LEU A 746      63.970  52.310  65.250  1.00  0.00           C
ATOM   2551 HD21 LEU A 746      64.040  52.070  64.170  1.00  0.00           H
ATOM   2552 HD22 LEU A 746      64.600  51.570  65.790  1.00  0.00           H
ATOM   2553 HD23 LEU A 746      64.420  53.310  65.440  1.00  0.00           H
ATOM   2554  C   LEU A 746      62.810  55.110  67.200  1.00  0.00           C
ATOM   2555  O   LEU A 746      63.310  54.710  68.240  1.00  0.00           O
ATOM   2556  N   GLY A 747      63.530  56.020  66.530  1.00  0.00           N
ATOM   2557  HN  GLY A 747      63.280  56.450  65.670  1.00  0.00           H
ATOM   2558  CA  GLY A 747      64.810  56.530  66.970  1.00  0.00           C
ATOM   2559  HA1 GLY A 747      65.200  57.110  66.150  1.00  0.00           H
ATOM   2560  HA2 GLY A 747      65.420  55.820  67.490  1.00  0.00           H
ATOM   2561  C   GLY A 747      64.590  57.560  68.090  1.00  0.00           C
ATOM   2562  O   GLY A 747      65.340  57.600  69.110  1.00  0.00           O
ATOM   2563  N   GLU A 748      63.550  58.430  67.950  1.00  0.00           N
ATOM   2564  HN  GLU A 748      63.080  58.420  67.080  1.00  0.00           H
ATOM   2565  CA  GLU A 748      63.120  59.340  69.070  1.00  0.00           C
ATOM   2566  HA  GLU A 748      64.080  59.810  69.280  1.00  0.00           H
ATOM   2567  CB  GLU A 748      61.990  60.440  68.660  1.00  0.00           C
ATOM   2568  HB1 GLU A 748      61.040  59.940  68.350  1.00  0.00           H
ATOM   2569  HB2 GLU A 748      62.270  60.870  67.670  1.00  0.00           H
ATOM   2570  CG  GLU A 748      61.860  61.490  69.810  1.00  0.00           C
ATOM   2571  HG1 GLU A 748      62.850  61.910  70.070  1.00  0.00           H
ATOM   2572  HG2 GLU A 748      61.430  60.960  70.700  1.00  0.00           H
ATOM   2573  CD  GLU A 748      60.850  62.540  69.490  1.00  0.00           C
ATOM   2574  OE1 GLU A 748      59.620  62.380  69.260  1.00  0.00           O
ATOM   2575  OE2 GLU A 748      61.290  63.710  69.300  1.00  0.00           O
ATOM   2576  C   GLU A 748      62.730  58.590  70.270  1.00  0.00           C
ATOM   2577  O   GLU A 748      63.180  58.840  71.370  1.00  0.00           O
ATOM   2578  N   THR A 749      61.910  57.520  70.190  1.00  0.00           N
ATOM   2579  HN  THR A 749      61.520  57.160  69.340  1.00  0.00           H
ATOM   2580  CA  THR A 749      61.430  56.720  71.270  1.00  0.00           C
ATOM   2581  HA  THR A 749      60.790  57.310  71.910  1.00  0.00           H
ATOM   2582  CB  THR A 749      60.670  55.520  70.670  1.00  0.00           C
ATOM   2583  HB  THR A 749      61.190  55.230  69.730  1.00  0.00           H
ATOM   2584  OG1 THR A 749      59.380  56.000  70.280  1.00  0.00           O
ATOM   2585  HG1 THR A 749      59.500  56.280  69.370  1.00  0.00           H
ATOM   2586  CG2 THR A 749      60.340  54.370  71.550  1.00  0.00           C
ATOM   2587 HG21 THR A 749      59.880  53.560  70.930  1.00  0.00           H
ATOM   2588 HG22 THR A 749      59.650  54.600  72.390  1.00  0.00           H
ATOM   2589 HG23 THR A 749      61.180  53.800  72.010  1.00  0.00           H
ATOM   2590  C   THR A 749      62.520  56.120  72.150  1.00  0.00           C
ATOM   2591  O   THR A 749      62.510  56.220  73.350  1.00  0.00           O
ATOM   2592  N   TYR A 750      63.500  55.480  71.610  1.00  0.00           N
ATOM   2593  HN  TYR A 750      63.480  55.350  70.610  1.00  0.00           H
ATOM   2594  CA  TYR A 750      64.620  55.030  72.420  1.00  0.00           C
ATOM   2595  HA  TYR A 750      64.260  54.890  73.440  1.00  0.00           H
ATOM   2596  CB  TYR A 750      65.130  53.740  71.820  1.00  0.00           C
ATOM   2597  HB1 TYR A 750      65.930  53.240  72.440  1.00  0.00           H
ATOM   2598  HB2 TYR A 750      65.640  53.910  70.850  1.00  0.00           H
ATOM   2599  CG  TYR A 750      64.080  52.710  71.670  1.00  0.00           C
ATOM   2600  CD1 TYR A 750      63.820  52.210  70.380  1.00  0.00           C
ATOM   2601  HD1 TYR A 750      64.420  52.540  69.550  1.00  0.00           H
ATOM   2602  CE1 TYR A 750      62.790  51.280  70.230  1.00  0.00           C
ATOM   2603  HE1 TYR A 750      62.550  51.070  69.200  1.00  0.00           H
ATOM   2604  CZ  TYR A 750      61.950  50.940  71.290  1.00  0.00           C
ATOM   2605  OH  TYR A 750      60.760  50.200  71.130  1.00  0.00           O
ATOM   2606  HH  TYR A 750      60.190  50.290  71.890  1.00  0.00           H
ATOM   2607  CD2 TYR A 750      63.390  52.180  72.750  1.00  0.00           C
ATOM   2608  HD2 TYR A 750      63.600  52.560  73.740  1.00  0.00           H
ATOM   2609  CE2 TYR A 750      62.320  51.330  72.550  1.00  0.00           C
ATOM   2610  HE2 TYR A 750      61.640  51.210  73.380  1.00  0.00           H
ATOM   2611  C   TYR A 750      65.780  56.020  72.560  1.00  0.00           C
ATOM   2612  O   TYR A 750      66.410  56.150  73.590  1.00  0.00           O
ATOM   2613  N   ALA A 751      66.090  56.820  71.550  1.00  0.00           N
ATOM   2614  HN  ALA A 751      65.550  56.760  70.720  1.00  0.00           H
ATOM   2615  CA  ALA A 751      67.330  57.520  71.320  1.00  0.00           C
ATOM   2616  HA  ALA A 751      67.270  57.840  70.280  1.00  0.00           H
ATOM   2617  CB  ALA A 751      67.350  58.830  72.060  1.00  0.00           C
ATOM   2618  HB1 ALA A 751      66.330  59.280  72.050  1.00  0.00           H
ATOM   2619  HB2 ALA A 751      68.080  59.580  71.690  1.00  0.00           H
ATOM   2620  HB3 ALA A 751      67.550  58.650  73.130  1.00  0.00           H
ATOM   2621  C   ALA A 751      68.640  56.710  71.480  1.00  0.00           C
ATOM   2622  O   ALA A 751      68.680  55.480  71.570  1.00  0.00           O
ATOM   2623  N   PHE A 752      69.790  57.360  71.480  1.00  0.00           N
ATOM   2624  HN  PHE A 752      69.860  58.350  71.450  1.00  0.00           H
ATOM   2625  CA  PHE A 752      71.040  56.740  71.490  1.00  0.00           C
ATOM   2626  HA  PHE A 752      71.100  56.070  70.650  1.00  0.00           H
ATOM   2627  CB  PHE A 752      72.240  57.740  71.220  1.00  0.00           C
ATOM   2628  HB1 PHE A 752      73.200  57.200  71.060  1.00  0.00           H
ATOM   2629  HB2 PHE A 752      72.370  58.440  72.070  1.00  0.00           H
ATOM   2630  CG  PHE A 752      72.010  58.510  69.920  1.00  0.00           C
ATOM   2631  CD1 PHE A 752      72.400  57.820  68.770  1.00  0.00           C
ATOM   2632  HD1 PHE A 752      72.790  56.820  68.800  1.00  0.00           H
ATOM   2633  CE1 PHE A 752      72.290  58.490  67.580  1.00  0.00           C
ATOM   2634  HE1 PHE A 752      72.510  58.010  66.640  1.00  0.00           H
ATOM   2635  CZ  PHE A 752      71.780  59.750  67.460  1.00  0.00           C
ATOM   2636  HZ  PHE A 752      71.650  60.240  66.510  1.00  0.00           H
ATOM   2637  CD2 PHE A 752      71.390  59.810  69.820  1.00  0.00           C
ATOM   2638  HD2 PHE A 752      71.190  60.440  70.670  1.00  0.00           H
ATOM   2639  CE2 PHE A 752      71.350  60.410  68.550  1.00  0.00           C
ATOM   2640  HE2 PHE A 752      71.000  61.430  68.550  1.00  0.00           H
ATOM   2641  C   PHE A 752      71.390  56.060  72.800  1.00  0.00           C
ATOM   2642  O   PHE A 752      71.020  56.710  73.780  1.00  0.00           O
ATOM   2643  N   PRO A 822      71.990  54.870  72.920  1.00  0.00           N
ATOM   2644  CD  PRO A 822      72.600  54.550  74.190  1.00  0.00           C
ATOM   2645  HD1 PRO A 822      72.040  53.700  74.630  1.00  0.00           H
ATOM   2646  HD2 PRO A 822      72.690  55.350  74.940  1.00  0.00           H
ATOM   2647  CA  PRO A 822      72.660  54.090  71.790  1.00  0.00           C
ATOM   2648  HA  PRO A 822      72.640  54.630  70.850  1.00  0.00           H
ATOM   2649  CB  PRO A 822      74.100  54.040  72.320  1.00  0.00           C
ATOM   2650  HB1 PRO A 822      74.570  55.020  72.090  1.00  0.00           H
ATOM   2651  HB2 PRO A 822      74.770  53.350  71.760  1.00  0.00           H
ATOM   2652  CG  PRO A 822      73.990  53.950  73.850  1.00  0.00           C
ATOM   2653  HG1 PRO A 822      74.090  52.870  74.080  1.00  0.00           H
ATOM   2654  HG2 PRO A 822      74.850  54.510  74.300  1.00  0.00           H
ATOM   2655  C   PRO A 822      72.130  52.670  71.550  1.00  0.00           C
ATOM   2656  O   PRO A 822      72.420  52.050  70.540  1.00  0.00           O
ATOM   2657  N   ASP A 823      71.340  52.050  72.500  1.00  0.00           N
ATOM   2658  HN  ASP A 823      71.000  52.590  73.270  1.00  0.00           H
ATOM   2659  CA  ASP A 823      71.080  50.610  72.660  1.00  0.00           C
ATOM   2660  HA  ASP A 823      71.990  50.210  73.080  1.00  0.00           H
ATOM   2661  CB  ASP A 823      69.980  50.180  73.710  1.00  0.00           C
ATOM   2662  HB1 ASP A 823      69.950  49.070  73.640  1.00  0.00           H
ATOM   2663  HB2 ASP A 823      68.980  50.590  73.450  1.00  0.00           H
ATOM   2664  CG  ASP A 823      70.400  50.650  75.120  1.00  0.00           C
ATOM   2665  OD1 ASP A 823      70.340  49.730  75.940  1.00  0.00           O
ATOM   2666  OD2 ASP A 823      70.740  51.830  75.360  1.00  0.00           O
ATOM   2667  C   ASP A 823      70.820  49.700  71.450  1.00  0.00           C
ATOM   2668  O   ASP A 823      71.500  48.680  71.260  1.00  0.00           O
ATOM   2669  N   VAL A 824      69.670  49.900  70.710  1.00  0.00           N
ATOM   2670  HN  VAL A 824      69.110  50.680  71.000  1.00  0.00           H
ATOM   2671  CA  VAL A 824      69.340  49.150  69.580  1.00  0.00           C
ATOM   2672  HA  VAL A 824      70.040  48.350  69.430  1.00  0.00           H
ATOM   2673  CB  VAL A 824      68.030  48.420  69.550  1.00  0.00           C
ATOM   2674  HB  VAL A 824      67.950  47.700  68.710  1.00  0.00           H
ATOM   2675  CG1 VAL A 824      67.780  47.690  70.890  1.00  0.00           C
ATOM   2676 HG11 VAL A 824      67.740  48.530  71.620  1.00  0.00           H
ATOM   2677 HG12 VAL A 824      68.620  47.040  71.200  1.00  0.00           H
ATOM   2678 HG13 VAL A 824      66.820  47.140  70.880  1.00  0.00           H
ATOM   2679  CG2 VAL A 824      66.810  49.460  69.430  1.00  0.00           C
ATOM   2680 HG21 VAL A 824      66.800  49.920  68.420  1.00  0.00           H
ATOM   2681 HG22 VAL A 824      66.760  50.200  70.250  1.00  0.00           H
ATOM   2682 HG23 VAL A 824      65.850  48.900  69.550  1.00  0.00           H
ATOM   2683  C   VAL A 824      69.330  50.000  68.310  1.00  0.00           C
ATOM   2684  O   VAL A 824      69.260  49.460  67.230  1.00  0.00           O
ATOM   2685  N   LEU A 825      69.580  51.290  68.490  1.00  0.00           N
ATOM   2686  HN  LEU A 825      69.690  51.660  69.410  1.00  0.00           H
ATOM   2687  CA  LEU A 825      69.420  52.320  67.510  1.00  0.00           C
ATOM   2688  HA  LEU A 825      68.400  52.330  67.160  1.00  0.00           H
ATOM   2689  CB  LEU A 825      69.630  53.660  68.320  1.00  0.00           C
ATOM   2690  HB1 LEU A 825      70.640  53.630  68.770  1.00  0.00           H
ATOM   2691  HB2 LEU A 825      68.820  53.680  69.080  1.00  0.00           H
ATOM   2692  CG  LEU A 825      69.370  54.910  67.410  1.00  0.00           C
ATOM   2693  HG  LEU A 825      68.690  54.640  66.570  1.00  0.00           H
ATOM   2694  CD1 LEU A 825      68.630  56.060  68.160  1.00  0.00           C
ATOM   2695 HD11 LEU A 825      68.400  56.790  67.360  1.00  0.00           H
ATOM   2696 HD12 LEU A 825      69.230  56.630  68.900  1.00  0.00           H
ATOM   2697 HD13 LEU A 825      67.790  55.600  68.740  1.00  0.00           H
ATOM   2698  CD2 LEU A 825      70.610  55.450  66.660  1.00  0.00           C
ATOM   2699 HD21 LEU A 825      71.500  55.480  67.340  1.00  0.00           H
ATOM   2700 HD22 LEU A 825      70.350  56.470  66.300  1.00  0.00           H
ATOM   2701 HD23 LEU A 825      70.800  54.800  65.780  1.00  0.00           H
ATOM   2702  C   LEU A 825      70.230  52.300  66.220  1.00  0.00           C
ATOM   2703  O   LEU A 825      69.780  52.650  65.180  1.00  0.00           O
ATOM   2704  N   PHE A 826      71.520  51.960  66.360  1.00  0.00           N
ATOM   2705  HN  PHE A 826      71.840  51.420  67.130  1.00  0.00           H
ATOM   2706  CA  PHE A 826      72.400  52.030  65.240  1.00  0.00           C
ATOM   2707  HA  PHE A 826      72.230  52.970  64.750  1.00  0.00           H
ATOM   2708  CB  PHE A 826      73.900  51.960  65.760  1.00  0.00           C
ATOM   2709  HB1 PHE A 826      74.580  52.000  64.880  1.00  0.00           H
ATOM   2710  HB2 PHE A 826      74.140  51.070  66.360  1.00  0.00           H
ATOM   2711  CG  PHE A 826      74.330  53.220  66.360  1.00  0.00           C
ATOM   2712  CD1 PHE A 826      74.150  53.320  67.800  1.00  0.00           C
ATOM   2713  HD1 PHE A 826      73.710  52.530  68.390  1.00  0.00           H
ATOM   2714  CE1 PHE A 826      74.550  54.450  68.440  1.00  0.00           C
ATOM   2715  HE1 PHE A 826      74.290  54.590  69.480  1.00  0.00           H
ATOM   2716  CZ  PHE A 826      75.100  55.470  67.770  1.00  0.00           C
ATOM   2717  HZ  PHE A 826      75.370  56.410  68.260  1.00  0.00           H
ATOM   2718  CD2 PHE A 826      74.960  54.280  65.670  1.00  0.00           C
ATOM   2719  HD2 PHE A 826      75.190  54.220  64.610  1.00  0.00           H
ATOM   2720  CE2 PHE A 826      75.370  55.380  66.360  1.00  0.00           C
ATOM   2721  HE2 PHE A 826      75.690  56.230  65.780  1.00  0.00           H
ATOM   2722  C   PHE A 826      72.140  50.910  64.300  1.00  0.00           C
ATOM   2723  O   PHE A 826      71.980  51.120  63.120  1.00  0.00           O
ATOM   2724  N   TRP A 827      71.920  49.680  64.800  1.00  0.00           N
ATOM   2725  HN  TRP A 827      71.910  49.640  65.800  1.00  0.00           H
ATOM   2726  CA  TRP A 827      71.490  48.470  64.060  1.00  0.00           C
ATOM   2727  HA  TRP A 827      72.240  48.270  63.310  1.00  0.00           H
ATOM   2728  CB  TRP A 827      71.350  47.320  65.090  1.00  0.00           C
ATOM   2729  HB1 TRP A 827      70.720  46.540  64.590  1.00  0.00           H
ATOM   2730  HB2 TRP A 827      70.640  47.570  65.910  1.00  0.00           H
ATOM   2731  CG  TRP A 827      72.710  46.780  65.530  1.00  0.00           C
ATOM   2732  CD1 TRP A 827      73.420  47.090  66.660  1.00  0.00           C
ATOM   2733  HD1 TRP A 827      72.980  47.460  67.580  1.00  0.00           H
ATOM   2734  NE1 TRP A 827      74.740  46.500  66.560  1.00  0.00           N
ATOM   2735  HE1 TRP A 827      75.480  46.690  67.180  1.00  0.00           H
ATOM   2736  CE2 TRP A 827      74.950  46.260  65.230  1.00  0.00           C
ATOM   2737  CD2 TRP A 827      73.670  46.300  64.600  1.00  0.00           C
ATOM   2738  CE3 TRP A 827      73.570  46.100  63.230  1.00  0.00           C
ATOM   2739  HE3 TRP A 827      72.650  46.280  62.700  1.00  0.00           H
ATOM   2740  CZ3 TRP A 827      74.780  45.990  62.520  1.00  0.00           C
ATOM   2741  HZ3 TRP A 827      74.770  45.940  61.440  1.00  0.00           H
ATOM   2742  CZ2 TRP A 827      76.140  46.020  64.450  1.00  0.00           C
ATOM   2743  HZ2 TRP A 827      77.140  46.190  64.820  1.00  0.00           H
ATOM   2744  CH2 TRP A 827      76.030  45.960  63.090  1.00  0.00           C
ATOM   2745  HH2 TRP A 827      76.880  45.990  62.420  1.00  0.00           H
ATOM   2746  C   TRP A 827      70.220  48.590  63.250  1.00  0.00           C
ATOM   2747  O   TRP A 827      70.150  48.080  62.130  1.00  0.00           O
ATOM   2748  N   CYS A 828      69.200  49.310  63.750  1.00  0.00           N
ATOM   2749  HN  CYS A 828      69.290  49.530  64.720  1.00  0.00           H
ATOM   2750  CA  CYS A 828      67.860  49.490  63.100  1.00  0.00           C
ATOM   2751  HA  CYS A 828      67.500  48.510  62.820  1.00  0.00           H
ATOM   2752  CB  CYS A 828      66.770  50.170  64.080  1.00  0.00           C
ATOM   2753  HB1 CYS A 828      65.770  50.280  63.610  1.00  0.00           H
ATOM   2754  HB2 CYS A 828      67.070  51.190  64.390  1.00  0.00           H
ATOM   2755  SG  CYS A 828      66.540  49.080  65.590  1.00  0.00           S
ATOM   2756  HG1 CYS A 828      67.790  49.340  65.950  1.00  0.00           H
ATOM   2757  C   CYS A 828      68.010  50.370  61.860  1.00  0.00           C
ATOM   2758  O   CYS A 828      67.520  50.030  60.750  1.00  0.00           O
ATOM   2759  N   VAL A 829      68.690  51.570  61.890  1.00  0.00           N
ATOM   2760  HN  VAL A 829      69.120  51.820  62.760  1.00  0.00           H
ATOM   2761  CA  VAL A 829      68.920  52.400  60.720  1.00  0.00           C
ATOM   2762  HA  VAL A 829      67.960  52.540  60.240  1.00  0.00           H
ATOM   2763  CB  VAL A 829      69.740  53.710  61.090  1.00  0.00           C
ATOM   2764  HB  VAL A 829      70.690  53.420  61.590  1.00  0.00           H
ATOM   2765  CG1 VAL A 829      69.910  54.660  59.960  1.00  0.00           C
ATOM   2766 HG11 VAL A 829      70.670  54.160  59.330  1.00  0.00           H
ATOM   2767 HG12 VAL A 829      70.460  55.580  60.290  1.00  0.00           H
ATOM   2768 HG13 VAL A 829      69.020  54.990  59.400  1.00  0.00           H
ATOM   2769  CG2 VAL A 829      69.020  54.530  62.190  1.00  0.00           C
ATOM   2770 HG21 VAL A 829      68.900  53.900  63.090  1.00  0.00           H
ATOM   2771 HG22 VAL A 829      68.060  54.990  61.840  1.00  0.00           H
ATOM   2772 HG23 VAL A 829      69.590  55.440  62.470  1.00  0.00           H
ATOM   2773  C   VAL A 829      69.810  51.720  59.680  1.00  0.00           C
ATOM   2774  O   VAL A 829      69.520  51.760  58.490  1.00  0.00           O
ATOM   2775  N   ILE A 830      70.880  50.940  60.130  1.00  0.00           N
ATOM   2776  HN  ILE A 830      71.140  50.870  61.090  1.00  0.00           H
ATOM   2777  CA  ILE A 830      71.530  49.990  59.180  1.00  0.00           C
ATOM   2778  HA  ILE A 830      71.940  50.520  58.330  1.00  0.00           H
ATOM   2779  CB  ILE A 830      72.680  49.170  59.810  1.00  0.00           C
ATOM   2780  HB  ILE A 830      72.320  48.760  60.780  1.00  0.00           H
ATOM   2781  CG2 ILE A 830      73.160  48.040  58.990  1.00  0.00           C
ATOM   2782 HG21 ILE A 830      73.560  48.360  58.000  1.00  0.00           H
ATOM   2783 HG22 ILE A 830      72.370  47.270  58.970  1.00  0.00           H
ATOM   2784 HG23 ILE A 830      74.060  47.560  59.440  1.00  0.00           H
ATOM   2785  CG1 ILE A 830      73.790  50.160  60.190  1.00  0.00           C
ATOM   2786 HG11 ILE A 830      74.620  49.550  60.610  1.00  0.00           H
ATOM   2787 HG12 ILE A 830      73.540  50.810  61.050  1.00  0.00           H
ATOM   2788  CD  ILE A 830      74.480  51.000  59.140  1.00  0.00           C
ATOM   2789  HD1 ILE A 830      74.500  52.080  59.400  1.00  0.00           H
ATOM   2790  HD2 ILE A 830      73.940  50.830  58.180  1.00  0.00           H
ATOM   2791  HD3 ILE A 830      75.540  50.710  58.950  1.00  0.00           H
ATOM   2792  C   ILE A 830      70.540  48.930  58.580  1.00  0.00           C
ATOM   2793  O   ILE A 830      70.420  48.800  57.350  1.00  0.00           O
ATOM   2794  N   LEU A 831      69.780  48.230  59.440  1.00  0.00           N
ATOM   2795  HN  LEU A 831      69.830  48.360  60.440  1.00  0.00           H
ATOM   2796  CA  LEU A 831      68.820  47.290  58.910  1.00  0.00           C
ATOM   2797  HA  LEU A 831      69.470  46.560  58.440  1.00  0.00           H
ATOM   2798  CB  LEU A 831      68.130  46.520  60.070  1.00  0.00           C
ATOM   2799  HB1 LEU A 831      67.610  47.250  60.730  1.00  0.00           H
ATOM   2800  HB2 LEU A 831      69.000  46.100  60.630  1.00  0.00           H
ATOM   2801  CG  LEU A 831      67.270  45.280  59.730  1.00  0.00           C
ATOM   2802  HG  LEU A 831      66.320  45.690  59.340  1.00  0.00           H
ATOM   2803  CD1 LEU A 831      67.880  44.320  58.700  1.00  0.00           C
ATOM   2804 HD11 LEU A 831      68.950  44.110  58.950  1.00  0.00           H
ATOM   2805 HD12 LEU A 831      67.910  44.670  57.640  1.00  0.00           H
ATOM   2806 HD13 LEU A 831      67.290  43.380  58.720  1.00  0.00           H
ATOM   2807  CD2 LEU A 831      67.010  44.490  61.020  1.00  0.00           C
ATOM   2808 HD21 LEU A 831      66.570  43.490  60.840  1.00  0.00           H
ATOM   2809 HD22 LEU A 831      66.350  44.990  61.780  1.00  0.00           H
ATOM   2810 HD23 LEU A 831      67.970  44.200  61.490  1.00  0.00           H
ATOM   2811  C   LEU A 831      67.810  47.800  57.970  1.00  0.00           C
ATOM   2812  O   LEU A 831      67.470  47.230  56.920  1.00  0.00           O
ATOM   2813  N   PHE A 832      67.250  48.980  58.260  1.00  0.00           N
ATOM   2814  HN  PHE A 832      67.430  49.440  59.130  1.00  0.00           H
ATOM   2815  CA  PHE A 832      66.190  49.610  57.440  1.00  0.00           C
ATOM   2816  HA  PHE A 832      65.450  48.860  57.260  1.00  0.00           H
ATOM   2817  CB  PHE A 832      65.640  50.890  58.240  1.00  0.00           C
ATOM   2818  HB1 PHE A 832      66.490  51.500  58.580  1.00  0.00           H
ATOM   2819  HB2 PHE A 832      65.200  50.440  59.160  1.00  0.00           H
ATOM   2820  CG  PHE A 832      64.700  51.710  57.500  1.00  0.00           C
ATOM   2821  CD1 PHE A 832      65.040  52.590  56.500  1.00  0.00           C
ATOM   2822  HD1 PHE A 832      66.060  52.730  56.170  1.00  0.00           H
ATOM   2823  CE1 PHE A 832      64.030  53.370  55.830  1.00  0.00           C
ATOM   2824  HE1 PHE A 832      64.320  54.120  55.110  1.00  0.00           H
ATOM   2825  CZ  PHE A 832      62.720  53.240  56.230  1.00  0.00           C
ATOM   2826  HZ  PHE A 832      62.030  53.970  55.810  1.00  0.00           H
ATOM   2827  CD2 PHE A 832      63.330  51.600  57.900  1.00  0.00           C
ATOM   2828  HD2 PHE A 832      63.040  51.080  58.790  1.00  0.00           H
ATOM   2829  CE2 PHE A 832      62.350  52.350  57.170  1.00  0.00           C
ATOM   2830  HE2 PHE A 832      61.310  52.260  57.450  1.00  0.00           H
ATOM   2831  C   PHE A 832      66.720  50.010  56.050  1.00  0.00           C
ATOM   2832  O   PHE A 832      66.220  49.690  54.990  1.00  0.00           O
ATOM   2833  N   PHE A 833      67.920  50.690  56.060  1.00  0.00           N
ATOM   2834  HN  PHE A 833      68.460  50.830  56.880  1.00  0.00           H
ATOM   2835  CA  PHE A 833      68.510  51.080  54.820  1.00  0.00           C
ATOM   2836  HA  PHE A 833      67.750  51.560  54.200  1.00  0.00           H
ATOM   2837  CB  PHE A 833      69.680  52.040  55.090  1.00  0.00           C
ATOM   2838  HB1 PHE A 833      70.110  52.310  54.110  1.00  0.00           H
ATOM   2839  HB2 PHE A 833      70.480  51.610  55.730  1.00  0.00           H
ATOM   2840  CG  PHE A 833      69.320  53.440  55.690  1.00  0.00           C
ATOM   2841  CD1 PHE A 833      70.250  54.210  56.510  1.00  0.00           C
ATOM   2842  HD1 PHE A 833      71.270  53.880  56.610  1.00  0.00           H
ATOM   2843  CE1 PHE A 833      69.880  55.480  56.950  1.00  0.00           C
ATOM   2844  HE1 PHE A 833      70.660  56.020  57.470  1.00  0.00           H
ATOM   2845  CZ  PHE A 833      68.610  56.010  56.890  1.00  0.00           C
ATOM   2846  HZ  PHE A 833      68.360  56.970  57.290  1.00  0.00           H
ATOM   2847  CD2 PHE A 833      68.110  54.120  55.510  1.00  0.00           C
ATOM   2848  HD2 PHE A 833      67.360  53.560  54.970  1.00  0.00           H
ATOM   2849  CE2 PHE A 833      67.690  55.320  56.100  1.00  0.00           C
ATOM   2850  HE2 PHE A 833      66.710  55.770  56.010  1.00  0.00           H
ATOM   2851  C   PHE A 833      69.090  50.030  53.910  1.00  0.00           C
ATOM   2852  O   PHE A 833      68.970  50.030  52.720  1.00  0.00           O
ATOM   2853  N   THR A 834      69.770  49.060  54.540  1.00  0.00           N
ATOM   2854  HN  THR A 834      69.890  49.010  55.530  1.00  0.00           H
ATOM   2855  CA  THR A 834      70.290  47.870  53.830  1.00  0.00           C
ATOM   2856  HA  THR A 834      70.900  48.240  53.020  1.00  0.00           H
ATOM   2857  CB  THR A 834      71.240  46.900  54.710  1.00  0.00           C
ATOM   2858  HB  THR A 834      71.410  46.030  54.050  1.00  0.00           H
ATOM   2859  OG1 THR A 834      70.620  46.560  55.970  1.00  0.00           O
ATOM   2860  HG1 THR A 834      70.490  47.370  56.460  1.00  0.00           H
ATOM   2861  CG2 THR A 834      72.390  47.850  54.950  1.00  0.00           C
ATOM   2862 HG21 THR A 834      72.080  48.690  55.620  1.00  0.00           H
ATOM   2863 HG22 THR A 834      72.760  48.360  54.030  1.00  0.00           H
ATOM   2864 HG23 THR A 834      73.200  47.280  55.440  1.00  0.00           H
ATOM   2865  C   THR A 834      69.200  47.040  53.100  1.00  0.00           C
ATOM   2866  O   THR A 834      69.410  46.460  52.030  1.00  0.00           O
ATOM   2867  N   THR A 835      68.070  46.890  53.790  1.00  0.00           N
ATOM   2868  HN  THR A 835      67.980  47.340  54.670  1.00  0.00           H
ATOM   2869  CA  THR A 835      66.970  46.160  53.310  1.00  0.00           C
ATOM   2870  HA  THR A 835      67.380  45.210  53.000  1.00  0.00           H
ATOM   2871  CB  THR A 835      65.820  46.200  54.360  1.00  0.00           C
ATOM   2872  HB  THR A 835      65.760  47.220  54.810  1.00  0.00           H
ATOM   2873  OG1 THR A 835      66.150  45.350  55.500  1.00  0.00           O
ATOM   2874  HG1 THR A 835      66.650  45.980  56.030  1.00  0.00           H
ATOM   2875  CG2 THR A 835      64.460  45.660  53.890  1.00  0.00           C
ATOM   2876 HG21 THR A 835      64.580  44.680  53.380  1.00  0.00           H
ATOM   2877 HG22 THR A 835      63.880  46.360  53.250  1.00  0.00           H
ATOM   2878 HG23 THR A 835      63.800  45.410  54.740  1.00  0.00           H
ATOM   2879  C   THR A 835      66.350  46.730  52.060  1.00  0.00           C
ATOM   2880  O   THR A 835      66.080  46.090  51.050  1.00  0.00           O
ATOM   2881  N   PHE A 836      66.190  48.100  52.100  1.00  0.00           N
ATOM   2882  HN  PHE A 836      66.450  48.560  52.950  1.00  0.00           H
ATOM   2883  CA  PHE A 836      65.630  48.890  51.090  1.00  0.00           C
ATOM   2884  HA  PHE A 836      64.800  48.350  50.650  1.00  0.00           H
ATOM   2885  CB  PHE A 836      65.060  50.280  51.670  1.00  0.00           C
ATOM   2886  HB1 PHE A 836      65.780  50.640  52.450  1.00  0.00           H
ATOM   2887  HB2 PHE A 836      64.070  49.970  52.030  1.00  0.00           H
ATOM   2888  CG  PHE A 836      64.870  51.240  50.550  1.00  0.00           C
ATOM   2889  CD1 PHE A 836      65.580  52.460  50.550  1.00  0.00           C
ATOM   2890  HD1 PHE A 836      66.270  52.780  51.320  1.00  0.00           H
ATOM   2891  CE1 PHE A 836      65.340  53.350  49.460  1.00  0.00           C
ATOM   2892  HE1 PHE A 836      65.800  54.320  49.580  1.00  0.00           H
ATOM   2893  CZ  PHE A 836      64.430  52.990  48.470  1.00  0.00           C
ATOM   2894  HZ  PHE A 836      64.370  53.640  47.610  1.00  0.00           H
ATOM   2895  CD2 PHE A 836      63.890  50.950  49.570  1.00  0.00           C
ATOM   2896  HD2 PHE A 836      63.330  50.030  49.730  1.00  0.00           H
ATOM   2897  CE2 PHE A 836      63.730  51.790  48.510  1.00  0.00           C
ATOM   2898  HE2 PHE A 836      63.080  51.590  47.660  1.00  0.00           H
ATOM   2899  C   PHE A 836      66.610  49.010  49.880  1.00  0.00           C
ATOM   2900  O   PHE A 836      66.210  48.800  48.680  1.00  0.00           O
ATOM   2901  N   PHE A 837      67.900  49.110  50.150  1.00  0.00           N
ATOM   2902  HN  PHE A 837      68.210  49.330  51.080  1.00  0.00           H
ATOM   2903  CA  PHE A 837      68.930  49.160  49.180  1.00  0.00           C
ATOM   2904  HA  PHE A 837      68.670  49.950  48.480  1.00  0.00           H
ATOM   2905  CB  PHE A 837      70.220  49.570  49.900  1.00  0.00           C
ATOM   2906  HB1 PHE A 837      70.390  48.740  50.620  1.00  0.00           H
ATOM   2907  HB2 PHE A 837      69.980  50.550  50.380  1.00  0.00           H
ATOM   2908  CG  PHE A 837      71.560  49.670  49.160  1.00  0.00           C
ATOM   2909  CD1 PHE A 837      71.510  50.190  47.860  1.00  0.00           C
ATOM   2910  HD1 PHE A 837      70.580  50.500  47.380  1.00  0.00           H
ATOM   2911  CE1 PHE A 837      72.760  50.350  47.230  1.00  0.00           C
ATOM   2912  HE1 PHE A 837      72.780  50.780  46.240  1.00  0.00           H
ATOM   2913  CZ  PHE A 837      73.920  50.020  47.900  1.00  0.00           C
ATOM   2914  HZ  PHE A 837      74.880  50.280  47.490  1.00  0.00           H
ATOM   2915  CD2 PHE A 837      72.730  49.300  49.830  1.00  0.00           C
ATOM   2916  HD2 PHE A 837      72.700  48.950  50.850  1.00  0.00           H
ATOM   2917  CE2 PHE A 837      73.960  49.450  49.150  1.00  0.00           C
ATOM   2918  HE2 PHE A 837      74.860  49.370  49.730  1.00  0.00           H
ATOM   2919  C   PHE A 837      69.040  47.850  48.470  1.00  0.00           C
ATOM   2920  O   PHE A 837      68.870  47.800  47.260  1.00  0.00           O
ATOM   2921  N   LEU A 838      69.130  46.710  49.230  1.00  0.00           N
ATOM   2922  HN  LEU A 838      69.100  46.700  50.220  1.00  0.00           H
ATOM   2923  CA  LEU A 838      69.220  45.410  48.650  1.00  0.00           C
ATOM   2924  HA  LEU A 838      70.020  45.500  47.910  1.00  0.00           H
ATOM   2925  CB  LEU A 838      69.600  44.480  49.730  1.00  0.00           C
ATOM   2926  HB1 LEU A 838      68.810  44.550  50.500  1.00  0.00           H
ATOM   2927  HB2 LEU A 838      70.600  44.730  50.160  1.00  0.00           H
ATOM   2928  CG  LEU A 838      69.520  42.980  49.400  1.00  0.00           C
ATOM   2929  HG  LEU A 838      68.500  42.710  49.050  1.00  0.00           H
ATOM   2930  CD1 LEU A 838      70.570  42.480  48.310  1.00  0.00           C
ATOM   2931 HD11 LEU A 838      70.180  42.400  47.280  1.00  0.00           H
ATOM   2932 HD12 LEU A 838      71.090  41.530  48.550  1.00  0.00           H
ATOM   2933 HD13 LEU A 838      71.490  43.110  48.210  1.00  0.00           H
ATOM   2934  CD2 LEU A 838      69.690  42.200  50.710  1.00  0.00           C
ATOM   2935 HD21 LEU A 838      69.400  41.150  50.540  1.00  0.00           H
ATOM   2936 HD22 LEU A 838      69.010  42.690  51.450  1.00  0.00           H
ATOM   2937 HD23 LEU A 838      70.760  42.320  50.950  1.00  0.00           H
ATOM   2938  C   LEU A 838      68.020  45.010  47.840  1.00  0.00           C
ATOM   2939  O   LEU A 838      68.080  44.560  46.670  1.00  0.00           O
ATOM   2940  N   SER A 839      66.790  45.250  48.410  1.00  0.00           N
ATOM   2941  HN  SER A 839      66.700  45.610  49.360  1.00  0.00           H
ATOM   2942  CA  SER A 839      65.500  44.910  47.840  1.00  0.00           C
ATOM   2943  HA  SER A 839      65.650  43.860  47.660  1.00  0.00           H
ATOM   2944  CB  SER A 839      64.220  44.980  48.740  1.00  0.00           C
ATOM   2945  HB1 SER A 839      64.230  44.100  49.420  1.00  0.00           H
ATOM   2946  HB2 SER A 839      63.330  44.790  48.100  1.00  0.00           H
ATOM   2947  OG  SER A 839      64.030  46.200  49.460  1.00  0.00           O
ATOM   2948  HG1 SER A 839      64.640  46.300  50.190  1.00  0.00           H
ATOM   2949  C   SER A 839      65.290  45.540  46.460  1.00  0.00           C
ATOM   2950  O   SER A 839      64.820  44.900  45.500  1.00  0.00           O
ATOM   2951  N   SER A 840      65.570  46.810  46.380  1.00  0.00           N
ATOM   2952  HN  SER A 840      65.800  47.270  47.230  1.00  0.00           H
ATOM   2953  CA  SER A 840      65.590  47.560  45.100  1.00  0.00           C
ATOM   2954  HA  SER A 840      64.580  47.440  44.750  1.00  0.00           H
ATOM   2955  CB  SER A 840      65.820  49.040  45.190  1.00  0.00           C
ATOM   2956  HB1 SER A 840      64.900  49.520  45.580  1.00  0.00           H
ATOM   2957  HB2 SER A 840      66.020  49.630  44.280  1.00  0.00           H
ATOM   2958  OG  SER A 840      66.810  49.360  46.160  1.00  0.00           O
ATOM   2959  HG1 SER A 840      66.630  48.840  46.950  1.00  0.00           H
ATOM   2960  C   SER A 840      66.540  47.020  44.030  1.00  0.00           C
ATOM   2961  O   SER A 840      66.260  47.090  42.840  1.00  0.00           O
ATOM   2962  N   PHE A 841      67.800  46.620  44.420  1.00  0.00           N
ATOM   2963  HN  PHE A 841      68.140  47.000  45.270  1.00  0.00           H
ATOM   2964  CA  PHE A 841      68.700  45.910  43.540  1.00  0.00           C
ATOM   2965  HA  PHE A 841      68.740  46.510  42.650  1.00  0.00           H
ATOM   2966  CB  PHE A 841      70.160  45.790  44.190  1.00  0.00           C
ATOM   2967  HB1 PHE A 841      70.080  45.500  45.250  1.00  0.00           H
ATOM   2968  HB2 PHE A 841      70.660  46.790  44.110  1.00  0.00           H
ATOM   2969  CG  PHE A 841      71.080  44.720  43.620  1.00  0.00           C
ATOM   2970  CD1 PHE A 841      70.970  43.350  44.010  1.00  0.00           C
ATOM   2971  HD1 PHE A 841      70.230  43.040  44.720  1.00  0.00           H
ATOM   2972  CE1 PHE A 841      71.870  42.370  43.560  1.00  0.00           C
ATOM   2973  HE1 PHE A 841      71.900  41.410  44.060  1.00  0.00           H
ATOM   2974  CZ  PHE A 841      72.920  42.740  42.650  1.00  0.00           C
ATOM   2975  HZ  PHE A 841      73.650  42.040  42.290  1.00  0.00           H
ATOM   2976  CD2 PHE A 841      72.180  45.060  42.800  1.00  0.00           C
ATOM   2977  HD2 PHE A 841      72.400  46.110  42.600  1.00  0.00           H
ATOM   2978  CE2 PHE A 841      73.040  44.070  42.290  1.00  0.00           C
ATOM   2979  HE2 PHE A 841      73.800  44.190  41.550  1.00  0.00           H
ATOM   2980  C   PHE A 841      68.190  44.600  42.980  1.00  0.00           C
ATOM   2981  O   PHE A 841      68.230  44.300  41.770  1.00  0.00           O
ATOM   2982  N   LEU A 842      67.570  43.760  43.830  1.00  0.00           N
ATOM   2983  HN  LEU A 842      67.700  43.890  44.820  1.00  0.00           H
ATOM   2984  CA  LEU A 842      66.890  42.560  43.470  1.00  0.00           C
ATOM   2985  HA  LEU A 842      67.500  41.940  42.830  1.00  0.00           H
ATOM   2986  CB  LEU A 842      66.470  41.660  44.760  1.00  0.00           C
ATOM   2987  HB1 LEU A 842      65.990  40.720  44.410  1.00  0.00           H
ATOM   2988  HB2 LEU A 842      65.770  42.290  45.330  1.00  0.00           H
ATOM   2989  CG  LEU A 842      67.650  41.310  45.630  1.00  0.00           C
ATOM   2990  HG  LEU A 842      68.200  42.260  45.840  1.00  0.00           H
ATOM   2991  CD1 LEU A 842      67.130  40.810  46.940  1.00  0.00           C
ATOM   2992 HD11 LEU A 842      66.280  40.080  46.920  1.00  0.00           H
ATOM   2993 HD12 LEU A 842      66.770  41.710  47.460  1.00  0.00           H
ATOM   2994 HD13 LEU A 842      68.000  40.630  47.580  1.00  0.00           H
ATOM   2995  CD2 LEU A 842      68.510  40.200  45.020  1.00  0.00           C
ATOM   2996 HD21 LEU A 842      69.040  40.610  44.130  1.00  0.00           H
ATOM   2997 HD22 LEU A 842      67.950  39.310  44.680  1.00  0.00           H
ATOM   2998 HD23 LEU A 842      69.350  39.970  45.710  1.00  0.00           H
ATOM   2999  C   LEU A 842      65.610  42.770  42.640  1.00  0.00           C
ATOM   3000  O   LEU A 842      65.420  42.110  41.600  1.00  0.00           O
ATOM   3001  N   LYS A 843      64.700  43.700  42.940  1.00  0.00           N
ATOM   3002  HN  LYS A 843      64.710  44.120  43.850  1.00  0.00           H
ATOM   3003  CA  LYS A 843      63.630  44.090  42.030  1.00  0.00           C
ATOM   3004  HA  LYS A 843      62.940  43.250  41.900  1.00  0.00           H
ATOM   3005  CB  LYS A 843      62.750  45.130  42.820  1.00  0.00           C
ATOM   3006  HB1 LYS A 843      63.360  45.950  43.250  1.00  0.00           H
ATOM   3007  HB2 LYS A 843      62.420  44.560  43.710  1.00  0.00           H
ATOM   3008  CG  LYS A 843      61.620  45.760  41.920  1.00  0.00           C
ATOM   3009  HG1 LYS A 843      62.090  46.310  41.090  1.00  0.00           H
ATOM   3010  HG2 LYS A 843      61.160  46.620  42.440  1.00  0.00           H
ATOM   3011  CD  LYS A 843      60.580  44.750  41.400  1.00  0.00           C
ATOM   3012  HD1 LYS A 843      59.910  44.340  42.180  1.00  0.00           H
ATOM   3013  HD2 LYS A 843      61.170  43.910  40.960  1.00  0.00           H
ATOM   3014  CE  LYS A 843      59.720  45.270  40.230  1.00  0.00           C
ATOM   3015  HE1 LYS A 843      60.410  45.450  39.380  1.00  0.00           H
ATOM   3016  HE2 LYS A 843      59.190  46.240  40.390  1.00  0.00           H
ATOM   3017  NZ  LYS A 843      58.810  44.210  39.670  1.00  0.00           N
ATOM   3018  HZ1 LYS A 843      59.310  43.300  39.510  1.00  0.00           H
ATOM   3019  HZ2 LYS A 843      58.410  44.580  38.790  1.00  0.00           H
ATOM   3020  HZ3 LYS A 843      58.050  44.110  40.370  1.00  0.00           H
ATOM   3021  C   LYS A 843      64.090  44.600  40.620  1.00  0.00           C
ATOM   3022  O   LYS A 843      63.530  44.240  39.560  1.00  0.00           O
ATOM   3023  N   GLN A 844      65.210  45.380  40.650  1.00  0.00           N
ATOM   3024  HN  GLN A 844      65.710  45.630  41.480  1.00  0.00           H
ATOM   3025  CA  GLN A 844      65.790  45.950  39.450  1.00  0.00           C
ATOM   3026  HA  GLN A 844      65.020  45.910  38.690  1.00  0.00           H
ATOM   3027  CB  GLN A 844      66.130  47.450  39.580  1.00  0.00           C
ATOM   3028  HB1 GLN A 844      66.450  48.010  38.660  1.00  0.00           H
ATOM   3029  HB2 GLN A 844      67.020  47.500  40.250  1.00  0.00           H
ATOM   3030  CG  GLN A 844      65.110  48.370  40.260  1.00  0.00           C
ATOM   3031  HG1 GLN A 844      65.560  49.370  40.130  1.00  0.00           H
ATOM   3032  HG2 GLN A 844      64.920  48.000  41.290  1.00  0.00           H
ATOM   3033  CD  GLN A 844      63.780  48.380  39.560  1.00  0.00           C
ATOM   3034  OE1 GLN A 844      62.760  48.620  40.220  1.00  0.00           O
ATOM   3035  NE2 GLN A 844      63.650  48.270  38.190  1.00  0.00           N
ATOM   3036 HE21 GLN A 844      62.740  48.260  37.790  1.00  0.00           H
ATOM   3037 HE22 GLN A 844      64.390  48.250  37.520  1.00  0.00           H
ATOM   3038  C   GLN A 844      66.830  45.040  38.880  1.00  0.00           C
ATOM   3039  O   GLN A 844      67.590  45.470  38.040  1.00  0.00           O
ATOM   3040  N   PHE A 845      66.810  43.690  39.190  1.00  0.00           N
ATOM   3041  HN  PHE A 845      66.090  43.410  39.830  1.00  0.00           H
ATOM   3042  CA  PHE A 845      67.800  42.670  38.800  1.00  0.00           C
ATOM   3043  HA  PHE A 845      68.790  43.080  38.920  1.00  0.00           H
ATOM   3044  CB  PHE A 845      67.690  41.390  39.620  1.00  0.00           C
ATOM   3045  HB1 PHE A 845      66.790  40.780  39.400  1.00  0.00           H
ATOM   3046  HB2 PHE A 845      67.650  41.680  40.700  1.00  0.00           H
ATOM   3047  CG  PHE A 845      68.890  40.560  39.550  1.00  0.00           C
ATOM   3048  CD1 PHE A 845      70.060  40.940  40.280  1.00  0.00           C
ATOM   3049  HD1 PHE A 845      70.060  41.790  40.950  1.00  0.00           H
ATOM   3050  CE1 PHE A 845      71.260  40.160  40.180  1.00  0.00           C
ATOM   3051  HE1 PHE A 845      72.150  40.480  40.720  1.00  0.00           H
ATOM   3052  CZ  PHE A 845      71.210  39.030  39.350  1.00  0.00           C
ATOM   3053  HZ  PHE A 845      72.100  38.470  39.110  1.00  0.00           H
ATOM   3054  CD2 PHE A 845      68.930  39.360  38.750  1.00  0.00           C
ATOM   3055  HD2 PHE A 845      68.010  39.120  38.240  1.00  0.00           H
ATOM   3056  CE2 PHE A 845      70.090  38.650  38.680  1.00  0.00           C
ATOM   3057  HE2 PHE A 845      70.050  37.710  38.150  1.00  0.00           H
ATOM   3058  C   PHE A 845      67.700  42.360  37.240  1.00  0.00           C
ATOM   3059  O   PHE A 845      68.580  41.890  36.580  1.00  0.00           O
ATOM   3060  N   LYS A 846      66.490  42.670  36.600  1.00  0.00           N
ATOM   3061  HN  LYS A 846      65.700  43.020  37.100  1.00  0.00           H
ATOM   3062  CA  LYS A 846      66.120  42.460  35.290  1.00  0.00           C
ATOM   3063  HA  LYS A 846      66.170  41.410  35.070  1.00  0.00           H
ATOM   3064  CB  LYS A 846      64.620  42.860  35.120  1.00  0.00           C
ATOM   3065  HB1 LYS A 846      63.900  42.030  35.250  1.00  0.00           H
ATOM   3066  HB2 LYS A 846      64.500  43.250  34.100  1.00  0.00           H
ATOM   3067  CG  LYS A 846      64.170  43.990  36.080  1.00  0.00           C
ATOM   3068  HG1 LYS A 846      64.860  44.860  36.090  1.00  0.00           H
ATOM   3069  HG2 LYS A 846      64.230  43.570  37.100  1.00  0.00           H
ATOM   3070  CD  LYS A 846      62.780  44.520  35.850  1.00  0.00           C
ATOM   3071  HD1 LYS A 846      62.370  45.050  36.740  1.00  0.00           H
ATOM   3072  HD2 LYS A 846      62.220  43.570  35.720  1.00  0.00           H
ATOM   3073  CE  LYS A 846      62.640  45.440  34.630  1.00  0.00           C
ATOM   3074  HE1 LYS A 846      62.780  44.940  33.650  1.00  0.00           H
ATOM   3075  HE2 LYS A 846      63.400  46.250  34.630  1.00  0.00           H
ATOM   3076  NZ  LYS A 846      61.320  46.060  34.530  1.00  0.00           N
ATOM   3077  HZ1 LYS A 846      61.240  46.690  35.350  1.00  0.00           H
ATOM   3078  HZ2 LYS A 846      60.510  45.430  34.570  1.00  0.00           H
ATOM   3079  HZ3 LYS A 846      61.180  46.630  33.680  1.00  0.00           H
ATOM   3080  C   LYS A 846      67.060  43.100  34.220  1.00  0.00           C
ATOM   3081  O   LYS A 846      67.240  42.610  33.100  1.00  0.00           O
ATOM   3082  N   THR A 847      67.610  44.310  34.510  1.00  0.00           N
ATOM   3083  HN  THR A 847      67.440  44.660  35.430  1.00  0.00           H
ATOM   3084  CA  THR A 847      68.500  45.150  33.600  1.00  0.00           C
ATOM   3085  HA  THR A 847      68.140  45.060  32.580  1.00  0.00           H
ATOM   3086  CB  THR A 847      68.490  46.590  34.030  1.00  0.00           C
ATOM   3087  HB  THR A 847      69.330  47.120  33.540  1.00  0.00           H
ATOM   3088  OG1 THR A 847      68.730  46.660  35.450  1.00  0.00           O
ATOM   3089  HG1 THR A 847      68.630  47.590  35.650  1.00  0.00           H
ATOM   3090  CG2 THR A 847      67.090  47.180  33.690  1.00  0.00           C
ATOM   3091 HG21 THR A 847      66.240  46.500  33.940  1.00  0.00           H
ATOM   3092 HG22 THR A 847      67.050  47.320  32.590  1.00  0.00           H
ATOM   3093 HG23 THR A 847      66.990  48.130  34.260  1.00  0.00           H
ATOM   3094  C   THR A 847      69.930  44.660  33.720  1.00  0.00           C
ATOM   3095  O   THR A 847      70.870  45.170  33.120  1.00  0.00           O
ATOM   3096  N   LYS A 848      70.250  43.640  34.540  1.00  0.00           N
ATOM   3097  HN  LYS A 848      69.610  43.120  35.090  1.00  0.00           H
ATOM   3098  CA  LYS A 848      71.570  43.070  34.520  1.00  0.00           C
ATOM   3099  HA  LYS A 848      72.350  43.810  34.410  1.00  0.00           H
ATOM   3100  CB  LYS A 848      71.870  42.490  35.940  1.00  0.00           C
ATOM   3101  HB1 LYS A 848      72.730  41.810  35.850  1.00  0.00           H
ATOM   3102  HB2 LYS A 848      71.020  41.870  36.280  1.00  0.00           H
ATOM   3103  CG  LYS A 848      72.090  43.440  37.050  1.00  0.00           C
ATOM   3104  HG1 LYS A 848      73.000  44.030  36.790  1.00  0.00           H
ATOM   3105  HG2 LYS A 848      72.420  42.870  37.950  1.00  0.00           H
ATOM   3106  CD  LYS A 848      70.920  44.340  37.470  1.00  0.00           C
ATOM   3107  HD1 LYS A 848      70.810  44.210  38.570  1.00  0.00           H
ATOM   3108  HD2 LYS A 848      69.950  44.030  37.040  1.00  0.00           H
ATOM   3109  CE  LYS A 848      71.180  45.820  37.180  1.00  0.00           C
ATOM   3110  HE1 LYS A 848      71.210  46.010  36.080  1.00  0.00           H
ATOM   3111  HE2 LYS A 848      72.180  46.100  37.560  1.00  0.00           H
ATOM   3112  NZ  LYS A 848      70.260  46.670  37.890  1.00  0.00           N
ATOM   3113  HZ1 LYS A 848      70.480  47.640  37.620  1.00  0.00           H
ATOM   3114  HZ2 LYS A 848      70.440  46.600  38.910  1.00  0.00           H
ATOM   3115  HZ3 LYS A 848      69.290  46.390  37.620  1.00  0.00           H
ATOM   3116  C   LYS A 848      71.770  41.970  33.460  1.00  0.00           C
ATOM   3117  O   LYS A 848      70.800  41.510  32.850  1.00  0.00           O
ATOM   3118  N   ARG A 849      73.040  41.510  33.320  1.00  0.00           N
ATOM   3119  HN  ARG A 849      73.770  42.040  33.740  1.00  0.00           H
ATOM   3120  CA  ARG A 849      73.400  40.490  32.350  1.00  0.00           C
ATOM   3121  HA  ARG A 849      72.620  40.270  31.630  1.00  0.00           H
ATOM   3122  CB  ARG A 849      74.610  41.100  31.600  1.00  0.00           C
ATOM   3123  HB1 ARG A 849      75.120  40.320  30.980  1.00  0.00           H
ATOM   3124  HB2 ARG A 849      75.350  41.290  32.400  1.00  0.00           H
ATOM   3125  CG  ARG A 849      74.290  42.340  30.840  1.00  0.00           C
ATOM   3126  HG1 ARG A 849      75.290  42.630  30.470  1.00  0.00           H
ATOM   3127  HG2 ARG A 849      73.860  43.110  31.530  1.00  0.00           H
ATOM   3128  CD  ARG A 849      73.310  42.090  29.730  1.00  0.00           C
ATOM   3129  HD1 ARG A 849      72.340  41.740  30.160  1.00  0.00           H
ATOM   3130  HD2 ARG A 849      73.640  41.240  29.080  1.00  0.00           H
ATOM   3131  NE  ARG A 849      73.110  43.320  28.860  1.00  0.00           N
ATOM   3132  HE  ARG A 849      73.790  44.060  28.850  1.00  0.00           H
ATOM   3133  CZ  ARG A 849      72.130  43.410  27.950  1.00  0.00           C
ATOM   3134  NH1 ARG A 849      72.060  44.540  27.260  1.00  0.00           N
ATOM   3135 HH11 ARG A 849      72.910  45.060  27.410  1.00  0.00           H
ATOM   3136 HH12 ARG A 849      71.280  44.600  26.650  1.00  0.00           H
ATOM   3137  NH2 ARG A 849      71.290  42.460  27.690  1.00  0.00           N
ATOM   3138 HH21 ARG A 849      71.220  41.600  28.200  1.00  0.00           H
ATOM   3139 HH22 ARG A 849      70.550  42.640  27.040  1.00  0.00           H
ATOM   3140  C   ARG A 849      73.650  39.250  33.130  1.00  0.00           C
ATOM   3141  O   ARG A 849      73.950  38.200  32.580  1.00  0.00           O
ATOM   3142  N   TYR A 850      73.500  39.300  34.510  1.00  0.00           N
ATOM   3143  HN  TYR A 850      73.150  40.190  34.810  1.00  0.00           H
ATOM   3144  CA  TYR A 850      73.780  38.210  35.380  1.00  0.00           C
ATOM   3145  HA  TYR A 850      74.700  37.770  35.030  1.00  0.00           H
ATOM   3146  CB  TYR A 850      73.990  38.710  36.890  1.00  0.00           C
ATOM   3147  HB1 TYR A 850      74.120  37.790  37.490  1.00  0.00           H
ATOM   3148  HB2 TYR A 850      73.060  39.260  37.110  1.00  0.00           H
ATOM   3149  CG  TYR A 850      75.230  39.540  37.140  1.00  0.00           C
ATOM   3150  CD1 TYR A 850      76.450  39.570  36.430  1.00  0.00           C
ATOM   3151  HD1 TYR A 850      76.580  38.890  35.610  1.00  0.00           H
ATOM   3152  CE1 TYR A 850      77.550  40.340  36.800  1.00  0.00           C
ATOM   3153  HE1 TYR A 850      78.480  40.180  36.270  1.00  0.00           H
ATOM   3154  CZ  TYR A 850      77.420  41.260  37.850  1.00  0.00           C
ATOM   3155  OH  TYR A 850      78.540  41.960  38.390  1.00  0.00           O
ATOM   3156  HH  TYR A 850      79.320  41.590  37.960  1.00  0.00           H
ATOM   3157  CD2 TYR A 850      75.220  40.340  38.250  1.00  0.00           C
ATOM   3158  HD2 TYR A 850      74.390  40.170  38.910  1.00  0.00           H
ATOM   3159  CE2 TYR A 850      76.190  41.290  38.570  1.00  0.00           C
ATOM   3160  HE2 TYR A 850      76.140  41.830  39.500  1.00  0.00           H
ATOM   3161  C   TYR A 850      72.590  37.360  35.330  1.00  0.00           C
ATOM   3162  O   TYR A 850      71.500  37.840  35.320  1.00  0.00           O
ATOM   3163  N   PHE A 851      72.880  36.070  35.340  1.00  0.00           N
ATOM   3164  HN  PHE A 851      73.860  35.890  35.300  1.00  0.00           H
ATOM   3165  CA  PHE A 851      71.960  34.970  35.370  1.00  0.00           C
ATOM   3166  HA  PHE A 851      72.630  34.140  35.210  1.00  0.00           H
ATOM   3167  CB  PHE A 851      71.070  34.840  36.670  1.00  0.00           C
ATOM   3168  HB1 PHE A 851      70.310  34.020  36.700  1.00  0.00           H
ATOM   3169  HB2 PHE A 851      70.470  35.760  36.740  1.00  0.00           H
ATOM   3170  CG  PHE A 851      71.760  34.730  37.960  1.00  0.00           C
ATOM   3171  CD1 PHE A 851      71.180  35.220  39.130  1.00  0.00           C
ATOM   3172  HD1 PHE A 851      70.120  35.400  39.100  1.00  0.00           H
ATOM   3173  CE1 PHE A 851      71.910  35.370  40.340  1.00  0.00           C
ATOM   3174  HE1 PHE A 851      71.520  35.640  41.310  1.00  0.00           H
ATOM   3175  CZ  PHE A 851      73.290  34.940  40.340  1.00  0.00           C
ATOM   3176  HZ  PHE A 851      73.880  34.860  41.250  1.00  0.00           H
ATOM   3177  CD2 PHE A 851      73.170  34.460  37.980  1.00  0.00           C
ATOM   3178  HD2 PHE A 851      73.610  34.120  37.050  1.00  0.00           H
ATOM   3179  CE2 PHE A 851      73.870  34.510  39.180  1.00  0.00           C
ATOM   3180  HE2 PHE A 851      74.920  34.290  39.210  1.00  0.00           H
ATOM   3181  C   PHE A 851      71.030  34.880  34.140  1.00  0.00           C
ATOM   3182  O   PHE A 851      70.700  35.950  33.540  1.00  0.00           O
ATOM   3183  N   PRO A 852      70.600  33.710  33.610  1.00  0.00           N
ATOM   3184  CD  PRO A 852      70.900  32.380  34.300  1.00  0.00           C
ATOM   3185  HD1 PRO A 852      70.400  32.320  35.290  1.00  0.00           H
ATOM   3186  HD2 PRO A 852      71.980  32.210  34.480  1.00  0.00           H
ATOM   3187  CA  PRO A 852      69.520  33.520  32.640  1.00  0.00           C
ATOM   3188  HA  PRO A 852      69.990  33.690  31.690  1.00  0.00           H
ATOM   3189  CB  PRO A 852      69.200  31.970  32.660  1.00  0.00           C
ATOM   3190  HB1 PRO A 852      69.040  31.600  31.620  1.00  0.00           H
ATOM   3191  HB2 PRO A 852      68.340  31.700  33.310  1.00  0.00           H
ATOM   3192  CG  PRO A 852      70.380  31.300  33.280  1.00  0.00           C
ATOM   3193  HG1 PRO A 852      70.100  30.380  33.820  1.00  0.00           H
ATOM   3194  HG2 PRO A 852      71.130  31.130  32.470  1.00  0.00           H
ATOM   3195  C   PRO A 852      68.300  34.390  32.670  1.00  0.00           C
ATOM   3196  O   PRO A 852      67.780  34.610  33.750  1.00  0.00           O
ATOM   3197  N   THR A 853      67.690  34.850  31.490  1.00  0.00           N
ATOM   3198  HN  THR A 853      68.010  34.480  30.620  1.00  0.00           H
ATOM   3199  CA  THR A 853      66.560  35.780  31.460  1.00  0.00           C
ATOM   3200  HA  THR A 853      67.010  36.650  31.920  1.00  0.00           H
ATOM   3201  CB  THR A 853      66.040  36.050  30.050  1.00  0.00           C
ATOM   3202  HB  THR A 853      65.430  35.210  29.660  1.00  0.00           H
ATOM   3203  OG1 THR A 853      67.150  36.250  29.180  1.00  0.00           O
ATOM   3204  HG1 THR A 853      66.830  36.280  28.270  1.00  0.00           H
ATOM   3205  CG2 THR A 853      65.290  37.380  29.900  1.00  0.00           C
ATOM   3206 HG21 THR A 853      65.100  37.630  28.830  1.00  0.00           H
ATOM   3207 HG22 THR A 853      65.890  38.220  30.310  1.00  0.00           H
ATOM   3208 HG23 THR A 853      64.310  37.330  30.420  1.00  0.00           H
ATOM   3209  C   THR A 853      65.340  35.340  32.310  1.00  0.00           C
ATOM   3210  O   THR A 853      64.700  36.100  33.030  1.00  0.00           O
ATOM   3211  N   LYS A 854      64.890  34.070  32.200  1.00  0.00           N
ATOM   3212  HN  LYS A 854      65.310  33.450  31.540  1.00  0.00           H
ATOM   3213  CA  LYS A 854      63.960  33.540  33.120  1.00  0.00           C
ATOM   3214  HA  LYS A 854      63.060  34.130  32.990  1.00  0.00           H
ATOM   3215  CB  LYS A 854      63.660  32.140  32.800  1.00  0.00           C
ATOM   3216  HB1 LYS A 854      63.400  31.550  33.700  1.00  0.00           H
ATOM   3217  HB2 LYS A 854      64.640  31.660  32.580  1.00  0.00           H
ATOM   3218  CG  LYS A 854      62.690  31.740  31.660  1.00  0.00           C
ATOM   3219  HG1 LYS A 854      61.720  32.140  32.040  1.00  0.00           H
ATOM   3220  HG2 LYS A 854      62.540  30.630  31.600  1.00  0.00           H
ATOM   3221  CD  LYS A 854      63.110  32.300  30.350  1.00  0.00           C
ATOM   3222  HD1 LYS A 854      64.100  31.900  30.090  1.00  0.00           H
ATOM   3223  HD2 LYS A 854      62.980  33.390  30.530  1.00  0.00           H
ATOM   3224  CE  LYS A 854      62.250  31.920  29.200  1.00  0.00           C
ATOM   3225  HE1 LYS A 854      62.560  32.510  28.320  1.00  0.00           H
ATOM   3226  HE2 LYS A 854      61.160  32.110  29.370  1.00  0.00           H
ATOM   3227  NZ  LYS A 854      62.420  30.470  28.910  1.00  0.00           N
ATOM   3228  HZ1 LYS A 854      61.900  29.890  29.600  1.00  0.00           H
ATOM   3229  HZ2 LYS A 854      63.410  30.210  29.130  1.00  0.00           H
ATOM   3230  HZ3 LYS A 854      62.060  30.170  27.980  1.00  0.00           H
ATOM   3231  C   LYS A 854      64.290  33.620  34.670  1.00  0.00           C
ATOM   3232  O   LYS A 854      63.460  34.010  35.450  1.00  0.00           O
ATOM   3233  N   VAL A 855      65.470  33.260  35.090  1.00  0.00           N
ATOM   3234  HN  VAL A 855      66.240  33.120  34.470  1.00  0.00           H
ATOM   3235  CA  VAL A 855      65.960  33.420  36.440  1.00  0.00           C
ATOM   3236  HA  VAL A 855      65.280  32.850  37.050  1.00  0.00           H
ATOM   3237  CB  VAL A 855      67.290  32.700  36.640  1.00  0.00           C
ATOM   3238  HB  VAL A 855      67.900  32.940  35.750  1.00  0.00           H
ATOM   3239  CG1 VAL A 855      68.030  33.000  38.010  1.00  0.00           C
ATOM   3240 HG11 VAL A 855      67.410  32.850  38.920  1.00  0.00           H
ATOM   3241 HG12 VAL A 855      68.360  34.050  37.880  1.00  0.00           H
ATOM   3242 HG13 VAL A 855      68.880  32.290  38.050  1.00  0.00           H
ATOM   3243  CG2 VAL A 855      67.040  31.140  36.450  1.00  0.00           C
ATOM   3244 HG21 VAL A 855      66.460  30.900  35.540  1.00  0.00           H
ATOM   3245 HG22 VAL A 855      66.550  30.720  37.350  1.00  0.00           H
ATOM   3246 HG23 VAL A 855      68.050  30.670  36.450  1.00  0.00           H
ATOM   3247  C   VAL A 855      66.080  34.860  36.880  1.00  0.00           C
ATOM   3248  O   VAL A 855      65.640  35.350  37.880  1.00  0.00           O
ATOM   3249  N   ARG A 856      66.630  35.650  35.970  1.00  0.00           N
ATOM   3250  HN  ARG A 856      67.070  35.390  35.110  1.00  0.00           H
ATOM   3251  CA  ARG A 856      66.810  37.020  36.190  1.00  0.00           C
ATOM   3252  HA  ARG A 856      67.310  37.090  37.130  1.00  0.00           H
ATOM   3253  CB  ARG A 856      67.530  37.540  34.960  1.00  0.00           C
ATOM   3254  HB1 ARG A 856      66.800  37.500  34.130  1.00  0.00           H
ATOM   3255  HB2 ARG A 856      68.350  36.870  34.650  1.00  0.00           H
ATOM   3256  CG  ARG A 856      68.080  38.970  35.020  1.00  0.00           C
ATOM   3257  HG1 ARG A 856      68.900  39.130  35.750  1.00  0.00           H
ATOM   3258  HG2 ARG A 856      67.210  39.530  35.400  1.00  0.00           H
ATOM   3259  CD  ARG A 856      68.520  39.560  33.620  1.00  0.00           C
ATOM   3260  HD1 ARG A 856      68.940  40.550  33.910  1.00  0.00           H
ATOM   3261  HD2 ARG A 856      67.650  39.650  32.940  1.00  0.00           H
ATOM   3262  NE  ARG A 856      69.580  38.600  33.110  1.00  0.00           N
ATOM   3263  HE  ARG A 856      70.250  38.270  33.770  1.00  0.00           H
ATOM   3264  CZ  ARG A 856      69.800  38.440  31.830  1.00  0.00           C
ATOM   3265  NH1 ARG A 856      68.970  39.060  30.930  1.00  0.00           N
ATOM   3266 HH11 ARG A 856      68.350  39.760  31.290  1.00  0.00           H
ATOM   3267 HH12 ARG A 856      69.260  39.060  29.980  1.00  0.00           H
ATOM   3268  NH2 ARG A 856      70.740  37.590  31.430  1.00  0.00           N
ATOM   3269 HH21 ARG A 856      70.830  37.420  30.450  1.00  0.00           H
ATOM   3270 HH22 ARG A 856      71.030  36.970  32.140  1.00  0.00           H
ATOM   3271  C   ARG A 856      65.490  37.830  36.440  1.00  0.00           C
ATOM   3272  O   ARG A 856      65.350  38.570  37.400  1.00  0.00           O
ATOM   3273  N   SER A 857      64.420  37.540  35.580  1.00  0.00           N
ATOM   3274  HN  SER A 857      64.640  36.920  34.830  1.00  0.00           H
ATOM   3275  CA  SER A 857      63.040  37.940  35.840  1.00  0.00           C
ATOM   3276  HA  SER A 857      63.030  39.030  35.840  1.00  0.00           H
ATOM   3277  CB  SER A 857      62.080  37.480  34.670  1.00  0.00           C
ATOM   3278  HB1 SER A 857      62.080  36.370  34.640  1.00  0.00           H
ATOM   3279  HB2 SER A 857      62.510  37.770  33.680  1.00  0.00           H
ATOM   3280  OG  SER A 857      60.730  37.950  34.810  1.00  0.00           O
ATOM   3281  HG1 SER A 857      60.230  37.320  35.340  1.00  0.00           H
ATOM   3282  C   SER A 857      62.570  37.450  37.130  1.00  0.00           C
ATOM   3283  O   SER A 857      61.850  38.160  37.870  1.00  0.00           O
ATOM   3284  N   THR A 858      62.810  36.120  37.510  1.00  0.00           N
ATOM   3285  HN  THR A 858      63.370  35.550  36.920  1.00  0.00           H
ATOM   3286  CA  THR A 858      62.390  35.550  38.730  1.00  0.00           C
ATOM   3287  HA  THR A 858      61.340  35.750  38.910  1.00  0.00           H
ATOM   3288  CB  THR A 858      62.480  34.040  38.810  1.00  0.00           C
ATOM   3289  HB  THR A 858      63.530  33.690  38.750  1.00  0.00           H
ATOM   3290  OG1 THR A 858      61.690  33.480  37.780  1.00  0.00           O
ATOM   3291  HG1 THR A 858      62.100  33.510  36.900  1.00  0.00           H
ATOM   3292  CG2 THR A 858      61.890  33.500  40.110  1.00  0.00           C
ATOM   3293 HG21 THR A 858      61.700  32.410  40.020  1.00  0.00           H
ATOM   3294 HG22 THR A 858      60.930  34.020  40.290  1.00  0.00           H
ATOM   3295 HG23 THR A 858      62.600  33.710  40.950  1.00  0.00           H
ATOM   3296  C   THR A 858      62.970  36.190  39.950  1.00  0.00           C
ATOM   3297  O   THR A 858      62.240  36.390  40.930  1.00  0.00           O
ATOM   3298  N   ILE A 859      64.250  36.530  39.900  1.00  0.00           N
ATOM   3299  HN  ILE A 859      64.800  36.180  39.150  1.00  0.00           H
ATOM   3300  CA  ILE A 859      64.890  37.170  41.040  1.00  0.00           C
ATOM   3301  HA  ILE A 859      64.830  36.600  41.950  1.00  0.00           H
ATOM   3302  CB  ILE A 859      66.430  37.210  40.950  1.00  0.00           C
ATOM   3303  HB  ILE A 859      66.650  37.650  39.960  1.00  0.00           H
ATOM   3304  CG2 ILE A 859      66.940  38.100  42.070  1.00  0.00           C
ATOM   3305 HG21 ILE A 859      68.040  38.200  41.980  1.00  0.00           H
ATOM   3306 HG22 ILE A 859      66.680  37.740  43.100  1.00  0.00           H
ATOM   3307 HG23 ILE A 859      66.450  39.100  42.020  1.00  0.00           H
ATOM   3308  CG1 ILE A 859      67.190  35.870  41.000  1.00  0.00           C
ATOM   3309 HG11 ILE A 859      68.260  36.060  40.740  1.00  0.00           H
ATOM   3310 HG12 ILE A 859      66.680  35.160  40.340  1.00  0.00           H
ATOM   3311  CD  ILE A 859      67.220  35.380  42.460  1.00  0.00           C
ATOM   3312  HD1 ILE A 859      66.250  35.460  43.000  1.00  0.00           H
ATOM   3313  HD2 ILE A 859      67.930  35.880  43.140  1.00  0.00           H
ATOM   3314  HD3 ILE A 859      67.460  34.320  42.650  1.00  0.00           H
ATOM   3315  C   ILE A 859      64.190  38.540  41.300  1.00  0.00           C
ATOM   3316  O   ILE A 859      63.940  38.960  42.440  1.00  0.00           O
ATOM   3317  N   SER A 860      63.810  39.150  40.140  1.00  0.00           N
ATOM   3318  HN  SER A 860      63.930  38.650  39.290  1.00  0.00           H
ATOM   3319  CA  SER A 860      63.030  40.380  40.150  1.00  0.00           C
ATOM   3320  HA  SER A 860      63.480  41.100  40.810  1.00  0.00           H
ATOM   3321  CB  SER A 860      62.800  41.080  38.780  1.00  0.00           C
ATOM   3322  HB1 SER A 860      62.450  42.130  38.950  1.00  0.00           H
ATOM   3323  HB2 SER A 860      62.090  40.580  38.100  1.00  0.00           H
ATOM   3324  OG  SER A 860      64.060  41.320  38.130  1.00  0.00           O
ATOM   3325  HG1 SER A 860      64.550  40.500  38.040  1.00  0.00           H
ATOM   3326  C   SER A 860      61.700  40.320  40.810  1.00  0.00           C
ATOM   3327  O   SER A 860      61.310  41.230  41.570  1.00  0.00           O
ATOM   3328  N   ASP A 861      60.970  39.190  40.460  1.00  0.00           N
ATOM   3329  HN  ASP A 861      61.250  38.860  39.560  1.00  0.00           H
ATOM   3330  CA  ASP A 861      59.740  38.760  41.080  1.00  0.00           C
ATOM   3331  HA  ASP A 861      59.120  39.640  41.190  1.00  0.00           H
ATOM   3332  CB  ASP A 861      59.000  37.760  40.240  1.00  0.00           C
ATOM   3333  HB1 ASP A 861      58.120  37.400  40.820  1.00  0.00           H
ATOM   3334  HB2 ASP A 861      59.630  36.850  40.090  1.00  0.00           H
ATOM   3335  CG  ASP A 861      58.640  38.300  38.870  1.00  0.00           C
ATOM   3336  OD1 ASP A 861      58.320  39.520  38.760  1.00  0.00           O
ATOM   3337  OD2 ASP A 861      58.430  37.440  37.960  1.00  0.00           O
ATOM   3338  C   ASP A 861      59.940  38.440  42.560  1.00  0.00           C
ATOM   3339  O   ASP A 861      59.060  38.600  43.400  1.00  0.00           O
ATOM   3340  N   PHE A 862      61.130  37.970  43.010  1.00  0.00           N
ATOM   3341  HN  PHE A 862      61.900  37.890  42.380  1.00  0.00           H
ATOM   3342  CA  PHE A 862      61.140  37.240  44.350  1.00  0.00           C
ATOM   3343  HA  PHE A 862      60.130  37.180  44.730  1.00  0.00           H
ATOM   3344  CB  PHE A 862      61.740  35.880  44.140  1.00  0.00           C
ATOM   3345  HB1 PHE A 862      62.840  35.830  44.030  1.00  0.00           H
ATOM   3346  HB2 PHE A 862      61.400  35.340  43.220  1.00  0.00           H
ATOM   3347  CG  PHE A 862      61.360  34.770  45.130  1.00  0.00           C
ATOM   3348  CD1 PHE A 862      62.320  34.220  46.010  1.00  0.00           C
ATOM   3349  HD1 PHE A 862      63.360  34.450  45.860  1.00  0.00           H
ATOM   3350  CE1 PHE A 862      61.980  33.180  46.850  1.00  0.00           C
ATOM   3351  HE1 PHE A 862      62.770  32.750  47.440  1.00  0.00           H
ATOM   3352  CZ  PHE A 862      60.630  32.780  47.010  1.00  0.00           C
ATOM   3353  HZ  PHE A 862      60.180  32.190  47.790  1.00  0.00           H
ATOM   3354  CD2 PHE A 862      60.040  34.380  45.290  1.00  0.00           C
ATOM   3355  HD2 PHE A 862      59.300  34.780  44.610  1.00  0.00           H
ATOM   3356  CE2 PHE A 862      59.700  33.270  46.100  1.00  0.00           C
ATOM   3357  HE2 PHE A 862      58.630  33.140  46.140  1.00  0.00           H
ATOM   3358  C   PHE A 862      61.900  38.130  45.310  1.00  0.00           C
ATOM   3359  O   PHE A 862      62.120  37.740  46.470  1.00  0.00           O
ATOM   3360  N   ALA A 863      62.320  39.290  44.910  1.00  0.00           N
ATOM   3361  HN  ALA A 863      62.330  39.480  43.930  1.00  0.00           H
ATOM   3362  CA  ALA A 863      62.940  40.250  45.800  1.00  0.00           C
ATOM   3363  HA  ALA A 863      63.970  39.900  45.830  1.00  0.00           H
ATOM   3364  CB  ALA A 863      62.970  41.590  45.090  1.00  0.00           C
ATOM   3365  HB1 ALA A 863      63.500  42.290  45.750  1.00  0.00           H
ATOM   3366  HB2 ALA A 863      61.890  41.850  44.940  1.00  0.00           H
ATOM   3367  HB3 ALA A 863      63.550  41.550  44.150  1.00  0.00           H
ATOM   3368  C   ALA A 863      62.650  40.460  47.200  1.00  0.00           C
ATOM   3369  O   ALA A 863      63.560  40.370  48.070  1.00  0.00           O
ATOM   3370  N   VAL A 864      61.350  40.730  47.590  1.00  0.00           N
ATOM   3371  HN  VAL A 864      60.650  40.940  46.910  1.00  0.00           H
ATOM   3372  CA  VAL A 864      61.030  41.120  48.900  1.00  0.00           C
ATOM   3373  HA  VAL A 864      61.760  41.820  49.290  1.00  0.00           H
ATOM   3374  CB  VAL A 864      59.730  41.880  48.960  1.00  0.00           C
ATOM   3375  HB  VAL A 864      59.560  42.420  48.000  1.00  0.00           H
ATOM   3376  CG1 VAL A 864      58.430  41.050  49.120  1.00  0.00           C
ATOM   3377 HG11 VAL A 864      58.550  40.200  48.410  1.00  0.00           H
ATOM   3378 HG12 VAL A 864      57.420  41.520  49.170  1.00  0.00           H
ATOM   3379 HG13 VAL A 864      58.560  40.510  50.090  1.00  0.00           H
ATOM   3380  CG2 VAL A 864      59.720  42.960  50.050  1.00  0.00           C
ATOM   3381 HG21 VAL A 864      59.020  43.760  49.760  1.00  0.00           H
ATOM   3382 HG22 VAL A 864      60.700  43.410  50.270  1.00  0.00           H
ATOM   3383 HG23 VAL A 864      59.390  42.550  51.040  1.00  0.00           H
ATOM   3384  C   VAL A 864      61.060  39.890  49.840  1.00  0.00           C
ATOM   3385  O   VAL A 864      61.570  40.000  50.940  1.00  0.00           O
ATOM   3386  N   PHE A 865      60.580  38.730  49.360  1.00  0.00           N
ATOM   3387  HN  PHE A 865      60.120  38.840  48.480  1.00  0.00           H
ATOM   3388  CA  PHE A 865      60.760  37.490  50.080  1.00  0.00           C
ATOM   3389  HA  PHE A 865      60.420  37.570  51.100  1.00  0.00           H
ATOM   3390  CB  PHE A 865      60.020  36.220  49.490  1.00  0.00           C
ATOM   3391  HB1 PHE A 865      60.430  36.070  48.460  1.00  0.00           H
ATOM   3392  HB2 PHE A 865      58.940  36.450  49.470  1.00  0.00           H
ATOM   3393  CG  PHE A 865      60.260  34.890  50.220  1.00  0.00           C
ATOM   3394  CD1 PHE A 865      61.270  33.930  49.880  1.00  0.00           C
ATOM   3395  HD1 PHE A 865      61.940  34.070  49.040  1.00  0.00           H
ATOM   3396  CE1 PHE A 865      61.270  32.720  50.640  1.00  0.00           C
ATOM   3397  HE1 PHE A 865      62.030  32.010  50.380  1.00  0.00           H
ATOM   3398  CZ  PHE A 865      60.560  32.580  51.830  1.00  0.00           C
ATOM   3399  HZ  PHE A 865      60.650  31.690  52.430  1.00  0.00           H
ATOM   3400  CD2 PHE A 865      59.400  34.660  51.310  1.00  0.00           C
ATOM   3401  HD2 PHE A 865      58.590  35.320  51.570  1.00  0.00           H
ATOM   3402  CE2 PHE A 865      59.580  33.530  52.130  1.00  0.00           C
ATOM   3403  HE2 PHE A 865      58.850  33.420  52.910  1.00  0.00           H
ATOM   3404  C   PHE A 865      62.280  37.130  50.240  1.00  0.00           C
ATOM   3405  O   PHE A 865      62.730  36.700  51.280  1.00  0.00           O
ATOM   3406  N   LEU A 866      63.110  37.300  49.130  1.00  0.00           N
ATOM   3407  HN  LEU A 866      62.710  37.390  48.220  1.00  0.00           H
ATOM   3408  CA  LEU A 866      64.510  37.060  49.200  1.00  0.00           C
ATOM   3409  HA  LEU A 866      64.650  35.990  49.280  1.00  0.00           H
ATOM   3410  CB  LEU A 866      65.130  37.340  47.860  1.00  0.00           C
ATOM   3411  HB1 LEU A 866      64.970  38.400  47.620  1.00  0.00           H
ATOM   3412  HB2 LEU A 866      64.490  36.860  47.100  1.00  0.00           H
ATOM   3413  CG  LEU A 866      66.550  36.780  47.650  1.00  0.00           C
ATOM   3414  HG  LEU A 866      67.250  37.480  48.160  1.00  0.00           H
ATOM   3415  CD1 LEU A 866      66.670  35.420  48.180  1.00  0.00           C
ATOM   3416 HD11 LEU A 866      66.890  35.510  49.260  1.00  0.00           H
ATOM   3417 HD12 LEU A 866      67.530  34.910  47.690  1.00  0.00           H
ATOM   3418 HD13 LEU A 866      65.770  34.780  48.040  1.00  0.00           H
ATOM   3419  CD2 LEU A 866      66.860  36.810  46.200  1.00  0.00           C
ATOM   3420 HD21 LEU A 866      67.900  36.530  45.950  1.00  0.00           H
ATOM   3421 HD22 LEU A 866      66.700  37.820  45.740  1.00  0.00           H
ATOM   3422 HD23 LEU A 866      66.200  36.150  45.590  1.00  0.00           H
ATOM   3423  C   LEU A 866      65.230  37.790  50.280  1.00  0.00           C
ATOM   3424  O   LEU A 866      66.100  37.210  50.970  1.00  0.00           O
ATOM   3425  N   THR A 867      64.920  39.070  50.520  1.00  0.00           N
ATOM   3426  HN  THR A 867      64.170  39.430  49.970  1.00  0.00           H
ATOM   3427  CA  THR A 867      65.400  39.900  51.560  1.00  0.00           C
ATOM   3428  HA  THR A 867      66.470  39.710  51.540  1.00  0.00           H
ATOM   3429  CB  THR A 867      65.150  41.410  51.370  1.00  0.00           C
ATOM   3430  HB  THR A 867      64.050  41.590  51.370  1.00  0.00           H
ATOM   3431  OG1 THR A 867      65.650  41.920  50.110  1.00  0.00           O
ATOM   3432  HG1 THR A 867      65.400  41.320  49.400  1.00  0.00           H
ATOM   3433  CG2 THR A 867      65.720  42.250  52.540  1.00  0.00           C
ATOM   3434 HG21 THR A 867      66.810  42.110  52.670  1.00  0.00           H
ATOM   3435 HG22 THR A 867      65.190  41.930  53.470  1.00  0.00           H
ATOM   3436 HG23 THR A 867      65.450  43.330  52.390  1.00  0.00           H
ATOM   3437  C   THR A 867      64.970  39.500  53.010  1.00  0.00           C
ATOM   3438  O   THR A 867      65.840  39.330  53.880  1.00  0.00           O
ATOM   3439  N   ILE A 868      63.640  39.280  53.160  1.00  0.00           N
ATOM   3440  HN  ILE A 868      62.980  39.320  52.410  1.00  0.00           H
ATOM   3441  CA  ILE A 868      62.970  38.810  54.370  1.00  0.00           C
ATOM   3442  HA  ILE A 868      63.260  39.430  55.200  1.00  0.00           H
ATOM   3443  CB  ILE A 868      61.490  38.710  54.150  1.00  0.00           C
ATOM   3444  HB  ILE A 868      61.430  38.170  53.190  1.00  0.00           H
ATOM   3445  CG2 ILE A 868      60.790  37.830  55.240  1.00  0.00           C
ATOM   3446 HG21 ILE A 868      60.890  38.260  56.260  1.00  0.00           H
ATOM   3447 HG22 ILE A 868      60.950  36.720  55.230  1.00  0.00           H
ATOM   3448 HG23 ILE A 868      59.750  37.880  54.890  1.00  0.00           H
ATOM   3449  CG1 ILE A 868      60.910  40.200  53.880  1.00  0.00           C
ATOM   3450 HG11 ILE A 868      60.180  40.130  53.050  1.00  0.00           H
ATOM   3451 HG12 ILE A 868      61.680  40.950  53.580  1.00  0.00           H
ATOM   3452  CD  ILE A 868      60.220  40.810  55.110  1.00  0.00           C
ATOM   3453  HD1 ILE A 868      60.220  41.910  55.170  1.00  0.00           H
ATOM   3454  HD2 ILE A 868      60.820  40.540  56.010  1.00  0.00           H
ATOM   3455  HD3 ILE A 868      59.160  40.530  55.220  1.00  0.00           H
ATOM   3456  C   ILE A 868      63.530  37.450  54.840  1.00  0.00           C
ATOM   3457  O   ILE A 868      63.820  37.290  55.980  1.00  0.00           O
ATOM   3458  N   VAL A 869      63.630  36.400  54.000  1.00  0.00           N
ATOM   3459  HN  VAL A 869      63.370  36.600  53.060  1.00  0.00           H
ATOM   3460  CA  VAL A 869      64.180  35.100  54.360  1.00  0.00           C
ATOM   3461  HA  VAL A 869      63.600  34.790  55.210  1.00  0.00           H
ATOM   3462  CB  VAL A 869      63.950  34.000  53.300  1.00  0.00           C
ATOM   3463  HB  VAL A 869      62.850  34.110  53.170  1.00  0.00           H
ATOM   3464  CG1 VAL A 869      64.740  34.300  52.020  1.00  0.00           C
ATOM   3465 HG11 VAL A 869      64.490  35.260  51.530  1.00  0.00           H
ATOM   3466 HG12 VAL A 869      64.660  33.480  51.260  1.00  0.00           H
ATOM   3467 HG13 VAL A 869      65.850  34.320  52.190  1.00  0.00           H
ATOM   3468  CG2 VAL A 869      64.250  32.590  53.820  1.00  0.00           C
ATOM   3469 HG21 VAL A 869      65.330  32.480  53.570  1.00  0.00           H
ATOM   3470 HG22 VAL A 869      63.570  31.820  53.410  1.00  0.00           H
ATOM   3471 HG23 VAL A 869      64.170  32.510  54.920  1.00  0.00           H
ATOM   3472  C   VAL A 869      65.660  35.180  54.850  1.00  0.00           C
ATOM   3473  O   VAL A 869      65.970  34.630  55.890  1.00  0.00           O
ATOM   3474  N   ILE A 870      66.580  35.930  54.130  1.00  0.00           N
ATOM   3475  HN  ILE A 870      66.290  36.550  53.410  1.00  0.00           H
ATOM   3476  CA  ILE A 870      67.970  36.010  54.480  1.00  0.00           C
ATOM   3477  HA  ILE A 870      68.270  34.990  54.630  1.00  0.00           H
ATOM   3478  CB  ILE A 870      68.790  36.570  53.320  1.00  0.00           C
ATOM   3479  HB  ILE A 870      68.200  37.470  53.040  1.00  0.00           H
ATOM   3480  CG2 ILE A 870      70.130  37.120  53.770  1.00  0.00           C
ATOM   3481 HG21 ILE A 870      70.750  37.360  52.870  1.00  0.00           H
ATOM   3482 HG22 ILE A 870      70.690  36.250  54.180  1.00  0.00           H
ATOM   3483 HG23 ILE A 870      70.100  38.050  54.360  1.00  0.00           H
ATOM   3484  CG1 ILE A 870      68.810  35.660  52.130  1.00  0.00           C
ATOM   3485 HG11 ILE A 870      69.240  36.270  51.290  1.00  0.00           H
ATOM   3486 HG12 ILE A 870      67.780  35.320  51.910  1.00  0.00           H
ATOM   3487  CD  ILE A 870      69.610  34.420  52.370  1.00  0.00           C
ATOM   3488  HD1 ILE A 870      69.260  33.860  53.260  1.00  0.00           H
ATOM   3489  HD2 ILE A 870      70.690  34.670  52.440  1.00  0.00           H
ATOM   3490  HD3 ILE A 870      69.530  33.770  51.460  1.00  0.00           H
ATOM   3491  C   ILE A 870      68.190  36.800  55.840  1.00  0.00           C
ATOM   3492  O   ILE A 870      68.990  36.520  56.660  1.00  0.00           O
ATOM   3493  N   MET A 871      67.430  37.900  55.970  1.00  0.00           N
ATOM   3494  HN  MET A 871      66.770  38.230  55.290  1.00  0.00           H
ATOM   3495  CA  MET A 871      67.570  38.760  57.180  1.00  0.00           C
ATOM   3496  HA  MET A 871      68.610  38.950  57.380  1.00  0.00           H
ATOM   3497  CB  MET A 871      66.960  40.140  57.080  1.00  0.00           C
ATOM   3498  HB1 MET A 871      67.100  40.630  58.080  1.00  0.00           H
ATOM   3499  HB2 MET A 871      65.870  40.050  56.830  1.00  0.00           H
ATOM   3500  CG  MET A 871      67.630  41.150  56.120  1.00  0.00           C
ATOM   3501  HG1 MET A 871      66.960  42.040  56.080  1.00  0.00           H
ATOM   3502  HG2 MET A 871      67.630  40.690  55.120  1.00  0.00           H
ATOM   3503  SD  MET A 871      69.360  41.720  56.470  1.00  0.00           S
ATOM   3504  CE  MET A 871      69.320  43.040  55.360  1.00  0.00           C
ATOM   3505  HE1 MET A 871      70.310  43.560  55.350  1.00  0.00           H
ATOM   3506  HE2 MET A 871      68.550  43.800  55.580  1.00  0.00           H
ATOM   3507  HE3 MET A 871      69.040  42.710  54.330  1.00  0.00           H
ATOM   3508  C   MET A 871      67.160  38.080  58.450  1.00  0.00           C
ATOM   3509  O   MET A 871      67.780  38.300  59.450  1.00  0.00           O
ATOM   3510  N   VAL A 872      66.130  37.220  58.390  1.00  0.00           N
ATOM   3511  HN  VAL A 872      65.490  37.140  57.630  1.00  0.00           H
ATOM   3512  CA  VAL A 872      65.720  36.380  59.510  1.00  0.00           C
ATOM   3513  HA  VAL A 872      65.780  37.020  60.370  1.00  0.00           H
ATOM   3514  CB  VAL A 872      64.290  35.970  59.500  1.00  0.00           C
ATOM   3515  HB  VAL A 872      64.100  35.510  60.500  1.00  0.00           H
ATOM   3516  CG1 VAL A 872      63.400  37.200  59.490  1.00  0.00           C
ATOM   3517 HG11 VAL A 872      62.430  36.970  59.970  1.00  0.00           H
ATOM   3518 HG12 VAL A 872      63.270  37.600  58.460  1.00  0.00           H
ATOM   3519 HG13 VAL A 872      63.850  38.020  60.100  1.00  0.00           H
ATOM   3520  CG2 VAL A 872      63.780  34.990  58.350  1.00  0.00           C
ATOM   3521 HG21 VAL A 872      62.730  34.670  58.520  1.00  0.00           H
ATOM   3522 HG22 VAL A 872      64.350  34.060  58.480  1.00  0.00           H
ATOM   3523 HG23 VAL A 872      63.890  35.420  57.330  1.00  0.00           H
ATOM   3524  C   VAL A 872      66.800  35.280  59.690  1.00  0.00           C
ATOM   3525  O   VAL A 872      67.180  34.940  60.850  1.00  0.00           O
ATOM   3526  N   THR A 873      67.330  34.800  58.530  1.00  0.00           N
ATOM   3527  HN  THR A 873      67.050  35.340  57.740  1.00  0.00           H
ATOM   3528  CA  THR A 873      68.470  33.850  58.590  1.00  0.00           C
ATOM   3529  HA  THR A 873      68.170  32.960  59.100  1.00  0.00           H
ATOM   3530  CB  THR A 873      69.040  33.370  57.200  1.00  0.00           C
ATOM   3531  HB  THR A 873      69.440  34.190  56.560  1.00  0.00           H
ATOM   3532  OG1 THR A 873      67.990  32.660  56.580  1.00  0.00           O
ATOM   3533  HG1 THR A 873      67.220  33.230  56.630  1.00  0.00           H
ATOM   3534  CG2 THR A 873      70.200  32.360  57.340  1.00  0.00           C
ATOM   3535 HG21 THR A 873      71.110  32.900  57.710  1.00  0.00           H
ATOM   3536 HG22 THR A 873      70.500  31.990  56.340  1.00  0.00           H
ATOM   3537 HG23 THR A 873      69.940  31.460  57.940  1.00  0.00           H
ATOM   3538  C   THR A 873      69.750  34.440  59.270  1.00  0.00           C
ATOM   3539  O   THR A 873      70.330  33.850  60.210  1.00  0.00           O
ATOM   3540  N   ILE A 874      70.180  35.720  58.940  1.00  0.00           N
ATOM   3541  HN  ILE A 874      69.780  36.250  58.190  1.00  0.00           H
ATOM   3542  CA  ILE A 874      71.210  36.440  59.650  1.00  0.00           C
ATOM   3543  HA  ILE A 874      72.160  35.950  59.640  1.00  0.00           H
ATOM   3544  CB  ILE A 874      71.480  37.770  58.940  1.00  0.00           C
ATOM   3545  HB  ILE A 874      70.540  38.270  58.640  1.00  0.00           H
ATOM   3546  CG2 ILE A 874      72.210  38.860  59.790  1.00  0.00           C
ATOM   3547 HG21 ILE A 874      71.500  39.190  60.570  1.00  0.00           H
ATOM   3548 HG22 ILE A 874      72.580  39.710  59.170  1.00  0.00           H
ATOM   3549 HG23 ILE A 874      73.090  38.380  60.290  1.00  0.00           H
ATOM   3550  CG1 ILE A 874      72.260  37.460  57.650  1.00  0.00           C
ATOM   3551 HG11 ILE A 874      71.810  36.590  57.130  1.00  0.00           H
ATOM   3552 HG12 ILE A 874      73.310  37.220  57.910  1.00  0.00           H
ATOM   3553  CD  ILE A 874      72.110  38.680  56.660  1.00  0.00           C
ATOM   3554  HD1 ILE A 874      72.370  38.430  55.610  1.00  0.00           H
ATOM   3555  HD2 ILE A 874      72.780  39.530  56.920  1.00  0.00           H
ATOM   3556  HD3 ILE A 874      71.060  39.050  56.730  1.00  0.00           H
ATOM   3557  C   ILE A 874      70.900  36.630  61.120  1.00  0.00           C
ATOM   3558  O   ILE A 874      71.810  36.500  61.960  1.00  0.00           O
ATOM   3559  N   ASP A 875      69.680  37.000  61.500  1.00  0.00           N
ATOM   3560  HN  ASP A 875      69.090  37.330  60.770  1.00  0.00           H
ATOM   3561  CA  ASP A 875      69.150  37.220  62.860  1.00  0.00           C
ATOM   3562  HA  ASP A 875      69.840  37.840  63.410  1.00  0.00           H
ATOM   3563  CB  ASP A 875      67.620  37.720  62.830  1.00  0.00           C
ATOM   3564  HB1 ASP A 875      66.940  36.900  62.510  1.00  0.00           H
ATOM   3565  HB2 ASP A 875      67.520  38.610  62.180  1.00  0.00           H
ATOM   3566  CG  ASP A 875      67.100  38.220  64.150  1.00  0.00           C
ATOM   3567  OD1 ASP A 875      67.850  39.070  64.730  1.00  0.00           O
ATOM   3568  OD2 ASP A 875      66.130  37.680  64.740  1.00  0.00           O
ATOM   3569  C   ASP A 875      69.270  35.970  63.660  1.00  0.00           C
ATOM   3570  O   ASP A 875      69.760  35.910  64.810  1.00  0.00           O
ATOM   3571  N   TYR A 876      68.840  34.880  62.990  1.00  0.00           N
ATOM   3572  HN  TYR A 876      68.380  34.930  62.110  1.00  0.00           H
ATOM   3573  CA  TYR A 876      69.220  33.500  63.450  1.00  0.00           C
ATOM   3574  HA  TYR A 876      68.800  33.430  64.450  1.00  0.00           H
ATOM   3575  CB  TYR A 876      68.450  32.350  62.640  1.00  0.00           C
ATOM   3576  HB1 TYR A 876      68.590  32.490  61.540  1.00  0.00           H
ATOM   3577  HB2 TYR A 876      67.340  32.530  62.740  1.00  0.00           H
ATOM   3578  CG  TYR A 876      68.900  30.970  63.070  1.00  0.00           C
ATOM   3579  CD1 TYR A 876      69.950  30.320  62.390  1.00  0.00           C
ATOM   3580  HD1 TYR A 876      70.420  30.740  61.520  1.00  0.00           H
ATOM   3581  CE1 TYR A 876      70.580  29.180  62.870  1.00  0.00           C
ATOM   3582  HE1 TYR A 876      71.290  28.620  62.300  1.00  0.00           H
ATOM   3583  CZ  TYR A 876      70.060  28.640  64.060  1.00  0.00           C
ATOM   3584  OH  TYR A 876      70.510  27.380  64.510  1.00  0.00           O
ATOM   3585  HH  TYR A 876      70.610  27.490  65.460  1.00  0.00           H
ATOM   3586  CD2 TYR A 876      68.260  30.240  64.100  1.00  0.00           C
ATOM   3587  HD2 TYR A 876      67.320  30.560  64.520  1.00  0.00           H
ATOM   3588  CE2 TYR A 876      68.920  29.090  64.620  1.00  0.00           C
ATOM   3589  HE2 TYR A 876      68.460  28.540  65.420  1.00  0.00           H
ATOM   3590  C   TYR A 876      70.680  33.140  63.680  1.00  0.00           C
ATOM   3591  O   TYR A 876      71.100  32.710  64.760  1.00  0.00           O
ATOM   3592  N   LEU A 877      71.520  33.440  62.740  1.00  0.00           N
ATOM   3593  HN  LEU A 877      71.250  33.900  61.890  1.00  0.00           H
ATOM   3594  CA  LEU A 877      72.950  33.090  62.800  1.00  0.00           C
ATOM   3595  HA  LEU A 877      73.080  32.100  63.250  1.00  0.00           H
ATOM   3596  CB  LEU A 877      73.670  33.060  61.360  1.00  0.00           C
ATOM   3597  HB1 LEU A 877      74.760  32.900  61.540  1.00  0.00           H
ATOM   3598  HB2 LEU A 877      73.590  34.070  60.910  1.00  0.00           H
ATOM   3599  CG  LEU A 877      73.100  32.050  60.380  1.00  0.00           C
ATOM   3600  HG  LEU A 877      71.990  32.140  60.340  1.00  0.00           H
ATOM   3601  CD1 LEU A 877      73.500  32.270  58.890  1.00  0.00           C
ATOM   3602 HD11 LEU A 877      73.050  31.540  58.180  1.00  0.00           H
ATOM   3603 HD12 LEU A 877      74.610  32.110  58.870  1.00  0.00           H
ATOM   3604 HD13 LEU A 877      73.200  33.280  58.550  1.00  0.00           H
ATOM   3605  CD2 LEU A 877      73.360  30.590  60.890  1.00  0.00           C
ATOM   3606 HD21 LEU A 877      72.880  30.240  61.820  1.00  0.00           H
ATOM   3607 HD22 LEU A 877      74.470  30.470  61.000  1.00  0.00           H
ATOM   3608 HD23 LEU A 877      73.150  29.860  60.080  1.00  0.00           H
ATOM   3609  C   LEU A 877      73.730  33.910  63.800  1.00  0.00           C
ATOM   3610  O   LEU A 877      74.500  33.290  64.590  1.00  0.00           O
ATOM   3611  N   VAL A 878      73.520  35.190  63.830  1.00  0.00           N
ATOM   3612  HN  VAL A 878      72.840  35.600  63.230  1.00  0.00           H
ATOM   3613  CA  VAL A 878      74.340  36.110  64.600  1.00  0.00           C
ATOM   3614  HA  VAL A 878      75.060  35.560  65.180  1.00  0.00           H
ATOM   3615  CB  VAL A 878      75.270  37.040  63.840  1.00  0.00           C
ATOM   3616  HB  VAL A 878      75.960  36.350  63.320  1.00  0.00           H
ATOM   3617  CG1 VAL A 878      74.570  37.740  62.720  1.00  0.00           C
ATOM   3618 HG11 VAL A 878      73.690  38.310  63.100  1.00  0.00           H
ATOM   3619 HG12 VAL A 878      74.350  36.960  61.960  1.00  0.00           H
ATOM   3620 HG13 VAL A 878      75.220  38.530  62.280  1.00  0.00           H
ATOM   3621  CG2 VAL A 878      75.940  38.000  64.770  1.00  0.00           C
ATOM   3622 HG21 VAL A 878      76.540  37.520  65.570  1.00  0.00           H
ATOM   3623 HG22 VAL A 878      75.170  38.620  65.280  1.00  0.00           H
ATOM   3624 HG23 VAL A 878      76.550  38.790  64.290  1.00  0.00           H
ATOM   3625  C   VAL A 878      73.600  36.970  65.580  1.00  0.00           C
ATOM   3626  O   VAL A 878      74.030  37.080  66.740  1.00  0.00           O
ATOM   3627  N   GLY A 879      72.350  37.450  65.190  1.00  0.00           N
ATOM   3628  HN  GLY A 879      72.080  37.490  64.220  1.00  0.00           H
ATOM   3629  CA  GLY A 879      71.420  38.070  66.160  1.00  0.00           C
ATOM   3630  HA1 GLY A 879      71.810  37.780  67.130  1.00  0.00           H
ATOM   3631  HA2 GLY A 879      70.390  37.780  66.070  1.00  0.00           H
ATOM   3632  C   GLY A 879      71.590  39.550  66.140  1.00  0.00           C
ATOM   3633  O   GLY A 879      72.660  40.050  66.540  1.00  0.00           O
ATOM   3634  N   VAL A 880      70.630  40.330  65.700  1.00  0.00           N
ATOM   3635  HN  VAL A 880      69.760  39.920  65.410  1.00  0.00           H
ATOM   3636  CA  VAL A 880      70.680  41.710  65.560  1.00  0.00           C
ATOM   3637  HA  VAL A 880      71.700  42.020  65.740  1.00  0.00           H
ATOM   3638  CB  VAL A 880      70.280  42.120  64.150  1.00  0.00           C
ATOM   3639  HB  VAL A 880      69.300  41.700  63.810  1.00  0.00           H
ATOM   3640  CG1 VAL A 880      70.300  43.640  64.010  1.00  0.00           C
ATOM   3641 HG11 VAL A 880      69.370  44.060  64.430  1.00  0.00           H
ATOM   3642 HG12 VAL A 880      70.230  43.950  62.940  1.00  0.00           H
ATOM   3643 HG13 VAL A 880      71.070  44.190  64.590  1.00  0.00           H
ATOM   3644  CG2 VAL A 880      71.360  41.460  63.290  1.00  0.00           C
ATOM   3645 HG21 VAL A 880      71.420  41.750  62.220  1.00  0.00           H
ATOM   3646 HG22 VAL A 880      71.160  40.390  63.190  1.00  0.00           H
ATOM   3647 HG23 VAL A 880      72.380  41.650  63.720  1.00  0.00           H
ATOM   3648  C   VAL A 880      69.760  42.420  66.580  1.00  0.00           C
ATOM   3649  O   VAL A 880      68.580  42.070  66.610  1.00  0.00           O
ATOM   3650  N   PRO A 881      70.190  43.380  67.400  1.00  0.00           N
ATOM   3651  CD  PRO A 881      71.560  43.650  67.780  1.00  0.00           C
ATOM   3652  HD1 PRO A 881      72.070  44.130  66.910  1.00  0.00           H
ATOM   3653  HD2 PRO A 881      72.030  42.670  68.040  1.00  0.00           H
ATOM   3654  CA  PRO A 881      69.260  44.390  67.960  1.00  0.00           C
ATOM   3655  HA  PRO A 881      68.690  43.810  68.660  1.00  0.00           H
ATOM   3656  CB  PRO A 881      70.250  45.420  68.610  1.00  0.00           C
ATOM   3657  HB1 PRO A 881      69.760  45.850  69.500  1.00  0.00           H
ATOM   3658  HB2 PRO A 881      70.480  46.310  68.000  1.00  0.00           H
ATOM   3659  CG  PRO A 881      71.530  44.650  68.900  1.00  0.00           C
ATOM   3660  HG1 PRO A 881      72.390  45.350  68.990  1.00  0.00           H
ATOM   3661  HG2 PRO A 881      71.440  44.060  69.840  1.00  0.00           H
ATOM   3662  C   PRO A 881      68.260  45.050  67.000  1.00  0.00           C
ATOM   3663  O   PRO A 881      68.680  45.590  66.020  1.00  0.00           O
ATOM   3664  N   SER A 882      66.970  45.050  67.320  1.00  0.00           N
ATOM   3665  HN  SER A 882      66.740  44.720  68.230  1.00  0.00           H
ATOM   3666  CA  SER A 882      65.830  45.440  66.440  1.00  0.00           C
ATOM   3667  HA  SER A 882      65.900  46.520  66.420  1.00  0.00           H
ATOM   3668  CB  SER A 882      65.880  45.030  64.990  1.00  0.00           C
ATOM   3669  HB1 SER A 882      64.900  45.240  64.480  1.00  0.00           H
ATOM   3670  HB2 SER A 882      66.040  43.930  65.000  1.00  0.00           H
ATOM   3671  OG  SER A 882      66.830  45.660  64.140  1.00  0.00           O
ATOM   3672  HG1 SER A 882      67.620  45.710  64.670  1.00  0.00           H
ATOM   3673  C   SER A 882      64.580  44.940  67.190  1.00  0.00           C
ATOM   3674  O   SER A 882      64.460  43.720  67.500  1.00  0.00           O
ATOM   3675  N   PRO A 883      63.670  45.790  67.570  1.00  0.00           N
ATOM   3676  CD  PRO A 883      63.850  47.240  67.800  1.00  0.00           C
ATOM   3677  HD1 PRO A 883      63.790  47.750  66.810  1.00  0.00           H
ATOM   3678  HD2 PRO A 883      64.770  47.360  68.410  1.00  0.00           H
ATOM   3679  CA  PRO A 883      62.250  45.300  67.900  1.00  0.00           C
ATOM   3680  HA  PRO A 883      62.230  44.960  68.920  1.00  0.00           H
ATOM   3681  CB  PRO A 883      61.530  46.630  68.080  1.00  0.00           C
ATOM   3682  HB1 PRO A 883      60.680  46.520  68.780  1.00  0.00           H
ATOM   3683  HB2 PRO A 883      61.060  46.860  67.090  1.00  0.00           H
ATOM   3684  CG  PRO A 883      62.550  47.680  68.580  1.00  0.00           C
ATOM   3685  HG1 PRO A 883      62.420  48.770  68.430  1.00  0.00           H
ATOM   3686  HG2 PRO A 883      62.650  47.600  69.690  1.00  0.00           H
ATOM   3687  C   PRO A 883      61.540  44.350  66.900  1.00  0.00           C
ATOM   3688  O   PRO A 883      61.720  44.600  65.690  1.00  0.00           O
ATOM   3689  N   LYS A 884      60.790  43.320  67.340  1.00  0.00           N
ATOM   3690  HN  LYS A 884      60.510  43.210  68.290  1.00  0.00           H
ATOM   3691  CA  LYS A 884      60.140  42.300  66.480  1.00  0.00           C
ATOM   3692  HA  LYS A 884      60.640  42.290  65.520  1.00  0.00           H
ATOM   3693  CB  LYS A 884      60.350  40.900  67.060  1.00  0.00           C
ATOM   3694  HB1 LYS A 884      59.780  40.150  66.450  1.00  0.00           H
ATOM   3695  HB2 LYS A 884      59.890  40.990  68.070  1.00  0.00           H
ATOM   3696  CG  LYS A 884      61.840  40.350  67.210  1.00  0.00           C
ATOM   3697  HG1 LYS A 884      61.730  39.270  67.460  1.00  0.00           H
ATOM   3698  HG2 LYS A 884      62.230  40.860  68.120  1.00  0.00           H
ATOM   3699  CD  LYS A 884      62.680  40.590  65.910  1.00  0.00           C
ATOM   3700  HD1 LYS A 884      62.670  41.690  65.910  1.00  0.00           H
ATOM   3701  HD2 LYS A 884      62.060  40.350  65.010  1.00  0.00           H
ATOM   3702  CE  LYS A 884      64.050  40.030  65.970  1.00  0.00           C
ATOM   3703  HE1 LYS A 884      64.650  40.250  66.860  1.00  0.00           H
ATOM   3704  HE2 LYS A 884      64.430  40.450  65.010  1.00  0.00           H
ATOM   3705  NZ  LYS A 884      63.950  38.550  65.800  1.00  0.00           N
ATOM   3706  HZ1 LYS A 884      63.600  38.070  66.660  1.00  0.00           H
ATOM   3707  HZ2 LYS A 884      64.960  38.320  65.690  1.00  0.00           H
ATOM   3708  HZ3 LYS A 884      63.310  38.370  65.000  1.00  0.00           H
ATOM   3709  C   LYS A 884      58.610  42.580  66.500  1.00  0.00           C
ATOM   3710  O   LYS A 884      58.040  43.030  67.500  1.00  0.00           O
ATOM   3711  N   LEU A 885      58.010  42.120  65.410  1.00  0.00           N
ATOM   3712  HN  LEU A 885      58.470  41.670  64.650  1.00  0.00           H
ATOM   3713  CA  LEU A 885      56.570  41.870  65.300  1.00  0.00           C
ATOM   3714  HA  LEU A 885      56.200  42.850  65.050  1.00  0.00           H
ATOM   3715  CB  LEU A 885      56.140  41.070  64.020  1.00  0.00           C
ATOM   3716  HB1 LEU A 885      56.550  40.050  64.170  1.00  0.00           H
ATOM   3717  HB2 LEU A 885      56.790  41.470  63.200  1.00  0.00           H
ATOM   3718  CG  LEU A 885      54.710  41.120  63.500  1.00  0.00           C
ATOM   3719  HG  LEU A 885      54.000  40.570  64.180  1.00  0.00           H
ATOM   3720  CD1 LEU A 885      54.130  42.450  63.350  1.00  0.00           C
ATOM   3721 HD11 LEU A 885      54.090  42.890  64.370  1.00  0.00           H
ATOM   3722 HD12 LEU A 885      53.080  42.520  62.960  1.00  0.00           H
ATOM   3723 HD13 LEU A 885      54.760  43.020  62.630  1.00  0.00           H
ATOM   3724  CD2 LEU A 885      54.750  40.390  62.180  1.00  0.00           C
ATOM   3725 HD21 LEU A 885      53.720  40.010  61.950  1.00  0.00           H
ATOM   3726 HD22 LEU A 885      55.340  39.440  62.190  1.00  0.00           H
ATOM   3727 HD23 LEU A 885      55.030  41.130  61.410  1.00  0.00           H
ATOM   3728  C   LEU A 885      55.810  41.350  66.530  1.00  0.00           C
ATOM   3729  O   LEU A 885      56.230  40.460  67.220  1.00  0.00           O
ATOM   3730  N   HSD A 886      54.600  41.930  66.870  1.00  0.00           N
ATOM   3731  HN  HSD A 886      54.210  42.670  66.340  1.00  0.00           H
ATOM   3732  CA  HSD A 886      53.730  41.350  67.880  1.00  0.00           C
ATOM   3733  HA  HSD A 886      54.330  40.660  68.460  1.00  0.00           H
ATOM   3734  CB  HSD A 886      53.080  42.440  68.790  1.00  0.00           C
ATOM   3735  HB1 HSD A 886      52.290  41.930  69.380  1.00  0.00           H
ATOM   3736  HB2 HSD A 886      52.550  43.170  68.140  1.00  0.00           H
ATOM   3737  ND1 HSD A 886      53.830  44.410  70.350  1.00  0.00           N
ATOM   3738  HD1 HSD A 886      52.900  44.790  70.370  1.00  0.00           H
ATOM   3739  CG  HSD A 886      54.090  43.240  69.650  1.00  0.00           C
ATOM   3740  CE1 HSD A 886      54.920  44.830  70.880  1.00  0.00           C
ATOM   3741  HE1 HSD A 886      55.000  45.840  71.300  1.00  0.00           H
ATOM   3742  NE2 HSD A 886      55.920  44.000  70.670  1.00  0.00           N
ATOM   3743  CD2 HSD A 886      55.410  42.960  69.840  1.00  0.00           C
ATOM   3744  HD2 HSD A 886      56.070  42.210  69.420  1.00  0.00           H
ATOM   3745  C   HSD A 886      52.700  40.550  67.200  1.00  0.00           C
ATOM   3746  O   HSD A 886      51.870  41.150  66.420  1.00  0.00           O
ATOM   3747  N   VAL A 887      52.600  39.170  67.480  1.00  0.00           N
ATOM   3748  HN  VAL A 887      53.350  38.770  68.010  1.00  0.00           H
ATOM   3749  CA  VAL A 887      51.490  38.300  67.150  1.00  0.00           C
ATOM   3750  HA  VAL A 887      50.690  38.880  66.690  1.00  0.00           H
ATOM   3751  CB  VAL A 887      51.910  37.220  66.200  1.00  0.00           C
ATOM   3752  HB  VAL A 887      51.060  36.530  66.010  1.00  0.00           H
ATOM   3753  CG1 VAL A 887      52.210  37.870  64.780  1.00  0.00           C
ATOM   3754 HG11 VAL A 887      53.130  38.500  64.780  1.00  0.00           H
ATOM   3755 HG12 VAL A 887      51.340  38.530  64.530  1.00  0.00           H
ATOM   3756 HG13 VAL A 887      52.240  37.170  63.920  1.00  0.00           H
ATOM   3757  CG2 VAL A 887      53.050  36.250  66.670  1.00  0.00           C
ATOM   3758 HG21 VAL A 887      53.610  35.870  65.780  1.00  0.00           H
ATOM   3759 HG22 VAL A 887      52.600  35.390  67.210  1.00  0.00           H
ATOM   3760 HG23 VAL A 887      53.850  36.740  67.250  1.00  0.00           H
ATOM   3761  C   VAL A 887      50.870  37.640  68.430  1.00  0.00           C
ATOM   3762  O   VAL A 887      51.660  37.040  69.210  1.00  0.00           O
ATOM   3763  N   PRO A 888      49.630  37.670  68.670  1.00  0.00           N
ATOM   3764  CD  PRO A 888      48.570  38.450  68.080  1.00  0.00           C
ATOM   3765  HD1 PRO A 888      48.100  37.930  67.210  1.00  0.00           H
ATOM   3766  HD2 PRO A 888      48.980  39.410  67.690  1.00  0.00           H
ATOM   3767  CA  PRO A 888      48.970  36.740  69.620  1.00  0.00           C
ATOM   3768  HA  PRO A 888      49.560  36.900  70.510  1.00  0.00           H
ATOM   3769  CB  PRO A 888      47.480  37.090  69.690  1.00  0.00           C
ATOM   3770  HB1 PRO A 888      47.060  37.120  70.710  1.00  0.00           H
ATOM   3771  HB2 PRO A 888      46.780  36.530  69.020  1.00  0.00           H
ATOM   3772  CG  PRO A 888      47.550  38.530  69.140  1.00  0.00           C
ATOM   3773  HG1 PRO A 888      46.520  38.890  68.880  1.00  0.00           H
ATOM   3774  HG2 PRO A 888      48.060  39.140  69.920  1.00  0.00           H
ATOM   3775  C   PRO A 888      49.210  35.290  69.250  1.00  0.00           C
ATOM   3776  O   PRO A 888      49.510  35.060  68.070  1.00  0.00           O
ATOM   3777  N   GLU A 889      49.160  34.340  70.220  1.00  0.00           N
ATOM   3778  HN  GLU A 889      48.960  34.490  71.180  1.00  0.00           H
ATOM   3779  CA  GLU A 889      49.500  32.930  69.900  1.00  0.00           C
ATOM   3780  HA  GLU A 889      49.700  32.780  68.840  1.00  0.00           H
ATOM   3781  CB  GLU A 889      50.660  32.480  70.850  1.00  0.00           C
ATOM   3782  HB1 GLU A 889      50.820  31.400  70.710  1.00  0.00           H
ATOM   3783  HB2 GLU A 889      50.430  32.760  71.910  1.00  0.00           H
ATOM   3784  CG  GLU A 889      51.980  33.220  70.480  1.00  0.00           C
ATOM   3785  HG1 GLU A 889      51.860  34.330  70.450  1.00  0.00           H
ATOM   3786  HG2 GLU A 889      52.230  32.810  69.470  1.00  0.00           H
ATOM   3787  CD  GLU A 889      53.190  32.920  71.360  1.00  0.00           C
ATOM   3788  OE1 GLU A 889      53.710  31.760  71.490  1.00  0.00           O
ATOM   3789  OE2 GLU A 889      53.710  33.890  71.950  1.00  0.00           O
ATOM   3790  C   GLU A 889      48.230  32.070  70.220  1.00  0.00           C
ATOM   3791  O   GLU A 889      47.360  32.430  71.010  1.00  0.00           O
ATOM   3792  N   LYS A 890      48.100  30.860  69.610  1.00  0.00           N
ATOM   3793  HN  LYS A 890      48.850  30.500  69.070  1.00  0.00           H
ATOM   3794  CA  LYS A 890      47.050  29.880  69.840  1.00  0.00           C
ATOM   3795  HA  LYS A 890      47.330  29.130  69.120  1.00  0.00           H
ATOM   3796  CB  LYS A 890      47.000  29.360  71.330  1.00  0.00           C
ATOM   3797  HB1 LYS A 890      46.090  28.790  71.630  1.00  0.00           H
ATOM   3798  HB2 LYS A 890      47.020  30.230  72.010  1.00  0.00           H
ATOM   3799  CG  LYS A 890      48.170  28.420  71.650  1.00  0.00           C
ATOM   3800  HG1 LYS A 890      49.120  29.000  71.680  1.00  0.00           H
ATOM   3801  HG2 LYS A 890      48.320  27.640  70.880  1.00  0.00           H
ATOM   3802  CD  LYS A 890      48.060  27.750  72.990  1.00  0.00           C
ATOM   3803  HD1 LYS A 890      47.340  26.910  73.020  1.00  0.00           H
ATOM   3804  HD2 LYS A 890      47.730  28.490  73.750  1.00  0.00           H
ATOM   3805  CE  LYS A 890      49.410  27.200  73.430  1.00  0.00           C
ATOM   3806  HE1 LYS A 890      50.150  27.990  73.660  1.00  0.00           H
ATOM   3807  HE2 LYS A 890      49.810  26.450  72.720  1.00  0.00           H
ATOM   3808  NZ  LYS A 890      49.280  26.660  74.820  1.00  0.00           N
ATOM   3809  HZ1 LYS A 890      48.350  26.260  75.040  1.00  0.00           H
ATOM   3810  HZ2 LYS A 890      49.470  27.310  75.620  1.00  0.00           H
ATOM   3811  HZ3 LYS A 890      50.010  25.940  75.000  1.00  0.00           H
ATOM   3812  C   LYS A 890      45.740  30.290  69.280  1.00  0.00           C
ATOM   3813  O   LYS A 890      44.680  29.790  69.660  1.00  0.00           O
ATOM   3814  N   PHE A 891      45.760  31.240  68.310  1.00  0.00           N
ATOM   3815  HN  PHE A 891      46.670  31.570  68.090  1.00  0.00           H
ATOM   3816  CA  PHE A 891      44.650  31.700  67.510  1.00  0.00           C
ATOM   3817  HA  PHE A 891      45.160  32.220  66.710  1.00  0.00           H
ATOM   3818  CB  PHE A 891      44.040  30.550  66.670  1.00  0.00           C
ATOM   3819  HB1 PHE A 891      43.680  29.720  67.310  1.00  0.00           H
ATOM   3820  HB2 PHE A 891      44.790  30.170  65.940  1.00  0.00           H
ATOM   3821  CG  PHE A 891      42.940  31.000  65.840  1.00  0.00           C
ATOM   3822  CD1 PHE A 891      41.600  30.810  66.240  1.00  0.00           C
ATOM   3823  HD1 PHE A 891      41.480  30.310  67.180  1.00  0.00           H
ATOM   3824  CE1 PHE A 891      40.560  31.420  65.480  1.00  0.00           C
ATOM   3825  HE1 PHE A 891      39.520  31.440  65.760  1.00  0.00           H
ATOM   3826  CZ  PHE A 891      40.910  31.970  64.260  1.00  0.00           C
ATOM   3827  HZ  PHE A 891      40.060  32.320  63.680  1.00  0.00           H
ATOM   3828  CD2 PHE A 891      43.220  31.800  64.740  1.00  0.00           C
ATOM   3829  HD2 PHE A 891      44.260  32.010  64.510  1.00  0.00           H
ATOM   3830  CE2 PHE A 891      42.250  32.190  63.870  1.00  0.00           C
ATOM   3831  HE2 PHE A 891      42.390  32.690  62.920  1.00  0.00           H
ATOM   3832  C   PHE A 891      43.810  32.540  68.360  1.00  0.00           C
ATOM   3833  O   PHE A 891      42.750  32.150  68.810  1.00  0.00           O
ATOM   3834  N   GLU A 892      44.310  33.770  68.580  1.00  0.00           N
ATOM   3835  HN  GLU A 892      45.180  34.100  68.230  1.00  0.00           H
ATOM   3836  CA  GLU A 892      43.460  34.810  69.240  1.00  0.00           C
ATOM   3837  HA  GLU A 892      42.430  34.510  69.120  1.00  0.00           H
ATOM   3838  CB  GLU A 892      43.820  35.010  70.800  1.00  0.00           C
ATOM   3839  HB1 GLU A 892      43.370  35.980  71.120  1.00  0.00           H
ATOM   3840  HB2 GLU A 892      44.880  35.290  70.930  1.00  0.00           H
ATOM   3841  CG  GLU A 892      43.210  33.880  71.690  1.00  0.00           C
ATOM   3842  HG1 GLU A 892      43.730  32.950  71.410  1.00  0.00           H
ATOM   3843  HG2 GLU A 892      42.110  33.770  71.590  1.00  0.00           H
ATOM   3844  CD  GLU A 892      43.340  34.170  73.230  1.00  0.00           C
ATOM   3845  OE1 GLU A 892      44.440  34.420  73.720  1.00  0.00           O
ATOM   3846  OE2 GLU A 892      42.340  33.880  73.910  1.00  0.00           O
ATOM   3847  C   GLU A 892      43.500  36.190  68.540  1.00  0.00           C
ATOM   3848  O   GLU A 892      44.500  36.620  67.920  1.00  0.00           O
ATOM   3849  N   PRO A 893      42.490  37.000  68.500  1.00  0.00           N
ATOM   3850  CD  PRO A 893      41.180  36.760  69.170  1.00  0.00           C
ATOM   3851  HD1 PRO A 893      41.310  36.130  70.080  1.00  0.00           H
ATOM   3852  HD2 PRO A 893      40.440  36.270  68.520  1.00  0.00           H
ATOM   3853  CA  PRO A 893      42.610  38.380  68.000  1.00  0.00           C
ATOM   3854  HA  PRO A 893      42.840  38.370  66.940  1.00  0.00           H
ATOM   3855  CB  PRO A 893      41.190  38.890  68.250  1.00  0.00           C
ATOM   3856  HB1 PRO A 893      40.570  38.740  67.340  1.00  0.00           H
ATOM   3857  HB2 PRO A 893      41.230  39.990  68.410  1.00  0.00           H
ATOM   3858  CG  PRO A 893      40.610  38.220  69.390  1.00  0.00           C
ATOM   3859  HG1 PRO A 893      40.870  38.630  70.400  1.00  0.00           H
ATOM   3860  HG2 PRO A 893      39.520  38.260  69.250  1.00  0.00           H
ATOM   3861  C   PRO A 893      43.650  39.350  68.680  1.00  0.00           C
ATOM   3862  O   PRO A 893      43.920  39.140  69.850  1.00  0.00           O
ATOM   3863  N   THR A 894      44.090  40.480  68.040  1.00  0.00           N
ATOM   3864  HN  THR A 894      43.810  40.680  67.110  1.00  0.00           H
ATOM   3865  CA  THR A 894      44.940  41.530  68.610  1.00  0.00           C
ATOM   3866  HA  THR A 894      45.860  41.110  68.990  1.00  0.00           H
ATOM   3867  CB  THR A 894      45.380  42.690  67.650  1.00  0.00           C
ATOM   3868  HB  THR A 894      44.510  43.270  67.280  1.00  0.00           H
ATOM   3869  OG1 THR A 894      46.060  42.050  66.550  1.00  0.00           O
ATOM   3870  HG1 THR A 894      45.460  41.560  65.990  1.00  0.00           H
ATOM   3871  CG2 THR A 894      46.430  43.550  68.360  1.00  0.00           C
ATOM   3872 HG21 THR A 894      47.360  42.990  68.550  1.00  0.00           H
ATOM   3873 HG22 THR A 894      46.140  43.990  69.340  1.00  0.00           H
ATOM   3874 HG23 THR A 894      46.680  44.380  67.660  1.00  0.00           H
ATOM   3875  C   THR A 894      44.230  42.260  69.740  1.00  0.00           C
ATOM   3876  O   THR A 894      44.840  42.460  70.830  1.00  0.00           O
ATOM   3877  N   HSD A 895      42.900  42.680  69.580  1.00  0.00           N
ATOM   3878  HN  HSD A 895      42.450  42.510  68.710  1.00  0.00           H
ATOM   3879  CA  HSD A 895      41.970  43.250  70.550  1.00  0.00           C
ATOM   3880  HA  HSD A 895      42.310  44.200  70.910  1.00  0.00           H
ATOM   3881  CB  HSD A 895      40.530  43.540  69.960  1.00  0.00           C
ATOM   3882  HB1 HSD A 895      40.010  42.660  69.540  1.00  0.00           H
ATOM   3883  HB2 HSD A 895      40.710  44.310  69.170  1.00  0.00           H
ATOM   3884  ND1 HSD A 895      39.840  44.950  72.030  1.00  0.00           N
ATOM   3885  HD1 HSD A 895      40.610  45.580  72.160  1.00  0.00           H
ATOM   3886  CG  HSD A 895      39.590  44.050  70.960  1.00  0.00           C
ATOM   3887  CE1 HSD A 895      38.630  45.140  72.690  1.00  0.00           C
ATOM   3888  HE1 HSD A 895      38.510  45.840  73.530  1.00  0.00           H
ATOM   3889  NE2 HSD A 895      37.640  44.530  72.070  1.00  0.00           N
ATOM   3890  CD2 HSD A 895      38.270  43.800  71.060  1.00  0.00           C
ATOM   3891  HD2 HSD A 895      37.670  43.490  70.220  1.00  0.00           H
ATOM   3892  C   HSD A 895      41.680  42.240  71.780  1.00  0.00           C
ATOM   3893  O   HSD A 895      41.120  41.180  71.580  1.00  0.00           O
ATOM   3894  N   PRO A 896      41.990  42.610  73.080  1.00  0.00           N
ATOM   3895  CD  PRO A 896      42.890  43.730  73.470  1.00  0.00           C
ATOM   3896  HD1 PRO A 896      42.410  44.740  73.400  1.00  0.00           H
ATOM   3897  HD2 PRO A 896      43.840  43.720  72.890  1.00  0.00           H
ATOM   3898  CA  PRO A 896      42.100  41.510  74.120  1.00  0.00           C
ATOM   3899  HA  PRO A 896      42.230  40.560  73.620  1.00  0.00           H
ATOM   3900  CB  PRO A 896      43.350  41.960  74.910  1.00  0.00           C
ATOM   3901  HB1 PRO A 896      44.210  41.550  74.330  1.00  0.00           H
ATOM   3902  HB2 PRO A 896      43.450  41.520  75.930  1.00  0.00           H
ATOM   3903  CG  PRO A 896      43.380  43.490  74.900  1.00  0.00           C
ATOM   3904  HG1 PRO A 896      42.660  43.990  75.590  1.00  0.00           H
ATOM   3905  HG2 PRO A 896      44.360  43.970  75.120  1.00  0.00           H
ATOM   3906  C   PRO A 896      40.890  41.430  74.920  1.00  0.00           C
ATOM   3907  O   PRO A 896      40.930  40.720  75.950  1.00  0.00           O
ATOM   3908  N   GLU A 897      39.730  41.960  74.500  1.00  0.00           N
ATOM   3909  HN  GLU A 897      39.710  42.270  73.550  1.00  0.00           H
ATOM   3910  CA  GLU A 897      38.490  42.020  75.370  1.00  0.00           C
ATOM   3911  HA  GLU A 897      38.790  41.740  76.370  1.00  0.00           H
ATOM   3912  CB  GLU A 897      38.100  43.500  75.740  1.00  0.00           C
ATOM   3913  HB1 GLU A 897      37.310  43.360  76.520  1.00  0.00           H
ATOM   3914  HB2 GLU A 897      37.680  43.930  74.800  1.00  0.00           H
ATOM   3915  CG  GLU A 897      39.110  44.400  76.420  1.00  0.00           C
ATOM   3916  HG1 GLU A 897      40.120  44.350  75.970  1.00  0.00           H
ATOM   3917  HG2 GLU A 897      39.110  43.950  77.440  1.00  0.00           H
ATOM   3918  CD  GLU A 897      38.600  45.840  76.400  1.00  0.00           C
ATOM   3919  OE1 GLU A 897      39.070  46.730  75.620  1.00  0.00           O
ATOM   3920  OE2 GLU A 897      37.860  46.020  77.400  1.00  0.00           O
ATOM   3921  C   GLU A 897      37.300  41.170  74.980  1.00  0.00           C
ATOM   3922  O   GLU A 897      36.220  41.460  75.470  1.00  0.00           O
ATOM   3923  N   ARG A 898      37.600  40.120  74.170  1.00  0.00           N
ATOM   3924  HN  ARG A 898      38.580  39.920  74.070  1.00  0.00           H
ATOM   3925  CA  ARG A 898      36.570  39.190  73.620  1.00  0.00           C
ATOM   3926  HA  ARG A 898      36.450  38.450  74.400  1.00  0.00           H
ATOM   3927  CB  ARG A 898      35.250  39.890  73.230  1.00  0.00           C
ATOM   3928  HB1 ARG A 898      34.670  40.250  74.110  1.00  0.00           H
ATOM   3929  HB2 ARG A 898      34.610  39.120  72.760  1.00  0.00           H
ATOM   3930  CG  ARG A 898      35.480  41.020  72.230  1.00  0.00           C
ATOM   3931  HG1 ARG A 898      35.860  40.600  71.270  1.00  0.00           H
ATOM   3932  HG2 ARG A 898      36.220  41.760  72.610  1.00  0.00           H
ATOM   3933  CD  ARG A 898      34.250  41.910  71.850  1.00  0.00           C
ATOM   3934  HD1 ARG A 898      33.900  42.450  72.760  1.00  0.00           H
ATOM   3935  HD2 ARG A 898      33.500  41.220  71.400  1.00  0.00           H
ATOM   3936  NE  ARG A 898      34.620  42.920  70.840  1.00  0.00           N
ATOM   3937  HE  ARG A 898      34.660  43.830  71.270  1.00  0.00           H
ATOM   3938  CZ  ARG A 898      34.890  42.820  69.580  1.00  0.00           C
ATOM   3939  NH1 ARG A 898      34.970  41.750  68.880  1.00  0.00           N
ATOM   3940 HH11 ARG A 898      35.320  41.730  67.950  1.00  0.00           H
ATOM   3941 HH12 ARG A 898      34.530  40.940  69.270  1.00  0.00           H
ATOM   3942  NH2 ARG A 898      35.160  43.930  68.940  1.00  0.00           N
ATOM   3943 HH21 ARG A 898      35.080  43.680  67.980  1.00  0.00           H
ATOM   3944 HH22 ARG A 898      34.590  44.700  69.220  1.00  0.00           H
ATOM   3945  C   ARG A 898      37.050  38.480  72.430  1.00  0.00           C
ATOM   3946  O   ARG A 898      37.870  39.000  71.660  1.00  0.00           O
ATOM   3947  N   GLY A 899      36.460  37.340  72.090  1.00  0.00           N
ATOM   3948  HN  GLY A 899      35.720  37.210  72.750  1.00  0.00           H
ATOM   3949  CA  GLY A 899      36.710  36.500  70.930  1.00  0.00           C
ATOM   3950  HA1 GLY A 899      36.150  35.600  71.120  1.00  0.00           H
ATOM   3951  HA2 GLY A 899      37.770  36.290  70.960  1.00  0.00           H
ATOM   3952  C   GLY A 899      36.370  37.090  69.620  1.00  0.00           C
ATOM   3953  O   GLY A 899      35.920  38.230  69.450  1.00  0.00           O
ATOM   3954  N   TRP A 900      36.600  36.330  68.610  1.00  0.00           N
ATOM   3955  HN  TRP A 900      36.890  35.390  68.800  1.00  0.00           H
ATOM   3956  CA  TRP A 900      36.530  36.610  67.180  1.00  0.00           C
ATOM   3957  HA  TRP A 900      37.260  37.400  67.000  1.00  0.00           H
ATOM   3958  CB  TRP A 900      37.100  35.470  66.390  1.00  0.00           C
ATOM   3959  HB1 TRP A 900      36.950  35.740  65.320  1.00  0.00           H
ATOM   3960  HB2 TRP A 900      36.500  34.540  66.500  1.00  0.00           H
ATOM   3961  CG  TRP A 900      38.550  35.120  66.530  1.00  0.00           C
ATOM   3962  CD1 TRP A 900      39.130  34.010  67.030  1.00  0.00           C
ATOM   3963  HD1 TRP A 900      38.550  33.220  67.510  1.00  0.00           H
ATOM   3964  NE1 TRP A 900      40.470  34.110  66.980  1.00  0.00           N
ATOM   3965  HE1 TRP A 900      41.080  33.380  67.200  1.00  0.00           H
ATOM   3966  CE2 TRP A 900      40.830  35.220  66.170  1.00  0.00           C
ATOM   3967  CD2 TRP A 900      39.560  35.930  65.920  1.00  0.00           C
ATOM   3968  CE3 TRP A 900      39.600  37.080  65.170  1.00  0.00           C
ATOM   3969  HE3 TRP A 900      38.730  37.680  64.960  1.00  0.00           H
ATOM   3970  CZ3 TRP A 900      40.790  37.360  64.470  1.00  0.00           C
ATOM   3971  HZ3 TRP A 900      40.890  38.210  63.800  1.00  0.00           H
ATOM   3972  CZ2 TRP A 900      42.030  35.640  65.640  1.00  0.00           C
ATOM   3973  HZ2 TRP A 900      42.950  35.130  65.860  1.00  0.00           H
ATOM   3974  CH2 TRP A 900      42.040  36.610  64.700  1.00  0.00           C
ATOM   3975  HH2 TRP A 900      43.010  36.830  64.280  1.00  0.00           H
ATOM   3976  C   TRP A 900      35.210  37.110  66.570  1.00  0.00           C
ATOM   3977  O   TRP A 900      35.160  37.960  65.650  1.00  0.00           O
ATOM   3978  N   ILE A 901      34.050  36.600  67.000  1.00  0.00           N
ATOM   3979  HN  ILE A 901      34.040  35.980  67.780  1.00  0.00           H
ATOM   3980  CA  ILE A 901      32.820  36.930  66.250  1.00  0.00           C
ATOM   3981  HA  ILE A 901      33.090  37.420  65.330  1.00  0.00           H
ATOM   3982  CB  ILE A 901      31.900  35.630  65.960  1.00  0.00           C
ATOM   3983  HB  ILE A 901      31.270  35.440  66.860  1.00  0.00           H
ATOM   3984  CG2 ILE A 901      31.060  35.990  64.660  1.00  0.00           C
ATOM   3985 HG21 ILE A 901      31.760  36.470  63.930  1.00  0.00           H
ATOM   3986 HG22 ILE A 901      30.360  36.830  64.840  1.00  0.00           H
ATOM   3987 HG23 ILE A 901      30.540  35.130  64.190  1.00  0.00           H
ATOM   3988  CG1 ILE A 901      32.640  34.340  65.680  1.00  0.00           C
ATOM   3989 HG11 ILE A 901      33.650  34.600  65.300  1.00  0.00           H
ATOM   3990 HG12 ILE A 901      32.200  33.700  64.890  1.00  0.00           H
ATOM   3991  CD  ILE A 901      32.850  33.440  66.910  1.00  0.00           C
ATOM   3992  HD1 ILE A 901      32.030  32.690  66.890  1.00  0.00           H
ATOM   3993  HD2 ILE A 901      32.760  34.050  67.850  1.00  0.00           H
ATOM   3994  HD3 ILE A 901      33.820  32.920  66.960  1.00  0.00           H
ATOM   3995  C   ILE A 901      31.990  37.950  67.060  1.00  0.00           C
ATOM   3996  O   ILE A 901      31.870  37.820  68.290  1.00  0.00           O
ATOM   3997  N   ILE A 902      31.520  38.990  66.360  1.00  0.00           N
ATOM   3998  HN  ILE A 902      31.580  39.030  65.370  1.00  0.00           H
ATOM   3999  CA  ILE A 902      30.790  40.100  66.930  1.00  0.00           C
ATOM   4000  HA  ILE A 902      30.710  39.850  67.980  1.00  0.00           H
ATOM   4001  CB  ILE A 902      31.520  41.420  66.890  1.00  0.00           C
ATOM   4002  HB  ILE A 902      32.250  41.450  67.730  1.00  0.00           H
ATOM   4003  CG2 ILE A 902      32.320  41.620  65.570  1.00  0.00           C
ATOM   4004 HG21 ILE A 902      33.190  40.940  65.420  1.00  0.00           H
ATOM   4005 HG22 ILE A 902      32.570  42.700  65.430  1.00  0.00           H
ATOM   4006 HG23 ILE A 902      31.580  41.450  64.760  1.00  0.00           H
ATOM   4007  CG1 ILE A 902      30.540  42.560  67.250  1.00  0.00           C
ATOM   4008 HG11 ILE A 902      29.890  42.250  68.090  1.00  0.00           H
ATOM   4009 HG12 ILE A 902      29.790  42.800  66.460  1.00  0.00           H
ATOM   4010  CD  ILE A 902      31.360  43.890  67.580  1.00  0.00           C
ATOM   4011  HD1 ILE A 902      32.280  43.710  68.170  1.00  0.00           H
ATOM   4012  HD2 ILE A 902      30.720  44.600  68.160  1.00  0.00           H
ATOM   4013  HD3 ILE A 902      31.780  44.400  66.690  1.00  0.00           H
ATOM   4014  C   ILE A 902      29.380  40.180  66.320  1.00  0.00           C
ATOM   4015  O   ILE A 902      29.250  40.150  65.140  1.00  0.00           O
ATOM   4016  N   SER A 903      28.310  40.370  67.140  1.00  0.00           N
ATOM   4017  HN  SER A 903      28.470  40.460  68.120  1.00  0.00           H
ATOM   4018  CA  SER A 903      26.910  40.280  66.600  1.00  0.00           C
ATOM   4019  HA  SER A 903      26.950  39.520  65.820  1.00  0.00           H
ATOM   4020  CB  SER A 903      25.900  39.980  67.670  1.00  0.00           C
ATOM   4021  HB1 SER A 903      25.780  40.710  68.500  1.00  0.00           H
ATOM   4022  HB2 SER A 903      26.280  39.080  68.190  1.00  0.00           H
ATOM   4023  OG  SER A 903      24.560  39.800  67.140  1.00  0.00           O
ATOM   4024  HG1 SER A 903      24.250  40.700  66.970  1.00  0.00           H
ATOM   4025  C   SER A 903      26.470  41.610  65.930  1.00  0.00           C
ATOM   4026  O   SER A 903      26.790  42.670  66.470  1.00  0.00           O
ATOM   4027  N   PRO A 904      25.820  41.680  64.780  1.00  0.00           N
ATOM   4028  CD  PRO A 904      25.780  40.560  63.820  1.00  0.00           C
ATOM   4029  HD1 PRO A 904      25.160  39.740  64.220  1.00  0.00           H
ATOM   4030  HD2 PRO A 904      26.810  40.200  63.650  1.00  0.00           H
ATOM   4031  CA  PRO A 904      25.000  42.810  64.350  1.00  0.00           C
ATOM   4032  HA  PRO A 904      25.750  43.580  64.210  1.00  0.00           H
ATOM   4033  CB  PRO A 904      24.220  42.270  63.080  1.00  0.00           C
ATOM   4034  HB1 PRO A 904      23.970  43.060  62.330  1.00  0.00           H
ATOM   4035  HB2 PRO A 904      23.300  41.830  63.510  1.00  0.00           H
ATOM   4036  CG  PRO A 904      25.170  41.200  62.570  1.00  0.00           C
ATOM   4037  HG1 PRO A 904      24.740  40.470  61.840  1.00  0.00           H
ATOM   4038  HG2 PRO A 904      26.000  41.640  62.000  1.00  0.00           H
ATOM   4039  C   PRO A 904      24.050  43.280  65.480  1.00  0.00           C
ATOM   4040  O   PRO A 904      23.680  42.480  66.310  1.00  0.00           O
ATOM   4041  N   LEU A 905      23.760  44.590  65.470  1.00  0.00           N
ATOM   4042  HN  LEU A 905      24.130  45.270  64.840  1.00  0.00           H
ATOM   4043  CA  LEU A 905      22.830  45.190  66.490  1.00  0.00           C
ATOM   4044  HA  LEU A 905      22.620  46.200  66.160  1.00  0.00           H
ATOM   4045  CB  LEU A 905      21.370  44.540  66.560  1.00  0.00           C
ATOM   4046  HB1 LEU A 905      20.840  44.980  67.430  1.00  0.00           H
ATOM   4047  HB2 LEU A 905      21.600  43.480  66.830  1.00  0.00           H
ATOM   4048  CG  LEU A 905      20.730  44.540  65.150  1.00  0.00           C
ATOM   4049  HG  LEU A 905      21.160  43.670  64.600  1.00  0.00           H
ATOM   4050  CD1 LEU A 905      19.200  44.440  65.470  1.00  0.00           C
ATOM   4051 HD11 LEU A 905      18.680  44.450  64.490  1.00  0.00           H
ATOM   4052 HD12 LEU A 905      18.840  45.260  66.120  1.00  0.00           H
ATOM   4053 HD13 LEU A 905      18.830  43.540  65.990  1.00  0.00           H
ATOM   4054  CD2 LEU A 905      20.950  45.760  64.210  1.00  0.00           C
ATOM   4055 HD21 LEU A 905      22.020  45.840  63.900  1.00  0.00           H
ATOM   4056 HD22 LEU A 905      20.670  46.710  64.710  1.00  0.00           H
ATOM   4057 HD23 LEU A 905      20.270  45.590  63.360  1.00  0.00           H
ATOM   4058  C   LEU A 905      23.440  45.350  67.870  1.00  0.00           C
ATOM   4059  O   LEU A 905      24.190  46.300  68.170  1.00  0.00           O
ATOM   4060  N   GLY A 906      23.350  44.350  68.770  1.00  0.00           N
ATOM   4061  HN  GLY A 906      22.880  43.490  68.600  1.00  0.00           H
ATOM   4062  CA  GLY A 906      23.880  44.520  70.100  1.00  0.00           C
ATOM   4063  HA1 GLY A 906      24.960  44.560  70.040  1.00  0.00           H
ATOM   4064  HA2 GLY A 906      23.490  43.690  70.670  1.00  0.00           H
ATOM   4065  C   GLY A 906      23.430  45.710  70.810  1.00  0.00           C
ATOM   4066  O   GLY A 906      22.220  45.880  70.900  1.00  0.00           O
ATOM   4067  N   ASP A 907      24.310  46.570  71.410  1.00  0.00           N
ATOM   4068  HN  ASP A 907      25.300  46.480  71.300  1.00  0.00           H
ATOM   4069  CA  ASP A 907      23.900  47.590  72.310  1.00  0.00           C
ATOM   4070  HA  ASP A 907      22.860  47.380  72.540  1.00  0.00           H
ATOM   4071  CB  ASP A 907      24.790  47.630  73.570  1.00  0.00           C
ATOM   4072  HB1 ASP A 907      24.330  48.330  74.300  1.00  0.00           H
ATOM   4073  HB2 ASP A 907      25.850  47.860  73.330  1.00  0.00           H
ATOM   4074  CG  ASP A 907      24.700  46.340  74.440  1.00  0.00           C
ATOM   4075  OD1 ASP A 907      23.570  45.730  74.520  1.00  0.00           O
ATOM   4076  OD2 ASP A 907      25.720  45.910  75.050  1.00  0.00           O
ATOM   4077  C   ASP A 907      23.880  48.950  71.600  1.00  0.00           C
ATOM   4078  O   ASP A 907      23.280  49.930  72.120  1.00  0.00           O
ATOM   4079  N   ASN A 908      24.430  49.010  70.360  1.00  0.00           N
ATOM   4080  HN  ASN A 908      24.740  48.230  69.820  1.00  0.00           H
ATOM   4081  CA  ASN A 908      24.490  50.290  69.640  1.00  0.00           C
ATOM   4082  HA  ASN A 908      25.190  50.890  70.200  1.00  0.00           H
ATOM   4083  CB  ASN A 908      25.060  50.210  68.240  1.00  0.00           C
ATOM   4084  HB1 ASN A 908      25.120  51.210  67.750  1.00  0.00           H
ATOM   4085  HB2 ASN A 908      24.510  49.570  67.510  1.00  0.00           H
ATOM   4086  CG  ASN A 908      26.460  49.550  68.220  1.00  0.00           C
ATOM   4087  OD1 ASN A 908      27.540  50.180  68.080  1.00  0.00           O
ATOM   4088  ND2 ASN A 908      26.440  48.180  68.450  1.00  0.00           N
ATOM   4089 HD21 ASN A 908      27.260  47.630  68.550  1.00  0.00           H
ATOM   4090 HD22 ASN A 908      25.620  47.620  68.540  1.00  0.00           H
ATOM   4091  C   ASN A 908      23.110  50.930  69.460  1.00  0.00           C
ATOM   4092  O   ASN A 908      22.260  50.260  68.890  1.00  0.00           O
ATOM   4093  N   PRO A 909      22.930  52.230  69.860  1.00  0.00           N
ATOM   4094  CD  PRO A 909      23.820  52.930  70.750  1.00  0.00           C
ATOM   4095  HD1 PRO A 909      24.760  53.290  70.260  1.00  0.00           H
ATOM   4096  HD2 PRO A 909      23.990  52.310  71.660  1.00  0.00           H
ATOM   4097  CA  PRO A 909      21.700  52.990  69.560  1.00  0.00           C
ATOM   4098  HA  PRO A 909      20.940  52.440  70.100  1.00  0.00           H
ATOM   4099  CB  PRO A 909      22.050  54.290  70.100  1.00  0.00           C
ATOM   4100  HB1 PRO A 909      21.160  54.880  70.430  1.00  0.00           H
ATOM   4101  HB2 PRO A 909      22.570  54.920  69.350  1.00  0.00           H
ATOM   4102  CG  PRO A 909      23.060  54.090  71.240  1.00  0.00           C
ATOM   4103  HG1 PRO A 909      23.740  54.960  71.410  1.00  0.00           H
ATOM   4104  HG2 PRO A 909      22.570  53.950  72.230  1.00  0.00           H
ATOM   4105  C   PRO A 909      21.310  52.950  68.060  1.00  0.00           C
ATOM   4106  O   PRO A 909      22.170  52.680  67.220  1.00  0.00           O
ATOM   4107  N   TRP A 910      20.060  53.170  67.810  1.00  0.00           N
ATOM   4108  HN  TRP A 910      19.370  53.210  68.520  1.00  0.00           H
ATOM   4109  CA  TRP A 910      19.610  53.150  66.410  1.00  0.00           C
ATOM   4110  HA  TRP A 910      20.030  52.240  65.990  1.00  0.00           H
ATOM   4111  CB  TRP A 910      18.130  53.050  66.160  1.00  0.00           C
ATOM   4112  HB1 TRP A 910      18.010  52.960  65.070  1.00  0.00           H
ATOM   4113  HB2 TRP A 910      17.780  54.050  66.540  1.00  0.00           H
ATOM   4114  CG  TRP A 910      17.390  51.930  66.880  1.00  0.00           C
ATOM   4115  CD1 TRP A 910      16.540  52.030  67.930  1.00  0.00           C
ATOM   4116  HD1 TRP A 910      16.350  52.960  68.440  1.00  0.00           H
ATOM   4117  NE1 TRP A 910      15.990  50.840  68.290  1.00  0.00           N
ATOM   4118  HE1 TRP A 910      15.500  50.740  69.130  1.00  0.00           H
ATOM   4119  CE2 TRP A 910      16.560  49.920  67.480  1.00  0.00           C
ATOM   4120  CD2 TRP A 910      17.530  50.540  66.660  1.00  0.00           C
ATOM   4121  CE3 TRP A 910      18.250  49.800  65.640  1.00  0.00           C
ATOM   4122  HE3 TRP A 910      18.910  50.290  64.940  1.00  0.00           H
ATOM   4123  CZ3 TRP A 910      18.090  48.410  65.640  1.00  0.00           C
ATOM   4124  HZ3 TRP A 910      18.710  47.840  64.970  1.00  0.00           H
ATOM   4125  CZ2 TRP A 910      16.420  48.500  67.380  1.00  0.00           C
ATOM   4126  HZ2 TRP A 910      15.780  48.070  68.140  1.00  0.00           H
ATOM   4127  CH2 TRP A 910      17.160  47.810  66.420  1.00  0.00           C
ATOM   4128  HH2 TRP A 910      16.830  46.790  66.260  1.00  0.00           H
ATOM   4129  C   TRP A 910      20.210  54.330  65.610  1.00  0.00           C
ATOM   4130  O   TRP A 910      20.490  54.140  64.440  1.00  0.00           O
ATOM   4131  N   TRP A 911      20.420  55.460  66.290  1.00  0.00           N
ATOM   4132  HN  TRP A 911      20.100  55.550  67.230  1.00  0.00           H
ATOM   4133  CA  TRP A 911      21.000  56.630  65.610  1.00  0.00           C
ATOM   4134  HA  TRP A 911      20.330  56.850  64.790  1.00  0.00           H
ATOM   4135  CB  TRP A 911      21.020  57.870  66.530  1.00  0.00           C
ATOM   4136  HB1 TRP A 911      19.950  57.960  66.840  1.00  0.00           H
ATOM   4137  HB2 TRP A 911      21.170  58.800  65.940  1.00  0.00           H
ATOM   4138  CG  TRP A 911      22.060  57.940  67.600  1.00  0.00           C
ATOM   4139  CD1 TRP A 911      21.920  57.720  68.990  1.00  0.00           C
ATOM   4140  HD1 TRP A 911      21.000  57.630  69.540  1.00  0.00           H
ATOM   4141  NE1 TRP A 911      23.130  57.740  69.660  1.00  0.00           N
ATOM   4142  HE1 TRP A 911      23.230  57.740  70.630  1.00  0.00           H
ATOM   4143  CE2 TRP A 911      24.110  58.090  68.720  1.00  0.00           C
ATOM   4144  CD2 TRP A 911      23.450  58.230  67.450  1.00  0.00           C
ATOM   4145  CE3 TRP A 911      24.150  58.610  66.360  1.00  0.00           C
ATOM   4146  HE3 TRP A 911      23.640  58.980  65.490  1.00  0.00           H
ATOM   4147  CZ3 TRP A 911      25.520  58.880  66.500  1.00  0.00           C
ATOM   4148  HZ3 TRP A 911      26.120  59.170  65.650  1.00  0.00           H
ATOM   4149  CZ2 TRP A 911      25.490  58.310  68.840  1.00  0.00           C
ATOM   4150  HZ2 TRP A 911      25.980  58.180  69.780  1.00  0.00           H
ATOM   4151  CH2 TRP A 911      26.210  58.810  67.750  1.00  0.00           C
ATOM   4152  HH2 TRP A 911      27.250  59.080  67.810  1.00  0.00           H
ATOM   4153  C   TRP A 911      22.420  56.260  65.120  1.00  0.00           C
ATOM   4154  O   TRP A 911      22.830  56.630  64.020  1.00  0.00           O
ATOM   4155  N   THR A 912      23.230  55.470  65.940  1.00  0.00           N
ATOM   4156  HN  THR A 912      22.760  54.930  66.640  1.00  0.00           H
ATOM   4157  CA  THR A 912      24.540  54.960  65.610  1.00  0.00           C
ATOM   4158  HA  THR A 912      25.150  55.810  65.350  1.00  0.00           H
ATOM   4159  CB  THR A 912      25.190  54.330  66.860  1.00  0.00           C
ATOM   4160  HB  THR A 912      24.630  53.390  67.040  1.00  0.00           H
ATOM   4161  OG1 THR A 912      25.180  55.170  68.000  1.00  0.00           O
ATOM   4162  HG1 THR A 912      24.800  55.990  67.680  1.00  0.00           H
ATOM   4163  CG2 THR A 912      26.590  53.780  66.590  1.00  0.00           C
ATOM   4164 HG21 THR A 912      27.050  53.330  67.500  1.00  0.00           H
ATOM   4165 HG22 THR A 912      27.240  54.600  66.230  1.00  0.00           H
ATOM   4166 HG23 THR A 912      26.510  52.980  65.810  1.00  0.00           H
ATOM   4167  C   THR A 912      24.540  54.010  64.470  1.00  0.00           C
ATOM   4168  O   THR A 912      25.460  54.070  63.670  1.00  0.00           O
ATOM   4169  N   LEU A 913      23.450  53.220  64.340  1.00  0.00           N
ATOM   4170  HN  LEU A 913      22.800  53.160  65.100  1.00  0.00           H
ATOM   4171  CA  LEU A 913      23.160  52.380  63.130  1.00  0.00           C
ATOM   4172  HA  LEU A 913      24.080  51.860  62.910  1.00  0.00           H
ATOM   4173  CB  LEU A 913      22.100  51.170  63.460  1.00  0.00           C
ATOM   4174  HB1 LEU A 913      21.110  51.700  63.510  1.00  0.00           H
ATOM   4175  HB2 LEU A 913      22.290  50.640  64.410  1.00  0.00           H
ATOM   4176  CG  LEU A 913      21.970  50.090  62.380  1.00  0.00           C
ATOM   4177  HG  LEU A 913      21.800  50.550  61.380  1.00  0.00           H
ATOM   4178  CD1 LEU A 913      23.170  49.150  62.390  1.00  0.00           C
ATOM   4179 HD11 LEU A 913      23.460  48.930  63.440  1.00  0.00           H
ATOM   4180 HD12 LEU A 913      24.010  49.640  61.870  1.00  0.00           H
ATOM   4181 HD13 LEU A 913      22.940  48.180  61.890  1.00  0.00           H
ATOM   4182  CD2 LEU A 913      20.690  49.240  62.660  1.00  0.00           C
ATOM   4183 HD21 LEU A 913      20.690  48.340  62.000  1.00  0.00           H
ATOM   4184 HD22 LEU A 913      19.780  49.820  62.370  1.00  0.00           H
ATOM   4185 HD23 LEU A 913      20.580  48.870  63.690  1.00  0.00           H
ATOM   4186  C   LEU A 913      22.800  53.020  61.830  1.00  0.00           C
ATOM   4187  O   LEU A 913      23.260  52.660  60.710  1.00  0.00           O
ATOM   4188  N   LEU A 914      21.930  54.030  61.910  1.00  0.00           N
ATOM   4189  HN  LEU A 914      21.590  54.350  62.790  1.00  0.00           H
ATOM   4190  CA  LEU A 914      21.570  54.920  60.880  1.00  0.00           C
ATOM   4191  HA  LEU A 914      21.190  54.360  60.040  1.00  0.00           H
ATOM   4192  CB  LEU A 914      20.430  55.880  61.380  1.00  0.00           C
ATOM   4193  HB1 LEU A 914      20.880  56.460  62.220  1.00  0.00           H
ATOM   4194  HB2 LEU A 914      19.550  55.280  61.700  1.00  0.00           H
ATOM   4195  CG  LEU A 914      19.840  56.750  60.280  1.00  0.00           C
ATOM   4196  HG  LEU A 914      20.670  57.380  59.900  1.00  0.00           H
ATOM   4197  CD1 LEU A 914      19.150  56.000  59.130  1.00  0.00           C
ATOM   4198 HD11 LEU A 914      19.910  55.250  58.830  1.00  0.00           H
ATOM   4199 HD12 LEU A 914      18.750  56.730  58.400  1.00  0.00           H
ATOM   4200 HD13 LEU A 914      18.300  55.420  59.540  1.00  0.00           H
ATOM   4201  CD2 LEU A 914      18.880  57.630  61.040  1.00  0.00           C
ATOM   4202 HD21 LEU A 914      18.330  58.300  60.360  1.00  0.00           H
ATOM   4203 HD22 LEU A 914      19.220  58.130  61.970  1.00  0.00           H
ATOM   4204 HD23 LEU A 914      18.080  56.930  61.340  1.00  0.00           H
ATOM   4205  C   LEU A 914      22.800  55.760  60.350  1.00  0.00           C
ATOM   4206  O   LEU A 914      23.060  55.880  59.160  1.00  0.00           O
ATOM   4207  N   ILE A 915      23.580  56.400  61.300  1.00  0.00           N
ATOM   4208  HN  ILE A 915      23.310  56.300  62.260  1.00  0.00           H
ATOM   4209  CA  ILE A 915      24.700  57.330  60.930  1.00  0.00           C
ATOM   4210  HA  ILE A 915      24.250  57.940  60.160  1.00  0.00           H
ATOM   4211  CB  ILE A 915      24.950  58.160  62.110  1.00  0.00           C
ATOM   4212  HB  ILE A 915      24.010  58.280  62.700  1.00  0.00           H
ATOM   4213  CG2 ILE A 915      25.930  57.360  63.100  1.00  0.00           C
ATOM   4214 HG21 ILE A 915      26.900  57.110  62.610  1.00  0.00           H
ATOM   4215 HG22 ILE A 915      25.500  56.390  63.430  1.00  0.00           H
ATOM   4216 HG23 ILE A 915      26.000  57.890  64.070  1.00  0.00           H
ATOM   4217  CG1 ILE A 915      25.450  59.570  61.710  1.00  0.00           C
ATOM   4218 HG11 ILE A 915      24.670  60.050  61.080  1.00  0.00           H
ATOM   4219 HG12 ILE A 915      26.470  59.520  61.250  1.00  0.00           H
ATOM   4220  CD  ILE A 915      25.560  60.530  62.990  1.00  0.00           C
ATOM   4221  HD1 ILE A 915      26.330  60.110  63.670  1.00  0.00           H
ATOM   4222  HD2 ILE A 915      24.620  60.730  63.540  1.00  0.00           H
ATOM   4223  HD3 ILE A 915      26.140  61.440  62.710  1.00  0.00           H
ATOM   4224  C   ILE A 915      25.940  56.660  60.330  1.00  0.00           C
ATOM   4225  O   ILE A 915      26.670  57.330  59.600  1.00  0.00           O
ATOM   4226  N   ALA A 916      26.150  55.390  60.610  1.00  0.00           N
ATOM   4227  HN  ALA A 916      25.570  54.850  61.210  1.00  0.00           H
ATOM   4228  CA  ALA A 916      27.090  54.590  59.940  1.00  0.00           C
ATOM   4229  HA  ALA A 916      28.110  54.890  60.140  1.00  0.00           H
ATOM   4230  CB  ALA A 916      27.000  53.210  60.540  1.00  0.00           C
ATOM   4231  HB1 ALA A 916      27.230  53.390  61.610  1.00  0.00           H
ATOM   4232  HB2 ALA A 916      27.660  52.440  60.070  1.00  0.00           H
ATOM   4233  HB3 ALA A 916      25.950  52.840  60.510  1.00  0.00           H
ATOM   4234  C   ALA A 916      27.020  54.470  58.380  1.00  0.00           C
ATOM   4235  O   ALA A 916      28.030  54.130  57.740  1.00  0.00           O
ATOM   4236  N   ALA A 917      25.880  54.850  57.820  1.00  0.00           N
ATOM   4237  HN  ALA A 917      25.130  54.840  58.490  1.00  0.00           H
ATOM   4238  CA  ALA A 917      25.730  54.920  56.350  1.00  0.00           C
ATOM   4239  HA  ALA A 917      25.840  53.950  55.890  1.00  0.00           H
ATOM   4240  CB  ALA A 917      24.240  55.370  56.150  1.00  0.00           C
ATOM   4241  HB1 ALA A 917      23.660  54.650  56.790  1.00  0.00           H
ATOM   4242  HB2 ALA A 917      24.050  55.420  55.060  1.00  0.00           H
ATOM   4243  HB3 ALA A 917      23.990  56.370  56.580  1.00  0.00           H
ATOM   4244  C   ALA A 917      26.620  56.000  55.670  1.00  0.00           C
ATOM   4245  O   ALA A 917      27.090  55.750  54.570  1.00  0.00           O
ATOM   4246  N   ILE A 918      26.790  57.200  56.270  1.00  0.00           N
ATOM   4247  HN  ILE A 918      26.550  57.250  57.240  1.00  0.00           H
ATOM   4248  CA  ILE A 918      27.690  58.250  55.820  1.00  0.00           C
ATOM   4249  HA  ILE A 918      27.540  58.460  54.770  1.00  0.00           H
ATOM   4250  CB  ILE A 918      27.520  59.500  56.640  1.00  0.00           C
ATOM   4251  HB  ILE A 918      27.520  59.290  57.730  1.00  0.00           H
ATOM   4252  CG2 ILE A 918      28.520  60.620  56.220  1.00  0.00           C
ATOM   4253 HG21 ILE A 918      29.580  60.300  56.190  1.00  0.00           H
ATOM   4254 HG22 ILE A 918      28.460  61.550  56.830  1.00  0.00           H
ATOM   4255 HG23 ILE A 918      28.170  60.800  55.180  1.00  0.00           H
ATOM   4256  CG1 ILE A 918      26.100  60.040  56.440  1.00  0.00           C
ATOM   4257 HG11 ILE A 918      25.310  59.260  56.520  1.00  0.00           H
ATOM   4258 HG12 ILE A 918      26.000  60.600  55.490  1.00  0.00           H
ATOM   4259  CD  ILE A 918      25.760  61.070  57.510  1.00  0.00           C
ATOM   4260  HD1 ILE A 918      26.460  61.930  57.580  1.00  0.00           H
ATOM   4261  HD2 ILE A 918      25.790  60.670  58.550  1.00  0.00           H
ATOM   4262  HD3 ILE A 918      24.730  61.470  57.440  1.00  0.00           H
ATOM   4263  C   ILE A 918      29.180  57.780  55.720  1.00  0.00           C
ATOM   4264  O   ILE A 918      29.810  57.920  54.670  1.00  0.00           O
ATOM   4265  N   PRO A 919      29.790  57.140  56.730  1.00  0.00           N
ATOM   4266  CD  PRO A 919      29.440  57.380  58.090  1.00  0.00           C
ATOM   4267  HD1 PRO A 919      28.560  56.710  58.250  1.00  0.00           H
ATOM   4268  HD2 PRO A 919      29.230  58.460  58.300  1.00  0.00           H
ATOM   4269  CA  PRO A 919      31.140  56.530  56.530  1.00  0.00           C
ATOM   4270  HA  PRO A 919      31.850  57.250  56.130  1.00  0.00           H
ATOM   4271  CB  PRO A 919      31.430  56.080  58.050  1.00  0.00           C
ATOM   4272  HB1 PRO A 919      32.510  56.060  58.280  1.00  0.00           H
ATOM   4273  HB2 PRO A 919      30.950  55.090  58.170  1.00  0.00           H
ATOM   4274  CG  PRO A 919      30.650  57.010  59.010  1.00  0.00           C
ATOM   4275  HG1 PRO A 919      30.370  56.530  59.970  1.00  0.00           H
ATOM   4276  HG2 PRO A 919      31.240  57.880  59.390  1.00  0.00           H
ATOM   4277  C   PRO A 919      31.260  55.400  55.490  1.00  0.00           C
ATOM   4278  O   PRO A 919      32.250  55.370  54.770  1.00  0.00           O
ATOM   4279  N   ALA A 920      30.240  54.510  55.430  1.00  0.00           N
ATOM   4280  HN  ALA A 920      29.460  54.630  56.040  1.00  0.00           H
ATOM   4281  CA  ALA A 920      30.140  53.370  54.500  1.00  0.00           C
ATOM   4282  HA  ALA A 920      31.080  52.840  54.450  1.00  0.00           H
ATOM   4283  CB  ALA A 920      29.080  52.390  54.920  1.00  0.00           C
ATOM   4284  HB1 ALA A 920      28.030  52.760  54.800  1.00  0.00           H
ATOM   4285  HB2 ALA A 920      29.280  51.950  55.920  1.00  0.00           H
ATOM   4286  HB3 ALA A 920      29.080  51.550  54.190  1.00  0.00           H
ATOM   4287  C   ALA A 920      29.910  53.740  53.050  1.00  0.00           C
ATOM   4288  O   ALA A 920      30.540  53.240  52.080  1.00  0.00           O
ATOM   4289  N   LEU A 921      29.070  54.840  52.720  1.00  0.00           N
ATOM   4290  HN  LEU A 921      28.600  55.350  53.440  1.00  0.00           H
ATOM   4291  CA  LEU A 921      28.990  55.410  51.410  1.00  0.00           C
ATOM   4292  HA  LEU A 921      28.750  54.600  50.740  1.00  0.00           H
ATOM   4293  CB  LEU A 921      27.870  56.460  51.550  1.00  0.00           C
ATOM   4294  HB1 LEU A 921      28.050  57.310  52.240  1.00  0.00           H
ATOM   4295  HB2 LEU A 921      26.890  55.980  51.770  1.00  0.00           H
ATOM   4296  CG  LEU A 921      27.750  57.260  50.240  1.00  0.00           C
ATOM   4297  HG  LEU A 921      28.690  57.790  49.980  1.00  0.00           H
ATOM   4298  CD1 LEU A 921      27.410  56.330  49.040  1.00  0.00           C
ATOM   4299 HD11 LEU A 921      28.220  55.660  48.700  1.00  0.00           H
ATOM   4300 HD12 LEU A 921      27.060  56.930  48.170  1.00  0.00           H
ATOM   4301 HD13 LEU A 921      26.620  55.580  49.270  1.00  0.00           H
ATOM   4302  CD2 LEU A 921      26.580  58.200  50.330  1.00  0.00           C
ATOM   4303 HD21 LEU A 921      25.680  57.560  50.410  1.00  0.00           H
ATOM   4304 HD22 LEU A 921      26.480  58.780  49.390  1.00  0.00           H
ATOM   4305 HD23 LEU A 921      26.450  58.850  51.220  1.00  0.00           H
ATOM   4306  C   LEU A 921      30.330  55.930  50.930  1.00  0.00           C
ATOM   4307  O   LEU A 921      30.730  55.720  49.810  1.00  0.00           O
ATOM   4308  N   LEU A 922      31.160  56.610  51.820  1.00  0.00           N
ATOM   4309  HN  LEU A 922      30.870  56.960  52.710  1.00  0.00           H
ATOM   4310  CA  LEU A 922      32.510  56.970  51.510  1.00  0.00           C
ATOM   4311  HA  LEU A 922      32.540  57.510  50.570  1.00  0.00           H
ATOM   4312  CB  LEU A 922      32.950  57.880  52.640  1.00  0.00           C
ATOM   4313  HB1 LEU A 922      33.970  58.240  52.360  1.00  0.00           H
ATOM   4314  HB2 LEU A 922      33.000  57.360  53.620  1.00  0.00           H
ATOM   4315  CG  LEU A 922      32.230  59.230  52.890  1.00  0.00           C
ATOM   4316  HG  LEU A 922      31.180  59.040  53.210  1.00  0.00           H
ATOM   4317  CD1 LEU A 922      33.080  59.930  53.940  1.00  0.00           C
ATOM   4318 HD11 LEU A 922      34.050  60.150  53.430  1.00  0.00           H
ATOM   4319 HD12 LEU A 922      33.180  59.410  54.910  1.00  0.00           H
ATOM   4320 HD13 LEU A 922      32.590  60.900  54.180  1.00  0.00           H
ATOM   4321  CD2 LEU A 922      32.130  59.990  51.580  1.00  0.00           C
ATOM   4322 HD21 LEU A 922      33.140  60.340  51.270  1.00  0.00           H
ATOM   4323 HD22 LEU A 922      31.470  60.880  51.690  1.00  0.00           H
ATOM   4324 HD23 LEU A 922      31.670  59.330  50.820  1.00  0.00           H
ATOM   4325  C   LEU A 922      33.510  55.810  51.450  1.00  0.00           C
ATOM   4326  O   LEU A 922      34.410  55.830  50.590  1.00  0.00           O
ATOM   4327  N   CYS A 923      33.430  54.810  52.310  1.00  0.00           N
ATOM   4328  HN  CYS A 923      32.720  54.750  53.000  1.00  0.00           H
ATOM   4329  CA  CYS A 923      34.310  53.680  52.190  1.00  0.00           C
ATOM   4330  HA  CYS A 923      35.330  54.010  52.130  1.00  0.00           H
ATOM   4331  CB  CYS A 923      34.110  52.950  53.520  1.00  0.00           C
ATOM   4332  HB1 CYS A 923      33.010  52.850  53.600  1.00  0.00           H
ATOM   4333  HB2 CYS A 923      34.430  53.660  54.310  1.00  0.00           H
ATOM   4334  SG  CYS A 923      34.940  51.370  53.760  1.00  0.00           S
ATOM   4335  HG1 CYS A 923      34.240  50.570  52.980  1.00  0.00           H
ATOM   4336  C   CYS A 923      34.110  52.950  51.000  1.00  0.00           C
ATOM   4337  O   CYS A 923      35.110  52.490  50.370  1.00  0.00           O
ATOM   4338  N   THR A 924      32.860  52.820  50.490  1.00  0.00           N
ATOM   4339  HN  THR A 924      32.080  53.160  51.020  1.00  0.00           H
ATOM   4340  CA  THR A 924      32.570  52.220  49.190  1.00  0.00           C
ATOM   4341  HA  THR A 924      32.890  51.190  49.220  1.00  0.00           H
ATOM   4342  CB  THR A 924      31.010  52.120  49.080  1.00  0.00           C
ATOM   4343  HB  THR A 924      30.640  53.170  49.070  1.00  0.00           H
ATOM   4344  OG1 THR A 924      30.440  51.420  50.200  1.00  0.00           O
ATOM   4345  HG1 THR A 924      30.740  51.960  50.930  1.00  0.00           H
ATOM   4346  CG2 THR A 924      30.600  51.260  47.910  1.00  0.00           C
ATOM   4347 HG21 THR A 924      31.230  50.350  47.820  1.00  0.00           H
ATOM   4348 HG22 THR A 924      30.760  51.760  46.920  1.00  0.00           H
ATOM   4349 HG23 THR A 924      29.550  50.910  47.880  1.00  0.00           H
ATOM   4350  C   THR A 924      33.310  52.740  48.020  1.00  0.00           C
ATOM   4351  O   THR A 924      33.830  51.970  47.130  1.00  0.00           O
ATOM   4352  N   ILE A 925      33.380  54.090  47.910  1.00  0.00           N
ATOM   4353  HN  ILE A 925      32.850  54.650  48.560  1.00  0.00           H
ATOM   4354  CA  ILE A 925      34.340  54.750  47.020  1.00  0.00           C
ATOM   4355  HA  ILE A 925      34.000  54.470  46.030  1.00  0.00           H
ATOM   4356  CB  ILE A 925      34.450  56.230  47.340  1.00  0.00           C
ATOM   4357  HB  ILE A 925      34.730  56.410  48.410  1.00  0.00           H
ATOM   4358  CG2 ILE A 925      35.540  56.850  46.420  1.00  0.00           C
ATOM   4359 HG21 ILE A 925      36.530  56.550  46.790  1.00  0.00           H
ATOM   4360 HG22 ILE A 925      35.530  57.960  46.490  1.00  0.00           H
ATOM   4361 HG23 ILE A 925      35.430  56.580  45.350  1.00  0.00           H
ATOM   4362  CG1 ILE A 925      33.060  56.900  47.160  1.00  0.00           C
ATOM   4363 HG11 ILE A 925      32.280  56.270  47.630  1.00  0.00           H
ATOM   4364 HG12 ILE A 925      32.820  56.890  46.070  1.00  0.00           H
ATOM   4365  CD  ILE A 925      32.960  58.280  47.760  1.00  0.00           C
ATOM   4366  HD1 ILE A 925      33.350  58.380  48.790  1.00  0.00           H
ATOM   4367  HD2 ILE A 925      31.880  58.510  47.830  1.00  0.00           H
ATOM   4368  HD3 ILE A 925      33.520  59.020  47.140  1.00  0.00           H
ATOM   4369  C   ILE A 925      35.720  54.130  47.030  1.00  0.00           C
ATOM   4370  O   ILE A 925      36.210  53.790  45.950  1.00  0.00           O
ATOM   4371  N   LEU A 926      36.400  53.950  48.190  1.00  0.00           N
ATOM   4372  HN  LEU A 926      35.970  54.200  49.060  1.00  0.00           H
ATOM   4373  CA  LEU A 926      37.800  53.420  48.280  1.00  0.00           C
ATOM   4374  HA  LEU A 926      38.510  54.030  47.740  1.00  0.00           H
ATOM   4375  CB  LEU A 926      38.260  53.430  49.830  1.00  0.00           C
ATOM   4376  HB1 LEU A 926      39.260  52.950  49.890  1.00  0.00           H
ATOM   4377  HB2 LEU A 926      37.550  52.750  50.340  1.00  0.00           H
ATOM   4378  CG  LEU A 926      38.230  54.750  50.530  1.00  0.00           C
ATOM   4379  HG  LEU A 926      37.180  55.130  50.490  1.00  0.00           H
ATOM   4380  CD1 LEU A 926      38.460  54.580  51.970  1.00  0.00           C
ATOM   4381 HD11 LEU A 926      39.530  54.480  52.270  1.00  0.00           H
ATOM   4382 HD12 LEU A 926      37.960  53.670  52.370  1.00  0.00           H
ATOM   4383 HD13 LEU A 926      38.230  55.430  52.640  1.00  0.00           H
ATOM   4384  CD2 LEU A 926      39.000  55.930  49.900  1.00  0.00           C
ATOM   4385 HD21 LEU A 926      39.110  56.780  50.600  1.00  0.00           H
ATOM   4386 HD22 LEU A 926      38.760  56.370  48.910  1.00  0.00           H
ATOM   4387 HD23 LEU A 926      39.990  55.470  49.690  1.00  0.00           H
ATOM   4388  C   LEU A 926      37.940  52.000  47.720  1.00  0.00           C
ATOM   4389  O   LEU A 926      38.840  51.650  46.940  1.00  0.00           O
ATOM   4390  N   ILE A 927      37.000  51.140  48.200  1.00  0.00           N
ATOM   4391  HN  ILE A 927      36.310  51.580  48.770  1.00  0.00           H
ATOM   4392  CA  ILE A 927      36.760  49.760  47.840  1.00  0.00           C
ATOM   4393  HA  ILE A 927      37.670  49.220  48.080  1.00  0.00           H
ATOM   4394  CB  ILE A 927      35.550  49.090  48.570  1.00  0.00           C
ATOM   4395  HB  ILE A 927      34.610  49.610  48.280  1.00  0.00           H
ATOM   4396  CG2 ILE A 927      35.550  47.620  48.090  1.00  0.00           C
ATOM   4397 HG21 ILE A 927      36.550  47.150  48.170  1.00  0.00           H
ATOM   4398 HG22 ILE A 927      35.230  47.620  47.030  1.00  0.00           H
ATOM   4399 HG23 ILE A 927      34.880  46.910  48.620  1.00  0.00           H
ATOM   4400  CG1 ILE A 927      35.740  49.110  50.050  1.00  0.00           C
ATOM   4401 HG11 ILE A 927      34.790  48.780  50.520  1.00  0.00           H
ATOM   4402 HG12 ILE A 927      35.920  50.140  50.440  1.00  0.00           H
ATOM   4403  CD  ILE A 927      36.880  48.300  50.780  1.00  0.00           C
ATOM   4404  HD1 ILE A 927      36.930  48.430  51.880  1.00  0.00           H
ATOM   4405  HD2 ILE A 927      37.850  48.730  50.420  1.00  0.00           H
ATOM   4406  HD3 ILE A 927      36.880  47.220  50.520  1.00  0.00           H
ATOM   4407  C   ILE A 927      36.600  49.590  46.280  1.00  0.00           C
ATOM   4408  O   ILE A 927      37.310  48.770  45.700  1.00  0.00           O
ATOM   4409  N   PHE A 928      35.690  50.330  45.700  1.00  0.00           N
ATOM   4410  HN  PHE A 928      35.320  51.070  46.250  1.00  0.00           H
ATOM   4411  CA  PHE A 928      35.420  50.270  44.250  1.00  0.00           C
ATOM   4412  HA  PHE A 928      35.030  49.290  44.040  1.00  0.00           H
ATOM   4413  CB  PHE A 928      34.300  51.290  43.920  1.00  0.00           C
ATOM   4414  HB1 PHE A 928      34.580  52.190  44.490  1.00  0.00           H
ATOM   4415  HB2 PHE A 928      33.350  50.800  44.260  1.00  0.00           H
ATOM   4416  CG  PHE A 928      34.110  51.560  42.390  1.00  0.00           C
ATOM   4417  CD1 PHE A 928      33.730  50.540  41.510  1.00  0.00           C
ATOM   4418  HD1 PHE A 928      33.290  49.620  41.860  1.00  0.00           H
ATOM   4419  CE1 PHE A 928      33.600  50.760  40.120  1.00  0.00           C
ATOM   4420  HE1 PHE A 928      33.420  49.940  39.440  1.00  0.00           H
ATOM   4421  CZ  PHE A 928      33.840  52.020  39.650  1.00  0.00           C
ATOM   4422  HZ  PHE A 928      33.750  52.190  38.590  1.00  0.00           H
ATOM   4423  CD2 PHE A 928      34.440  52.860  41.840  1.00  0.00           C
ATOM   4424  HD2 PHE A 928      34.800  53.650  42.480  1.00  0.00           H
ATOM   4425  CE2 PHE A 928      34.170  53.080  40.460  1.00  0.00           C
ATOM   4426  HE2 PHE A 928      34.230  54.080  40.060  1.00  0.00           H
ATOM   4427  C   PHE A 928      36.630  50.550  43.330  1.00  0.00           C
ATOM   4428  O   PHE A 928      36.980  49.720  42.530  1.00  0.00           O
ATOM   4429  N   MET A 929      37.390  51.620  43.660  1.00  0.00           N
ATOM   4430  HN  MET A 929      37.090  52.210  44.410  1.00  0.00           H
ATOM   4431  CA  MET A 929      38.530  52.070  42.990  1.00  0.00           C
ATOM   4432  HA  MET A 929      38.300  52.260  41.950  1.00  0.00           H
ATOM   4433  CB  MET A 929      39.140  53.370  43.700  1.00  0.00           C
ATOM   4434  HB1 MET A 929      40.210  53.470  43.390  1.00  0.00           H
ATOM   4435  HB2 MET A 929      39.100  53.070  44.770  1.00  0.00           H
ATOM   4436  CG  MET A 929      38.450  54.740  43.380  1.00  0.00           C
ATOM   4437  HG1 MET A 929      38.740  55.510  44.140  1.00  0.00           H
ATOM   4438  HG2 MET A 929      37.350  54.570  43.450  1.00  0.00           H
ATOM   4439  SD  MET A 929      38.990  55.280  41.770  1.00  0.00           S
ATOM   4440  CE  MET A 929      39.280  56.910  42.390  1.00  0.00           C
ATOM   4441  HE1 MET A 929      40.170  56.920  43.050  1.00  0.00           H
ATOM   4442  HE2 MET A 929      38.430  57.390  42.930  1.00  0.00           H
ATOM   4443  HE3 MET A 929      39.410  57.560  41.490  1.00  0.00           H
ATOM   4444  C   MET A 929      39.620  51.020  42.960  1.00  0.00           C
ATOM   4445  O   MET A 929      40.040  50.650  41.860  1.00  0.00           O
ATOM   4446  N   ASP A 930      40.070  50.470  44.140  1.00  0.00           N
ATOM   4447  HN  ASP A 930      39.630  50.690  45.010  1.00  0.00           H
ATOM   4448  CA  ASP A 930      41.060  49.500  44.290  1.00  0.00           C
ATOM   4449  HA  ASP A 930      42.000  49.870  43.920  1.00  0.00           H
ATOM   4450  CB  ASP A 930      41.360  49.350  45.880  1.00  0.00           C
ATOM   4451  HB1 ASP A 930      40.770  48.560  46.380  1.00  0.00           H
ATOM   4452  HB2 ASP A 930      41.070  50.310  46.370  1.00  0.00           H
ATOM   4453  CG  ASP A 930      42.860  49.160  46.100  1.00  0.00           C
ATOM   4454  OD1 ASP A 930      43.670  48.900  45.190  1.00  0.00           O
ATOM   4455  OD2 ASP A 930      43.280  49.160  47.290  1.00  0.00           O
ATOM   4456  C   ASP A 930      40.730  48.190  43.660  1.00  0.00           C
ATOM   4457  O   ASP A 930      41.580  47.570  43.070  1.00  0.00           O
ATOM   4458  N   GLN A 931      39.490  47.670  43.710  1.00  0.00           N
ATOM   4459  HN  GLN A 931      38.680  48.040  44.170  1.00  0.00           H
ATOM   4460  CA  GLN A 931      39.090  46.590  42.790  1.00  0.00           C
ATOM   4461  HA  GLN A 931      39.780  45.780  42.920  1.00  0.00           H
ATOM   4462  CB  GLN A 931      37.560  46.300  43.200  1.00  0.00           C
ATOM   4463  HB1 GLN A 931      37.170  45.740  42.330  1.00  0.00           H
ATOM   4464  HB2 GLN A 931      36.990  47.230  43.410  1.00  0.00           H
ATOM   4465  CG  GLN A 931      37.360  45.320  44.540  1.00  0.00           C
ATOM   4466  HG1 GLN A 931      36.330  44.900  44.630  1.00  0.00           H
ATOM   4467  HG2 GLN A 931      37.720  45.860  45.440  1.00  0.00           H
ATOM   4468  CD  GLN A 931      38.240  44.130  44.390  1.00  0.00           C
ATOM   4469  OE1 GLN A 931      39.330  44.120  44.990  1.00  0.00           O
ATOM   4470  NE2 GLN A 931      37.910  43.170  43.550  1.00  0.00           N
ATOM   4471 HE21 GLN A 931      38.470  42.380  43.310  1.00  0.00           H
ATOM   4472 HE22 GLN A 931      36.990  43.310  43.170  1.00  0.00           H
ATOM   4473  C   GLN A 931      39.080  46.990  41.270  1.00  0.00           C
ATOM   4474  O   GLN A 931      39.750  46.340  40.470  1.00  0.00           O
ATOM   4475  N   GLN A 932      38.350  48.050  40.840  1.00  0.00           N
ATOM   4476  HN  GLN A 932      37.830  48.600  41.490  1.00  0.00           H
ATOM   4477  CA  GLN A 932      38.060  48.250  39.380  1.00  0.00           C
ATOM   4478  HA  GLN A 932      37.660  47.380  38.880  1.00  0.00           H
ATOM   4479  CB  GLN A 932      36.930  49.290  39.410  1.00  0.00           C
ATOM   4480  HB1 GLN A 932      37.360  50.250  39.770  1.00  0.00           H
ATOM   4481  HB2 GLN A 932      36.150  48.940  40.110  1.00  0.00           H
ATOM   4482  CG  GLN A 932      36.220  49.710  38.070  1.00  0.00           C
ATOM   4483  HG1 GLN A 932      36.960  50.190  37.390  1.00  0.00           H
ATOM   4484  HG2 GLN A 932      35.430  50.440  38.310  1.00  0.00           H
ATOM   4485  CD  GLN A 932      35.620  48.510  37.360  1.00  0.00           C
ATOM   4486  OE1 GLN A 932      34.370  48.250  37.420  1.00  0.00           O
ATOM   4487  NE2 GLN A 932      36.430  47.660  36.740  1.00  0.00           N
ATOM   4488 HE21 GLN A 932      37.420  47.740  36.770  1.00  0.00           H
ATOM   4489 HE22 GLN A 932      36.020  46.770  36.540  1.00  0.00           H
ATOM   4490  C   GLN A 932      39.190  48.640  38.470  1.00  0.00           C
ATOM   4491  O   GLN A 932      39.280  48.150  37.280  1.00  0.00           O
ATOM   4492  N   ILE A 933      40.080  49.450  39.000  1.00  0.00           N
ATOM   4493  HN  ILE A 933      39.930  49.770  39.940  1.00  0.00           H
ATOM   4494  CA  ILE A 933      41.270  49.850  38.360  1.00  0.00           C
ATOM   4495  HA  ILE A 933      40.960  50.220  37.400  1.00  0.00           H
ATOM   4496  CB  ILE A 933      41.990  50.950  39.210  1.00  0.00           C
ATOM   4497  HB  ILE A 933      42.340  50.530  40.180  1.00  0.00           H
ATOM   4498  CG2 ILE A 933      43.160  51.430  38.290  1.00  0.00           C
ATOM   4499 HG21 ILE A 933      43.780  52.030  38.980  1.00  0.00           H
ATOM   4500 HG22 ILE A 933      42.760  52.010  37.440  1.00  0.00           H
ATOM   4501 HG23 ILE A 933      43.850  50.690  37.830  1.00  0.00           H
ATOM   4502  CG1 ILE A 933      41.180  52.220  39.350  1.00  0.00           C
ATOM   4503 HG11 ILE A 933      40.130  52.090  39.680  1.00  0.00           H
ATOM   4504 HG12 ILE A 933      41.030  52.690  38.350  1.00  0.00           H
ATOM   4505  CD  ILE A 933      41.800  53.280  40.330  1.00  0.00           C
ATOM   4506  HD1 ILE A 933      42.870  53.470  40.070  1.00  0.00           H
ATOM   4507  HD2 ILE A 933      41.780  52.920  41.380  1.00  0.00           H
ATOM   4508  HD3 ILE A 933      41.180  54.200  40.280  1.00  0.00           H
ATOM   4509  C   ILE A 933      42.240  48.690  38.100  1.00  0.00           C
ATOM   4510  O   ILE A 933      42.620  48.470  36.960  1.00  0.00           O
ATOM   4511  N   THR A 934      42.470  47.780  39.060  1.00  0.00           N
ATOM   4512  HN  THR A 934      41.900  48.010  39.850  1.00  0.00           H
ATOM   4513  CA  THR A 934      43.150  46.540  38.930  1.00  0.00           C
ATOM   4514  HA  THR A 934      44.120  46.780  38.510  1.00  0.00           H
ATOM   4515  CB  THR A 934      43.490  45.840  40.230  1.00  0.00           C
ATOM   4516  HB  THR A 934      42.580  45.390  40.680  1.00  0.00           H
ATOM   4517  OG1 THR A 934      44.110  46.740  41.080  1.00  0.00           O
ATOM   4518  HG1 THR A 934      45.010  46.820  40.750  1.00  0.00           H
ATOM   4519  CG2 THR A 934      44.330  44.640  40.110  1.00  0.00           C
ATOM   4520 HG21 THR A 934      44.960  44.650  39.200  1.00  0.00           H
ATOM   4521 HG22 THR A 934      43.640  43.770  40.000  1.00  0.00           H
ATOM   4522 HG23 THR A 934      44.940  44.300  40.990  1.00  0.00           H
ATOM   4523  C   THR A 934      42.580  45.530  37.950  1.00  0.00           C
ATOM   4524  O   THR A 934      43.270  44.960  37.140  1.00  0.00           O
ATOM   4525  N   ALA A 935      41.210  45.380  38.000  1.00  0.00           N
ATOM   4526  HN  ALA A 935      40.630  45.860  38.660  1.00  0.00           H
ATOM   4527  CA  ALA A 935      40.480  44.620  36.950  1.00  0.00           C
ATOM   4528  HA  ALA A 935      41.050  43.700  36.900  1.00  0.00           H
ATOM   4529  CB  ALA A 935      38.970  44.430  37.240  1.00  0.00           C
ATOM   4530  HB1 ALA A 935      38.800  44.100  38.270  1.00  0.00           H
ATOM   4531  HB2 ALA A 935      38.600  43.640  36.560  1.00  0.00           H
ATOM   4532  HB3 ALA A 935      38.410  45.360  36.990  1.00  0.00           H
ATOM   4533  C   ALA A 935      40.620  45.070  35.530  1.00  0.00           C
ATOM   4534  O   ALA A 935      40.940  44.320  34.600  1.00  0.00           O
ATOM   4535  N   VAL A 936      40.550  46.410  35.240  1.00  0.00           N
ATOM   4536  HN  VAL A 936      40.110  47.020  35.880  1.00  0.00           H
ATOM   4537  CA  VAL A 936      40.830  46.940  33.890  1.00  0.00           C
ATOM   4538  HA  VAL A 936      40.110  46.590  33.170  1.00  0.00           H
ATOM   4539  CB  VAL A 936      40.610  48.460  33.820  1.00  0.00           C
ATOM   4540  HB  VAL A 936      41.180  48.920  34.660  1.00  0.00           H
ATOM   4541  CG1 VAL A 936      41.030  49.130  32.480  1.00  0.00           C
ATOM   4542 HG11 VAL A 936      42.110  49.040  32.250  1.00  0.00           H
ATOM   4543 HG12 VAL A 936      40.810  50.210  32.410  1.00  0.00           H
ATOM   4544 HG13 VAL A 936      40.390  48.590  31.750  1.00  0.00           H
ATOM   4545  CG2 VAL A 936      39.110  48.790  34.040  1.00  0.00           C
ATOM   4546 HG21 VAL A 936      38.530  48.620  33.110  1.00  0.00           H
ATOM   4547 HG22 VAL A 936      38.990  49.880  34.230  1.00  0.00           H
ATOM   4548 HG23 VAL A 936      38.620  48.240  34.870  1.00  0.00           H
ATOM   4549  C   VAL A 936      42.320  46.620  33.440  1.00  0.00           C
ATOM   4550  O   VAL A 936      42.550  46.230  32.330  1.00  0.00           O
ATOM   4551  N   ILE A 937      43.340  46.760  34.350  1.00  0.00           N
ATOM   4552  HN  ILE A 937      43.250  47.240  35.230  1.00  0.00           H
ATOM   4553  CA  ILE A 937      44.650  46.240  33.960  1.00  0.00           C
ATOM   4554  HA  ILE A 937      44.890  46.840  33.100  1.00  0.00           H
ATOM   4555  CB  ILE A 937      45.740  46.560  35.000  1.00  0.00           C
ATOM   4556  HB  ILE A 937      45.580  45.940  35.910  1.00  0.00           H
ATOM   4557  CG2 ILE A 937      47.240  46.360  34.440  1.00  0.00           C
ATOM   4558 HG21 ILE A 937      47.400  46.970  33.530  1.00  0.00           H
ATOM   4559 HG22 ILE A 937      47.440  45.270  34.330  1.00  0.00           H
ATOM   4560 HG23 ILE A 937      47.980  46.860  35.090  1.00  0.00           H
ATOM   4561  CG1 ILE A 937      45.650  48.010  35.590  1.00  0.00           C
ATOM   4562 HG11 ILE A 937      46.540  48.130  36.240  1.00  0.00           H
ATOM   4563 HG12 ILE A 937      44.740  48.060  36.240  1.00  0.00           H
ATOM   4564  CD  ILE A 937      45.690  49.180  34.650  1.00  0.00           C
ATOM   4565  HD1 ILE A 937      45.480  50.160  35.120  1.00  0.00           H
ATOM   4566  HD2 ILE A 937      44.890  49.020  33.890  1.00  0.00           H
ATOM   4567  HD3 ILE A 937      46.680  49.300  34.160  1.00  0.00           H
ATOM   4568  C   ILE A 937      44.730  44.740  33.480  1.00  0.00           C
ATOM   4569  O   ILE A 937      45.350  44.390  32.470  1.00  0.00           O
ATOM   4570  N   ILE A 938      44.060  43.780  34.230  1.00  0.00           N
ATOM   4571  HN  ILE A 938      43.580  44.010  35.060  1.00  0.00           H
ATOM   4572  CA  ILE A 938      44.150  42.360  33.960  1.00  0.00           C
ATOM   4573  HA  ILE A 938      45.110  42.120  33.520  1.00  0.00           H
ATOM   4574  CB  ILE A 938      43.900  41.630  35.230  1.00  0.00           C
ATOM   4575  HB  ILE A 938      42.920  41.910  35.680  1.00  0.00           H
ATOM   4576  CG2 ILE A 938      43.740  40.090  35.030  1.00  0.00           C
ATOM   4577 HG21 ILE A 938      44.660  39.720  34.530  1.00  0.00           H
ATOM   4578 HG22 ILE A 938      42.790  39.800  34.530  1.00  0.00           H
ATOM   4579 HG23 ILE A 938      43.720  39.630  36.030  1.00  0.00           H
ATOM   4580  CG1 ILE A 938      44.970  41.950  36.330  1.00  0.00           C
ATOM   4581 HG11 ILE A 938      44.720  41.300  37.180  1.00  0.00           H
ATOM   4582 HG12 ILE A 938      44.840  42.970  36.740  1.00  0.00           H
ATOM   4583  CD  ILE A 938      46.400  41.840  35.960  1.00  0.00           C
ATOM   4584  HD1 ILE A 938      47.070  42.170  36.770  1.00  0.00           H
ATOM   4585  HD2 ILE A 938      46.620  42.530  35.110  1.00  0.00           H
ATOM   4586  HD3 ILE A 938      46.770  40.810  35.740  1.00  0.00           H
ATOM   4587  C   ILE A 938      43.280  41.910  32.740  1.00  0.00           C
ATOM   4588  O   ILE A 938      43.520  40.900  32.100  1.00  0.00           O
ATOM   4589  N   ASN A 939      42.320  42.740  32.370  1.00  0.00           N
ATOM   4590  HN  ASN A 939      42.120  43.540  32.930  1.00  0.00           H
ATOM   4591  CA  ASN A 939      41.540  42.590  31.200  1.00  0.00           C
ATOM   4592  HA  ASN A 939      41.550  41.550  30.900  1.00  0.00           H
ATOM   4593  CB  ASN A 939      40.120  43.120  31.410  1.00  0.00           C
ATOM   4594  HB1 ASN A 939      39.560  43.160  30.440  1.00  0.00           H
ATOM   4595  HB2 ASN A 939      40.130  44.150  31.810  1.00  0.00           H
ATOM   4596  CG  ASN A 939      39.470  42.130  32.320  1.00  0.00           C
ATOM   4597  OD1 ASN A 939      39.530  40.940  32.100  1.00  0.00           O
ATOM   4598  ND2 ASN A 939      38.680  42.690  33.260  1.00  0.00           N
ATOM   4599 HD21 ASN A 939      38.750  43.650  33.500  1.00  0.00           H
ATOM   4600 HD22 ASN A 939      38.430  42.100  34.030  1.00  0.00           H
ATOM   4601  C   ASN A 939      42.320  43.300  30.030  1.00  0.00           C
ATOM   4602  O   ASN A 939      41.660  43.420  29.000  1.00  0.00           O
ATOM   4603  N   ARG A 940      43.610  43.620  30.010  1.00  0.00           N
ATOM   4604  HN  ARG A 940      44.240  43.310  30.730  1.00  0.00           H
ATOM   4605  CA  ARG A 940      44.290  44.260  28.900  1.00  0.00           C
ATOM   4606  HA  ARG A 940      43.780  45.190  28.720  1.00  0.00           H
ATOM   4607  CB  ARG A 940      45.740  44.820  29.250  1.00  0.00           C
ATOM   4608  HB1 ARG A 940      46.550  44.570  28.540  1.00  0.00           H
ATOM   4609  HB2 ARG A 940      46.060  44.290  30.180  1.00  0.00           H
ATOM   4610  CG  ARG A 940      45.700  46.330  29.720  1.00  0.00           C
ATOM   4611  HG1 ARG A 940      46.660  46.360  30.280  1.00  0.00           H
ATOM   4612  HG2 ARG A 940      44.800  46.400  30.360  1.00  0.00           H
ATOM   4613  CD  ARG A 940      45.720  47.400  28.630  1.00  0.00           C
ATOM   4614  HD1 ARG A 940      44.710  47.690  28.260  1.00  0.00           H
ATOM   4615  HD2 ARG A 940      46.510  47.190  27.870  1.00  0.00           H
ATOM   4616  NE  ARG A 940      46.190  48.670  29.320  1.00  0.00           N
ATOM   4617  HE  ARG A 940      46.900  49.200  28.870  1.00  0.00           H
ATOM   4618  CZ  ARG A 940      45.640  49.340  30.300  1.00  0.00           C
ATOM   4619  NH1 ARG A 940      46.040  50.540  30.610  1.00  0.00           N
ATOM   4620 HH11 ARG A 940      46.770  50.980  30.070  1.00  0.00           H
ATOM   4621 HH12 ARG A 940      45.540  51.140  31.220  1.00  0.00           H
ATOM   4622  NH2 ARG A 940      44.570  48.920  30.940  1.00  0.00           N
ATOM   4623 HH21 ARG A 940      44.100  48.300  30.320  1.00  0.00           H
ATOM   4624 HH22 ARG A 940      44.050  49.560  31.510  1.00  0.00           H
ATOM   4625  C   ARG A 940      44.400  43.470  27.650  1.00  0.00           C
ATOM   4626  O   ARG A 940      44.480  42.270  27.630  1.00  0.00           O
ATOM   4627  N   LYS A 941      44.380  44.030  26.450  1.00  0.00           N
ATOM   4628  HN  LYS A 941      44.320  45.030  26.420  1.00  0.00           H
ATOM   4629  CA  LYS A 941      44.180  43.300  25.240  1.00  0.00           C
ATOM   4630  HA  LYS A 941      43.300  42.710  25.470  1.00  0.00           H
ATOM   4631  CB  LYS A 941      43.860  44.300  24.090  1.00  0.00           C
ATOM   4632  HB1 LYS A 941      42.850  44.780  24.110  1.00  0.00           H
ATOM   4633  HB2 LYS A 941      43.740  43.630  23.210  1.00  0.00           H
ATOM   4634  CG  LYS A 941      44.890  45.400  23.560  1.00  0.00           C
ATOM   4635  HG1 LYS A 941      45.860  44.910  23.340  1.00  0.00           H
ATOM   4636  HG2 LYS A 941      45.120  46.020  24.450  1.00  0.00           H
ATOM   4637  CD  LYS A 941      44.360  46.190  22.400  1.00  0.00           C
ATOM   4638  HD1 LYS A 941      43.450  46.730  22.740  1.00  0.00           H
ATOM   4639  HD2 LYS A 941      43.980  45.490  21.620  1.00  0.00           H
ATOM   4640  CE  LYS A 941      45.480  47.120  21.790  1.00  0.00           C
ATOM   4641  HE1 LYS A 941      46.280  46.370  21.600  1.00  0.00           H
ATOM   4642  HE2 LYS A 941      45.850  47.930  22.470  1.00  0.00           H
ATOM   4643  NZ  LYS A 941      45.010  47.850  20.620  1.00  0.00           N
ATOM   4644  HZ1 LYS A 941      44.820  48.820  20.950  1.00  0.00           H
ATOM   4645  HZ2 LYS A 941      44.090  47.520  20.290  1.00  0.00           H
ATOM   4646  HZ3 LYS A 941      45.700  47.940  19.850  1.00  0.00           H
ATOM   4647  C   LYS A 941      45.400  42.320  24.900  1.00  0.00           C
ATOM   4648  O   LYS A 941      45.230  41.210  24.430  1.00  0.00           O
ATOM   4649  N   GLU A 942      46.640  42.720  25.200  1.00  0.00           N
ATOM   4650  HN  GLU A 942      46.690  43.670  25.510  1.00  0.00           H
ATOM   4651  CA  GLU A 942      47.840  41.840  25.180  1.00  0.00           C
ATOM   4652  HA  GLU A 942      47.820  41.430  24.180  1.00  0.00           H
ATOM   4653  CB  GLU A 942      49.190  42.570  25.300  1.00  0.00           C
ATOM   4654  HB1 GLU A 942      49.990  41.800  25.230  1.00  0.00           H
ATOM   4655  HB2 GLU A 942      49.310  43.060  26.290  1.00  0.00           H
ATOM   4656  CG  GLU A 942      49.580  43.620  24.220  1.00  0.00           C
ATOM   4657  HG1 GLU A 942      49.010  44.520  24.540  1.00  0.00           H
ATOM   4658  HG2 GLU A 942      49.200  43.200  23.270  1.00  0.00           H
ATOM   4659  CD  GLU A 942      51.070  43.870  24.100  1.00  0.00           C
ATOM   4660  OE1 GLU A 942      51.850  43.240  24.860  1.00  0.00           O
ATOM   4661  OE2 GLU A 942      51.510  44.550  23.160  1.00  0.00           O
ATOM   4662  C   GLU A 942      47.860  40.650  26.110  1.00  0.00           C
ATOM   4663  O   GLU A 942      48.680  39.720  25.940  1.00  0.00           O
ATOM   4664  N   HSD A 943      46.890  40.570  27.050  1.00  0.00           N
ATOM   4665  HN  HSD A 943      46.170  41.240  27.190  1.00  0.00           H
ATOM   4666  CA  HSD A 943      46.640  39.380  27.770  1.00  0.00           C
ATOM   4667  HA  HSD A 943      47.540  38.840  28.010  1.00  0.00           H
ATOM   4668  CB  HSD A 943      46.050  39.680  29.180  1.00  0.00           C
ATOM   4669  HB1 HSD A 943      45.830  38.710  29.680  1.00  0.00           H
ATOM   4670  HB2 HSD A 943      45.090  40.240  29.100  1.00  0.00           H
ATOM   4671  ND1 HSD A 943      46.440  40.930  31.260  1.00  0.00           N
ATOM   4672  HD1 HSD A 943      45.460  40.860  31.450  1.00  0.00           H
ATOM   4673  CG  HSD A 943      46.930  40.500  30.020  1.00  0.00           C
ATOM   4674  CE1 HSD A 943      47.400  41.680  31.840  1.00  0.00           C
ATOM   4675  HE1 HSD A 943      47.360  41.950  32.900  1.00  0.00           H
ATOM   4676  NE2 HSD A 943      48.480  41.700  31.060  1.00  0.00           N
ATOM   4677  CD2 HSD A 943      48.180  41.010  29.910  1.00  0.00           C
ATOM   4678  HD2 HSD A 943      48.910  40.980  29.100  1.00  0.00           H
ATOM   4679  C   HSD A 943      45.710  38.510  26.920  1.00  0.00           C
ATOM   4680  O   HSD A 943      44.570  38.930  26.660  1.00  0.00           O
ATOM   4681  N   LYS A 944      46.030  37.240  26.670  1.00  0.00           N
ATOM   4682  HN  LYS A 944      46.960  36.920  26.850  1.00  0.00           H
ATOM   4683  CA  LYS A 944      45.120  36.480  25.770  1.00  0.00           C
ATOM   4684  HA  LYS A 944      44.440  37.120  25.230  1.00  0.00           H
ATOM   4685  CB  LYS A 944      45.820  35.760  24.580  1.00  0.00           C
ATOM   4686  HB1 LYS A 944      45.080  35.240  23.950  1.00  0.00           H
ATOM   4687  HB2 LYS A 944      46.600  35.030  24.880  1.00  0.00           H
ATOM   4688  CG  LYS A 944      46.570  36.760  23.630  1.00  0.00           C
ATOM   4689  HG1 LYS A 944      47.130  36.140  22.890  1.00  0.00           H
ATOM   4690  HG2 LYS A 944      47.290  37.240  24.310  1.00  0.00           H
ATOM   4691  CD  LYS A 944      45.820  37.950  22.990  1.00  0.00           C
ATOM   4692  HD1 LYS A 944      45.380  38.460  23.880  1.00  0.00           H
ATOM   4693  HD2 LYS A 944      45.000  37.550  22.360  1.00  0.00           H
ATOM   4694  CE  LYS A 944      46.690  38.890  22.260  1.00  0.00           C
ATOM   4695  HE1 LYS A 944      47.030  38.430  21.320  1.00  0.00           H
ATOM   4696  HE2 LYS A 944      47.600  39.230  22.800  1.00  0.00           H
ATOM   4697  NZ  LYS A 944      45.900  40.090  22.010  1.00  0.00           N
ATOM   4698  HZ1 LYS A 944      45.610  40.550  22.890  1.00  0.00           H
ATOM   4699  HZ2 LYS A 944      45.100  39.740  21.440  1.00  0.00           H
ATOM   4700  HZ3 LYS A 944      46.500  40.680  21.390  1.00  0.00           H
ATOM   4701  C   LYS A 944      44.400  35.430  26.640  1.00  0.00           C
ATOM   4702  O   LYS A 944      45.010  34.570  27.220  1.00  0.00           O
ATOM   4703  N   LEU A 945      43.080  35.540  26.870  1.00  0.00           N
ATOM   4704  HN  LEU A 945      42.640  36.260  26.340  1.00  0.00           H
ATOM   4705  CA  LEU A 945      42.320  34.830  27.850  1.00  0.00           C
ATOM   4706  HA  LEU A 945      42.930  34.060  28.290  1.00  0.00           H
ATOM   4707  CB  LEU A 945      41.620  35.780  28.770  1.00  0.00           C
ATOM   4708  HB1 LEU A 945      40.920  35.320  29.510  1.00  0.00           H
ATOM   4709  HB2 LEU A 945      40.950  36.430  28.170  1.00  0.00           H
ATOM   4710  CG  LEU A 945      42.630  36.550  29.620  1.00  0.00           C
ATOM   4711  HG  LEU A 945      43.260  37.220  29.000  1.00  0.00           H
ATOM   4712  CD1 LEU A 945      41.940  37.480  30.670  1.00  0.00           C
ATOM   4713 HD11 LEU A 945      41.370  37.000  31.490  1.00  0.00           H
ATOM   4714 HD12 LEU A 945      41.250  38.170  30.150  1.00  0.00           H
ATOM   4715 HD13 LEU A 945      42.720  38.180  31.040  1.00  0.00           H
ATOM   4716  CD2 LEU A 945      43.610  35.640  30.300  1.00  0.00           C
ATOM   4717 HD21 LEU A 945      43.050  34.840  30.830  1.00  0.00           H
ATOM   4718 HD22 LEU A 945      44.110  36.360  31.000  1.00  0.00           H
ATOM   4719 HD23 LEU A 945      44.420  35.250  29.670  1.00  0.00           H
ATOM   4720  C   LEU A 945      41.230  34.130  27.110  1.00  0.00           C
ATOM   4721  O   LEU A 945      40.710  34.510  26.100  1.00  0.00           O
ATOM   4722  N   LYS A 946      40.930  32.870  27.640  1.00  0.00           N
ATOM   4723  HN  LYS A 946      41.570  32.560  28.330  1.00  0.00           H
ATOM   4724  CA  LYS A 946      40.120  31.920  26.910  1.00  0.00           C
ATOM   4725  HA  LYS A 946      39.700  32.450  26.070  1.00  0.00           H
ATOM   4726  CB  LYS A 946      40.910  30.670  26.490  1.00  0.00           C
ATOM   4727  HB1 LYS A 946      40.230  29.960  25.960  1.00  0.00           H
ATOM   4728  HB2 LYS A 946      41.300  30.160  27.390  1.00  0.00           H
ATOM   4729  CG  LYS A 946      42.040  31.050  25.590  1.00  0.00           C
ATOM   4730  HG1 LYS A 946      42.730  31.570  26.280  1.00  0.00           H
ATOM   4731  HG2 LYS A 946      41.630  31.690  24.780  1.00  0.00           H
ATOM   4732  CD  LYS A 946      42.770  29.890  24.960  1.00  0.00           C
ATOM   4733  HD1 LYS A 946      43.440  30.400  24.220  1.00  0.00           H
ATOM   4734  HD2 LYS A 946      42.100  29.130  24.510  1.00  0.00           H
ATOM   4735  CE  LYS A 946      43.650  28.950  25.890  1.00  0.00           C
ATOM   4736  HE1 LYS A 946      43.960  27.980  25.430  1.00  0.00           H
ATOM   4737  HE2 LYS A 946      42.940  28.700  26.720  1.00  0.00           H
ATOM   4738  NZ  LYS A 946      44.850  29.620  26.470  1.00  0.00           N
ATOM   4739  HZ1 LYS A 946      44.580  30.250  27.260  1.00  0.00           H
ATOM   4740  HZ2 LYS A 946      45.240  30.220  25.700  1.00  0.00           H
ATOM   4741  HZ3 LYS A 946      45.600  28.960  26.770  1.00  0.00           H
ATOM   4742  C   LYS A 946      38.950  31.480  27.830  1.00  0.00           C
ATOM   4743  O   LYS A 946      37.970  30.960  27.400  1.00  0.00           O
ATOM   4744  N   LYS A 947      39.040  31.810  29.070  1.00  0.00           N
ATOM   4745  HN  LYS A 947      39.890  32.220  29.390  1.00  0.00           H
ATOM   4746  CA  LYS A 947      37.930  31.680  30.010  1.00  0.00           C
ATOM   4747  HA  LYS A 947      37.060  31.250  29.530  1.00  0.00           H
ATOM   4748  CB  LYS A 947      38.330  30.780  31.280  1.00  0.00           C
ATOM   4749  HB1 LYS A 947      37.490  30.860  31.990  1.00  0.00           H
ATOM   4750  HB2 LYS A 947      39.280  31.200  31.690  1.00  0.00           H
ATOM   4751  CG  LYS A 947      38.640  29.260  31.000  1.00  0.00           C
ATOM   4752  HG1 LYS A 947      39.390  29.290  30.170  1.00  0.00           H
ATOM   4753  HG2 LYS A 947      37.800  28.670  30.590  1.00  0.00           H
ATOM   4754  CD  LYS A 947      39.370  28.610  32.170  1.00  0.00           C
ATOM   4755  HD1 LYS A 947      38.900  29.010  33.090  1.00  0.00           H
ATOM   4756  HD2 LYS A 947      40.380  29.080  32.200  1.00  0.00           H
ATOM   4757  CE  LYS A 947      39.450  27.080  32.210  1.00  0.00           C
ATOM   4758  HE1 LYS A 947      39.900  26.660  31.280  1.00  0.00           H
ATOM   4759  HE2 LYS A 947      38.440  26.610  32.250  1.00  0.00           H
ATOM   4760  NZ  LYS A 947      40.360  26.660  33.290  1.00  0.00           N
ATOM   4761  HZ1 LYS A 947      40.980  27.490  33.390  1.00  0.00           H
ATOM   4762  HZ2 LYS A 947      40.920  25.820  33.050  1.00  0.00           H
ATOM   4763  HZ3 LYS A 947      39.780  26.440  34.120  1.00  0.00           H
ATOM   4764  C   LYS A 947      37.530  33.030  30.400  1.00  0.00           C
ATOM   4765  O   LYS A 947      36.460  33.500  30.170  1.00  0.00           O
ATOM   4766  N   GLY A 948      38.460  33.690  31.130  1.00  0.00           N
ATOM   4767  HN  GLY A 948      39.360  33.270  31.250  1.00  0.00           H
ATOM   4768  CA  GLY A 948      38.300  34.930  31.950  1.00  0.00           C
ATOM   4769  HA1 GLY A 948      37.840  35.740  31.410  1.00  0.00           H
ATOM   4770  HA2 GLY A 948      39.230  35.280  32.380  1.00  0.00           H
ATOM   4771  C   GLY A 948      37.240  34.780  33.090  1.00  0.00           C
ATOM   4772  O   GLY A 948      37.150  33.710  33.640  1.00  0.00           O
ATOM   4773  N   ALA A 949      36.640  35.910  33.580  1.00  0.00           N
ATOM   4774  HN  ALA A 949      37.040  36.780  33.320  1.00  0.00           H
ATOM   4775  CA  ALA A 949      35.480  35.880  34.440  1.00  0.00           C
ATOM   4776  HA  ALA A 949      34.860  35.080  34.060  1.00  0.00           H
ATOM   4777  CB  ALA A 949      35.850  35.850  35.970  1.00  0.00           C
ATOM   4778  HB1 ALA A 949      35.070  36.160  36.710  1.00  0.00           H
ATOM   4779  HB2 ALA A 949      36.680  36.560  36.100  1.00  0.00           H
ATOM   4780  HB3 ALA A 949      36.320  34.880  36.250  1.00  0.00           H
ATOM   4781  C   ALA A 949      34.710  37.130  34.120  1.00  0.00           C
ATOM   4782  O   ALA A 949      35.240  38.020  33.470  1.00  0.00           O
ATOM   4783  N   GLY A 950      33.390  37.130  34.460  1.00  0.00           N
ATOM   4784  HN  GLY A 950      32.960  36.300  34.810  1.00  0.00           H
ATOM   4785  CA  GLY A 950      32.450  38.230  34.120  1.00  0.00           C
ATOM   4786  HA1 GLY A 950      31.470  38.020  34.510  1.00  0.00           H
ATOM   4787  HA2 GLY A 950      32.410  38.220  33.040  1.00  0.00           H
ATOM   4788  C   GLY A 950      32.830  39.560  34.650  1.00  0.00           C
ATOM   4789  O   GLY A 950      33.460  39.750  35.690  1.00  0.00           O
ATOM   4790  N   TYR A 951      32.410  40.690  33.930  1.00  0.00           N
ATOM   4791  HN  TYR A 951      31.930  40.680  33.060  1.00  0.00           H
ATOM   4792  CA  TYR A 951      32.900  42.000  34.080  1.00  0.00           C
ATOM   4793  HA  TYR A 951      33.940  42.020  33.770  1.00  0.00           H
ATOM   4794  CB  TYR A 951      32.160  42.960  33.130  1.00  0.00           C
ATOM   4795  HB1 TYR A 951      31.130  43.180  33.470  1.00  0.00           H
ATOM   4796  HB2 TYR A 951      31.830  42.540  32.160  1.00  0.00           H
ATOM   4797  CG  TYR A 951      32.750  44.290  32.980  1.00  0.00           C
ATOM   4798  CD1 TYR A 951      32.200  45.350  33.810  1.00  0.00           C
ATOM   4799  HD1 TYR A 951      31.450  45.150  34.560  1.00  0.00           H
ATOM   4800  CE1 TYR A 951      32.810  46.600  33.860  1.00  0.00           C
ATOM   4801  HE1 TYR A 951      32.530  47.450  34.460  1.00  0.00           H
ATOM   4802  CZ  TYR A 951      33.850  46.890  32.900  1.00  0.00           C
ATOM   4803  OH  TYR A 951      34.500  48.150  32.850  1.00  0.00           O
ATOM   4804  HH  TYR A 951      35.160  48.090  32.150  1.00  0.00           H
ATOM   4805  CD2 TYR A 951      33.610  44.600  31.940  1.00  0.00           C
ATOM   4806  HD2 TYR A 951      33.970  43.840  31.270  1.00  0.00           H
ATOM   4807  CE2 TYR A 951      34.220  45.910  32.000  1.00  0.00           C
ATOM   4808  HE2 TYR A 951      34.860  46.170  31.170  1.00  0.00           H
ATOM   4809  C   TYR A 951      32.790  42.610  35.490  1.00  0.00           C
ATOM   4810  O   TYR A 951      33.740  43.300  35.820  1.00  0.00           O
ATOM   4811  N   HSD A 952      31.670  42.530  36.250  1.00  0.00           N
ATOM   4812  HN  HSD A 952      30.870  42.190  35.760  1.00  0.00           H
ATOM   4813  CA  HSD A 952      31.500  43.150  37.570  1.00  0.00           C
ATOM   4814  HA  HSD A 952      32.370  43.770  37.690  1.00  0.00           H
ATOM   4815  CB  HSD A 952      30.190  44.010  37.640  1.00  0.00           C
ATOM   4816  HB1 HSD A 952      30.310  44.740  36.800  1.00  0.00           H
ATOM   4817  HB2 HSD A 952      30.060  44.580  38.580  1.00  0.00           H
ATOM   4818  ND1 HSD A 952      27.810  43.800  36.630  1.00  0.00           N
ATOM   4819  HD1 HSD A 952      27.840  44.680  36.170  1.00  0.00           H
ATOM   4820  CG  HSD A 952      28.930  43.270  37.180  1.00  0.00           C
ATOM   4821  CE1 HSD A 952      26.810  42.900  36.770  1.00  0.00           C
ATOM   4822  HE1 HSD A 952      25.760  43.200  36.740  1.00  0.00           H
ATOM   4823  NE2 HSD A 952      27.220  41.790  37.320  1.00  0.00           N
ATOM   4824  CD2 HSD A 952      28.550  42.020  37.590  1.00  0.00           C
ATOM   4825  HD2 HSD A 952      29.090  41.400  38.290  1.00  0.00           H
ATOM   4826  C   HSD A 952      31.530  42.140  38.760  1.00  0.00           C
ATOM   4827  O   HSD A 952      31.210  42.510  39.880  1.00  0.00           O
ATOM   4828  N   LEU A 953      31.870  40.860  38.590  1.00  0.00           N
ATOM   4829  HN  LEU A 953      32.080  40.560  37.660  1.00  0.00           H
ATOM   4830  CA  LEU A 953      31.870  39.800  39.650  1.00  0.00           C
ATOM   4831  HA  LEU A 953      30.910  39.740  40.130  1.00  0.00           H
ATOM   4832  CB  LEU A 953      32.150  38.350  39.060  1.00  0.00           C
ATOM   4833  HB1 LEU A 953      32.230  37.670  39.940  1.00  0.00           H
ATOM   4834  HB2 LEU A 953      33.090  38.270  38.490  1.00  0.00           H
ATOM   4835  CG  LEU A 953      30.940  37.790  38.310  1.00  0.00           C
ATOM   4836  HG  LEU A 953      30.760  38.530  37.500  1.00  0.00           H
ATOM   4837  CD1 LEU A 953      31.320  36.420  37.790  1.00  0.00           C
ATOM   4838 HD11 LEU A 953      30.480  36.010  37.220  1.00  0.00           H
ATOM   4839 HD12 LEU A 953      31.710  35.710  38.550  1.00  0.00           H
ATOM   4840 HD13 LEU A 953      32.150  36.520  37.050  1.00  0.00           H
ATOM   4841  CD2 LEU A 953      29.640  37.630  39.160  1.00  0.00           C
ATOM   4842 HD21 LEU A 953      28.910  37.080  38.520  1.00  0.00           H
ATOM   4843 HD22 LEU A 953      29.320  38.640  39.510  1.00  0.00           H
ATOM   4844 HD23 LEU A 953      29.840  37.050  40.090  1.00  0.00           H
ATOM   4845  C   LEU A 953      32.900  40.090  40.720  1.00  0.00           C
ATOM   4846  O   LEU A 953      32.650  39.860  41.900  1.00  0.00           O
ATOM   4847  N   ASP A 954      34.060  40.620  40.330  1.00  0.00           N
ATOM   4848  HN  ASP A 954      34.290  40.720  39.360  1.00  0.00           H
ATOM   4849  CA  ASP A 954      35.090  40.890  41.290  1.00  0.00           C
ATOM   4850  HA  ASP A 954      35.360  39.890  41.590  1.00  0.00           H
ATOM   4851  CB  ASP A 954      36.260  41.450  40.440  1.00  0.00           C
ATOM   4852  HB1 ASP A 954      36.390  40.790  39.560  1.00  0.00           H
ATOM   4853  HB2 ASP A 954      37.190  41.420  41.050  1.00  0.00           H
ATOM   4854  CG  ASP A 954      36.140  42.910  39.950  1.00  0.00           C
ATOM   4855  OD1 ASP A 954      36.590  43.920  40.400  1.00  0.00           O
ATOM   4856  OD2 ASP A 954      35.120  43.030  38.970  1.00  0.00           O
ATOM   4857  HD2 ASP A 954      34.860  43.920  38.750  1.00  0.00           H
ATOM   4858  C   ASP A 954      34.580  41.800  42.480  1.00  0.00           C
ATOM   4859  O   ASP A 954      34.810  41.530  43.620  1.00  0.00           O
ATOM   4860  N   LEU A 955      33.700  42.820  42.200  1.00  0.00           N
ATOM   4861  HN  LEU A 955      33.420  43.070  41.290  1.00  0.00           H
ATOM   4862  CA  LEU A 955      33.010  43.600  43.190  1.00  0.00           C
ATOM   4863  HA  LEU A 955      33.730  43.910  43.940  1.00  0.00           H
ATOM   4864  CB  LEU A 955      32.410  44.920  42.440  1.00  0.00           C
ATOM   4865  HB1 LEU A 955      31.640  45.260  43.170  1.00  0.00           H
ATOM   4866  HB2 LEU A 955      31.780  44.590  41.590  1.00  0.00           H
ATOM   4867  CG  LEU A 955      33.400  45.990  42.020  1.00  0.00           C
ATOM   4868  HG  LEU A 955      34.190  45.500  41.400  1.00  0.00           H
ATOM   4869  CD1 LEU A 955      32.870  47.010  41.040  1.00  0.00           C
ATOM   4870 HD11 LEU A 955      33.610  47.780  40.710  1.00  0.00           H
ATOM   4871 HD12 LEU A 955      31.940  47.480  41.440  1.00  0.00           H
ATOM   4872 HD13 LEU A 955      32.550  46.530  40.090  1.00  0.00           H
ATOM   4873  CD2 LEU A 955      34.020  46.600  43.290  1.00  0.00           C
ATOM   4874 HD21 LEU A 955      34.620  45.870  43.880  1.00  0.00           H
ATOM   4875 HD22 LEU A 955      33.230  47.020  43.970  1.00  0.00           H
ATOM   4876 HD23 LEU A 955      34.630  47.460  42.940  1.00  0.00           H
ATOM   4877  C   LEU A 955      32.000  42.840  43.930  1.00  0.00           C
ATOM   4878  O   LEU A 955      32.040  42.750  45.180  1.00  0.00           O
ATOM   4879  N   LEU A 956      31.100  42.150  43.230  1.00  0.00           N
ATOM   4880  HN  LEU A 956      31.210  42.180  42.230  1.00  0.00           H
ATOM   4881  CA  LEU A 956      30.040  41.390  43.810  1.00  0.00           C
ATOM   4882  HA  LEU A 956      29.300  42.050  44.210  1.00  0.00           H
ATOM   4883  CB  LEU A 956      29.380  40.620  42.580  1.00  0.00           C
ATOM   4884  HB1 LEU A 956      30.070  39.820  42.280  1.00  0.00           H
ATOM   4885  HB2 LEU A 956      29.280  41.360  41.750  1.00  0.00           H
ATOM   4886  CG  LEU A 956      27.940  40.130  42.900  1.00  0.00           C
ATOM   4887  HG  LEU A 956      28.100  39.570  43.840  1.00  0.00           H
ATOM   4888  CD1 LEU A 956      26.900  41.190  43.220  1.00  0.00           C
ATOM   4889 HD11 LEU A 956      26.000  40.650  43.610  1.00  0.00           H
ATOM   4890 HD12 LEU A 956      26.670  41.680  42.250  1.00  0.00           H
ATOM   4891 HD13 LEU A 956      27.010  41.950  44.020  1.00  0.00           H
ATOM   4892  CD2 LEU A 956      27.520  39.160  41.770  1.00  0.00           C
ATOM   4893 HD21 LEU A 956      26.560  38.750  42.170  1.00  0.00           H
ATOM   4894 HD22 LEU A 956      28.250  38.340  41.610  1.00  0.00           H
ATOM   4895 HD23 LEU A 956      27.280  39.690  40.830  1.00  0.00           H
ATOM   4896  C   LEU A 956      30.440  40.400  44.970  1.00  0.00           C
ATOM   4897  O   LEU A 956      30.040  40.430  46.110  1.00  0.00           O
ATOM   4898  N   MET A 957      31.480  39.620  44.640  1.00  0.00           N
ATOM   4899  HN  MET A 957      31.740  39.570  43.670  1.00  0.00           H
ATOM   4900  CA  MET A 957      32.100  38.640  45.540  1.00  0.00           C
ATOM   4901  HA  MET A 957      31.320  38.040  45.990  1.00  0.00           H
ATOM   4902  CB  MET A 957      32.950  37.630  44.600  1.00  0.00           C
ATOM   4903  HB1 MET A 957      33.570  37.040  45.310  1.00  0.00           H
ATOM   4904  HB2 MET A 957      33.550  38.330  43.970  1.00  0.00           H
ATOM   4905  CG  MET A 957      32.180  36.810  43.550  1.00  0.00           C
ATOM   4906  HG1 MET A 957      32.820  36.090  43.020  1.00  0.00           H
ATOM   4907  HG2 MET A 957      31.780  37.510  42.780  1.00  0.00           H
ATOM   4908  SD  MET A 957      30.870  35.810  44.320  1.00  0.00           S
ATOM   4909  CE  MET A 957      29.950  35.210  42.940  1.00  0.00           C
ATOM   4910  HE1 MET A 957      29.770  36.030  42.210  1.00  0.00           H
ATOM   4911  HE2 MET A 957      28.950  34.990  43.380  1.00  0.00           H
ATOM   4912  HE3 MET A 957      30.450  34.290  42.580  1.00  0.00           H
ATOM   4913  C   MET A 957      32.880  39.270  46.700  1.00  0.00           C
ATOM   4914  O   MET A 957      32.790  38.750  47.790  1.00  0.00           O
ATOM   4915  N   VAL A 958      33.560  40.440  46.540  1.00  0.00           N
ATOM   4916  HN  VAL A 958      33.530  40.780  45.610  1.00  0.00           H
ATOM   4917  CA  VAL A 958      34.140  41.250  47.570  1.00  0.00           C
ATOM   4918  HA  VAL A 958      34.780  40.680  48.230  1.00  0.00           H
ATOM   4919  CB  VAL A 958      35.090  42.340  47.040  1.00  0.00           C
ATOM   4920  HB  VAL A 958      34.620  42.840  46.170  1.00  0.00           H
ATOM   4921  CG1 VAL A 958      35.320  43.390  48.110  1.00  0.00           C
ATOM   4922 HG11 VAL A 958      36.230  43.980  47.870  1.00  0.00           H
ATOM   4923 HG12 VAL A 958      35.600  43.020  49.120  1.00  0.00           H
ATOM   4924 HG13 VAL A 958      34.500  44.120  48.310  1.00  0.00           H
ATOM   4925  CG2 VAL A 958      36.500  41.670  46.720  1.00  0.00           C
ATOM   4926 HG21 VAL A 958      36.390  41.150  45.740  1.00  0.00           H
ATOM   4927 HG22 VAL A 958      36.940  41.110  47.560  1.00  0.00           H
ATOM   4928 HG23 VAL A 958      37.260  42.450  46.490  1.00  0.00           H
ATOM   4929  C   VAL A 958      33.040  41.780  48.540  1.00  0.00           C
ATOM   4930  O   VAL A 958      33.140  41.800  49.780  1.00  0.00           O
ATOM   4931  N   GLY A 959      31.960  42.200  48.070  1.00  0.00           N
ATOM   4932  HN  GLY A 959      31.840  42.130  47.080  1.00  0.00           H
ATOM   4933  CA  GLY A 959      30.860  42.820  48.750  1.00  0.00           C
ATOM   4934  HA1 GLY A 959      30.100  43.090  48.030  1.00  0.00           H
ATOM   4935  HA2 GLY A 959      31.210  43.740  49.180  1.00  0.00           H
ATOM   4936  C   GLY A 959      30.230  41.960  49.830  1.00  0.00           C
ATOM   4937  O   GLY A 959      30.020  42.390  50.950  1.00  0.00           O
ATOM   4938  N   VAL A 960      29.820  40.690  49.590  1.00  0.00           N
ATOM   4939  HN  VAL A 960      29.990  40.410  48.650  1.00  0.00           H
ATOM   4940  CA  VAL A 960      29.280  39.790  50.490  1.00  0.00           C
ATOM   4941  HA  VAL A 960      28.540  40.310  51.080  1.00  0.00           H
ATOM   4942  CB  VAL A 960      28.600  38.690  49.730  1.00  0.00           C
ATOM   4943  HB  VAL A 960      27.650  39.070  49.300  1.00  0.00           H
ATOM   4944  CG1 VAL A 960      29.630  38.040  48.720  1.00  0.00           C
ATOM   4945 HG11 VAL A 960      29.990  38.700  47.910  1.00  0.00           H
ATOM   4946 HG12 VAL A 960      29.250  37.130  48.200  1.00  0.00           H
ATOM   4947 HG13 VAL A 960      30.550  37.650  49.210  1.00  0.00           H
ATOM   4948  CG2 VAL A 960      28.240  37.630  50.750  1.00  0.00           C
ATOM   4949 HG21 VAL A 960      27.450  38.010  51.430  1.00  0.00           H
ATOM   4950 HG22 VAL A 960      28.950  37.240  51.510  1.00  0.00           H
ATOM   4951 HG23 VAL A 960      27.860  36.720  50.220  1.00  0.00           H
ATOM   4952  C   VAL A 960      30.360  39.390  51.540  1.00  0.00           C
ATOM   4953  O   VAL A 960      30.070  39.430  52.730  1.00  0.00           O
ATOM   4954  N   MET A 961      31.610  39.160  51.130  1.00  0.00           N
ATOM   4955  HN  MET A 961      31.820  39.340  50.180  1.00  0.00           H
ATOM   4956  CA  MET A 961      32.560  38.740  52.090  1.00  0.00           C
ATOM   4957  HA  MET A 961      32.130  38.020  52.770  1.00  0.00           H
ATOM   4958  CB  MET A 961      33.690  38.120  51.270  1.00  0.00           C
ATOM   4959  HB1 MET A 961      34.600  37.970  51.900  1.00  0.00           H
ATOM   4960  HB2 MET A 961      33.830  38.800  50.410  1.00  0.00           H
ATOM   4961  CG  MET A 961      33.260  36.810  50.580  1.00  0.00           C
ATOM   4962  HG1 MET A 961      34.080  36.480  49.910  1.00  0.00           H
ATOM   4963  HG2 MET A 961      32.370  36.990  49.950  1.00  0.00           H
ATOM   4964  SD  MET A 961      32.800  35.540  51.860  1.00  0.00           S
ATOM   4965  CE  MET A 961      34.480  35.270  52.620  1.00  0.00           C
ATOM   4966  HE1 MET A 961      35.280  35.160  51.850  1.00  0.00           H
ATOM   4967  HE2 MET A 961      34.470  34.350  53.240  1.00  0.00           H
ATOM   4968  HE3 MET A 961      34.890  36.090  53.240  1.00  0.00           H
ATOM   4969  C   MET A 961      33.100  39.820  52.960  1.00  0.00           C
ATOM   4970  O   MET A 961      33.550  39.570  54.050  1.00  0.00           O
ATOM   4971  N   LEU A 962      32.950  41.040  52.490  1.00  0.00           N
ATOM   4972  HN  LEU A 962      32.690  41.140  51.530  1.00  0.00           H
ATOM   4973  CA  LEU A 962      33.160  42.290  53.170  1.00  0.00           C
ATOM   4974  HA  LEU A 962      34.220  42.280  53.390  1.00  0.00           H
ATOM   4975  CB  LEU A 962      33.050  43.550  52.240  1.00  0.00           C
ATOM   4976  HB1 LEU A 962      32.010  43.760  51.960  1.00  0.00           H
ATOM   4977  HB2 LEU A 962      33.660  43.410  51.330  1.00  0.00           H
ATOM   4978  CG  LEU A 962      33.610  44.840  53.000  1.00  0.00           C
ATOM   4979  HG  LEU A 962      34.530  44.380  53.440  1.00  0.00           H
ATOM   4980  CD1 LEU A 962      34.110  45.770  51.880  1.00  0.00           C
ATOM   4981 HD11 LEU A 962      34.770  45.180  51.220  1.00  0.00           H
ATOM   4982 HD12 LEU A 962      34.710  46.560  52.370  1.00  0.00           H
ATOM   4983 HD13 LEU A 962      33.270  46.270  51.350  1.00  0.00           H
ATOM   4984  CD2 LEU A 962      32.610  45.490  53.980  1.00  0.00           C
ATOM   4985 HD21 LEU A 962      33.000  46.520  54.120  1.00  0.00           H
ATOM   4986 HD22 LEU A 962      32.500  44.950  54.930  1.00  0.00           H
ATOM   4987 HD23 LEU A 962      31.560  45.560  53.580  1.00  0.00           H
ATOM   4988  C   LEU A 962      32.430  42.340  54.530  1.00  0.00           C
ATOM   4989  O   LEU A 962      32.980  42.730  55.500  1.00  0.00           O
ATOM   4990  N   GLY A 963      31.160  41.900  54.500  1.00  0.00           N
ATOM   4991  HN  GLY A 963      30.750  41.700  53.620  1.00  0.00           H
ATOM   4992  CA  GLY A 963      30.320  41.710  55.680  1.00  0.00           C
ATOM   4993  HA1 GLY A 963      29.300  41.500  55.410  1.00  0.00           H
ATOM   4994  HA2 GLY A 963      30.480  42.610  56.250  1.00  0.00           H
ATOM   4995  C   GLY A 963      30.630  40.580  56.620  1.00  0.00           C
ATOM   4996  O   GLY A 963      30.730  40.800  57.840  1.00  0.00           O
ATOM   4997  N   VAL A 964      30.830  39.370  56.100  1.00  0.00           N
ATOM   4998  HN  VAL A 964      30.820  39.280  55.090  1.00  0.00           H
ATOM   4999  CA  VAL A 964      31.220  38.210  56.870  1.00  0.00           C
ATOM   5000  HA  VAL A 964      30.580  38.050  57.730  1.00  0.00           H
ATOM   5001  CB  VAL A 964      31.180  36.960  55.970  1.00  0.00           C
ATOM   5002  HB  VAL A 964      31.940  37.050  55.160  1.00  0.00           H
ATOM   5003  CG1 VAL A 964      31.470  35.600  56.760  1.00  0.00           C
ATOM   5004 HG11 VAL A 964      31.510  34.730  56.080  1.00  0.00           H
ATOM   5005 HG12 VAL A 964      30.780  35.540  57.630  1.00  0.00           H
ATOM   5006 HG13 VAL A 964      32.510  35.620  57.160  1.00  0.00           H
ATOM   5007  CG2 VAL A 964      29.760  36.800  55.310  1.00  0.00           C
ATOM   5008 HG21 VAL A 964      29.410  37.690  54.750  1.00  0.00           H
ATOM   5009 HG22 VAL A 964      29.000  36.600  56.110  1.00  0.00           H
ATOM   5010 HG23 VAL A 964      29.760  36.040  54.510  1.00  0.00           H
ATOM   5011  C   VAL A 964      32.510  38.390  57.670  1.00  0.00           C
ATOM   5012  O   VAL A 964      32.750  38.000  58.810  1.00  0.00           O
ATOM   5013  N   CYS A 965      33.490  38.990  57.010  1.00  0.00           N
ATOM   5014  HN  CYS A 965      33.430  39.290  56.060  1.00  0.00           H
ATOM   5015  CA  CYS A 965      34.780  39.390  57.490  1.00  0.00           C
ATOM   5016  HA  CYS A 965      35.160  38.540  58.050  1.00  0.00           H
ATOM   5017  CB  CYS A 965      35.800  39.820  56.440  1.00  0.00           C
ATOM   5018  HB1 CYS A 965      36.690  40.310  56.900  1.00  0.00           H
ATOM   5019  HB2 CYS A 965      35.270  40.550  55.790  1.00  0.00           H
ATOM   5020  SG  CYS A 965      36.430  38.360  55.490  1.00  0.00           S
ATOM   5021  HG1 CYS A 965      36.580  38.950  54.310  1.00  0.00           H
ATOM   5022  C   CYS A 965      34.740  40.580  58.460  1.00  0.00           C
ATOM   5023  O   CYS A 965      35.470  40.610  59.450  1.00  0.00           O
ATOM   5024  N   SER A 966      33.850  41.620  58.240  1.00  0.00           N
ATOM   5025  HN  SER A 966      33.580  41.680  57.290  1.00  0.00           H
ATOM   5026  CA  SER A 966      33.390  42.660  59.190  1.00  0.00           C
ATOM   5027  HA  SER A 966      34.240  43.260  59.500  1.00  0.00           H
ATOM   5028  CB  SER A 966      32.380  43.630  58.530  1.00  0.00           C
ATOM   5029  HB1 SER A 966      32.170  44.440  59.260  1.00  0.00           H
ATOM   5030  HB2 SER A 966      31.480  43.120  58.140  1.00  0.00           H
ATOM   5031  OG  SER A 966      32.980  44.410  57.440  1.00  0.00           O
ATOM   5032  HG1 SER A 966      32.950  43.830  56.680  1.00  0.00           H
ATOM   5033  C   SER A 966      32.790  42.080  60.400  1.00  0.00           C
ATOM   5034  O   SER A 966      33.080  42.530  61.470  1.00  0.00           O
ATOM   5035  N   VAL A 967      31.910  41.020  60.350  1.00  0.00           N
ATOM   5036  HN  VAL A 967      31.650  40.740  59.440  1.00  0.00           H
ATOM   5037  CA  VAL A 967      31.350  40.240  61.480  1.00  0.00           C
ATOM   5038  HA  VAL A 967      31.010  40.910  62.260  1.00  0.00           H
ATOM   5039  CB  VAL A 967      30.140  39.520  61.000  1.00  0.00           C
ATOM   5040  HB  VAL A 967      30.280  39.140  59.970  1.00  0.00           H
ATOM   5041  CG1 VAL A 967      29.740  38.390  61.900  1.00  0.00           C
ATOM   5042 HG11 VAL A 967      28.710  38.090  61.620  1.00  0.00           H
ATOM   5043 HG12 VAL A 967      29.710  38.640  62.990  1.00  0.00           H
ATOM   5044 HG13 VAL A 967      30.390  37.490  61.780  1.00  0.00           H
ATOM   5045  CG2 VAL A 967      29.030  40.570  60.850  1.00  0.00           C
ATOM   5046 HG21 VAL A 967      28.180  40.040  60.400  1.00  0.00           H
ATOM   5047 HG22 VAL A 967      29.330  41.360  60.110  1.00  0.00           H
ATOM   5048 HG23 VAL A 967      28.790  41.010  61.840  1.00  0.00           H
ATOM   5049  C   VAL A 967      32.260  39.320  62.220  1.00  0.00           C
ATOM   5050  O   VAL A 967      32.190  39.050  63.410  1.00  0.00           O
ATOM   5051  N   MET A 968      33.370  38.890  61.600  1.00  0.00           N
ATOM   5052  HN  MET A 968      33.380  38.810  60.600  1.00  0.00           H
ATOM   5053  CA  MET A 968      34.540  38.340  62.220  1.00  0.00           C
ATOM   5054  HA  MET A 968      34.190  37.770  63.070  1.00  0.00           H
ATOM   5055  CB  MET A 968      35.190  37.370  61.180  1.00  0.00           C
ATOM   5056  HB1 MET A 968      36.200  36.980  61.430  1.00  0.00           H
ATOM   5057  HB2 MET A 968      35.270  37.920  60.220  1.00  0.00           H
ATOM   5058  CG  MET A 968      34.300  36.150  60.950  1.00  0.00           C
ATOM   5059  HG1 MET A 968      33.300  36.360  60.530  1.00  0.00           H
ATOM   5060  HG2 MET A 968      34.100  35.670  61.940  1.00  0.00           H
[truncated: 6,873,249 more chars]
