# Supplementary material for: CryoEM and computational modeling structural insights into the pH regulator NBCn1
Source: Nat Commun. 2025 Nov 11;16:9932. doi: 10.1038/s41467-025-64868-z (PMC12606367; doi:10.1038/s41467-025-64868-z)
Supplement: Supplementary file 7 — Supplementary Data 5 [file 41467_2025_64868_MOESM7_ESM.zip › 100ns_z_restr_MD_NBCn1_2NaCO3/hNBCn1_IF/z-restr_hNBCn1_IF_2NaCO3_last_step_12.pdb]

REMARK    GENERATED BY TRJCONV
TITLE     Title t= 101000.00000 step= 50500000
REMARK    THIS IS A SIMULATION BOX
CRYST1   93.174   93.174  103.313  90.00  90.00  90.00 P 1           1
MODEL        1
ATOM      1  N   LEU A 585      24.060  39.990  36.590  1.00  0.00           N
ATOM      2  HT1 LEU A 585      23.110  39.780  36.220  1.00  0.00           H
ATOM      3  HT2 LEU A 585      24.620  40.190  35.750  1.00  0.00           H
ATOM      4  HT3 LEU A 585      23.990  40.870  37.150  1.00  0.00           H
ATOM      5  CA  LEU A 585      24.760  38.780  37.300  1.00  0.00           C
ATOM      6  HA  LEU A 585      25.810  38.930  37.200  1.00  0.00           H
ATOM      7  CB  LEU A 585      24.460  38.820  38.870  1.00  0.00           C
ATOM      8  HB1 LEU A 585      23.360  38.880  38.940  1.00  0.00           H
ATOM      9  HB2 LEU A 585      24.740  39.770  39.350  1.00  0.00           H
ATOM     10  CG  LEU A 585      24.960  37.600  39.720  1.00  0.00           C
ATOM     11  HG  LEU A 585      24.610  36.660  39.230  1.00  0.00           H
ATOM     12  CD1 LEU A 585      26.470  37.820  39.830  1.00  0.00           C
ATOM     13 HD11 LEU A 585      26.970  37.750  38.840  1.00  0.00           H
ATOM     14 HD12 LEU A 585      26.840  37.040  40.540  1.00  0.00           H
ATOM     15 HD13 LEU A 585      26.620  38.800  40.330  1.00  0.00           H
ATOM     16  CD2 LEU A 585      24.320  37.510  41.140  1.00  0.00           C
ATOM     17 HD21 LEU A 585      24.600  36.590  41.700  1.00  0.00           H
ATOM     18 HD22 LEU A 585      23.220  37.380  40.990  1.00  0.00           H
ATOM     19 HD23 LEU A 585      24.480  38.480  41.670  1.00  0.00           H
ATOM     20  C   LEU A 585      24.630  37.360  36.730  1.00  0.00           C
ATOM     21  O   LEU A 585      25.560  36.530  36.730  1.00  0.00           O
ATOM     22  N   ILE A 586      23.410  36.950  36.330  1.00  0.00           N
ATOM     23  HN  ILE A 586      22.600  37.510  36.180  1.00  0.00           H
ATOM     24  CA  ILE A 586      23.010  35.530  36.110  1.00  0.00           C
ATOM     25  HA  ILE A 586      23.120  35.100  37.100  1.00  0.00           H
ATOM     26  CB  ILE A 586      21.520  35.430  35.670  1.00  0.00           C
ATOM     27  HB  ILE A 586      21.030  36.120  36.390  1.00  0.00           H
ATOM     28  CG2 ILE A 586      21.300  36.170  34.300  1.00  0.00           C
ATOM     29 HG21 ILE A 586      20.220  36.050  34.100  1.00  0.00           H
ATOM     30 HG22 ILE A 586      21.770  35.730  33.400  1.00  0.00           H
ATOM     31 HG23 ILE A 586      21.650  37.220  34.290  1.00  0.00           H
ATOM     32  CG1 ILE A 586      20.970  34.040  35.690  1.00  0.00           C
ATOM     33 HG11 ILE A 586      21.490  33.440  34.920  1.00  0.00           H
ATOM     34 HG12 ILE A 586      19.920  34.270  35.400  1.00  0.00           H
ATOM     35  CD  ILE A 586      20.970  33.350  37.110  1.00  0.00           C
ATOM     36  HD1 ILE A 586      20.140  32.610  37.110  1.00  0.00           H
ATOM     37  HD2 ILE A 586      20.690  34.190  37.780  1.00  0.00           H
ATOM     38  HD3 ILE A 586      21.940  32.880  37.360  1.00  0.00           H
ATOM     39  C   ILE A 586      23.880  34.700  35.150  1.00  0.00           C
ATOM     40  O   ILE A 586      24.100  33.530  35.420  1.00  0.00           O
ATOM     41  N   LEU A 587      24.290  35.250  33.970  1.00  0.00           N
ATOM     42  HN  LEU A 587      24.060  36.130  33.550  1.00  0.00           H
ATOM     43  CA  LEU A 587      25.140  34.420  33.220  1.00  0.00           C
ATOM     44  HA  LEU A 587      24.800  33.390  33.150  1.00  0.00           H
ATOM     45  CB  LEU A 587      25.140  34.760  31.700  1.00  0.00           C
ATOM     46  HB1 LEU A 587      25.550  33.920  31.100  1.00  0.00           H
ATOM     47  HB2 LEU A 587      25.770  35.680  31.630  1.00  0.00           H
ATOM     48  CG  LEU A 587      23.780  35.120  31.140  1.00  0.00           C
ATOM     49  HG  LEU A 587      23.210  35.920  31.660  1.00  0.00           H
ATOM     50  CD1 LEU A 587      23.890  35.400  29.610  1.00  0.00           C
ATOM     51 HD11 LEU A 587      22.890  35.690  29.230  1.00  0.00           H
ATOM     52 HD12 LEU A 587      24.180  34.420  29.160  1.00  0.00           H
ATOM     53 HD13 LEU A 587      24.760  36.080  29.500  1.00  0.00           H
ATOM     54  CD2 LEU A 587      22.820  33.940  31.360  1.00  0.00           C
ATOM     55 HD21 LEU A 587      23.410  33.040  31.090  1.00  0.00           H
ATOM     56 HD22 LEU A 587      21.850  34.050  30.830  1.00  0.00           H
ATOM     57 HD23 LEU A 587      22.420  33.890  32.390  1.00  0.00           H
ATOM     58  C   LEU A 587      26.630  34.390  33.720  1.00  0.00           C
ATOM     59  O   LEU A 587      27.370  33.420  33.660  1.00  0.00           O
ATOM     60  N   ASP A 588      27.090  35.420  34.490  1.00  0.00           N
ATOM     61  HN  ASP A 588      26.510  36.200  34.710  1.00  0.00           H
ATOM     62  CA  ASP A 588      28.360  35.440  35.200  1.00  0.00           C
ATOM     63  HA  ASP A 588      29.020  35.220  34.370  1.00  0.00           H
ATOM     64  CB  ASP A 588      28.800  36.810  35.730  1.00  0.00           C
ATOM     65  HB1 ASP A 588      29.770  36.660  36.240  1.00  0.00           H
ATOM     66  HB2 ASP A 588      28.080  37.190  36.490  1.00  0.00           H
ATOM     67  CG  ASP A 588      29.050  37.780  34.580  1.00  0.00           C
ATOM     68  OD1 ASP A 588      29.660  37.520  33.500  1.00  0.00           O
ATOM     69  OD2 ASP A 588      28.660  38.940  34.890  1.00  0.00           O
ATOM     70  C   ASP A 588      28.650  34.320  36.240  1.00  0.00           C
ATOM     71  O   ASP A 588      29.640  33.560  36.160  1.00  0.00           O
ATOM     72  N   ILE A 589      27.630  34.070  37.110  1.00  0.00           N
ATOM     73  HN  ILE A 589      26.780  34.570  37.180  1.00  0.00           H
ATOM     74  CA  ILE A 589      27.760  32.960  38.030  1.00  0.00           C
ATOM     75  HA  ILE A 589      28.720  32.980  38.510  1.00  0.00           H
ATOM     76  CB  ILE A 589      26.830  33.050  39.260  1.00  0.00           C
ATOM     77  HB  ILE A 589      27.090  34.100  39.490  1.00  0.00           H
ATOM     78  CG2 ILE A 589      25.340  32.970  38.870  1.00  0.00           C
ATOM     79 HG21 ILE A 589      24.990  31.960  38.540  1.00  0.00           H
ATOM     80 HG22 ILE A 589      24.970  33.630  38.060  1.00  0.00           H
ATOM     81 HG23 ILE A 589      24.720  33.270  39.740  1.00  0.00           H
ATOM     82  CG1 ILE A 589      27.140  32.070  40.490  1.00  0.00           C
ATOM     83 HG11 ILE A 589      28.180  31.720  40.290  1.00  0.00           H
ATOM     84 HG12 ILE A 589      26.500  31.170  40.340  1.00  0.00           H
ATOM     85  CD  ILE A 589      27.040  32.650  41.830  1.00  0.00           C
ATOM     86  HD1 ILE A 589      26.100  33.200  42.030  1.00  0.00           H
ATOM     87  HD2 ILE A 589      27.770  33.500  41.920  1.00  0.00           H
ATOM     88  HD3 ILE A 589      27.350  31.940  42.630  1.00  0.00           H
ATOM     89  C   ILE A 589      27.630  31.600  37.380  1.00  0.00           C
ATOM     90  O   ILE A 589      27.920  30.560  37.920  1.00  0.00           O
ATOM     91  N   LYS A 590      27.260  31.560  36.130  1.00  0.00           N
ATOM     92  HN  LYS A 590      27.090  32.370  35.590  1.00  0.00           H
ATOM     93  CA  LYS A 590      27.180  30.330  35.360  1.00  0.00           C
ATOM     94  HA  LYS A 590      27.210  29.460  35.990  1.00  0.00           H
ATOM     95  CB  LYS A 590      25.860  30.270  34.560  1.00  0.00           C
ATOM     96  HB1 LYS A 590      25.870  29.670  33.620  1.00  0.00           H
ATOM     97  HB2 LYS A 590      25.670  31.270  34.100  1.00  0.00           H
ATOM     98  CG  LYS A 590      24.600  29.710  35.350  1.00  0.00           C
ATOM     99  HG1 LYS A 590      24.360  30.400  36.190  1.00  0.00           H
ATOM    100  HG2 LYS A 590      24.880  28.690  35.710  1.00  0.00           H
ATOM    101  CD  LYS A 590      23.440  29.510  34.410  1.00  0.00           C
ATOM    102  HD1 LYS A 590      22.790  28.710  34.810  1.00  0.00           H
ATOM    103  HD2 LYS A 590      23.710  29.160  33.400  1.00  0.00           H
ATOM    104  CE  LYS A 590      22.520  30.750  34.140  1.00  0.00           C
ATOM    105  HE1 LYS A 590      23.160  31.630  33.870  1.00  0.00           H
ATOM    106  HE2 LYS A 590      22.030  30.950  35.110  1.00  0.00           H
ATOM    107  NZ  LYS A 590      21.580  30.470  33.040  1.00  0.00           N
ATOM    108  HZ1 LYS A 590      22.080  30.440  32.130  1.00  0.00           H
ATOM    109  HZ2 LYS A 590      20.880  31.230  32.890  1.00  0.00           H
ATOM    110  HZ3 LYS A 590      21.080  29.570  33.130  1.00  0.00           H
ATOM    111  C   LYS A 590      28.360  29.970  34.430  1.00  0.00           C
ATOM    112  O   LYS A 590      28.390  28.840  33.950  1.00  0.00           O
ATOM    113  N   ARG A 591      29.300  30.880  34.260  1.00  0.00           N
ATOM    114  HN  ARG A 591      29.270  31.750  34.760  1.00  0.00           H
ATOM    115  CA  ARG A 591      30.490  30.710  33.380  1.00  0.00           C
ATOM    116  HA  ARG A 591      30.020  30.410  32.450  1.00  0.00           H
ATOM    117  CB  ARG A 591      31.410  32.030  33.320  1.00  0.00           C
ATOM    118  HB1 ARG A 591      32.280  31.890  32.650  1.00  0.00           H
ATOM    119  HB2 ARG A 591      31.730  32.300  34.350  1.00  0.00           H
ATOM    120  CG  ARG A 591      30.650  33.250  32.790  1.00  0.00           C
ATOM    121  HG1 ARG A 591      29.760  33.470  33.440  1.00  0.00           H
ATOM    122  HG2 ARG A 591      30.240  33.020  31.780  1.00  0.00           H
ATOM    123  CD  ARG A 591      31.440  34.510  32.780  1.00  0.00           C
ATOM    124  HD1 ARG A 591      31.960  34.710  33.730  1.00  0.00           H
ATOM    125  HD2 ARG A 591      30.710  35.330  32.610  1.00  0.00           H
ATOM    126  NE  ARG A 591      32.380  34.400  31.630  1.00  0.00           N
ATOM    127  HE  ARG A 591      32.200  33.770  30.870  1.00  0.00           H
ATOM    128  CZ  ARG A 591      33.590  34.930  31.590  1.00  0.00           C
ATOM    129  NH1 ARG A 591      33.940  35.830  32.410  1.00  0.00           N
ATOM    130 HH11 ARG A 591      33.320  36.260  33.070  1.00  0.00           H
ATOM    131 HH12 ARG A 591      34.910  36.070  32.440  1.00  0.00           H
ATOM    132  NH2 ARG A 591      34.370  34.640  30.590  1.00  0.00           N
ATOM    133 HH21 ARG A 591      35.310  34.950  30.470  1.00  0.00           H
ATOM    134 HH22 ARG A 591      34.120  33.960  29.890  1.00  0.00           H
ATOM    135  C   ARG A 591      31.460  29.590  33.750  1.00  0.00           C
ATOM    136  O   ARG A 591      31.910  28.800  32.890  1.00  0.00           O
ATOM    137  N   LYS A 592      31.850  29.570  35.040  1.00  0.00           N
ATOM    138  HN  LYS A 592      31.680  30.370  35.600  1.00  0.00           H
ATOM    139  CA  LYS A 592      32.800  28.630  35.630  1.00  0.00           C
ATOM    140  HA  LYS A 592      33.310  28.050  34.880  1.00  0.00           H
ATOM    141  CB  LYS A 592      33.810  29.550  36.340  1.00  0.00           C
ATOM    142  HB1 LYS A 592      34.430  28.920  36.990  1.00  0.00           H
ATOM    143  HB2 LYS A 592      33.210  30.180  37.020  1.00  0.00           H
ATOM    144  CG  LYS A 592      34.700  30.420  35.400  1.00  0.00           C
ATOM    145  HG1 LYS A 592      35.480  30.920  36.020  1.00  0.00           H
ATOM    146  HG2 LYS A 592      34.110  31.200  34.890  1.00  0.00           H
ATOM    147  CD  LYS A 592      35.480  29.560  34.390  1.00  0.00           C
ATOM    148  HD1 LYS A 592      34.800  29.400  33.540  1.00  0.00           H
ATOM    149  HD2 LYS A 592      35.750  28.560  34.810  1.00  0.00           H
ATOM    150  CE  LYS A 592      36.790  30.190  33.920  1.00  0.00           C
ATOM    151  HE1 LYS A 592      37.580  30.110  34.690  1.00  0.00           H
ATOM    152  HE2 LYS A 592      36.640  31.270  33.720  1.00  0.00           H
ATOM    153  NZ  LYS A 592      37.330  29.600  32.600  1.00  0.00           N
ATOM    154  HZ1 LYS A 592      37.230  28.560  32.630  1.00  0.00           H
ATOM    155  HZ2 LYS A 592      38.270  29.890  32.250  1.00  0.00           H
ATOM    156  HZ3 LYS A 592      36.620  29.930  31.910  1.00  0.00           H
ATOM    157  C   LYS A 592      32.140  27.590  36.440  1.00  0.00           C
ATOM    158  O   LYS A 592      32.710  26.660  37.020  1.00  0.00           O
ATOM    159  N   ALA A 593      30.840  27.600  36.440  1.00  0.00           N
ATOM    160  HN  ALA A 593      30.460  28.320  35.880  1.00  0.00           H
ATOM    161  CA  ALA A 593      30.020  26.740  37.210  1.00  0.00           C
ATOM    162  HA  ALA A 593      30.360  26.980  38.210  1.00  0.00           H
ATOM    163  CB  ALA A 593      28.510  27.030  37.090  1.00  0.00           C
ATOM    164  HB1 ALA A 593      27.870  26.430  37.770  1.00  0.00           H
ATOM    165  HB2 ALA A 593      28.180  26.850  36.050  1.00  0.00           H
ATOM    166  HB3 ALA A 593      28.520  28.120  37.320  1.00  0.00           H
ATOM    167  C   ALA A 593      30.230  25.220  36.910  1.00  0.00           C
ATOM    168  O   ALA A 593      30.340  24.550  37.900  1.00  0.00           O
ATOM    169  N   PRO A 594      30.210  24.780  35.650  1.00  0.00           N
ATOM    170  CD  PRO A 594      30.280  25.520  34.360  1.00  0.00           C
ATOM    171  HD1 PRO A 594      31.320  25.850  34.150  1.00  0.00           H
ATOM    172  HD2 PRO A 594      29.700  26.460  34.370  1.00  0.00           H
ATOM    173  CA  PRO A 594      30.340  23.330  35.350  1.00  0.00           C
ATOM    174  HA  PRO A 594      29.820  22.780  36.120  1.00  0.00           H
ATOM    175  CB  PRO A 594      29.520  23.290  34.040  1.00  0.00           C
ATOM    176  HB1 PRO A 594      28.430  23.140  34.200  1.00  0.00           H
ATOM    177  HB2 PRO A 594      29.750  22.450  33.340  1.00  0.00           H
ATOM    178  CG  PRO A 594      29.740  24.630  33.300  1.00  0.00           C
ATOM    179  HG1 PRO A 594      30.420  24.570  32.430  1.00  0.00           H
ATOM    180  HG2 PRO A 594      28.730  24.930  32.960  1.00  0.00           H
ATOM    181  C   PRO A 594      31.710  22.780  35.260  1.00  0.00           C
ATOM    182  O   PRO A 594      31.770  21.580  35.090  1.00  0.00           O
ATOM    183  N   PHE A 595      32.850  23.530  35.280  1.00  0.00           N
ATOM    184  HN  PHE A 595      32.780  24.510  35.460  1.00  0.00           H
ATOM    185  CA  PHE A 595      34.160  22.910  34.950  1.00  0.00           C
ATOM    186  HA  PHE A 595      33.990  21.990  34.400  1.00  0.00           H
ATOM    187  CB  PHE A 595      34.870  23.880  33.870  1.00  0.00           C
ATOM    188  HB1 PHE A 595      35.740  23.350  33.450  1.00  0.00           H
ATOM    189  HB2 PHE A 595      35.380  24.770  34.270  1.00  0.00           H
ATOM    190  CG  PHE A 595      33.970  24.230  32.690  1.00  0.00           C
ATOM    191  CD1 PHE A 595      33.560  23.310  31.760  1.00  0.00           C
ATOM    192  HD1 PHE A 595      33.890  22.290  31.910  1.00  0.00           H
ATOM    193  CE1 PHE A 595      32.760  23.590  30.640  1.00  0.00           C
ATOM    194  HE1 PHE A 595      32.350  22.800  30.040  1.00  0.00           H
ATOM    195  CZ  PHE A 595      32.350  24.860  30.450  1.00  0.00           C
ATOM    196  HZ  PHE A 595      31.710  25.220  29.650  1.00  0.00           H
ATOM    197  CD2 PHE A 595      33.670  25.610  32.460  1.00  0.00           C
ATOM    198  HD2 PHE A 595      34.010  26.340  33.180  1.00  0.00           H
ATOM    199  CE2 PHE A 595      32.800  25.910  31.310  1.00  0.00           C
ATOM    200  HE2 PHE A 595      32.490  26.930  31.170  1.00  0.00           H
ATOM    201  C   PHE A 595      35.080  22.750  36.150  1.00  0.00           C
ATOM    202  O   PHE A 595      36.260  22.480  35.980  1.00  0.00           O
ATOM    203  N   PHE A 596      34.570  22.910  37.370  1.00  0.00           N
ATOM    204  HN  PHE A 596      33.590  23.050  37.500  1.00  0.00           H
ATOM    205  CA  PHE A 596      35.300  22.810  38.580  1.00  0.00           C
ATOM    206  HA  PHE A 596      36.120  23.500  38.550  1.00  0.00           H
ATOM    207  CB  PHE A 596      34.500  23.020  39.910  1.00  0.00           C
ATOM    208  HB1 PHE A 596      34.120  24.020  40.210  1.00  0.00           H
ATOM    209  HB2 PHE A 596      35.250  22.980  40.730  1.00  0.00           H
ATOM    210  CG  PHE A 596      33.330  22.070  40.070  1.00  0.00           C
ATOM    211  CD1 PHE A 596      32.020  22.440  39.690  1.00  0.00           C
ATOM    212  HD1 PHE A 596      31.970  23.340  39.090  1.00  0.00           H
ATOM    213  CE1 PHE A 596      30.930  21.610  39.780  1.00  0.00           C
ATOM    214  HE1 PHE A 596      29.980  22.010  39.450  1.00  0.00           H
ATOM    215  CZ  PHE A 596      31.120  20.350  40.320  1.00  0.00           C
ATOM    216  HZ  PHE A 596      30.290  19.670  40.450  1.00  0.00           H
ATOM    217  CD2 PHE A 596      33.450  20.810  40.780  1.00  0.00           C
ATOM    218  HD2 PHE A 596      34.460  20.590  41.090  1.00  0.00           H
ATOM    219  CE2 PHE A 596      32.390  19.920  40.830  1.00  0.00           C
ATOM    220  HE2 PHE A 596      32.370  18.980  41.340  1.00  0.00           H
ATOM    221  C   PHE A 596      36.190  21.540  38.740  1.00  0.00           C
ATOM    222  O   PHE A 596      37.330  21.680  39.130  1.00  0.00           O
ATOM    223  N   LEU A 597      35.750  20.350  38.330  1.00  0.00           N
ATOM    224  HN  LEU A 597      34.850  20.220  37.910  1.00  0.00           H
ATOM    225  CA  LEU A 597      36.570  19.180  38.390  1.00  0.00           C
ATOM    226  HA  LEU A 597      36.940  19.240  39.400  1.00  0.00           H
ATOM    227  CB  LEU A 597      35.720  17.900  38.090  1.00  0.00           C
ATOM    228  HB1 LEU A 597      36.370  17.000  38.100  1.00  0.00           H
ATOM    229  HB2 LEU A 597      35.310  18.020  37.060  1.00  0.00           H
ATOM    230  CG  LEU A 597      34.550  17.610  39.100  1.00  0.00           C
ATOM    231  HG  LEU A 597      33.930  18.520  39.180  1.00  0.00           H
ATOM    232  CD1 LEU A 597      33.870  16.370  38.510  1.00  0.00           C
ATOM    233 HD11 LEU A 597      33.530  16.580  37.480  1.00  0.00           H
ATOM    234 HD12 LEU A 597      32.970  16.190  39.140  1.00  0.00           H
ATOM    235 HD13 LEU A 597      34.550  15.480  38.480  1.00  0.00           H
ATOM    236  CD2 LEU A 597      35.010  17.320  40.550  1.00  0.00           C
ATOM    237 HD21 LEU A 597      34.190  17.070  41.250  1.00  0.00           H
ATOM    238 HD22 LEU A 597      35.640  18.190  40.850  1.00  0.00           H
ATOM    239 HD23 LEU A 597      35.550  16.370  40.700  1.00  0.00           H
ATOM    240  C   LEU A 597      37.850  19.150  37.410  1.00  0.00           C
ATOM    241  O   LEU A 597      38.890  18.490  37.620  1.00  0.00           O
ATOM    242  N   SER A 598      37.810  19.940  36.340  1.00  0.00           N
ATOM    243  HN  SER A 598      37.000  20.500  36.320  1.00  0.00           H
ATOM    244  CA  SER A 598      38.910  20.170  35.340  1.00  0.00           C
ATOM    245  HA  SER A 598      39.210  19.160  35.110  1.00  0.00           H
ATOM    246  CB  SER A 598      38.490  21.000  34.120  1.00  0.00           C
ATOM    247  HB1 SER A 598      39.420  21.250  33.550  1.00  0.00           H
ATOM    248  HB2 SER A 598      38.010  21.950  34.410  1.00  0.00           H
ATOM    249  OG  SER A 598      37.540  20.190  33.440  1.00  0.00           O
ATOM    250  HG1 SER A 598      36.880  20.020  34.120  1.00  0.00           H
ATOM    251  C   SER A 598      40.000  20.890  36.020  1.00  0.00           C
ATOM    252  O   SER A 598      41.160  20.540  35.890  1.00  0.00           O
ATOM    253  N   ASP A 599      39.710  21.860  36.930  1.00  0.00           N
ATOM    254  HN  ASP A 599      38.810  22.200  37.140  1.00  0.00           H
ATOM    255  CA  ASP A 599      40.620  22.590  37.700  1.00  0.00           C
ATOM    256  HA  ASP A 599      41.340  23.080  37.050  1.00  0.00           H
ATOM    257  CB  ASP A 599      39.930  23.640  38.550  1.00  0.00           C
ATOM    258  HB1 ASP A 599      40.640  24.190  39.200  1.00  0.00           H
ATOM    259  HB2 ASP A 599      39.230  23.030  39.170  1.00  0.00           H
ATOM    260  CG  ASP A 599      39.190  24.670  37.640  1.00  0.00           C
ATOM    261  OD1 ASP A 599      38.390  25.470  38.220  1.00  0.00           O
ATOM    262  OD2 ASP A 599      39.380  24.680  36.400  1.00  0.00           O
ATOM    263  C   ASP A 599      41.470  21.720  38.610  1.00  0.00           C
ATOM    264  O   ASP A 599      42.670  21.940  38.640  1.00  0.00           O
ATOM    265  N   PHE A 600      40.860  20.670  39.230  1.00  0.00           N
ATOM    266  HN  PHE A 600      39.870  20.560  39.180  1.00  0.00           H
ATOM    267  CA  PHE A 600      41.640  19.710  39.990  1.00  0.00           C
ATOM    268  HA  PHE A 600      42.260  20.230  40.710  1.00  0.00           H
ATOM    269  CB  PHE A 600      40.790  18.790  40.880  1.00  0.00           C
ATOM    270  HB1 PHE A 600      41.220  17.830  41.240  1.00  0.00           H
ATOM    271  HB2 PHE A 600      40.030  18.390  40.170  1.00  0.00           H
ATOM    272  CG  PHE A 600      40.240  19.620  42.000  1.00  0.00           C
ATOM    273  CD1 PHE A 600      41.090  19.750  43.130  1.00  0.00           C
ATOM    274  HD1 PHE A 600      42.060  19.280  43.030  1.00  0.00           H
ATOM    275  CE1 PHE A 600      40.720  20.550  44.190  1.00  0.00           C
ATOM    276  HE1 PHE A 600      41.410  20.780  45.000  1.00  0.00           H
ATOM    277  CZ  PHE A 600      39.550  21.270  44.100  1.00  0.00           C
ATOM    278  HZ  PHE A 600      39.280  21.940  44.910  1.00  0.00           H
ATOM    279  CD2 PHE A 600      38.920  20.130  42.060  1.00  0.00           C
ATOM    280  HD2 PHE A 600      38.240  19.950  41.250  1.00  0.00           H
ATOM    281  CE2 PHE A 600      38.580  21.100  43.060  1.00  0.00           C
ATOM    282  HE2 PHE A 600      37.700  21.730  42.970  1.00  0.00           H
ATOM    283  C   PHE A 600      42.580  18.930  39.020  1.00  0.00           C
ATOM    284  O   PHE A 600      43.800  18.890  39.190  1.00  0.00           O
ATOM    285  N   LYS A 601      42.020  18.390  37.920  1.00  0.00           N
ATOM    286  HN  LYS A 601      41.050  18.570  37.770  1.00  0.00           H
ATOM    287  CA  LYS A 601      42.740  17.460  37.040  1.00  0.00           C
ATOM    288  HA  LYS A 601      43.110  16.630  37.630  1.00  0.00           H
ATOM    289  CB  LYS A 601      41.860  16.940  35.880  1.00  0.00           C
ATOM    290  HB1 LYS A 601      42.520  16.420  35.140  1.00  0.00           H
ATOM    291  HB2 LYS A 601      41.290  17.750  35.380  1.00  0.00           H
ATOM    292  CG  LYS A 601      40.850  15.890  36.380  1.00  0.00           C
ATOM    293  HG1 LYS A 601      40.180  16.290  37.180  1.00  0.00           H
ATOM    294  HG2 LYS A 601      41.330  14.990  36.830  1.00  0.00           H
ATOM    295  CD  LYS A 601      39.840  15.530  35.300  1.00  0.00           C
ATOM    296  HD1 LYS A 601      39.540  16.560  35.000  1.00  0.00           H
ATOM    297  HD2 LYS A 601      38.960  15.080  35.800  1.00  0.00           H
ATOM    298  CE  LYS A 601      40.380  14.890  33.980  1.00  0.00           C
ATOM    299  HE1 LYS A 601      40.800  13.880  34.210  1.00  0.00           H
ATOM    300  HE2 LYS A 601      41.180  15.520  33.560  1.00  0.00           H
ATOM    301  NZ  LYS A 601      39.330  14.800  32.960  1.00  0.00           N
ATOM    302  HZ1 LYS A 601      39.780  14.580  32.050  1.00  0.00           H
ATOM    303  HZ2 LYS A 601      38.930  15.760  32.910  1.00  0.00           H
ATOM    304  HZ3 LYS A 601      38.580  14.110  33.140  1.00  0.00           H
ATOM    305  C   LYS A 601      43.960  18.170  36.410  1.00  0.00           C
ATOM    306  O   LYS A 601      45.090  17.680  36.260  1.00  0.00           O
ATOM    307  N   ASP A 602      43.800  19.440  35.950  1.00  0.00           N
ATOM    308  HN  ASP A 602      42.910  19.880  36.060  1.00  0.00           H
ATOM    309  CA  ASP A 602      44.850  20.230  35.260  1.00  0.00           C
ATOM    310  HA  ASP A 602      45.400  19.410  34.850  1.00  0.00           H
ATOM    311  CB  ASP A 602      44.300  21.310  34.180  1.00  0.00           C
ATOM    312  HB1 ASP A 602      45.160  21.920  33.810  1.00  0.00           H
ATOM    313  HB2 ASP A 602      43.600  21.950  34.770  1.00  0.00           H
ATOM    314  CG  ASP A 602      43.610  20.370  33.090  1.00  0.00           C
ATOM    315  OD1 ASP A 602      43.840  19.140  33.090  1.00  0.00           O
ATOM    316  OD2 ASP A 602      42.920  20.940  32.230  1.00  0.00           O
ATOM    317  C   ASP A 602      45.760  20.960  36.260  1.00  0.00           C
ATOM    318  O   ASP A 602      46.870  21.340  35.990  1.00  0.00           O
ATOM    319  N   ALA A 603      45.380  21.230  37.530  1.00  0.00           N
ATOM    320  HN  ALA A 603      44.490  20.970  37.880  1.00  0.00           H
ATOM    321  CA  ALA A 603      46.300  21.780  38.510  1.00  0.00           C
ATOM    322  HA  ALA A 603      46.780  22.640  38.080  1.00  0.00           H
ATOM    323  CB  ALA A 603      45.450  22.280  39.680  1.00  0.00           C
ATOM    324  HB1 ALA A 603      44.780  21.420  39.910  1.00  0.00           H
ATOM    325  HB2 ALA A 603      44.850  23.160  39.340  1.00  0.00           H
ATOM    326  HB3 ALA A 603      46.080  22.290  40.590  1.00  0.00           H
ATOM    327  C   ALA A 603      47.290  20.760  39.040  1.00  0.00           C
ATOM    328  O   ALA A 603      48.260  21.100  39.690  1.00  0.00           O
ATOM    329  N   LEU A 604      47.030  19.480  38.660  1.00  0.00           N
ATOM    330  HN  LEU A 604      46.230  19.360  38.070  1.00  0.00           H
ATOM    331  CA  LEU A 604      47.920  18.310  38.740  1.00  0.00           C
ATOM    332  HA  LEU A 604      48.520  18.350  39.650  1.00  0.00           H
ATOM    333  CB  LEU A 604      47.150  17.010  38.730  1.00  0.00           C
ATOM    334  HB1 LEU A 604      46.750  16.850  37.710  1.00  0.00           H
ATOM    335  HB2 LEU A 604      46.160  17.100  39.240  1.00  0.00           H
ATOM    336  CG  LEU A 604      47.880  15.720  39.290  1.00  0.00           C
ATOM    337  HG  LEU A 604      48.920  16.090  39.430  1.00  0.00           H
ATOM    338  CD1 LEU A 604      47.420  15.270  40.640  1.00  0.00           C
ATOM    339 HD11 LEU A 604      46.350  14.990  40.490  1.00  0.00           H
ATOM    340 HD12 LEU A 604      47.430  16.100  41.370  1.00  0.00           H
ATOM    341 HD13 LEU A 604      48.060  14.380  40.870  1.00  0.00           H
ATOM    342  CD2 LEU A 604      47.630  14.640  38.290  1.00  0.00           C
ATOM    343 HD21 LEU A 604      46.530  14.520  38.230  1.00  0.00           H
ATOM    344 HD22 LEU A 604      48.030  13.710  38.740  1.00  0.00           H
ATOM    345 HD23 LEU A 604      48.120  14.860  37.320  1.00  0.00           H
ATOM    346  C   LEU A 604      49.090  18.510  37.670  1.00  0.00           C
ATOM    347  O   LEU A 604      49.170  18.130  36.520  1.00  0.00           O
ATOM    348  N   SER A 605      50.130  19.150  38.190  1.00  0.00           N
ATOM    349  HN  SER A 605      50.230  19.570  39.100  1.00  0.00           H
ATOM    350  CA  SER A 605      51.030  19.780  37.260  1.00  0.00           C
ATOM    351  HA  SER A 605      51.560  18.990  36.760  1.00  0.00           H
ATOM    352  CB  SER A 605      50.380  20.910  36.310  1.00  0.00           C
ATOM    353  HB1 SER A 605      49.790  21.600  36.940  1.00  0.00           H
ATOM    354  HB2 SER A 605      49.710  20.470  35.550  1.00  0.00           H
ATOM    355  OG  SER A 605      51.290  21.740  35.600  1.00  0.00           O
ATOM    356  HG1 SER A 605      51.760  21.160  34.990  1.00  0.00           H
ATOM    357  C   SER A 605      52.120  20.430  38.090  1.00  0.00           C
ATOM    358  O   SER A 605      51.760  21.080  39.060  1.00  0.00           O
ATOM    359  N   LEU A 606      53.370  20.080  37.810  1.00  0.00           N
ATOM    360  HN  LEU A 606      53.530  19.420  37.070  1.00  0.00           H
ATOM    361  CA  LEU A 606      54.470  20.760  38.500  1.00  0.00           C
ATOM    362  HA  LEU A 606      54.360  20.570  39.560  1.00  0.00           H
ATOM    363  CB  LEU A 606      55.900  20.160  38.170  1.00  0.00           C
ATOM    364  HB1 LEU A 606      56.640  20.620  38.850  1.00  0.00           H
ATOM    365  HB2 LEU A 606      56.200  20.340  37.110  1.00  0.00           H
ATOM    366  CG  LEU A 606      56.050  18.620  38.460  1.00  0.00           C
ATOM    367  HG  LEU A 606      55.160  18.120  38.030  1.00  0.00           H
ATOM    368  CD1 LEU A 606      57.320  18.170  37.690  1.00  0.00           C
ATOM    369 HD11 LEU A 606      57.300  17.060  37.590  1.00  0.00           H
ATOM    370 HD12 LEU A 606      58.170  18.460  38.350  1.00  0.00           H
ATOM    371 HD13 LEU A 606      57.430  18.740  36.740  1.00  0.00           H
ATOM    372  CD2 LEU A 606      56.140  18.460  39.950  1.00  0.00           C
ATOM    373 HD21 LEU A 606      56.990  19.020  40.390  1.00  0.00           H
ATOM    374 HD22 LEU A 606      56.180  17.390  40.240  1.00  0.00           H
ATOM    375 HD23 LEU A 606      55.250  18.870  40.470  1.00  0.00           H
ATOM    376  C   LEU A 606      54.500  22.280  38.360  1.00  0.00           C
ATOM    377  O   LEU A 606      54.980  22.970  39.270  1.00  0.00           O
ATOM    378  N   GLN A 607      54.130  22.880  37.190  1.00  0.00           N
ATOM    379  HN  GLN A 607      53.700  22.320  36.500  1.00  0.00           H
ATOM    380  CA  GLN A 607      54.200  24.290  36.860  1.00  0.00           C
ATOM    381  HA  GLN A 607      55.190  24.690  37.060  1.00  0.00           H
ATOM    382  CB  GLN A 607      53.800  24.550  35.400  1.00  0.00           C
ATOM    383  HB1 GLN A 607      52.820  24.130  35.140  1.00  0.00           H
ATOM    384  HB2 GLN A 607      54.570  24.120  34.710  1.00  0.00           H
ATOM    385  CG  GLN A 607      53.820  26.070  35.060  1.00  0.00           C
ATOM    386  HG1 GLN A 607      54.880  26.390  35.220  1.00  0.00           H
ATOM    387  HG2 GLN A 607      53.210  26.700  35.730  1.00  0.00           H
ATOM    388  CD  GLN A 607      53.580  26.320  33.560  1.00  0.00           C
ATOM    389  OE1 GLN A 607      53.400  25.410  32.740  1.00  0.00           O
ATOM    390  NE2 GLN A 607      53.730  27.630  33.230  1.00  0.00           N
ATOM    391 HE21 GLN A 607      53.670  27.910  32.280  1.00  0.00           H
ATOM    392 HE22 GLN A 607      53.890  28.300  33.950  1.00  0.00           H
ATOM    393  C   GLN A 607      53.150  24.950  37.860  1.00  0.00           C
ATOM    394  O   GLN A 607      53.550  25.920  38.470  1.00  0.00           O
ATOM    395  N   CYS A 608      51.940  24.350  38.030  1.00  0.00           N
ATOM    396  HN  CYS A 608      51.580  23.600  37.470  1.00  0.00           H
ATOM    397  CA  CYS A 608      51.030  24.840  39.020  1.00  0.00           C
ATOM    398  HA  CYS A 608      50.820  25.870  38.800  1.00  0.00           H
ATOM    399  CB  CYS A 608      49.650  24.250  38.860  1.00  0.00           C
ATOM    400  HB1 CYS A 608      48.990  24.720  39.620  1.00  0.00           H
ATOM    401  HB2 CYS A 608      49.700  23.210  39.250  1.00  0.00           H
ATOM    402  SG  CYS A 608      48.930  24.380  37.180  1.00  0.00           S
ATOM    403  HG1 CYS A 608      49.810  23.610  36.570  1.00  0.00           H
ATOM    404  C   CYS A 608      51.430  24.730  40.470  1.00  0.00           C
ATOM    405  O   CYS A 608      51.290  25.660  41.220  1.00  0.00           O
ATOM    406  N   LEU A 609      52.010  23.570  40.900  1.00  0.00           N
ATOM    407  HN  LEU A 609      51.970  22.770  40.310  1.00  0.00           H
ATOM    408  CA  LEU A 609      52.500  23.320  42.280  1.00  0.00           C
ATOM    409  HA  LEU A 609      51.680  23.470  42.960  1.00  0.00           H
ATOM    410  CB  LEU A 609      53.130  21.880  42.210  1.00  0.00           C
ATOM    411  HB1 LEU A 609      53.990  21.760  41.510  1.00  0.00           H
ATOM    412  HB2 LEU A 609      52.330  21.150  41.940  1.00  0.00           H
ATOM    413  CG  LEU A 609      53.520  21.400  43.660  1.00  0.00           C
ATOM    414  HG  LEU A 609      54.100  22.250  44.100  1.00  0.00           H
ATOM    415  CD1 LEU A 609      52.310  21.170  44.540  1.00  0.00           C
ATOM    416 HD11 LEU A 609      52.650  20.840  45.550  1.00  0.00           H
ATOM    417 HD12 LEU A 609      51.670  20.370  44.120  1.00  0.00           H
ATOM    418 HD13 LEU A 609      51.710  22.100  44.560  1.00  0.00           H
ATOM    419  CD2 LEU A 609      54.320  20.150  43.700  1.00  0.00           C
ATOM    420 HD21 LEU A 609      54.550  19.940  44.760  1.00  0.00           H
ATOM    421 HD22 LEU A 609      55.240  20.180  43.060  1.00  0.00           H
ATOM    422 HD23 LEU A 609      53.710  19.260  43.420  1.00  0.00           H
ATOM    423  C   LEU A 609      53.560  24.350  42.750  1.00  0.00           C
ATOM    424  O   LEU A 609      53.460  24.840  43.860  1.00  0.00           O
ATOM    425  N   ALA A 610      54.470  24.740  41.900  1.00  0.00           N
ATOM    426  HN  ALA A 610      54.370  24.350  40.990  1.00  0.00           H
ATOM    427  CA  ALA A 610      55.590  25.500  42.290  1.00  0.00           C
ATOM    428  HA  ALA A 610      55.640  25.490  43.370  1.00  0.00           H
ATOM    429  CB  ALA A 610      56.960  25.190  41.670  1.00  0.00           C
ATOM    430  HB1 ALA A 610      57.650  26.030  41.890  1.00  0.00           H
ATOM    431  HB2 ALA A 610      56.840  25.150  40.560  1.00  0.00           H
ATOM    432  HB3 ALA A 610      57.320  24.170  41.910  1.00  0.00           H
ATOM    433  C   ALA A 610      55.240  26.950  42.060  1.00  0.00           C
ATOM    434  O   ALA A 610      55.930  27.830  42.580  1.00  0.00           O
ATOM    435  N   SER A 611      54.200  27.260  41.250  1.00  0.00           N
ATOM    436  HN  SER A 611      53.840  26.560  40.630  1.00  0.00           H
ATOM    437  CA  SER A 611      53.650  28.600  41.130  1.00  0.00           C
ATOM    438  HA  SER A 611      54.430  29.280  40.820  1.00  0.00           H
ATOM    439  CB  SER A 611      52.520  28.690  39.990  1.00  0.00           C
ATOM    440  HB1 SER A 611      52.080  29.700  40.100  1.00  0.00           H
ATOM    441  HB2 SER A 611      51.770  27.940  40.320  1.00  0.00           H
ATOM    442  OG  SER A 611      53.030  28.520  38.670  1.00  0.00           O
ATOM    443  HG1 SER A 611      53.230  27.590  38.610  1.00  0.00           H
ATOM    444  C   SER A 611      53.000  29.080  42.400  1.00  0.00           C
ATOM    445  O   SER A 611      53.130  30.230  42.750  1.00  0.00           O
ATOM    446  N   ILE A 612      52.300  28.200  43.110  1.00  0.00           N
ATOM    447  HN  ILE A 612      52.090  27.290  42.750  1.00  0.00           H
ATOM    448  CA  ILE A 612      51.820  28.480  44.480  1.00  0.00           C
ATOM    449  HA  ILE A 612      51.090  29.260  44.330  1.00  0.00           H
ATOM    450  CB  ILE A 612      51.090  27.230  45.120  1.00  0.00           C
ATOM    451  HB  ILE A 612      51.690  26.300  45.220  1.00  0.00           H
ATOM    452  CG2 ILE A 612      50.630  27.410  46.620  1.00  0.00           C
ATOM    453 HG21 ILE A 612      50.060  26.500  46.890  1.00  0.00           H
ATOM    454 HG22 ILE A 612      49.970  28.300  46.700  1.00  0.00           H
ATOM    455 HG23 ILE A 612      51.550  27.460  47.250  1.00  0.00           H
ATOM    456  CG1 ILE A 612      49.870  26.910  44.250  1.00  0.00           C
ATOM    457 HG11 ILE A 612      49.970  27.180  43.180  1.00  0.00           H
ATOM    458 HG12 ILE A 612      49.020  27.560  44.540  1.00  0.00           H
ATOM    459  CD  ILE A 612      49.620  25.370  44.360  1.00  0.00           C
ATOM    460  HD1 ILE A 612      50.300  24.840  43.660  1.00  0.00           H
ATOM    461  HD2 ILE A 612      48.680  24.840  44.060  1.00  0.00           H
ATOM    462  HD3 ILE A 612      49.840  25.080  45.420  1.00  0.00           H
ATOM    463  C   ILE A 612      52.910  28.930  45.440  1.00  0.00           C
ATOM    464  O   ILE A 612      52.730  29.820  46.240  1.00  0.00           O
ATOM    465  N   LEU A 613      54.010  28.200  45.430  1.00  0.00           N
ATOM    466  HN  LEU A 613      54.180  27.590  44.660  1.00  0.00           H
ATOM    467  CA  LEU A 613      55.110  28.520  46.370  1.00  0.00           C
ATOM    468  HA  LEU A 613      54.660  28.600  47.350  1.00  0.00           H
ATOM    469  CB  LEU A 613      56.180  27.410  46.410  1.00  0.00           C
ATOM    470  HB1 LEU A 613      57.190  27.750  46.730  1.00  0.00           H
ATOM    471  HB2 LEU A 613      56.360  27.150  45.340  1.00  0.00           H
ATOM    472  CG  LEU A 613      55.820  26.180  47.240  1.00  0.00           C
ATOM    473  HG  LEU A 613      55.670  26.550  48.270  1.00  0.00           H
ATOM    474  CD1 LEU A 613      54.530  25.470  46.750  1.00  0.00           C
ATOM    475 HD11 LEU A 613      53.610  26.100  46.730  1.00  0.00           H
ATOM    476 HD12 LEU A 613      54.450  24.790  47.620  1.00  0.00           H
ATOM    477 HD13 LEU A 613      54.690  24.770  45.910  1.00  0.00           H
ATOM    478  CD2 LEU A 613      57.070  25.310  47.330  1.00  0.00           C
ATOM    479 HD21 LEU A 613      56.770  24.360  47.820  1.00  0.00           H
ATOM    480 HD22 LEU A 613      57.850  25.800  47.960  1.00  0.00           H
ATOM    481 HD23 LEU A 613      57.470  25.140  46.310  1.00  0.00           H
ATOM    482  C   LEU A 613      55.780  29.890  46.090  1.00  0.00           C
ATOM    483  O   LEU A 613      55.980  30.760  46.980  1.00  0.00           O
ATOM    484  N   PHE A 614      56.030  30.230  44.780  1.00  0.00           N
ATOM    485  HN  PHE A 614      56.020  29.550  44.040  1.00  0.00           H
ATOM    486  CA  PHE A 614      56.320  31.630  44.500  1.00  0.00           C
ATOM    487  HA  PHE A 614      57.220  31.800  45.050  1.00  0.00           H
ATOM    488  CB  PHE A 614      56.700  31.600  42.960  1.00  0.00           C
ATOM    489  HB1 PHE A 614      55.860  31.220  42.340  1.00  0.00           H
ATOM    490  HB2 PHE A 614      57.550  30.910  42.850  1.00  0.00           H
ATOM    491  CG  PHE A 614      56.930  33.070  42.320  1.00  0.00           C
ATOM    492  CD1 PHE A 614      56.650  33.360  40.940  1.00  0.00           C
ATOM    493  HD1 PHE A 614      56.290  32.540  40.340  1.00  0.00           H
ATOM    494  CE1 PHE A 614      56.860  34.600  40.330  1.00  0.00           C
ATOM    495  HE1 PHE A 614      56.560  34.820  39.320  1.00  0.00           H
ATOM    496  CZ  PHE A 614      57.510  35.520  41.120  1.00  0.00           C
ATOM    497  HZ  PHE A 614      57.700  36.490  40.690  1.00  0.00           H
ATOM    498  CD2 PHE A 614      57.800  34.000  42.980  1.00  0.00           C
ATOM    499  HD2 PHE A 614      58.340  33.790  43.890  1.00  0.00           H
ATOM    500  CE2 PHE A 614      58.030  35.240  42.390  1.00  0.00           C
ATOM    501  HE2 PHE A 614      58.630  36.000  42.860  1.00  0.00           H
ATOM    502  C   PHE A 614      55.160  32.610  44.790  1.00  0.00           C
ATOM    503  O   PHE A 614      55.470  33.560  45.470  1.00  0.00           O
ATOM    504  N   LEU A 615      53.860  32.400  44.380  1.00  0.00           N
ATOM    505  HN  LEU A 615      53.650  31.520  43.950  1.00  0.00           H
ATOM    506  CA  LEU A 615      52.880  33.420  44.550  1.00  0.00           C
ATOM    507  HA  LEU A 615      53.400  34.340  44.370  1.00  0.00           H
ATOM    508  CB  LEU A 615      51.710  33.220  43.500  1.00  0.00           C
ATOM    509  HB1 LEU A 615      50.820  33.730  43.920  1.00  0.00           H
ATOM    510  HB2 LEU A 615      51.470  32.160  43.290  1.00  0.00           H
ATOM    511  CG  LEU A 615      51.810  34.000  42.160  1.00  0.00           C
ATOM    512  HG  LEU A 615      50.880  33.770  41.600  1.00  0.00           H
ATOM    513  CD1 LEU A 615      51.820  35.470  42.460  1.00  0.00           C
ATOM    514 HD11 LEU A 615      51.200  36.040  41.750  1.00  0.00           H
ATOM    515 HD12 LEU A 615      52.830  35.910  42.630  1.00  0.00           H
ATOM    516 HD13 LEU A 615      51.340  35.710  43.440  1.00  0.00           H
ATOM    517  CD2 LEU A 615      53.040  33.580  41.290  1.00  0.00           C
ATOM    518 HD21 LEU A 615      52.830  33.950  40.260  1.00  0.00           H
ATOM    519 HD22 LEU A 615      53.220  32.480  41.240  1.00  0.00           H
ATOM    520 HD23 LEU A 615      53.950  34.170  41.540  1.00  0.00           H
ATOM    521  C   LEU A 615      52.480  33.600  45.990  1.00  0.00           C
ATOM    522  O   LEU A 615      52.020  34.660  46.400  1.00  0.00           O
ATOM    523  N   TYR A 616      52.720  32.530  46.840  1.00  0.00           N
ATOM    524  HN  TYR A 616      53.030  31.610  46.580  1.00  0.00           H
ATOM    525  CA  TYR A 616      52.790  32.610  48.260  1.00  0.00           C
ATOM    526  HA  TYR A 616      51.830  33.000  48.580  1.00  0.00           H
ATOM    527  CB  TYR A 616      52.810  31.240  48.950  1.00  0.00           C
ATOM    528  HB1 TYR A 616      53.710  30.660  48.620  1.00  0.00           H
ATOM    529  HB2 TYR A 616      51.870  30.680  48.800  1.00  0.00           H
ATOM    530  CG  TYR A 616      52.910  31.340  50.500  1.00  0.00           C
ATOM    531  CD1 TYR A 616      54.150  31.020  51.110  1.00  0.00           C
ATOM    532  HD1 TYR A 616      55.050  30.730  50.570  1.00  0.00           H
ATOM    533  CE1 TYR A 616      54.320  31.230  52.490  1.00  0.00           C
ATOM    534  HE1 TYR A 616      55.280  30.920  52.880  1.00  0.00           H
ATOM    535  CZ  TYR A 616      53.280  31.610  53.310  1.00  0.00           C
ATOM    536  OH  TYR A 616      53.570  31.580  54.680  1.00  0.00           O
ATOM    537  HH  TYR A 616      52.810  31.810  55.230  1.00  0.00           H
ATOM    538  CD2 TYR A 616      51.880  31.830  51.330  1.00  0.00           C
ATOM    539  HD2 TYR A 616      50.910  32.120  50.960  1.00  0.00           H
ATOM    540  CE2 TYR A 616      52.070  32.040  52.700  1.00  0.00           C
ATOM    541  HE2 TYR A 616      51.270  32.480  53.280  1.00  0.00           H
ATOM    542  C   TYR A 616      53.820  33.580  48.840  1.00  0.00           C
ATOM    543  O   TYR A 616      53.500  34.420  49.670  1.00  0.00           O
ATOM    544  N   CYS A 617      55.130  33.480  48.440  1.00  0.00           N
ATOM    545  HN  CYS A 617      55.500  32.810  47.810  1.00  0.00           H
ATOM    546  CA  CYS A 617      56.130  34.410  48.920  1.00  0.00           C
ATOM    547  HA  CYS A 617      56.010  34.500  49.990  1.00  0.00           H
ATOM    548  CB  CYS A 617      57.600  34.030  48.540  1.00  0.00           C
ATOM    549  HB1 CYS A 617      58.270  34.870  48.830  1.00  0.00           H
ATOM    550  HB2 CYS A 617      57.670  33.840  47.450  1.00  0.00           H
ATOM    551  SG  CYS A 617      58.210  32.540  49.410  1.00  0.00           S
ATOM    552  HG1 CYS A 617      58.600  33.170  50.510  1.00  0.00           H
ATOM    553  C   CYS A 617      55.840  35.810  48.500  1.00  0.00           C
ATOM    554  O   CYS A 617      55.940  36.750  49.300  1.00  0.00           O
ATOM    555  N   ALA A 618      55.320  35.960  47.240  1.00  0.00           N
ATOM    556  HN  ALA A 618      55.380  35.180  46.630  1.00  0.00           H
ATOM    557  CA  ALA A 618      54.780  37.260  46.730  1.00  0.00           C
ATOM    558  HA  ALA A 618      55.570  37.990  46.740  1.00  0.00           H
ATOM    559  CB  ALA A 618      54.390  37.040  45.300  1.00  0.00           C
ATOM    560  HB1 ALA A 618      55.260  36.490  44.870  1.00  0.00           H
ATOM    561  HB2 ALA A 618      54.330  37.950  44.670  1.00  0.00           H
ATOM    562  HB3 ALA A 618      53.490  36.400  45.200  1.00  0.00           H
ATOM    563  C   ALA A 618      53.620  37.850  47.520  1.00  0.00           C
ATOM    564  O   ALA A 618      53.590  39.040  47.790  1.00  0.00           O
ATOM    565  N   CYS A 619      52.590  37.080  47.930  1.00  0.00           N
ATOM    566  HN  CYS A 619      52.620  36.100  47.720  1.00  0.00           H
ATOM    567  CA  CYS A 619      51.470  37.590  48.660  1.00  0.00           C
ATOM    568  HA  CYS A 619      51.190  38.520  48.190  1.00  0.00           H
ATOM    569  CB  CYS A 619      50.230  36.670  48.360  1.00  0.00           C
ATOM    570  HB1 CYS A 619      50.490  35.700  48.840  1.00  0.00           H
ATOM    571  HB2 CYS A 619      50.220  36.440  47.280  1.00  0.00           H
ATOM    572  SG  CYS A 619      48.680  37.430  49.000  1.00  0.00           S
ATOM    573  HG1 CYS A 619      48.120  37.730  47.840  1.00  0.00           H
ATOM    574  C   CYS A 619      51.780  37.740  50.200  1.00  0.00           C
ATOM    575  O   CYS A 619      51.230  38.690  50.780  1.00  0.00           O
ATOM    576  N   MET A 620      52.620  36.860  50.770  1.00  0.00           N
ATOM    577  HN  MET A 620      53.180  36.230  50.240  1.00  0.00           H
ATOM    578  CA  MET A 620      52.950  36.950  52.210  1.00  0.00           C
ATOM    579  HA  MET A 620      52.100  36.840  52.870  1.00  0.00           H
ATOM    580  CB  MET A 620      53.800  35.690  52.430  1.00  0.00           C
ATOM    581  HB1 MET A 620      54.700  35.610  51.780  1.00  0.00           H
ATOM    582  HB2 MET A 620      53.270  34.730  52.280  1.00  0.00           H
ATOM    583  CG  MET A 620      54.350  35.500  53.860  1.00  0.00           C
ATOM    584  HG1 MET A 620      55.050  36.310  54.130  1.00  0.00           H
ATOM    585  HG2 MET A 620      54.960  34.570  53.870  1.00  0.00           H
ATOM    586  SD  MET A 620      52.980  35.260  55.000  1.00  0.00           S
ATOM    587  CE  MET A 620      53.840  34.490  56.400  1.00  0.00           C
ATOM    588  HE1 MET A 620      54.470  35.130  57.070  1.00  0.00           H
ATOM    589  HE2 MET A 620      54.630  33.870  55.920  1.00  0.00           H
ATOM    590  HE3 MET A 620      53.150  33.840  56.980  1.00  0.00           H
ATOM    591  C   MET A 620      53.570  38.210  52.600  1.00  0.00           C
ATOM    592  O   MET A 620      53.250  38.760  53.600  1.00  0.00           O
ATOM    593  N   SER A 621      54.530  38.700  51.840  1.00  0.00           N
ATOM    594  HN  SER A 621      54.810  38.210  51.030  1.00  0.00           H
ATOM    595  CA  SER A 621      55.270  39.920  52.150  1.00  0.00           C
ATOM    596  HA  SER A 621      55.690  39.820  53.130  1.00  0.00           H
ATOM    597  CB  SER A 621      56.560  40.040  51.260  1.00  0.00           C
ATOM    598  HB1 SER A 621      57.420  39.510  51.710  1.00  0.00           H
ATOM    599  HB2 SER A 621      56.890  41.100  51.170  1.00  0.00           H
ATOM    600  OG  SER A 621      56.320  39.620  49.920  1.00  0.00           O
ATOM    601  HG1 SER A 621      56.320  38.670  49.810  1.00  0.00           H
ATOM    602  C   SER A 621      54.490  41.200  52.290  1.00  0.00           C
ATOM    603  O   SER A 621      54.580  41.800  53.400  1.00  0.00           O
ATOM    604  N   PRO A 622      53.600  41.540  51.450  1.00  0.00           N
ATOM    605  CD  PRO A 622      53.710  41.170  50.010  1.00  0.00           C
ATOM    606  HD1 PRO A 622      53.840  40.070  49.910  1.00  0.00           H
ATOM    607  HD2 PRO A 622      54.680  41.610  49.680  1.00  0.00           H
ATOM    608  CA  PRO A 622      52.640  42.650  51.600  1.00  0.00           C
ATOM    609  HA  PRO A 622      53.140  43.460  52.110  1.00  0.00           H
ATOM    610  CB  PRO A 622      52.130  42.980  50.110  1.00  0.00           C
ATOM    611  HB1 PRO A 622      52.590  43.930  49.760  1.00  0.00           H
ATOM    612  HB2 PRO A 622      51.030  43.050  50.070  1.00  0.00           H
ATOM    613  CG  PRO A 622      52.490  41.730  49.280  1.00  0.00           C
ATOM    614  HG1 PRO A 622      51.690  40.990  49.450  1.00  0.00           H
ATOM    615  HG2 PRO A 622      52.680  41.970  48.220  1.00  0.00           H
ATOM    616  C   PRO A 622      51.570  42.350  52.670  1.00  0.00           C
ATOM    617  O   PRO A 622      51.400  43.150  53.560  1.00  0.00           O
ATOM    618  N   VAL A 623      50.900  41.200  52.680  1.00  0.00           N
ATOM    619  HN  VAL A 623      51.070  40.510  51.990  1.00  0.00           H
ATOM    620  CA  VAL A 623      49.980  40.850  53.780  1.00  0.00           C
ATOM    621  HA  VAL A 623      49.170  41.560  53.860  1.00  0.00           H
ATOM    622  CB  VAL A 623      49.260  39.520  53.460  1.00  0.00           C
ATOM    623  HB  VAL A 623      50.040  38.790  53.180  1.00  0.00           H
ATOM    624  CG1 VAL A 623      48.480  39.070  54.710  1.00  0.00           C
ATOM    625 HG11 VAL A 623      49.080  38.630  55.530  1.00  0.00           H
ATOM    626 HG12 VAL A 623      47.730  38.300  54.400  1.00  0.00           H
ATOM    627 HG13 VAL A 623      47.830  39.890  55.080  1.00  0.00           H
ATOM    628  CG2 VAL A 623      48.310  39.630  52.270  1.00  0.00           C
ATOM    629 HG21 VAL A 623      47.390  40.220  52.500  1.00  0.00           H
ATOM    630 HG22 VAL A 623      47.870  38.640  52.040  1.00  0.00           H
ATOM    631 HG23 VAL A 623      48.850  39.850  51.330  1.00  0.00           H
ATOM    632  C   VAL A 623      50.560  40.890  55.200  1.00  0.00           C
ATOM    633  O   VAL A 623      49.850  41.340  56.090  1.00  0.00           O
ATOM    634  N   ILE A 624      51.840  40.410  55.560  1.00  0.00           N
ATOM    635  HN  ILE A 624      52.310  40.110  54.730  1.00  0.00           H
ATOM    636  CA  ILE A 624      52.320  40.390  56.930  1.00  0.00           C
ATOM    637  HA  ILE A 624      51.550  40.190  57.650  1.00  0.00           H
ATOM    638  CB  ILE A 624      53.260  39.130  57.090  1.00  0.00           C
ATOM    639  HB  ILE A 624      52.810  38.280  56.520  1.00  0.00           H
ATOM    640  CG2 ILE A 624      54.620  39.450  56.370  1.00  0.00           C
ATOM    641 HG21 ILE A 624      55.270  38.550  56.300  1.00  0.00           H
ATOM    642 HG22 ILE A 624      55.200  40.150  57.010  1.00  0.00           H
ATOM    643 HG23 ILE A 624      54.500  39.910  55.360  1.00  0.00           H
ATOM    644  CG1 ILE A 624      53.460  38.670  58.560  1.00  0.00           C
ATOM    645 HG11 ILE A 624      53.870  39.520  59.150  1.00  0.00           H
ATOM    646 HG12 ILE A 624      54.130  37.790  58.530  1.00  0.00           H
ATOM    647  CD  ILE A 624      52.180  38.160  59.280  1.00  0.00           C
ATOM    648  HD1 ILE A 624      51.380  38.930  59.410  1.00  0.00           H
ATOM    649  HD2 ILE A 624      52.510  37.850  60.280  1.00  0.00           H
ATOM    650  HD3 ILE A 624      51.790  37.280  58.720  1.00  0.00           H
ATOM    651  C   ILE A 624      52.830  41.720  57.310  1.00  0.00           C
ATOM    652  O   ILE A 624      52.770  42.110  58.470  1.00  0.00           O
ATOM    653  N   THR A 625      53.340  42.520  56.390  1.00  0.00           N
ATOM    654  HN  THR A 625      53.370  42.210  55.440  1.00  0.00           H
ATOM    655  CA  THR A 625      53.760  43.970  56.460  1.00  0.00           C
ATOM    656  HA  THR A 625      54.420  43.990  57.310  1.00  0.00           H
ATOM    657  CB  THR A 625      54.430  44.540  55.230  1.00  0.00           C
ATOM    658  HB  THR A 625      53.820  44.500  54.300  1.00  0.00           H
ATOM    659  OG1 THR A 625      55.570  43.750  54.940  1.00  0.00           O
ATOM    660  HG1 THR A 625      55.310  43.030  54.370  1.00  0.00           H
ATOM    661  CG2 THR A 625      54.870  45.950  55.650  1.00  0.00           C
ATOM    662 HG21 THR A 625      54.060  46.720  55.650  1.00  0.00           H
ATOM    663 HG22 THR A 625      55.630  46.290  54.930  1.00  0.00           H
ATOM    664 HG23 THR A 625      55.410  46.100  56.600  1.00  0.00           H
ATOM    665  C   THR A 625      52.520  44.880  56.790  1.00  0.00           C
ATOM    666  O   THR A 625      52.600  45.650  57.770  1.00  0.00           O
ATOM    667  N   PHE A 626      51.390  44.590  56.070  1.00  0.00           N
ATOM    668  HN  PHE A 626      51.480  44.060  55.240  1.00  0.00           H
ATOM    669  CA  PHE A 626      50.050  45.140  56.400  1.00  0.00           C
ATOM    670  HA  PHE A 626      50.040  46.210  56.340  1.00  0.00           H
ATOM    671  CB  PHE A 626      49.100  44.570  55.380  1.00  0.00           C
ATOM    672  HB1 PHE A 626      49.250  43.480  55.310  1.00  0.00           H
ATOM    673  HB2 PHE A 626      49.390  44.940  54.370  1.00  0.00           H
ATOM    674  CG  PHE A 626      47.600  44.890  55.600  1.00  0.00           C
ATOM    675  CD1 PHE A 626      46.710  43.960  56.200  1.00  0.00           C
ATOM    676  HD1 PHE A 626      47.120  42.990  56.430  1.00  0.00           H
ATOM    677  CE1 PHE A 626      45.490  44.390  56.710  1.00  0.00           C
ATOM    678  HE1 PHE A 626      44.830  43.710  57.240  1.00  0.00           H
ATOM    679  CZ  PHE A 626      45.010  45.640  56.430  1.00  0.00           C
ATOM    680  HZ  PHE A 626      44.100  45.950  56.920  1.00  0.00           H
ATOM    681  CD2 PHE A 626      47.030  46.180  55.200  1.00  0.00           C
ATOM    682  HD2 PHE A 626      47.620  46.980  54.780  1.00  0.00           H
ATOM    683  CE2 PHE A 626      45.740  46.500  55.690  1.00  0.00           C
ATOM    684  HE2 PHE A 626      45.350  47.490  55.480  1.00  0.00           H
ATOM    685  C   PHE A 626      49.640  44.780  57.900  1.00  0.00           C
ATOM    686  O   PHE A 626      49.310  45.640  58.710  1.00  0.00           O
ATOM    687  N   GLY A 627      49.830  43.530  58.270  1.00  0.00           N
ATOM    688  HN  GLY A 627      50.180  42.830  57.640  1.00  0.00           H
ATOM    689  CA  GLY A 627      49.640  43.040  59.620  1.00  0.00           C
ATOM    690  HA1 GLY A 627      50.060  42.040  59.590  1.00  0.00           H
ATOM    691  HA2 GLY A 627      48.590  42.960  59.870  1.00  0.00           H
ATOM    692  C   GLY A 627      50.330  43.790  60.720  1.00  0.00           C
ATOM    693  O   GLY A 627      49.750  44.170  61.730  1.00  0.00           O
ATOM    694  N   GLY A 628      51.630  44.020  60.450  1.00  0.00           N
ATOM    695  HN  GLY A 628      52.000  43.580  59.630  1.00  0.00           H
ATOM    696  CA  GLY A 628      52.520  44.920  61.180  1.00  0.00           C
ATOM    697  HA1 GLY A 628      53.390  44.970  60.530  1.00  0.00           H
ATOM    698  HA2 GLY A 628      52.600  44.430  62.150  1.00  0.00           H
ATOM    699  C   GLY A 628      52.090  46.320  61.300  1.00  0.00           C
ATOM    700  O   GLY A 628      51.940  46.870  62.390  1.00  0.00           O
ATOM    701  N   LEU A 629      51.910  47.000  60.200  1.00  0.00           N
ATOM    702  HN  LEU A 629      52.040  46.500  59.340  1.00  0.00           H
ATOM    703  CA  LEU A 629      51.630  48.390  60.200  1.00  0.00           C
ATOM    704  HA  LEU A 629      52.340  48.870  60.850  1.00  0.00           H
ATOM    705  CB  LEU A 629      51.880  49.000  58.810  1.00  0.00           C
ATOM    706  HB1 LEU A 629      51.070  48.730  58.110  1.00  0.00           H
ATOM    707  HB2 LEU A 629      52.840  48.560  58.460  1.00  0.00           H
ATOM    708  CG  LEU A 629      52.050  50.540  58.920  1.00  0.00           C
ATOM    709  HG  LEU A 629      51.160  51.000  59.400  1.00  0.00           H
ATOM    710  CD1 LEU A 629      53.370  51.120  59.350  1.00  0.00           C
ATOM    711 HD11 LEU A 629      53.310  52.220  59.260  1.00  0.00           H
ATOM    712 HD12 LEU A 629      54.310  50.820  58.830  1.00  0.00           H
ATOM    713 HD13 LEU A 629      53.600  50.950  60.430  1.00  0.00           H
ATOM    714  CD2 LEU A 629      52.070  50.880  57.390  1.00  0.00           C
ATOM    715 HD21 LEU A 629      52.240  51.970  57.210  1.00  0.00           H
ATOM    716 HD22 LEU A 629      51.160  50.570  56.850  1.00  0.00           H
ATOM    717 HD23 LEU A 629      52.920  50.400  56.840  1.00  0.00           H
ATOM    718  C   LEU A 629      50.150  48.760  60.640  1.00  0.00           C
ATOM    719  O   LEU A 629      49.850  49.780  61.320  1.00  0.00           O
ATOM    720  N   LEU A 630      49.140  47.950  60.290  1.00  0.00           N
ATOM    721  HN  LEU A 630      49.300  47.140  59.740  1.00  0.00           H
ATOM    722  CA  LEU A 630      47.790  48.010  60.760  1.00  0.00           C
ATOM    723  HA  LEU A 630      47.520  49.040  60.530  1.00  0.00           H
ATOM    724  CB  LEU A 630      46.810  46.940  60.060  1.00  0.00           C
ATOM    725  HB1 LEU A 630      47.300  45.950  60.020  1.00  0.00           H
ATOM    726  HB2 LEU A 630      46.810  47.280  59.000  1.00  0.00           H
ATOM    727  CG  LEU A 630      45.380  46.940  60.530  1.00  0.00           C
ATOM    728  HG  LEU A 630      45.460  46.720  61.620  1.00  0.00           H
ATOM    729  CD1 LEU A 630      44.790  48.260  60.190  1.00  0.00           C
ATOM    730 HD11 LEU A 630      43.690  48.200  60.360  1.00  0.00           H
ATOM    731 HD12 LEU A 630      45.010  48.480  59.120  1.00  0.00           H
ATOM    732 HD13 LEU A 630      45.090  49.190  60.710  1.00  0.00           H
ATOM    733  CD2 LEU A 630      44.570  45.780  59.920  1.00  0.00           C
ATOM    734 HD21 LEU A 630      44.450  45.850  58.810  1.00  0.00           H
ATOM    735 HD22 LEU A 630      43.610  45.590  60.440  1.00  0.00           H
ATOM    736 HD23 LEU A 630      45.190  44.870  60.080  1.00  0.00           H
ATOM    737  C   LEU A 630      47.670  47.820  62.260  1.00  0.00           C
ATOM    738  O   LEU A 630      46.840  48.440  62.950  1.00  0.00           O
ATOM    739  N   GLY A 631      48.460  46.880  62.840  1.00  0.00           N
ATOM    740  HN  GLY A 631      48.890  46.210  62.250  1.00  0.00           H
ATOM    741  CA  GLY A 631      48.540  46.700  64.250  1.00  0.00           C
ATOM    742  HA1 GLY A 631      49.330  45.970  64.310  1.00  0.00           H
ATOM    743  HA2 GLY A 631      47.550  46.350  64.480  1.00  0.00           H
ATOM    744  C   GLY A 631      48.960  47.830  65.080  1.00  0.00           C
ATOM    745  O   GLY A 631      48.350  48.080  66.140  1.00  0.00           O
ATOM    746  N   GLU A 632      50.080  48.480  64.680  1.00  0.00           N
ATOM    747  HN  GLU A 632      50.690  48.210  63.940  1.00  0.00           H
ATOM    748  CA  GLU A 632      50.420  49.840  65.150  1.00  0.00           C
ATOM    749  HA  GLU A 632      50.400  49.700  66.220  1.00  0.00           H
ATOM    750  CB  GLU A 632      51.790  50.320  64.690  1.00  0.00           C
ATOM    751  HB1 GLU A 632      51.910  51.350  65.120  1.00  0.00           H
ATOM    752  HB2 GLU A 632      51.890  50.340  63.590  1.00  0.00           H
ATOM    753  CG  GLU A 632      53.030  49.540  65.270  1.00  0.00           C
ATOM    754  HG1 GLU A 632      53.800  50.330  65.390  1.00  0.00           H
ATOM    755  HG2 GLU A 632      53.350  48.820  64.480  1.00  0.00           H
ATOM    756  CD  GLU A 632      52.840  48.980  66.620  1.00  0.00           C
ATOM    757  OE1 GLU A 632      52.550  49.750  67.580  1.00  0.00           O
ATOM    758  OE2 GLU A 632      53.110  47.810  66.750  1.00  0.00           O
ATOM    759  C   GLU A 632      49.450  50.930  64.880  1.00  0.00           C
ATOM    760  O   GLU A 632      49.140  51.790  65.690  1.00  0.00           O
ATOM    761  N   ALA A 633      48.860  50.880  63.660  1.00  0.00           N
ATOM    762  HN  ALA A 633      49.140  50.280  62.920  1.00  0.00           H
ATOM    763  CA  ALA A 633      47.910  51.990  63.360  1.00  0.00           C
ATOM    764  HA  ALA A 633      48.360  52.920  63.690  1.00  0.00           H
ATOM    765  CB  ALA A 633      47.520  51.850  61.850  1.00  0.00           C
ATOM    766  HB1 ALA A 633      48.390  51.490  61.260  1.00  0.00           H
ATOM    767  HB2 ALA A 633      47.270  52.860  61.440  1.00  0.00           H
ATOM    768  HB3 ALA A 633      46.760  51.080  61.640  1.00  0.00           H
ATOM    769  C   ALA A 633      46.650  52.000  64.210  1.00  0.00           C
ATOM    770  O   ALA A 633      46.090  53.070  64.560  1.00  0.00           O
ATOM    771  N   THR A 634      46.220  50.840  64.730  1.00  0.00           N
ATOM    772  HN  THR A 634      46.630  50.010  64.370  1.00  0.00           H
ATOM    773  CA  THR A 634      45.040  50.690  65.580  1.00  0.00           C
ATOM    774  HA  THR A 634      44.340  51.520  65.530  1.00  0.00           H
ATOM    775  CB  THR A 634      44.240  49.460  65.160  1.00  0.00           C
ATOM    776  HB  THR A 634      43.370  49.200  65.800  1.00  0.00           H
ATOM    777  OG1 THR A 634      45.060  48.240  65.120  1.00  0.00           O
ATOM    778  HG1 THR A 634      45.500  48.300  64.280  1.00  0.00           H
ATOM    779  CG2 THR A 634      43.610  49.630  63.760  1.00  0.00           C
ATOM    780 HG21 THR A 634      43.220  48.630  63.520  1.00  0.00           H
ATOM    781 HG22 THR A 634      44.430  49.860  63.050  1.00  0.00           H
ATOM    782 HG23 THR A 634      42.810  50.400  63.720  1.00  0.00           H
ATOM    783  C   THR A 634      45.470  50.530  67.060  1.00  0.00           C
ATOM    784  O   THR A 634      44.590  50.100  67.810  1.00  0.00           O
ATOM    785  N   GLU A 635      46.750  50.810  67.380  1.00  0.00           N
ATOM    786  HN  GLU A 635      47.430  51.110  66.690  1.00  0.00           H
ATOM    787  CA  GLU A 635      47.330  50.640  68.700  1.00  0.00           C
ATOM    788  HA  GLU A 635      48.410  50.610  68.620  1.00  0.00           H
ATOM    789  CB  GLU A 635      46.960  51.800  69.560  1.00  0.00           C
ATOM    790  HB1 GLU A 635      47.670  51.730  70.420  1.00  0.00           H
ATOM    791  HB2 GLU A 635      45.940  51.790  70.000  1.00  0.00           H
ATOM    792  CG  GLU A 635      47.400  53.230  68.980  1.00  0.00           C
ATOM    793  HG1 GLU A 635      46.810  53.450  68.050  1.00  0.00           H
ATOM    794  HG2 GLU A 635      48.470  53.070  68.710  1.00  0.00           H
ATOM    795  CD  GLU A 635      47.390  54.400  69.890  1.00  0.00           C
ATOM    796  OE1 GLU A 635      48.380  55.170  69.960  1.00  0.00           O
ATOM    797  OE2 GLU A 635      46.290  54.570  70.490  1.00  0.00           O
ATOM    798  C   GLU A 635      46.930  49.290  69.260  1.00  0.00           C
ATOM    799  O   GLU A 635      46.620  49.160  70.460  1.00  0.00           O
ATOM    800  N   GLY A 636      47.030  48.200  68.470  1.00  0.00           N
ATOM    801  HN  GLY A 636      47.270  48.440  67.540  1.00  0.00           H
ATOM    802  CA  GLY A 636      47.060  46.840  68.920  1.00  0.00           C
ATOM    803  HA1 GLY A 636      47.530  46.860  69.890  1.00  0.00           H
ATOM    804  HA2 GLY A 636      47.690  46.320  68.220  1.00  0.00           H
ATOM    805  C   GLY A 636      45.700  46.150  69.000  1.00  0.00           C
ATOM    806  O   GLY A 636      45.550  45.040  69.480  1.00  0.00           O
ATOM    807  N   ARG A 637      44.770  46.860  68.510  1.00  0.00           N
ATOM    808  HN  ARG A 637      44.970  47.750  68.130  1.00  0.00           H
ATOM    809  CA  ARG A 637      43.390  46.370  68.460  1.00  0.00           C
ATOM    810  HA  ARG A 637      43.210  45.930  69.430  1.00  0.00           H
ATOM    811  CB  ARG A 637      42.380  47.610  68.390  1.00  0.00           C
ATOM    812  HB1 ARG A 637      41.470  47.080  68.040  1.00  0.00           H
ATOM    813  HB2 ARG A 637      42.710  48.180  67.510  1.00  0.00           H
ATOM    814  CG  ARG A 637      42.160  48.420  69.670  1.00  0.00           C
ATOM    815  HG1 ARG A 637      41.570  47.750  70.330  1.00  0.00           H
ATOM    816  HG2 ARG A 637      41.600  49.330  69.390  1.00  0.00           H
ATOM    817  CD  ARG A 637      43.330  48.920  70.550  1.00  0.00           C
ATOM    818  HD1 ARG A 637      44.070  49.530  69.990  1.00  0.00           H
ATOM    819  HD2 ARG A 637      43.820  48.120  71.160  1.00  0.00           H
ATOM    820  NE  ARG A 637      42.580  49.830  71.440  1.00  0.00           N
ATOM    821  HE  ARG A 637      41.600  49.980  71.270  1.00  0.00           H
ATOM    822  CZ  ARG A 637      43.160  50.440  72.470  1.00  0.00           C
ATOM    823  NH1 ARG A 637      42.450  51.000  73.400  1.00  0.00           N
ATOM    824 HH11 ARG A 637      41.460  50.950  73.310  1.00  0.00           H
ATOM    825 HH12 ARG A 637      42.990  51.180  74.220  1.00  0.00           H
ATOM    826  NH2 ARG A 637      44.480  50.520  72.620  1.00  0.00           N
ATOM    827 HH21 ARG A 637      45.090  50.100  71.940  1.00  0.00           H
ATOM    828 HH22 ARG A 637      44.710  51.110  73.390  1.00  0.00           H
ATOM    829  C   ARG A 637      43.160  45.270  67.520  1.00  0.00           C
ATOM    830  O   ARG A 637      42.680  44.240  67.920  1.00  0.00           O
ATOM    831  N   ILE A 638      43.700  45.430  66.310  1.00  0.00           N
ATOM    832  HN  ILE A 638      44.260  46.230  66.080  1.00  0.00           H
ATOM    833  CA  ILE A 638      43.770  44.300  65.290  1.00  0.00           C
ATOM    834  HA  ILE A 638      43.130  43.490  65.620  1.00  0.00           H
ATOM    835  CB  ILE A 638      43.350  44.760  63.870  1.00  0.00           C
ATOM    836  HB  ILE A 638      44.120  45.510  63.590  1.00  0.00           H
ATOM    837  CG2 ILE A 638      43.380  43.570  62.830  1.00  0.00           C
ATOM    838 HG21 ILE A 638      42.880  42.680  63.290  1.00  0.00           H
ATOM    839 HG22 ILE A 638      44.400  43.140  62.800  1.00  0.00           H
ATOM    840 HG23 ILE A 638      43.030  43.880  61.820  1.00  0.00           H
ATOM    841  CG1 ILE A 638      41.950  45.380  63.920  1.00  0.00           C
ATOM    842 HG11 ILE A 638      41.600  45.750  62.920  1.00  0.00           H
ATOM    843 HG12 ILE A 638      41.970  46.290  64.540  1.00  0.00           H
ATOM    844  CD  ILE A 638      40.830  44.450  64.530  1.00  0.00           C
ATOM    845  HD1 ILE A 638      39.830  44.920  64.380  1.00  0.00           H
ATOM    846  HD2 ILE A 638      41.080  44.190  65.580  1.00  0.00           H
ATOM    847  HD3 ILE A 638      40.730  43.550  63.880  1.00  0.00           H
ATOM    848  C   ILE A 638      45.250  43.750  65.280  1.00  0.00           C
ATOM    849  O   ILE A 638      46.140  44.510  65.330  1.00  0.00           O
ATOM    850  N   SER A 639      45.450  42.440  65.270  1.00  0.00           N
ATOM    851  HN  SER A 639      44.670  41.820  65.340  1.00  0.00           H
ATOM    852  CA  SER A 639      46.740  41.720  65.110  1.00  0.00           C
ATOM    853  HA  SER A 639      47.570  42.380  65.310  1.00  0.00           H
ATOM    854  CB  SER A 639      46.770  40.460  66.160  1.00  0.00           C
ATOM    855  HB1 SER A 639      46.520  40.910  67.140  1.00  0.00           H
ATOM    856  HB2 SER A 639      47.800  40.060  66.070  1.00  0.00           H
ATOM    857  OG  SER A 639      45.850  39.420  65.820  1.00  0.00           O
ATOM    858  HG1 SER A 639      45.040  39.780  66.210  1.00  0.00           H
ATOM    859  C   SER A 639      47.050  41.300  63.720  1.00  0.00           C
ATOM    860  O   SER A 639      46.240  41.120  62.870  1.00  0.00           O
ATOM    861  N   ALA A 640      48.350  40.890  63.500  1.00  0.00           N
ATOM    862  HN  ALA A 640      49.080  41.030  64.170  1.00  0.00           H
ATOM    863  CA  ALA A 640      48.770  40.380  62.300  1.00  0.00           C
ATOM    864  HA  ALA A 640      48.520  41.070  61.520  1.00  0.00           H
ATOM    865  CB  ALA A 640      50.330  40.460  62.300  1.00  0.00           C
ATOM    866  HB1 ALA A 640      50.750  39.920  63.170  1.00  0.00           H
ATOM    867  HB2 ALA A 640      50.710  41.510  62.360  1.00  0.00           H
ATOM    868  HB3 ALA A 640      50.750  40.030  61.370  1.00  0.00           H
ATOM    869  C   ALA A 640      48.260  38.910  62.030  1.00  0.00           C
ATOM    870  O   ALA A 640      47.960  38.450  60.900  1.00  0.00           O
ATOM    871  N   ILE A 641      48.060  38.140  63.140  1.00  0.00           N
ATOM    872  HN  ILE A 641      48.470  38.570  63.950  1.00  0.00           H
ATOM    873  CA  ILE A 641      47.350  36.820  63.110  1.00  0.00           C
ATOM    874  HA  ILE A 641      47.940  36.260  62.410  1.00  0.00           H
ATOM    875  CB  ILE A 641      47.310  36.260  64.580  1.00  0.00           C
ATOM    876  HB  ILE A 641      47.220  37.150  65.240  1.00  0.00           H
ATOM    877  CG2 ILE A 641      46.290  35.170  64.880  1.00  0.00           C
ATOM    878 HG21 ILE A 641      46.310  34.940  65.970  1.00  0.00           H
ATOM    879 HG22 ILE A 641      46.350  34.270  64.220  1.00  0.00           H
ATOM    880 HG23 ILE A 641      45.260  35.570  64.710  1.00  0.00           H
ATOM    881  CG1 ILE A 641      48.730  35.770  64.840  1.00  0.00           C
ATOM    882 HG11 ILE A 641      48.830  35.610  65.940  1.00  0.00           H
ATOM    883 HG12 ILE A 641      49.460  36.570  64.590  1.00  0.00           H
ATOM    884  CD  ILE A 641      49.170  34.510  63.970  1.00  0.00           C
ATOM    885  HD1 ILE A 641      49.280  34.800  62.900  1.00  0.00           H
ATOM    886  HD2 ILE A 641      48.400  33.730  64.090  1.00  0.00           H
ATOM    887  HD3 ILE A 641      50.090  34.070  64.420  1.00  0.00           H
ATOM    888  C   ILE A 641      45.930  36.920  62.560  1.00  0.00           C
ATOM    889  O   ILE A 641      45.530  36.250  61.620  1.00  0.00           O
ATOM    890  N   GLU A 642      45.160  37.850  63.140  1.00  0.00           N
ATOM    891  HN  GLU A 642      45.430  38.410  63.910  1.00  0.00           H
ATOM    892  CA  GLU A 642      43.880  38.200  62.610  1.00  0.00           C
ATOM    893  HA  GLU A 642      43.240  37.340  62.540  1.00  0.00           H
ATOM    894  CB  GLU A 642      43.280  39.340  63.460  1.00  0.00           C
ATOM    895  HB1 GLU A 642      42.400  39.860  63.030  1.00  0.00           H
ATOM    896  HB2 GLU A 642      44.120  40.050  63.630  1.00  0.00           H
ATOM    897  CG  GLU A 642      42.820  38.800  64.840  1.00  0.00           C
ATOM    898  HG1 GLU A 642      43.570  38.110  65.280  1.00  0.00           H
ATOM    899  HG2 GLU A 642      42.020  38.040  64.850  1.00  0.00           H
ATOM    900  CD  GLU A 642      42.640  39.860  65.870  1.00  0.00           C
ATOM    901  OE1 GLU A 642      43.570  40.660  66.170  1.00  0.00           O
ATOM    902  OE2 GLU A 642      41.530  39.780  66.430  1.00  0.00           O
ATOM    903  C   GLU A 642      43.860  38.630  61.140  1.00  0.00           C
ATOM    904  O   GLU A 642      43.000  38.210  60.310  1.00  0.00           O
ATOM    905  N   SER A 643      44.900  39.430  60.810  1.00  0.00           N
ATOM    906  HN  SER A 643      45.520  39.760  61.520  1.00  0.00           H
ATOM    907  CA  SER A 643      45.150  39.820  59.480  1.00  0.00           C
ATOM    908  HA  SER A 643      44.280  40.370  59.140  1.00  0.00           H
ATOM    909  CB  SER A 643      46.350  40.810  59.230  1.00  0.00           C
ATOM    910  HB1 SER A 643      46.270  41.210  58.200  1.00  0.00           H
ATOM    911  HB2 SER A 643      47.340  40.310  59.300  1.00  0.00           H
ATOM    912  OG  SER A 643      46.360  41.840  60.210  1.00  0.00           O
ATOM    913  HG1 SER A 643      46.390  41.430  61.080  1.00  0.00           H
ATOM    914  C   SER A 643      45.350  38.670  58.550  1.00  0.00           C
ATOM    915  O   SER A 643      44.840  38.700  57.450  1.00  0.00           O
ATOM    916  N   LEU A 644      46.100  37.620  59.010  1.00  0.00           N
ATOM    917  HN  LEU A 644      46.530  37.620  59.920  1.00  0.00           H
ATOM    918  CA  LEU A 644      46.240  36.320  58.300  1.00  0.00           C
ATOM    919  HA  LEU A 644      46.610  36.630  57.320  1.00  0.00           H
ATOM    920  CB  LEU A 644      47.410  35.480  58.940  1.00  0.00           C
ATOM    921  HB1 LEU A 644      47.330  34.390  58.780  1.00  0.00           H
ATOM    922  HB2 LEU A 644      47.420  35.540  60.050  1.00  0.00           H
ATOM    923  CG  LEU A 644      48.830  35.870  58.420  1.00  0.00           C
ATOM    924  HG  LEU A 644      48.840  36.990  58.450  1.00  0.00           H
ATOM    925  CD1 LEU A 644      49.940  35.330  59.340  1.00  0.00           C
ATOM    926 HD11 LEU A 644      49.910  34.220  59.410  1.00  0.00           H
ATOM    927 HD12 LEU A 644      49.790  35.740  60.370  1.00  0.00           H
ATOM    928 HD13 LEU A 644      50.980  35.530  59.010  1.00  0.00           H
ATOM    929  CD2 LEU A 644      49.030  35.510  56.950  1.00  0.00           C
ATOM    930 HD21 LEU A 644      50.080  35.730  56.630  1.00  0.00           H
ATOM    931 HD22 LEU A 644      48.440  36.250  56.360  1.00  0.00           H
ATOM    932 HD23 LEU A 644      48.760  34.450  56.730  1.00  0.00           H
ATOM    933  C   LEU A 644      44.960  35.460  58.180  1.00  0.00           C
ATOM    934  O   LEU A 644      44.760  34.900  57.110  1.00  0.00           O
ATOM    935  N   PHE A 645      44.170  35.400  59.290  1.00  0.00           N
ATOM    936  HN  PHE A 645      44.400  35.880  60.140  1.00  0.00           H
ATOM    937  CA  PHE A 645      42.870  34.790  59.370  1.00  0.00           C
ATOM    938  HA  PHE A 645      43.050  33.770  59.090  1.00  0.00           H
ATOM    939  CB  PHE A 645      42.400  34.720  60.800  1.00  0.00           C
ATOM    940  HB1 PHE A 645      42.350  35.730  61.290  1.00  0.00           H
ATOM    941  HB2 PHE A 645      43.160  34.170  61.410  1.00  0.00           H
ATOM    942  CG  PHE A 645      41.070  33.910  61.070  1.00  0.00           C
ATOM    943  CD1 PHE A 645      40.430  34.030  62.260  1.00  0.00           C
ATOM    944  HD1 PHE A 645      40.800  34.660  63.060  1.00  0.00           H
ATOM    945  CE1 PHE A 645      39.150  33.370  62.530  1.00  0.00           C
ATOM    946  HE1 PHE A 645      38.630  33.490  63.470  1.00  0.00           H
ATOM    947  CZ  PHE A 645      38.680  32.520  61.550  1.00  0.00           C
ATOM    948  HZ  PHE A 645      37.750  31.980  61.710  1.00  0.00           H
ATOM    949  CD2 PHE A 645      40.570  32.960  60.130  1.00  0.00           C
ATOM    950  HD2 PHE A 645      41.160  32.810  59.240  1.00  0.00           H
ATOM    951  CE2 PHE A 645      39.420  32.250  60.390  1.00  0.00           C
ATOM    952  HE2 PHE A 645      39.140  31.540  59.610  1.00  0.00           H
ATOM    953  C   PHE A 645      41.890  35.530  58.390  1.00  0.00           C
ATOM    954  O   PHE A 645      41.440  34.920  57.430  1.00  0.00           O
ATOM    955  N   GLY A 646      41.770  36.860  58.450  1.00  0.00           N
ATOM    956  HN  GLY A 646      42.240  37.350  59.170  1.00  0.00           H
ATOM    957  CA  GLY A 646      40.990  37.700  57.440  1.00  0.00           C
ATOM    958  HA1 GLY A 646      41.270  38.740  57.600  1.00  0.00           H
ATOM    959  HA2 GLY A 646      39.930  37.540  57.580  1.00  0.00           H
ATOM    960  C   GLY A 646      41.290  37.440  56.030  1.00  0.00           C
ATOM    961  O   GLY A 646      40.420  37.220  55.180  1.00  0.00           O
ATOM    962  N   ALA A 647      42.630  37.520  55.720  1.00  0.00           N
ATOM    963  HN  ALA A 647      43.300  37.700  56.420  1.00  0.00           H
ATOM    964  CA  ALA A 647      43.150  37.280  54.440  1.00  0.00           C
ATOM    965  HA  ALA A 647      42.640  37.960  53.780  1.00  0.00           H
ATOM    966  CB  ALA A 647      44.670  37.600  54.500  1.00  0.00           C
ATOM    967  HB1 ALA A 647      45.310  37.030  55.210  1.00  0.00           H
ATOM    968  HB2 ALA A 647      44.900  38.680  54.610  1.00  0.00           H
ATOM    969  HB3 ALA A 647      45.020  37.310  53.490  1.00  0.00           H
ATOM    970  C   ALA A 647      42.980  35.870  53.920  1.00  0.00           C
ATOM    971  O   ALA A 647      42.590  35.740  52.740  1.00  0.00           O
ATOM    972  N   SER A 648      43.220  34.850  54.750  1.00  0.00           N
ATOM    973  HN  SER A 648      43.610  34.960  55.660  1.00  0.00           H
ATOM    974  CA  SER A 648      43.010  33.510  54.280  1.00  0.00           C
ATOM    975  HA  SER A 648      43.420  33.280  53.310  1.00  0.00           H
ATOM    976  CB  SER A 648      43.600  32.520  55.290  1.00  0.00           C
ATOM    977  HB1 SER A 648      44.680  32.760  55.360  1.00  0.00           H
ATOM    978  HB2 SER A 648      43.650  31.460  54.920  1.00  0.00           H
ATOM    979  OG  SER A 648      43.140  32.550  56.670  1.00  0.00           O
ATOM    980  HG1 SER A 648      43.570  33.370  56.910  1.00  0.00           H
ATOM    981  C   SER A 648      41.550  33.180  54.070  1.00  0.00           C
ATOM    982  O   SER A 648      41.130  32.730  53.010  1.00  0.00           O
ATOM    983  N   LEU A 649      40.750  33.610  55.020  1.00  0.00           N
ATOM    984  HN  LEU A 649      41.130  34.000  55.860  1.00  0.00           H
ATOM    985  CA  LEU A 649      39.280  33.350  54.990  1.00  0.00           C
ATOM    986  HA  LEU A 649      39.140  32.290  54.920  1.00  0.00           H
ATOM    987  CB  LEU A 649      38.710  33.910  56.310  1.00  0.00           C
ATOM    988  HB1 LEU A 649      38.790  35.020  56.200  1.00  0.00           H
ATOM    989  HB2 LEU A 649      39.380  33.680  57.180  1.00  0.00           H
ATOM    990  CG  LEU A 649      37.280  33.550  56.730  1.00  0.00           C
ATOM    991  HG  LEU A 649      36.630  33.850  55.890  1.00  0.00           H
ATOM    992  CD1 LEU A 649      37.190  32.040  56.950  1.00  0.00           C
ATOM    993 HD11 LEU A 649      37.890  31.630  57.710  1.00  0.00           H
ATOM    994 HD12 LEU A 649      37.230  31.370  56.070  1.00  0.00           H
ATOM    995 HD13 LEU A 649      36.170  31.900  57.350  1.00  0.00           H
ATOM    996  CD2 LEU A 649      36.970  34.270  58.030  1.00  0.00           C
ATOM    997 HD21 LEU A 649      37.780  34.150  58.780  1.00  0.00           H
ATOM    998 HD22 LEU A 649      36.090  33.860  58.560  1.00  0.00           H
ATOM    999 HD23 LEU A 649      36.840  35.360  57.900  1.00  0.00           H
ATOM   1000  C   LEU A 649      38.520  33.910  53.760  1.00  0.00           C
ATOM   1001  O   LEU A 649      37.750  33.210  53.100  1.00  0.00           O
ATOM   1002  N   THR A 650      38.720  35.170  53.370  1.00  0.00           N
ATOM   1003  HN  THR A 650      39.320  35.680  53.980  1.00  0.00           H
ATOM   1004  CA  THR A 650      38.260  35.790  52.170  1.00  0.00           C
ATOM   1005  HA  THR A 650      37.190  35.630  52.110  1.00  0.00           H
ATOM   1006  CB  THR A 650      38.660  37.260  52.050  1.00  0.00           C
ATOM   1007  HB  THR A 650      39.760  37.330  51.940  1.00  0.00           H
ATOM   1008  OG1 THR A 650      38.380  37.980  53.220  1.00  0.00           O
ATOM   1009  HG1 THR A 650      39.030  37.740  53.890  1.00  0.00           H
ATOM   1010  CG2 THR A 650      37.980  38.090  50.950  1.00  0.00           C
ATOM   1011 HG21 THR A 650      38.480  39.080  51.080  1.00  0.00           H
ATOM   1012 HG22 THR A 650      36.870  38.120  51.050  1.00  0.00           H
ATOM   1013 HG23 THR A 650      38.250  37.630  49.970  1.00  0.00           H
ATOM   1014  C   THR A 650      38.820  35.060  50.970  1.00  0.00           C
ATOM   1015  O   THR A 650      38.110  34.830  49.990  1.00  0.00           O
ATOM   1016  N   GLY A 651      40.100  34.610  51.030  1.00  0.00           N
ATOM   1017  HN  GLY A 651      40.600  34.630  51.900  1.00  0.00           H
ATOM   1018  CA  GLY A 651      40.890  33.980  49.980  1.00  0.00           C
ATOM   1019  HA1 GLY A 651      41.780  33.670  50.490  1.00  0.00           H
ATOM   1020  HA2 GLY A 651      41.190  34.620  49.160  1.00  0.00           H
ATOM   1021  C   GLY A 651      40.430  32.670  49.440  1.00  0.00           C
ATOM   1022  O   GLY A 651      40.350  32.370  48.230  1.00  0.00           O
ATOM   1023  N   ILE A 652      40.160  31.830  50.400  1.00  0.00           N
ATOM   1024  HN  ILE A 652      40.380  32.090  51.330  1.00  0.00           H
ATOM   1025  CA  ILE A 652      39.560  30.580  50.200  1.00  0.00           C
ATOM   1026  HA  ILE A 652      40.180  29.920  49.630  1.00  0.00           H
ATOM   1027  CB  ILE A 652      39.770  29.800  51.540  1.00  0.00           C
ATOM   1028  HB  ILE A 652      39.380  30.450  52.350  1.00  0.00           H
ATOM   1029  CG2 ILE A 652      38.980  28.450  51.540  1.00  0.00           C
ATOM   1030 HG21 ILE A 652      39.480  27.700  50.880  1.00  0.00           H
ATOM   1031 HG22 ILE A 652      37.980  28.510  51.070  1.00  0.00           H
ATOM   1032 HG23 ILE A 652      38.800  27.990  52.540  1.00  0.00           H
ATOM   1033  CG1 ILE A 652      41.220  29.470  51.850  1.00  0.00           C
ATOM   1034 HG11 ILE A 652      41.890  30.330  51.590  1.00  0.00           H
ATOM   1035 HG12 ILE A 652      41.560  28.640  51.180  1.00  0.00           H
ATOM   1036  CD  ILE A 652      41.540  29.100  53.350  1.00  0.00           C
ATOM   1037  HD1 ILE A 652      41.390  28.020  53.520  1.00  0.00           H
ATOM   1038  HD2 ILE A 652      41.060  29.740  54.120  1.00  0.00           H
ATOM   1039  HD3 ILE A 652      42.650  29.220  53.410  1.00  0.00           H
ATOM   1040  C   ILE A 652      38.040  30.560  49.690  1.00  0.00           C
ATOM   1041  O   ILE A 652      37.780  29.940  48.670  1.00  0.00           O
ATOM   1042  N   ALA A 653      37.260  31.460  50.230  1.00  0.00           N
ATOM   1043  HN  ALA A 653      37.600  31.990  50.990  1.00  0.00           H
ATOM   1044  CA  ALA A 653      35.920  31.750  49.690  1.00  0.00           C
ATOM   1045  HA  ALA A 653      35.390  30.810  49.680  1.00  0.00           H
ATOM   1046  CB  ALA A 653      35.160  32.760  50.570  1.00  0.00           C
ATOM   1047  HB1 ALA A 653      34.070  32.810  50.350  1.00  0.00           H
ATOM   1048  HB2 ALA A 653      35.620  33.760  50.520  1.00  0.00           H
ATOM   1049  HB3 ALA A 653      35.160  32.380  51.620  1.00  0.00           H
ATOM   1050  C   ALA A 653      35.890  32.320  48.230  1.00  0.00           C
ATOM   1051  O   ALA A 653      35.170  31.890  47.350  1.00  0.00           O
ATOM   1052  N   TYR A 654      36.820  33.270  47.950  1.00  0.00           N
ATOM   1053  HN  TYR A 654      37.510  33.600  48.610  1.00  0.00           H
ATOM   1054  CA  TYR A 654      36.960  33.880  46.610  1.00  0.00           C
ATOM   1055  HA  TYR A 654      35.950  34.190  46.410  1.00  0.00           H
ATOM   1056  CB  TYR A 654      37.850  35.150  46.730  1.00  0.00           C
ATOM   1057  HB1 TYR A 654      38.840  34.980  47.200  1.00  0.00           H
ATOM   1058  HB2 TYR A 654      37.330  35.790  47.480  1.00  0.00           H
ATOM   1059  CG  TYR A 654      37.930  35.950  45.400  1.00  0.00           C
ATOM   1060  CD1 TYR A 654      39.110  35.930  44.660  1.00  0.00           C
ATOM   1061  HD1 TYR A 654      39.920  35.380  45.100  1.00  0.00           H
ATOM   1062  CE1 TYR A 654      39.150  36.510  43.420  1.00  0.00           C
ATOM   1063  HE1 TYR A 654      40.000  36.330  42.780  1.00  0.00           H
ATOM   1064  CZ  TYR A 654      38.030  37.330  42.980  1.00  0.00           C
ATOM   1065  OH  TYR A 654      38.080  38.000  41.750  1.00  0.00           O
ATOM   1066  HH  TYR A 654      39.010  37.870  41.550  1.00  0.00           H
ATOM   1067  CD2 TYR A 654      36.800  36.630  44.960  1.00  0.00           C
ATOM   1068  HD2 TYR A 654      35.890  36.510  45.530  1.00  0.00           H
ATOM   1069  CE2 TYR A 654      36.800  37.280  43.700  1.00  0.00           C
ATOM   1070  HE2 TYR A 654      35.910  37.790  43.360  1.00  0.00           H
ATOM   1071  C   TYR A 654      37.450  32.940  45.530  1.00  0.00           C
ATOM   1072  O   TYR A 654      36.950  32.930  44.430  1.00  0.00           O
ATOM   1073  N   SER A 655      38.540  32.200  45.840  1.00  0.00           N
ATOM   1074  HN  SER A 655      38.970  32.220  46.750  1.00  0.00           H
ATOM   1075  CA  SER A 655      39.100  31.280  44.880  1.00  0.00           C
ATOM   1076  HA  SER A 655      39.380  31.800  43.980  1.00  0.00           H
ATOM   1077  CB  SER A 655      40.430  30.640  45.400  1.00  0.00           C
ATOM   1078  HB1 SER A 655      41.170  31.470  45.450  1.00  0.00           H
ATOM   1079  HB2 SER A 655      40.840  29.830  44.760  1.00  0.00           H
ATOM   1080  OG  SER A 655      40.260  30.130  46.730  1.00  0.00           O
ATOM   1081  HG1 SER A 655      40.320  30.830  47.390  1.00  0.00           H
ATOM   1082  C   SER A 655      38.200  30.130  44.550  1.00  0.00           C
ATOM   1083  O   SER A 655      38.070  29.640  43.460  1.00  0.00           O
ATOM   1084  N   LEU A 656      37.570  29.490  45.540  1.00  0.00           N
ATOM   1085  HN  LEU A 656      37.710  29.850  46.450  1.00  0.00           H
ATOM   1086  CA  LEU A 656      36.580  28.320  45.470  1.00  0.00           C
ATOM   1087  HA  LEU A 656      37.050  27.450  45.030  1.00  0.00           H
ATOM   1088  CB  LEU A 656      36.180  27.860  46.900  1.00  0.00           C
ATOM   1089  HB1 LEU A 656      35.830  28.830  47.320  1.00  0.00           H
ATOM   1090  HB2 LEU A 656      37.100  27.470  47.360  1.00  0.00           H
ATOM   1091  CG  LEU A 656      35.150  26.760  47.090  1.00  0.00           C
ATOM   1092  HG  LEU A 656      34.250  27.320  46.790  1.00  0.00           H
ATOM   1093  CD1 LEU A 656      35.400  25.550  46.170  1.00  0.00           C
ATOM   1094 HD11 LEU A 656      35.190  25.820  45.120  1.00  0.00           H
ATOM   1095 HD12 LEU A 656      34.730  24.710  46.480  1.00  0.00           H
ATOM   1096 HD13 LEU A 656      36.420  25.130  46.260  1.00  0.00           H
ATOM   1097  CD2 LEU A 656      35.060  26.300  48.560  1.00  0.00           C
ATOM   1098 HD21 LEU A 656      34.560  25.330  48.720  1.00  0.00           H
ATOM   1099 HD22 LEU A 656      34.620  27.070  49.220  1.00  0.00           H
ATOM   1100 HD23 LEU A 656      36.090  26.160  48.950  1.00  0.00           H
ATOM   1101  C   LEU A 656      35.370  28.630  44.670  1.00  0.00           C
ATOM   1102  O   LEU A 656      35.030  27.940  43.740  1.00  0.00           O
ATOM   1103  N   PHE A 657      34.790  29.820  44.860  1.00  0.00           N
ATOM   1104  HN  PHE A 657      35.130  30.360  45.620  1.00  0.00           H
ATOM   1105  CA  PHE A 657      33.860  30.330  43.930  1.00  0.00           C
ATOM   1106  HA  PHE A 657      33.170  29.560  43.600  1.00  0.00           H
ATOM   1107  CB  PHE A 657      33.040  31.450  44.640  1.00  0.00           C
ATOM   1108  HB1 PHE A 657      32.520  32.230  44.040  1.00  0.00           H
ATOM   1109  HB2 PHE A 657      33.670  32.160  45.240  1.00  0.00           H
ATOM   1110  CG  PHE A 657      32.040  30.850  45.480  1.00  0.00           C
ATOM   1111  CD1 PHE A 657      32.390  30.160  46.650  1.00  0.00           C
ATOM   1112  HD1 PHE A 657      33.410  30.130  47.020  1.00  0.00           H
ATOM   1113  CE1 PHE A 657      31.420  29.680  47.530  1.00  0.00           C
ATOM   1114  HE1 PHE A 657      31.680  29.210  48.470  1.00  0.00           H
ATOM   1115  CZ  PHE A 657      30.060  29.690  47.090  1.00  0.00           C
ATOM   1116  HZ  PHE A 657      29.270  29.350  47.750  1.00  0.00           H
ATOM   1117  CD2 PHE A 657      30.720  30.860  45.090  1.00  0.00           C
ATOM   1118  HD2 PHE A 657      30.450  31.460  44.230  1.00  0.00           H
ATOM   1119  CE2 PHE A 657      29.750  30.270  45.870  1.00  0.00           C
ATOM   1120  HE2 PHE A 657      28.720  30.310  45.530  1.00  0.00           H
ATOM   1121  C   PHE A 657      34.470  30.860  42.630  1.00  0.00           C
ATOM   1122  O   PHE A 657      33.860  30.880  41.570  1.00  0.00           O
ATOM   1123  N   ALA A 658      35.760  31.200  42.610  1.00  0.00           N
ATOM   1124  HN  ALA A 658      36.190  31.250  43.510  1.00  0.00           H
ATOM   1125  CA  ALA A 658      36.610  31.610  41.570  1.00  0.00           C
ATOM   1126  HA  ALA A 658      37.550  31.960  41.950  1.00  0.00           H
ATOM   1127  CB  ALA A 658      36.850  30.400  40.620  1.00  0.00           C
ATOM   1128  HB1 ALA A 658      35.970  29.730  40.520  1.00  0.00           H
ATOM   1129  HB2 ALA A 658      37.640  29.730  41.020  1.00  0.00           H
ATOM   1130  HB3 ALA A 658      37.190  30.620  39.590  1.00  0.00           H
ATOM   1131  C   ALA A 658      35.960  32.830  40.730  1.00  0.00           C
ATOM   1132  O   ALA A 658      35.740  32.730  39.550  1.00  0.00           O
ATOM   1133  N   GLY A 659      35.610  33.990  41.290  1.00  0.00           N
ATOM   1134  HN  GLY A 659      35.670  34.110  42.280  1.00  0.00           H
ATOM   1135  CA  GLY A 659      34.850  35.100  40.680  1.00  0.00           C
ATOM   1136  HA1 GLY A 659      34.680  35.920  41.360  1.00  0.00           H
ATOM   1137  HA2 GLY A 659      33.950  34.660  40.300  1.00  0.00           H
ATOM   1138  C   GLY A 659      35.550  35.590  39.460  1.00  0.00           C
ATOM   1139  O   GLY A 659      34.990  35.560  38.350  1.00  0.00           O
ATOM   1140  N   GLN A 660      36.840  35.840  39.640  1.00  0.00           N
ATOM   1141  HN  GLN A 660      37.230  35.660  40.540  1.00  0.00           H
ATOM   1142  CA  GLN A 660      37.790  35.870  38.570  1.00  0.00           C
ATOM   1143  HA  GLN A 660      37.280  35.570  37.660  1.00  0.00           H
ATOM   1144  CB  GLN A 660      38.290  37.270  38.260  1.00  0.00           C
ATOM   1145  HB1 GLN A 660      38.450  37.790  39.220  1.00  0.00           H
ATOM   1146  HB2 GLN A 660      37.550  37.910  37.740  1.00  0.00           H
ATOM   1147  CG  GLN A 660      39.660  37.360  37.420  1.00  0.00           C
ATOM   1148  HG1 GLN A 660      40.540  37.100  38.030  1.00  0.00           H
ATOM   1149  HG2 GLN A 660      39.770  38.400  37.060  1.00  0.00           H
ATOM   1150  CD  GLN A 660      39.840  36.420  36.190  1.00  0.00           C
ATOM   1151  OE1 GLN A 660      40.560  35.410  36.190  1.00  0.00           O
ATOM   1152  NE2 GLN A 660      39.220  36.810  35.070  1.00  0.00           N
ATOM   1153 HE21 GLN A 660      39.540  36.340  34.250  1.00  0.00           H
ATOM   1154 HE22 GLN A 660      38.750  37.690  34.960  1.00  0.00           H
ATOM   1155  C   GLN A 660      38.940  34.790  38.910  1.00  0.00           C
ATOM   1156  O   GLN A 660      39.690  35.000  39.830  1.00  0.00           O
ATOM   1157  N   PRO A 661      39.060  33.660  38.240  1.00  0.00           N
ATOM   1158  CD  PRO A 661      38.070  33.180  37.270  1.00  0.00           C
ATOM   1159  HD1 PRO A 661      38.220  33.560  36.250  1.00  0.00           H
ATOM   1160  HD2 PRO A 661      37.020  33.400  37.590  1.00  0.00           H
ATOM   1161  CA  PRO A 661      39.840  32.540  38.750  1.00  0.00           C
ATOM   1162  HA  PRO A 661      39.450  32.330  39.730  1.00  0.00           H
ATOM   1163  CB  PRO A 661      39.680  31.460  37.710  1.00  0.00           C
ATOM   1164  HB1 PRO A 661      39.770  30.460  38.200  1.00  0.00           H
ATOM   1165  HB2 PRO A 661      40.380  31.520  36.860  1.00  0.00           H
ATOM   1166  CG  PRO A 661      38.200  31.640  37.100  1.00  0.00           C
ATOM   1167  HG1 PRO A 661      38.210  31.340  36.040  1.00  0.00           H
ATOM   1168  HG2 PRO A 661      37.470  31.080  37.720  1.00  0.00           H
ATOM   1169  C   PRO A 661      41.350  32.750  38.980  1.00  0.00           C
ATOM   1170  O   PRO A 661      41.960  32.130  39.860  1.00  0.00           O
ATOM   1171  N   LEU A 662      41.910  33.640  38.140  1.00  0.00           N
ATOM   1172  HN  LEU A 662      41.290  34.070  37.500  1.00  0.00           H
ATOM   1173  CA  LEU A 662      43.280  34.070  38.050  1.00  0.00           C
ATOM   1174  HA  LEU A 662      43.740  33.220  38.520  1.00  0.00           H
ATOM   1175  CB  LEU A 662      43.900  34.140  36.590  1.00  0.00           C
ATOM   1176  HB1 LEU A 662      44.990  34.290  36.770  1.00  0.00           H
ATOM   1177  HB2 LEU A 662      43.330  35.000  36.170  1.00  0.00           H
ATOM   1178  CG  LEU A 662      43.740  32.830  35.820  1.00  0.00           C
ATOM   1179  HG  LEU A 662      42.730  32.340  35.830  1.00  0.00           H
ATOM   1180  CD1 LEU A 662      44.090  33.070  34.340  1.00  0.00           C
ATOM   1181 HD11 LEU A 662      43.330  33.790  33.950  1.00  0.00           H
ATOM   1182 HD12 LEU A 662      44.230  32.120  33.780  1.00  0.00           H
ATOM   1183 HD13 LEU A 662      45.070  33.570  34.180  1.00  0.00           H
ATOM   1184  CD2 LEU A 662      44.660  31.670  36.270  1.00  0.00           C
ATOM   1185 HD21 LEU A 662      45.700  32.050  36.220  1.00  0.00           H
ATOM   1186 HD22 LEU A 662      44.640  30.840  35.540  1.00  0.00           H
ATOM   1187 HD23 LEU A 662      44.450  31.410  37.330  1.00  0.00           H
ATOM   1188  C   LEU A 662      43.700  35.330  38.990  1.00  0.00           C
ATOM   1189  O   LEU A 662      44.870  35.660  39.120  1.00  0.00           O
ATOM   1190  N   THR A 663      42.820  36.030  39.690  1.00  0.00           N
ATOM   1191  HN  THR A 663      41.920  35.610  39.630  1.00  0.00           H
ATOM   1192  CA  THR A 663      43.120  37.090  40.630  1.00  0.00           C
ATOM   1193  HA  THR A 663      43.890  37.680  40.160  1.00  0.00           H
ATOM   1194  CB  THR A 663      41.980  38.060  40.780  1.00  0.00           C
ATOM   1195  HB  THR A 663      42.100  38.820  41.570  1.00  0.00           H
ATOM   1196  OG1 THR A 663      40.660  37.490  40.840  1.00  0.00           O
ATOM   1197  HG1 THR A 663      40.580  36.910  40.090  1.00  0.00           H
ATOM   1198  CG2 THR A 663      41.980  39.030  39.610  1.00  0.00           C
ATOM   1199 HG21 THR A 663      40.980  39.520  39.690  1.00  0.00           H
ATOM   1200 HG22 THR A 663      42.060  38.500  38.630  1.00  0.00           H
ATOM   1201 HG23 THR A 663      42.840  39.700  39.790  1.00  0.00           H
ATOM   1202  C   THR A 663      43.630  36.620  41.940  1.00  0.00           C
ATOM   1203  O   THR A 663      43.220  35.570  42.400  1.00  0.00           O
ATOM   1204  N   ILE A 664      44.580  37.400  42.530  1.00  0.00           N
ATOM   1205  HN  ILE A 664      44.950  38.170  42.030  1.00  0.00           H
ATOM   1206  CA  ILE A 664      45.220  37.090  43.780  1.00  0.00           C
ATOM   1207  HA  ILE A 664      44.730  36.250  44.250  1.00  0.00           H
ATOM   1208  CB  ILE A 664      46.690  36.800  43.640  1.00  0.00           C
ATOM   1209  HB  ILE A 664      47.170  37.580  43.010  1.00  0.00           H
ATOM   1210  CG2 ILE A 664      47.340  36.690  45.020  1.00  0.00           C
ATOM   1211 HG21 ILE A 664      46.850  36.040  45.770  1.00  0.00           H
ATOM   1212 HG22 ILE A 664      47.530  37.660  45.530  1.00  0.00           H
ATOM   1213 HG23 ILE A 664      48.390  36.310  44.960  1.00  0.00           H
ATOM   1214  CG1 ILE A 664      46.890  35.500  42.840  1.00  0.00           C
ATOM   1215 HG11 ILE A 664      47.980  35.310  42.870  1.00  0.00           H
ATOM   1216 HG12 ILE A 664      46.620  35.560  41.760  1.00  0.00           H
ATOM   1217  CD  ILE A 664      46.240  34.220  43.350  1.00  0.00           C
ATOM   1218  HD1 ILE A 664      46.220  34.100  44.460  1.00  0.00           H
ATOM   1219  HD2 ILE A 664      46.600  33.250  42.920  1.00  0.00           H
ATOM   1220  HD3 ILE A 664      45.190  34.140  42.980  1.00  0.00           H
ATOM   1221  C   ILE A 664      44.840  38.220  44.690  1.00  0.00           C
ATOM   1222  O   ILE A 664      45.140  39.350  44.400  1.00  0.00           O
ATOM   1223  N   LEU A 665      44.290  38.000  45.910  1.00  0.00           N
ATOM   1224  HN  LEU A 665      44.100  37.060  46.170  1.00  0.00           H
ATOM   1225  CA  LEU A 665      44.080  39.010  46.980  1.00  0.00           C
ATOM   1226  HA  LEU A 665      43.540  39.860  46.610  1.00  0.00           H
ATOM   1227  CB  LEU A 665      43.170  38.590  48.180  1.00  0.00           C
ATOM   1228  HB1 LEU A 665      42.810  39.490  48.710  1.00  0.00           H
ATOM   1229  HB2 LEU A 665      43.660  37.960  48.960  1.00  0.00           H
ATOM   1230  CG  LEU A 665      41.950  37.730  47.790  1.00  0.00           C
ATOM   1231  HG  LEU A 665      42.360  36.800  47.350  1.00  0.00           H
ATOM   1232  CD1 LEU A 665      41.140  37.360  49.000  1.00  0.00           C
ATOM   1233 HD11 LEU A 665      41.740  36.710  49.670  1.00  0.00           H
ATOM   1234 HD12 LEU A 665      40.210  36.760  48.860  1.00  0.00           H
ATOM   1235 HD13 LEU A 665      40.790  38.280  49.510  1.00  0.00           H
ATOM   1236  CD2 LEU A 665      41.070  38.380  46.730  1.00  0.00           C
ATOM   1237 HD21 LEU A 665      40.390  39.140  47.170  1.00  0.00           H
ATOM   1238 HD22 LEU A 665      40.450  37.620  46.220  1.00  0.00           H
ATOM   1239 HD23 LEU A 665      41.700  38.800  45.920  1.00  0.00           H
ATOM   1240  C   LEU A 665      45.310  39.600  47.620  1.00  0.00           C
ATOM   1241  O   LEU A 665      46.380  39.040  47.490  1.00  0.00           O
ATOM   1242  N   GLY A 666      45.240  40.740  48.330  1.00  0.00           N
ATOM   1243  HN  GLY A 666      44.380  41.210  48.480  1.00  0.00           H
ATOM   1244  CA  GLY A 666      46.390  41.390  48.900  1.00  0.00           C
ATOM   1245  HA1 GLY A 666      47.090  41.660  48.120  1.00  0.00           H
ATOM   1246  HA2 GLY A 666      46.870  40.770  49.650  1.00  0.00           H
ATOM   1247  C   GLY A 666      46.020  42.670  49.560  1.00  0.00           C
ATOM   1248  O   GLY A 666      44.850  43.010  49.730  1.00  0.00           O
ATOM   1249  N   SER A 667      47.080  43.440  50.040  1.00  0.00           N
ATOM   1250  HN  SER A 667      48.030  43.390  49.760  1.00  0.00           H
ATOM   1251  CA  SER A 667      46.880  44.690  50.780  1.00  0.00           C
ATOM   1252  HA  SER A 667      46.010  44.610  51.400  1.00  0.00           H
ATOM   1253  CB  SER A 667      47.900  44.860  51.900  1.00  0.00           C
ATOM   1254  HB1 SER A 667      47.800  43.970  52.540  1.00  0.00           H
ATOM   1255  HB2 SER A 667      47.800  45.830  52.440  1.00  0.00           H
ATOM   1256  OG  SER A 667      49.270  44.830  51.540  1.00  0.00           O
ATOM   1257  HG1 SER A 667      49.450  45.750  51.330  1.00  0.00           H
ATOM   1258  C   SER A 667      46.750  45.930  49.970  1.00  0.00           C
ATOM   1259  O   SER A 667      47.400  46.100  48.940  1.00  0.00           O
ATOM   1260  N   THR A 668      45.770  46.740  50.310  1.00  0.00           N
ATOM   1261  HN  THR A 668      45.220  46.610  51.130  1.00  0.00           H
ATOM   1262  CA  THR A 668      45.520  48.010  49.590  1.00  0.00           C
ATOM   1263  HA  THR A 668      46.430  48.180  49.030  1.00  0.00           H
ATOM   1264  CB  THR A 668      44.280  47.940  48.660  1.00  0.00           C
ATOM   1265  HB  THR A 668      44.160  46.880  48.340  1.00  0.00           H
ATOM   1266  OG1 THR A 668      44.390  48.860  47.570  1.00  0.00           O
ATOM   1267  HG1 THR A 668      43.590  48.740  47.060  1.00  0.00           H
ATOM   1268  CG2 THR A 668      43.030  48.240  49.520  1.00  0.00           C
ATOM   1269 HG21 THR A 668      42.030  48.130  49.040  1.00  0.00           H
ATOM   1270 HG22 THR A 668      43.150  49.310  49.800  1.00  0.00           H
ATOM   1271 HG23 THR A 668      42.950  47.600  50.420  1.00  0.00           H
ATOM   1272  C   THR A 668      45.530  49.160  50.560  1.00  0.00           C
ATOM   1273  O   THR A 668      45.350  49.020  51.780  1.00  0.00           O
ATOM   1274  N   GLY A 669      45.950  50.310  50.100  1.00  0.00           N
ATOM   1275  HN  GLY A 669      46.170  50.400  49.130  1.00  0.00           H
ATOM   1276  CA  GLY A 669      46.260  51.520  50.860  1.00  0.00           C
ATOM   1277  HA1 GLY A 669      46.950  52.100  50.270  1.00  0.00           H
ATOM   1278  HA2 GLY A 669      46.670  51.260  51.830  1.00  0.00           H
ATOM   1279  C   GLY A 669      45.050  52.350  51.210  1.00  0.00           C
ATOM   1280  O   GLY A 669      45.090  52.850  52.310  1.00  0.00           O
ATOM   1281  N   PRO A 670      44.050  52.580  50.400  1.00  0.00           N
ATOM   1282  CD  PRO A 670      44.120  52.440  48.960  1.00  0.00           C
ATOM   1283  HD1 PRO A 670      43.950  51.380  48.670  1.00  0.00           H
ATOM   1284  HD2 PRO A 670      45.130  52.730  48.620  1.00  0.00           H
ATOM   1285  CA  PRO A 670      42.930  53.450  50.820  1.00  0.00           C
ATOM   1286  HA  PRO A 670      43.390  54.390  51.080  1.00  0.00           H
ATOM   1287  CB  PRO A 670      42.020  53.440  49.560  1.00  0.00           C
ATOM   1288  HB1 PRO A 670      41.440  54.400  49.620  1.00  0.00           H
ATOM   1289  HB2 PRO A 670      41.300  52.600  49.630  1.00  0.00           H
ATOM   1290  CG  PRO A 670      43.000  53.380  48.460  1.00  0.00           C
ATOM   1291  HG1 PRO A 670      42.620  52.970  47.500  1.00  0.00           H
ATOM   1292  HG2 PRO A 670      43.270  54.440  48.280  1.00  0.00           H
ATOM   1293  C   PRO A 670      42.090  52.970  52.010  1.00  0.00           C
ATOM   1294  O   PRO A 670      41.750  53.790  52.870  1.00  0.00           O
ATOM   1295  N   VAL A 671      41.920  51.620  52.030  1.00  0.00           N
ATOM   1296  HN  VAL A 671      42.230  51.150  51.210  1.00  0.00           H
ATOM   1297  CA  VAL A 671      41.390  50.880  53.180  1.00  0.00           C
ATOM   1298  HA  VAL A 671      40.510  51.420  53.490  1.00  0.00           H
ATOM   1299  CB  VAL A 671      40.960  49.430  52.800  1.00  0.00           C
ATOM   1300  HB  VAL A 671      41.890  48.920  52.470  1.00  0.00           H
ATOM   1301  CG1 VAL A 671      40.330  48.680  53.990  1.00  0.00           C
ATOM   1302 HG11 VAL A 671      40.860  48.790  54.960  1.00  0.00           H
ATOM   1303 HG12 VAL A 671      40.230  47.610  53.690  1.00  0.00           H
ATOM   1304 HG13 VAL A 671      39.340  49.170  54.070  1.00  0.00           H
ATOM   1305  CG2 VAL A 671      39.940  49.450  51.590  1.00  0.00           C
ATOM   1306 HG21 VAL A 671      38.880  49.560  51.890  1.00  0.00           H
ATOM   1307 HG22 VAL A 671      39.910  48.440  51.140  1.00  0.00           H
ATOM   1308 HG23 VAL A 671      40.190  50.190  50.790  1.00  0.00           H
ATOM   1309  C   VAL A 671      42.240  50.920  54.410  1.00  0.00           C
ATOM   1310  O   VAL A 671      41.720  51.260  55.460  1.00  0.00           O
ATOM   1311  N   LEU A 672      43.570  50.760  54.280  1.00  0.00           N
ATOM   1312  HN  LEU A 672      43.970  50.410  53.440  1.00  0.00           H
ATOM   1313  CA  LEU A 672      44.590  50.860  55.300  1.00  0.00           C
ATOM   1314  HA  LEU A 672      44.330  50.080  56.000  1.00  0.00           H
ATOM   1315  CB  LEU A 672      46.010  50.510  54.830  1.00  0.00           C
ATOM   1316  HB1 LEU A 672      46.290  51.090  53.920  1.00  0.00           H
ATOM   1317  HB2 LEU A 672      46.080  49.450  54.500  1.00  0.00           H
ATOM   1318  CG  LEU A 672      47.210  50.790  55.880  1.00  0.00           C
ATOM   1319  HG  LEU A 672      47.040  51.850  56.160  1.00  0.00           H
ATOM   1320  CD1 LEU A 672      47.180  49.830  57.020  1.00  0.00           C
ATOM   1321 HD11 LEU A 672      48.030  49.970  57.730  1.00  0.00           H
ATOM   1322 HD12 LEU A 672      47.180  48.790  56.640  1.00  0.00           H
ATOM   1323 HD13 LEU A 672      46.250  49.910  57.630  1.00  0.00           H
ATOM   1324  CD2 LEU A 672      48.560  50.880  55.190  1.00  0.00           C
ATOM   1325 HD21 LEU A 672      48.500  51.360  54.190  1.00  0.00           H
ATOM   1326 HD22 LEU A 672      48.930  49.840  55.050  1.00  0.00           H
ATOM   1327 HD23 LEU A 672      49.210  51.470  55.860  1.00  0.00           H
ATOM   1328  C   LEU A 672      44.520  52.250  55.960  1.00  0.00           C
ATOM   1329  O   LEU A 672      44.520  52.430  57.120  1.00  0.00           O
ATOM   1330  N   VAL A 673      44.380  53.330  55.140  1.00  0.00           N
ATOM   1331  HN  VAL A 673      44.530  53.170  54.180  1.00  0.00           H
ATOM   1332  CA  VAL A 673      44.270  54.680  55.700  1.00  0.00           C
ATOM   1333  HA  VAL A 673      44.960  54.840  56.500  1.00  0.00           H
ATOM   1334  CB  VAL A 673      44.470  55.710  54.620  1.00  0.00           C
ATOM   1335  HB  VAL A 673      43.830  55.400  53.770  1.00  0.00           H
ATOM   1336  CG1 VAL A 673      44.070  57.200  55.040  1.00  0.00           C
ATOM   1337 HG11 VAL A 673      44.730  57.430  55.910  1.00  0.00           H
ATOM   1338 HG12 VAL A 673      43.030  57.200  55.420  1.00  0.00           H
ATOM   1339 HG13 VAL A 673      44.250  57.880  54.190  1.00  0.00           H
ATOM   1340  CG2 VAL A 673      45.950  55.680  54.040  1.00  0.00           C
ATOM   1341 HG21 VAL A 673      46.080  54.770  53.410  1.00  0.00           H
ATOM   1342 HG22 VAL A 673      46.750  55.560  54.810  1.00  0.00           H
ATOM   1343 HG23 VAL A 673      46.150  56.550  53.380  1.00  0.00           H
ATOM   1344  C   VAL A 673      42.930  54.870  56.360  1.00  0.00           C
ATOM   1345  O   VAL A 673      42.830  55.470  57.410  1.00  0.00           O
ATOM   1346  N   PHE A 674      41.860  54.290  55.730  1.00  0.00           N
ATOM   1347  HN  PHE A 674      42.080  53.710  54.940  1.00  0.00           H
ATOM   1348  CA  PHE A 674      40.450  54.320  56.270  1.00  0.00           C
ATOM   1349  HA  PHE A 674      40.200  55.360  56.480  1.00  0.00           H
ATOM   1350  CB  PHE A 674      39.510  53.600  55.230  1.00  0.00           C
ATOM   1351  HB1 PHE A 674      39.940  52.590  55.050  1.00  0.00           H
ATOM   1352  HB2 PHE A 674      39.550  54.130  54.250  1.00  0.00           H
ATOM   1353  CG  PHE A 674      38.040  53.530  55.530  1.00  0.00           C
ATOM   1354  CD1 PHE A 674      37.180  54.440  54.850  1.00  0.00           C
ATOM   1355  HD1 PHE A 674      37.700  55.150  54.230  1.00  0.00           H
ATOM   1356  CE1 PHE A 674      35.730  54.330  55.030  1.00  0.00           C
ATOM   1357  HE1 PHE A 674      35.060  54.930  54.440  1.00  0.00           H
ATOM   1358  CZ  PHE A 674      35.190  53.420  55.950  1.00  0.00           C
ATOM   1359  HZ  PHE A 674      34.160  53.510  56.270  1.00  0.00           H
ATOM   1360  CD2 PHE A 674      37.420  52.490  56.290  1.00  0.00           C
ATOM   1361  HD2 PHE A 674      38.060  51.730  56.720  1.00  0.00           H
ATOM   1362  CE2 PHE A 674      36.020  52.470  56.540  1.00  0.00           C
ATOM   1363  HE2 PHE A 674      35.530  51.680  57.090  1.00  0.00           H
ATOM   1364  C   PHE A 674      40.380  53.790  57.680  1.00  0.00           C
ATOM   1365  O   PHE A 674      39.670  54.230  58.600  1.00  0.00           O
ATOM   1366  N   GLU A 675      41.100  52.650  57.940  1.00  0.00           N
ATOM   1367  HN  GLU A 675      41.630  52.310  57.170  1.00  0.00           H
ATOM   1368  CA  GLU A 675      41.170  51.970  59.180  1.00  0.00           C
ATOM   1369  HA  GLU A 675      40.150  51.710  59.410  1.00  0.00           H
ATOM   1370  CB  GLU A 675      42.050  50.700  59.060  1.00  0.00           C
ATOM   1371  HB1 GLU A 675      42.280  50.220  60.020  1.00  0.00           H
ATOM   1372  HB2 GLU A 675      42.980  51.040  58.570  1.00  0.00           H
ATOM   1373  CG  GLU A 675      41.530  49.460  58.250  1.00  0.00           C
ATOM   1374  HG1 GLU A 675      42.240  48.610  58.270  1.00  0.00           H
ATOM   1375  HG2 GLU A 675      41.220  49.830  57.240  1.00  0.00           H
ATOM   1376  CD  GLU A 675      40.250  48.840  58.860  1.00  0.00           C
ATOM   1377  OE1 GLU A 675      39.680  49.290  59.870  1.00  0.00           O
ATOM   1378  OE2 GLU A 675      39.720  47.900  58.210  1.00  0.00           O
ATOM   1379  C   GLU A 675      41.840  52.800  60.330  1.00  0.00           C
ATOM   1380  O   GLU A 675      41.380  52.750  61.490  1.00  0.00           O
ATOM   1381  N   LYS A 676      42.840  53.630  60.070  1.00  0.00           N
ATOM   1382  HN  LYS A 676      43.100  53.660  59.100  1.00  0.00           H
ATOM   1383  CA  LYS A 676      43.490  54.470  61.020  1.00  0.00           C
ATOM   1384  HA  LYS A 676      43.680  53.950  61.940  1.00  0.00           H
ATOM   1385  CB  LYS A 676      44.720  55.000  60.310  1.00  0.00           C
ATOM   1386  HB1 LYS A 676      44.270  55.330  59.350  1.00  0.00           H
ATOM   1387  HB2 LYS A 676      45.340  54.080  60.210  1.00  0.00           H
ATOM   1388  CG  LYS A 676      45.560  56.080  61.040  1.00  0.00           C
ATOM   1389  HG1 LYS A 676      44.900  56.910  61.380  1.00  0.00           H
ATOM   1390  HG2 LYS A 676      46.300  56.600  60.380  1.00  0.00           H
ATOM   1391  CD  LYS A 676      46.480  55.690  62.220  1.00  0.00           C
ATOM   1392  HD1 LYS A 676      46.970  54.760  61.830  1.00  0.00           H
ATOM   1393  HD2 LYS A 676      45.880  55.330  63.080  1.00  0.00           H
ATOM   1394  CE  LYS A 676      47.420  56.730  62.620  1.00  0.00           C
ATOM   1395  HE1 LYS A 676      46.980  57.610  63.160  1.00  0.00           H
ATOM   1396  HE2 LYS A 676      48.060  57.100  61.790  1.00  0.00           H
ATOM   1397  NZ  LYS A 676      48.460  56.280  63.460  1.00  0.00           N
ATOM   1398  HZ1 LYS A 676      49.040  57.070  63.780  1.00  0.00           H
ATOM   1399  HZ2 LYS A 676      49.070  55.600  62.970  1.00  0.00           H
ATOM   1400  HZ3 LYS A 676      48.180  55.840  64.360  1.00  0.00           H
ATOM   1401  C   LYS A 676      42.550  55.760  61.370  1.00  0.00           C
ATOM   1402  O   LYS A 676      42.300  56.100  62.540  1.00  0.00           O
ATOM   1403  N   ILE A 677      41.870  56.450  60.360  1.00  0.00           N
ATOM   1404  HN  ILE A 677      42.160  56.200  59.440  1.00  0.00           H
ATOM   1405  CA  ILE A 677      40.920  57.530  60.600  1.00  0.00           C
ATOM   1406  HA  ILE A 677      41.480  58.300  61.110  1.00  0.00           H
ATOM   1407  CB  ILE A 677      40.180  58.210  59.370  1.00  0.00           C
ATOM   1408  HB  ILE A 677      39.750  57.330  58.850  1.00  0.00           H
ATOM   1409  CG2 ILE A 677      39.160  59.290  59.700  1.00  0.00           C
ATOM   1410 HG21 ILE A 677      39.690  60.110  60.240  1.00  0.00           H
ATOM   1411 HG22 ILE A 677      38.440  59.140  60.540  1.00  0.00           H
ATOM   1412 HG23 ILE A 677      38.660  59.710  58.800  1.00  0.00           H
ATOM   1413  CG1 ILE A 677      41.140  58.760  58.350  1.00  0.00           C
ATOM   1414 HG11 ILE A 677      42.150  58.320  58.480  1.00  0.00           H
ATOM   1415 HG12 ILE A 677      41.280  59.830  58.620  1.00  0.00           H
ATOM   1416  CD  ILE A 677      40.740  58.590  56.880  1.00  0.00           C
ATOM   1417  HD1 ILE A 677      40.550  57.510  56.630  1.00  0.00           H
ATOM   1418  HD2 ILE A 677      41.430  59.020  56.140  1.00  0.00           H
ATOM   1419  HD3 ILE A 677      39.740  59.040  56.700  1.00  0.00           H
ATOM   1420  C   ILE A 677      39.740  57.130  61.540  1.00  0.00           C
ATOM   1421  O   ILE A 677      39.260  57.920  62.370  1.00  0.00           O
ATOM   1422  N   LEU A 678      39.150  55.970  61.220  1.00  0.00           N
ATOM   1423  HN  LEU A 678      39.630  55.390  60.560  1.00  0.00           H
ATOM   1424  CA  LEU A 678      38.050  55.450  62.030  1.00  0.00           C
ATOM   1425  HA  LEU A 678      37.280  56.210  62.050  1.00  0.00           H
ATOM   1426  CB  LEU A 678      37.570  54.140  61.490  1.00  0.00           C
ATOM   1427  HB1 LEU A 678      38.490  53.530  61.430  1.00  0.00           H
ATOM   1428  HB2 LEU A 678      37.150  54.280  60.480  1.00  0.00           H
ATOM   1429  CG  LEU A 678      36.500  53.320  62.340  1.00  0.00           C
ATOM   1430  HG  LEU A 678      36.840  53.080  63.380  1.00  0.00           H
ATOM   1431  CD1 LEU A 678      35.240  54.190  62.490  1.00  0.00           C
ATOM   1432 HD11 LEU A 678      34.790  54.490  61.520  1.00  0.00           H
ATOM   1433 HD12 LEU A 678      35.580  55.050  63.100  1.00  0.00           H
ATOM   1434 HD13 LEU A 678      34.480  53.600  63.050  1.00  0.00           H
ATOM   1435  CD2 LEU A 678      36.130  52.100  61.500  1.00  0.00           C
ATOM   1436 HD21 LEU A 678      37.110  51.710  61.150  1.00  0.00           H
ATOM   1437 HD22 LEU A 678      35.620  52.410  60.560  1.00  0.00           H
ATOM   1438 HD23 LEU A 678      35.540  51.400  62.130  1.00  0.00           H
ATOM   1439  C   LEU A 678      38.380  55.290  63.500  1.00  0.00           C
ATOM   1440  O   LEU A 678      37.700  55.790  64.340  1.00  0.00           O
ATOM   1441  N   TYR A 679      39.540  54.720  63.700  1.00  0.00           N
ATOM   1442  HN  TYR A 679      40.100  54.530  62.900  1.00  0.00           H
ATOM   1443  CA  TYR A 679      40.120  54.580  65.060  1.00  0.00           C
ATOM   1444  HA  TYR A 679      39.280  54.170  65.610  1.00  0.00           H
ATOM   1445  CB  TYR A 679      41.380  53.620  64.960  1.00  0.00           C
ATOM   1446  HB1 TYR A 679      42.100  54.040  64.210  1.00  0.00           H
ATOM   1447  HB2 TYR A 679      40.930  52.640  64.690  1.00  0.00           H
ATOM   1448  CG  TYR A 679      42.010  53.340  66.280  1.00  0.00           C
ATOM   1449  CD1 TYR A 679      41.360  52.700  67.350  1.00  0.00           C
ATOM   1450  HD1 TYR A 679      40.350  52.390  67.200  1.00  0.00           H
ATOM   1451  CE1 TYR A 679      42.000  52.520  68.560  1.00  0.00           C
ATOM   1452  HE1 TYR A 679      41.480  52.110  69.420  1.00  0.00           H
ATOM   1453  CZ  TYR A 679      43.310  53.120  68.720  1.00  0.00           C
ATOM   1454  OH  TYR A 679      43.940  53.170  70.010  1.00  0.00           O
ATOM   1455  HH  TYR A 679      44.720  53.730  69.950  1.00  0.00           H
ATOM   1456  CD2 TYR A 679      43.240  53.970  66.490  1.00  0.00           C
ATOM   1457  HD2 TYR A 679      43.700  54.570  65.710  1.00  0.00           H
ATOM   1458  CE2 TYR A 679      43.890  53.870  67.680  1.00  0.00           C
ATOM   1459  HE2 TYR A 679      44.780  54.420  67.920  1.00  0.00           H
ATOM   1460  C   TYR A 679      40.420  55.890  65.730  1.00  0.00           C
ATOM   1461  O   TYR A 679      40.000  56.120  66.920  1.00  0.00           O
ATOM   1462  N   LYS A 680      41.050  56.890  65.090  1.00  0.00           N
ATOM   1463  HN  LYS A 680      41.480  56.730  64.210  1.00  0.00           H
ATOM   1464  CA  LYS A 680      41.180  58.240  65.680  1.00  0.00           C
ATOM   1465  HA  LYS A 680      41.720  58.060  66.610  1.00  0.00           H
ATOM   1466  CB  LYS A 680      42.090  59.060  64.760  1.00  0.00           C
ATOM   1467  HB1 LYS A 680      41.980  60.100  65.140  1.00  0.00           H
ATOM   1468  HB2 LYS A 680      41.740  59.040  63.710  1.00  0.00           H
ATOM   1469  CG  LYS A 680      43.580  58.600  64.750  1.00  0.00           C
ATOM   1470  HG1 LYS A 680      43.940  59.300  63.970  1.00  0.00           H
ATOM   1471  HG2 LYS A 680      43.760  57.600  64.290  1.00  0.00           H
ATOM   1472  CD  LYS A 680      44.200  58.670  66.120  1.00  0.00           C
ATOM   1473  HD1 LYS A 680      44.120  57.650  66.530  1.00  0.00           H
ATOM   1474  HD2 LYS A 680      43.530  59.340  66.730  1.00  0.00           H
ATOM   1475  CE  LYS A 680      45.670  59.060  66.090  1.00  0.00           C
ATOM   1476  HE1 LYS A 680      45.810  60.060  65.610  1.00  0.00           H
ATOM   1477  HE2 LYS A 680      46.290  58.350  65.500  1.00  0.00           H
ATOM   1478  NZ  LYS A 680      46.330  59.180  67.440  1.00  0.00           N
ATOM   1479  HZ1 LYS A 680      46.060  60.150  67.690  1.00  0.00           H
ATOM   1480  HZ2 LYS A 680      47.360  59.000  67.470  1.00  0.00           H
ATOM   1481  HZ3 LYS A 680      45.910  58.490  68.090  1.00  0.00           H
ATOM   1482  C   LYS A 680      39.920  58.940  66.030  1.00  0.00           C
ATOM   1483  O   LYS A 680      39.760  59.670  67.040  1.00  0.00           O
ATOM   1484  N   PHE A 681      38.870  58.820  65.200  1.00  0.00           N
ATOM   1485  HN  PHE A 681      39.000  58.140  64.470  1.00  0.00           H
ATOM   1486  CA  PHE A 681      37.580  59.430  65.400  1.00  0.00           C
ATOM   1487  HA  PHE A 681      37.710  60.500  65.490  1.00  0.00           H
ATOM   1488  CB  PHE A 681      36.620  59.170  64.190  1.00  0.00           C
ATOM   1489  HB1 PHE A 681      36.330  58.100  64.230  1.00  0.00           H
ATOM   1490  HB2 PHE A 681      37.160  59.290  63.230  1.00  0.00           H
ATOM   1491  CG  PHE A 681      35.460  60.070  64.160  1.00  0.00           C
ATOM   1492  CD1 PHE A 681      34.240  59.500  64.540  1.00  0.00           C
ATOM   1493  HD1 PHE A 681      34.220  58.480  64.890  1.00  0.00           H
ATOM   1494  CE1 PHE A 681      33.030  60.260  64.430  1.00  0.00           C
ATOM   1495  HE1 PHE A 681      32.140  59.800  64.810  1.00  0.00           H
ATOM   1496  CZ  PHE A 681      33.050  61.540  63.910  1.00  0.00           C
ATOM   1497  HZ  PHE A 681      32.120  62.060  63.730  1.00  0.00           H
ATOM   1498  CD2 PHE A 681      35.420  61.400  63.730  1.00  0.00           C
ATOM   1499  HD2 PHE A 681      36.280  61.900  63.320  1.00  0.00           H
ATOM   1500  CE2 PHE A 681      34.220  62.160  63.570  1.00  0.00           C
ATOM   1501  HE2 PHE A 681      34.290  63.210  63.280  1.00  0.00           H
ATOM   1502  C   PHE A 681      36.980  58.820  66.650  1.00  0.00           C
ATOM   1503  O   PHE A 681      36.500  59.580  67.480  1.00  0.00           O
ATOM   1504  N   CYS A 682      37.080  57.420  66.910  1.00  0.00           N
ATOM   1505  HN  CYS A 682      37.730  56.890  66.370  1.00  0.00           H
ATOM   1506  CA  CYS A 682      36.580  56.800  68.140  1.00  0.00           C
ATOM   1507  HA  CYS A 682      35.550  57.110  68.270  1.00  0.00           H
ATOM   1508  CB  CYS A 682      36.640  55.220  68.060  1.00  0.00           C
ATOM   1509  HB1 CYS A 682      36.260  54.910  69.060  1.00  0.00           H
ATOM   1510  HB2 CYS A 682      37.680  54.870  67.930  1.00  0.00           H
ATOM   1511  SG  CYS A 682      35.620  54.540  66.690  1.00  0.00           S
ATOM   1512  HG1 CYS A 682      36.180  55.370  65.820  1.00  0.00           H
ATOM   1513  C   CYS A 682      37.290  57.200  69.470  1.00  0.00           C
ATOM   1514  O   CYS A 682      36.800  57.530  70.550  1.00  0.00           O
ATOM   1515  N   ARG A 683      38.600  57.210  69.360  1.00  0.00           N
ATOM   1516  HN  ARG A 683      39.100  57.010  68.520  1.00  0.00           H
ATOM   1517  CA  ARG A 683      39.490  57.620  70.460  1.00  0.00           C
ATOM   1518  HA  ARG A 683      39.120  56.940  71.220  1.00  0.00           H
ATOM   1519  CB  ARG A 683      41.000  57.320  70.220  1.00  0.00           C
ATOM   1520  HB1 ARG A 683      41.630  57.710  71.040  1.00  0.00           H
ATOM   1521  HB2 ARG A 683      41.380  57.790  69.290  1.00  0.00           H
ATOM   1522  CG  ARG A 683      41.340  55.760  70.130  1.00  0.00           C
ATOM   1523  HG1 ARG A 683      42.430  55.700  69.940  1.00  0.00           H
ATOM   1524  HG2 ARG A 683      40.790  55.400  69.240  1.00  0.00           H
ATOM   1525  CD  ARG A 683      41.010  54.870  71.400  1.00  0.00           C
ATOM   1526  HD1 ARG A 683      41.220  53.820  71.100  1.00  0.00           H
ATOM   1527  HD2 ARG A 683      39.930  54.870  71.650  1.00  0.00           H
ATOM   1528  NE  ARG A 683      41.880  55.240  72.540  1.00  0.00           N
ATOM   1529  HE  ARG A 683      42.850  55.360  72.400  1.00  0.00           H
ATOM   1530  CZ  ARG A 683      41.300  55.850  73.560  1.00  0.00           C
ATOM   1531  NH1 ARG A 683      41.960  56.460  74.510  1.00  0.00           N
ATOM   1532 HH11 ARG A 683      41.430  56.650  75.340  1.00  0.00           H
ATOM   1533 HH12 ARG A 683      42.950  56.570  74.440  1.00  0.00           H
ATOM   1534  NH2 ARG A 683      40.060  55.700  73.910  1.00  0.00           N
ATOM   1535 HH21 ARG A 683      39.500  54.970  73.520  1.00  0.00           H
ATOM   1536 HH22 ARG A 683      39.800  56.050  74.810  1.00  0.00           H
ATOM   1537  C   ARG A 683      39.370  59.030  70.960  1.00  0.00           C
ATOM   1538  O   ARG A 683      39.820  59.220  72.080  1.00  0.00           O
ATOM   1539  N   ASP A 684      38.900  60.030  70.150  1.00  0.00           N
ATOM   1540  HN  ASP A 684      38.650  59.760  69.220  1.00  0.00           H
ATOM   1541  CA  ASP A 684      38.730  61.390  70.630  1.00  0.00           C
ATOM   1542  HA  ASP A 684      39.390  61.550  71.460  1.00  0.00           H
ATOM   1543  CB  ASP A 684      38.880  62.440  69.540  1.00  0.00           C
ATOM   1544  HB1 ASP A 684      38.200  63.310  69.630  1.00  0.00           H
ATOM   1545  HB2 ASP A 684      38.840  62.040  68.510  1.00  0.00           H
ATOM   1546  CG  ASP A 684      40.290  62.980  69.680  1.00  0.00           C
ATOM   1547  OD1 ASP A 684      40.470  64.150  69.290  1.00  0.00           O
ATOM   1548  OD2 ASP A 684      41.170  62.250  70.130  1.00  0.00           O
ATOM   1549  C   ASP A 684      37.370  61.540  71.240  1.00  0.00           C
ATOM   1550  O   ASP A 684      37.120  62.050  72.260  1.00  0.00           O
ATOM   1551  N   TYR A 685      36.340  60.950  70.500  1.00  0.00           N
ATOM   1552  HN  TYR A 685      36.630  60.370  69.740  1.00  0.00           H
ATOM   1553  CA  TYR A 685      34.930  61.260  70.720  1.00  0.00           C
ATOM   1554  HA  TYR A 685      34.880  62.260  71.120  1.00  0.00           H
ATOM   1555  CB  TYR A 685      34.180  61.330  69.350  1.00  0.00           C
ATOM   1556  HB1 TYR A 685      33.080  61.370  69.480  1.00  0.00           H
ATOM   1557  HB2 TYR A 685      34.260  60.510  68.610  1.00  0.00           H
ATOM   1558  CG  TYR A 685      34.590  62.610  68.670  1.00  0.00           C
ATOM   1559  CD1 TYR A 685      34.220  63.860  69.300  1.00  0.00           C
ATOM   1560  HD1 TYR A 685      33.660  63.880  70.220  1.00  0.00           H
ATOM   1561  CE1 TYR A 685      34.510  65.070  68.750  1.00  0.00           C
ATOM   1562  HE1 TYR A 685      34.240  65.970  69.280  1.00  0.00           H
ATOM   1563  CZ  TYR A 685      35.190  65.120  67.540  1.00  0.00           C
ATOM   1564  OH  TYR A 685      35.510  66.350  66.930  1.00  0.00           O
ATOM   1565  HH  TYR A 685      36.060  66.250  66.150  1.00  0.00           H
ATOM   1566  CD2 TYR A 685      35.050  62.710  67.360  1.00  0.00           C
ATOM   1567  HD2 TYR A 685      35.370  61.840  66.790  1.00  0.00           H
ATOM   1568  CE2 TYR A 685      35.400  63.900  66.780  1.00  0.00           C
ATOM   1569  HE2 TYR A 685      35.860  63.950  65.810  1.00  0.00           H
ATOM   1570  C   TYR A 685      34.130  60.290  71.630  1.00  0.00           C
ATOM   1571  O   TYR A 685      32.910  60.430  71.770  1.00  0.00           O
ATOM   1572  N   GLN A 686      34.750  59.320  72.300  1.00  0.00           N
ATOM   1573  HN  GLN A 686      35.720  59.150  72.220  1.00  0.00           H
ATOM   1574  CA  GLN A 686      34.100  58.360  73.150  1.00  0.00           C
ATOM   1575  HA  GLN A 686      34.830  57.640  73.520  1.00  0.00           H
ATOM   1576  CB  GLN A 686      33.620  58.920  74.530  1.00  0.00           C
ATOM   1577  HB1 GLN A 686      33.010  58.140  75.040  1.00  0.00           H
ATOM   1578  HB2 GLN A 686      33.000  59.780  74.210  1.00  0.00           H
ATOM   1579  CG  GLN A 686      34.810  59.440  75.340  1.00  0.00           C
ATOM   1580  HG1 GLN A 686      35.480  60.090  74.730  1.00  0.00           H
ATOM   1581  HG2 GLN A 686      35.350  58.550  75.720  1.00  0.00           H
ATOM   1582  CD  GLN A 686      34.200  60.220  76.530  1.00  0.00           C
ATOM   1583  OE1 GLN A 686      33.500  59.640  77.340  1.00  0.00           O
ATOM   1584  NE2 GLN A 686      34.520  61.540  76.710  1.00  0.00           N
ATOM   1585 HE21 GLN A 686      34.580  61.750  77.690  1.00  0.00           H
ATOM   1586 HE22 GLN A 686      34.940  62.030  75.950  1.00  0.00           H
ATOM   1587  C   GLN A 686      33.090  57.470  72.530  1.00  0.00           C
ATOM   1588  O   GLN A 686      32.180  57.150  73.300  1.00  0.00           O
ATOM   1589  N   LEU A 687      33.210  57.060  71.250  1.00  0.00           N
ATOM   1590  HN  LEU A 687      34.060  57.430  70.870  1.00  0.00           H
ATOM   1591  CA  LEU A 687      32.520  56.000  70.560  1.00  0.00           C
ATOM   1592  HA  LEU A 687      31.500  55.970  70.900  1.00  0.00           H
ATOM   1593  CB  LEU A 687      32.330  56.310  69.050  1.00  0.00           C
ATOM   1594  HB1 LEU A 687      31.860  55.430  68.560  1.00  0.00           H
ATOM   1595  HB2 LEU A 687      33.320  56.310  68.550  1.00  0.00           H
ATOM   1596  CG  LEU A 687      31.640  57.560  68.680  1.00  0.00           C
ATOM   1597  HG  LEU A 687      32.200  58.420  69.090  1.00  0.00           H
ATOM   1598  CD1 LEU A 687      31.610  57.790  67.190  1.00  0.00           C
ATOM   1599 HD11 LEU A 687      32.640  57.670  66.780  1.00  0.00           H
ATOM   1600 HD12 LEU A 687      31.260  58.800  66.890  1.00  0.00           H
ATOM   1601 HD13 LEU A 687      30.950  57.080  66.640  1.00  0.00           H
ATOM   1602  CD2 LEU A 687      30.200  57.600  69.290  1.00  0.00           C
ATOM   1603 HD21 LEU A 687      29.630  58.540  69.100  1.00  0.00           H
ATOM   1604 HD22 LEU A 687      30.250  57.610  70.400  1.00  0.00           H
ATOM   1605 HD23 LEU A 687      29.710  56.680  68.910  1.00  0.00           H
ATOM   1606  C   LEU A 687      33.170  54.610  70.700  1.00  0.00           C
ATOM   1607  O   LEU A 687      34.400  54.470  70.720  1.00  0.00           O
ATOM   1608  N   SER A 688      32.300  53.570  70.710  1.00  0.00           N
ATOM   1609  HN  SER A 688      31.310  53.580  70.670  1.00  0.00           H
ATOM   1610  CA  SER A 688      32.940  52.220  70.800  1.00  0.00           C
ATOM   1611  HA  SER A 688      33.740  52.250  71.530  1.00  0.00           H
ATOM   1612  CB  SER A 688      32.050  51.150  71.310  1.00  0.00           C
ATOM   1613  HB1 SER A 688      32.520  50.150  71.430  1.00  0.00           H
ATOM   1614  HB2 SER A 688      31.200  51.050  70.610  1.00  0.00           H
ATOM   1615  OG  SER A 688      31.300  51.410  72.550  1.00  0.00           O
ATOM   1616  HG1 SER A 688      32.070  51.460  73.130  1.00  0.00           H
ATOM   1617  C   SER A 688      33.510  51.680  69.510  1.00  0.00           C
ATOM   1618  O   SER A 688      32.850  51.400  68.530  1.00  0.00           O
ATOM   1619  N   TYR A 689      34.820  51.430  69.500  1.00  0.00           N
ATOM   1620  HN  TYR A 689      35.350  51.600  70.320  1.00  0.00           H
ATOM   1621  CA  TYR A 689      35.600  51.050  68.300  1.00  0.00           C
ATOM   1622  HA  TYR A 689      35.460  51.850  67.580  1.00  0.00           H
ATOM   1623  CB  TYR A 689      37.120  51.170  68.580  1.00  0.00           C
ATOM   1624  HB1 TYR A 689      37.420  50.590  69.490  1.00  0.00           H
ATOM   1625  HB2 TYR A 689      37.360  52.240  68.720  1.00  0.00           H
ATOM   1626  CG  TYR A 689      37.960  50.710  67.450  1.00  0.00           C
ATOM   1627  CD1 TYR A 689      38.640  49.430  67.550  1.00  0.00           C
ATOM   1628  HD1 TYR A 689      38.690  48.820  68.440  1.00  0.00           H
ATOM   1629  CE1 TYR A 689      39.410  48.960  66.470  1.00  0.00           C
ATOM   1630  HE1 TYR A 689      39.910  48.020  66.560  1.00  0.00           H
ATOM   1631  CZ  TYR A 689      39.490  49.730  65.310  1.00  0.00           C
ATOM   1632  OH  TYR A 689      40.220  49.030  64.330  1.00  0.00           O
ATOM   1633  HH  TYR A 689      40.020  49.530  63.530  1.00  0.00           H
ATOM   1634  CD2 TYR A 689      38.010  51.370  66.240  1.00  0.00           C
ATOM   1635  HD2 TYR A 689      37.390  52.260  66.180  1.00  0.00           H
ATOM   1636  CE2 TYR A 689      38.710  50.870  65.170  1.00  0.00           C
ATOM   1637  HE2 TYR A 689      38.730  51.470  64.270  1.00  0.00           H
ATOM   1638  C   TYR A 689      35.130  49.860  67.470  1.00  0.00           C
ATOM   1639  O   TYR A 689      34.690  50.070  66.360  1.00  0.00           O
ATOM   1640  N   LEU A 690      35.140  48.660  68.100  1.00  0.00           N
ATOM   1641  HN  LEU A 690      35.380  48.590  69.060  1.00  0.00           H
ATOM   1642  CA  LEU A 690      34.900  47.370  67.320  1.00  0.00           C
ATOM   1643  HA  LEU A 690      35.670  47.350  66.560  1.00  0.00           H
ATOM   1644  CB  LEU A 690      35.210  46.090  68.080  1.00  0.00           C
ATOM   1645  HB1 LEU A 690      35.010  45.280  67.360  1.00  0.00           H
ATOM   1646  HB2 LEU A 690      34.450  46.010  68.900  1.00  0.00           H
ATOM   1647  CG  LEU A 690      36.620  45.920  68.660  1.00  0.00           C
ATOM   1648  HG  LEU A 690      36.990  46.900  69.000  1.00  0.00           H
ATOM   1649  CD1 LEU A 690      36.730  44.940  69.790  1.00  0.00           C
ATOM   1650 HD11 LEU A 690      35.980  45.130  70.590  1.00  0.00           H
ATOM   1651 HD12 LEU A 690      37.710  45.070  70.280  1.00  0.00           H
ATOM   1652 HD13 LEU A 690      36.620  43.950  69.290  1.00  0.00           H
ATOM   1653  CD2 LEU A 690      37.520  45.510  67.530  1.00  0.00           C
ATOM   1654 HD21 LEU A 690      38.550  45.590  67.920  1.00  0.00           H
ATOM   1655 HD22 LEU A 690      37.520  46.150  66.630  1.00  0.00           H
ATOM   1656 HD23 LEU A 690      37.320  44.450  67.230  1.00  0.00           H
ATOM   1657  C   LEU A 690      33.560  47.310  66.660  1.00  0.00           C
ATOM   1658  O   LEU A 690      33.500  47.130  65.440  1.00  0.00           O
ATOM   1659  N   SER A 691      32.510  47.520  67.450  1.00  0.00           N
ATOM   1660  HN  SER A 691      32.650  47.700  68.430  1.00  0.00           H
ATOM   1661  CA  SER A 691      31.090  47.490  67.120  1.00  0.00           C
ATOM   1662  HA  SER A 691      30.770  46.530  66.760  1.00  0.00           H
ATOM   1663  CB  SER A 691      30.030  47.740  68.290  1.00  0.00           C
ATOM   1664  HB1 SER A 691      30.130  46.770  68.820  1.00  0.00           H
ATOM   1665  HB2 SER A 691      29.090  48.020  67.770  1.00  0.00           H
ATOM   1666  OG  SER A 691      30.440  48.730  69.230  1.00  0.00           O
ATOM   1667  HG1 SER A 691      31.220  48.310  69.590  1.00  0.00           H
ATOM   1668  C   SER A 691      30.710  48.500  65.990  1.00  0.00           C
ATOM   1669  O   SER A 691      29.940  48.100  65.110  1.00  0.00           O
ATOM   1670  N   LEU A 692      31.150  49.750  66.060  1.00  0.00           N
ATOM   1671  HN  LEU A 692      31.780  50.100  66.750  1.00  0.00           H
ATOM   1672  CA  LEU A 692      30.910  50.740  64.930  1.00  0.00           C
ATOM   1673  HA  LEU A 692      29.920  50.620  64.530  1.00  0.00           H
ATOM   1674  CB  LEU A 692      31.090  52.230  65.520  1.00  0.00           C
ATOM   1675  HB1 LEU A 692      32.160  52.400  65.750  1.00  0.00           H
ATOM   1676  HB2 LEU A 692      30.590  52.330  66.500  1.00  0.00           H
ATOM   1677  CG  LEU A 692      30.760  53.450  64.650  1.00  0.00           C
ATOM   1678  HG  LEU A 692      31.100  53.210  63.620  1.00  0.00           H
ATOM   1679  CD1 LEU A 692      29.270  53.590  64.350  1.00  0.00           C
ATOM   1680 HD11 LEU A 692      28.540  53.550  65.200  1.00  0.00           H
ATOM   1681 HD12 LEU A 692      28.940  52.790  63.660  1.00  0.00           H
ATOM   1682 HD13 LEU A 692      29.210  54.590  63.850  1.00  0.00           H
ATOM   1683  CD2 LEU A 692      31.340  54.850  65.030  1.00  0.00           C
ATOM   1684 HD21 LEU A 692      30.910  55.590  64.320  1.00  0.00           H
ATOM   1685 HD22 LEU A 692      32.440  54.900  65.100  1.00  0.00           H
ATOM   1686 HD23 LEU A 692      30.860  55.030  66.020  1.00  0.00           H
ATOM   1687  C   LEU A 692      31.900  50.570  63.770  1.00  0.00           C
ATOM   1688  O   LEU A 692      31.510  50.660  62.560  1.00  0.00           O
ATOM   1689  N   ARG A 693      33.130  50.030  63.970  1.00  0.00           N
ATOM   1690  HN  ARG A 693      33.550  49.840  64.850  1.00  0.00           H
ATOM   1691  CA  ARG A 693      33.770  49.430  62.810  1.00  0.00           C
ATOM   1692  HA  ARG A 693      33.800  50.160  62.010  1.00  0.00           H
ATOM   1693  CB  ARG A 693      35.210  48.990  63.190  1.00  0.00           C
ATOM   1694  HB1 ARG A 693      35.170  48.330  64.080  1.00  0.00           H
ATOM   1695  HB2 ARG A 693      35.830  49.880  63.430  1.00  0.00           H
ATOM   1696  CG  ARG A 693      35.960  48.250  62.040  1.00  0.00           C
ATOM   1697  HG1 ARG A 693      36.060  48.910  61.150  1.00  0.00           H
ATOM   1698  HG2 ARG A 693      35.510  47.310  61.640  1.00  0.00           H
ATOM   1699  CD  ARG A 693      37.420  47.980  62.400  1.00  0.00           C
ATOM   1700  HD1 ARG A 693      37.490  47.210  63.200  1.00  0.00           H
ATOM   1701  HD2 ARG A 693      37.980  48.940  62.560  1.00  0.00           H
ATOM   1702  NE  ARG A 693      38.210  47.400  61.300  1.00  0.00           N
ATOM   1703  HE  ARG A 693      38.700  48.050  60.720  1.00  0.00           H
ATOM   1704  CZ  ARG A 693      38.210  46.180  60.850  1.00  0.00           C
ATOM   1705  NH1 ARG A 693      37.740  45.130  61.460  1.00  0.00           N
ATOM   1706 HH11 ARG A 693      37.300  45.260  62.350  1.00  0.00           H
ATOM   1707 HH12 ARG A 693      37.710  44.270  60.970  1.00  0.00           H
ATOM   1708  NH2 ARG A 693      38.750  45.920  59.720  1.00  0.00           N
ATOM   1709 HH21 ARG A 693      39.070  46.720  59.200  1.00  0.00           H
ATOM   1710 HH22 ARG A 693      38.570  45.000  59.370  1.00  0.00           H
ATOM   1711  C   ARG A 693      33.130  48.200  62.110  1.00  0.00           C
ATOM   1712  O   ARG A 693      33.010  48.210  60.880  1.00  0.00           O
ATOM   1713  N   THR A 694      32.760  47.200  62.910  1.00  0.00           N
ATOM   1714  HN  THR A 694      32.990  47.370  63.860  1.00  0.00           H
ATOM   1715  CA  THR A 694      31.990  46.040  62.480  1.00  0.00           C
ATOM   1716  HA  THR A 694      32.500  45.480  61.710  1.00  0.00           H
ATOM   1717  CB  THR A 694      31.670  45.100  63.670  1.00  0.00           C
ATOM   1718  HB  THR A 694      31.390  45.750  64.520  1.00  0.00           H
ATOM   1719  OG1 THR A 694      32.770  44.270  63.970  1.00  0.00           O
ATOM   1720  HG1 THR A 694      32.920  43.560  63.330  1.00  0.00           H
ATOM   1721  CG2 THR A 694      30.570  44.080  63.400  1.00  0.00           C
ATOM   1722 HG21 THR A 694      30.720  43.360  62.570  1.00  0.00           H
ATOM   1723 HG22 THR A 694      29.610  44.610  63.210  1.00  0.00           H
ATOM   1724 HG23 THR A 694      30.380  43.440  64.280  1.00  0.00           H
ATOM   1725  C   THR A 694      30.670  46.520  61.930  1.00  0.00           C
ATOM   1726  O   THR A 694      30.290  45.970  60.930  1.00  0.00           O
ATOM   1727  N   SER A 695      29.830  47.470  62.380  1.00  0.00           N
ATOM   1728  HN  SER A 695      30.060  47.800  63.290  1.00  0.00           H
ATOM   1729  CA  SER A 695      28.630  47.990  61.720  1.00  0.00           C
ATOM   1730  HA  SER A 695      27.810  47.320  61.490  1.00  0.00           H
ATOM   1731  CB  SER A 695      28.050  49.090  62.620  1.00  0.00           C
ATOM   1732  HB1 SER A 695      27.190  49.630  62.160  1.00  0.00           H
ATOM   1733  HB2 SER A 695      28.770  49.910  62.830  1.00  0.00           H
ATOM   1734  OG  SER A 695      27.550  48.470  63.830  1.00  0.00           O
ATOM   1735  HG1 SER A 695      28.210  48.530  64.530  1.00  0.00           H
ATOM   1736  C   SER A 695      28.990  48.670  60.380  1.00  0.00           C
ATOM   1737  O   SER A 695      28.450  48.330  59.280  1.00  0.00           O
ATOM   1738  N   ILE A 696      30.060  49.580  60.390  1.00  0.00           N
ATOM   1739  HN  ILE A 696      30.540  49.740  61.260  1.00  0.00           H
ATOM   1740  CA  ILE A 696      30.520  50.120  59.040  1.00  0.00           C
ATOM   1741  HA  ILE A 696      29.700  50.700  58.630  1.00  0.00           H
ATOM   1742  CB  ILE A 696      31.740  51.050  59.240  1.00  0.00           C
ATOM   1743  HB  ILE A 696      32.340  50.580  60.040  1.00  0.00           H
ATOM   1744  CG2 ILE A 696      32.630  51.300  58.010  1.00  0.00           C
ATOM   1745 HG21 ILE A 696      33.590  51.820  58.200  1.00  0.00           H
ATOM   1746 HG22 ILE A 696      32.090  52.010  57.340  1.00  0.00           H
ATOM   1747 HG23 ILE A 696      32.900  50.420  57.400  1.00  0.00           H
ATOM   1748  CG1 ILE A 696      31.320  52.340  59.970  1.00  0.00           C
ATOM   1749 HG11 ILE A 696      30.670  52.230  60.870  1.00  0.00           H
ATOM   1750 HG12 ILE A 696      30.660  52.950  59.310  1.00  0.00           H
ATOM   1751  CD  ILE A 696      32.520  53.160  60.390  1.00  0.00           C
ATOM   1752  HD1 ILE A 696      32.930  53.760  59.550  1.00  0.00           H
ATOM   1753  HD2 ILE A 696      33.350  52.510  60.730  1.00  0.00           H
ATOM   1754  HD3 ILE A 696      32.240  53.800  61.240  1.00  0.00           H
ATOM   1755  C   ILE A 696      30.840  49.130  58.000  1.00  0.00           C
ATOM   1756  O   ILE A 696      30.550  49.290  56.830  1.00  0.00           O
ATOM   1757  N   GLY A 697      31.440  47.990  58.410  1.00  0.00           N
ATOM   1758  HN  GLY A 697      31.860  48.100  59.320  1.00  0.00           H
ATOM   1759  CA  GLY A 697      31.600  46.760  57.660  1.00  0.00           C
ATOM   1760  HA1 GLY A 697      31.920  46.030  58.380  1.00  0.00           H
ATOM   1761  HA2 GLY A 697      32.210  47.020  56.800  1.00  0.00           H
ATOM   1762  C   GLY A 697      30.370  46.180  57.070  1.00  0.00           C
ATOM   1763  O   GLY A 697      30.230  45.930  55.890  1.00  0.00           O
ATOM   1764  N   LEU A 698      29.310  46.040  57.810  1.00  0.00           N
ATOM   1765  HN  LEU A 698      29.250  46.180  58.780  1.00  0.00           H
ATOM   1766  CA  LEU A 698      28.090  45.380  57.270  1.00  0.00           C
ATOM   1767  HA  LEU A 698      28.380  44.670  56.520  1.00  0.00           H
ATOM   1768  CB  LEU A 698      27.370  44.770  58.500  1.00  0.00           C
ATOM   1769  HB1 LEU A 698      26.280  44.630  58.340  1.00  0.00           H
ATOM   1770  HB2 LEU A 698      27.440  45.480  59.340  1.00  0.00           H
ATOM   1771  CG  LEU A 698      28.150  43.560  59.030  1.00  0.00           C
ATOM   1772  HG  LEU A 698      29.230  43.760  59.190  1.00  0.00           H
ATOM   1773  CD1 LEU A 698      27.670  43.200  60.430  1.00  0.00           C
ATOM   1774 HD11 LEU A 698      28.220  42.360  60.900  1.00  0.00           H
ATOM   1775 HD12 LEU A 698      26.590  42.960  60.390  1.00  0.00           H
ATOM   1776 HD13 LEU A 698      27.820  44.140  61.010  1.00  0.00           H
ATOM   1777  CD2 LEU A 698      27.960  42.370  58.090  1.00  0.00           C
ATOM   1778 HD21 LEU A 698      28.650  41.630  58.560  1.00  0.00           H
ATOM   1779 HD22 LEU A 698      28.260  42.630  57.060  1.00  0.00           H
ATOM   1780 HD23 LEU A 698      26.910  42.030  58.140  1.00  0.00           H
ATOM   1781  C   LEU A 698      27.220  46.370  56.550  1.00  0.00           C
ATOM   1782  O   LEU A 698      26.620  45.970  55.590  1.00  0.00           O
ATOM   1783  N   TRP A 699      27.290  47.670  56.910  1.00  0.00           N
ATOM   1784  HN  TRP A 699      27.780  47.980  57.730  1.00  0.00           H
ATOM   1785  CA  TRP A 699      26.900  48.720  55.980  1.00  0.00           C
ATOM   1786  HA  TRP A 699      25.840  48.640  55.780  1.00  0.00           H
ATOM   1787  CB  TRP A 699      27.010  50.100  56.540  1.00  0.00           C
ATOM   1788  HB1 TRP A 699      26.660  50.870  55.810  1.00  0.00           H
ATOM   1789  HB2 TRP A 699      28.090  50.360  56.650  1.00  0.00           H
ATOM   1790  CG  TRP A 699      26.420  50.450  57.980  1.00  0.00           C
ATOM   1791  CD1 TRP A 699      26.950  51.540  58.710  1.00  0.00           C
ATOM   1792  HD1 TRP A 699      27.840  52.060  58.390  1.00  0.00           H
ATOM   1793  NE1 TRP A 699      26.180  51.830  59.770  1.00  0.00           N
ATOM   1794  HE1 TRP A 699      25.850  52.710  60.060  1.00  0.00           H
ATOM   1795  CE2 TRP A 699      25.230  50.820  59.820  1.00  0.00           C
ATOM   1796  CD2 TRP A 699      25.290  49.970  58.740  1.00  0.00           C
ATOM   1797  CE3 TRP A 699      24.430  48.820  58.630  1.00  0.00           C
ATOM   1798  HE3 TRP A 699      24.430  48.130  57.790  1.00  0.00           H
ATOM   1799  CZ3 TRP A 699      23.440  48.680  59.560  1.00  0.00           C
ATOM   1800  HZ3 TRP A 699      22.750  47.860  59.600  1.00  0.00           H
ATOM   1801  CZ2 TRP A 699      24.130  50.720  60.700  1.00  0.00           C
ATOM   1802  HZ2 TRP A 699      23.970  51.420  61.520  1.00  0.00           H
ATOM   1803  CH2 TRP A 699      23.280  49.630  60.590  1.00  0.00           C
ATOM   1804  HH2 TRP A 699      22.490  49.390  61.310  1.00  0.00           H
ATOM   1805  C   TRP A 699      27.580  48.690  54.660  1.00  0.00           C
ATOM   1806  O   TRP A 699      26.830  48.550  53.730  1.00  0.00           O
ATOM   1807  N   THR A 700      28.890  48.570  54.560  1.00  0.00           N
ATOM   1808  HN  THR A 700      29.480  48.480  55.360  1.00  0.00           H
ATOM   1809  CA  THR A 700      29.670  48.440  53.310  1.00  0.00           C
ATOM   1810  HA  THR A 700      29.340  49.200  52.610  1.00  0.00           H
ATOM   1811  CB  THR A 700      31.130  48.560  53.470  1.00  0.00           C
ATOM   1812  HB  THR A 700      31.510  47.720  54.100  1.00  0.00           H
ATOM   1813  OG1 THR A 700      31.540  49.780  54.160  1.00  0.00           O
ATOM   1814  HG1 THR A 700      30.990  49.920  54.930  1.00  0.00           H
ATOM   1815  CG2 THR A 700      31.820  48.660  52.080  1.00  0.00           C
ATOM   1816 HG21 THR A 700      32.900  48.630  52.300  1.00  0.00           H
ATOM   1817 HG22 THR A 700      31.590  49.650  51.620  1.00  0.00           H
ATOM   1818 HG23 THR A 700      31.550  47.860  51.360  1.00  0.00           H
ATOM   1819  C   THR A 700      29.330  47.180  52.550  1.00  0.00           C
ATOM   1820  O   THR A 700      29.170  47.230  51.340  1.00  0.00           O
ATOM   1821  N   SER A 701      29.260  46.000  53.150  1.00  0.00           N
ATOM   1822  HN  SER A 701      29.320  46.010  54.140  1.00  0.00           H
ATOM   1823  CA  SER A 701      28.840  44.730  52.540  1.00  0.00           C
ATOM   1824  HA  SER A 701      29.550  44.430  51.790  1.00  0.00           H
ATOM   1825  CB  SER A 701      28.600  43.620  53.610  1.00  0.00           C
ATOM   1826  HB1 SER A 701      27.680  43.680  54.220  1.00  0.00           H
ATOM   1827  HB2 SER A 701      29.490  43.750  54.250  1.00  0.00           H
ATOM   1828  OG  SER A 701      28.600  42.250  53.100  1.00  0.00           O
ATOM   1829  HG1 SER A 701      29.430  42.170  52.600  1.00  0.00           H
ATOM   1830  C   SER A 701      27.460  44.820  51.930  1.00  0.00           C
ATOM   1831  O   SER A 701      27.330  44.470  50.750  1.00  0.00           O
ATOM   1832  N   PHE A 702      26.450  45.410  52.620  1.00  0.00           N
ATOM   1833  HN  PHE A 702      26.600  45.840  53.500  1.00  0.00           H
ATOM   1834  CA  PHE A 702      25.080  45.620  52.130  1.00  0.00           C
ATOM   1835  HA  PHE A 702      24.700  44.680  51.740  1.00  0.00           H
ATOM   1836  CB  PHE A 702      24.130  46.100  53.220  1.00  0.00           C
ATOM   1837  HB1 PHE A 702      24.590  47.050  53.550  1.00  0.00           H
ATOM   1838  HB2 PHE A 702      24.190  45.360  54.030  1.00  0.00           H
ATOM   1839  CG  PHE A 702      22.720  46.210  52.780  1.00  0.00           C
ATOM   1840  CD1 PHE A 702      21.910  45.110  52.410  1.00  0.00           C
ATOM   1841  HD1 PHE A 702      22.250  44.080  52.400  1.00  0.00           H
ATOM   1842  CE1 PHE A 702      20.630  45.270  51.900  1.00  0.00           C
ATOM   1843  HE1 PHE A 702      20.000  44.440  51.630  1.00  0.00           H
ATOM   1844  CZ  PHE A 702      20.110  46.560  51.700  1.00  0.00           C
ATOM   1845  HZ  PHE A 702      19.190  46.870  51.230  1.00  0.00           H
ATOM   1846  CD2 PHE A 702      22.180  47.450  52.610  1.00  0.00           C
ATOM   1847  HD2 PHE A 702      22.790  48.310  52.840  1.00  0.00           H
ATOM   1848  CE2 PHE A 702      20.900  47.650  52.030  1.00  0.00           C
ATOM   1849  HE2 PHE A 702      20.590  48.660  51.840  1.00  0.00           H
ATOM   1850  C   PHE A 702      25.040  46.560  50.890  1.00  0.00           C
ATOM   1851  O   PHE A 702      24.300  46.320  49.910  1.00  0.00           O
ATOM   1852  N   LEU A 703      25.750  47.690  50.870  1.00  0.00           N
ATOM   1853  HN  LEU A 703      26.150  48.020  51.720  1.00  0.00           H
ATOM   1854  CA  LEU A 703      25.800  48.630  49.750  1.00  0.00           C
ATOM   1855  HA  LEU A 703      24.780  48.880  49.490  1.00  0.00           H
ATOM   1856  CB  LEU A 703      26.460  49.970  50.160  1.00  0.00           C
ATOM   1857  HB1 LEU A 703      26.620  50.600  49.260  1.00  0.00           H
ATOM   1858  HB2 LEU A 703      27.360  49.770  50.780  1.00  0.00           H
ATOM   1859  CG  LEU A 703      25.570  50.770  51.140  1.00  0.00           C
ATOM   1860  HG  LEU A 703      25.290  50.130  52.010  1.00  0.00           H
ATOM   1861  CD1 LEU A 703      26.560  51.880  51.660  1.00  0.00           C
ATOM   1862 HD11 LEU A 703      27.070  52.310  50.770  1.00  0.00           H
ATOM   1863 HD12 LEU A 703      27.340  51.300  52.190  1.00  0.00           H
ATOM   1864 HD13 LEU A 703      25.960  52.570  52.300  1.00  0.00           H
ATOM   1865  CD2 LEU A 703      24.400  51.370  50.430  1.00  0.00           C
ATOM   1866 HD21 LEU A 703      24.820  51.910  49.560  1.00  0.00           H
ATOM   1867 HD22 LEU A 703      23.870  52.060  51.110  1.00  0.00           H
ATOM   1868 HD23 LEU A 703      23.690  50.600  50.060  1.00  0.00           H
ATOM   1869  C   LEU A 703      26.480  47.960  48.570  1.00  0.00           C
ATOM   1870  O   LEU A 703      26.250  48.210  47.400  1.00  0.00           O
ATOM   1871  N   CYS A 704      27.520  47.060  48.770  1.00  0.00           N
ATOM   1872  HN  CYS A 704      27.990  46.920  49.640  1.00  0.00           H
ATOM   1873  CA  CYS A 704      28.140  46.190  47.770  1.00  0.00           C
ATOM   1874  HA  CYS A 704      28.480  46.760  46.910  1.00  0.00           H
ATOM   1875  CB  CYS A 704      29.270  45.400  48.280  1.00  0.00           C
ATOM   1876  HB1 CYS A 704      29.570  44.770  47.420  1.00  0.00           H
ATOM   1877  HB2 CYS A 704      28.940  44.660  49.040  1.00  0.00           H
ATOM   1878  SG  CYS A 704      30.680  46.390  48.660  1.00  0.00           S
ATOM   1879  HG1 CYS A 704      30.060  47.110  49.590  1.00  0.00           H
ATOM   1880  C   CYS A 704      27.090  45.240  47.100  1.00  0.00           C
ATOM   1881  O   CYS A 704      26.940  45.110  45.900  1.00  0.00           O
ATOM   1882  N   ILE A 705      26.300  44.560  47.910  1.00  0.00           N
ATOM   1883  HN  ILE A 705      26.520  44.580  48.880  1.00  0.00           H
ATOM   1884  CA  ILE A 705      25.090  43.780  47.540  1.00  0.00           C
ATOM   1885  HA  ILE A 705      25.480  43.080  46.810  1.00  0.00           H
ATOM   1886  CB  ILE A 705      24.410  43.020  48.670  1.00  0.00           C
ATOM   1887  HB  ILE A 705      24.370  43.600  49.610  1.00  0.00           H
ATOM   1888  CG2 ILE A 705      23.000  42.590  48.220  1.00  0.00           C
ATOM   1889 HG21 ILE A 705      22.230  43.360  48.360  1.00  0.00           H
ATOM   1890 HG22 ILE A 705      22.580  41.770  48.850  1.00  0.00           H
ATOM   1891 HG23 ILE A 705      23.000  42.260  47.160  1.00  0.00           H
ATOM   1892  CG1 ILE A 705      25.320  41.810  49.120  1.00  0.00           C
ATOM   1893 HG11 ILE A 705      26.290  42.260  49.430  1.00  0.00           H
ATOM   1894 HG12 ILE A 705      25.520  41.160  48.250  1.00  0.00           H
ATOM   1895  CD  ILE A 705      24.760  41.000  50.300  1.00  0.00           C
ATOM   1896  HD1 ILE A 705      25.530  40.400  50.830  1.00  0.00           H
ATOM   1897  HD2 ILE A 705      23.950  40.320  49.950  1.00  0.00           H
ATOM   1898  HD3 ILE A 705      24.200  41.610  51.030  1.00  0.00           H
ATOM   1899  C   ILE A 705      24.050  44.570  46.720  1.00  0.00           C
ATOM   1900  O   ILE A 705      23.590  44.240  45.610  1.00  0.00           O
ATOM   1901  N   VAL A 706      23.750  45.780  47.180  1.00  0.00           N
ATOM   1902  HN  VAL A 706      23.970  46.010  48.130  1.00  0.00           H
ATOM   1903  CA  VAL A 706      22.950  46.740  46.440  1.00  0.00           C
ATOM   1904  HA  VAL A 706      22.050  46.170  46.200  1.00  0.00           H
ATOM   1905  CB  VAL A 706      22.580  47.920  47.400  1.00  0.00           C
ATOM   1906  HB  VAL A 706      23.540  48.200  47.880  1.00  0.00           H
ATOM   1907  CG1 VAL A 706      21.930  49.080  46.660  1.00  0.00           C
ATOM   1908 HG11 VAL A 706      21.560  49.880  47.340  1.00  0.00           H
ATOM   1909 HG12 VAL A 706      21.140  48.630  46.030  1.00  0.00           H
ATOM   1910 HG13 VAL A 706      22.600  49.570  45.930  1.00  0.00           H
ATOM   1911  CG2 VAL A 706      21.620  47.330  48.480  1.00  0.00           C
ATOM   1912 HG21 VAL A 706      22.120  46.640  49.190  1.00  0.00           H
ATOM   1913 HG22 VAL A 706      20.790  46.820  47.940  1.00  0.00           H
ATOM   1914 HG23 VAL A 706      21.190  48.160  49.080  1.00  0.00           H
ATOM   1915  C   VAL A 706      23.540  47.220  45.150  1.00  0.00           C
ATOM   1916  O   VAL A 706      22.920  47.310  44.080  1.00  0.00           O
ATOM   1917  N   LEU A 707      24.840  47.430  45.070  1.00  0.00           N
ATOM   1918  HN  LEU A 707      25.270  47.380  45.970  1.00  0.00           H
ATOM   1919  CA  LEU A 707      25.530  47.720  43.900  1.00  0.00           C
ATOM   1920  HA  LEU A 707      24.980  48.510  43.420  1.00  0.00           H
ATOM   1921  CB  LEU A 707      26.900  48.260  44.230  1.00  0.00           C
ATOM   1922  HB1 LEU A 707      27.510  47.480  44.740  1.00  0.00           H
ATOM   1923  HB2 LEU A 707      26.890  49.060  45.000  1.00  0.00           H
ATOM   1924  CG  LEU A 707      27.640  48.780  43.070  1.00  0.00           C
ATOM   1925  HG  LEU A 707      27.850  48.010  42.300  1.00  0.00           H
ATOM   1926  CD1 LEU A 707      26.790  49.800  42.240  1.00  0.00           C
ATOM   1927 HD11 LEU A 707      27.380  50.270  41.430  1.00  0.00           H
ATOM   1928 HD12 LEU A 707      26.340  50.560  42.910  1.00  0.00           H
ATOM   1929 HD13 LEU A 707      26.010  49.190  41.720  1.00  0.00           H
ATOM   1930  CD2 LEU A 707      28.950  49.490  43.460  1.00  0.00           C
ATOM   1931 HD21 LEU A 707      29.520  50.050  42.680  1.00  0.00           H
ATOM   1932 HD22 LEU A 707      29.640  48.820  44.030  1.00  0.00           H
ATOM   1933 HD23 LEU A 707      28.750  50.290  44.190  1.00  0.00           H
ATOM   1934  C   LEU A 707      25.450  46.570  42.840  1.00  0.00           C
ATOM   1935  O   LEU A 707      25.060  46.850  41.710  1.00  0.00           O
ATOM   1936  N   VAL A 708      25.670  45.320  43.230  1.00  0.00           N
ATOM   1937  HN  VAL A 708      25.880  45.090  44.190  1.00  0.00           H
ATOM   1938  CA  VAL A 708      25.420  44.080  42.390  1.00  0.00           C
ATOM   1939  HA  VAL A 708      25.980  44.240  41.480  1.00  0.00           H
ATOM   1940  CB  VAL A 708      25.870  42.840  43.040  1.00  0.00           C
ATOM   1941  HB  VAL A 708      25.420  42.940  44.050  1.00  0.00           H
ATOM   1942  CG1 VAL A 708      25.520  41.550  42.340  1.00  0.00           C
ATOM   1943 HG11 VAL A 708      24.530  41.180  42.690  1.00  0.00           H
ATOM   1944 HG12 VAL A 708      26.180  40.770  42.770  1.00  0.00           H
ATOM   1945 HG13 VAL A 708      25.630  41.450  41.240  1.00  0.00           H
ATOM   1946  CG2 VAL A 708      27.420  42.850  43.270  1.00  0.00           C
ATOM   1947 HG21 VAL A 708      27.930  43.740  43.700  1.00  0.00           H
ATOM   1948 HG22 VAL A 708      27.800  42.780  42.220  1.00  0.00           H
ATOM   1949 HG23 VAL A 708      27.770  41.980  43.860  1.00  0.00           H
ATOM   1950  C   VAL A 708      24.040  43.860  41.920  1.00  0.00           C
ATOM   1951  O   VAL A 708      23.830  43.410  40.800  1.00  0.00           O
ATOM   1952  N   ALA A 709      23.000  44.280  42.720  1.00  0.00           N
ATOM   1953  HN  ALA A 709      23.180  44.810  43.540  1.00  0.00           H
ATOM   1954  CA  ALA A 709      21.610  43.870  42.490  1.00  0.00           C
ATOM   1955  HA  ALA A 709      21.600  43.050  41.790  1.00  0.00           H
ATOM   1956  CB  ALA A 709      21.070  43.520  43.900  1.00  0.00           C
ATOM   1957  HB1 ALA A 709      21.690  42.710  44.340  1.00  0.00           H
ATOM   1958  HB2 ALA A 709      20.020  43.140  43.940  1.00  0.00           H
ATOM   1959  HB3 ALA A 709      21.150  44.430  44.530  1.00  0.00           H
ATOM   1960  C   ALA A 709      20.890  44.950  41.790  1.00  0.00           C
ATOM   1961  O   ALA A 709      19.860  44.700  41.090  1.00  0.00           O
ATOM   1962  N   THR A 710      21.250  46.280  41.990  1.00  0.00           N
ATOM   1963  HN  THR A 710      21.960  46.540  42.650  1.00  0.00           H
ATOM   1964  CA  THR A 710      20.950  47.330  40.980  1.00  0.00           C
ATOM   1965  HA  THR A 710      19.890  47.400  40.850  1.00  0.00           H
ATOM   1966  CB  THR A 710      21.320  48.740  41.440  1.00  0.00           C
ATOM   1967  HB  THR A 710      21.040  49.390  40.580  1.00  0.00           H
ATOM   1968  OG1 THR A 710      22.700  48.860  41.800  1.00  0.00           O
ATOM   1969  HG1 THR A 710      22.740  48.610  42.730  1.00  0.00           H
ATOM   1970  CG2 THR A 710      20.470  49.270  42.590  1.00  0.00           C
ATOM   1971 HG21 THR A 710      20.790  50.330  42.600  1.00  0.00           H
ATOM   1972 HG22 THR A 710      20.770  48.830  43.580  1.00  0.00           H
ATOM   1973 HG23 THR A 710      19.370  49.170  42.420  1.00  0.00           H
ATOM   1974  C   THR A 710      21.600  47.070  39.610  1.00  0.00           C
ATOM   1975  O   THR A 710      20.950  47.160  38.590  1.00  0.00           O
ATOM   1976  N   ASP A 711      22.890  46.640  39.680  1.00  0.00           N
ATOM   1977  HN  ASP A 711      23.330  46.530  40.570  1.00  0.00           H
ATOM   1978  CA  ASP A 711      23.720  46.340  38.470  1.00  0.00           C
ATOM   1979  HA  ASP A 711      24.600  45.760  38.750  1.00  0.00           H
ATOM   1980  CB  ASP A 711      22.960  45.410  37.460  1.00  0.00           C
ATOM   1981  HB1 ASP A 711      22.180  45.800  36.770  1.00  0.00           H
ATOM   1982  HB2 ASP A 711      22.520  44.520  37.980  1.00  0.00           H
ATOM   1983  CG  ASP A 711      23.960  44.770  36.430  1.00  0.00           C
ATOM   1984  OD1 ASP A 711      25.100  44.620  36.830  1.00  0.00           O
ATOM   1985  OD2 ASP A 711      23.480  44.180  35.390  1.00  0.00           O
ATOM   1986  C   ASP A 711      24.130  47.630  37.800  1.00  0.00           C
ATOM   1987  O   ASP A 711      24.190  47.740  36.570  1.00  0.00           O
ATOM   1988  N   ALA A 712      24.430  48.650  38.620  1.00  0.00           N
ATOM   1989  HN  ALA A 712      24.410  48.600  39.620  1.00  0.00           H
ATOM   1990  CA  ALA A 712      24.760  49.970  38.080  1.00  0.00           C
ATOM   1991  HA  ALA A 712      24.040  50.160  37.300  1.00  0.00           H
ATOM   1992  CB  ALA A 712      24.220  51.070  39.010  1.00  0.00           C
ATOM   1993  HB1 ALA A 712      24.590  52.080  38.750  1.00  0.00           H
ATOM   1994  HB2 ALA A 712      24.380  51.010  40.110  1.00  0.00           H
ATOM   1995  HB3 ALA A 712      23.120  51.150  38.950  1.00  0.00           H
ATOM   1996  C   ALA A 712      26.220  50.200  37.550  1.00  0.00           C
ATOM   1997  O   ALA A 712      27.140  49.390  37.680  1.00  0.00           O
ATOM   1998  N   SER A 713      26.470  51.300  36.830  1.00  0.00           N
ATOM   1999  HN  SER A 713      25.760  51.980  36.680  1.00  0.00           H
ATOM   2000  CA  SER A 713      27.810  51.600  36.230  1.00  0.00           C
ATOM   2001  HA  SER A 713      28.540  51.170  36.890  1.00  0.00           H
ATOM   2002  CB  SER A 713      28.030  50.910  34.810  1.00  0.00           C
ATOM   2003  HB1 SER A 713      27.820  49.850  35.030  1.00  0.00           H
ATOM   2004  HB2 SER A 713      29.050  51.240  34.500  1.00  0.00           H
ATOM   2005  OG  SER A 713      27.150  51.390  33.770  1.00  0.00           O
ATOM   2006  HG1 SER A 713      26.330  50.970  34.060  1.00  0.00           H
ATOM   2007  C   SER A 713      28.140  53.080  36.050  1.00  0.00           C
ATOM   2008  O   SER A 713      29.200  53.400  35.580  1.00  0.00           O
ATOM   2009  N   SER A 714      27.190  54.000  36.350  1.00  0.00           N
ATOM   2010  HN  SER A 714      26.260  53.760  36.630  1.00  0.00           H
ATOM   2011  CA  SER A 714      27.370  55.410  36.150  1.00  0.00           C
ATOM   2012  HA  SER A 714      27.730  55.550  35.140  1.00  0.00           H
ATOM   2013  CB  SER A 714      26.120  56.220  36.340  1.00  0.00           C
ATOM   2014  HB1 SER A 714      25.460  55.950  35.490  1.00  0.00           H
ATOM   2015  HB2 SER A 714      26.260  57.310  36.240  1.00  0.00           H
ATOM   2016  OG  SER A 714      25.380  56.010  37.540  1.00  0.00           O
ATOM   2017  HG1 SER A 714      25.000  55.130  37.560  1.00  0.00           H
ATOM   2018  C   SER A 714      28.450  56.030  37.020  1.00  0.00           C
ATOM   2019  O   SER A 714      29.040  57.020  36.660  1.00  0.00           O
ATOM   2020  N   LEU A 715      28.670  55.480  38.210  1.00  0.00           N
ATOM   2021  HN  LEU A 715      28.320  54.560  38.370  1.00  0.00           H
ATOM   2022  CA  LEU A 715      29.460  56.050  39.330  1.00  0.00           C
ATOM   2023  HA  LEU A 715      29.130  57.080  39.400  1.00  0.00           H
ATOM   2024  CB  LEU A 715      29.320  55.400  40.650  1.00  0.00           C
ATOM   2025  HB1 LEU A 715      29.770  56.120  41.360  1.00  0.00           H
ATOM   2026  HB2 LEU A 715      29.820  54.420  40.790  1.00  0.00           H
ATOM   2027  CG  LEU A 715      27.830  55.140  41.050  1.00  0.00           C
ATOM   2028  HG  LEU A 715      27.300  54.700  40.180  1.00  0.00           H
ATOM   2029  CD1 LEU A 715      27.710  54.030  42.120  1.00  0.00           C
ATOM   2030 HD11 LEU A 715      26.630  53.770  42.020  1.00  0.00           H
ATOM   2031 HD12 LEU A 715      27.920  54.520  43.100  1.00  0.00           H
ATOM   2032 HD13 LEU A 715      28.320  53.120  41.950  1.00  0.00           H
ATOM   2033  CD2 LEU A 715      27.080  56.480  41.390  1.00  0.00           C
ATOM   2034 HD21 LEU A 715      26.760  57.050  40.490  1.00  0.00           H
ATOM   2035 HD22 LEU A 715      27.840  57.070  41.950  1.00  0.00           H
ATOM   2036 HD23 LEU A 715      26.210  56.250  42.040  1.00  0.00           H
ATOM   2037  C   LEU A 715      30.940  56.270  39.080  1.00  0.00           C
ATOM   2038  O   LEU A 715      31.420  57.300  39.530  1.00  0.00           O
ATOM   2039  N   VAL A 716      31.500  55.370  38.270  1.00  0.00           N
ATOM   2040  HN  VAL A 716      30.990  54.550  38.010  1.00  0.00           H
ATOM   2041  CA  VAL A 716      32.810  55.350  37.820  1.00  0.00           C
ATOM   2042  HA  VAL A 716      33.440  56.010  38.380  1.00  0.00           H
ATOM   2043  CB  VAL A 716      33.490  53.970  37.940  1.00  0.00           C
ATOM   2044  HB  VAL A 716      34.520  53.970  37.530  1.00  0.00           H
ATOM   2045  CG1 VAL A 716      33.690  53.570  39.420  1.00  0.00           C
ATOM   2046 HG11 VAL A 716      34.320  54.240  40.030  1.00  0.00           H
ATOM   2047 HG12 VAL A 716      34.200  52.580  39.430  1.00  0.00           H
ATOM   2048 HG13 VAL A 716      32.740  53.350  39.950  1.00  0.00           H
ATOM   2049  CG2 VAL A 716      32.600  52.910  37.250  1.00  0.00           C
ATOM   2050 HG21 VAL A 716      33.130  51.940  37.140  1.00  0.00           H
ATOM   2051 HG22 VAL A 716      32.390  53.250  36.210  1.00  0.00           H
ATOM   2052 HG23 VAL A 716      31.620  52.700  37.730  1.00  0.00           H
ATOM   2053  C   VAL A 716      32.970  55.990  36.440  1.00  0.00           C
ATOM   2054  O   VAL A 716      34.080  56.170  35.990  1.00  0.00           O
ATOM   2055  N   CYS A 717      31.910  56.460  35.750  1.00  0.00           N
ATOM   2056  HN  CYS A 717      30.980  56.230  36.060  1.00  0.00           H
ATOM   2057  CA  CYS A 717      32.010  57.300  34.610  1.00  0.00           C
ATOM   2058  HA  CYS A 717      32.780  56.820  34.020  1.00  0.00           H
ATOM   2059  CB  CYS A 717      30.650  57.340  33.790  1.00  0.00           C
ATOM   2060  HB1 CYS A 717      30.960  57.910  32.890  1.00  0.00           H
ATOM   2061  HB2 CYS A 717      29.860  57.880  34.360  1.00  0.00           H
ATOM   2062  SG  CYS A 717      30.130  55.590  33.470  1.00  0.00           S
ATOM   2063  HG1 CYS A 717      31.260  54.910  33.620  1.00  0.00           H
ATOM   2064  C   CYS A 717      32.550  58.730  34.930  1.00  0.00           C
ATOM   2065  O   CYS A 717      33.460  59.240  34.350  1.00  0.00           O
ATOM   2066  N   TYR A 718      32.110  59.300  36.040  1.00  0.00           N
ATOM   2067  HN  TYR A 718      31.480  58.700  36.540  1.00  0.00           H
ATOM   2068  CA  TYR A 718      32.510  60.610  36.580  1.00  0.00           C
ATOM   2069  HA  TYR A 718      32.390  61.370  35.840  1.00  0.00           H
ATOM   2070  CB  TYR A 718      31.650  60.810  37.830  1.00  0.00           C
ATOM   2071  HB1 TYR A 718      31.900  61.800  38.270  1.00  0.00           H
ATOM   2072  HB2 TYR A 718      31.910  60.150  38.680  1.00  0.00           H
ATOM   2073  CG  TYR A 718      30.190  60.710  37.540  1.00  0.00           C
ATOM   2074  CD1 TYR A 718      29.340  60.000  38.380  1.00  0.00           C
ATOM   2075  HD1 TYR A 718      29.820  59.390  39.140  1.00  0.00           H
ATOM   2076  CE1 TYR A 718      27.990  59.960  38.190  1.00  0.00           C
ATOM   2077  HE1 TYR A 718      27.360  59.480  38.910  1.00  0.00           H
ATOM   2078  CZ  TYR A 718      27.450  60.500  37.070  1.00  0.00           C
ATOM   2079  OH  TYR A 718      26.060  60.460  36.850  1.00  0.00           O
ATOM   2080  HH  TYR A 718      25.690  59.880  37.530  1.00  0.00           H
ATOM   2081  CD2 TYR A 718      29.660  61.250  36.390  1.00  0.00           C
ATOM   2082  HD2 TYR A 718      30.250  61.690  35.590  1.00  0.00           H
ATOM   2083  CE2 TYR A 718      28.250  61.160  36.190  1.00  0.00           C
ATOM   2084  HE2 TYR A 718      27.860  61.610  35.290  1.00  0.00           H
ATOM   2085  C   TYR A 718      33.980  60.640  37.050  1.00  0.00           C
ATOM   2086  O   TYR A 718      34.630  61.630  37.060  1.00  0.00           O
ATOM   2087  N   ILE A 719      34.490  59.420  37.520  1.00  0.00           N
ATOM   2088  HN  ILE A 719      33.990  58.550  37.580  1.00  0.00           H
ATOM   2089  CA  ILE A 719      35.850  59.280  38.070  1.00  0.00           C
ATOM   2090  HA  ILE A 719      36.140  60.250  38.450  1.00  0.00           H
ATOM   2091  CB  ILE A 719      35.850  58.210  39.150  1.00  0.00           C
ATOM   2092  HB  ILE A 719      35.560  57.230  38.710  1.00  0.00           H
ATOM   2093  CG2 ILE A 719      37.240  58.160  39.770  1.00  0.00           C
ATOM   2094 HG21 ILE A 719      37.380  59.140  40.250  1.00  0.00           H
ATOM   2095 HG22 ILE A 719      38.040  57.860  39.050  1.00  0.00           H
ATOM   2096 HG23 ILE A 719      37.170  57.450  40.630  1.00  0.00           H
ATOM   2097  CG1 ILE A 719      34.800  58.380  40.350  1.00  0.00           C
ATOM   2098 HG11 ILE A 719      33.880  58.790  39.900  1.00  0.00           H
ATOM   2099 HG12 ILE A 719      35.190  59.190  41.000  1.00  0.00           H
ATOM   2100  CD  ILE A 719      34.630  57.080  41.190  1.00  0.00           C
ATOM   2101  HD1 ILE A 719      34.000  57.330  42.070  1.00  0.00           H
ATOM   2102  HD2 ILE A 719      35.560  56.620  41.550  1.00  0.00           H
ATOM   2103  HD3 ILE A 719      33.990  56.420  40.570  1.00  0.00           H
ATOM   2104  C   ILE A 719      36.810  58.870  37.000  1.00  0.00           C
ATOM   2105  O   ILE A 719      36.860  57.780  36.480  1.00  0.00           O
ATOM   2106  N   THR A 720      37.610  59.860  36.520  1.00  0.00           N
ATOM   2107  HN  THR A 720      37.580  60.730  37.020  1.00  0.00           H
ATOM   2108  CA  THR A 720      38.380  59.780  35.280  1.00  0.00           C
ATOM   2109  HA  THR A 720      38.030  58.910  34.750  1.00  0.00           H
ATOM   2110  CB  THR A 720      38.290  61.040  34.360  1.00  0.00           C
ATOM   2111  HB  THR A 720      38.870  60.930  33.430  1.00  0.00           H
ATOM   2112  OG1 THR A 720      38.920  62.200  34.910  1.00  0.00           O
ATOM   2113  HG1 THR A 720      39.740  62.230  34.410  1.00  0.00           H
ATOM   2114  CG2 THR A 720      36.800  61.380  34.110  1.00  0.00           C
ATOM   2115 HG21 THR A 720      36.270  60.590  33.530  1.00  0.00           H
ATOM   2116 HG22 THR A 720      36.720  62.340  33.550  1.00  0.00           H
ATOM   2117 HG23 THR A 720      36.140  61.610  34.960  1.00  0.00           H
ATOM   2118  C   THR A 720      39.770  59.390  35.590  1.00  0.00           C
ATOM   2119  O   THR A 720      40.300  59.410  36.700  1.00  0.00           O
ATOM   2120  N   ARG A 721      40.610  59.090  34.520  1.00  0.00           N
ATOM   2121  HN  ARG A 721      40.340  59.250  33.580  1.00  0.00           H
ATOM   2122  CA  ARG A 721      42.000  58.780  34.690  1.00  0.00           C
ATOM   2123  HA  ARG A 721      41.940  57.790  35.140  1.00  0.00           H
ATOM   2124  CB  ARG A 721      42.720  58.400  33.300  1.00  0.00           C
ATOM   2125  HB1 ARG A 721      43.790  58.130  33.420  1.00  0.00           H
ATOM   2126  HB2 ARG A 721      42.740  59.360  32.760  1.00  0.00           H
ATOM   2127  CG  ARG A 721      42.040  57.240  32.450  1.00  0.00           C
ATOM   2128  HG1 ARG A 721      42.560  57.200  31.480  1.00  0.00           H
ATOM   2129  HG2 ARG A 721      41.020  57.620  32.240  1.00  0.00           H
ATOM   2130  CD  ARG A 721      42.070  55.780  33.040  1.00  0.00           C
ATOM   2131  HD1 ARG A 721      41.530  55.250  32.240  1.00  0.00           H
ATOM   2132  HD2 ARG A 721      41.530  55.800  34.010  1.00  0.00           H
ATOM   2133  NE  ARG A 721      43.540  55.470  33.180  1.00  0.00           N
ATOM   2134  HE  ARG A 721      44.090  55.840  32.430  1.00  0.00           H
ATOM   2135  CZ  ARG A 721      44.110  54.630  33.970  1.00  0.00           C
ATOM   2136  NH1 ARG A 721      43.450  53.900  34.840  1.00  0.00           N
ATOM   2137 HH11 ARG A 721      42.470  53.950  34.960  1.00  0.00           H
ATOM   2138 HH12 ARG A 721      43.910  53.150  35.300  1.00  0.00           H
ATOM   2139  NH2 ARG A 721      45.400  54.490  33.890  1.00  0.00           N
ATOM   2140 HH21 ARG A 721      45.820  55.030  33.160  1.00  0.00           H
ATOM   2141 HH22 ARG A 721      45.760  53.770  34.490  1.00  0.00           H
ATOM   2142  C   ARG A 721      42.940  59.730  35.510  1.00  0.00           C
ATOM   2143  O   ARG A 721      43.880  59.270  36.160  1.00  0.00           O
ATOM   2144  N   PHE A 722      42.670  61.060  35.360  1.00  0.00           N
ATOM   2145  HN  PHE A 722      42.060  61.450  34.690  1.00  0.00           H
ATOM   2146  CA  PHE A 722      43.160  62.040  36.320  1.00  0.00           C
ATOM   2147  HA  PHE A 722      44.220  62.190  36.200  1.00  0.00           H
ATOM   2148  CB  PHE A 722      42.450  63.440  36.050  1.00  0.00           C
ATOM   2149  HB1 PHE A 722      41.360  63.420  35.860  1.00  0.00           H
ATOM   2150  HB2 PHE A 722      42.940  63.840  35.140  1.00  0.00           H
ATOM   2151  CG  PHE A 722      42.580  64.480  37.130  1.00  0.00           C
ATOM   2152  CD1 PHE A 722      41.450  64.820  37.840  1.00  0.00           C
ATOM   2153  HD1 PHE A 722      40.550  64.280  37.600  1.00  0.00           H
ATOM   2154  CE1 PHE A 722      41.460  65.820  38.820  1.00  0.00           C
ATOM   2155  HE1 PHE A 722      40.500  66.150  39.160  1.00  0.00           H
ATOM   2156  CZ  PHE A 722      42.670  66.400  39.190  1.00  0.00           C
ATOM   2157  HZ  PHE A 722      42.800  67.190  39.920  1.00  0.00           H
ATOM   2158  CD2 PHE A 722      43.760  65.080  37.460  1.00  0.00           C
ATOM   2159  HD2 PHE A 722      44.690  64.820  36.980  1.00  0.00           H
ATOM   2160  CE2 PHE A 722      43.810  66.000  38.550  1.00  0.00           C
ATOM   2161  HE2 PHE A 722      44.740  66.520  38.720  1.00  0.00           H
ATOM   2162  C   PHE A 722      43.060  61.600  37.810  1.00  0.00           C
ATOM   2163  O   PHE A 722      44.060  61.320  38.500  1.00  0.00           O
ATOM   2164  N   THR A 723      41.830  61.480  38.310  1.00  0.00           N
ATOM   2165  HN  THR A 723      41.080  61.450  37.650  1.00  0.00           H
ATOM   2166  CA  THR A 723      41.430  61.240  39.680  1.00  0.00           C
ATOM   2167  HA  THR A 723      41.910  62.020  40.250  1.00  0.00           H
ATOM   2168  CB  THR A 723      39.860  61.190  39.890  1.00  0.00           C
ATOM   2169  HB  THR A 723      39.360  60.470  39.200  1.00  0.00           H
ATOM   2170  OG1 THR A 723      39.310  62.460  39.620  1.00  0.00           O
ATOM   2171  HG1 THR A 723      38.420  62.380  39.270  1.00  0.00           H
ATOM   2172  CG2 THR A 723      39.440  60.700  41.320  1.00  0.00           C
ATOM   2173 HG21 THR A 723      40.030  61.290  42.040  1.00  0.00           H
ATOM   2174 HG22 THR A 723      39.740  59.630  41.420  1.00  0.00           H
ATOM   2175 HG23 THR A 723      38.380  60.800  41.640  1.00  0.00           H
ATOM   2176  C   THR A 723      42.040  59.940  40.220  1.00  0.00           C
ATOM   2177  O   THR A 723      42.490  59.970  41.370  1.00  0.00           O
ATOM   2178  N   GLU A 724      42.040  58.890  39.440  1.00  0.00           N
ATOM   2179  HN  GLU A 724      41.540  58.870  38.590  1.00  0.00           H
ATOM   2180  CA  GLU A 724      42.600  57.640  39.800  1.00  0.00           C
ATOM   2181  HA  GLU A 724      42.140  57.470  40.770  1.00  0.00           H
ATOM   2182  CB  GLU A 724      42.250  56.500  38.740  1.00  0.00           C
ATOM   2183  HB1 GLU A 724      42.740  55.560  39.070  1.00  0.00           H
ATOM   2184  HB2 GLU A 724      42.830  56.850  37.870  1.00  0.00           H
ATOM   2185  CG  GLU A 724      40.800  56.420  38.200  1.00  0.00           C
ATOM   2186  HG1 GLU A 724      40.550  57.450  37.890  1.00  0.00           H
ATOM   2187  HG2 GLU A 724      40.070  56.040  38.930  1.00  0.00           H
ATOM   2188  CD  GLU A 724      40.860  55.490  36.970  1.00  0.00           C
ATOM   2189  OE1 GLU A 724      41.590  54.450  37.000  1.00  0.00           O
ATOM   2190  OE2 GLU A 724      40.180  55.770  36.000  1.00  0.00           O
ATOM   2191  C   GLU A 724      44.050  57.750  40.040  1.00  0.00           C
ATOM   2192  O   GLU A 724      44.510  57.430  41.170  1.00  0.00           O
ATOM   2193  N   GLU A 725      44.860  58.210  39.060  1.00  0.00           N
ATOM   2194  HN  GLU A 725      44.500  58.510  38.170  1.00  0.00           H
ATOM   2195  CA  GLU A 725      46.280  58.540  39.270  1.00  0.00           C
ATOM   2196  HA  GLU A 725      46.770  57.590  39.460  1.00  0.00           H
ATOM   2197  CB  GLU A 725      46.810  59.170  37.960  1.00  0.00           C
ATOM   2198  HB1 GLU A 725      46.260  60.050  37.610  1.00  0.00           H
ATOM   2199  HB2 GLU A 725      46.510  58.360  37.250  1.00  0.00           H
ATOM   2200  CG  GLU A 725      48.340  59.580  37.900  1.00  0.00           C
ATOM   2201  HG1 GLU A 725      48.880  58.700  38.270  1.00  0.00           H
ATOM   2202  HG2 GLU A 725      48.620  60.460  38.510  1.00  0.00           H
ATOM   2203  CD  GLU A 725      48.690  59.870  36.440  1.00  0.00           C
ATOM   2204  OE1 GLU A 725      48.210  60.970  36.030  1.00  0.00           O
ATOM   2205  OE2 GLU A 725      49.450  59.120  35.740  1.00  0.00           O
ATOM   2206  C   GLU A 725      46.550  59.470  40.390  1.00  0.00           C
ATOM   2207  O   GLU A 725      47.510  59.180  41.130  1.00  0.00           O
ATOM   2208  N   ALA A 726      45.850  60.650  40.610  1.00  0.00           N
ATOM   2209  HN  ALA A 726      45.080  60.820  40.000  1.00  0.00           H
ATOM   2210  CA  ALA A 726      46.260  61.700  41.580  1.00  0.00           C
ATOM   2211  HA  ALA A 726      47.330  61.860  41.570  1.00  0.00           H
ATOM   2212  CB  ALA A 726      45.460  62.960  41.240  1.00  0.00           C
ATOM   2213  HB1 ALA A 726      45.710  63.400  40.240  1.00  0.00           H
ATOM   2214  HB2 ALA A 726      45.610  63.810  41.930  1.00  0.00           H
ATOM   2215  HB3 ALA A 726      44.380  62.760  41.120  1.00  0.00           H
ATOM   2216  C   ALA A 726      45.980  61.280  43.030  1.00  0.00           C
ATOM   2217  O   ALA A 726      46.830  61.500  43.860  1.00  0.00           O
ATOM   2218  N   PHE A 727      44.910  60.580  43.300  1.00  0.00           N
ATOM   2219  HN  PHE A 727      44.290  60.330  42.570  1.00  0.00           H
ATOM   2220  CA  PHE A 727      44.550  60.050  44.520  1.00  0.00           C
ATOM   2221  HA  PHE A 727      44.600  60.760  45.330  1.00  0.00           H
ATOM   2222  CB  PHE A 727      43.060  59.730  44.610  1.00  0.00           C
ATOM   2223  HB1 PHE A 727      42.910  59.010  43.770  1.00  0.00           H
ATOM   2224  HB2 PHE A 727      42.410  60.630  44.510  1.00  0.00           H
ATOM   2225  CG  PHE A 727      42.720  59.040  45.910  1.00  0.00           C
ATOM   2226  CD1 PHE A 727      42.550  57.700  46.000  1.00  0.00           C
ATOM   2227  HD1 PHE A 727      42.910  57.150  45.150  1.00  0.00           H
ATOM   2228  CE1 PHE A 727      42.100  57.090  47.240  1.00  0.00           C
ATOM   2229  HE1 PHE A 727      41.980  56.010  47.230  1.00  0.00           H
ATOM   2230  CZ  PHE A 727      41.770  57.890  48.320  1.00  0.00           C
ATOM   2231  HZ  PHE A 727      41.270  57.600  49.220  1.00  0.00           H
ATOM   2232  CD2 PHE A 727      42.420  59.830  47.070  1.00  0.00           C
ATOM   2233  HD2 PHE A 727      42.580  60.890  47.030  1.00  0.00           H
ATOM   2234  CE2 PHE A 727      41.890  59.300  48.220  1.00  0.00           C
ATOM   2235  HE2 PHE A 727      41.640  59.980  49.030  1.00  0.00           H
ATOM   2236  C   PHE A 727      45.510  58.950  45.120  1.00  0.00           C
ATOM   2237  O   PHE A 727      46.000  58.900  46.290  1.00  0.00           O
ATOM   2238  N   ALA A 728      45.930  58.030  44.230  1.00  0.00           N
ATOM   2239  HN  ALA A 728      45.630  58.000  43.280  1.00  0.00           H
ATOM   2240  CA  ALA A 728      46.940  57.030  44.600  1.00  0.00           C
ATOM   2241  HA  ALA A 728      46.650  56.610  45.550  1.00  0.00           H
ATOM   2242  CB  ALA A 728      47.070  55.870  43.620  1.00  0.00           C
ATOM   2243  HB1 ALA A 728      46.070  55.470  43.340  1.00  0.00           H
ATOM   2244  HB2 ALA A 728      47.610  55.030  44.100  1.00  0.00           H
ATOM   2245  HB3 ALA A 728      47.580  56.100  42.670  1.00  0.00           H
ATOM   2246  C   ALA A 728      48.370  57.530  44.850  1.00  0.00           C
ATOM   2247  O   ALA A 728      49.050  57.070  45.740  1.00  0.00           O
ATOM   2248  N   ALA A 729      48.840  58.610  44.100  1.00  0.00           N
ATOM   2249  HN  ALA A 729      48.220  59.040  43.450  1.00  0.00           H
ATOM   2250  CA  ALA A 729      50.100  59.280  44.370  1.00  0.00           C
ATOM   2251  HA  ALA A 729      50.850  58.530  44.500  1.00  0.00           H
ATOM   2252  CB  ALA A 729      50.440  60.310  43.300  1.00  0.00           C
ATOM   2253  HB1 ALA A 729      49.650  61.090  43.260  1.00  0.00           H
ATOM   2254  HB2 ALA A 729      50.530  59.810  42.320  1.00  0.00           H
ATOM   2255  HB3 ALA A 729      51.370  60.860  43.530  1.00  0.00           H
ATOM   2256  C   ALA A 729      49.970  59.990  45.750  1.00  0.00           C
ATOM   2257  O   ALA A 729      50.940  60.020  46.520  1.00  0.00           O
ATOM   2258  N   LEU A 730      48.810  60.520  46.110  1.00  0.00           N
ATOM   2259  HN  LEU A 730      48.140  60.560  45.360  1.00  0.00           H
ATOM   2260  CA  LEU A 730      48.540  60.950  47.480  1.00  0.00           C
ATOM   2261  HA  LEU A 730      49.380  61.590  47.730  1.00  0.00           H
ATOM   2262  CB  LEU A 730      47.250  61.700  47.620  1.00  0.00           C
ATOM   2263  HB1 LEU A 730      46.320  61.090  47.600  1.00  0.00           H
ATOM   2264  HB2 LEU A 730      47.290  62.410  46.770  1.00  0.00           H
ATOM   2265  CG  LEU A 730      47.090  62.560  48.940  1.00  0.00           C
ATOM   2266  HG  LEU A 730      47.540  61.900  49.720  1.00  0.00           H
ATOM   2267  CD1 LEU A 730      47.900  63.850  48.880  1.00  0.00           C
ATOM   2268 HD11 LEU A 730      47.880  64.320  49.880  1.00  0.00           H
ATOM   2269 HD12 LEU A 730      47.500  64.520  48.080  1.00  0.00           H
ATOM   2270 HD13 LEU A 730      48.980  63.620  48.700  1.00  0.00           H
ATOM   2271  CD2 LEU A 730      45.650  62.780  49.140  1.00  0.00           C
ATOM   2272 HD21 LEU A 730      44.950  61.930  49.110  1.00  0.00           H
ATOM   2273 HD22 LEU A 730      45.300  63.330  48.240  1.00  0.00           H
ATOM   2274 HD23 LEU A 730      45.440  63.420  50.030  1.00  0.00           H
ATOM   2275  C   LEU A 730      48.670  59.850  48.520  1.00  0.00           C
ATOM   2276  O   LEU A 730      49.290  60.130  49.470  1.00  0.00           O
ATOM   2277  N   ILE A 731      48.160  58.600  48.320  1.00  0.00           N
ATOM   2278  HN  ILE A 731      47.720  58.460  47.430  1.00  0.00           H
ATOM   2279  CA  ILE A 731      48.510  57.470  49.120  1.00  0.00           C
ATOM   2280  HA  ILE A 731      48.180  57.640  50.140  1.00  0.00           H
ATOM   2281  CB  ILE A 731      47.820  56.120  48.650  1.00  0.00           C
ATOM   2282  HB  ILE A 731      48.010  55.990  47.560  1.00  0.00           H
ATOM   2283  CG2 ILE A 731      48.390  54.770  49.240  1.00  0.00           C
ATOM   2284 HG21 ILE A 731      48.410  54.850  50.350  1.00  0.00           H
ATOM   2285 HG22 ILE A 731      49.460  54.770  48.930  1.00  0.00           H
ATOM   2286 HG23 ILE A 731      47.760  53.990  48.770  1.00  0.00           H
ATOM   2287  CG1 ILE A 731      46.310  56.200  48.860  1.00  0.00           C
ATOM   2288 HG11 ILE A 731      45.870  55.330  48.330  1.00  0.00           H
ATOM   2289 HG12 ILE A 731      45.950  57.150  48.410  1.00  0.00           H
ATOM   2290  CD  ILE A 731      45.800  56.080  50.330  1.00  0.00           C
ATOM   2291  HD1 ILE A 731      45.990  55.070  50.740  1.00  0.00           H
ATOM   2292  HD2 ILE A 731      44.730  56.310  50.500  1.00  0.00           H
ATOM   2293  HD3 ILE A 731      46.270  56.830  51.010  1.00  0.00           H
ATOM   2294  C   ILE A 731      49.970  57.100  49.260  1.00  0.00           C
ATOM   2295  O   ILE A 731      50.460  56.840  50.360  1.00  0.00           O
ATOM   2296  N   CYS A 732      50.650  57.100  48.150  1.00  0.00           N
ATOM   2297  HN  CYS A 732      50.170  57.260  47.300  1.00  0.00           H
ATOM   2298  CA  CYS A 732      52.100  56.990  48.070  1.00  0.00           C
ATOM   2299  HA  CYS A 732      52.290  55.980  48.420  1.00  0.00           H
ATOM   2300  CB  CYS A 732      52.510  57.120  46.520  1.00  0.00           C
ATOM   2301  HB1 CYS A 732      52.080  58.090  46.220  1.00  0.00           H
ATOM   2302  HB2 CYS A 732      52.000  56.220  46.110  1.00  0.00           H
ATOM   2303  SG  CYS A 732      54.280  57.220  46.080  1.00  0.00           S
ATOM   2304  HG1 CYS A 732      54.500  58.520  46.090  1.00  0.00           H
ATOM   2305  C   CYS A 732      52.870  57.950  48.920  1.00  0.00           C
ATOM   2306  O   CYS A 732      53.810  57.550  49.600  1.00  0.00           O
ATOM   2307  N   ILE A 733      52.520  59.220  48.890  1.00  0.00           N
ATOM   2308  HN  ILE A 733      52.040  59.600  48.110  1.00  0.00           H
ATOM   2309  CA  ILE A 733      53.070  60.250  49.710  1.00  0.00           C
ATOM   2310  HA  ILE A 733      54.140  60.080  49.670  1.00  0.00           H
ATOM   2311  CB  ILE A 733      52.900  61.670  49.270  1.00  0.00           C
ATOM   2312  HB  ILE A 733      51.810  61.860  49.190  1.00  0.00           H
ATOM   2313  CG2 ILE A 733      53.470  62.710  50.320  1.00  0.00           C
ATOM   2314 HG21 ILE A 733      53.130  62.470  51.350  1.00  0.00           H
ATOM   2315 HG22 ILE A 733      53.090  63.720  50.040  1.00  0.00           H
ATOM   2316 HG23 ILE A 733      54.580  62.670  50.260  1.00  0.00           H
ATOM   2317  CG1 ILE A 733      53.590  61.970  47.900  1.00  0.00           C
ATOM   2318 HG11 ILE A 733      53.370  63.040  47.760  1.00  0.00           H
ATOM   2319 HG12 ILE A 733      53.020  61.330  47.180  1.00  0.00           H
ATOM   2320  CD  ILE A 733      55.130  61.690  47.730  1.00  0.00           C
ATOM   2321  HD1 ILE A 733      55.780  62.520  48.080  1.00  0.00           H
ATOM   2322  HD2 ILE A 733      55.300  61.420  46.660  1.00  0.00           H
ATOM   2323  HD3 ILE A 733      55.440  60.800  48.340  1.00  0.00           H
ATOM   2324  C   ILE A 733      52.760  60.010  51.190  1.00  0.00           C
ATOM   2325  O   ILE A 733      53.650  60.150  52.060  1.00  0.00           O
ATOM   2326  N   ILE A 734      51.570  59.430  51.550  1.00  0.00           N
ATOM   2327  HN  ILE A 734      50.920  59.240  50.820  1.00  0.00           H
ATOM   2328  CA  ILE A 734      51.290  58.940  52.940  1.00  0.00           C
ATOM   2329  HA  ILE A 734      51.650  59.680  53.640  1.00  0.00           H
ATOM   2330  CB  ILE A 734      49.770  58.680  53.120  1.00  0.00           C
ATOM   2331  HB  ILE A 734      49.510  58.060  52.230  1.00  0.00           H
ATOM   2332  CG2 ILE A 734      49.340  57.840  54.390  1.00  0.00           C
ATOM   2333 HG21 ILE A 734      49.590  56.780  54.180  1.00  0.00           H
ATOM   2334 HG22 ILE A 734      48.250  57.700  54.310  1.00  0.00           H
ATOM   2335 HG23 ILE A 734      49.760  58.290  55.320  1.00  0.00           H
ATOM   2336  CG1 ILE A 734      49.050  60.090  53.080  1.00  0.00           C
ATOM   2337 HG11 ILE A 734      49.570  60.800  52.400  1.00  0.00           H
ATOM   2338 HG12 ILE A 734      49.130  60.530  54.090  1.00  0.00           H
ATOM   2339  CD  ILE A 734      47.550  60.090  52.630  1.00  0.00           C
ATOM   2340  HD1 ILE A 734      46.880  59.860  53.500  1.00  0.00           H
ATOM   2341  HD2 ILE A 734      47.530  59.320  51.830  1.00  0.00           H
ATOM   2342  HD3 ILE A 734      47.280  61.060  52.180  1.00  0.00           H
ATOM   2343  C   ILE A 734      52.030  57.650  53.370  1.00  0.00           C
ATOM   2344  O   ILE A 734      52.410  57.580  54.590  1.00  0.00           O
ATOM   2345  N   PHE A 735      52.210  56.600  52.550  1.00  0.00           N
ATOM   2346  HN  PHE A 735      52.000  56.700  51.590  1.00  0.00           H
ATOM   2347  CA  PHE A 735      53.050  55.520  52.920  1.00  0.00           C
ATOM   2348  HA  PHE A 735      52.660  54.990  53.790  1.00  0.00           H
ATOM   2349  CB  PHE A 735      53.130  54.460  51.740  1.00  0.00           C
ATOM   2350  HB1 PHE A 735      53.990  53.790  51.980  1.00  0.00           H
ATOM   2351  HB2 PHE A 735      53.410  55.040  50.830  1.00  0.00           H
ATOM   2352  CG  PHE A 735      51.990  53.470  51.480  1.00  0.00           C
ATOM   2353  CD1 PHE A 735      52.260  52.320  50.700  1.00  0.00           C
ATOM   2354  HD1 PHE A 735      53.280  52.200  50.380  1.00  0.00           H
ATOM   2355  CE1 PHE A 735      51.220  51.420  50.350  1.00  0.00           C
ATOM   2356  HE1 PHE A 735      51.470  50.480  49.870  1.00  0.00           H
ATOM   2357  CZ  PHE A 735      49.890  51.670  50.800  1.00  0.00           C
ATOM   2358  HZ  PHE A 735      49.140  50.970  50.470  1.00  0.00           H
ATOM   2359  CD2 PHE A 735      50.680  53.710  51.920  1.00  0.00           C
ATOM   2360  HD2 PHE A 735      50.470  54.550  52.560  1.00  0.00           H
ATOM   2361  CE2 PHE A 735      49.630  52.850  51.540  1.00  0.00           C
ATOM   2362  HE2 PHE A 735      48.610  53.210  51.680  1.00  0.00           H
ATOM   2363  C   PHE A 735      54.430  55.900  53.260  1.00  0.00           C
ATOM   2364  O   PHE A 735      54.970  55.460  54.260  1.00  0.00           O
ATOM   2365  N   ILE A 736      55.020  56.770  52.400  1.00  0.00           N
ATOM   2366  HN  ILE A 736      54.400  57.240  51.770  1.00  0.00           H
ATOM   2367  CA  ILE A 736      56.330  57.350  52.480  1.00  0.00           C
ATOM   2368  HA  ILE A 736      56.960  56.530  52.770  1.00  0.00           H
ATOM   2369  CB  ILE A 736      56.960  58.030  51.290  1.00  0.00           C
ATOM   2370  HB  ILE A 736      56.300  58.850  50.920  1.00  0.00           H
ATOM   2371  CG2 ILE A 736      58.260  58.810  51.510  1.00  0.00           C
ATOM   2372 HG21 ILE A 736      58.740  59.290  50.630  1.00  0.00           H
ATOM   2373 HG22 ILE A 736      59.100  58.170  51.890  1.00  0.00           H
ATOM   2374 HG23 ILE A 736      58.170  59.650  52.230  1.00  0.00           H
ATOM   2375  CG1 ILE A 736      57.080  56.930  50.230  1.00  0.00           C
ATOM   2376 HG11 ILE A 736      56.060  56.510  50.100  1.00  0.00           H
ATOM   2377 HG12 ILE A 736      57.800  56.140  50.520  1.00  0.00           H
ATOM   2378  CD  ILE A 736      57.500  57.380  48.790  1.00  0.00           C
ATOM   2379  HD1 ILE A 736      56.800  58.110  48.330  1.00  0.00           H
ATOM   2380  HD2 ILE A 736      57.570  56.480  48.140  1.00  0.00           H
ATOM   2381  HD3 ILE A 736      58.540  57.750  48.910  1.00  0.00           H
ATOM   2382  C   ILE A 736      56.460  58.280  53.690  1.00  0.00           C
ATOM   2383  O   ILE A 736      57.430  58.260  54.480  1.00  0.00           O
ATOM   2384  N   TYR A 737      55.490  59.160  54.000  1.00  0.00           N
ATOM   2385  HN  TYR A 737      54.800  59.340  53.310  1.00  0.00           H
ATOM   2386  CA  TYR A 737      55.450  59.880  55.290  1.00  0.00           C
ATOM   2387  HA  TYR A 737      56.420  60.350  55.250  1.00  0.00           H
ATOM   2388  CB  TYR A 737      54.420  60.970  55.130  1.00  0.00           C
ATOM   2389  HB1 TYR A 737      53.520  60.410  54.820  1.00  0.00           H
ATOM   2390  HB2 TYR A 737      54.790  61.670  54.350  1.00  0.00           H
ATOM   2391  CG  TYR A 737      54.080  61.630  56.440  1.00  0.00           C
ATOM   2392  CD1 TYR A 737      54.730  62.810  56.730  1.00  0.00           C
ATOM   2393  HD1 TYR A 737      55.380  63.180  55.940  1.00  0.00           H
ATOM   2394  CE1 TYR A 737      54.590  63.410  57.980  1.00  0.00           C
ATOM   2395  HE1 TYR A 737      55.180  64.310  58.130  1.00  0.00           H
ATOM   2396  CZ  TYR A 737      53.810  62.810  58.980  1.00  0.00           C
ATOM   2397  OH  TYR A 737      53.710  63.460  60.140  1.00  0.00           O
ATOM   2398  HH  TYR A 737      53.490  62.780  60.790  1.00  0.00           H
ATOM   2399  CD2 TYR A 737      53.150  61.120  57.440  1.00  0.00           C
ATOM   2400  HD2 TYR A 737      52.660  60.170  57.340  1.00  0.00           H
ATOM   2401  CE2 TYR A 737      53.050  61.680  58.720  1.00  0.00           C
ATOM   2402  HE2 TYR A 737      52.620  61.050  59.500  1.00  0.00           H
ATOM   2403  C   TYR A 737      55.290  59.020  56.600  1.00  0.00           C
ATOM   2404  O   TYR A 737      56.070  59.190  57.530  1.00  0.00           O
ATOM   2405  N   GLU A 738      54.420  58.040  56.550  1.00  0.00           N
ATOM   2406  HN  GLU A 738      53.950  57.900  55.690  1.00  0.00           H
ATOM   2407  CA  GLU A 738      54.140  57.230  57.670  1.00  0.00           C
ATOM   2408  HA  GLU A 738      53.790  57.900  58.440  1.00  0.00           H
ATOM   2409  CB  GLU A 738      53.000  56.130  57.390  1.00  0.00           C
ATOM   2410  HB1 GLU A 738      53.160  55.630  56.410  1.00  0.00           H
ATOM   2411  HB2 GLU A 738      52.020  56.630  57.350  1.00  0.00           H
ATOM   2412  CG  GLU A 738      52.830  54.880  58.390  1.00  0.00           C
ATOM   2413  HG1 GLU A 738      53.800  54.340  58.460  1.00  0.00           H
ATOM   2414  HG2 GLU A 738      52.000  54.350  57.880  1.00  0.00           H
ATOM   2415  CD  GLU A 738      52.400  55.150  59.790  1.00  0.00           C
ATOM   2416  OE1 GLU A 738      52.750  54.330  60.760  1.00  0.00           O
ATOM   2417  OE2 GLU A 738      51.680  56.150  59.980  1.00  0.00           O
ATOM   2418  C   GLU A 738      55.360  56.470  58.170  1.00  0.00           C
ATOM   2419  O   GLU A 738      55.630  56.440  59.370  1.00  0.00           O
ATOM   2420  N   ALA A 739      56.170  55.810  57.260  1.00  0.00           N
ATOM   2421  HN  ALA A 739      55.950  55.760  56.290  1.00  0.00           H
ATOM   2422  CA  ALA A 739      57.380  55.140  57.620  1.00  0.00           C
ATOM   2423  HA  ALA A 739      57.170  54.550  58.520  1.00  0.00           H
ATOM   2424  CB  ALA A 739      57.880  54.210  56.490  1.00  0.00           C
ATOM   2425  HB1 ALA A 739      57.770  54.730  55.510  1.00  0.00           H
ATOM   2426  HB2 ALA A 739      57.340  53.250  56.610  1.00  0.00           H
ATOM   2427  HB3 ALA A 739      58.970  54.040  56.560  1.00  0.00           H
ATOM   2428  C   ALA A 739      58.440  56.130  58.160  1.00  0.00           C
ATOM   2429  O   ALA A 739      59.140  55.780  59.120  1.00  0.00           O
ATOM   2430  N   LEU A 740      58.500  57.400  57.680  1.00  0.00           N
ATOM   2431  HN  LEU A 740      58.000  57.650  56.850  1.00  0.00           H
ATOM   2432  CA  LEU A 740      59.430  58.450  58.200  1.00  0.00           C
ATOM   2433  HA  LEU A 740      60.390  57.980  58.340  1.00  0.00           H
ATOM   2434  CB  LEU A 740      59.210  59.660  57.200  1.00  0.00           C
ATOM   2435  HB1 LEU A 740      58.290  60.270  57.290  1.00  0.00           H
ATOM   2436  HB2 LEU A 740      59.200  59.200  56.190  1.00  0.00           H
ATOM   2437  CG  LEU A 740      60.400  60.620  57.260  1.00  0.00           C
ATOM   2438  HG  LEU A 740      60.340  61.110  58.250  1.00  0.00           H
ATOM   2439  CD1 LEU A 740      61.820  60.000  57.000  1.00  0.00           C
ATOM   2440 HD11 LEU A 740      61.710  59.570  55.980  1.00  0.00           H
ATOM   2441 HD12 LEU A 740      62.080  59.190  57.730  1.00  0.00           H
ATOM   2442 HD13 LEU A 740      62.570  60.810  57.150  1.00  0.00           H
ATOM   2443  CD2 LEU A 740      60.110  61.780  56.270  1.00  0.00           C
ATOM   2444 HD21 LEU A 740      60.050  61.200  55.330  1.00  0.00           H
ATOM   2445 HD22 LEU A 740      60.970  62.470  56.220  1.00  0.00           H
ATOM   2446 HD23 LEU A 740      59.120  62.250  56.470  1.00  0.00           H
ATOM   2447  C   LEU A 740      59.000  58.880  59.560  1.00  0.00           C
ATOM   2448  O   LEU A 740      59.850  59.110  60.380  1.00  0.00           O
ATOM   2449  N   GLU A 741      57.720  58.980  59.810  1.00  0.00           N
ATOM   2450  HN  GLU A 741      57.090  58.910  59.030  1.00  0.00           H
ATOM   2451  CA  GLU A 741      57.140  59.150  61.150  1.00  0.00           C
ATOM   2452  HA  GLU A 741      57.650  60.000  61.600  1.00  0.00           H
ATOM   2453  CB  GLU A 741      55.660  59.460  60.930  1.00  0.00           C
ATOM   2454  HB1 GLU A 741      55.170  58.640  60.380  1.00  0.00           H
ATOM   2455  HB2 GLU A 741      55.470  60.320  60.250  1.00  0.00           H
ATOM   2456  CG  GLU A 741      54.910  59.810  62.220  1.00  0.00           C
ATOM   2457  HG1 GLU A 741      55.500  60.670  62.610  1.00  0.00           H
ATOM   2458  HG2 GLU A 741      54.950  59.120  63.090  1.00  0.00           H
ATOM   2459  CD  GLU A 741      53.510  60.280  62.030  1.00  0.00           C
ATOM   2460  OE1 GLU A 741      52.600  59.410  61.980  1.00  0.00           O
ATOM   2461  OE2 GLU A 741      53.220  61.480  62.010  1.00  0.00           O
ATOM   2462  C   GLU A 741      57.390  58.070  62.240  1.00  0.00           C
ATOM   2463  O   GLU A 741      57.820  58.330  63.390  1.00  0.00           O
ATOM   2464  N   LYS A 742      57.240  56.790  61.890  1.00  0.00           N
ATOM   2465  HN  LYS A 742      56.750  56.590  61.050  1.00  0.00           H
ATOM   2466  CA  LYS A 742      57.750  55.650  62.630  1.00  0.00           C
ATOM   2467  HA  LYS A 742      57.190  55.750  63.540  1.00  0.00           H
ATOM   2468  CB  LYS A 742      57.430  54.330  61.950  1.00  0.00           C
ATOM   2469  HB1 LYS A 742      57.970  53.540  62.530  1.00  0.00           H
ATOM   2470  HB2 LYS A 742      57.810  54.230  60.910  1.00  0.00           H
ATOM   2471  CG  LYS A 742      55.920  53.960  61.990  1.00  0.00           C
ATOM   2472  HG1 LYS A 742      55.670  53.130  61.310  1.00  0.00           H
ATOM   2473  HG2 LYS A 742      55.330  54.810  61.620  1.00  0.00           H
ATOM   2474  CD  LYS A 742      55.470  53.640  63.470  1.00  0.00           C
ATOM   2475  HD1 LYS A 742      55.650  54.530  64.120  1.00  0.00           H
ATOM   2476  HD2 LYS A 742      56.000  52.730  63.790  1.00  0.00           H
ATOM   2477  CE  LYS A 742      53.960  53.290  63.710  1.00  0.00           C
ATOM   2478  HE1 LYS A 742      53.940  52.730  64.670  1.00  0.00           H
ATOM   2479  HE2 LYS A 742      53.580  52.670  62.870  1.00  0.00           H
ATOM   2480  NZ  LYS A 742      53.150  54.520  63.640  1.00  0.00           N
ATOM   2481  HZ1 LYS A 742      52.280  54.520  64.220  1.00  0.00           H
ATOM   2482  HZ2 LYS A 742      52.940  54.680  62.650  1.00  0.00           H
ATOM   2483  HZ3 LYS A 742      53.730  55.270  64.070  1.00  0.00           H
ATOM   2484  C   LYS A 742      59.220  55.800  62.930  1.00  0.00           C
ATOM   2485  O   LYS A 742      59.620  55.540  64.030  1.00  0.00           O
ATOM   2486  N   LEU A 743      60.050  56.360  62.030  1.00  0.00           N
ATOM   2487  HN  LEU A 743      59.820  56.660  61.100  1.00  0.00           H
ATOM   2488  CA  LEU A 743      61.470  56.620  62.390  1.00  0.00           C
ATOM   2489  HA  LEU A 743      61.800  55.670  62.770  1.00  0.00           H
ATOM   2490  CB  LEU A 743      62.200  56.830  61.030  1.00  0.00           C
ATOM   2491  HB1 LEU A 743      62.070  57.900  60.740  1.00  0.00           H
ATOM   2492  HB2 LEU A 743      61.700  56.240  60.220  1.00  0.00           H
ATOM   2493  CG  LEU A 743      63.790  56.570  61.050  1.00  0.00           C
ATOM   2494  HG  LEU A 743      64.220  57.180  61.870  1.00  0.00           H
ATOM   2495  CD1 LEU A 743      64.160  55.110  61.220  1.00  0.00           C
ATOM   2496 HD11 LEU A 743      63.910  54.760  62.250  1.00  0.00           H
ATOM   2497 HD12 LEU A 743      65.250  54.950  61.070  1.00  0.00           H
ATOM   2498 HD13 LEU A 743      63.660  54.480  60.470  1.00  0.00           H
ATOM   2499  CD2 LEU A 743      64.440  57.020  59.780  1.00  0.00           C
ATOM   2500 HD21 LEU A 743      64.120  58.040  59.480  1.00  0.00           H
ATOM   2501 HD22 LEU A 743      64.320  56.340  58.910  1.00  0.00           H
ATOM   2502 HD23 LEU A 743      65.540  57.140  59.860  1.00  0.00           H
ATOM   2503  C   LEU A 743      61.790  57.740  63.360  1.00  0.00           C
ATOM   2504  O   LEU A 743      62.650  57.590  64.260  1.00  0.00           O
ATOM   2505  N   PHE A 744      61.070  58.910  63.220  1.00  0.00           N
ATOM   2506  HN  PHE A 744      60.500  59.020  62.420  1.00  0.00           H
ATOM   2507  CA  PHE A 744      61.250  60.040  64.100  1.00  0.00           C
ATOM   2508  HA  PHE A 744      62.280  60.010  64.400  1.00  0.00           H
ATOM   2509  CB  PHE A 744      60.900  61.430  63.530  1.00  0.00           C
ATOM   2510  HB1 PHE A 744      60.680  62.080  64.410  1.00  0.00           H
ATOM   2511  HB2 PHE A 744      60.030  61.440  62.830  1.00  0.00           H
ATOM   2512  CG  PHE A 744      62.020  62.050  62.730  1.00  0.00           C
ATOM   2513  CD1 PHE A 744      62.180  61.570  61.450  1.00  0.00           C
ATOM   2514  HD1 PHE A 744      61.460  60.820  61.160  1.00  0.00           H
ATOM   2515  CE1 PHE A 744      63.140  62.120  60.650  1.00  0.00           C
ATOM   2516  HE1 PHE A 744      63.260  61.740  59.650  1.00  0.00           H
ATOM   2517  CZ  PHE A 744      63.980  63.140  61.070  1.00  0.00           C
ATOM   2518  HZ  PHE A 744      64.800  63.520  60.480  1.00  0.00           H
ATOM   2519  CD2 PHE A 744      62.870  63.070  63.270  1.00  0.00           C
ATOM   2520  HD2 PHE A 744      62.810  63.270  64.330  1.00  0.00           H
ATOM   2521  CE2 PHE A 744      63.960  63.490  62.460  1.00  0.00           C
ATOM   2522  HE2 PHE A 744      64.690  64.220  62.790  1.00  0.00           H
ATOM   2523  C   PHE A 744      60.580  59.790  65.470  1.00  0.00           C
ATOM   2524  O   PHE A 744      61.080  60.290  66.460  1.00  0.00           O
ATOM   2525  N   ASP A 745      59.540  59.040  65.500  1.00  0.00           N
ATOM   2526  HN  ASP A 745      59.000  58.720  64.730  1.00  0.00           H
ATOM   2527  CA  ASP A 745      58.920  58.480  66.760  1.00  0.00           C
ATOM   2528  HA  ASP A 745      58.720  59.310  67.420  1.00  0.00           H
ATOM   2529  CB  ASP A 745      57.640  57.850  66.310  1.00  0.00           C
ATOM   2530  HB1 ASP A 745      57.840  57.160  65.460  1.00  0.00           H
ATOM   2531  HB2 ASP A 745      57.080  58.680  65.800  1.00  0.00           H
ATOM   2532  CG  ASP A 745      56.740  57.270  67.400  1.00  0.00           C
ATOM   2533  OD1 ASP A 745      56.540  57.980  68.400  1.00  0.00           O
ATOM   2534  OD2 ASP A 745      56.060  56.240  67.130  1.00  0.00           O
ATOM   2535  C   ASP A 745      59.830  57.590  67.570  1.00  0.00           C
ATOM   2536  O   ASP A 745      59.930  57.780  68.770  1.00  0.00           O
ATOM   2537  N   LEU A 746      60.550  56.660  66.960  1.00  0.00           N
ATOM   2538  HN  LEU A 746      60.430  56.500  65.990  1.00  0.00           H
ATOM   2539  CA  LEU A 746      61.630  55.840  67.540  1.00  0.00           C
ATOM   2540  HA  LEU A 746      61.100  55.410  68.370  1.00  0.00           H
ATOM   2541  CB  LEU A 746      62.170  54.830  66.460  1.00  0.00           C
ATOM   2542  HB1 LEU A 746      63.030  54.260  66.870  1.00  0.00           H
ATOM   2543  HB2 LEU A 746      62.500  55.430  65.580  1.00  0.00           H
ATOM   2544  CG  LEU A 746      61.340  53.620  65.900  1.00  0.00           C
ATOM   2545  HG  LEU A 746      60.320  53.970  65.630  1.00  0.00           H
ATOM   2546  CD1 LEU A 746      62.100  53.040  64.740  1.00  0.00           C
ATOM   2547 HD11 LEU A 746      62.990  52.460  65.050  1.00  0.00           H
ATOM   2548 HD12 LEU A 746      62.560  53.810  64.080  1.00  0.00           H
ATOM   2549 HD13 LEU A 746      61.440  52.450  64.070  1.00  0.00           H
ATOM   2550  CD2 LEU A 746      61.200  52.590  66.970  1.00  0.00           C
ATOM   2551 HD21 LEU A 746      60.620  51.720  66.580  1.00  0.00           H
ATOM   2552 HD22 LEU A 746      60.760  53.030  67.890  1.00  0.00           H
ATOM   2553 HD23 LEU A 746      62.210  52.230  67.250  1.00  0.00           H
ATOM   2554  C   LEU A 746      62.740  56.650  68.130  1.00  0.00           C
ATOM   2555  O   LEU A 746      63.220  56.370  69.250  1.00  0.00           O
ATOM   2556  N   GLY A 747      63.110  57.700  67.420  1.00  0.00           N
ATOM   2557  HN  GLY A 747      62.700  57.950  66.550  1.00  0.00           H
ATOM   2558  CA  GLY A 747      63.960  58.730  67.940  1.00  0.00           C
ATOM   2559  HA1 GLY A 747      64.060  59.480  67.180  1.00  0.00           H
ATOM   2560  HA2 GLY A 747      64.900  58.280  68.210  1.00  0.00           H
ATOM   2561  C   GLY A 747      63.560  59.450  69.190  1.00  0.00           C
ATOM   2562  O   GLY A 747      64.350  59.880  70.040  1.00  0.00           O
ATOM   2563  N   GLU A 748      62.250  59.580  69.470  1.00  0.00           N
ATOM   2564  HN  GLU A 748      61.590  59.310  68.780  1.00  0.00           H
ATOM   2565  CA  GLU A 748      61.720  60.250  70.660  1.00  0.00           C
ATOM   2566  HA  GLU A 748      62.420  60.950  71.090  1.00  0.00           H
ATOM   2567  CB  GLU A 748      60.450  61.070  70.230  1.00  0.00           C
ATOM   2568  HB1 GLU A 748      60.090  61.420  71.230  1.00  0.00           H
ATOM   2569  HB2 GLU A 748      59.710  60.420  69.730  1.00  0.00           H
ATOM   2570  CG  GLU A 748      60.870  62.380  69.580  1.00  0.00           C
ATOM   2571  HG1 GLU A 748      61.340  62.170  68.590  1.00  0.00           H
ATOM   2572  HG2 GLU A 748      61.580  62.960  70.200  1.00  0.00           H
ATOM   2573  CD  GLU A 748      59.740  63.390  69.480  1.00  0.00           C
ATOM   2574  OE1 GLU A 748      59.320  63.870  68.310  1.00  0.00           O
ATOM   2575  OE2 GLU A 748      59.160  63.690  70.540  1.00  0.00           O
ATOM   2576  C   GLU A 748      61.450  59.280  71.840  1.00  0.00           C
ATOM   2577  O   GLU A 748      61.100  59.750  72.890  1.00  0.00           O
ATOM   2578  N   THR A 749      61.430  57.960  71.580  1.00  0.00           N
ATOM   2579  HN  THR A 749      61.560  57.790  70.600  1.00  0.00           H
ATOM   2580  CA  THR A 749      60.900  56.910  72.450  1.00  0.00           C
ATOM   2581  HA  THR A 749      60.210  57.320  73.170  1.00  0.00           H
ATOM   2582  CB  THR A 749      60.180  55.830  71.750  1.00  0.00           C
ATOM   2583  HB  THR A 749      60.770  55.310  70.980  1.00  0.00           H
ATOM   2584  OG1 THR A 749      59.070  56.300  71.060  1.00  0.00           O
ATOM   2585  HG1 THR A 749      59.410  57.020  70.510  1.00  0.00           H
ATOM   2586  CG2 THR A 749      59.510  54.770  72.740  1.00  0.00           C
ATOM   2587 HG21 THR A 749      58.840  55.330  73.430  1.00  0.00           H
ATOM   2588 HG22 THR A 749      60.230  54.300  73.430  1.00  0.00           H
ATOM   2589 HG23 THR A 749      59.000  53.920  72.230  1.00  0.00           H
ATOM   2590  C   THR A 749      62.040  56.240  73.100  1.00  0.00           C
ATOM   2591  O   THR A 749      62.070  55.820  74.240  1.00  0.00           O
ATOM   2592  N   TYR A 750      63.170  56.120  72.280  1.00  0.00           N
ATOM   2593  HN  TYR A 750      63.160  56.550  71.380  1.00  0.00           H
ATOM   2594  CA  TYR A 750      64.470  55.460  72.480  1.00  0.00           C
ATOM   2595  HA  TYR A 750      64.510  55.090  73.500  1.00  0.00           H
ATOM   2596  CB  TYR A 750      64.520  54.230  71.480  1.00  0.00           C
ATOM   2597  HB1 TYR A 750      65.340  53.500  71.630  1.00  0.00           H
ATOM   2598  HB2 TYR A 750      64.610  54.750  70.500  1.00  0.00           H
ATOM   2599  CG  TYR A 750      63.290  53.420  71.570  1.00  0.00           C
ATOM   2600  CD1 TYR A 750      63.100  52.620  72.690  1.00  0.00           C
ATOM   2601  HD1 TYR A 750      63.800  52.550  73.510  1.00  0.00           H
ATOM   2602  CE1 TYR A 750      62.060  51.700  72.800  1.00  0.00           C
ATOM   2603  HE1 TYR A 750      61.960  51.180  73.730  1.00  0.00           H
ATOM   2604  CZ  TYR A 750      61.070  51.680  71.820  1.00  0.00           C
ATOM   2605  OH  TYR A 750      60.070  50.760  71.870  1.00  0.00           O
ATOM   2606  HH  TYR A 750      59.570  50.890  71.060  1.00  0.00           H
ATOM   2607  CD2 TYR A 750      62.420  53.140  70.440  1.00  0.00           C
ATOM   2608  HD2 TYR A 750      62.710  53.600  69.510  1.00  0.00           H
ATOM   2609  CE2 TYR A 750      61.330  52.340  70.580  1.00  0.00           C
ATOM   2610  HE2 TYR A 750      60.600  52.240  69.790  1.00  0.00           H
ATOM   2611  C   TYR A 750      65.560  56.470  72.320  1.00  0.00           C
ATOM   2612  O   TYR A 750      65.530  57.450  71.590  1.00  0.00           O
ATOM   2613  N   ALA A 751      66.740  56.160  72.990  1.00  0.00           N
ATOM   2614  HN  ALA A 751      66.820  55.270  73.450  1.00  0.00           H
ATOM   2615  CA  ALA A 751      67.870  56.990  72.990  1.00  0.00           C
ATOM   2616  HA  ALA A 751      67.720  57.840  72.350  1.00  0.00           H
ATOM   2617  CB  ALA A 751      68.190  57.380  74.460  1.00  0.00           C
ATOM   2618  HB1 ALA A 751      67.300  57.920  74.830  1.00  0.00           H
ATOM   2619  HB2 ALA A 751      69.110  58.000  74.430  1.00  0.00           H
ATOM   2620  HB3 ALA A 751      68.470  56.620  75.230  1.00  0.00           H
ATOM   2621  C   ALA A 751      69.080  56.290  72.470  1.00  0.00           C
ATOM   2622  O   ALA A 751      69.270  55.140  72.860  1.00  0.00           O
ATOM   2623  N   PHE A 752      69.890  56.950  71.650  1.00  0.00           N
ATOM   2624  HN  PHE A 752      69.740  57.920  71.540  1.00  0.00           H
ATOM   2625  CA  PHE A 752      71.050  56.390  70.930  1.00  0.00           C
ATOM   2626  HA  PHE A 752      70.620  55.610  70.320  1.00  0.00           H
ATOM   2627  CB  PHE A 752      71.490  57.530  69.920  1.00  0.00           C
ATOM   2628  HB1 PHE A 752      71.750  58.380  70.590  1.00  0.00           H
ATOM   2629  HB2 PHE A 752      70.650  57.830  69.250  1.00  0.00           H
ATOM   2630  CG  PHE A 752      72.670  57.190  69.170  1.00  0.00           C
ATOM   2631  CD1 PHE A 752      73.970  57.360  69.650  1.00  0.00           C
ATOM   2632  HD1 PHE A 752      74.000  57.620  70.700  1.00  0.00           H
ATOM   2633  CE1 PHE A 752      75.090  57.190  68.800  1.00  0.00           C
ATOM   2634  HE1 PHE A 752      76.060  57.450  69.190  1.00  0.00           H
ATOM   2635  CZ  PHE A 752      74.930  56.770  67.490  1.00  0.00           C
ATOM   2636  HZ  PHE A 752      75.760  56.490  66.860  1.00  0.00           H
ATOM   2637  CD2 PHE A 752      72.520  56.830  67.890  1.00  0.00           C
ATOM   2638  HD2 PHE A 752      71.600  56.870  67.310  1.00  0.00           H
ATOM   2639  CE2 PHE A 752      73.640  56.600  67.030  1.00  0.00           C
ATOM   2640  HE2 PHE A 752      73.680  56.110  66.070  1.00  0.00           H
ATOM   2641  C   PHE A 752      72.190  55.790  71.810  1.00  0.00           C
ATOM   2642  O   PHE A 752      72.480  56.380  72.890  1.00  0.00           O
ATOM   2643  N   PRO A 822      73.050  54.850  71.480  1.00  0.00           N
ATOM   2644  CD  PRO A 822      74.210  54.580  72.260  1.00  0.00           C
ATOM   2645  HD1 PRO A 822      73.910  54.340  73.300  1.00  0.00           H
ATOM   2646  HD2 PRO A 822      74.870  55.480  72.320  1.00  0.00           H
ATOM   2647  CA  PRO A 822      72.970  54.030  70.320  1.00  0.00           C
ATOM   2648  HA  PRO A 822      72.640  54.640  69.480  1.00  0.00           H
ATOM   2649  CB  PRO A 822      74.370  53.570  70.130  1.00  0.00           C
ATOM   2650  HB1 PRO A 822      74.830  54.430  69.590  1.00  0.00           H
ATOM   2651  HB2 PRO A 822      74.340  52.620  69.550  1.00  0.00           H
ATOM   2652  CG  PRO A 822      74.900  53.450  71.570  1.00  0.00           C
ATOM   2653  HG1 PRO A 822      74.590  52.520  72.080  1.00  0.00           H
ATOM   2654  HG2 PRO A 822      76.000  53.580  71.570  1.00  0.00           H
ATOM   2655  C   PRO A 822      71.860  52.980  70.560  1.00  0.00           C
ATOM   2656  O   PRO A 822      70.870  53.010  69.790  1.00  0.00           O
ATOM   2657  N   ASP A 823      72.060  52.000  71.490  1.00  0.00           N
ATOM   2658  HN  ASP A 823      72.890  52.040  72.050  1.00  0.00           H
ATOM   2659  CA  ASP A 823      71.140  50.950  71.770  1.00  0.00           C
ATOM   2660  HA  ASP A 823      71.740  50.050  71.830  1.00  0.00           H
ATOM   2661  CB  ASP A 823      70.440  51.140  73.150  1.00  0.00           C
ATOM   2662  HB1 ASP A 823      69.740  50.310  73.340  1.00  0.00           H
ATOM   2663  HB2 ASP A 823      69.900  52.110  73.040  1.00  0.00           H
ATOM   2664  CG  ASP A 823      71.480  51.150  74.240  1.00  0.00           C
ATOM   2665  OD1 ASP A 823      71.220  51.800  75.280  1.00  0.00           O
ATOM   2666  OD2 ASP A 823      72.370  50.300  74.170  1.00  0.00           O
ATOM   2667  C   ASP A 823      70.200  50.460  70.670  1.00  0.00           C
ATOM   2668  O   ASP A 823      70.590  50.210  69.520  1.00  0.00           O
ATOM   2669  N   VAL A 824      68.930  50.320  71.020  1.00  0.00           N
ATOM   2670  HN  VAL A 824      68.680  50.590  71.940  1.00  0.00           H
ATOM   2671  CA  VAL A 824      67.830  50.070  70.120  1.00  0.00           C
ATOM   2672  HA  VAL A 824      68.080  49.140  69.630  1.00  0.00           H
ATOM   2673  CB  VAL A 824      66.570  49.950  70.980  1.00  0.00           C
ATOM   2674  HB  VAL A 824      66.340  50.880  71.540  1.00  0.00           H
ATOM   2675  CG1 VAL A 824      65.290  49.660  70.140  1.00  0.00           C
ATOM   2676 HG11 VAL A 824      65.340  50.210  69.170  1.00  0.00           H
ATOM   2677 HG12 VAL A 824      64.320  49.780  70.670  1.00  0.00           H
ATOM   2678 HG13 VAL A 824      65.350  48.610  69.780  1.00  0.00           H
ATOM   2679  CG2 VAL A 824      66.610  48.890  72.030  1.00  0.00           C
ATOM   2680 HG21 VAL A 824      66.870  47.930  71.530  1.00  0.00           H
ATOM   2681 HG22 VAL A 824      65.680  48.820  72.620  1.00  0.00           H
ATOM   2682 HG23 VAL A 824      67.430  49.160  72.740  1.00  0.00           H
ATOM   2683  C   VAL A 824      67.750  50.970  68.810  1.00  0.00           C
ATOM   2684  O   VAL A 824      67.860  50.450  67.710  1.00  0.00           O
ATOM   2685  N   LEU A 825      67.680  52.300  69.000  1.00  0.00           N
ATOM   2686  HN  LEU A 825      67.720  52.520  69.970  1.00  0.00           H
ATOM   2687  CA  LEU A 825      67.590  53.330  67.910  1.00  0.00           C
ATOM   2688  HA  LEU A 825      66.640  53.250  67.390  1.00  0.00           H
ATOM   2689  CB  LEU A 825      67.730  54.710  68.620  1.00  0.00           C
ATOM   2690  HB1 LEU A 825      68.660  54.770  69.210  1.00  0.00           H
ATOM   2691  HB2 LEU A 825      67.000  54.810  69.440  1.00  0.00           H
ATOM   2692  CG  LEU A 825      67.630  55.980  67.740  1.00  0.00           C
ATOM   2693  HG  LEU A 825      68.520  56.150  67.080  1.00  0.00           H
ATOM   2694  CD1 LEU A 825      66.440  55.940  66.740  1.00  0.00           C
ATOM   2695 HD11 LEU A 825      66.670  55.290  65.860  1.00  0.00           H
ATOM   2696 HD12 LEU A 825      66.460  56.950  66.270  1.00  0.00           H
ATOM   2697 HD13 LEU A 825      65.480  55.650  67.230  1.00  0.00           H
ATOM   2698  CD2 LEU A 825      67.620  57.240  68.650  1.00  0.00           C
ATOM   2699 HD21 LEU A 825      68.500  57.320  69.320  1.00  0.00           H
ATOM   2700 HD22 LEU A 825      66.720  57.310  69.310  1.00  0.00           H
ATOM   2701 HD23 LEU A 825      67.510  58.160  68.050  1.00  0.00           H
ATOM   2702  C   LEU A 825      68.620  53.110  66.790  1.00  0.00           C
ATOM   2703  O   LEU A 825      68.250  53.090  65.620  1.00  0.00           O
ATOM   2704  N   PHE A 826      69.950  53.050  67.160  1.00  0.00           N
ATOM   2705  HN  PHE A 826      70.130  53.100  68.150  1.00  0.00           H
ATOM   2706  CA  PHE A 826      71.030  52.750  66.310  1.00  0.00           C
ATOM   2707  HA  PHE A 826      70.940  53.530  65.560  1.00  0.00           H
ATOM   2708  CB  PHE A 826      72.400  52.900  67.030  1.00  0.00           C
ATOM   2709  HB1 PHE A 826      72.340  52.050  67.750  1.00  0.00           H
ATOM   2710  HB2 PHE A 826      72.440  53.930  67.460  1.00  0.00           H
ATOM   2711  CG  PHE A 826      73.590  52.780  66.140  1.00  0.00           C
ATOM   2712  CD1 PHE A 826      74.720  52.010  66.450  1.00  0.00           C
ATOM   2713  HD1 PHE A 826      74.820  51.390  67.330  1.00  0.00           H
ATOM   2714  CE1 PHE A 826      75.870  51.960  65.630  1.00  0.00           C
ATOM   2715  HE1 PHE A 826      76.740  51.470  66.050  1.00  0.00           H
ATOM   2716  CZ  PHE A 826      75.970  52.870  64.640  1.00  0.00           C
ATOM   2717  HZ  PHE A 826      76.920  52.950  64.140  1.00  0.00           H
ATOM   2718  CD2 PHE A 826      73.740  53.590  64.990  1.00  0.00           C
ATOM   2719  HD2 PHE A 826      72.930  54.290  64.790  1.00  0.00           H
ATOM   2720  CE2 PHE A 826      74.960  53.750  64.290  1.00  0.00           C
ATOM   2721  HE2 PHE A 826      74.990  54.460  63.470  1.00  0.00           H
ATOM   2722  C   PHE A 826      70.910  51.500  65.510  1.00  0.00           C
ATOM   2723  O   PHE A 826      71.180  51.580  64.330  1.00  0.00           O
ATOM   2724  N   TRP A 827      70.490  50.410  66.080  1.00  0.00           N
ATOM   2725  HN  TRP A 827      70.290  50.370  67.070  1.00  0.00           H
ATOM   2726  CA  TRP A 827      70.260  49.210  65.430  1.00  0.00           C
ATOM   2727  HA  TRP A 827      71.020  49.070  64.680  1.00  0.00           H
ATOM   2728  CB  TRP A 827      70.200  47.960  66.420  1.00  0.00           C
ATOM   2729  HB1 TRP A 827      69.880  47.050  65.860  1.00  0.00           H
ATOM   2730  HB2 TRP A 827      69.490  48.220  67.230  1.00  0.00           H
ATOM   2731  CG  TRP A 827      71.480  47.560  67.050  1.00  0.00           C
ATOM   2732  CD1 TRP A 827      71.830  47.450  68.380  1.00  0.00           C
ATOM   2733  HD1 TRP A 827      71.170  47.660  69.210  1.00  0.00           H
ATOM   2734  NE1 TRP A 827      73.080  46.960  68.520  1.00  0.00           N
ATOM   2735  HE1 TRP A 827      73.640  46.950  69.320  1.00  0.00           H
ATOM   2736  CE2 TRP A 827      73.650  46.770  67.310  1.00  0.00           C
ATOM   2737  CD2 TRP A 827      72.640  47.110  66.310  1.00  0.00           C
ATOM   2738  CE3 TRP A 827      72.950  46.910  64.990  1.00  0.00           C
ATOM   2739  HE3 TRP A 827      72.170  46.980  64.240  1.00  0.00           H
ATOM   2740  CZ3 TRP A 827      74.310  46.660  64.630  1.00  0.00           C
ATOM   2741  HZ3 TRP A 827      74.530  46.500  63.580  1.00  0.00           H
ATOM   2742  CZ2 TRP A 827      74.910  46.270  66.920  1.00  0.00           C
ATOM   2743  HZ2 TRP A 827      75.620  45.890  67.650  1.00  0.00           H
ATOM   2744  CH2 TRP A 827      75.260  46.270  65.540  1.00  0.00           C
ATOM   2745  HH2 TRP A 827      76.250  46.060  65.160  1.00  0.00           H
ATOM   2746  C   TRP A 827      68.920  49.280  64.560  1.00  0.00           C
ATOM   2747  O   TRP A 827      68.990  48.920  63.460  1.00  0.00           O
ATOM   2748  N   CYS A 828      67.800  49.900  65.010  1.00  0.00           N
ATOM   2749  HN  CYS A 828      67.680  50.290  65.920  1.00  0.00           H
ATOM   2750  CA  CYS A 828      66.650  50.110  64.120  1.00  0.00           C
ATOM   2751  HA  CYS A 828      66.350  49.180  63.670  1.00  0.00           H
ATOM   2752  CB  CYS A 828      65.500  50.800  64.910  1.00  0.00           C
ATOM   2753  HB1 CYS A 828      64.710  51.220  64.250  1.00  0.00           H
ATOM   2754  HB2 CYS A 828      65.990  51.590  65.530  1.00  0.00           H
ATOM   2755  SG  CYS A 828      64.770  49.750  66.140  1.00  0.00           S
ATOM   2756  HG1 CYS A 828      65.870  49.250  66.650  1.00  0.00           H
ATOM   2757  C   CYS A 828      66.900  51.010  62.860  1.00  0.00           C
ATOM   2758  O   CYS A 828      66.400  50.700  61.770  1.00  0.00           O
ATOM   2759  N   VAL A 829      67.670  52.050  63.050  1.00  0.00           N
ATOM   2760  HN  VAL A 829      68.110  52.210  63.930  1.00  0.00           H
ATOM   2761  CA  VAL A 829      68.110  52.950  61.980  1.00  0.00           C
ATOM   2762  HA  VAL A 829      67.240  53.320  61.470  1.00  0.00           H
ATOM   2763  CB  VAL A 829      68.720  54.130  62.680  1.00  0.00           C
ATOM   2764  HB  VAL A 829      69.340  53.800  63.540  1.00  0.00           H
ATOM   2765  CG1 VAL A 829      69.610  54.890  61.720  1.00  0.00           C
ATOM   2766 HG11 VAL A 829      70.400  54.190  61.380  1.00  0.00           H
ATOM   2767 HG12 VAL A 829      70.000  55.840  62.140  1.00  0.00           H
ATOM   2768 HG13 VAL A 829      69.020  55.150  60.810  1.00  0.00           H
ATOM   2769  CG2 VAL A 829      67.600  55.070  63.210  1.00  0.00           C
ATOM   2770 HG21 VAL A 829      68.070  56.000  63.550  1.00  0.00           H
ATOM   2771 HG22 VAL A 829      67.110  54.650  64.120  1.00  0.00           H
ATOM   2772 HG23 VAL A 829      66.800  55.240  62.450  1.00  0.00           H
ATOM   2773  C   VAL A 829      68.940  52.260  60.910  1.00  0.00           C
ATOM   2774  O   VAL A 829      68.720  52.270  59.750  1.00  0.00           O
ATOM   2775  N   ILE A 830      70.030  51.500  61.320  1.00  0.00           N
ATOM   2776  HN  ILE A 830      70.160  51.270  62.270  1.00  0.00           H
ATOM   2777  CA  ILE A 830      70.690  50.600  60.360  1.00  0.00           C
ATOM   2778  HA  ILE A 830      71.060  51.260  59.600  1.00  0.00           H
ATOM   2779  CB  ILE A 830      71.970  50.030  61.000  1.00  0.00           C
ATOM   2780  HB  ILE A 830      71.650  49.460  61.890  1.00  0.00           H
ATOM   2781  CG2 ILE A 830      72.730  49.030  60.110  1.00  0.00           C
ATOM   2782 HG21 ILE A 830      72.070  48.280  59.620  1.00  0.00           H
ATOM   2783 HG22 ILE A 830      73.430  48.370  60.680  1.00  0.00           H
ATOM   2784 HG23 ILE A 830      73.240  49.630  59.320  1.00  0.00           H
ATOM   2785  CG1 ILE A 830      72.950  51.110  61.470  1.00  0.00           C
ATOM   2786 HG11 ILE A 830      72.520  51.890  62.140  1.00  0.00           H
ATOM   2787 HG12 ILE A 830      73.370  51.650  60.590  1.00  0.00           H
ATOM   2788  CD  ILE A 830      74.190  50.560  62.300  1.00  0.00           C
ATOM   2789  HD1 ILE A 830      74.680  49.760  61.710  1.00  0.00           H
ATOM   2790  HD2 ILE A 830      73.730  50.180  63.240  1.00  0.00           H
ATOM   2791  HD3 ILE A 830      74.810  51.390  62.700  1.00  0.00           H
ATOM   2792  C   ILE A 830      69.720  49.570  59.620  1.00  0.00           C
ATOM   2793  O   ILE A 830      69.800  49.450  58.410  1.00  0.00           O
ATOM   2794  N   LEU A 831      68.980  48.900  60.460  1.00  0.00           N
ATOM   2795  HN  LEU A 831      69.070  49.020  61.450  1.00  0.00           H
ATOM   2796  CA  LEU A 831      68.130  47.850  60.020  1.00  0.00           C
ATOM   2797  HA  LEU A 831      68.770  47.150  59.490  1.00  0.00           H
ATOM   2798  CB  LEU A 831      67.570  47.140  61.260  1.00  0.00           C
ATOM   2799  HB1 LEU A 831      66.820  47.780  61.780  1.00  0.00           H
ATOM   2800  HB2 LEU A 831      68.390  47.040  61.990  1.00  0.00           H
ATOM   2801  CG  LEU A 831      66.980  45.700  61.110  1.00  0.00           C
ATOM   2802  HG  LEU A 831      66.310  45.680  60.210  1.00  0.00           H
ATOM   2803  CD1 LEU A 831      68.170  44.710  60.920  1.00  0.00           C
ATOM   2804 HD11 LEU A 831      67.700  43.710  60.830  1.00  0.00           H
ATOM   2805 HD12 LEU A 831      68.900  44.860  61.760  1.00  0.00           H
ATOM   2806 HD13 LEU A 831      68.710  44.790  59.960  1.00  0.00           H
ATOM   2807  CD2 LEU A 831      66.080  45.340  62.360  1.00  0.00           C
ATOM   2808 HD21 LEU A 831      66.710  45.400  63.280  1.00  0.00           H
ATOM   2809 HD22 LEU A 831      65.590  44.400  62.060  1.00  0.00           H
ATOM   2810 HD23 LEU A 831      65.210  45.990  62.520  1.00  0.00           H
ATOM   2811  C   LEU A 831      67.030  48.320  59.040  1.00  0.00           C
ATOM   2812  O   LEU A 831      66.760  47.710  58.010  1.00  0.00           O
ATOM   2813  N   PHE A 832      66.390  49.440  59.340  1.00  0.00           N
ATOM   2814  HN  PHE A 832      66.510  49.730  60.280  1.00  0.00           H
ATOM   2815  CA  PHE A 832      65.430  50.120  58.490  1.00  0.00           C
ATOM   2816  HA  PHE A 832      64.560  49.510  58.280  1.00  0.00           H
ATOM   2817  CB  PHE A 832      64.950  51.480  59.140  1.00  0.00           C
ATOM   2818  HB1 PHE A 832      65.860  52.080  59.340  1.00  0.00           H
ATOM   2819  HB2 PHE A 832      64.520  51.320  60.160  1.00  0.00           H
ATOM   2820  CG  PHE A 832      63.920  52.180  58.380  1.00  0.00           C
ATOM   2821  CD1 PHE A 832      62.610  51.710  58.390  1.00  0.00           C
ATOM   2822  HD1 PHE A 832      62.480  50.750  58.870  1.00  0.00           H
ATOM   2823  CE1 PHE A 832      61.620  52.440  57.620  1.00  0.00           C
ATOM   2824  HE1 PHE A 832      60.610  52.100  57.480  1.00  0.00           H
ATOM   2825  CZ  PHE A 832      61.920  53.620  56.990  1.00  0.00           C
ATOM   2826  HZ  PHE A 832      61.110  54.070  56.440  1.00  0.00           H
ATOM   2827  CD2 PHE A 832      64.250  53.410  57.710  1.00  0.00           C
ATOM   2828  HD2 PHE A 832      65.280  53.740  57.720  1.00  0.00           H
ATOM   2829  CE2 PHE A 832      63.240  54.060  57.020  1.00  0.00           C
ATOM   2830  HE2 PHE A 832      63.520  54.920  56.430  1.00  0.00           H
ATOM   2831  C   PHE A 832      66.020  50.470  57.050  1.00  0.00           C
ATOM   2832  O   PHE A 832      65.440  50.060  56.040  1.00  0.00           O
ATOM   2833  N   PHE A 833      67.100  51.240  56.970  1.00  0.00           N
ATOM   2834  HN  PHE A 833      67.610  51.570  57.750  1.00  0.00           H
ATOM   2835  CA  PHE A 833      67.760  51.420  55.690  1.00  0.00           C
ATOM   2836  HA  PHE A 833      66.940  51.720  55.060  1.00  0.00           H
ATOM   2837  CB  PHE A 833      68.680  52.660  55.860  1.00  0.00           C
ATOM   2838  HB1 PHE A 833      69.250  52.690  54.910  1.00  0.00           H
ATOM   2839  HB2 PHE A 833      69.450  52.600  56.660  1.00  0.00           H
ATOM   2840  CG  PHE A 833      67.900  53.940  56.030  1.00  0.00           C
ATOM   2841  CD1 PHE A 833      68.060  54.600  57.290  1.00  0.00           C
ATOM   2842  HD1 PHE A 833      68.780  54.320  58.050  1.00  0.00           H
ATOM   2843  CE1 PHE A 833      67.340  55.850  57.490  1.00  0.00           C
ATOM   2844  HE1 PHE A 833      67.590  56.450  58.350  1.00  0.00           H
ATOM   2845  CZ  PHE A 833      66.420  56.330  56.510  1.00  0.00           C
ATOM   2846  HZ  PHE A 833      65.880  57.260  56.580  1.00  0.00           H
ATOM   2847  CD2 PHE A 833      66.970  54.420  55.080  1.00  0.00           C
ATOM   2848  HD2 PHE A 833      66.870  53.890  54.140  1.00  0.00           H
ATOM   2849  CE2 PHE A 833      66.320  55.640  55.330  1.00  0.00           C
ATOM   2850  HE2 PHE A 833      65.670  56.110  54.610  1.00  0.00           H
ATOM   2851  C   PHE A 833      68.390  50.230  55.020  1.00  0.00           C
ATOM   2852  O   PHE A 833      68.170  50.030  53.850  1.00  0.00           O
ATOM   2853  N   THR A 834      69.100  49.400  55.770  1.00  0.00           N
ATOM   2854  HN  THR A 834      69.320  49.610  56.720  1.00  0.00           H
ATOM   2855  CA  THR A 834      69.720  48.230  55.230  1.00  0.00           C
ATOM   2856  HA  THR A 834      70.350  48.520  54.400  1.00  0.00           H
ATOM   2857  CB  THR A 834      70.810  47.550  56.050  1.00  0.00           C
ATOM   2858  HB  THR A 834      71.300  46.770  55.440  1.00  0.00           H
ATOM   2859  OG1 THR A 834      70.340  47.010  57.280  1.00  0.00           O
ATOM   2860  HG1 THR A 834      70.020  47.760  57.790  1.00  0.00           H
ATOM   2861  CG2 THR A 834      71.880  48.650  56.250  1.00  0.00           C
ATOM   2862 HG21 THR A 834      72.860  48.280  56.630  1.00  0.00           H
ATOM   2863 HG22 THR A 834      71.530  49.420  56.980  1.00  0.00           H
ATOM   2864 HG23 THR A 834      72.120  49.130  55.280  1.00  0.00           H
ATOM   2865  C   THR A 834      68.720  47.100  54.800  1.00  0.00           C
ATOM   2866  O   THR A 834      69.030  46.360  53.860  1.00  0.00           O
ATOM   2867  N   THR A 835      67.550  46.980  55.430  1.00  0.00           N
ATOM   2868  HN  THR A 835      67.500  47.500  56.280  1.00  0.00           H
ATOM   2869  CA  THR A 835      66.480  46.230  54.790  1.00  0.00           C
ATOM   2870  HA  THR A 835      66.800  45.210  54.630  1.00  0.00           H
ATOM   2871  CB  THR A 835      65.100  46.250  55.540  1.00  0.00           C
ATOM   2872  HB  THR A 835      64.660  47.260  55.650  1.00  0.00           H
ATOM   2873  OG1 THR A 835      65.360  45.550  56.750  1.00  0.00           O
ATOM   2874  HG1 THR A 835      65.980  46.090  57.250  1.00  0.00           H
ATOM   2875  CG2 THR A 835      64.120  45.270  54.780  1.00  0.00           C
ATOM   2876 HG21 THR A 835      63.260  45.210  55.490  1.00  0.00           H
ATOM   2877 HG22 THR A 835      64.640  44.290  54.750  1.00  0.00           H
ATOM   2878 HG23 THR A 835      63.760  45.650  53.800  1.00  0.00           H
ATOM   2879  C   THR A 835      66.150  46.710  53.390  1.00  0.00           C
ATOM   2880  O   THR A 835      66.010  45.950  52.380  1.00  0.00           O
ATOM   2881  N   PHE A 836      66.000  48.020  53.290  1.00  0.00           N
ATOM   2882  HN  PHE A 836      66.390  48.570  54.040  1.00  0.00           H
ATOM   2883  CA  PHE A 836      65.630  48.700  52.020  1.00  0.00           C
ATOM   2884  HA  PHE A 836      64.770  48.270  51.540  1.00  0.00           H
ATOM   2885  CB  PHE A 836      65.210  50.180  52.430  1.00  0.00           C
ATOM   2886  HB1 PHE A 836      65.970  50.590  53.120  1.00  0.00           H
ATOM   2887  HB2 PHE A 836      64.210  50.120  52.930  1.00  0.00           H
ATOM   2888  CG  PHE A 836      65.190  51.150  51.290  1.00  0.00           C
ATOM   2889  CD1 PHE A 836      64.210  51.050  50.230  1.00  0.00           C
ATOM   2890  HD1 PHE A 836      63.530  50.230  50.430  1.00  0.00           H
ATOM   2891  CE1 PHE A 836      64.210  51.870  49.110  1.00  0.00           C
ATOM   2892  HE1 PHE A 836      63.530  51.620  48.300  1.00  0.00           H
ATOM   2893  CZ  PHE A 836      65.150  52.950  49.010  1.00  0.00           C
ATOM   2894  HZ  PHE A 836      65.330  53.570  48.150  1.00  0.00           H
ATOM   2895  CD2 PHE A 836      66.050  52.200  51.300  1.00  0.00           C
ATOM   2896  HD2 PHE A 836      66.760  52.400  52.100  1.00  0.00           H
ATOM   2897  CE2 PHE A 836      65.970  53.140  50.150  1.00  0.00           C
ATOM   2898  HE2 PHE A 836      66.580  54.010  50.100  1.00  0.00           H
ATOM   2899  C   PHE A 836      66.720  48.600  51.000  1.00  0.00           C
ATOM   2900  O   PHE A 836      66.470  48.330  49.870  1.00  0.00           O
ATOM   2901  N   PHE A 837      68.000  48.720  51.350  1.00  0.00           N
ATOM   2902  HN  PHE A 837      68.190  49.050  52.270  1.00  0.00           H
ATOM   2903  CA  PHE A 837      69.080  48.550  50.360  1.00  0.00           C
ATOM   2904  HA  PHE A 837      68.720  49.000  49.440  1.00  0.00           H
ATOM   2905  CB  PHE A 837      70.430  49.010  50.840  1.00  0.00           C
ATOM   2906  HB1 PHE A 837      71.150  49.050  50.010  1.00  0.00           H
ATOM   2907  HB2 PHE A 837      70.830  48.360  51.650  1.00  0.00           H
ATOM   2908  CG  PHE A 837      70.360  50.370  51.420  1.00  0.00           C
ATOM   2909  CD1 PHE A 837      71.150  50.710  52.530  1.00  0.00           C
ATOM   2910  HD1 PHE A 837      71.910  50.050  52.900  1.00  0.00           H
ATOM   2911  CE1 PHE A 837      71.070  52.030  53.080  1.00  0.00           C
ATOM   2912  HE1 PHE A 837      71.680  52.290  53.930  1.00  0.00           H
ATOM   2913  CZ  PHE A 837      70.280  52.970  52.410  1.00  0.00           C
ATOM   2914  HZ  PHE A 837      70.190  53.920  52.920  1.00  0.00           H
ATOM   2915  CD2 PHE A 837      69.570  51.370  50.800  1.00  0.00           C
ATOM   2916  HD2 PHE A 837      69.000  51.100  49.930  1.00  0.00           H
ATOM   2917  CE2 PHE A 837      69.500  52.690  51.310  1.00  0.00           C
ATOM   2918  HE2 PHE A 837      68.810  53.450  50.960  1.00  0.00           H
ATOM   2919  C   PHE A 837      69.230  47.080  50.000  1.00  0.00           C
ATOM   2920  O   PHE A 837      69.490  46.760  48.870  1.00  0.00           O
ATOM   2921  N   LEU A 838      69.110  46.130  51.000  1.00  0.00           N
ATOM   2922  HN  LEU A 838      69.010  46.370  51.970  1.00  0.00           H
ATOM   2923  CA  LEU A 838      69.200  44.640  50.730  1.00  0.00           C
ATOM   2924  HA  LEU A 838      70.130  44.510  50.190  1.00  0.00           H
ATOM   2925  CB  LEU A 838      69.150  43.890  52.130  1.00  0.00           C
ATOM   2926  HB1 LEU A 838      68.140  44.090  52.550  1.00  0.00           H
ATOM   2927  HB2 LEU A 838      69.870  44.300  52.870  1.00  0.00           H
ATOM   2928  CG  LEU A 838      69.100  42.330  52.220  1.00  0.00           C
ATOM   2929  HG  LEU A 838      68.080  42.060  51.910  1.00  0.00           H
ATOM   2930  CD1 LEU A 838      70.210  41.580  51.430  1.00  0.00           C
ATOM   2931 HD11 LEU A 838      71.150  41.840  51.960  1.00  0.00           H
ATOM   2932 HD12 LEU A 838      70.340  41.910  50.370  1.00  0.00           H
ATOM   2933 HD13 LEU A 838      70.160  40.480  51.580  1.00  0.00           H
ATOM   2934  CD2 LEU A 838      69.140  41.930  53.720  1.00  0.00           C
ATOM   2935 HD21 LEU A 838      70.170  41.990  54.140  1.00  0.00           H
ATOM   2936 HD22 LEU A 838      68.700  40.920  53.800  1.00  0.00           H
ATOM   2937 HD23 LEU A 838      68.590  42.660  54.350  1.00  0.00           H
ATOM   2938  C   LEU A 838      68.150  44.140  49.680  1.00  0.00           C
ATOM   2939  O   LEU A 838      68.510  43.490  48.670  1.00  0.00           O
ATOM   2940  N   SER A 839      66.920  44.600  49.890  1.00  0.00           N
ATOM   2941  HN  SER A 839      66.680  45.080  50.720  1.00  0.00           H
ATOM   2942  CA  SER A 839      65.870  44.390  48.860  1.00  0.00           C
ATOM   2943  HA  SER A 839      65.860  43.310  48.770  1.00  0.00           H
ATOM   2944  CB  SER A 839      64.520  44.840  49.270  1.00  0.00           C
ATOM   2945  HB1 SER A 839      64.240  44.050  50.000  1.00  0.00           H
ATOM   2946  HB2 SER A 839      63.710  44.730  48.520  1.00  0.00           H
ATOM   2947  OG  SER A 839      64.570  46.070  49.950  1.00  0.00           O
ATOM   2948  HG1 SER A 839      64.900  45.830  50.820  1.00  0.00           H
ATOM   2949  C   SER A 839      66.180  45.000  47.500  1.00  0.00           C
ATOM   2950  O   SER A 839      66.120  44.370  46.510  1.00  0.00           O
ATOM   2951  N   SER A 840      66.590  46.300  47.500  1.00  0.00           N
ATOM   2952  HN  SER A 840      66.580  46.670  48.420  1.00  0.00           H
ATOM   2953  CA  SER A 840      67.020  47.010  46.290  1.00  0.00           C
ATOM   2954  HA  SER A 840      66.150  46.910  45.660  1.00  0.00           H
ATOM   2955  CB  SER A 840      67.380  48.420  46.540  1.00  0.00           C
ATOM   2956  HB1 SER A 840      67.630  48.850  45.540  1.00  0.00           H
ATOM   2957  HB2 SER A 840      68.200  48.560  47.280  1.00  0.00           H
ATOM   2958  OG  SER A 840      66.300  49.120  47.010  1.00  0.00           O
ATOM   2959  HG1 SER A 840      66.190  48.870  47.930  1.00  0.00           H
ATOM   2960  C   SER A 840      68.280  46.350  45.450  1.00  0.00           C
ATOM   2961  O   SER A 840      68.310  46.350  44.190  1.00  0.00           O
ATOM   2962  N   PHE A 841      69.230  45.860  46.230  1.00  0.00           N
ATOM   2963  HN  PHE A 841      69.360  46.070  47.200  1.00  0.00           H
ATOM   2964  CA  PHE A 841      70.330  45.050  45.660  1.00  0.00           C
ATOM   2965  HA  PHE A 841      70.640  45.590  44.770  1.00  0.00           H
ATOM   2966  CB  PHE A 841      71.490  45.000  46.710  1.00  0.00           C
ATOM   2967  HB1 PHE A 841      71.150  44.630  47.690  1.00  0.00           H
ATOM   2968  HB2 PHE A 841      71.760  46.070  46.890  1.00  0.00           H
ATOM   2969  CG  PHE A 841      72.650  44.320  46.070  1.00  0.00           C
ATOM   2970  CD1 PHE A 841      73.650  44.960  45.310  1.00  0.00           C
ATOM   2971  HD1 PHE A 841      73.530  46.010  45.150  1.00  0.00           H
ATOM   2972  CE1 PHE A 841      74.790  44.240  44.950  1.00  0.00           C
ATOM   2973  HE1 PHE A 841      75.470  44.740  44.280  1.00  0.00           H
ATOM   2974  CZ  PHE A 841      74.940  42.890  45.310  1.00  0.00           C
ATOM   2975  HZ  PHE A 841      75.640  42.310  44.730  1.00  0.00           H
ATOM   2976  CD2 PHE A 841      72.890  42.950  46.490  1.00  0.00           C
ATOM   2977  HD2 PHE A 841      72.170  42.430  47.110  1.00  0.00           H
ATOM   2978  CE2 PHE A 841      74.000  42.210  46.070  1.00  0.00           C
ATOM   2979  HE2 PHE A 841      74.070  41.170  46.370  1.00  0.00           H
ATOM   2980  C   PHE A 841      69.800  43.720  44.980  1.00  0.00           C
ATOM   2981  O   PHE A 841      70.260  43.320  43.940  1.00  0.00           O
ATOM   2982  N   LEU A 842      68.960  42.960  45.660  1.00  0.00           N
ATOM   2983  HN  LEU A 842      68.640  43.250  46.560  1.00  0.00           H
ATOM   2984  CA  LEU A 842      68.590  41.620  45.190  1.00  0.00           C
ATOM   2985  HA  LEU A 842      69.510  41.240  44.780  1.00  0.00           H
ATOM   2986  CB  LEU A 842      68.050  40.750  46.300  1.00  0.00           C
ATOM   2987  HB1 LEU A 842      67.510  39.900  45.820  1.00  0.00           H
ATOM   2988  HB2 LEU A 842      67.330  41.360  46.890  1.00  0.00           H
ATOM   2989  CG  LEU A 842      69.130  40.250  47.280  1.00  0.00           C
ATOM   2990  HG  LEU A 842      69.530  41.140  47.820  1.00  0.00           H
ATOM   2991  CD1 LEU A 842      68.360  39.460  48.410  1.00  0.00           C
ATOM   2992 HD11 LEU A 842      69.130  38.870  48.960  1.00  0.00           H
ATOM   2993 HD12 LEU A 842      67.780  38.680  47.890  1.00  0.00           H
ATOM   2994 HD13 LEU A 842      67.770  40.140  49.060  1.00  0.00           H
ATOM   2995  CD2 LEU A 842      70.240  39.430  46.710  1.00  0.00           C
ATOM   2996 HD21 LEU A 842      69.880  38.450  46.340  1.00  0.00           H
ATOM   2997 HD22 LEU A 842      71.130  39.310  47.360  1.00  0.00           H
ATOM   2998 HD23 LEU A 842      70.640  40.010  45.850  1.00  0.00           H
ATOM   2999  C   LEU A 842      67.690  41.710  43.890  1.00  0.00           C
ATOM   3000  O   LEU A 842      67.760  40.870  42.980  1.00  0.00           O
ATOM   3001  N   LYS A 843      66.810  42.720  43.820  1.00  0.00           N
ATOM   3002  HN  LYS A 843      66.890  43.380  44.570  1.00  0.00           H
ATOM   3003  CA  LYS A 843      65.800  42.860  42.820  1.00  0.00           C
ATOM   3004  HA  LYS A 843      65.240  41.940  42.750  1.00  0.00           H
ATOM   3005  CB  LYS A 843      64.920  44.100  43.150  1.00  0.00           C
ATOM   3006  HB1 LYS A 843      65.550  45.010  43.120  1.00  0.00           H
ATOM   3007  HB2 LYS A 843      64.580  43.960  44.190  1.00  0.00           H
ATOM   3008  CG  LYS A 843      63.780  44.170  42.240  1.00  0.00           C
ATOM   3009  HG1 LYS A 843      64.030  44.340  41.180  1.00  0.00           H
ATOM   3010  HG2 LYS A 843      63.180  45.090  42.420  1.00  0.00           H
ATOM   3011  CD  LYS A 843      62.780  42.970  42.380  1.00  0.00           C
ATOM   3012  HD1 LYS A 843      62.630  42.670  43.450  1.00  0.00           H
ATOM   3013  HD2 LYS A 843      63.210  42.090  41.850  1.00  0.00           H
ATOM   3014  CE  LYS A 843      61.430  43.220  41.790  1.00  0.00           C
ATOM   3015  HE1 LYS A 843      61.540  43.490  40.720  1.00  0.00           H
ATOM   3016  HE2 LYS A 843      60.800  43.970  42.310  1.00  0.00           H
ATOM   3017  NZ  LYS A 843      60.610  41.970  41.800  1.00  0.00           N
ATOM   3018  HZ1 LYS A 843      60.570  41.560  42.750  1.00  0.00           H
ATOM   3019  HZ2 LYS A 843      61.030  41.220  41.200  1.00  0.00           H
ATOM   3020  HZ3 LYS A 843      59.650  42.170  41.450  1.00  0.00           H
ATOM   3021  C   LYS A 843      66.560  43.070  41.400  1.00  0.00           C
ATOM   3022  O   LYS A 843      66.160  42.490  40.380  1.00  0.00           O
ATOM   3023  N   GLN A 844      67.690  43.720  41.390  1.00  0.00           N
ATOM   3024  HN  GLN A 844      68.170  44.080  42.190  1.00  0.00           H
ATOM   3025  CA  GLN A 844      68.350  44.120  40.170  1.00  0.00           C
ATOM   3026  HA  GLN A 844      67.690  44.170  39.310  1.00  0.00           H
ATOM   3027  CB  GLN A 844      68.890  45.560  40.330  1.00  0.00           C
ATOM   3028  HB1 GLN A 844      69.240  45.810  39.310  1.00  0.00           H
ATOM   3029  HB2 GLN A 844      69.800  45.510  40.970  1.00  0.00           H
ATOM   3030  CG  GLN A 844      67.900  46.680  40.670  1.00  0.00           C
ATOM   3031  HG1 GLN A 844      68.330  47.560  40.150  1.00  0.00           H
ATOM   3032  HG2 GLN A 844      67.890  46.780  41.780  1.00  0.00           H
ATOM   3033  CD  GLN A 844      66.430  46.440  40.250  1.00  0.00           C
ATOM   3034  OE1 GLN A 844      65.400  46.520  40.940  1.00  0.00           O
ATOM   3035  NE2 GLN A 844      66.290  46.120  38.930  1.00  0.00           N
ATOM   3036 HE21 GLN A 844      65.360  45.950  38.590  1.00  0.00           H
ATOM   3037 HE22 GLN A 844      67.080  46.240  38.320  1.00  0.00           H
ATOM   3038  C   GLN A 844      69.490  43.200  39.920  1.00  0.00           C
ATOM   3039  O   GLN A 844      70.410  43.580  39.160  1.00  0.00           O
ATOM   3040  N   PHE A 845      69.530  42.010  40.520  1.00  0.00           N
ATOM   3041  HN  PHE A 845      68.850  41.870  41.240  1.00  0.00           H
ATOM   3042  CA  PHE A 845      70.550  41.010  40.400  1.00  0.00           C
ATOM   3043  HA  PHE A 845      71.490  41.530  40.330  1.00  0.00           H
ATOM   3044  CB  PHE A 845      70.370  40.170  41.640  1.00  0.00           C
ATOM   3045  HB1 PHE A 845      69.630  39.350  41.520  1.00  0.00           H
ATOM   3046  HB2 PHE A 845      70.090  40.860  42.470  1.00  0.00           H
ATOM   3047  CG  PHE A 845      71.640  39.490  41.980  1.00  0.00           C
ATOM   3048  CD1 PHE A 845      72.420  39.920  43.150  1.00  0.00           C
ATOM   3049  HD1 PHE A 845      72.090  40.680  43.840  1.00  0.00           H
ATOM   3050  CE1 PHE A 845      73.620  39.320  43.490  1.00  0.00           C
ATOM   3051  HE1 PHE A 845      74.160  39.610  44.380  1.00  0.00           H
ATOM   3052  CZ  PHE A 845      73.930  38.070  42.890  1.00  0.00           C
ATOM   3053  HZ  PHE A 845      74.940  37.710  43.080  1.00  0.00           H
ATOM   3054  CD2 PHE A 845      72.070  38.330  41.390  1.00  0.00           C
ATOM   3055  HD2 PHE A 845      71.660  37.980  40.450  1.00  0.00           H
ATOM   3056  CE2 PHE A 845      73.250  37.650  41.800  1.00  0.00           C
ATOM   3057  HE2 PHE A 845      73.450  36.810  41.140  1.00  0.00           H
ATOM   3058  C   PHE A 845      70.340  40.360  39.080  1.00  0.00           C
ATOM   3059  O   PHE A 845      71.230  39.720  38.550  1.00  0.00           O
ATOM   3060  N   LYS A 846      69.100  40.440  38.580  1.00  0.00           N
ATOM   3061  HN  LYS A 846      68.390  41.050  38.910  1.00  0.00           H
ATOM   3062  CA  LYS A 846      68.900  39.750  37.320  1.00  0.00           C
ATOM   3063  HA  LYS A 846      68.960  38.690  37.550  1.00  0.00           H
ATOM   3064  CB  LYS A 846      67.440  39.870  36.840  1.00  0.00           C
ATOM   3065  HB1 LYS A 846      66.820  39.160  37.420  1.00  0.00           H
ATOM   3066  HB2 LYS A 846      67.430  39.610  35.760  1.00  0.00           H
ATOM   3067  CG  LYS A 846      66.800  41.320  36.900  1.00  0.00           C
ATOM   3068  HG1 LYS A 846      67.410  42.140  36.470  1.00  0.00           H
ATOM   3069  HG2 LYS A 846      66.670  41.530  37.990  1.00  0.00           H
ATOM   3070  CD  LYS A 846      65.350  41.440  36.320  1.00  0.00           C
ATOM   3071  HD1 LYS A 846      64.770  40.530  36.580  1.00  0.00           H
ATOM   3072  HD2 LYS A 846      65.510  41.340  35.220  1.00  0.00           H
ATOM   3073  CE  LYS A 846      64.580  42.660  36.860  1.00  0.00           C
ATOM   3074  HE1 LYS A 846      65.200  43.580  36.870  1.00  0.00           H
ATOM   3075  HE2 LYS A 846      64.270  42.550  37.910  1.00  0.00           H
ATOM   3076  NZ  LYS A 846      63.340  42.880  36.040  1.00  0.00           N
ATOM   3077  HZ1 LYS A 846      63.370  42.250  35.220  1.00  0.00           H
ATOM   3078  HZ2 LYS A 846      63.320  43.870  35.730  1.00  0.00           H
ATOM   3079  HZ3 LYS A 846      62.470  42.680  36.580  1.00  0.00           H
ATOM   3080  C   LYS A 846      69.840  39.970  36.130  1.00  0.00           C
ATOM   3081  O   LYS A 846      70.020  39.060  35.330  1.00  0.00           O
ATOM   3082  N   THR A 847      70.400  41.210  35.950  1.00  0.00           N
ATOM   3083  HN  THR A 847      70.210  41.970  36.550  1.00  0.00           H
ATOM   3084  CA  THR A 847      71.240  41.580  34.840  1.00  0.00           C
ATOM   3085  HA  THR A 847      71.060  40.920  33.990  1.00  0.00           H
ATOM   3086  CB  THR A 847      71.060  43.090  34.390  1.00  0.00           C
ATOM   3087  HB  THR A 847      71.780  43.440  33.620  1.00  0.00           H
ATOM   3088  OG1 THR A 847      71.050  43.980  35.490  1.00  0.00           O
ATOM   3089  HG1 THR A 847      70.880  44.850  35.120  1.00  0.00           H
ATOM   3090  CG2 THR A 847      69.620  43.330  33.840  1.00  0.00           C
ATOM   3091 HG21 THR A 847      69.690  42.830  32.860  1.00  0.00           H
ATOM   3092 HG22 THR A 847      69.380  44.390  33.640  1.00  0.00           H
ATOM   3093 HG23 THR A 847      68.850  43.000  34.590  1.00  0.00           H
ATOM   3094  C   THR A 847      72.690  41.450  35.250  1.00  0.00           C
ATOM   3095  O   THR A 847      73.570  41.820  34.480  1.00  0.00           O
ATOM   3096  N   LYS A 848      73.020  40.930  36.420  1.00  0.00           N
ATOM   3097  HN  LYS A 848      72.490  40.560  37.180  1.00  0.00           H
ATOM   3098  CA  LYS A 848      74.450  41.110  36.820  1.00  0.00           C
ATOM   3099  HA  LYS A 848      74.790  42.010  36.320  1.00  0.00           H
ATOM   3100  CB  LYS A 848      74.500  41.200  38.370  1.00  0.00           C
ATOM   3101  HB1 LYS A 848      75.530  41.250  38.770  1.00  0.00           H
ATOM   3102  HB2 LYS A 848      73.930  40.320  38.720  1.00  0.00           H
ATOM   3103  CG  LYS A 848      73.790  42.360  39.100  1.00  0.00           C
ATOM   3104  HG1 LYS A 848      73.650  42.030  40.140  1.00  0.00           H
ATOM   3105  HG2 LYS A 848      72.730  42.500  38.840  1.00  0.00           H
ATOM   3106  CD  LYS A 848      74.410  43.740  38.680  1.00  0.00           C
ATOM   3107  HD1 LYS A 848      74.750  43.590  37.650  1.00  0.00           H
ATOM   3108  HD2 LYS A 848      75.290  43.870  39.340  1.00  0.00           H
ATOM   3109  CE  LYS A 848      73.430  44.920  38.760  1.00  0.00           C
ATOM   3110  HE1 LYS A 848      73.980  45.890  38.740  1.00  0.00           H
ATOM   3111  HE2 LYS A 848      72.810  44.690  39.660  1.00  0.00           H
ATOM   3112  NZ  LYS A 848      72.470  45.070  37.600  1.00  0.00           N
ATOM   3113  HZ1 LYS A 848      72.050  46.030  37.640  1.00  0.00           H
ATOM   3114  HZ2 LYS A 848      71.720  44.350  37.580  1.00  0.00           H
ATOM   3115  HZ3 LYS A 848      72.960  44.940  36.690  1.00  0.00           H
ATOM   3116  C   LYS A 848      75.300  39.960  36.310  1.00  0.00           C
ATOM   3117  O   LYS A 848      74.830  38.920  35.810  1.00  0.00           O
ATOM   3118  N   ARG A 849      76.640  40.120  36.360  1.00  0.00           N
ATOM   3119  HN  ARG A 849      76.960  41.000  36.710  1.00  0.00           H
ATOM   3120  CA  ARG A 849      77.650  39.220  35.850  1.00  0.00           C
ATOM   3121  HA  ARG A 849      77.430  39.190  34.790  1.00  0.00           H
ATOM   3122  CB  ARG A 849      79.050  39.830  35.970  1.00  0.00           C
ATOM   3123  HB1 ARG A 849      79.680  39.070  35.450  1.00  0.00           H
ATOM   3124  HB2 ARG A 849      79.520  39.960  36.980  1.00  0.00           H
ATOM   3125  CG  ARG A 849      79.230  41.170  35.340  1.00  0.00           C
ATOM   3126  HG1 ARG A 849      78.730  41.870  36.030  1.00  0.00           H
ATOM   3127  HG2 ARG A 849      78.630  41.340  34.410  1.00  0.00           H
ATOM   3128  CD  ARG A 849      80.750  41.610  35.180  1.00  0.00           C
ATOM   3129  HD1 ARG A 849      81.100  41.030  34.310  1.00  0.00           H
ATOM   3130  HD2 ARG A 849      81.240  41.370  36.150  1.00  0.00           H
ATOM   3131  NE  ARG A 849      80.860  43.050  34.780  1.00  0.00           N
ATOM   3132  HE  ARG A 849      80.020  43.580  34.650  1.00  0.00           H
ATOM   3133  CZ  ARG A 849      81.990  43.540  34.160  1.00  0.00           C
ATOM   3134  NH1 ARG A 849      81.990  44.780  33.630  1.00  0.00           N
ATOM   3135 HH11 ARG A 849      81.120  45.270  33.710  1.00  0.00           H
ATOM   3136 HH12 ARG A 849      82.810  45.320  33.470  1.00  0.00           H
ATOM   3137  NH2 ARG A 849      83.080  42.860  34.020  1.00  0.00           N
ATOM   3138 HH21 ARG A 849      83.190  42.000  34.530  1.00  0.00           H
ATOM   3139 HH22 ARG A 849      83.740  43.180  33.340  1.00  0.00           H
ATOM   3140  C   ARG A 849      77.610  37.790  36.360  1.00  0.00           C
ATOM   3141  O   ARG A 849      77.850  36.870  35.530  1.00  0.00           O
ATOM   3142  N   TYR A 850      77.250  37.560  37.580  1.00  0.00           N
ATOM   3143  HN  TYR A 850      76.970  38.280  38.210  1.00  0.00           H
ATOM   3144  CA  TYR A 850      77.510  36.330  38.270  1.00  0.00           C
ATOM   3145  HA  TYR A 850      78.120  35.720  37.620  1.00  0.00           H
ATOM   3146  CB  TYR A 850      78.370  36.680  39.540  1.00  0.00           C
ATOM   3147  HB1 TYR A 850      78.320  35.800  40.210  1.00  0.00           H
ATOM   3148  HB2 TYR A 850      77.920  37.530  40.110  1.00  0.00           H
ATOM   3149  CG  TYR A 850      79.840  37.040  39.420  1.00  0.00           C
ATOM   3150  CD1 TYR A 850      80.550  36.840  38.270  1.00  0.00           C
ATOM   3151  HD1 TYR A 850      80.120  36.460  37.350  1.00  0.00           H
ATOM   3152  CE1 TYR A 850      81.840  37.420  38.080  1.00  0.00           C
ATOM   3153  HE1 TYR A 850      82.270  37.420  37.090  1.00  0.00           H
ATOM   3154  CZ  TYR A 850      82.390  38.070  39.210  1.00  0.00           C
ATOM   3155  OH  TYR A 850      83.710  38.610  39.190  1.00  0.00           O
ATOM   3156  HH  TYR A 850      84.090  38.570  38.310  1.00  0.00           H
ATOM   3157  CD2 TYR A 850      80.470  37.760  40.470  1.00  0.00           C
ATOM   3158  HD2 TYR A 850      80.040  37.890  41.460  1.00  0.00           H
ATOM   3159  CE2 TYR A 850      81.740  38.220  40.380  1.00  0.00           C
ATOM   3160  HE2 TYR A 850      82.340  38.540  41.220  1.00  0.00           H
ATOM   3161  C   TYR A 850      76.220  35.630  38.610  1.00  0.00           C
ATOM   3162  O   TYR A 850      75.200  36.220  38.980  1.00  0.00           O
ATOM   3163  N   PHE A 851      76.320  34.250  38.640  1.00  0.00           N
ATOM   3164  HN  PHE A 851      77.170  33.840  38.310  1.00  0.00           H
ATOM   3165  CA  PHE A 851      75.240  33.270  38.930  1.00  0.00           C
ATOM   3166  HA  PHE A 851      75.720  32.320  39.180  1.00  0.00           H
ATOM   3167  CB  PHE A 851      74.370  33.580  40.160  1.00  0.00           C
ATOM   3168  HB1 PHE A 851      73.630  32.770  40.330  1.00  0.00           H
ATOM   3169  HB2 PHE A 851      73.760  34.490  39.960  1.00  0.00           H
ATOM   3170  CG  PHE A 851      75.180  33.710  41.340  1.00  0.00           C
ATOM   3171  CD1 PHE A 851      75.580  34.930  41.840  1.00  0.00           C
ATOM   3172  HD1 PHE A 851      75.470  35.800  41.200  1.00  0.00           H
ATOM   3173  CE1 PHE A 851      76.250  35.000  43.120  1.00  0.00           C
ATOM   3174  HE1 PHE A 851      76.540  35.990  43.430  1.00  0.00           H
ATOM   3175  CZ  PHE A 851      76.410  33.850  43.880  1.00  0.00           C
ATOM   3176  HZ  PHE A 851      76.930  33.880  44.820  1.00  0.00           H
ATOM   3177  CD2 PHE A 851      75.390  32.530  42.160  1.00  0.00           C
ATOM   3178  HD2 PHE A 851      75.030  31.530  41.940  1.00  0.00           H
ATOM   3179  CE2 PHE A 851      76.000  32.640  43.410  1.00  0.00           C
ATOM   3180  HE2 PHE A 851      76.090  31.750  44.010  1.00  0.00           H
ATOM   3181  C   PHE A 851      74.370  33.020  37.710  1.00  0.00           C
ATOM   3182  O   PHE A 851      74.020  34.020  37.090  1.00  0.00           O
ATOM   3183  N   PRO A 852      74.060  31.780  37.290  1.00  0.00           N
ATOM   3184  CD  PRO A 852      74.210  30.570  38.180  1.00  0.00           C
ATOM   3185  HD1 PRO A 852      73.500  30.710  39.030  1.00  0.00           H
ATOM   3186  HD2 PRO A 852      75.250  30.450  38.550  1.00  0.00           H
ATOM   3187  CA  PRO A 852      73.110  31.470  36.170  1.00  0.00           C
ATOM   3188  HA  PRO A 852      73.720  31.680  35.300  1.00  0.00           H
ATOM   3189  CB  PRO A 852      72.830  29.930  36.250  1.00  0.00           C
ATOM   3190  HB1 PRO A 852      72.860  29.540  35.210  1.00  0.00           H
ATOM   3191  HB2 PRO A 852      71.910  29.740  36.840  1.00  0.00           H
ATOM   3192  CG  PRO A 852      73.950  29.510  37.150  1.00  0.00           C
ATOM   3193  HG1 PRO A 852      73.740  28.580  37.730  1.00  0.00           H
ATOM   3194  HG2 PRO A 852      74.870  29.400  36.520  1.00  0.00           H
ATOM   3195  C   PRO A 852      71.870  32.270  36.000  1.00  0.00           C
ATOM   3196  O   PRO A 852      71.310  32.630  37.020  1.00  0.00           O
ATOM   3197  N   THR A 853      71.370  32.510  34.790  1.00  0.00           N
ATOM   3198  HN  THR A 853      71.820  32.080  34.000  1.00  0.00           H
ATOM   3199  CA  THR A 853      70.320  33.390  34.370  1.00  0.00           C
ATOM   3200  HA  THR A 853      70.600  34.390  34.660  1.00  0.00           H
ATOM   3201  CB  THR A 853      70.030  33.280  32.810  1.00  0.00           C
ATOM   3202  HB  THR A 853      69.980  32.220  32.480  1.00  0.00           H
ATOM   3203  OG1 THR A 853      71.040  34.000  32.020  1.00  0.00           O
ATOM   3204  HG1 THR A 853      71.880  33.650  32.290  1.00  0.00           H
ATOM   3205  CG2 THR A 853      68.620  33.700  32.280  1.00  0.00           C
ATOM   3206 HG21 THR A 853      67.880  33.050  32.810  1.00  0.00           H
ATOM   3207 HG22 THR A 853      68.470  33.640  31.180  1.00  0.00           H
ATOM   3208 HG23 THR A 853      68.430  34.740  32.650  1.00  0.00           H
ATOM   3209  C   THR A 853      69.050  33.070  35.070  1.00  0.00           C
ATOM   3210  O   THR A 853      68.330  33.960  35.580  1.00  0.00           O
ATOM   3211  N   LYS A 854      68.800  31.770  35.230  1.00  0.00           N
ATOM   3212  HN  LYS A 854      69.330  31.100  34.710  1.00  0.00           H
ATOM   3213  CA  LYS A 854      67.640  31.290  36.000  1.00  0.00           C
ATOM   3214  HA  LYS A 854      66.800  31.920  35.740  1.00  0.00           H
ATOM   3215  CB  LYS A 854      67.270  29.750  35.720  1.00  0.00           C
ATOM   3216  HB1 LYS A 854      68.240  29.190  35.780  1.00  0.00           H
ATOM   3217  HB2 LYS A 854      67.060  29.780  34.620  1.00  0.00           H
ATOM   3218  CG  LYS A 854      66.150  29.040  36.450  1.00  0.00           C
ATOM   3219  HG1 LYS A 854      66.490  28.910  37.510  1.00  0.00           H
ATOM   3220  HG2 LYS A 854      66.070  28.050  35.940  1.00  0.00           H
ATOM   3221  CD  LYS A 854      64.770  29.740  36.290  1.00  0.00           C
ATOM   3222  HD1 LYS A 854      64.740  30.030  35.220  1.00  0.00           H
ATOM   3223  HD2 LYS A 854      64.620  30.660  36.890  1.00  0.00           H
ATOM   3224  CE  LYS A 854      63.560  28.770  36.420  1.00  0.00           C
ATOM   3225  HE1 LYS A 854      63.510  28.170  37.350  1.00  0.00           H
ATOM   3226  HE2 LYS A 854      63.540  28.110  35.520  1.00  0.00           H
ATOM   3227  NZ  LYS A 854      62.230  29.460  36.330  1.00  0.00           N
ATOM   3228  HZ1 LYS A 854      61.550  28.680  36.320  1.00  0.00           H
ATOM   3229  HZ2 LYS A 854      62.000  29.960  35.440  1.00  0.00           H
ATOM   3230  HZ3 LYS A 854      61.990  30.050  37.160  1.00  0.00           H
ATOM   3231  C   LYS A 854      67.700  31.520  37.520  1.00  0.00           C
ATOM   3232  O   LYS A 854      66.700  31.740  38.230  1.00  0.00           O
ATOM   3233  N   VAL A 855      68.890  31.380  38.170  1.00  0.00           N
ATOM   3234  HN  VAL A 855      69.760  31.120  37.770  1.00  0.00           H
ATOM   3235  CA  VAL A 855      69.050  31.720  39.570  1.00  0.00           C
ATOM   3236  HA  VAL A 855      68.150  31.350  40.040  1.00  0.00           H
ATOM   3237  CB  VAL A 855      70.310  31.020  40.230  1.00  0.00           C
ATOM   3238  HB  VAL A 855      71.220  31.360  39.670  1.00  0.00           H
ATOM   3239  CG1 VAL A 855      70.480  31.290  41.650  1.00  0.00           C
ATOM   3240 HG11 VAL A 855      70.460  32.380  41.890  1.00  0.00           H
ATOM   3241 HG12 VAL A 855      71.470  30.930  42.010  1.00  0.00           H
ATOM   3242 HG13 VAL A 855      69.700  30.800  42.270  1.00  0.00           H
ATOM   3243  CG2 VAL A 855      70.330  29.570  39.990  1.00  0.00           C
ATOM   3244 HG21 VAL A 855      70.560  29.250  38.950  1.00  0.00           H
ATOM   3245 HG22 VAL A 855      69.450  29.110  40.470  1.00  0.00           H
ATOM   3246 HG23 VAL A 855      71.170  29.190  40.620  1.00  0.00           H
ATOM   3247  C   VAL A 855      69.030  33.280  39.780  1.00  0.00           C
ATOM   3248  O   VAL A 855      68.440  33.740  40.730  1.00  0.00           O
ATOM   3249  N   ARG A 856      69.620  34.080  38.840  1.00  0.00           N
ATOM   3250  HN  ARG A 856      70.170  33.610  38.150  1.00  0.00           H
ATOM   3251  CA  ARG A 856      69.360  35.510  38.810  1.00  0.00           C
ATOM   3252  HA  ARG A 856      69.530  35.950  39.780  1.00  0.00           H
ATOM   3253  CB  ARG A 856      70.260  36.140  37.660  1.00  0.00           C
ATOM   3254  HB1 ARG A 856      70.080  37.230  37.600  1.00  0.00           H
ATOM   3255  HB2 ARG A 856      69.990  35.620  36.720  1.00  0.00           H
ATOM   3256  CG  ARG A 856      71.790  36.030  37.850  1.00  0.00           C
ATOM   3257  HG1 ARG A 856      71.930  34.960  37.610  1.00  0.00           H
ATOM   3258  HG2 ARG A 856      72.140  36.320  38.860  1.00  0.00           H
ATOM   3259  CD  ARG A 856      72.600  36.960  36.840  1.00  0.00           C
ATOM   3260  HD1 ARG A 856      73.660  36.620  36.890  1.00  0.00           H
ATOM   3261  HD2 ARG A 856      72.630  38.010  37.210  1.00  0.00           H
ATOM   3262  NE  ARG A 856      71.990  36.890  35.440  1.00  0.00           N
ATOM   3263  HE  ARG A 856      71.280  37.580  35.250  1.00  0.00           H
ATOM   3264  CZ  ARG A 856      72.530  36.200  34.440  1.00  0.00           C
ATOM   3265  NH1 ARG A 856      73.400  35.240  34.620  1.00  0.00           N
ATOM   3266 HH11 ARG A 856      73.560  34.890  35.540  1.00  0.00           H
ATOM   3267 HH12 ARG A 856      73.740  34.760  33.800  1.00  0.00           H
ATOM   3268  NH2 ARG A 856      72.260  36.560  33.220  1.00  0.00           N
ATOM   3269 HH21 ARG A 856      72.580  36.140  32.370  1.00  0.00           H
ATOM   3270 HH22 ARG A 856      71.400  37.060  33.100  1.00  0.00           H
ATOM   3271  C   ARG A 856      67.900  35.990  38.690  1.00  0.00           C
ATOM   3272  O   ARG A 856      67.450  36.920  39.400  1.00  0.00           O
ATOM   3273  N   SER A 857      67.170  35.400  37.750  1.00  0.00           N
ATOM   3274  HN  SER A 857      67.440  34.720  37.070  1.00  0.00           H
ATOM   3275  CA  SER A 857      65.760  35.810  37.630  1.00  0.00           C
ATOM   3276  HA  SER A 857      65.710  36.890  37.610  1.00  0.00           H
ATOM   3277  CB  SER A 857      65.310  35.350  36.230  1.00  0.00           C
ATOM   3278  HB1 SER A 857      65.910  35.770  35.390  1.00  0.00           H
ATOM   3279  HB2 SER A 857      64.320  35.810  36.040  1.00  0.00           H
ATOM   3280  OG  SER A 857      65.250  33.920  36.110  1.00  0.00           O
ATOM   3281  HG1 SER A 857      64.430  33.610  36.490  1.00  0.00           H
ATOM   3282  C   SER A 857      64.900  35.290  38.790  1.00  0.00           C
ATOM   3283  O   SER A 857      64.090  36.000  39.240  1.00  0.00           O
ATOM   3284  N   THR A 858      65.160  34.090  39.350  1.00  0.00           N
ATOM   3285  HN  THR A 858      65.680  33.510  38.730  1.00  0.00           H
ATOM   3286  CA  THR A 858      64.660  33.730  40.710  1.00  0.00           C
ATOM   3287  HA  THR A 858      63.590  33.710  40.620  1.00  0.00           H
ATOM   3288  CB  THR A 858      65.130  32.280  41.170  1.00  0.00           C
ATOM   3289  HB  THR A 858      66.220  32.250  41.340  1.00  0.00           H
ATOM   3290  OG1 THR A 858      64.750  31.280  40.230  1.00  0.00           O
ATOM   3291  HG1 THR A 858      65.320  31.470  39.480  1.00  0.00           H
ATOM   3292  CG2 THR A 858      64.250  31.810  42.420  1.00  0.00           C
ATOM   3293 HG21 THR A 858      64.540  32.470  43.260  1.00  0.00           H
ATOM   3294 HG22 THR A 858      64.500  30.770  42.730  1.00  0.00           H
ATOM   3295 HG23 THR A 858      63.140  31.860  42.280  1.00  0.00           H
ATOM   3296  C   THR A 858      65.040  34.700  41.860  1.00  0.00           C
ATOM   3297  O   THR A 858      64.230  35.160  42.590  1.00  0.00           O
ATOM   3298  N   ILE A 859      66.310  35.090  42.020  1.00  0.00           N
ATOM   3299  HN  ILE A 859      67.010  34.610  41.510  1.00  0.00           H
ATOM   3300  CA  ILE A 859      66.710  36.020  43.150  1.00  0.00           C
ATOM   3301  HA  ILE A 859      66.390  35.680  44.120  1.00  0.00           H
ATOM   3302  CB  ILE A 859      68.260  36.140  43.180  1.00  0.00           C
ATOM   3303  HB  ILE A 859      68.670  36.450  42.200  1.00  0.00           H
ATOM   3304  CG2 ILE A 859      68.700  37.230  44.250  1.00  0.00           C
ATOM   3305 HG21 ILE A 859      68.260  36.960  45.230  1.00  0.00           H
ATOM   3306 HG22 ILE A 859      68.250  38.190  43.920  1.00  0.00           H
ATOM   3307 HG23 ILE A 859      69.800  37.340  44.370  1.00  0.00           H
ATOM   3308  CG1 ILE A 859      68.780  34.740  43.580  1.00  0.00           C
ATOM   3309 HG11 ILE A 859      68.340  33.960  42.930  1.00  0.00           H
ATOM   3310 HG12 ILE A 859      68.630  34.550  44.670  1.00  0.00           H
ATOM   3311  CD  ILE A 859      70.270  34.610  43.370  1.00  0.00           C
ATOM   3312  HD1 ILE A 859      70.650  33.600  43.650  1.00  0.00           H
ATOM   3313  HD2 ILE A 859      70.710  35.280  44.140  1.00  0.00           H
ATOM   3314  HD3 ILE A 859      70.500  34.900  42.330  1.00  0.00           H
ATOM   3315  C   ILE A 859      66.040  37.390  43.070  1.00  0.00           C
ATOM   3316  O   ILE A 859      65.530  37.890  44.020  1.00  0.00           O
ATOM   3317  N   SER A 860      65.960  37.930  41.840  1.00  0.00           N
ATOM   3318  HN  SER A 860      66.370  37.430  41.070  1.00  0.00           H
ATOM   3319  CA  SER A 860      65.170  39.100  41.500  1.00  0.00           C
ATOM   3320  HA  SER A 860      65.680  39.780  42.180  1.00  0.00           H
ATOM   3321  CB  SER A 860      65.280  39.500  39.990  1.00  0.00           C
ATOM   3322  HB1 SER A 860      65.030  38.560  39.440  1.00  0.00           H
ATOM   3323  HB2 SER A 860      66.320  39.850  39.820  1.00  0.00           H
ATOM   3324  OG  SER A 860      64.370  40.480  39.480  1.00  0.00           O
ATOM   3325  HG1 SER A 860      64.650  41.340  39.780  1.00  0.00           H
ATOM   3326  C   SER A 860      63.720  38.890  41.840  1.00  0.00           C
ATOM   3327  O   SER A 860      63.070  39.680  42.480  1.00  0.00           O
ATOM   3328  N   ASP A 861      63.140  37.720  41.540  1.00  0.00           N
ATOM   3329  HN  ASP A 861      63.730  37.110  41.030  1.00  0.00           H
ATOM   3330  CA  ASP A 861      61.720  37.370  41.800  1.00  0.00           C
ATOM   3331  HA  ASP A 861      61.030  38.100  41.370  1.00  0.00           H
ATOM   3332  CB  ASP A 861      61.270  36.040  41.010  1.00  0.00           C
ATOM   3333  HB1 ASP A 861      60.500  35.530  41.620  1.00  0.00           H
ATOM   3334  HB2 ASP A 861      62.090  35.310  40.900  1.00  0.00           H
ATOM   3335  CG  ASP A 861      60.680  36.330  39.650  1.00  0.00           C
ATOM   3336  OD1 ASP A 861      60.350  35.310  39.010  1.00  0.00           O
ATOM   3337  OD2 ASP A 861      60.620  37.500  39.200  1.00  0.00           O
ATOM   3338  C   ASP A 861      61.270  37.380  43.250  1.00  0.00           C
ATOM   3339  O   ASP A 861      60.190  37.870  43.620  1.00  0.00           O
ATOM   3340  N   PHE A 862      62.090  36.820  44.100  1.00  0.00           N
ATOM   3341  HN  PHE A 862      62.910  36.460  43.670  1.00  0.00           H
ATOM   3342  CA  PHE A 862      61.900  36.560  45.510  1.00  0.00           C
ATOM   3343  HA  PHE A 862      60.860  36.720  45.780  1.00  0.00           H
ATOM   3344  CB  PHE A 862      62.410  35.090  45.810  1.00  0.00           C
ATOM   3345  HB1 PHE A 862      62.470  35.090  46.920  1.00  0.00           H
ATOM   3346  HB2 PHE A 862      63.440  34.940  45.440  1.00  0.00           H
ATOM   3347  CG  PHE A 862      61.460  34.090  45.340  1.00  0.00           C
ATOM   3348  CD1 PHE A 862      60.720  33.330  46.310  1.00  0.00           C
ATOM   3349  HD1 PHE A 862      60.890  33.560  47.350  1.00  0.00           H
ATOM   3350  CE1 PHE A 862      59.980  32.090  45.930  1.00  0.00           C
ATOM   3351  HE1 PHE A 862      59.540  31.450  46.670  1.00  0.00           H
ATOM   3352  CZ  PHE A 862      59.910  31.820  44.580  1.00  0.00           C
ATOM   3353  HZ  PHE A 862      59.440  30.910  44.260  1.00  0.00           H
ATOM   3354  CD2 PHE A 862      61.440  33.680  44.040  1.00  0.00           C
ATOM   3355  HD2 PHE A 862      62.080  34.160  43.310  1.00  0.00           H
ATOM   3356  CE2 PHE A 862      60.660  32.550  43.640  1.00  0.00           C
ATOM   3357  HE2 PHE A 862      60.620  32.260  42.600  1.00  0.00           H
ATOM   3358  C   PHE A 862      62.640  37.540  46.420  1.00  0.00           C
ATOM   3359  O   PHE A 862      62.790  37.240  47.600  1.00  0.00           O
ATOM   3360  N   ALA A 863      63.150  38.610  45.810  1.00  0.00           N
ATOM   3361  HN  ALA A 863      63.020  38.760  44.830  1.00  0.00           H
ATOM   3362  CA  ALA A 863      63.950  39.660  46.430  1.00  0.00           C
ATOM   3363  HA  ALA A 863      64.930  39.230  46.540  1.00  0.00           H
ATOM   3364  CB  ALA A 863      63.980  40.850  45.410  1.00  0.00           C
ATOM   3365  HB1 ALA A 863      64.750  41.590  45.700  1.00  0.00           H
ATOM   3366  HB2 ALA A 863      62.970  41.320  45.350  1.00  0.00           H
ATOM   3367  HB3 ALA A 863      64.330  40.440  44.450  1.00  0.00           H
ATOM   3368  C   ALA A 863      63.490  40.220  47.710  1.00  0.00           C
ATOM   3369  O   ALA A 863      64.250  40.350  48.680  1.00  0.00           O
ATOM   3370  N   VAL A 864      62.200  40.580  47.840  1.00  0.00           N
ATOM   3371  HN  VAL A 864      61.620  40.390  47.060  1.00  0.00           H
ATOM   3372  CA  VAL A 864      61.630  41.240  49.060  1.00  0.00           C
ATOM   3373  HA  VAL A 864      62.390  41.850  49.510  1.00  0.00           H
ATOM   3374  CB  VAL A 864      60.350  41.990  48.720  1.00  0.00           C
ATOM   3375  HB  VAL A 864      59.470  41.340  48.520  1.00  0.00           H
ATOM   3376  CG1 VAL A 864      60.110  43.030  49.850  1.00  0.00           C
ATOM   3377 HG11 VAL A 864      59.090  43.470  49.900  1.00  0.00           H
ATOM   3378 HG12 VAL A 864      60.760  43.880  49.550  1.00  0.00           H
ATOM   3379 HG13 VAL A 864      60.450  42.630  50.840  1.00  0.00           H
ATOM   3380  CG2 VAL A 864      60.580  42.770  47.390  1.00  0.00           C
ATOM   3381 HG21 VAL A 864      61.490  43.410  47.270  1.00  0.00           H
ATOM   3382 HG22 VAL A 864      59.670  43.390  47.280  1.00  0.00           H
ATOM   3383 HG23 VAL A 864      60.620  42.060  46.530  1.00  0.00           H
ATOM   3384  C   VAL A 864      61.340  40.120  50.070  1.00  0.00           C
ATOM   3385  O   VAL A 864      61.590  40.410  51.220  1.00  0.00           O
ATOM   3386  N   PHE A 865      60.870  38.860  49.760  1.00  0.00           N
ATOM   3387  HN  PHE A 865      60.660  38.660  48.800  1.00  0.00           H
ATOM   3388  CA  PHE A 865      60.750  37.770  50.740  1.00  0.00           C
ATOM   3389  HA  PHE A 865      60.190  38.220  51.550  1.00  0.00           H
ATOM   3390  CB  PHE A 865      59.880  36.690  50.050  1.00  0.00           C
ATOM   3391  HB1 PHE A 865      60.570  36.310  49.270  1.00  0.00           H
ATOM   3392  HB2 PHE A 865      58.920  37.110  49.700  1.00  0.00           H
ATOM   3393  CG  PHE A 865      59.490  35.550  51.020  1.00  0.00           C
ATOM   3394  CD1 PHE A 865      58.290  35.700  51.760  1.00  0.00           C
ATOM   3395  HD1 PHE A 865      57.600  36.520  51.660  1.00  0.00           H
ATOM   3396  CE1 PHE A 865      57.860  34.650  52.600  1.00  0.00           C
ATOM   3397  HE1 PHE A 865      56.930  34.890  53.110  1.00  0.00           H
ATOM   3398  CZ  PHE A 865      58.690  33.560  52.870  1.00  0.00           C
ATOM   3399  HZ  PHE A 865      58.390  33.020  53.740  1.00  0.00           H
ATOM   3400  CD2 PHE A 865      60.280  34.390  51.230  1.00  0.00           C
ATOM   3401  HD2 PHE A 865      61.210  34.340  50.690  1.00  0.00           H
ATOM   3402  CE2 PHE A 865      59.960  33.480  52.220  1.00  0.00           C
ATOM   3403  HE2 PHE A 865      60.620  32.680  52.550  1.00  0.00           H
ATOM   3404  C   PHE A 865      62.090  37.350  51.270  1.00  0.00           C
ATOM   3405  O   PHE A 865      62.280  37.170  52.450  1.00  0.00           O
ATOM   3406  N   LEU A 866      63.050  37.030  50.380  1.00  0.00           N
ATOM   3407  HN  LEU A 866      62.840  37.160  49.420  1.00  0.00           H
ATOM   3408  CA  LEU A 866      64.440  36.660  50.740  1.00  0.00           C
ATOM   3409  HA  LEU A 866      64.320  35.710  51.240  1.00  0.00           H
ATOM   3410  CB  LEU A 866      65.310  36.430  49.460  1.00  0.00           C
ATOM   3411  HB1 LEU A 866      65.390  37.440  48.990  1.00  0.00           H
ATOM   3412  HB2 LEU A 866      64.800  35.640  48.880  1.00  0.00           H
ATOM   3413  CG  LEU A 866      66.730  35.880  49.740  1.00  0.00           C
ATOM   3414  HG  LEU A 866      67.330  36.620  50.310  1.00  0.00           H
ATOM   3415  CD1 LEU A 866      66.710  34.590  50.540  1.00  0.00           C
ATOM   3416 HD11 LEU A 866      67.680  34.060  50.430  1.00  0.00           H
ATOM   3417 HD12 LEU A 866      65.840  33.910  50.470  1.00  0.00           H
ATOM   3418 HD13 LEU A 866      66.770  35.000  51.580  1.00  0.00           H
ATOM   3419  CD2 LEU A 866      67.450  35.630  48.390  1.00  0.00           C
ATOM   3420 HD21 LEU A 866      68.380  35.060  48.490  1.00  0.00           H
ATOM   3421 HD22 LEU A 866      67.660  36.640  47.980  1.00  0.00           H
ATOM   3422 HD23 LEU A 866      66.850  35.040  47.660  1.00  0.00           H
ATOM   3423  C   LEU A 866      65.170  37.630  51.730  1.00  0.00           C
ATOM   3424  O   LEU A 866      65.830  37.250  52.730  1.00  0.00           O
ATOM   3425  N   THR A 867      65.020  39.000  51.500  1.00  0.00           N
ATOM   3426  HN  THR A 867      64.550  39.290  50.670  1.00  0.00           H
ATOM   3427  CA  THR A 867      65.280  40.090  52.450  1.00  0.00           C
ATOM   3428  HA  THR A 867      66.350  40.190  52.580  1.00  0.00           H
ATOM   3429  CB  THR A 867      64.820  41.410  51.980  1.00  0.00           C
ATOM   3430  HB  THR A 867      63.720  41.560  51.960  1.00  0.00           H
ATOM   3431  OG1 THR A 867      65.340  41.740  50.710  1.00  0.00           O
ATOM   3432  HG1 THR A 867      64.910  41.210  50.040  1.00  0.00           H
ATOM   3433  CG2 THR A 867      65.410  42.460  52.980  1.00  0.00           C
ATOM   3434 HG21 THR A 867      66.460  42.260  53.300  1.00  0.00           H
ATOM   3435 HG22 THR A 867      64.720  42.400  53.840  1.00  0.00           H
ATOM   3436 HG23 THR A 867      65.270  43.500  52.620  1.00  0.00           H
ATOM   3437  C   THR A 867      64.790  39.850  53.850  1.00  0.00           C
ATOM   3438  O   THR A 867      65.520  39.820  54.830  1.00  0.00           O
ATOM   3439  N   ILE A 868      63.480  39.590  53.970  1.00  0.00           N
ATOM   3440  HN  ILE A 868      62.890  39.400  53.190  1.00  0.00           H
ATOM   3441  CA  ILE A 868      62.940  39.210  55.330  1.00  0.00           C
ATOM   3442  HA  ILE A 868      63.220  39.990  56.020  1.00  0.00           H
ATOM   3443  CB  ILE A 868      61.410  39.000  55.370  1.00  0.00           C
ATOM   3444  HB  ILE A 868      61.110  38.150  54.720  1.00  0.00           H
ATOM   3445  CG2 ILE A 868      60.940  38.670  56.830  1.00  0.00           C
ATOM   3446 HG21 ILE A 868      61.390  39.460  57.460  1.00  0.00           H
ATOM   3447 HG22 ILE A 868      61.270  37.660  57.120  1.00  0.00           H
ATOM   3448 HG23 ILE A 868      59.830  38.670  56.910  1.00  0.00           H
ATOM   3449  CG1 ILE A 868      60.720  40.300  54.820  1.00  0.00           C
ATOM   3450 HG11 ILE A 868      61.020  40.590  53.800  1.00  0.00           H
ATOM   3451 HG12 ILE A 868      61.060  41.170  55.410  1.00  0.00           H
ATOM   3452  CD  ILE A 868      59.200  40.210  54.790  1.00  0.00           C
ATOM   3453  HD1 ILE A 868      58.830  40.990  54.080  1.00  0.00           H
ATOM   3454  HD2 ILE A 868      58.730  40.370  55.790  1.00  0.00           H
ATOM   3455  HD3 ILE A 868      58.950  39.180  54.450  1.00  0.00           H
ATOM   3456  C   ILE A 868      63.580  37.970  55.930  1.00  0.00           C
ATOM   3457  O   ILE A 868      64.130  38.000  57.070  1.00  0.00           O
ATOM   3458  N   VAL A 869      63.690  36.870  55.140  1.00  0.00           N
ATOM   3459  HN  VAL A 869      63.310  36.860  54.210  1.00  0.00           H
ATOM   3460  CA  VAL A 869      64.250  35.650  55.520  1.00  0.00           C
ATOM   3461  HA  VAL A 869      63.610  35.180  56.250  1.00  0.00           H
ATOM   3462  CB  VAL A 869      64.200  34.620  54.400  1.00  0.00           C
ATOM   3463  HB  VAL A 869      64.530  35.000  53.400  1.00  0.00           H
ATOM   3464  CG1 VAL A 869      65.020  33.420  54.610  1.00  0.00           C
ATOM   3465 HG11 VAL A 869      64.940  33.100  55.670  1.00  0.00           H
ATOM   3466 HG12 VAL A 869      66.030  33.640  54.180  1.00  0.00           H
ATOM   3467 HG13 VAL A 869      64.620  32.600  53.990  1.00  0.00           H
ATOM   3468  CG2 VAL A 869      62.700  34.320  54.170  1.00  0.00           C
ATOM   3469 HG21 VAL A 869      62.210  34.230  55.170  1.00  0.00           H
ATOM   3470 HG22 VAL A 869      62.580  33.270  53.830  1.00  0.00           H
ATOM   3471 HG23 VAL A 869      62.040  34.970  53.560  1.00  0.00           H
ATOM   3472  C   VAL A 869      65.710  35.770  56.100  1.00  0.00           C
ATOM   3473  O   VAL A 869      66.150  35.240  57.090  1.00  0.00           O
ATOM   3474  N   ILE A 870      66.500  36.580  55.450  1.00  0.00           N
ATOM   3475  HN  ILE A 870      66.240  36.920  54.550  1.00  0.00           H
ATOM   3476  CA  ILE A 870      67.850  36.970  55.910  1.00  0.00           C
ATOM   3477  HA  ILE A 870      68.300  36.000  56.080  1.00  0.00           H
ATOM   3478  CB  ILE A 870      68.600  37.830  54.870  1.00  0.00           C
ATOM   3479  HB  ILE A 870      67.930  38.610  54.470  1.00  0.00           H
ATOM   3480  CG2 ILE A 870      69.820  38.640  55.470  1.00  0.00           C
ATOM   3481 HG21 ILE A 870      70.430  39.070  54.650  1.00  0.00           H
ATOM   3482 HG22 ILE A 870      70.580  37.990  55.930  1.00  0.00           H
ATOM   3483 HG23 ILE A 870      69.420  39.420  56.150  1.00  0.00           H
ATOM   3484  CG1 ILE A 870      68.990  36.970  53.600  1.00  0.00           C
ATOM   3485 HG11 ILE A 870      68.020  36.560  53.250  1.00  0.00           H
ATOM   3486 HG12 ILE A 870      69.530  36.070  53.950  1.00  0.00           H
ATOM   3487  CD  ILE A 870      69.710  37.610  52.450  1.00  0.00           C
ATOM   3488  HD1 ILE A 870      69.620  36.970  51.540  1.00  0.00           H
ATOM   3489  HD2 ILE A 870      70.740  37.890  52.780  1.00  0.00           H
ATOM   3490  HD3 ILE A 870      69.220  38.560  52.140  1.00  0.00           H
ATOM   3491  C   ILE A 870      67.940  37.740  57.230  1.00  0.00           C
ATOM   3492  O   ILE A 870      68.660  37.480  58.170  1.00  0.00           O
ATOM   3493  N   MET A 871      67.110  38.770  57.340  1.00  0.00           N
ATOM   3494  HN  MET A 871      66.390  38.970  56.670  1.00  0.00           H
ATOM   3495  CA  MET A 871      67.070  39.610  58.560  1.00  0.00           C
ATOM   3496  HA  MET A 871      68.050  40.000  58.800  1.00  0.00           H
ATOM   3497  CB  MET A 871      66.220  40.880  58.180  1.00  0.00           C
ATOM   3498  HB1 MET A 871      65.720  41.280  59.090  1.00  0.00           H
ATOM   3499  HB2 MET A 871      65.290  40.520  57.670  1.00  0.00           H
ATOM   3500  CG  MET A 871      66.980  41.920  57.350  1.00  0.00           C
ATOM   3501  HG1 MET A 871      66.260  42.740  57.160  1.00  0.00           H
ATOM   3502  HG2 MET A 871      67.340  41.420  56.420  1.00  0.00           H
ATOM   3503  SD  MET A 871      68.340  42.700  58.140  1.00  0.00           S
ATOM   3504  CE  MET A 871      68.510  44.130  57.100  1.00  0.00           C
ATOM   3505  HE1 MET A 871      68.440  43.830  56.040  1.00  0.00           H
ATOM   3506  HE2 MET A 871      69.520  44.550  57.320  1.00  0.00           H
ATOM   3507  HE3 MET A 871      67.830  44.960  57.390  1.00  0.00           H
ATOM   3508  C   MET A 871      66.540  38.850  59.800  1.00  0.00           C
ATOM   3509  O   MET A 871      67.010  38.960  60.950  1.00  0.00           O
ATOM   3510  N   VAL A 872      65.480  37.970  59.590  1.00  0.00           N
ATOM   3511  HN  VAL A 872      65.050  37.760  58.710  1.00  0.00           H
ATOM   3512  CA  VAL A 872      65.030  37.120  60.620  1.00  0.00           C
ATOM   3513  HA  VAL A 872      64.790  37.690  61.510  1.00  0.00           H
ATOM   3514  CB  VAL A 872      63.620  36.410  60.440  1.00  0.00           C
ATOM   3515  HB  VAL A 872      63.320  36.090  61.460  1.00  0.00           H
ATOM   3516  CG1 VAL A 872      62.660  37.420  59.960  1.00  0.00           C
ATOM   3517 HG11 VAL A 872      62.820  38.360  60.530  1.00  0.00           H
ATOM   3518 HG12 VAL A 872      61.640  37.010  60.170  1.00  0.00           H
ATOM   3519 HG13 VAL A 872      62.820  37.690  58.900  1.00  0.00           H
ATOM   3520  CG2 VAL A 872      63.570  35.130  59.580  1.00  0.00           C
ATOM   3521 HG21 VAL A 872      62.580  34.650  59.690  1.00  0.00           H
ATOM   3522 HG22 VAL A 872      64.330  34.410  59.960  1.00  0.00           H
ATOM   3523 HG23 VAL A 872      63.710  35.220  58.490  1.00  0.00           H
ATOM   3524  C   VAL A 872      66.070  36.050  61.020  1.00  0.00           C
ATOM   3525  O   VAL A 872      66.150  35.670  62.160  1.00  0.00           O
ATOM   3526  N   THR A 873      66.820  35.560  60.040  1.00  0.00           N
ATOM   3527  HN  THR A 873      66.740  35.830  59.080  1.00  0.00           H
ATOM   3528  CA  THR A 873      67.880  34.610  60.280  1.00  0.00           C
ATOM   3529  HA  THR A 873      67.520  33.810  60.890  1.00  0.00           H
ATOM   3530  CB  THR A 873      68.540  34.020  59.050  1.00  0.00           C
ATOM   3531  HB  THR A 873      68.970  34.860  58.460  1.00  0.00           H
ATOM   3532  OG1 THR A 873      67.540  33.260  58.310  1.00  0.00           O
ATOM   3533  HG1 THR A 873      66.960  33.910  57.920  1.00  0.00           H
ATOM   3534  CG2 THR A 873      69.660  33.060  59.290  1.00  0.00           C
ATOM   3535 HG21 THR A 873      69.460  32.390  60.170  1.00  0.00           H
ATOM   3536 HG22 THR A 873      70.650  33.490  59.550  1.00  0.00           H
ATOM   3537 HG23 THR A 873      69.800  32.320  58.480  1.00  0.00           H
ATOM   3538  C   THR A 873      68.990  35.110  61.120  1.00  0.00           C
ATOM   3539  O   THR A 873      69.370  34.460  62.150  1.00  0.00           O
ATOM   3540  N   ILE A 874      69.470  36.350  60.900  1.00  0.00           N
ATOM   3541  HN  ILE A 874      69.210  36.850  60.070  1.00  0.00           H
ATOM   3542  CA  ILE A 874      70.350  37.110  61.840  1.00  0.00           C
ATOM   3543  HA  ILE A 874      71.200  36.480  62.040  1.00  0.00           H
ATOM   3544  CB  ILE A 874      70.680  38.540  61.210  1.00  0.00           C
ATOM   3545  HB  ILE A 874      69.780  39.170  61.180  1.00  0.00           H
ATOM   3546  CG2 ILE A 874      71.640  39.380  62.170  1.00  0.00           C
ATOM   3547 HG21 ILE A 874      72.560  38.840  62.490  1.00  0.00           H
ATOM   3548 HG22 ILE A 874      71.150  39.610  63.140  1.00  0.00           H
ATOM   3549 HG23 ILE A 874      71.870  40.390  61.760  1.00  0.00           H
ATOM   3550  CG1 ILE A 874      71.300  38.390  59.800  1.00  0.00           C
ATOM   3551 HG11 ILE A 874      70.850  37.590  59.170  1.00  0.00           H
ATOM   3552 HG12 ILE A 874      72.350  38.040  59.960  1.00  0.00           H
ATOM   3553  CD  ILE A 874      71.350  39.700  58.940  1.00  0.00           C
ATOM   3554  HD1 ILE A 874      71.950  39.500  58.020  1.00  0.00           H
ATOM   3555  HD2 ILE A 874      71.880  40.410  59.600  1.00  0.00           H
ATOM   3556  HD3 ILE A 874      70.320  40.100  58.760  1.00  0.00           H
ATOM   3557  C   ILE A 874      69.740  37.300  63.260  1.00  0.00           C
ATOM   3558  O   ILE A 874      70.510  37.100  64.200  1.00  0.00           O
ATOM   3559  N   ASP A 875      68.420  37.590  63.350  1.00  0.00           N
ATOM   3560  HN  ASP A 875      67.830  37.850  62.590  1.00  0.00           H
ATOM   3561  CA  ASP A 875      67.640  37.380  64.560  1.00  0.00           C
ATOM   3562  HA  ASP A 875      68.220  38.030  65.200  1.00  0.00           H
ATOM   3563  CB  ASP A 875      66.290  38.100  64.650  1.00  0.00           C
ATOM   3564  HB1 ASP A 875      65.520  37.420  64.210  1.00  0.00           H
ATOM   3565  HB2 ASP A 875      66.380  39.030  64.050  1.00  0.00           H
ATOM   3566  CG  ASP A 875      65.900  38.350  66.060  1.00  0.00           C
ATOM   3567  OD1 ASP A 875      66.640  39.190  66.720  1.00  0.00           O
ATOM   3568  OD2 ASP A 875      65.020  37.690  66.700  1.00  0.00           O
ATOM   3569  C   ASP A 875      67.720  35.980  65.240  1.00  0.00           C
ATOM   3570  O   ASP A 875      68.170  35.840  66.390  1.00  0.00           O
ATOM   3571  N   TYR A 876      67.430  34.920  64.510  1.00  0.00           N
ATOM   3572  HN  TYR A 876      67.260  35.020  63.530  1.00  0.00           H
ATOM   3573  CA  TYR A 876      67.620  33.590  64.960  1.00  0.00           C
ATOM   3574  HA  TYR A 876      66.990  33.530  65.850  1.00  0.00           H
ATOM   3575  CB  TYR A 876      66.870  32.660  63.930  1.00  0.00           C
ATOM   3576  HB1 TYR A 876      67.320  32.810  62.930  1.00  0.00           H
ATOM   3577  HB2 TYR A 876      65.820  33.030  63.950  1.00  0.00           H
ATOM   3578  CG  TYR A 876      66.970  31.180  64.240  1.00  0.00           C
ATOM   3579  CD1 TYR A 876      67.540  30.260  63.320  1.00  0.00           C
ATOM   3580  HD1 TYR A 876      67.960  30.600  62.390  1.00  0.00           H
ATOM   3581  CE1 TYR A 876      67.520  28.860  63.470  1.00  0.00           C
ATOM   3582  HE1 TYR A 876      68.080  28.260  62.780  1.00  0.00           H
ATOM   3583  CZ  TYR A 876      66.840  28.340  64.580  1.00  0.00           C
ATOM   3584  OH  TYR A 876      66.810  27.050  64.920  1.00  0.00           O
ATOM   3585  HH  TYR A 876      66.510  26.910  65.820  1.00  0.00           H
ATOM   3586  CD2 TYR A 876      66.200  30.590  65.290  1.00  0.00           C
ATOM   3587  HD2 TYR A 876      65.710  31.290  65.940  1.00  0.00           H
ATOM   3588  CE2 TYR A 876      66.190  29.190  65.460  1.00  0.00           C
ATOM   3589  HE2 TYR A 876      65.640  28.770  66.290  1.00  0.00           H
ATOM   3590  C   TYR A 876      69.050  33.190  65.390  1.00  0.00           C
ATOM   3591  O   TYR A 876      69.170  32.520  66.410  1.00  0.00           O
ATOM   3592  N   LEU A 877      70.120  33.550  64.700  1.00  0.00           N
ATOM   3593  HN  LEU A 877      70.080  34.150  63.900  1.00  0.00           H
ATOM   3594  CA  LEU A 877      71.460  33.190  65.010  1.00  0.00           C
ATOM   3595  HA  LEU A 877      71.480  32.240  65.540  1.00  0.00           H
ATOM   3596  CB  LEU A 877      72.380  33.010  63.720  1.00  0.00           C
ATOM   3597  HB1 LEU A 877      73.420  32.800  64.060  1.00  0.00           H
ATOM   3598  HB2 LEU A 877      72.250  34.000  63.230  1.00  0.00           H
ATOM   3599  CG  LEU A 877      71.900  31.930  62.700  1.00  0.00           C
ATOM   3600  HG  LEU A 877      70.820  32.010  62.510  1.00  0.00           H
ATOM   3601  CD1 LEU A 877      72.520  31.970  61.300  1.00  0.00           C
ATOM   3602 HD11 LEU A 877      72.490  33.040  61.020  1.00  0.00           H
ATOM   3603 HD12 LEU A 877      72.030  31.370  60.500  1.00  0.00           H
ATOM   3604 HD13 LEU A 877      73.570  31.630  61.390  1.00  0.00           H
ATOM   3605  CD2 LEU A 877      72.130  30.460  63.270  1.00  0.00           C
ATOM   3606 HD21 LEU A 877      73.220  30.260  63.280  1.00  0.00           H
ATOM   3607 HD22 LEU A 877      71.530  29.800  62.590  1.00  0.00           H
ATOM   3608 HD23 LEU A 877      71.640  30.360  64.250  1.00  0.00           H
ATOM   3609  C   LEU A 877      72.200  34.110  65.880  1.00  0.00           C
ATOM   3610  O   LEU A 877      72.900  33.630  66.760  1.00  0.00           O
ATOM   3611  N   VAL A 878      72.150  35.410  65.650  1.00  0.00           N
ATOM   3612  HN  VAL A 878      71.410  35.690  65.010  1.00  0.00           H
ATOM   3613  CA  VAL A 878      72.900  36.370  66.440  1.00  0.00           C
ATOM   3614  HA  VAL A 878      73.720  35.900  66.960  1.00  0.00           H
ATOM   3615  CB  VAL A 878      73.620  37.550  65.570  1.00  0.00           C
ATOM   3616  HB  VAL A 878      72.870  38.160  65.040  1.00  0.00           H
ATOM   3617  CG1 VAL A 878      74.520  38.470  66.510  1.00  0.00           C
ATOM   3618 HG11 VAL A 878      75.330  37.930  67.020  1.00  0.00           H
ATOM   3619 HG12 VAL A 878      73.940  39.180  67.140  1.00  0.00           H
ATOM   3620 HG13 VAL A 878      75.040  39.240  65.880  1.00  0.00           H
ATOM   3621  CG2 VAL A 878      74.530  36.760  64.570  1.00  0.00           C
ATOM   3622 HG21 VAL A 878      75.390  37.380  64.290  1.00  0.00           H
ATOM   3623 HG22 VAL A 878      74.000  36.590  63.610  1.00  0.00           H
ATOM   3624 HG23 VAL A 878      75.050  35.840  64.910  1.00  0.00           H
ATOM   3625  C   VAL A 878      71.940  37.060  67.350  1.00  0.00           C
ATOM   3626  O   VAL A 878      72.060  36.960  68.580  1.00  0.00           O
ATOM   3627  N   GLY A 879      70.860  37.630  66.720  1.00  0.00           N
ATOM   3628  HN  GLY A 879      70.680  37.530  65.750  1.00  0.00           H
ATOM   3629  CA  GLY A 879      69.940  38.470  67.520  1.00  0.00           C
ATOM   3630  HA1 GLY A 879      70.200  38.390  68.560  1.00  0.00           H
ATOM   3631  HA2 GLY A 879      68.970  38.130  67.190  1.00  0.00           H
ATOM   3632  C   GLY A 879      70.070  39.910  67.030  1.00  0.00           C
ATOM   3633  O   GLY A 879      71.180  40.380  66.720  1.00  0.00           O
ATOM   3634  N   VAL A 880      68.880  40.550  66.840  1.00  0.00           N
ATOM   3635  HN  VAL A 880      67.980  40.120  66.860  1.00  0.00           H
ATOM   3636  CA  VAL A 880      68.950  41.940  66.520  1.00  0.00           C
ATOM   3637  HA  VAL A 880      69.950  42.320  66.510  1.00  0.00           H
ATOM   3638  CB  VAL A 880      68.400  42.240  65.130  1.00  0.00           C
ATOM   3639  HB  VAL A 880      67.290  42.150  65.050  1.00  0.00           H
ATOM   3640  CG1 VAL A 880      68.940  43.600  64.740  1.00  0.00           C
ATOM   3641 HG11 VAL A 880      68.510  44.440  65.330  1.00  0.00           H
ATOM   3642 HG12 VAL A 880      68.720  43.740  63.660  1.00  0.00           H
ATOM   3643 HG13 VAL A 880      70.050  43.560  64.810  1.00  0.00           H
ATOM   3644  CG2 VAL A 880      68.940  41.260  64.090  1.00  0.00           C
ATOM   3645 HG21 VAL A 880      68.530  40.240  64.280  1.00  0.00           H
ATOM   3646 HG22 VAL A 880      70.040  41.300  64.140  1.00  0.00           H
ATOM   3647 HG23 VAL A 880      68.670  41.630  63.070  1.00  0.00           H
ATOM   3648  C   VAL A 880      68.140  42.780  67.590  1.00  0.00           C
ATOM   3649  O   VAL A 880      66.910  42.510  67.690  1.00  0.00           O
ATOM   3650  N   PRO A 881      68.750  43.770  68.270  1.00  0.00           N
ATOM   3651  CD  PRO A 881      70.210  43.930  68.480  1.00  0.00           C
ATOM   3652  HD1 PRO A 881      70.640  44.420  67.580  1.00  0.00           H
ATOM   3653  HD2 PRO A 881      70.690  42.950  68.690  1.00  0.00           H
ATOM   3654  CA  PRO A 881      68.000  44.770  68.940  1.00  0.00           C
ATOM   3655  HA  PRO A 881      67.400  44.290  69.710  1.00  0.00           H
ATOM   3656  CB  PRO A 881      69.090  45.680  69.550  1.00  0.00           C
ATOM   3657  HB1 PRO A 881      68.740  46.070  70.540  1.00  0.00           H
ATOM   3658  HB2 PRO A 881      69.350  46.500  68.840  1.00  0.00           H
ATOM   3659  CG  PRO A 881      70.230  44.720  69.790  1.00  0.00           C
ATOM   3660  HG1 PRO A 881      71.110  45.340  70.050  1.00  0.00           H
ATOM   3661  HG2 PRO A 881      70.130  44.060  70.670  1.00  0.00           H
ATOM   3662  C   PRO A 881      66.990  45.530  68.140  1.00  0.00           C
ATOM   3663  O   PRO A 881      67.400  46.000  67.100  1.00  0.00           O
ATOM   3664  N   SER A 882      65.780  45.800  68.660  1.00  0.00           N
ATOM   3665  HN  SER A 882      65.540  45.340  69.500  1.00  0.00           H
ATOM   3666  CA  SER A 882      64.640  46.160  67.850  1.00  0.00           C
ATOM   3667  HA  SER A 882      64.730  47.230  67.730  1.00  0.00           H
ATOM   3668  CB  SER A 882      64.530  45.490  66.440  1.00  0.00           C
ATOM   3669  HB1 SER A 882      63.480  45.410  66.070  1.00  0.00           H
ATOM   3670  HB2 SER A 882      64.810  44.420  66.530  1.00  0.00           H
ATOM   3671  OG  SER A 882      65.210  46.320  65.600  1.00  0.00           O
ATOM   3672  HG1 SER A 882      66.120  46.380  65.910  1.00  0.00           H
ATOM   3673  C   SER A 882      63.280  45.790  68.500  1.00  0.00           C
ATOM   3674  O   SER A 882      63.090  44.730  69.000  1.00  0.00           O
ATOM   3675  N   PRO A 883      62.270  46.660  68.450  1.00  0.00           N
ATOM   3676  CD  PRO A 883      62.410  48.020  68.030  1.00  0.00           C
ATOM   3677  HD1 PRO A 883      62.590  47.970  66.940  1.00  0.00           H
ATOM   3678  HD2 PRO A 883      63.200  48.600  68.560  1.00  0.00           H
ATOM   3679  CA  PRO A 883      60.850  46.200  68.530  1.00  0.00           C
ATOM   3680  HA  PRO A 883      60.770  45.840  69.550  1.00  0.00           H
ATOM   3681  CB  PRO A 883      60.100  47.490  68.180  1.00  0.00           C
ATOM   3682  HB1 PRO A 883      59.180  47.620  68.790  1.00  0.00           H
ATOM   3683  HB2 PRO A 883      59.620  47.430  67.180  1.00  0.00           H
ATOM   3684  CG  PRO A 883      61.070  48.640  68.330  1.00  0.00           C
ATOM   3685  HG1 PRO A 883      60.820  49.570  67.780  1.00  0.00           H
ATOM   3686  HG2 PRO A 883      61.140  48.820  69.430  1.00  0.00           H
ATOM   3687  C   PRO A 883      60.550  44.880  67.740  1.00  0.00           C
ATOM   3688  O   PRO A 883      60.950  44.790  66.550  1.00  0.00           O
ATOM   3689  N   LYS A 884      60.000  43.790  68.350  1.00  0.00           N
ATOM   3690  HN  LYS A 884      59.720  43.800  69.300  1.00  0.00           H
ATOM   3691  CA  LYS A 884      59.620  42.600  67.580  1.00  0.00           C
ATOM   3692  HA  LYS A 884      60.070  42.700  66.600  1.00  0.00           H
ATOM   3693  CB  LYS A 884      60.210  41.340  68.240  1.00  0.00           C
ATOM   3694  HB1 LYS A 884      59.850  40.420  67.730  1.00  0.00           H
ATOM   3695  HB2 LYS A 884      59.800  41.230  69.270  1.00  0.00           H
ATOM   3696  CG  LYS A 884      61.750  41.350  68.570  1.00  0.00           C
ATOM   3697  HG1 LYS A 884      61.990  40.370  69.050  1.00  0.00           H
ATOM   3698  HG2 LYS A 884      62.000  42.110  69.350  1.00  0.00           H
ATOM   3699  CD  LYS A 884      62.620  41.490  67.270  1.00  0.00           C
ATOM   3700  HD1 LYS A 884      62.360  42.490  66.840  1.00  0.00           H
ATOM   3701  HD2 LYS A 884      62.160  40.720  66.610  1.00  0.00           H
ATOM   3702  CE  LYS A 884      64.070  41.490  67.460  1.00  0.00           C
ATOM   3703  HE1 LYS A 884      64.410  42.250  68.170  1.00  0.00           H
ATOM   3704  HE2 LYS A 884      64.670  41.730  66.570  1.00  0.00           H
ATOM   3705  NZ  LYS A 884      64.450  40.230  68.050  1.00  0.00           N
ATOM   3706  HZ1 LYS A 884      65.100  39.670  67.440  1.00  0.00           H
ATOM   3707  HZ2 LYS A 884      63.690  39.530  68.150  1.00  0.00           H
ATOM   3708  HZ3 LYS A 884      64.890  40.380  68.980  1.00  0.00           H
ATOM   3709  C   LYS A 884      58.150  42.460  67.310  1.00  0.00           C
ATOM   3710  O   LYS A 884      57.330  43.040  67.990  1.00  0.00           O
ATOM   3711  N   LEU A 885      57.740  41.740  66.240  1.00  0.00           N
ATOM   3712  HN  LEU A 885      58.400  41.350  65.610  1.00  0.00           H
ATOM   3713  CA  LEU A 885      56.290  41.490  66.010  1.00  0.00           C
ATOM   3714  HA  LEU A 885      55.820  42.460  66.080  1.00  0.00           H
ATOM   3715  CB  LEU A 885      56.190  40.790  64.580  1.00  0.00           C
ATOM   3716  HB1 LEU A 885      56.820  39.890  64.660  1.00  0.00           H
ATOM   3717  HB2 LEU A 885      56.780  41.450  63.910  1.00  0.00           H
ATOM   3718  CG  LEU A 885      54.800  40.490  64.010  1.00  0.00           C
ATOM   3719  HG  LEU A 885      54.210  39.920  64.750  1.00  0.00           H
ATOM   3720  CD1 LEU A 885      53.920  41.660  63.600  1.00  0.00           C
ATOM   3721 HD11 LEU A 885      52.890  41.270  63.460  1.00  0.00           H
ATOM   3722 HD12 LEU A 885      54.290  42.200  62.700  1.00  0.00           H
ATOM   3723 HD13 LEU A 885      53.800  42.360  64.450  1.00  0.00           H
ATOM   3724  CD2 LEU A 885      54.900  39.650  62.760  1.00  0.00           C
ATOM   3725 HD21 LEU A 885      53.940  39.460  62.240  1.00  0.00           H
ATOM   3726 HD22 LEU A 885      55.330  38.630  62.920  1.00  0.00           H
ATOM   3727 HD23 LEU A 885      55.680  40.070  62.080  1.00  0.00           H
ATOM   3728  C   LEU A 885      55.700  40.610  67.170  1.00  0.00           C
ATOM   3729  O   LEU A 885      56.230  39.600  67.640  1.00  0.00           O
ATOM   3730  N   HSD A 886      54.520  41.030  67.630  1.00  0.00           N
ATOM   3731  HN  HSD A 886      54.080  41.830  67.220  1.00  0.00           H
ATOM   3732  CA  HSD A 886      53.790  40.300  68.640  1.00  0.00           C
ATOM   3733  HA  HSD A 886      54.470  39.660  69.190  1.00  0.00           H
ATOM   3734  CB  HSD A 886      53.120  41.240  69.730  1.00  0.00           C
ATOM   3735  HB1 HSD A 886      52.310  40.740  70.310  1.00  0.00           H
ATOM   3736  HB2 HSD A 886      52.680  42.080  69.160  1.00  0.00           H
ATOM   3737  ND1 HSD A 886      54.590  41.100  71.810  1.00  0.00           N
ATOM   3738  HD1 HSD A 886      54.270  40.220  72.140  1.00  0.00           H
ATOM   3739  CG  HSD A 886      54.180  41.750  70.680  1.00  0.00           C
ATOM   3740  CE1 HSD A 886      55.450  41.920  72.490  1.00  0.00           C
ATOM   3741  HE1 HSD A 886      55.760  41.740  73.510  1.00  0.00           H
ATOM   3742  NE2 HSD A 886      55.600  43.150  71.910  1.00  0.00           N
ATOM   3743  CD2 HSD A 886      54.800  42.940  70.720  1.00  0.00           C
ATOM   3744  HD2 HSD A 886      54.700  43.730  69.980  1.00  0.00           H
ATOM   3745  C   HSD A 886      52.620  39.500  68.030  1.00  0.00           C
ATOM   3746  O   HSD A 886      51.840  40.000  67.240  1.00  0.00           O
ATOM   3747  N   VAL A 887      52.360  38.160  68.290  1.00  0.00           N
ATOM   3748  HN  VAL A 887      52.960  37.730  68.960  1.00  0.00           H
ATOM   3749  CA  VAL A 887      51.380  37.300  67.780  1.00  0.00           C
ATOM   3750  HA  VAL A 887      50.710  37.910  67.180  1.00  0.00           H
ATOM   3751  CB  VAL A 887      51.810  36.150  66.870  1.00  0.00           C
ATOM   3752  HB  VAL A 887      51.110  35.300  66.750  1.00  0.00           H
ATOM   3753  CG1 VAL A 887      52.100  36.850  65.430  1.00  0.00           C
ATOM   3754 HG11 VAL A 887      52.150  36.010  64.720  1.00  0.00           H
ATOM   3755 HG12 VAL A 887      52.990  37.520  65.530  1.00  0.00           H
ATOM   3756 HG13 VAL A 887      51.260  37.490  65.110  1.00  0.00           H
ATOM   3757  CG2 VAL A 887      53.020  35.520  67.440  1.00  0.00           C
ATOM   3758 HG21 VAL A 887      52.910  35.190  68.500  1.00  0.00           H
ATOM   3759 HG22 VAL A 887      53.880  36.210  67.390  1.00  0.00           H
ATOM   3760 HG23 VAL A 887      53.190  34.610  66.830  1.00  0.00           H
ATOM   3761  C   VAL A 887      50.550  36.780  68.930  1.00  0.00           C
ATOM   3762  O   VAL A 887      51.130  36.270  69.930  1.00  0.00           O
ATOM   3763  N   PRO A 888      49.210  36.870  68.960  1.00  0.00           N
ATOM   3764  CD  PRO A 888      48.400  37.780  68.120  1.00  0.00           C
ATOM   3765  HD1 PRO A 888      48.200  37.180  67.200  1.00  0.00           H
ATOM   3766  HD2 PRO A 888      48.910  38.720  67.810  1.00  0.00           H
ATOM   3767  CA  PRO A 888      48.360  35.990  69.670  1.00  0.00           C
ATOM   3768  HA  PRO A 888      48.450  36.040  70.740  1.00  0.00           H
ATOM   3769  CB  PRO A 888      46.960  36.450  69.410  1.00  0.00           C
ATOM   3770  HB1 PRO A 888      46.380  36.530  70.360  1.00  0.00           H
ATOM   3771  HB2 PRO A 888      46.550  35.720  68.680  1.00  0.00           H
ATOM   3772  CG  PRO A 888      47.030  37.850  68.890  1.00  0.00           C
ATOM   3773  HG1 PRO A 888      46.260  38.120  68.130  1.00  0.00           H
ATOM   3774  HG2 PRO A 888      47.140  38.670  69.620  1.00  0.00           H
ATOM   3775  C   PRO A 888      48.630  34.530  69.400  1.00  0.00           C
ATOM   3776  O   PRO A 888      48.790  34.070  68.280  1.00  0.00           O
ATOM   3777  N   GLU A 889      48.620  33.660  70.420  1.00  0.00           N
ATOM   3778  HN  GLU A 889      48.330  33.990  71.320  1.00  0.00           H
ATOM   3779  CA  GLU A 889      49.060  32.320  70.460  1.00  0.00           C
ATOM   3780  HA  GLU A 889      49.450  32.010  69.510  1.00  0.00           H
ATOM   3781  CB  GLU A 889      50.110  31.980  71.570  1.00  0.00           C
ATOM   3782  HB1 GLU A 889      50.200  30.870  71.550  1.00  0.00           H
ATOM   3783  HB2 GLU A 889      49.740  32.340  72.540  1.00  0.00           H
ATOM   3784  CG  GLU A 889      51.510  32.600  71.170  1.00  0.00           C
ATOM   3785  HG1 GLU A 889      51.360  33.700  71.230  1.00  0.00           H
ATOM   3786  HG2 GLU A 889      51.720  32.370  70.100  1.00  0.00           H
ATOM   3787  CD  GLU A 889      52.500  32.280  72.190  1.00  0.00           C
ATOM   3788  OE1 GLU A 889      53.080  33.320  72.660  1.00  0.00           O
ATOM   3789  OE2 GLU A 889      52.840  31.160  72.570  1.00  0.00           O
ATOM   3790  C   GLU A 889      47.740  31.530  70.750  1.00  0.00           C
ATOM   3791  O   GLU A 889      47.400  31.550  71.940  1.00  0.00           O
ATOM   3792  N   LYS A 890      47.120  30.760  69.810  1.00  0.00           N
ATOM   3793  HN  LYS A 890      47.550  30.870  68.910  1.00  0.00           H
ATOM   3794  CA  LYS A 890      46.270  29.670  70.070  1.00  0.00           C
ATOM   3795  HA  LYS A 890      46.380  28.910  69.310  1.00  0.00           H
ATOM   3796  CB  LYS A 890      46.660  28.740  71.230  1.00  0.00           C
ATOM   3797  HB1 LYS A 890      46.040  27.830  71.390  1.00  0.00           H
ATOM   3798  HB2 LYS A 890      46.740  29.270  72.200  1.00  0.00           H
ATOM   3799  CG  LYS A 890      48.080  28.140  71.050  1.00  0.00           C
ATOM   3800  HG1 LYS A 890      48.840  28.920  71.300  1.00  0.00           H
ATOM   3801  HG2 LYS A 890      48.110  27.800  69.980  1.00  0.00           H
ATOM   3802  CD  LYS A 890      48.290  26.900  72.010  1.00  0.00           C
ATOM   3803  HD1 LYS A 890      47.730  26.090  71.490  1.00  0.00           H
ATOM   3804  HD2 LYS A 890      47.610  27.130  72.870  1.00  0.00           H
ATOM   3805  CE  LYS A 890      49.700  26.600  72.410  1.00  0.00           C
ATOM   3806  HE1 LYS A 890      49.730  25.650  72.990  1.00  0.00           H
ATOM   3807  HE2 LYS A 890      50.170  27.430  72.990  1.00  0.00           H
ATOM   3808  NZ  LYS A 890      50.540  26.270  71.240  1.00  0.00           N
ATOM   3809  HZ1 LYS A 890      50.150  25.530  70.610  1.00  0.00           H
ATOM   3810  HZ2 LYS A 890      51.450  25.880  71.550  1.00  0.00           H
ATOM   3811  HZ3 LYS A 890      50.710  27.090  70.620  1.00  0.00           H
ATOM   3812  C   LYS A 890      44.800  30.030  70.110  1.00  0.00           C
ATOM   3813  O   LYS A 890      44.050  29.490  70.870  1.00  0.00           O
ATOM   3814  N   PHE A 891      44.420  31.050  69.330  1.00  0.00           N
ATOM   3815  HN  PHE A 891      45.130  31.510  68.810  1.00  0.00           H
ATOM   3816  CA  PHE A 891      43.150  31.660  69.150  1.00  0.00           C
ATOM   3817  HA  PHE A 891      43.170  32.450  68.400  1.00  0.00           H
ATOM   3818  CB  PHE A 891      42.050  30.720  68.550  1.00  0.00           C
ATOM   3819  HB1 PHE A 891      40.950  30.840  68.730  1.00  0.00           H
ATOM   3820  HB2 PHE A 891      42.130  29.670  68.910  1.00  0.00           H
ATOM   3821  CG  PHE A 891      42.110  30.570  67.010  1.00  0.00           C
ATOM   3822  CD1 PHE A 891      43.170  30.020  66.280  1.00  0.00           C
ATOM   3823  HD1 PHE A 891      44.060  29.740  66.830  1.00  0.00           H
ATOM   3824  CE1 PHE A 891      43.250  30.090  64.910  1.00  0.00           C
ATOM   3825  HE1 PHE A 891      44.120  29.720  64.400  1.00  0.00           H
ATOM   3826  CZ  PHE A 891      42.140  30.610  64.230  1.00  0.00           C
ATOM   3827  HZ  PHE A 891      42.130  30.490  63.140  1.00  0.00           H
ATOM   3828  CD2 PHE A 891      41.020  31.150  66.310  1.00  0.00           C
ATOM   3829  HD2 PHE A 891      40.260  31.730  66.800  1.00  0.00           H
ATOM   3830  CE2 PHE A 891      41.080  31.160  64.890  1.00  0.00           C
ATOM   3831  HE2 PHE A 891      40.260  31.550  64.300  1.00  0.00           H
ATOM   3832  C   PHE A 891      42.620  32.370  70.310  1.00  0.00           C
ATOM   3833  O   PHE A 891      41.430  32.700  70.380  1.00  0.00           O
ATOM   3834  N   GLU A 892      43.450  32.770  71.280  1.00  0.00           N
ATOM   3835  HN  GLU A 892      44.430  32.640  71.180  1.00  0.00           H
ATOM   3836  CA  GLU A 892      43.020  33.520  72.440  1.00  0.00           C
ATOM   3837  HA  GLU A 892      42.010  33.270  72.710  1.00  0.00           H
ATOM   3838  CB  GLU A 892      44.000  33.050  73.590  1.00  0.00           C
ATOM   3839  HB1 GLU A 892      45.010  33.430  73.360  1.00  0.00           H
ATOM   3840  HB2 GLU A 892      44.050  31.940  73.620  1.00  0.00           H
ATOM   3841  CG  GLU A 892      43.540  33.640  74.980  1.00  0.00           C
ATOM   3842  HG1 GLU A 892      42.420  33.650  74.990  1.00  0.00           H
ATOM   3843  HG2 GLU A 892      43.740  34.720  75.090  1.00  0.00           H
ATOM   3844  CD  GLU A 892      44.150  32.870  76.080  1.00  0.00           C
ATOM   3845  OE1 GLU A 892      45.320  33.260  76.480  1.00  0.00           O
ATOM   3846  OE2 GLU A 892      43.450  31.940  76.590  1.00  0.00           O
ATOM   3847  C   GLU A 892      43.160  35.030  72.060  1.00  0.00           C
ATOM   3848  O   GLU A 892      44.280  35.420  71.750  1.00  0.00           O
ATOM   3849  N   PRO A 893      42.150  35.950  72.150  1.00  0.00           N
ATOM   3850  CD  PRO A 893      40.780  35.600  72.410  1.00  0.00           C
ATOM   3851  HD1 PRO A 893      40.600  35.270  73.460  1.00  0.00           H
ATOM   3852  HD2 PRO A 893      40.390  34.770  71.770  1.00  0.00           H
ATOM   3853  CA  PRO A 893      42.240  37.400  72.140  1.00  0.00           C
ATOM   3854  HA  PRO A 893      42.530  37.730  71.150  1.00  0.00           H
ATOM   3855  CB  PRO A 893      40.860  37.940  72.590  1.00  0.00           C
ATOM   3856  HB1 PRO A 893      40.710  39.000  72.280  1.00  0.00           H
ATOM   3857  HB2 PRO A 893      40.810  38.010  73.700  1.00  0.00           H
ATOM   3858  CG  PRO A 893      39.960  36.830  72.130  1.00  0.00           C
ATOM   3859  HG1 PRO A 893      38.880  36.840  72.390  1.00  0.00           H
ATOM   3860  HG2 PRO A 893      39.960  36.990  71.030  1.00  0.00           H
ATOM   3861  C   PRO A 893      43.300  38.050  72.930  1.00  0.00           C
ATOM   3862  O   PRO A 893      43.570  37.560  74.040  1.00  0.00           O
ATOM   3863  N   THR A 894      43.980  39.130  72.470  1.00  0.00           N
ATOM   3864  HN  THR A 894      43.890  39.370  71.510  1.00  0.00           H
ATOM   3865  CA  THR A 894      44.980  39.880  73.190  1.00  0.00           C
ATOM   3866  HA  THR A 894      45.170  39.300  74.080  1.00  0.00           H
ATOM   3867  CB  THR A 894      46.260  40.180  72.480  1.00  0.00           C
ATOM   3868  HB  THR A 894      46.890  40.900  73.040  1.00  0.00           H
ATOM   3869  OG1 THR A 894      46.040  40.610  71.150  1.00  0.00           O
ATOM   3870  HG1 THR A 894      46.870  40.400  70.730  1.00  0.00           H
ATOM   3871  CG2 THR A 894      46.970  38.760  72.330  1.00  0.00           C
ATOM   3872 HG21 THR A 894      47.870  38.810  71.690  1.00  0.00           H
ATOM   3873 HG22 THR A 894      46.280  38.050  71.810  1.00  0.00           H
ATOM   3874 HG23 THR A 894      47.210  38.390  73.340  1.00  0.00           H
ATOM   3875  C   THR A 894      44.340  41.220  73.630  1.00  0.00           C
ATOM   3876  O   THR A 894      44.700  41.840  74.660  1.00  0.00           O
ATOM   3877  N   HSD A 895      43.450  41.670  72.840  1.00  0.00           N
ATOM   3878  HN  HSD A 895      43.350  41.280  71.920  1.00  0.00           H
ATOM   3879  CA  HSD A 895      42.740  42.960  73.100  1.00  0.00           C
ATOM   3880  HA  HSD A 895      43.510  43.670  73.390  1.00  0.00           H
ATOM   3881  CB  HSD A 895      42.130  43.540  71.820  1.00  0.00           C
ATOM   3882  HB1 HSD A 895      41.530  42.800  71.240  1.00  0.00           H
ATOM   3883  HB2 HSD A 895      42.880  43.830  71.050  1.00  0.00           H
ATOM   3884  ND1 HSD A 895      41.350  45.820  72.710  1.00  0.00           N
ATOM   3885  HD1 HSD A 895      42.000  46.070  73.430  1.00  0.00           H
ATOM   3886  CG  HSD A 895      41.240  44.760  71.860  1.00  0.00           C
ATOM   3887  CE1 HSD A 895      40.450  46.690  72.290  1.00  0.00           C
ATOM   3888  HE1 HSD A 895      40.400  47.700  72.700  1.00  0.00           H
ATOM   3889  NE2 HSD A 895      39.790  46.290  71.240  1.00  0.00           N
ATOM   3890  CD2 HSD A 895      40.340  45.110  70.960  1.00  0.00           C
ATOM   3891  HD2 HSD A 895      39.930  44.510  70.160  1.00  0.00           H
ATOM   3892  C   HSD A 895      41.590  42.820  74.090  1.00  0.00           C
ATOM   3893  O   HSD A 895      40.710  42.000  73.910  1.00  0.00           O
ATOM   3894  N   PRO A 896      41.710  43.510  75.230  1.00  0.00           N
ATOM   3895  CD  PRO A 896      42.640  44.570  75.620  1.00  0.00           C
ATOM   3896  HD1 PRO A 896      42.890  45.230  74.760  1.00  0.00           H
ATOM   3897  HD2 PRO A 896      43.540  44.140  76.100  1.00  0.00           H
ATOM   3898  CA  PRO A 896      40.720  43.260  76.360  1.00  0.00           C
ATOM   3899  HA  PRO A 896      40.660  42.220  76.640  1.00  0.00           H
ATOM   3900  CB  PRO A 896      41.180  44.170  77.510  1.00  0.00           C
ATOM   3901  HB1 PRO A 896      41.920  43.600  78.090  1.00  0.00           H
ATOM   3902  HB2 PRO A 896      40.330  44.530  78.140  1.00  0.00           H
ATOM   3903  CG  PRO A 896      41.880  45.300  76.690  1.00  0.00           C
ATOM   3904  HG1 PRO A 896      41.110  46.030  76.350  1.00  0.00           H
ATOM   3905  HG2 PRO A 896      42.650  45.770  77.350  1.00  0.00           H
ATOM   3906  C   PRO A 896      39.220  43.610  76.150  1.00  0.00           C
ATOM   3907  O   PRO A 896      38.390  43.280  76.990  1.00  0.00           O
ATOM   3908  N   GLU A 897      38.910  44.240  75.050  1.00  0.00           N
ATOM   3909  HN  GLU A 897      39.600  44.600  74.430  1.00  0.00           H
ATOM   3910  CA  GLU A 897      37.500  44.520  74.690  1.00  0.00           C
ATOM   3911  HA  GLU A 897      36.900  44.530  75.590  1.00  0.00           H
ATOM   3912  CB  GLU A 897      37.290  45.960  74.200  1.00  0.00           C
ATOM   3913  HB1 GLU A 897      36.210  46.250  74.110  1.00  0.00           H
ATOM   3914  HB2 GLU A 897      37.830  46.120  73.250  1.00  0.00           H
ATOM   3915  CG  GLU A 897      37.730  47.110  75.220  1.00  0.00           C
ATOM   3916  HG1 GLU A 897      38.830  46.960  75.210  1.00  0.00           H
ATOM   3917  HG2 GLU A 897      37.350  46.960  76.250  1.00  0.00           H
ATOM   3918  CD  GLU A 897      37.470  48.580  74.880  1.00  0.00           C
ATOM   3919  OE1 GLU A 897      37.150  49.500  75.610  1.00  0.00           O
ATOM   3920  OE2 GLU A 897      37.830  48.950  73.710  1.00  0.00           O
ATOM   3921  C   GLU A 897      37.000  43.540  73.640  1.00  0.00           C
ATOM   3922  O   GLU A 897      35.990  43.870  72.960  1.00  0.00           O
ATOM   3923  N   ARG A 898      37.580  42.330  73.490  1.00  0.00           N
ATOM   3924  HN  ARG A 898      38.380  42.020  73.980  1.00  0.00           H
ATOM   3925  CA  ARG A 898      37.380  41.600  72.300  1.00  0.00           C
ATOM   3926  HA  ARG A 898      36.530  41.980  71.760  1.00  0.00           H
ATOM   3927  CB  ARG A 898      38.810  41.530  71.620  1.00  0.00           C
ATOM   3928  HB1 ARG A 898      39.440  41.010  72.370  1.00  0.00           H
ATOM   3929  HB2 ARG A 898      39.160  42.580  71.540  1.00  0.00           H
ATOM   3930  CG  ARG A 898      39.050  40.750  70.260  1.00  0.00           C
ATOM   3931  HG1 ARG A 898      38.860  39.670  70.440  1.00  0.00           H
ATOM   3932  HG2 ARG A 898      40.130  40.870  70.010  1.00  0.00           H
ATOM   3933  CD  ARG A 898      38.200  41.270  69.130  1.00  0.00           C
ATOM   3934  HD1 ARG A 898      38.290  42.370  69.050  1.00  0.00           H
ATOM   3935  HD2 ARG A 898      37.150  40.960  69.310  1.00  0.00           H
ATOM   3936  NE  ARG A 898      38.840  40.690  67.880  1.00  0.00           N
ATOM   3937  HE  ARG A 898      39.810  40.880  67.750  1.00  0.00           H
ATOM   3938  CZ  ARG A 898      38.230  39.850  66.990  1.00  0.00           C
ATOM   3939  NH1 ARG A 898      37.060  39.340  67.280  1.00  0.00           N
ATOM   3940 HH11 ARG A 898      36.660  38.630  66.690  1.00  0.00           H
ATOM   3941 HH12 ARG A 898      36.790  39.480  68.230  1.00  0.00           H
ATOM   3942  NH2 ARG A 898      38.950  39.480  65.990  1.00  0.00           N
ATOM   3943 HH21 ARG A 898      38.460  38.980  65.280  1.00  0.00           H
ATOM   3944 HH22 ARG A 898      39.930  39.700  65.990  1.00  0.00           H
ATOM   3945  C   ARG A 898      37.010  40.160  72.660  1.00  0.00           C
ATOM   3946  O   ARG A 898      37.900  39.340  73.060  1.00  0.00           O
ATOM   3947  N   GLY A 899      35.750  39.730  72.320  1.00  0.00           N
ATOM   3948  HN  GLY A 899      35.030  40.370  72.070  1.00  0.00           H
ATOM   3949  CA  GLY A 899      35.560  38.340  72.070  1.00  0.00           C
ATOM   3950  HA1 GLY A 899      34.570  38.150  72.440  1.00  0.00           H
ATOM   3951  HA2 GLY A 899      36.230  37.730  72.670  1.00  0.00           H
ATOM   3952  C   GLY A 899      35.730  38.130  70.560  1.00  0.00           C
ATOM   3953  O   GLY A 899      35.890  39.050  69.820  1.00  0.00           O
ATOM   3954  N   TRP A 900      35.750  36.920  70.130  1.00  0.00           N
ATOM   3955  HN  TRP A 900      35.600  36.120  70.730  1.00  0.00           H
ATOM   3956  CA  TRP A 900      35.670  36.590  68.710  1.00  0.00           C
ATOM   3957  HA  TRP A 900      36.550  36.970  68.230  1.00  0.00           H
ATOM   3958  CB  TRP A 900      35.730  35.050  68.500  1.00  0.00           C
ATOM   3959  HB1 TRP A 900      35.430  34.660  67.500  1.00  0.00           H
ATOM   3960  HB2 TRP A 900      35.070  34.560  69.260  1.00  0.00           H
ATOM   3961  CG  TRP A 900      37.120  34.510  68.640  1.00  0.00           C
ATOM   3962  CD1 TRP A 900      37.810  33.840  69.620  1.00  0.00           C
ATOM   3963  HD1 TRP A 900      37.400  33.160  70.350  1.00  0.00           H
ATOM   3964  NE1 TRP A 900      39.080  33.670  69.180  1.00  0.00           N
ATOM   3965  HE1 TRP A 900      39.850  33.300  69.680  1.00  0.00           H
ATOM   3966  CE2 TRP A 900      39.270  34.250  67.940  1.00  0.00           C
ATOM   3967  CD2 TRP A 900      38.050  34.840  67.640  1.00  0.00           C
ATOM   3968  CE3 TRP A 900      37.870  35.480  66.430  1.00  0.00           C
ATOM   3969  HE3 TRP A 900      36.950  35.950  66.120  1.00  0.00           H
ATOM   3970  CZ3 TRP A 900      38.900  35.490  65.480  1.00  0.00           C
ATOM   3971  HZ3 TRP A 900      38.770  36.030  64.550  1.00  0.00           H
ATOM   3972  CZ2 TRP A 900      40.390  34.480  67.100  1.00  0.00           C
ATOM   3973  HZ2 TRP A 900      41.360  34.040  67.320  1.00  0.00           H
ATOM   3974  CH2 TRP A 900      40.220  35.110  65.860  1.00  0.00           C
ATOM   3975  HH2 TRP A 900      41.120  35.230  65.280  1.00  0.00           H
ATOM   3976  C   TRP A 900      34.480  37.150  67.980  1.00  0.00           C
ATOM   3977  O   TRP A 900      34.620  37.600  66.840  1.00  0.00           O
ATOM   3978  N   ILE A 901      33.270  37.060  68.620  1.00  0.00           N
ATOM   3979  HN  ILE A 901      33.180  36.490  69.450  1.00  0.00           H
ATOM   3980  CA  ILE A 901      32.050  37.770  68.100  1.00  0.00           C
ATOM   3981  HA  ILE A 901      32.050  37.840  67.020  1.00  0.00           H
ATOM   3982  CB  ILE A 901      30.710  37.040  68.260  1.00  0.00           C
ATOM   3983  HB  ILE A 901      30.540  36.860  69.350  1.00  0.00           H
ATOM   3984  CG2 ILE A 901      29.600  37.720  67.370  1.00  0.00           C
ATOM   3985 HG21 ILE A 901      28.750  37.010  67.500  1.00  0.00           H
ATOM   3986 HG22 ILE A 901      29.820  37.820  66.290  1.00  0.00           H
ATOM   3987 HG23 ILE A 901      29.310  38.750  67.670  1.00  0.00           H
ATOM   3988  CG1 ILE A 901      30.830  35.530  67.810  1.00  0.00           C
ATOM   3989 HG11 ILE A 901      29.860  34.980  67.890  1.00  0.00           H
ATOM   3990 HG12 ILE A 901      31.510  35.050  68.550  1.00  0.00           H
ATOM   3991  CD  ILE A 901      31.460  35.190  66.400  1.00  0.00           C
ATOM   3992  HD1 ILE A 901      31.720  34.110  66.310  1.00  0.00           H
ATOM   3993  HD2 ILE A 901      32.370  35.790  66.190  1.00  0.00           H
ATOM   3994  HD3 ILE A 901      30.800  35.380  65.520  1.00  0.00           H
ATOM   3995  C   ILE A 901      31.910  39.170  68.540  1.00  0.00           C
ATOM   3996  O   ILE A 901      31.540  39.480  69.660  1.00  0.00           O
ATOM   3997  N   ILE A 902      32.120  40.110  67.580  1.00  0.00           N
ATOM   3998  HN  ILE A 902      32.460  39.890  66.660  1.00  0.00           H
ATOM   3999  CA  ILE A 902      31.740  41.570  67.660  1.00  0.00           C
ATOM   4000  HA  ILE A 902      32.000  41.890  68.660  1.00  0.00           H
ATOM   4001  CB  ILE A 902      32.480  42.420  66.690  1.00  0.00           C
ATOM   4002  HB  ILE A 902      32.120  42.190  65.670  1.00  0.00           H
ATOM   4003  CG2 ILE A 902      32.260  43.940  66.920  1.00  0.00           C
ATOM   4004 HG21 ILE A 902      32.330  44.110  68.020  1.00  0.00           H
ATOM   4005 HG22 ILE A 902      31.340  44.330  66.440  1.00  0.00           H
ATOM   4006 HG23 ILE A 902      33.120  44.520  66.500  1.00  0.00           H
ATOM   4007  CG1 ILE A 902      33.990  42.050  66.570  1.00  0.00           C
ATOM   4008 HG11 ILE A 902      34.500  42.780  65.910  1.00  0.00           H
ATOM   4009 HG12 ILE A 902      34.210  41.080  66.070  1.00  0.00           H
ATOM   4010  CD  ILE A 902      34.750  42.010  67.950  1.00  0.00           C
ATOM   4011  HD1 ILE A 902      35.850  42.070  67.850  1.00  0.00           H
ATOM   4012  HD2 ILE A 902      34.570  41.040  68.450  1.00  0.00           H
ATOM   4013  HD3 ILE A 902      34.450  42.780  68.700  1.00  0.00           H
ATOM   4014  C   ILE A 902      30.240  41.720  67.400  1.00  0.00           C
ATOM   4015  O   ILE A 902      29.680  41.220  66.410  1.00  0.00           O
ATOM   4016  N   SER A 903      29.490  42.440  68.250  1.00  0.00           N
ATOM   4017  HN  SER A 903      29.860  42.840  69.080  1.00  0.00           H
ATOM   4018  CA  SER A 903      28.140  42.900  67.880  1.00  0.00           C
ATOM   4019  HA  SER A 903      27.640  42.020  67.520  1.00  0.00           H
ATOM   4020  CB  SER A 903      27.410  43.440  69.180  1.00  0.00           C
ATOM   4021  HB1 SER A 903      27.890  44.240  69.780  1.00  0.00           H
ATOM   4022  HB2 SER A 903      27.530  42.530  69.820  1.00  0.00           H
ATOM   4023  OG  SER A 903      26.020  43.690  69.050  1.00  0.00           O
ATOM   4024  HG1 SER A 903      25.840  44.210  68.270  1.00  0.00           H
ATOM   4025  C   SER A 903      28.200  44.030  66.890  1.00  0.00           C
ATOM   4026  O   SER A 903      28.750  45.050  67.280  1.00  0.00           O
ATOM   4027  N   PRO A 904      27.530  44.000  65.730  1.00  0.00           N
ATOM   4028  CD  PRO A 904      26.770  42.850  65.300  1.00  0.00           C
ATOM   4029  HD1 PRO A 904      26.050  42.520  66.060  1.00  0.00           H
ATOM   4030  HD2 PRO A 904      27.450  41.990  65.110  1.00  0.00           H
ATOM   4031  CA  PRO A 904      27.000  45.240  65.140  1.00  0.00           C
ATOM   4032  HA  PRO A 904      27.790  45.960  64.950  1.00  0.00           H
ATOM   4033  CB  PRO A 904      26.330  44.840  63.780  1.00  0.00           C
ATOM   4034  HB1 PRO A 904      27.110  44.790  62.990  1.00  0.00           H
ATOM   4035  HB2 PRO A 904      25.540  45.580  63.540  1.00  0.00           H
ATOM   4036  CG  PRO A 904      25.890  43.370  64.110  1.00  0.00           C
ATOM   4037  HG1 PRO A 904      24.840  43.310  64.430  1.00  0.00           H
ATOM   4038  HG2 PRO A 904      26.190  42.710  63.260  1.00  0.00           H
ATOM   4039  C   PRO A 904      26.030  45.950  66.070  1.00  0.00           C
ATOM   4040  O   PRO A 904      25.500  45.360  67.000  1.00  0.00           O
ATOM   4041  N   LEU A 905      25.880  47.310  65.790  1.00  0.00           N
ATOM   4042  HN  LEU A 905      26.450  47.750  65.100  1.00  0.00           H
ATOM   4043  CA  LEU A 905      25.210  48.190  66.670  1.00  0.00           C
ATOM   4044  HA  LEU A 905      25.060  49.110  66.130  1.00  0.00           H
ATOM   4045  CB  LEU A 905      23.770  47.770  67.040  1.00  0.00           C
ATOM   4046  HB1 LEU A 905      23.300  48.670  67.510  1.00  0.00           H
ATOM   4047  HB2 LEU A 905      23.920  47.050  67.860  1.00  0.00           H
ATOM   4048  CG  LEU A 905      22.830  47.210  65.890  1.00  0.00           C
ATOM   4049  HG  LEU A 905      23.320  46.290  65.510  1.00  0.00           H
ATOM   4050  CD1 LEU A 905      21.450  46.890  66.490  1.00  0.00           C
ATOM   4051 HD11 LEU A 905      21.580  46.330  67.440  1.00  0.00           H
ATOM   4052 HD12 LEU A 905      20.940  46.270  65.720  1.00  0.00           H
ATOM   4053 HD13 LEU A 905      20.830  47.770  66.800  1.00  0.00           H
ATOM   4054  CD2 LEU A 905      22.710  48.230  64.700  1.00  0.00           C
ATOM   4055 HD21 LEU A 905      22.300  49.220  65.010  1.00  0.00           H
ATOM   4056 HD22 LEU A 905      21.990  47.810  63.960  1.00  0.00           H
ATOM   4057 HD23 LEU A 905      23.710  48.390  64.240  1.00  0.00           H
ATOM   4058  C   LEU A 905      26.160  48.480  67.900  1.00  0.00           C
ATOM   4059  O   LEU A 905      26.600  49.630  68.020  1.00  0.00           O
ATOM   4060  N   GLY A 906      26.390  47.470  68.850  1.00  0.00           N
ATOM   4061  HN  GLY A 906      26.040  46.530  68.780  1.00  0.00           H
ATOM   4062  CA  GLY A 906      26.970  47.760  70.150  1.00  0.00           C
ATOM   4063  HA1 GLY A 906      27.910  48.260  69.970  1.00  0.00           H
ATOM   4064  HA2 GLY A 906      27.100  46.810  70.640  1.00  0.00           H
ATOM   4065  C   GLY A 906      26.020  48.740  70.910  1.00  0.00           C
ATOM   4066  O   GLY A 906      24.800  48.820  70.760  1.00  0.00           O
ATOM   4067  N   ASP A 907      26.600  49.540  71.790  1.00  0.00           N
ATOM   4068  HN  ASP A 907      27.590  49.440  71.950  1.00  0.00           H
ATOM   4069  CA  ASP A 907      25.830  50.560  72.550  1.00  0.00           C
ATOM   4070  HA  ASP A 907      24.780  50.310  72.580  1.00  0.00           H
ATOM   4071  CB  ASP A 907      26.400  50.800  74.030  1.00  0.00           C
ATOM   4072  HB1 ASP A 907      25.580  51.280  74.610  1.00  0.00           H
ATOM   4073  HB2 ASP A 907      27.350  51.390  74.000  1.00  0.00           H
ATOM   4074  CG  ASP A 907      26.640  49.530  74.750  1.00  0.00           C
ATOM   4075  OD1 ASP A 907      25.710  48.770  75.090  1.00  0.00           O
ATOM   4076  OD2 ASP A 907      27.850  49.090  74.990  1.00  0.00           O
ATOM   4077  C   ASP A 907      25.970  51.930  71.810  1.00  0.00           C
ATOM   4078  O   ASP A 907      25.500  52.900  72.360  1.00  0.00           O
ATOM   4079  N   ASN A 908      26.640  52.040  70.670  1.00  0.00           N
ATOM   4080  HN  ASN A 908      26.970  51.320  70.060  1.00  0.00           H
ATOM   4081  CA  ASN A 908      26.620  53.260  69.880  1.00  0.00           C
ATOM   4082  HA  ASN A 908      27.060  54.000  70.540  1.00  0.00           H
ATOM   4083  CB  ASN A 908      27.480  53.010  68.570  1.00  0.00           C
ATOM   4084  HB1 ASN A 908      27.530  53.970  68.010  1.00  0.00           H
ATOM   4085  HB2 ASN A 908      26.880  52.380  67.880  1.00  0.00           H
ATOM   4086  CG  ASN A 908      28.800  52.470  68.850  1.00  0.00           C
ATOM   4087  OD1 ASN A 908      29.660  53.030  69.600  1.00  0.00           O
ATOM   4088  ND2 ASN A 908      29.100  51.230  68.350  1.00  0.00           N
ATOM   4089 HD21 ASN A 908      29.930  50.740  68.640  1.00  0.00           H
ATOM   4090 HD22 ASN A 908      28.430  50.740  67.810  1.00  0.00           H
ATOM   4091  C   ASN A 908      25.200  53.790  69.380  1.00  0.00           C
ATOM   4092  O   ASN A 908      24.590  52.950  68.740  1.00  0.00           O
ATOM   4093  N   PRO A 909      24.680  55.010  69.720  1.00  0.00           N
ATOM   4094  CD  PRO A 909      25.420  55.910  70.600  1.00  0.00           C
ATOM   4095  HD1 PRO A 909      26.360  56.220  70.090  1.00  0.00           H
ATOM   4096  HD2 PRO A 909      25.610  55.440  71.590  1.00  0.00           H
ATOM   4097  CA  PRO A 909      23.440  55.660  69.300  1.00  0.00           C
ATOM   4098  HA  PRO A 909      22.700  55.180  69.930  1.00  0.00           H
ATOM   4099  CB  PRO A 909      23.610  57.140  69.680  1.00  0.00           C
ATOM   4100  HB1 PRO A 909      22.590  57.510  69.900  1.00  0.00           H
ATOM   4101  HB2 PRO A 909      24.100  57.690  68.850  1.00  0.00           H
ATOM   4102  CG  PRO A 909      24.460  57.050  70.940  1.00  0.00           C
ATOM   4103  HG1 PRO A 909      24.980  58.020  71.110  1.00  0.00           H
ATOM   4104  HG2 PRO A 909      23.840  56.770  71.830  1.00  0.00           H
ATOM   4105  C   PRO A 909      22.970  55.490  67.870  1.00  0.00           C
ATOM   4106  O   PRO A 909      23.860  55.560  66.970  1.00  0.00           O
ATOM   4107  N   TRP A 910      21.650  55.240  67.640  1.00  0.00           N
ATOM   4108  HN  TRP A 910      21.010  55.530  68.350  1.00  0.00           H
ATOM   4109  CA  TRP A 910      21.060  55.130  66.290  1.00  0.00           C
ATOM   4110  HA  TRP A 910      21.550  54.240  65.920  1.00  0.00           H
ATOM   4111  CB  TRP A 910      19.480  55.020  66.400  1.00  0.00           C
ATOM   4112  HB1 TRP A 910      19.120  55.080  65.350  1.00  0.00           H
ATOM   4113  HB2 TRP A 910      19.110  55.900  66.980  1.00  0.00           H
ATOM   4114  CG  TRP A 910      19.000  53.720  67.040  1.00  0.00           C
ATOM   4115  CD1 TRP A 910      18.470  53.520  68.240  1.00  0.00           C
ATOM   4116  HD1 TRP A 910      17.990  54.260  68.870  1.00  0.00           H
ATOM   4117  NE1 TRP A 910      18.480  52.170  68.560  1.00  0.00           N
ATOM   4118  HE1 TRP A 910      18.340  51.880  69.480  1.00  0.00           H
ATOM   4119  CE2 TRP A 910      18.980  51.470  67.510  1.00  0.00           C
ATOM   4120  CD2 TRP A 910      19.330  52.470  66.540  1.00  0.00           C
ATOM   4121  CE3 TRP A 910      19.930  52.060  65.290  1.00  0.00           C
ATOM   4122  HE3 TRP A 910      20.370  52.650  64.510  1.00  0.00           H
ATOM   4123  CZ3 TRP A 910      19.970  50.690  65.010  1.00  0.00           C
ATOM   4124  HZ3 TRP A 910      20.390  50.320  64.080  1.00  0.00           H
ATOM   4125  CZ2 TRP A 910      19.020  50.190  67.250  1.00  0.00           C
ATOM   4126  HZ2 TRP A 910      18.720  49.430  67.950  1.00  0.00           H
ATOM   4127  CH2 TRP A 910      19.430  49.790  65.940  1.00  0.00           C
ATOM   4128  HH2 TRP A 910      19.400  48.750  65.660  1.00  0.00           H
ATOM   4129  C   TRP A 910      21.320  56.260  65.330  1.00  0.00           C
ATOM   4130  O   TRP A 910      21.440  56.010  64.110  1.00  0.00           O
ATOM   4131  N   TRP A 911      21.390  57.590  65.670  1.00  0.00           N
ATOM   4132  HN  TRP A 911      21.370  57.950  66.610  1.00  0.00           H
ATOM   4133  CA  TRP A 911      21.830  58.630  64.770  1.00  0.00           C
ATOM   4134  HA  TRP A 911      21.260  58.500  63.860  1.00  0.00           H
ATOM   4135  CB  TRP A 911      21.560  59.980  65.620  1.00  0.00           C
ATOM   4136  HB1 TRP A 911      22.010  59.850  66.640  1.00  0.00           H
ATOM   4137  HB2 TRP A 911      20.480  59.950  65.890  1.00  0.00           H
ATOM   4138  CG  TRP A 911      21.990  61.340  65.050  1.00  0.00           C
ATOM   4139  CD1 TRP A 911      22.680  62.300  65.800  1.00  0.00           C
ATOM   4140  HD1 TRP A 911      22.990  62.320  66.830  1.00  0.00           H
ATOM   4141  NE1 TRP A 911      22.640  63.500  65.090  1.00  0.00           N
ATOM   4142  HE1 TRP A 911      23.020  64.330  65.450  1.00  0.00           H
ATOM   4143  CE2 TRP A 911      22.140  63.270  63.890  1.00  0.00           C
ATOM   4144  CD2 TRP A 911      21.680  61.930  63.780  1.00  0.00           C
ATOM   4145  CE3 TRP A 911      21.120  61.440  62.610  1.00  0.00           C
ATOM   4146  HE3 TRP A 911      20.720  60.440  62.640  1.00  0.00           H
ATOM   4147  CZ3 TRP A 911      21.070  62.320  61.540  1.00  0.00           C
ATOM   4148  HZ3 TRP A 911      20.730  62.090  60.530  1.00  0.00           H
ATOM   4149  CZ2 TRP A 911      22.000  64.160  62.820  1.00  0.00           C
ATOM   4150  HZ2 TRP A 911      22.410  65.160  62.900  1.00  0.00           H
ATOM   4151  CH2 TRP A 911      21.500  63.610  61.650  1.00  0.00           C
ATOM   4152  HH2 TRP A 911      21.640  64.300  60.830  1.00  0.00           H
ATOM   4153  C   TRP A 911      23.310  58.590  64.300  1.00  0.00           C
ATOM   4154  O   TRP A 911      23.640  58.590  63.130  1.00  0.00           O
ATOM   4155  N   THR A 912      24.220  58.290  65.240  1.00  0.00           N
ATOM   4156  HN  THR A 912      23.960  58.450  66.180  1.00  0.00           H
ATOM   4157  CA  THR A 912      25.640  57.970  64.890  1.00  0.00           C
ATOM   4158  HA  THR A 912      26.010  58.850  64.390  1.00  0.00           H
ATOM   4159  CB  THR A 912      26.430  57.840  66.270  1.00  0.00           C
ATOM   4160  HB  THR A 912      26.230  56.960  66.920  1.00  0.00           H
ATOM   4161  OG1 THR A 912      26.110  58.970  67.190  1.00  0.00           O
ATOM   4162  HG1 THR A 912      26.240  59.750  66.650  1.00  0.00           H
ATOM   4163  CG2 THR A 912      27.950  57.930  66.010  1.00  0.00           C
ATOM   4164 HG21 THR A 912      28.330  57.050  65.480  1.00  0.00           H
ATOM   4165 HG22 THR A 912      28.510  57.990  66.970  1.00  0.00           H
ATOM   4166 HG23 THR A 912      28.130  58.880  65.460  1.00  0.00           H
ATOM   4167  C   THR A 912      25.870  56.750  64.070  1.00  0.00           C
ATOM   4168  O   THR A 912      26.640  56.750  63.120  1.00  0.00           O
ATOM   4169  N   LEU A 913      25.030  55.700  64.400  1.00  0.00           N
ATOM   4170  HN  LEU A 913      24.470  55.810  65.220  1.00  0.00           H
ATOM   4171  CA  LEU A 913      24.890  54.540  63.530  1.00  0.00           C
ATOM   4172  HA  LEU A 913      25.850  54.090  63.330  1.00  0.00           H
ATOM   4173  CB  LEU A 913      23.970  53.500  64.150  1.00  0.00           C
ATOM   4174  HB1 LEU A 913      23.690  52.650  63.500  1.00  0.00           H
ATOM   4175  HB2 LEU A 913      23.000  53.970  64.430  1.00  0.00           H
ATOM   4176  CG  LEU A 913      24.660  52.810  65.380  1.00  0.00           C
ATOM   4177  HG  LEU A 913      25.050  53.540  66.110  1.00  0.00           H
ATOM   4178  CD1 LEU A 913      23.680  51.840  66.130  1.00  0.00           C
ATOM   4179 HD11 LEU A 913      24.050  51.540  67.130  1.00  0.00           H
ATOM   4180 HD12 LEU A 913      23.480  50.920  65.550  1.00  0.00           H
ATOM   4181 HD13 LEU A 913      22.710  52.360  66.280  1.00  0.00           H
ATOM   4182  CD2 LEU A 913      25.860  51.970  64.850  1.00  0.00           C
ATOM   4183 HD21 LEU A 913      26.250  51.420  65.740  1.00  0.00           H
ATOM   4184 HD22 LEU A 913      26.640  52.550  64.330  1.00  0.00           H
ATOM   4185 HD23 LEU A 913      25.590  51.240  64.050  1.00  0.00           H
ATOM   4186  C   LEU A 913      24.280  54.860  62.170  1.00  0.00           C
ATOM   4187  O   LEU A 913      24.660  54.230  61.170  1.00  0.00           O
ATOM   4188  N   LEU A 914      23.320  55.740  62.020  1.00  0.00           N
ATOM   4189  HN  LEU A 914      22.890  56.220  62.780  1.00  0.00           H
ATOM   4190  CA  LEU A 914      22.790  56.180  60.760  1.00  0.00           C
ATOM   4191  HA  LEU A 914      22.670  55.250  60.240  1.00  0.00           H
ATOM   4192  CB  LEU A 914      21.520  57.110  60.880  1.00  0.00           C
ATOM   4193  HB1 LEU A 914      21.790  58.060  61.410  1.00  0.00           H
ATOM   4194  HB2 LEU A 914      20.690  56.660  61.480  1.00  0.00           H
ATOM   4195  CG  LEU A 914      20.830  57.510  59.490  1.00  0.00           C
ATOM   4196  HG  LEU A 914      21.520  57.890  58.700  1.00  0.00           H
ATOM   4197  CD1 LEU A 914      20.100  56.310  58.840  1.00  0.00           C
ATOM   4198 HD11 LEU A 914      19.480  56.770  58.020  1.00  0.00           H
ATOM   4199 HD12 LEU A 914      19.420  55.710  59.460  1.00  0.00           H
ATOM   4200 HD13 LEU A 914      20.880  55.650  58.420  1.00  0.00           H
ATOM   4201  CD2 LEU A 914      19.810  58.610  59.750  1.00  0.00           C
ATOM   4202 HD21 LEU A 914      19.330  58.870  58.780  1.00  0.00           H
ATOM   4203 HD22 LEU A 914      20.320  59.560  60.010  1.00  0.00           H
ATOM   4204 HD23 LEU A 914      19.030  58.290  60.490  1.00  0.00           H
ATOM   4205  C   LEU A 914      23.860  56.960  59.970  1.00  0.00           C
ATOM   4206  O   LEU A 914      23.920  56.880  58.750  1.00  0.00           O
ATOM   4207  N   ILE A 915      24.650  57.870  60.520  1.00  0.00           N
ATOM   4208  HN  ILE A 915      24.630  58.000  61.510  1.00  0.00           H
ATOM   4209  CA  ILE A 915      25.660  58.540  59.680  1.00  0.00           C
ATOM   4210  HA  ILE A 915      25.260  58.680  58.680  1.00  0.00           H
ATOM   4211  CB  ILE A 915      25.770  59.970  60.170  1.00  0.00           C
ATOM   4212  HB  ILE A 915      26.000  60.120  61.240  1.00  0.00           H
ATOM   4213  CG2 ILE A 915      26.870  60.800  59.440  1.00  0.00           C
ATOM   4214 HG21 ILE A 915      26.780  61.870  59.750  1.00  0.00           H
ATOM   4215 HG22 ILE A 915      26.620  60.860  58.360  1.00  0.00           H
ATOM   4216 HG23 ILE A 915      27.920  60.440  59.530  1.00  0.00           H
ATOM   4217  CG1 ILE A 915      24.460  60.790  60.110  1.00  0.00           C
ATOM   4218 HG11 ILE A 915      24.580  61.780  60.590  1.00  0.00           H
ATOM   4219 HG12 ILE A 915      23.670  60.220  60.670  1.00  0.00           H
ATOM   4220  CD  ILE A 915      23.970  60.970  58.730  1.00  0.00           C
ATOM   4221  HD1 ILE A 915      23.650  60.030  58.220  1.00  0.00           H
ATOM   4222  HD2 ILE A 915      24.700  61.480  58.060  1.00  0.00           H
ATOM   4223  HD3 ILE A 915      23.160  61.720  58.740  1.00  0.00           H
ATOM   4224  C   ILE A 915      26.940  57.770  59.590  1.00  0.00           C
ATOM   4225  O   ILE A 915      27.770  58.210  58.750  1.00  0.00           O
ATOM   4226  N   ALA A 916      27.120  56.550  60.150  1.00  0.00           N
ATOM   4227  HN  ALA A 916      26.350  56.060  60.560  1.00  0.00           H
ATOM   4228  CA  ALA A 916      28.260  55.670  59.870  1.00  0.00           C
ATOM   4229  HA  ALA A 916      29.180  56.230  59.770  1.00  0.00           H
ATOM   4230  CB  ALA A 916      28.360  54.580  60.980  1.00  0.00           C
ATOM   4231  HB1 ALA A 916      28.640  55.080  61.920  1.00  0.00           H
ATOM   4232  HB2 ALA A 916      29.130  53.830  60.690  1.00  0.00           H
ATOM   4233  HB3 ALA A 916      27.420  54.000  61.170  1.00  0.00           H
ATOM   4234  C   ALA A 916      28.120  54.950  58.530  1.00  0.00           C
ATOM   4235  O   ALA A 916      28.980  54.230  58.060  1.00  0.00           O
ATOM   4236  N   ALA A 917      27.020  55.230  57.850  1.00  0.00           N
ATOM   4237  HN  ALA A 917      26.270  55.710  58.280  1.00  0.00           H
ATOM   4238  CA  ALA A 917      26.590  54.780  56.540  1.00  0.00           C
ATOM   4239  HA  ALA A 917      26.840  53.760  56.230  1.00  0.00           H
ATOM   4240  CB  ALA A 917      25.070  54.940  56.470  1.00  0.00           C
ATOM   4241  HB1 ALA A 917      24.710  55.980  56.670  1.00  0.00           H
ATOM   4242  HB2 ALA A 917      24.570  54.130  57.040  1.00  0.00           H
ATOM   4243  HB3 ALA A 917      24.660  54.750  55.450  1.00  0.00           H
ATOM   4244  C   ALA A 917      27.290  55.690  55.430  1.00  0.00           C
ATOM   4245  O   ALA A 917      27.580  55.310  54.300  1.00  0.00           O
ATOM   4246  N   ILE A 918      27.570  57.000  55.740  1.00  0.00           N
ATOM   4247  HN  ILE A 918      27.290  57.080  56.690  1.00  0.00           H
ATOM   4248  CA  ILE A 918      28.210  58.000  54.910  1.00  0.00           C
ATOM   4249  HA  ILE A 918      27.800  58.020  53.920  1.00  0.00           H
ATOM   4250  CB  ILE A 918      28.060  59.340  55.530  1.00  0.00           C
ATOM   4251  HB  ILE A 918      28.460  59.250  56.560  1.00  0.00           H
ATOM   4252  CG2 ILE A 918      28.820  60.460  54.890  1.00  0.00           C
ATOM   4253 HG21 ILE A 918      28.630  61.410  55.430  1.00  0.00           H
ATOM   4254 HG22 ILE A 918      28.520  60.570  53.830  1.00  0.00           H
ATOM   4255 HG23 ILE A 918      29.900  60.230  55.020  1.00  0.00           H
ATOM   4256  CG1 ILE A 918      26.660  59.610  55.820  1.00  0.00           C
ATOM   4257 HG11 ILE A 918      26.590  60.620  56.310  1.00  0.00           H
ATOM   4258 HG12 ILE A 918      26.150  58.940  56.540  1.00  0.00           H
ATOM   4259  CD  ILE A 918      25.760  59.690  54.580  1.00  0.00           C
ATOM   4260  HD1 ILE A 918      24.690  59.900  54.760  1.00  0.00           H
ATOM   4261  HD2 ILE A 918      25.770  58.660  54.160  1.00  0.00           H
ATOM   4262  HD3 ILE A 918      26.260  60.370  53.850  1.00  0.00           H
ATOM   4263  C   ILE A 918      29.630  57.720  54.490  1.00  0.00           C
ATOM   4264  O   ILE A 918      29.920  57.920  53.290  1.00  0.00           O
ATOM   4265  N   PRO A 919      30.590  57.170  55.300  1.00  0.00           N
ATOM   4266  CD  PRO A 919      30.560  57.110  56.700  1.00  0.00           C
ATOM   4267  HD1 PRO A 919      29.790  56.410  57.100  1.00  0.00           H
ATOM   4268  HD2 PRO A 919      30.390  58.140  57.060  1.00  0.00           H
ATOM   4269  CA  PRO A 919      31.920  56.860  54.680  1.00  0.00           C
ATOM   4270  HA  PRO A 919      32.300  57.600  53.990  1.00  0.00           H
ATOM   4271  CB  PRO A 919      32.840  56.850  55.880  1.00  0.00           C
ATOM   4272  HB1 PRO A 919      33.300  57.850  56.100  1.00  0.00           H
ATOM   4273  HB2 PRO A 919      33.650  56.100  55.790  1.00  0.00           H
ATOM   4274  CG  PRO A 919      31.920  56.520  57.090  1.00  0.00           C
ATOM   4275  HG1 PRO A 919      31.910  55.450  57.400  1.00  0.00           H
ATOM   4276  HG2 PRO A 919      32.370  57.070  57.930  1.00  0.00           H
ATOM   4277  C   PRO A 919      31.820  55.520  53.910  1.00  0.00           C
ATOM   4278  O   PRO A 919      32.670  55.290  53.060  1.00  0.00           O
ATOM   4279  N   ALA A 920      30.870  54.640  54.330  1.00  0.00           N
ATOM   4280  HN  ALA A 920      30.180  54.920  55.000  1.00  0.00           H
ATOM   4281  CA  ALA A 920      30.400  53.300  53.810  1.00  0.00           C
ATOM   4282  HA  ALA A 920      31.220  52.610  53.820  1.00  0.00           H
ATOM   4283  CB  ALA A 920      29.350  52.760  54.770  1.00  0.00           C
ATOM   4284  HB1 ALA A 920      29.530  53.140  55.800  1.00  0.00           H
ATOM   4285  HB2 ALA A 920      29.560  51.690  55.010  1.00  0.00           H
ATOM   4286  HB3 ALA A 920      28.280  52.910  54.540  1.00  0.00           H
ATOM   4287  C   ALA A 920      29.960  53.450  52.340  1.00  0.00           C
ATOM   4288  O   ALA A 920      30.280  52.560  51.540  1.00  0.00           O
ATOM   4289  N   LEU A 921      29.260  54.510  51.970  1.00  0.00           N
ATOM   4290  HN  LEU A 921      28.940  55.090  52.700  1.00  0.00           H
ATOM   4291  CA  LEU A 921      29.020  54.810  50.560  1.00  0.00           C
ATOM   4292  HA  LEU A 921      28.420  53.970  50.250  1.00  0.00           H
ATOM   4293  CB  LEU A 921      28.280  56.180  50.320  1.00  0.00           C
ATOM   4294  HB1 LEU A 921      28.060  56.320  49.240  1.00  0.00           H
ATOM   4295  HB2 LEU A 921      29.010  57.010  50.450  1.00  0.00           H
ATOM   4296  CG  LEU A 921      27.010  56.420  51.210  1.00  0.00           C
ATOM   4297  HG  LEU A 921      27.150  56.240  52.300  1.00  0.00           H
ATOM   4298  CD1 LEU A 921      26.690  57.890  51.080  1.00  0.00           C
ATOM   4299 HD11 LEU A 921      25.750  58.010  51.660  1.00  0.00           H
ATOM   4300 HD12 LEU A 921      26.540  58.310  50.070  1.00  0.00           H
ATOM   4301 HD13 LEU A 921      27.500  58.460  51.590  1.00  0.00           H
ATOM   4302  CD2 LEU A 921      25.910  55.590  50.570  1.00  0.00           C
ATOM   4303 HD21 LEU A 921      25.920  55.680  49.460  1.00  0.00           H
ATOM   4304 HD22 LEU A 921      24.900  55.700  51.020  1.00  0.00           H
ATOM   4305 HD23 LEU A 921      26.260  54.540  50.660  1.00  0.00           H
ATOM   4306  C   LEU A 921      30.220  54.810  49.660  1.00  0.00           C
ATOM   4307  O   LEU A 921      30.190  54.110  48.660  1.00  0.00           O
ATOM   4308  N   LEU A 922      31.240  55.500  50.160  1.00  0.00           N
ATOM   4309  HN  LEU A 922      31.200  55.960  51.040  1.00  0.00           H
ATOM   4310  CA  LEU A 922      32.440  55.710  49.470  1.00  0.00           C
ATOM   4311  HA  LEU A 922      32.260  56.060  48.460  1.00  0.00           H
ATOM   4312  CB  LEU A 922      33.180  56.890  50.060  1.00  0.00           C
ATOM   4313  HB1 LEU A 922      33.980  57.290  49.400  1.00  0.00           H
ATOM   4314  HB2 LEU A 922      33.690  56.620  51.010  1.00  0.00           H
ATOM   4315  CG  LEU A 922      32.360  58.140  50.480  1.00  0.00           C
ATOM   4316  HG  LEU A 922      31.600  57.780  51.220  1.00  0.00           H
ATOM   4317  CD1 LEU A 922      33.220  59.150  51.160  1.00  0.00           C
ATOM   4318 HD11 LEU A 922      33.940  59.530  50.400  1.00  0.00           H
ATOM   4319 HD12 LEU A 922      33.760  58.680  52.010  1.00  0.00           H
ATOM   4320 HD13 LEU A 922      32.630  60.020  51.530  1.00  0.00           H
ATOM   4321  CD2 LEU A 922      31.480  58.750  49.310  1.00  0.00           C
ATOM   4322 HD21 LEU A 922      31.150  57.880  48.710  1.00  0.00           H
ATOM   4323 HD22 LEU A 922      32.230  59.380  48.790  1.00  0.00           H
ATOM   4324 HD23 LEU A 922      30.580  59.260  49.720  1.00  0.00           H
ATOM   4325  C   LEU A 922      33.280  54.500  49.480  1.00  0.00           C
ATOM   4326  O   LEU A 922      33.870  54.140  48.530  1.00  0.00           O
ATOM   4327  N   CYS A 923      33.320  53.810  50.620  1.00  0.00           N
ATOM   4328  HN  CYS A 923      32.750  54.180  51.350  1.00  0.00           H
ATOM   4329  CA  CYS A 923      34.120  52.560  50.850  1.00  0.00           C
ATOM   4330  HA  CYS A 923      35.140  52.850  50.680  1.00  0.00           H
ATOM   4331  CB  CYS A 923      34.090  52.050  52.400  1.00  0.00           C
ATOM   4332  HB1 CYS A 923      33.100  51.670  52.710  1.00  0.00           H
ATOM   4333  HB2 CYS A 923      34.300  52.940  53.030  1.00  0.00           H
ATOM   4334  SG  CYS A 923      35.390  50.760  52.770  1.00  0.00           S
ATOM   4335  HG1 CYS A 923      35.030  49.850  51.890  1.00  0.00           H
ATOM   4336  C   CYS A 923      33.690  51.390  49.930  1.00  0.00           C
ATOM   4337  O   CYS A 923      34.490  50.480  49.550  1.00  0.00           O
ATOM   4338  N   THR A 924      32.410  51.320  49.590  1.00  0.00           N
ATOM   4339  HN  THR A 924      31.850  52.110  49.840  1.00  0.00           H
ATOM   4340  CA  THR A 924      31.830  50.440  48.600  1.00  0.00           C
ATOM   4341  HA  THR A 924      31.970  49.410  48.910  1.00  0.00           H
ATOM   4342  CB  THR A 924      30.300  50.520  48.510  1.00  0.00           C
ATOM   4343  HB  THR A 924      29.970  51.540  48.230  1.00  0.00           H
ATOM   4344  OG1 THR A 924      29.780  50.190  49.730  1.00  0.00           O
ATOM   4345  HG1 THR A 924      29.990  50.920  50.330  1.00  0.00           H
ATOM   4346  CG2 THR A 924      29.570  49.670  47.400  1.00  0.00           C
ATOM   4347 HG21 THR A 924      29.670  50.290  46.490  1.00  0.00           H
ATOM   4348 HG22 THR A 924      28.470  49.500  47.550  1.00  0.00           H
ATOM   4349 HG23 THR A 924      30.200  48.760  47.270  1.00  0.00           H
ATOM   4350  C   THR A 924      32.370  50.700  47.250  1.00  0.00           C
ATOM   4351  O   THR A 924      32.800  49.710  46.620  1.00  0.00           O
ATOM   4352  N   ILE A 925      32.470  51.980  46.780  1.00  0.00           N
ATOM   4353  HN  ILE A 925      32.150  52.780  47.290  1.00  0.00           H
ATOM   4354  CA  ILE A 925      33.250  52.330  45.540  1.00  0.00           C
ATOM   4355  HA  ILE A 925      32.830  51.730  44.760  1.00  0.00           H
ATOM   4356  CB  ILE A 925      32.850  53.770  45.080  1.00  0.00           C
ATOM   4357  HB  ILE A 925      33.150  54.540  45.820  1.00  0.00           H
ATOM   4358  CG2 ILE A 925      33.500  54.180  43.800  1.00  0.00           C
ATOM   4359 HG21 ILE A 925      33.190  53.590  42.920  1.00  0.00           H
ATOM   4360 HG22 ILE A 925      34.620  54.150  43.840  1.00  0.00           H
ATOM   4361 HG23 ILE A 925      33.160  55.240  43.640  1.00  0.00           H
ATOM   4362  CG1 ILE A 925      31.290  54.150  45.070  1.00  0.00           C
ATOM   4363 HG11 ILE A 925      31.250  55.220  44.770  1.00  0.00           H
ATOM   4364 HG12 ILE A 925      30.990  54.020  46.140  1.00  0.00           H
ATOM   4365  CD  ILE A 925      30.440  53.370  44.070  1.00  0.00           C
ATOM   4366  HD1 ILE A 925      30.680  53.610  43.010  1.00  0.00           H
ATOM   4367  HD2 ILE A 925      29.360  53.550  44.240  1.00  0.00           H
ATOM   4368  HD3 ILE A 925      30.750  52.300  44.170  1.00  0.00           H
ATOM   4369  C   ILE A 925      34.760  52.120  45.600  1.00  0.00           C
ATOM   4370  O   ILE A 925      35.340  51.560  44.650  1.00  0.00           O
ATOM   4371  N   LEU A 926      35.440  52.410  46.700  1.00  0.00           N
ATOM   4372  HN  LEU A 926      34.860  52.890  47.370  1.00  0.00           H
ATOM   4373  CA  LEU A 926      36.880  52.210  46.930  1.00  0.00           C
ATOM   4374  HA  LEU A 926      37.480  52.760  46.210  1.00  0.00           H
ATOM   4375  CB  LEU A 926      37.190  52.760  48.300  1.00  0.00           C
ATOM   4376  HB1 LEU A 926      38.220  52.420  48.540  1.00  0.00           H
ATOM   4377  HB2 LEU A 926      36.480  52.280  49.000  1.00  0.00           H
ATOM   4378  CG  LEU A 926      37.230  54.250  48.500  1.00  0.00           C
ATOM   4379  HG  LEU A 926      36.210  54.700  48.390  1.00  0.00           H
ATOM   4380  CD1 LEU A 926      37.650  54.590  49.960  1.00  0.00           C
ATOM   4381 HD11 LEU A 926      37.620  55.670  50.220  1.00  0.00           H
ATOM   4382 HD12 LEU A 926      38.750  54.410  50.060  1.00  0.00           H
ATOM   4383 HD13 LEU A 926      37.060  53.910  50.600  1.00  0.00           H
ATOM   4384  CD2 LEU A 926      38.190  55.030  47.490  1.00  0.00           C
ATOM   4385 HD21 LEU A 926      37.870  55.050  46.430  1.00  0.00           H
ATOM   4386 HD22 LEU A 926      39.200  54.570  47.400  1.00  0.00           H
ATOM   4387 HD23 LEU A 926      38.460  56.070  47.790  1.00  0.00           H
ATOM   4388  C   LEU A 926      37.310  50.780  46.750  1.00  0.00           C
ATOM   4389  O   LEU A 926      38.100  50.410  45.930  1.00  0.00           O
ATOM   4390  N   ILE A 927      36.510  49.880  47.440  1.00  0.00           N
ATOM   4391  HN  ILE A 927      35.770  50.010  48.080  1.00  0.00           H
ATOM   4392  CA  ILE A 927      36.650  48.410  47.160  1.00  0.00           C
ATOM   4393  HA  ILE A 927      37.670  48.150  47.370  1.00  0.00           H
ATOM   4394  CB  ILE A 927      35.680  47.620  48.070  1.00  0.00           C
ATOM   4395  HB  ILE A 927      34.670  48.100  48.100  1.00  0.00           H
ATOM   4396  CG2 ILE A 927      35.380  46.180  47.600  1.00  0.00           C
ATOM   4397 HG21 ILE A 927      34.680  45.780  48.350  1.00  0.00           H
ATOM   4398 HG22 ILE A 927      36.290  45.550  47.590  1.00  0.00           H
ATOM   4399 HG23 ILE A 927      34.960  46.120  46.570  1.00  0.00           H
ATOM   4400  CG1 ILE A 927      36.180  47.650  49.490  1.00  0.00           C
ATOM   4401 HG11 ILE A 927      36.420  48.710  49.740  1.00  0.00           H
ATOM   4402 HG12 ILE A 927      37.150  47.100  49.540  1.00  0.00           H
ATOM   4403  CD  ILE A 927      35.160  47.200  50.560  1.00  0.00           C
ATOM   4404  HD1 ILE A 927      34.170  47.700  50.500  1.00  0.00           H
ATOM   4405  HD2 ILE A 927      35.440  47.310  51.630  1.00  0.00           H
ATOM   4406  HD3 ILE A 927      34.890  46.110  50.540  1.00  0.00           H
ATOM   4407  C   ILE A 927      36.390  48.010  45.700  1.00  0.00           C
ATOM   4408  O   ILE A 927      37.120  47.240  45.020  1.00  0.00           O
ATOM   4409  N   PHE A 928      35.330  48.620  45.120  1.00  0.00           N
ATOM   4410  HN  PHE A 928      34.700  49.230  45.600  1.00  0.00           H
ATOM   4411  CA  PHE A 928      34.810  48.320  43.830  1.00  0.00           C
ATOM   4412  HA  PHE A 928      34.800  47.250  43.750  1.00  0.00           H
ATOM   4413  CB  PHE A 928      33.460  48.870  43.610  1.00  0.00           C
ATOM   4414  HB1 PHE A 928      33.540  49.960  43.740  1.00  0.00           H
ATOM   4415  HB2 PHE A 928      32.680  48.420  44.280  1.00  0.00           H
ATOM   4416  CG  PHE A 928      33.000  48.570  42.210  1.00  0.00           C
ATOM   4417  CD1 PHE A 928      33.070  49.630  41.310  1.00  0.00           C
ATOM   4418  HD1 PHE A 928      33.380  50.620  41.590  1.00  0.00           H
ATOM   4419  CE1 PHE A 928      32.880  49.410  39.950  1.00  0.00           C
ATOM   4420  HE1 PHE A 928      32.960  50.250  39.280  1.00  0.00           H
ATOM   4421  CZ  PHE A 928      32.460  48.160  39.460  1.00  0.00           C
ATOM   4422  HZ  PHE A 928      32.280  47.910  38.430  1.00  0.00           H
ATOM   4423  CD2 PHE A 928      32.650  47.370  41.720  1.00  0.00           C
ATOM   4424  HD2 PHE A 928      32.820  46.510  42.360  1.00  0.00           H
ATOM   4425  CE2 PHE A 928      32.330  47.170  40.390  1.00  0.00           C
ATOM   4426  HE2 PHE A 928      32.190  46.140  40.120  1.00  0.00           H
ATOM   4427  C   PHE A 928      35.770  48.740  42.740  1.00  0.00           C
ATOM   4428  O   PHE A 928      36.060  48.090  41.800  1.00  0.00           O
ATOM   4429  N   MET A 929      36.390  49.950  42.860  1.00  0.00           N
ATOM   4430  HN  MET A 929      36.090  50.550  43.590  1.00  0.00           H
ATOM   4431  CA  MET A 929      37.470  50.440  41.970  1.00  0.00           C
ATOM   4432  HA  MET A 929      37.060  50.420  40.980  1.00  0.00           H
ATOM   4433  CB  MET A 929      37.910  51.830  42.380  1.00  0.00           C
ATOM   4434  HB1 MET A 929      38.860  52.010  41.820  1.00  0.00           H
ATOM   4435  HB2 MET A 929      38.200  51.940  43.450  1.00  0.00           H
ATOM   4436  CG  MET A 929      36.940  52.870  41.880  1.00  0.00           C
ATOM   4437  HG1 MET A 929      35.970  52.640  42.370  1.00  0.00           H
ATOM   4438  HG2 MET A 929      36.900  52.750  40.770  1.00  0.00           H
ATOM   4439  SD  MET A 929      37.290  54.600  42.270  1.00  0.00           S
ATOM   4440  CE  MET A 929      38.930  54.830  41.690  1.00  0.00           C
ATOM   4441  HE1 MET A 929      39.570  54.060  42.180  1.00  0.00           H
ATOM   4442  HE2 MET A 929      39.370  55.810  42.030  1.00  0.00           H
ATOM   4443  HE3 MET A 929      39.010  54.750  40.590  1.00  0.00           H
ATOM   4444  C   MET A 929      38.680  49.480  41.970  1.00  0.00           C
ATOM   4445  O   MET A 929      39.110  49.010  40.920  1.00  0.00           O
ATOM   4446  N   ASP A 930      39.200  49.030  43.150  1.00  0.00           N
ATOM   4447  HN  ASP A 930      38.660  49.230  43.970  1.00  0.00           H
ATOM   4448  CA  ASP A 930      40.250  47.990  43.340  1.00  0.00           C
ATOM   4449  HA  ASP A 930      41.100  48.320  42.760  1.00  0.00           H
ATOM   4450  CB  ASP A 930      40.650  47.730  44.810  1.00  0.00           C
ATOM   4451  HB1 ASP A 930      41.080  46.720  44.900  1.00  0.00           H
ATOM   4452  HB2 ASP A 930      39.760  47.710  45.480  1.00  0.00           H
ATOM   4453  CG  ASP A 930      41.650  48.760  45.330  1.00  0.00           C
ATOM   4454  OD1 ASP A 930      42.040  48.750  46.500  1.00  0.00           O
ATOM   4455  OD2 ASP A 930      42.180  49.450  44.410  1.00  0.00           O
ATOM   4456  C   ASP A 930      39.930  46.610  42.650  1.00  0.00           C
ATOM   4457  O   ASP A 930      40.710  46.060  41.850  1.00  0.00           O
ATOM   4458  N   GLN A 931      38.650  46.130  42.790  1.00  0.00           N
ATOM   4459  HN  GLN A 931      38.140  46.500  43.560  1.00  0.00           H
ATOM   4460  CA  GLN A 931      37.960  45.020  42.160  1.00  0.00           C
ATOM   4461  HA  GLN A 931      38.650  44.200  42.290  1.00  0.00           H
ATOM   4462  CB  GLN A 931      36.580  44.700  42.820  1.00  0.00           C
ATOM   4463  HB1 GLN A 931      35.980  44.260  42.000  1.00  0.00           H
ATOM   4464  HB2 GLN A 931      36.020  45.640  42.990  1.00  0.00           H
ATOM   4465  CG  GLN A 931      36.560  43.900  44.120  1.00  0.00           C
ATOM   4466  HG1 GLN A 931      35.560  43.510  44.420  1.00  0.00           H
ATOM   4467  HG2 GLN A 931      36.910  44.660  44.850  1.00  0.00           H
ATOM   4468  CD  GLN A 931      37.490  42.680  44.030  1.00  0.00           C
ATOM   4469  OE1 GLN A 931      38.240  42.460  44.980  1.00  0.00           O
ATOM   4470  NE2 GLN A 931      37.490  41.870  42.940  1.00  0.00           N
ATOM   4471 HE21 GLN A 931      37.940  40.970  42.970  1.00  0.00           H
ATOM   4472 HE22 GLN A 931      37.140  42.180  42.070  1.00  0.00           H
ATOM   4473  C   GLN A 931      37.820  45.220  40.660  1.00  0.00           C
ATOM   4474  O   GLN A 931      38.120  44.230  40.000  1.00  0.00           O
ATOM   4475  N   GLN A 932      37.490  46.410  40.140  1.00  0.00           N
ATOM   4476  HN  GLN A 932      37.310  47.220  40.700  1.00  0.00           H
ATOM   4477  CA  GLN A 932      37.310  46.640  38.720  1.00  0.00           C
ATOM   4478  HA  GLN A 932      36.820  45.810  38.230  1.00  0.00           H
ATOM   4479  CB  GLN A 932      36.430  47.910  38.590  1.00  0.00           C
ATOM   4480  HB1 GLN A 932      36.670  48.740  39.300  1.00  0.00           H
ATOM   4481  HB2 GLN A 932      35.400  47.590  38.840  1.00  0.00           H
ATOM   4482  CG  GLN A 932      36.450  48.490  37.200  1.00  0.00           C
ATOM   4483  HG1 GLN A 932      36.420  47.690  36.420  1.00  0.00           H
ATOM   4484  HG2 GLN A 932      37.400  49.040  37.060  1.00  0.00           H
ATOM   4485  CD  GLN A 932      35.320  49.430  36.920  1.00  0.00           C
ATOM   4486  OE1 GLN A 932      34.210  48.970  36.780  1.00  0.00           O
ATOM   4487  NE2 GLN A 932      35.630  50.770  36.780  1.00  0.00           N
ATOM   4488 HE21 GLN A 932      36.520  51.110  37.070  1.00  0.00           H
ATOM   4489 HE22 GLN A 932      34.890  51.430  36.650  1.00  0.00           H
ATOM   4490  C   GLN A 932      38.600  46.780  37.910  1.00  0.00           C
ATOM   4491  O   GLN A 932      38.800  46.170  36.880  1.00  0.00           O
ATOM   4492  N   ILE A 933      39.630  47.490  38.450  1.00  0.00           N
ATOM   4493  HN  ILE A 933      39.410  47.790  39.370  1.00  0.00           H
ATOM   4494  CA  ILE A 933      40.910  47.770  37.790  1.00  0.00           C
ATOM   4495  HA  ILE A 933      40.750  48.080  36.760  1.00  0.00           H
ATOM   4496  CB  ILE A 933      41.530  49.100  38.380  1.00  0.00           C
ATOM   4497  HB  ILE A 933      40.690  49.820  38.520  1.00  0.00           H
ATOM   4498  CG2 ILE A 933      42.200  48.920  39.740  1.00  0.00           C
ATOM   4499 HG21 ILE A 933      41.430  48.570  40.470  1.00  0.00           H
ATOM   4500 HG22 ILE A 933      42.710  49.820  40.140  1.00  0.00           H
ATOM   4501 HG23 ILE A 933      42.960  48.110  39.640  1.00  0.00           H
ATOM   4502  CG1 ILE A 933      42.520  49.720  37.490  1.00  0.00           C
ATOM   4503 HG11 ILE A 933      43.350  49.040  37.200  1.00  0.00           H
ATOM   4504 HG12 ILE A 933      42.950  50.530  38.120  1.00  0.00           H
ATOM   4505  CD  ILE A 933      41.910  50.380  36.300  1.00  0.00           C
ATOM   4506  HD1 ILE A 933      40.910  50.840  36.440  1.00  0.00           H
ATOM   4507  HD2 ILE A 933      41.640  49.620  35.540  1.00  0.00           H
ATOM   4508  HD3 ILE A 933      42.580  51.110  35.810  1.00  0.00           H
ATOM   4509  C   ILE A 933      41.890  46.560  37.790  1.00  0.00           C
ATOM   4510  O   ILE A 933      42.680  46.350  36.870  1.00  0.00           O
ATOM   4511  N   THR A 934      41.850  45.680  38.840  1.00  0.00           N
ATOM   4512  HN  THR A 934      41.130  45.760  39.520  1.00  0.00           H
ATOM   4513  CA  THR A 934      42.450  44.310  38.790  1.00  0.00           C
ATOM   4514  HA  THR A 934      43.480  44.370  38.490  1.00  0.00           H
ATOM   4515  CB  THR A 934      42.270  43.570  40.160  1.00  0.00           C
ATOM   4516  HB  THR A 934      41.250  43.150  40.380  1.00  0.00           H
ATOM   4517  OG1 THR A 934      42.620  44.390  41.250  1.00  0.00           O
ATOM   4518  HG1 THR A 934      41.840  44.910  41.430  1.00  0.00           H
ATOM   4519  CG2 THR A 934      43.280  42.410  40.070  1.00  0.00           C
ATOM   4520 HG21 THR A 934      43.360  41.920  41.060  1.00  0.00           H
ATOM   4521 HG22 THR A 934      44.310  42.710  39.770  1.00  0.00           H
ATOM   4522 HG23 THR A 934      42.910  41.650  39.340  1.00  0.00           H
ATOM   4523  C   THR A 934      41.810  43.370  37.780  1.00  0.00           C
ATOM   4524  O   THR A 934      42.380  42.670  36.940  1.00  0.00           O
ATOM   4525  N   ALA A 935      40.470  43.330  37.760  1.00  0.00           N
ATOM   4526  HN  ALA A 935      39.920  43.960  38.320  1.00  0.00           H
ATOM   4527  CA  ALA A 935      39.690  42.520  36.990  1.00  0.00           C
ATOM   4528  HA  ALA A 935      40.010  41.490  37.040  1.00  0.00           H
ATOM   4529  CB  ALA A 935      38.280  42.650  37.510  1.00  0.00           C
ATOM   4530  HB1 ALA A 935      37.820  43.660  37.370  1.00  0.00           H
ATOM   4531  HB2 ALA A 935      38.250  42.390  38.590  1.00  0.00           H
ATOM   4532  HB3 ALA A 935      37.680  41.910  36.970  1.00  0.00           H
ATOM   4533  C   ALA A 935      39.790  42.870  35.560  1.00  0.00           C
ATOM   4534  O   ALA A 935      39.860  41.970  34.770  1.00  0.00           O
ATOM   4535  N   VAL A 936      40.000  44.140  35.210  1.00  0.00           N
ATOM   4536  HN  VAL A 936      39.900  44.880  35.860  1.00  0.00           H
ATOM   4537  CA  VAL A 936      40.030  44.430  33.780  1.00  0.00           C
ATOM   4538  HA  VAL A 936      39.120  43.940  33.480  1.00  0.00           H
ATOM   4539  CB  VAL A 936      39.750  45.990  33.500  1.00  0.00           C
ATOM   4540  HB  VAL A 936      38.880  46.360  34.090  1.00  0.00           H
ATOM   4541  CG1 VAL A 936      40.960  46.790  34.000  1.00  0.00           C
ATOM   4542 HG11 VAL A 936      41.790  46.550  33.300  1.00  0.00           H
ATOM   4543 HG12 VAL A 936      41.170  46.600  35.070  1.00  0.00           H
ATOM   4544 HG13 VAL A 936      40.730  47.850  33.800  1.00  0.00           H
ATOM   4545  CG2 VAL A 936      39.440  46.250  32.030  1.00  0.00           C
ATOM   4546 HG21 VAL A 936      38.600  45.680  31.580  1.00  0.00           H
ATOM   4547 HG22 VAL A 936      40.320  46.100  31.380  1.00  0.00           H
ATOM   4548 HG23 VAL A 936      39.250  47.330  31.880  1.00  0.00           H
ATOM   4549  C   VAL A 936      41.240  43.980  33.010  1.00  0.00           C
ATOM   4550  O   VAL A 936      41.280  43.770  31.790  1.00  0.00           O
ATOM   4551  N   ILE A 937      42.340  43.680  33.690  1.00  0.00           N
ATOM   4552  HN  ILE A 937      42.410  43.900  34.650  1.00  0.00           H
ATOM   4553  CA  ILE A 937      43.560  43.120  33.110  1.00  0.00           C
ATOM   4554  HA  ILE A 937      43.810  43.630  32.200  1.00  0.00           H
ATOM   4555  CB  ILE A 937      44.690  43.070  34.150  1.00  0.00           C
ATOM   4556  HB  ILE A 937      44.370  42.640  35.120  1.00  0.00           H
ATOM   4557  CG2 ILE A 937      45.950  42.340  33.510  1.00  0.00           C
ATOM   4558 HG21 ILE A 937      46.930  42.570  33.990  1.00  0.00           H
ATOM   4559 HG22 ILE A 937      46.030  42.710  32.460  1.00  0.00           H
ATOM   4560 HG23 ILE A 937      45.910  41.260  33.740  1.00  0.00           H
ATOM   4561  CG1 ILE A 937      45.080  44.540  34.590  1.00  0.00           C
ATOM   4562 HG11 ILE A 937      45.960  44.470  35.260  1.00  0.00           H
ATOM   4563 HG12 ILE A 937      44.310  45.060  35.200  1.00  0.00           H
ATOM   4564  CD  ILE A 937      45.390  45.550  33.400  1.00  0.00           C
ATOM   4565  HD1 ILE A 937      45.570  46.610  33.710  1.00  0.00           H
ATOM   4566  HD2 ILE A 937      44.520  45.560  32.700  1.00  0.00           H
ATOM   4567  HD3 ILE A 937      46.230  45.080  32.850  1.00  0.00           H
ATOM   4568  C   ILE A 937      43.290  41.750  32.510  1.00  0.00           C
ATOM   4569  O   ILE A 937      43.820  41.420  31.460  1.00  0.00           O
ATOM   4570  N   ILE A 938      42.500  40.890  33.140  1.00  0.00           N
ATOM   4571  HN  ILE A 938      42.000  41.120  33.970  1.00  0.00           H
ATOM   4572  CA  ILE A 938      42.490  39.520  32.810  1.00  0.00           C
ATOM   4573  HA  ILE A 938      43.370  39.260  32.230  1.00  0.00           H
ATOM   4574  CB  ILE A 938      42.490  38.570  34.120  1.00  0.00           C
ATOM   4575  HB  ILE A 938      41.480  38.650  34.570  1.00  0.00           H
ATOM   4576  CG2 ILE A 938      42.780  37.130  33.750  1.00  0.00           C
ATOM   4577 HG21 ILE A 938      42.040  36.630  33.110  1.00  0.00           H
ATOM   4578 HG22 ILE A 938      42.780  36.440  34.630  1.00  0.00           H
ATOM   4579 HG23 ILE A 938      43.760  36.930  33.270  1.00  0.00           H
ATOM   4580  CG1 ILE A 938      43.480  39.180  35.120  1.00  0.00           C
ATOM   4581 HG11 ILE A 938      42.910  40.000  35.610  1.00  0.00           H
ATOM   4582 HG12 ILE A 938      44.400  39.440  34.560  1.00  0.00           H
ATOM   4583  CD  ILE A 938      44.020  38.150  36.100  1.00  0.00           C
ATOM   4584  HD1 ILE A 938      44.560  37.340  35.580  1.00  0.00           H
ATOM   4585  HD2 ILE A 938      43.130  37.690  36.590  1.00  0.00           H
ATOM   4586  HD3 ILE A 938      44.640  38.690  36.830  1.00  0.00           H
ATOM   4587  C   ILE A 938      41.180  39.190  32.050  1.00  0.00           C
ATOM   4588  O   ILE A 938      41.010  38.200  31.480  1.00  0.00           O
ATOM   4589  N   ASN A 939      40.290  40.240  31.950  1.00  0.00           N
ATOM   4590  HN  ASN A 939      40.410  41.030  32.550  1.00  0.00           H
ATOM   4591  CA  ASN A 939      39.040  40.290  31.190  1.00  0.00           C
ATOM   4592  HA  ASN A 939      39.310  39.940  30.200  1.00  0.00           H
ATOM   4593  CB  ASN A 939      38.020  39.380  32.010  1.00  0.00           C
ATOM   4594  HB1 ASN A 939      37.600  40.070  32.790  1.00  0.00           H
ATOM   4595  HB2 ASN A 939      38.520  38.570  32.580  1.00  0.00           H
ATOM   4596  CG  ASN A 939      36.860  38.870  31.120  1.00  0.00           C
ATOM   4597  OD1 ASN A 939      36.980  38.910  29.900  1.00  0.00           O
ATOM   4598  ND2 ASN A 939      35.760  38.470  31.770  1.00  0.00           N
ATOM   4599 HD21 ASN A 939      35.710  38.630  32.760  1.00  0.00           H
ATOM   4600 HD22 ASN A 939      34.960  38.140  31.280  1.00  0.00           H
ATOM   4601  C   ASN A 939      38.490  41.680  30.930  1.00  0.00           C
ATOM   4602  O   ASN A 939      38.040  42.470  31.800  1.00  0.00           O
ATOM   4603  N   ARG A 940      38.470  42.010  29.640  1.00  0.00           N
ATOM   4604  HN  ARG A 940      38.910  41.380  28.980  1.00  0.00           H
ATOM   4605  CA  ARG A 940      37.910  43.170  29.000  1.00  0.00           C
ATOM   4606  HA  ARG A 940      38.140  44.060  29.580  1.00  0.00           H
ATOM   4607  CB  ARG A 940      38.470  43.510  27.550  1.00  0.00           C
ATOM   4608  HB1 ARG A 940      37.760  44.260  27.140  1.00  0.00           H
ATOM   4609  HB2 ARG A 940      38.290  42.650  26.870  1.00  0.00           H
ATOM   4610  CG  ARG A 940      39.910  43.900  27.270  1.00  0.00           C
ATOM   4611  HG1 ARG A 940      40.030  44.320  26.260  1.00  0.00           H
ATOM   4612  HG2 ARG A 940      40.510  42.960  27.290  1.00  0.00           H
ATOM   4613  CD  ARG A 940      40.430  44.730  28.380  1.00  0.00           C
ATOM   4614  HD1 ARG A 940      40.280  44.240  29.370  1.00  0.00           H
ATOM   4615  HD2 ARG A 940      39.750  45.620  28.440  1.00  0.00           H
ATOM   4616  NE  ARG A 940      41.880  45.040  28.060  1.00  0.00           N
ATOM   4617  HE  ARG A 940      42.560  44.410  28.450  1.00  0.00           H
ATOM   4618  CZ  ARG A 940      42.220  45.970  27.220  1.00  0.00           C
ATOM   4619  NH1 ARG A 940      43.410  45.820  26.730  1.00  0.00           N
ATOM   4620 HH11 ARG A 940      43.910  44.980  26.950  1.00  0.00           H
ATOM   4621 HH12 ARG A 940      43.770  46.600  26.230  1.00  0.00           H
ATOM   4622  NH2 ARG A 940      41.450  46.950  26.800  1.00  0.00           N
ATOM   4623 HH21 ARG A 940      40.710  47.210  27.440  1.00  0.00           H
ATOM   4624 HH22 ARG A 940      41.830  47.640  26.200  1.00  0.00           H
ATOM   4625  C   ARG A 940      36.400  43.090  28.980  1.00  0.00           C
ATOM   4626  O   ARG A 940      35.850  41.990  28.850  1.00  0.00           O
ATOM   4627  N   LYS A 941      35.680  44.230  29.130  1.00  0.00           N
ATOM   4628  HN  LYS A 941      36.100  45.070  29.450  1.00  0.00           H
ATOM   4629  CA  LYS A 941      34.230  44.230  29.130  1.00  0.00           C
ATOM   4630  HA  LYS A 941      33.710  43.330  29.450  1.00  0.00           H
ATOM   4631  CB  LYS A 941      33.730  45.340  30.170  1.00  0.00           C
ATOM   4632  HB1 LYS A 941      34.010  44.880  31.140  1.00  0.00           H
ATOM   4633  HB2 LYS A 941      32.630  45.480  30.090  1.00  0.00           H
ATOM   4634  CG  LYS A 941      34.390  46.720  30.270  1.00  0.00           C
ATOM   4635  HG1 LYS A 941      35.440  46.510  30.570  1.00  0.00           H
ATOM   4636  HG2 LYS A 941      33.880  47.220  31.120  1.00  0.00           H
ATOM   4637  CD  LYS A 941      34.310  47.750  29.090  1.00  0.00           C
ATOM   4638  HD1 LYS A 941      33.260  48.070  28.900  1.00  0.00           H
ATOM   4639  HD2 LYS A 941      34.780  47.380  28.150  1.00  0.00           H
ATOM   4640  CE  LYS A 941      35.090  49.020  29.430  1.00  0.00           C
ATOM   4641  HE1 LYS A 941      35.160  49.640  28.510  1.00  0.00           H
ATOM   4642  HE2 LYS A 941      36.070  48.750  29.870  1.00  0.00           H
ATOM   4643  NZ  LYS A 941      34.350  49.810  30.500  1.00  0.00           N
ATOM   4644  HZ1 LYS A 941      34.230  49.250  31.370  1.00  0.00           H
ATOM   4645  HZ2 LYS A 941      33.420  50.160  30.170  1.00  0.00           H
ATOM   4646  HZ3 LYS A 941      34.890  50.650  30.740  1.00  0.00           H
ATOM   4647  C   LYS A 941      33.710  44.510  27.720  1.00  0.00           C
ATOM   4648  O   LYS A 941      32.510  44.300  27.450  1.00  0.00           O
ATOM   4649  N   GLU A 942      34.490  45.110  26.860  1.00  0.00           N
ATOM   4650  HN  GLU A 942      35.290  45.540  27.250  1.00  0.00           H
ATOM   4651  CA  GLU A 942      34.250  45.260  25.440  1.00  0.00           C
ATOM   4652  HA  GLU A 942      33.390  44.670  25.170  1.00  0.00           H
ATOM   4653  CB  GLU A 942      33.820  46.690  25.120  1.00  0.00           C
ATOM   4654  HB1 GLU A 942      34.030  46.960  24.060  1.00  0.00           H
ATOM   4655  HB2 GLU A 942      34.430  47.370  25.740  1.00  0.00           H
ATOM   4656  CG  GLU A 942      32.280  46.880  25.340  1.00  0.00           C
ATOM   4657  HG1 GLU A 942      32.070  46.770  26.420  1.00  0.00           H
ATOM   4658  HG2 GLU A 942      31.700  46.090  24.810  1.00  0.00           H
ATOM   4659  CD  GLU A 942      31.880  48.150  24.750  1.00  0.00           C
ATOM   4660  OE1 GLU A 942      32.210  48.430  23.570  1.00  0.00           O
ATOM   4661  OE2 GLU A 942      31.230  49.000  25.450  1.00  0.00           O
ATOM   4662  C   GLU A 942      35.330  44.830  24.470  1.00  0.00           C
ATOM   4663  O   GLU A 942      36.510  44.760  24.800  1.00  0.00           O
ATOM   4664  N   HSD A 943      34.870  44.420  23.250  1.00  0.00           N
ATOM   4665  HN  HSD A 943      33.910  44.550  23.020  1.00  0.00           H
ATOM   4666  CA  HSD A 943      35.640  43.890  22.110  1.00  0.00           C
ATOM   4667  HA  HSD A 943      35.000  43.950  21.250  1.00  0.00           H
ATOM   4668  CB  HSD A 943      37.000  44.590  21.730  1.00  0.00           C
ATOM   4669  HB1 HSD A 943      37.470  44.020  20.900  1.00  0.00           H
ATOM   4670  HB2 HSD A 943      37.700  44.510  22.570  1.00  0.00           H
ATOM   4671  ND1 HSD A 943      37.780  46.910  21.450  1.00  0.00           N
ATOM   4672  HD1 HSD A 943      38.640  46.800  21.940  1.00  0.00           H
ATOM   4673  CG  HSD A 943      36.800  45.950  21.230  1.00  0.00           C
ATOM   4674  CE1 HSD A 943      37.300  48.090  20.890  1.00  0.00           C
ATOM   4675  HE1 HSD A 943      37.900  48.990  20.960  1.00  0.00           H
ATOM   4676  NE2 HSD A 943      36.110  47.920  20.440  1.00  0.00           N
ATOM   4677  CD2 HSD A 943      35.790  46.610  20.640  1.00  0.00           C
ATOM   4678  HD2 HSD A 943      34.850  46.210  20.230  1.00  0.00           H
ATOM   4679  C   HSD A 943      35.780  42.370  22.280  1.00  0.00           C
ATOM   4680  O   HSD A 943      36.820  41.800  22.040  1.00  0.00           O
ATOM   4681  N   LYS A 944      34.630  41.720  22.740  1.00  0.00           N
ATOM   4682  HN  LYS A 944      33.830  42.320  22.850  1.00  0.00           H
ATOM   4683  CA  LYS A 944      34.470  40.440  23.350  1.00  0.00           C
ATOM   4684  HA  LYS A 944      35.270  39.790  23.040  1.00  0.00           H
ATOM   4685  CB  LYS A 944      34.240  40.480  24.860  1.00  0.00           C
ATOM   4686  HB1 LYS A 944      33.990  39.520  25.360  1.00  0.00           H
ATOM   4687  HB2 LYS A 944      33.390  41.190  24.940  1.00  0.00           H
ATOM   4688  CG  LYS A 944      35.510  41.050  25.660  1.00  0.00           C
ATOM   4689  HG1 LYS A 944      35.140  41.230  26.700  1.00  0.00           H
ATOM   4690  HG2 LYS A 944      35.790  42.060  25.300  1.00  0.00           H
ATOM   4691  CD  LYS A 944      36.750  40.170  25.760  1.00  0.00           C
ATOM   4692  HD1 LYS A 944      37.410  40.690  26.500  1.00  0.00           H
ATOM   4693  HD2 LYS A 944      37.300  40.110  24.800  1.00  0.00           H
ATOM   4694  CE  LYS A 944      36.500  38.680  26.160  1.00  0.00           C
ATOM   4695  HE1 LYS A 944      37.410  38.040  26.230  1.00  0.00           H
ATOM   4696  HE2 LYS A 944      35.850  38.140  25.440  1.00  0.00           H
ATOM   4697  NZ  LYS A 944      35.900  38.620  27.500  1.00  0.00           N
ATOM   4698  HZ1 LYS A 944      35.040  39.210  27.500  1.00  0.00           H
ATOM   4699  HZ2 LYS A 944      36.490  39.000  28.260  1.00  0.00           H
ATOM   4700  HZ3 LYS A 944      35.650  37.640  27.730  1.00  0.00           H
ATOM   4701  C   LYS A 944      33.240  39.770  22.670  1.00  0.00           C
ATOM   4702  O   LYS A 944      32.450  40.390  22.000  1.00  0.00           O
ATOM   4703  N   LEU A 945      33.150  38.390  22.810  1.00  0.00           N
ATOM   4704  HN  LEU A 945      33.790  37.870  23.350  1.00  0.00           H
ATOM   4705  CA  LEU A 945      32.210  37.540  22.120  1.00  0.00           C
ATOM   4706  HA  LEU A 945      32.260  37.980  21.130  1.00  0.00           H
ATOM   4707  CB  LEU A 945      32.530  36.050  22.330  1.00  0.00           C
ATOM   4708  HB1 LEU A 945      32.470  35.780  23.400  1.00  0.00           H
ATOM   4709  HB2 LEU A 945      33.560  35.830  21.980  1.00  0.00           H
ATOM   4710  CG  LEU A 945      31.800  35.070  21.490  1.00  0.00           C
ATOM   4711  HG  LEU A 945      30.710  35.020  21.690  1.00  0.00           H
ATOM   4712  CD1 LEU A 945      31.830  35.460  20.000  1.00  0.00           C
ATOM   4713 HD11 LEU A 945      31.230  36.380  19.890  1.00  0.00           H
ATOM   4714 HD12 LEU A 945      31.480  34.670  19.300  1.00  0.00           H
ATOM   4715 HD13 LEU A 945      32.870  35.720  19.740  1.00  0.00           H
ATOM   4716  CD2 LEU A 945      32.420  33.690  21.710  1.00  0.00           C
ATOM   4717 HD21 LEU A 945      33.480  33.650  21.380  1.00  0.00           H
ATOM   4718 HD22 LEU A 945      31.930  32.960  21.030  1.00  0.00           H
ATOM   4719 HD23 LEU A 945      32.580  33.370  22.750  1.00  0.00           H
ATOM   4720  C   LEU A 945      30.830  37.840  22.730  1.00  0.00           C
ATOM   4721  O   LEU A 945      29.940  38.070  21.890  1.00  0.00           O
ATOM   4722  N   LYS A 946      30.800  38.010  24.120  1.00  0.00           N
ATOM   4723  HN  LYS A 946      31.610  37.860  24.680  1.00  0.00           H
ATOM   4724  CA  LYS A 946      29.710  38.610  24.860  1.00  0.00           C
ATOM   4725  HA  LYS A 946      28.860  38.900  24.250  1.00  0.00           H
ATOM   4726  CB  LYS A 946      29.190  37.610  25.910  1.00  0.00           C
ATOM   4727  HB1 LYS A 946      28.580  38.230  26.590  1.00  0.00           H
ATOM   4728  HB2 LYS A 946      30.040  37.210  26.510  1.00  0.00           H
ATOM   4729  CG  LYS A 946      28.420  36.430  25.330  1.00  0.00           C
ATOM   4730  HG1 LYS A 946      28.450  35.680  26.150  1.00  0.00           H
ATOM   4731  HG2 LYS A 946      28.900  36.040  24.420  1.00  0.00           H
ATOM   4732  CD  LYS A 946      27.030  36.870  24.900  1.00  0.00           C
ATOM   4733  HD1 LYS A 946      27.070  37.730  24.200  1.00  0.00           H
ATOM   4734  HD2 LYS A 946      26.520  37.220  25.820  1.00  0.00           H
ATOM   4735  CE  LYS A 946      26.110  35.800  24.310  1.00  0.00           C
ATOM   4736  HE1 LYS A 946      25.680  35.190  25.140  1.00  0.00           H
ATOM   4737  HE2 LYS A 946      26.710  35.210  23.600  1.00  0.00           H
ATOM   4738  NZ  LYS A 946      24.990  36.410  23.650  1.00  0.00           N
ATOM   4739  HZ1 LYS A 946      24.340  36.740  24.390  1.00  0.00           H
ATOM   4740  HZ2 LYS A 946      24.460  35.750  23.060  1.00  0.00           H
ATOM   4741  HZ3 LYS A 946      25.210  37.260  23.080  1.00  0.00           H
ATOM   4742  C   LYS A 946      30.220  39.870  25.520  1.00  0.00           C
ATOM   4743  O   LYS A 946      31.390  40.020  25.900  1.00  0.00           O
ATOM   4744  N   LYS A 947      29.330  40.880  25.780  1.00  0.00           N
ATOM   4745  HN  LYS A 947      28.390  40.740  25.470  1.00  0.00           H
ATOM   4746  CA  LYS A 947      29.620  42.070  26.470  1.00  0.00           C
ATOM   4747  HA  LYS A 947      30.600  42.430  26.190  1.00  0.00           H
ATOM   4748  CB  LYS A 947      28.740  43.330  26.130  1.00  0.00           C
ATOM   4749  HB1 LYS A 947      29.260  44.140  26.670  1.00  0.00           H
ATOM   4750  HB2 LYS A 947      27.670  43.220  26.410  1.00  0.00           H
ATOM   4751  CG  LYS A 947      28.770  43.750  24.670  1.00  0.00           C
ATOM   4752  HG1 LYS A 947      29.750  43.520  24.220  1.00  0.00           H
ATOM   4753  HG2 LYS A 947      28.630  44.860  24.700  1.00  0.00           H
ATOM   4754  CD  LYS A 947      27.700  43.230  23.740  1.00  0.00           C
ATOM   4755  HD1 LYS A 947      26.700  43.610  24.040  1.00  0.00           H
ATOM   4756  HD2 LYS A 947      27.650  42.130  23.860  1.00  0.00           H
ATOM   4757  CE  LYS A 947      27.920  43.470  22.310  1.00  0.00           C
ATOM   4758  HE1 LYS A 947      28.980  43.340  22.020  1.00  0.00           H
ATOM   4759  HE2 LYS A 947      27.650  44.540  22.170  1.00  0.00           H
ATOM   4760  NZ  LYS A 947      27.070  42.680  21.410  1.00  0.00           N
ATOM   4761  HZ1 LYS A 947      27.300  42.940  20.430  1.00  0.00           H
ATOM   4762  HZ2 LYS A 947      26.070  42.960  21.500  1.00  0.00           H
ATOM   4763  HZ3 LYS A 947      27.170  41.660  21.560  1.00  0.00           H
ATOM   4764  C   LYS A 947      29.620  41.880  28.030  1.00  0.00           C
ATOM   4765  O   LYS A 947      28.930  40.970  28.450  1.00  0.00           O
ATOM   4766  N   GLY A 948      30.490  42.710  28.670  1.00  0.00           N
ATOM   4767  HN  GLY A 948      31.100  43.270  28.100  1.00  0.00           H
ATOM   4768  CA  GLY A 948      30.740  42.800  30.110  1.00  0.00           C
ATOM   4769  HA1 GLY A 948      29.800  42.580  30.600  1.00  0.00           H
ATOM   4770  HA2 GLY A 948      31.040  43.790  30.400  1.00  0.00           H
ATOM   4771  C   GLY A 948      31.710  41.690  30.590  1.00  0.00           C
ATOM   4772  O   GLY A 948      32.020  40.750  29.920  1.00  0.00           O
ATOM   4773  N   ALA A 949      32.200  41.790  31.860  1.00  0.00           N
ATOM   4774  HN  ALA A 949      31.990  42.610  32.390  1.00  0.00           H
ATOM   4775  CA  ALA A 949      33.380  41.080  32.350  1.00  0.00           C
ATOM   4776  HA  ALA A 949      33.450  40.120  31.860  1.00  0.00           H
ATOM   4777  CB  ALA A 949      34.680  41.960  32.170  1.00  0.00           C
ATOM   4778  HB1 ALA A 949      34.590  42.890  32.770  1.00  0.00           H
ATOM   4779  HB2 ALA A 949      34.920  42.030  31.090  1.00  0.00           H
ATOM   4780  HB3 ALA A 949      35.580  41.420  32.550  1.00  0.00           H
ATOM   4781  C   ALA A 949      33.220  40.740  33.820  1.00  0.00           C
ATOM   4782  O   ALA A 949      34.230  40.480  34.450  1.00  0.00           O
ATOM   4783  N   GLY A 950      32.010  40.720  34.340  1.00  0.00           N
ATOM   4784  HN  GLY A 950      31.250  41.150  33.840  1.00  0.00           H
ATOM   4785  CA  GLY A 950      31.670  40.210  35.680  1.00  0.00           C
ATOM   4786  HA1 GLY A 950      31.950  39.170  35.760  1.00  0.00           H
ATOM   4787  HA2 GLY A 950      30.600  40.290  35.840  1.00  0.00           H
ATOM   4788  C   GLY A 950      32.240  40.830  36.900  1.00  0.00           C
ATOM   4789  O   GLY A 950      32.500  40.200  37.890  1.00  0.00           O
ATOM   4790  N   TYR A 951      32.490  42.150  36.900  1.00  0.00           N
ATOM   4791  HN  TYR A 951      32.400  42.540  35.990  1.00  0.00           H
ATOM   4792  CA  TYR A 951      33.060  42.880  38.050  1.00  0.00           C
ATOM   4793  HA  TYR A 951      34.000  42.400  38.280  1.00  0.00           H
ATOM   4794  CB  TYR A 951      33.330  44.400  37.790  1.00  0.00           C
ATOM   4795  HB1 TYR A 951      33.790  44.870  38.700  1.00  0.00           H
ATOM   4796  HB2 TYR A 951      32.390  44.930  37.540  1.00  0.00           H
ATOM   4797  CG  TYR A 951      34.280  44.580  36.600  1.00  0.00           C
ATOM   4798  CD1 TYR A 951      34.120  45.740  35.830  1.00  0.00           C
ATOM   4799  HD1 TYR A 951      33.360  46.490  36.030  1.00  0.00           H
ATOM   4800  CE1 TYR A 951      34.910  46.050  34.810  1.00  0.00           C
ATOM   4801  HE1 TYR A 951      34.850  46.990  34.290  1.00  0.00           H
ATOM   4802  CZ  TYR A 951      35.810  45.020  34.350  1.00  0.00           C
ATOM   4803  OH  TYR A 951      36.550  45.300  33.180  1.00  0.00           O
ATOM   4804  HH  TYR A 951      37.260  44.660  33.140  1.00  0.00           H
ATOM   4805  CD2 TYR A 951      35.210  43.570  36.130  1.00  0.00           C
ATOM   4806  HD2 TYR A 951      35.440  42.650  36.650  1.00  0.00           H
ATOM   4807  CE2 TYR A 951      36.010  43.810  35.030  1.00  0.00           C
ATOM   4808  HE2 TYR A 951      36.820  43.130  34.810  1.00  0.00           H
ATOM   4809  C   TYR A 951      32.140  42.810  39.280  1.00  0.00           C
ATOM   4810  O   TYR A 951      32.640  42.670  40.420  1.00  0.00           O
ATOM   4811  N   HSD A 952      30.830  42.780  39.050  1.00  0.00           N
ATOM   4812  HN  HSD A 952      30.410  42.870  38.140  1.00  0.00           H
ATOM   4813  CA  HSD A 952      29.830  42.520  40.080  1.00  0.00           C
ATOM   4814  HA  HSD A 952      29.900  43.210  40.910  1.00  0.00           H
ATOM   4815  CB  HSD A 952      28.480  42.910  39.450  1.00  0.00           C
ATOM   4816  HB1 HSD A 952      27.640  42.640  40.130  1.00  0.00           H
ATOM   4817  HB2 HSD A 952      28.290  42.300  38.550  1.00  0.00           H
ATOM   4818  ND1 HSD A 952      27.350  45.090  38.660  1.00  0.00           N
ATOM   4819  HD1 HSD A 952      26.630  44.690  38.110  1.00  0.00           H
ATOM   4820  CG  HSD A 952      28.460  44.410  39.160  1.00  0.00           C
ATOM   4821  CE1 HSD A 952      27.680  46.400  38.700  1.00  0.00           C
ATOM   4822  HE1 HSD A 952      27.050  47.230  38.390  1.00  0.00           H
ATOM   4823  NE2 HSD A 952      28.840  46.570  39.270  1.00  0.00           N
ATOM   4824  CD2 HSD A 952      29.310  45.360  39.580  1.00  0.00           C
ATOM   4825  HD2 HSD A 952      30.250  45.370  40.100  1.00  0.00           H
ATOM   4826  C   HSD A 952      29.860  41.150  40.760  1.00  0.00           C
ATOM   4827  O   HSD A 952      29.700  41.060  41.930  1.00  0.00           O
ATOM   4828  N   LEU A 953      30.170  40.080  40.020  1.00  0.00           N
ATOM   4829  HN  LEU A 953      30.130  40.100  39.030  1.00  0.00           H
ATOM   4830  CA  LEU A 953      30.380  38.770  40.560  1.00  0.00           C
ATOM   4831  HA  LEU A 953      29.530  38.460  41.130  1.00  0.00           H
ATOM   4832  CB  LEU A 953      30.610  37.710  39.410  1.00  0.00           C
ATOM   4833  HB1 LEU A 953      31.190  38.120  38.560  1.00  0.00           H
ATOM   4834  HB2 LEU A 953      29.630  37.580  38.890  1.00  0.00           H
ATOM   4835  CG  LEU A 953      31.070  36.370  39.920  1.00  0.00           C
ATOM   4836  HG  LEU A 953      32.110  36.360  40.310  1.00  0.00           H
ATOM   4837  CD1 LEU A 953      30.050  35.850  40.960  1.00  0.00           C
ATOM   4838 HD11 LEU A 953      28.990  35.800  40.620  1.00  0.00           H
ATOM   4839 HD12 LEU A 953      29.990  36.420  41.910  1.00  0.00           H
ATOM   4840 HD13 LEU A 953      30.380  34.860  41.380  1.00  0.00           H
ATOM   4841  CD2 LEU A 953      31.300  35.410  38.810  1.00  0.00           C
ATOM   4842 HD21 LEU A 953      30.300  35.000  38.510  1.00  0.00           H
ATOM   4843 HD22 LEU A 953      31.840  34.530  39.230  1.00  0.00           H
ATOM   4844 HD23 LEU A 953      31.820  35.800  37.920  1.00  0.00           H
ATOM   4845  C   LEU A 953      31.660  38.720  41.510  1.00  0.00           C
ATOM   4846  O   LEU A 953      31.710  38.280  42.630  1.00  0.00           O
ATOM   4847  N   ASP A 954      32.710  39.430  41.080  1.00  0.00           N
ATOM   4848  HN  ASP A 954      32.640  39.710  40.130  1.00  0.00           H
ATOM   4849  CA  ASP A 954      33.980  39.640  41.940  1.00  0.00           C
ATOM   4850  HA  ASP A 954      34.360  38.660  42.160  1.00  0.00           H
ATOM   4851  CB  ASP A 954      35.110  40.310  41.080  1.00  0.00           C
ATOM   4852  HB1 ASP A 954      36.070  40.060  41.590  1.00  0.00           H
ATOM   4853  HB2 ASP A 954      35.020  41.400  40.890  1.00  0.00           H
ATOM   4854  CG  ASP A 954      35.290  39.700  39.700  1.00  0.00           C
ATOM   4855  OD1 ASP A 954      35.040  38.560  39.350  1.00  0.00           O
ATOM   4856  OD2 ASP A 954      35.700  40.640  38.810  1.00  0.00           O
ATOM   4857  HD2 ASP A 954      35.760  40.220  37.960  1.00  0.00           H
ATOM   4858  C   ASP A 954      33.730  40.480  43.190  1.00  0.00           C
ATOM   4859  O   ASP A 954      34.110  40.040  44.280  1.00  0.00           O
ATOM   4860  N   LEU A 955      33.050  41.650  42.990  1.00  0.00           N
ATOM   4861  HN  LEU A 955      32.870  41.990  42.070  1.00  0.00           H
ATOM   4862  CA  LEU A 955      32.450  42.430  44.090  1.00  0.00           C
ATOM   4863  HA  LEU A 955      33.280  42.790  44.680  1.00  0.00           H
ATOM   4864  CB  LEU A 955      31.670  43.670  43.580  1.00  0.00           C
ATOM   4865  HB1 LEU A 955      30.850  43.240  42.960  1.00  0.00           H
ATOM   4866  HB2 LEU A 955      32.340  44.200  42.880  1.00  0.00           H
ATOM   4867  CG  LEU A 955      31.060  44.670  44.610  1.00  0.00           C
ATOM   4868  HG  LEU A 955      30.480  44.150  45.400  1.00  0.00           H
ATOM   4869  CD1 LEU A 955      32.200  45.510  45.330  1.00  0.00           C
ATOM   4870 HD11 LEU A 955      31.800  46.450  45.770  1.00  0.00           H
ATOM   4871 HD12 LEU A 955      33.040  45.730  44.640  1.00  0.00           H
ATOM   4872 HD13 LEU A 955      32.520  44.890  46.200  1.00  0.00           H
ATOM   4873  CD2 LEU A 955      30.170  45.640  43.890  1.00  0.00           C
ATOM   4874 HD21 LEU A 955      29.600  46.350  44.530  1.00  0.00           H
ATOM   4875 HD22 LEU A 955      29.450  45.030  43.310  1.00  0.00           H
ATOM   4876 HD23 LEU A 955      30.720  46.230  43.120  1.00  0.00           H
ATOM   4877  C   LEU A 955      31.530  41.660  45.020  1.00  0.00           C
ATOM   4878  O   LEU A 955      31.860  41.670  46.230  1.00  0.00           O
ATOM   4879  N   LEU A 956      30.560  40.910  44.580  1.00  0.00           N
ATOM   4880  HN  LEU A 956      30.340  40.870  43.610  1.00  0.00           H
ATOM   4881  CA  LEU A 956      29.660  40.070  45.410  1.00  0.00           C
ATOM   4882  HA  LEU A 956      28.970  40.630  46.010  1.00  0.00           H
ATOM   4883  CB  LEU A 956      28.810  39.250  44.470  1.00  0.00           C
ATOM   4884  HB1 LEU A 956      29.470  38.680  43.780  1.00  0.00           H
ATOM   4885  HB2 LEU A 956      28.340  39.990  43.790  1.00  0.00           H
ATOM   4886  CG  LEU A 956      27.670  38.380  45.100  1.00  0.00           C
ATOM   4887  HG  LEU A 956      28.190  37.690  45.800  1.00  0.00           H
ATOM   4888  CD1 LEU A 956      26.710  39.190  45.930  1.00  0.00           C
ATOM   4889 HD11 LEU A 956      27.240  39.640  46.810  1.00  0.00           H
ATOM   4890 HD12 LEU A 956      25.880  38.520  46.230  1.00  0.00           H
ATOM   4891 HD13 LEU A 956      26.260  39.900  45.200  1.00  0.00           H
ATOM   4892  CD2 LEU A 956      26.960  37.660  43.950  1.00  0.00           C
ATOM   4893 HD21 LEU A 956      26.110  37.000  44.270  1.00  0.00           H
ATOM   4894 HD22 LEU A 956      27.720  37.090  43.360  1.00  0.00           H
ATOM   4895 HD23 LEU A 956      26.630  38.430  43.230  1.00  0.00           H
ATOM   4896  C   LEU A 956      30.370  39.110  46.400  1.00  0.00           C
ATOM   4897  O   LEU A 956      29.970  38.980  47.500  1.00  0.00           O
ATOM   4898  N   MET A 957      31.370  38.340  45.970  1.00  0.00           N
ATOM   4899  HN  MET A 957      31.650  38.430  45.020  1.00  0.00           H
ATOM   4900  CA  MET A 957      32.160  37.530  46.870  1.00  0.00           C
ATOM   4901  HA  MET A 957      31.510  36.840  47.370  1.00  0.00           H
ATOM   4902  CB  MET A 957      33.220  36.790  45.970  1.00  0.00           C
ATOM   4903  HB1 MET A 957      33.940  36.240  46.610  1.00  0.00           H
ATOM   4904  HB2 MET A 957      33.740  37.550  45.350  1.00  0.00           H
ATOM   4905  CG  MET A 957      32.600  35.750  44.990  1.00  0.00           C
ATOM   4906  HG1 MET A 957      33.450  35.280  44.480  1.00  0.00           H
ATOM   4907  HG2 MET A 957      32.070  36.350  44.220  1.00  0.00           H
ATOM   4908  SD  MET A 957      31.480  34.410  45.610  1.00  0.00           S
ATOM   4909  CE  MET A 957      32.500  33.980  47.130  1.00  0.00           C
ATOM   4910  HE1 MET A 957      33.510  33.530  46.980  1.00  0.00           H
ATOM   4911  HE2 MET A 957      31.920  33.230  47.720  1.00  0.00           H
ATOM   4912  HE3 MET A 957      32.570  34.820  47.840  1.00  0.00           H
ATOM   4913  C   MET A 957      33.010  38.330  47.850  1.00  0.00           C
ATOM   4914  O   MET A 957      32.780  38.100  49.020  1.00  0.00           O
ATOM   4915  N   VAL A 958      33.950  39.220  47.470  1.00  0.00           N
ATOM   4916  HN  VAL A 958      34.160  39.290  46.500  1.00  0.00           H
ATOM   4917  CA  VAL A 958      34.700  40.060  48.430  1.00  0.00           C
ATOM   4918  HA  VAL A 958      35.310  39.470  49.110  1.00  0.00           H
ATOM   4919  CB  VAL A 958      35.600  40.980  47.580  1.00  0.00           C
ATOM   4920  HB  VAL A 958      34.980  41.450  46.790  1.00  0.00           H
ATOM   4921  CG1 VAL A 958      36.270  42.100  48.420  1.00  0.00           C
ATOM   4922 HG11 VAL A 958      36.800  41.670  49.310  1.00  0.00           H
ATOM   4923 HG12 VAL A 958      35.520  42.850  48.720  1.00  0.00           H
ATOM   4924 HG13 VAL A 958      37.010  42.640  47.800  1.00  0.00           H
ATOM   4925  CG2 VAL A 958      36.690  40.100  47.060  1.00  0.00           C
ATOM   4926 HG21 VAL A 958      37.620  40.670  46.850  1.00  0.00           H
ATOM   4927 HG22 VAL A 958      36.360  39.550  46.160  1.00  0.00           H
ATOM   4928 HG23 VAL A 958      36.960  39.380  47.860  1.00  0.00           H
ATOM   4929  C   VAL A 958      33.860  40.850  49.380  1.00  0.00           C
ATOM   4930  O   VAL A 958      34.120  40.930  50.560  1.00  0.00           O
ATOM   4931  N   GLY A 959      32.800  41.470  48.820  1.00  0.00           N
ATOM   4932  HN  GLY A 959      32.550  41.400  47.850  1.00  0.00           H
ATOM   4933  CA  GLY A 959      31.840  42.290  49.440  1.00  0.00           C
ATOM   4934  HA1 GLY A 959      31.170  42.660  48.680  1.00  0.00           H
ATOM   4935  HA2 GLY A 959      32.350  43.040  50.050  1.00  0.00           H
ATOM   4936  C   GLY A 959      31.080  41.610  50.520  1.00  0.00           C
ATOM   4937  O   GLY A 959      30.970  42.030  51.670  1.00  0.00           O
ATOM   4938  N   VAL A 960      30.500  40.430  50.220  1.00  0.00           N
ATOM   4939  HN  VAL A 960      30.450  39.960  49.340  1.00  0.00           H
ATOM   4940  CA  VAL A 960      29.950  39.600  51.320  1.00  0.00           C
ATOM   4941  HA  VAL A 960      29.170  40.190  51.780  1.00  0.00           H
ATOM   4942  CB  VAL A 960      29.220  38.380  50.880  1.00  0.00           C
ATOM   4943  HB  VAL A 960      29.910  37.660  50.380  1.00  0.00           H
ATOM   4944  CG1 VAL A 960      28.730  37.600  52.130  1.00  0.00           C
ATOM   4945 HG11 VAL A 960      28.320  36.650  51.710  1.00  0.00           H
ATOM   4946 HG12 VAL A 960      28.000  38.160  52.750  1.00  0.00           H
ATOM   4947 HG13 VAL A 960      29.510  37.280  52.850  1.00  0.00           H
ATOM   4948  CG2 VAL A 960      27.930  38.730  50.110  1.00  0.00           C
ATOM   4949 HG21 VAL A 960      28.220  39.320  49.220  1.00  0.00           H
ATOM   4950 HG22 VAL A 960      27.330  39.500  50.650  1.00  0.00           H
ATOM   4951 HG23 VAL A 960      27.430  37.780  49.820  1.00  0.00           H
ATOM   4952  C   VAL A 960      30.990  39.220  52.370  1.00  0.00           C
ATOM   4953  O   VAL A 960      30.730  39.380  53.520  1.00  0.00           O
ATOM   4954  N   MET A 961      32.180  38.720  51.950  1.00  0.00           N
ATOM   4955  HN  MET A 961      32.420  38.480  51.010  1.00  0.00           H
ATOM   4956  CA  MET A 961      33.290  38.410  52.870  1.00  0.00           C
ATOM   4957  HA  MET A 961      32.870  37.680  53.550  1.00  0.00           H
ATOM   4958  CB  MET A 961      34.420  37.650  52.220  1.00  0.00           C
ATOM   4959  HB1 MET A 961      35.200  37.320  52.940  1.00  0.00           H
ATOM   4960  HB2 MET A 961      34.820  38.380  51.480  1.00  0.00           H
ATOM   4961  CG  MET A 961      33.980  36.350  51.570  1.00  0.00           C
ATOM   4962  HG1 MET A 961      34.850  35.840  51.100  1.00  0.00           H
ATOM   4963  HG2 MET A 961      33.280  36.610  50.750  1.00  0.00           H
ATOM   4964  SD  MET A 961      33.080  35.030  52.650  1.00  0.00           S
ATOM   4965  CE  MET A 961      34.390  34.410  53.850  1.00  0.00           C
ATOM   4966  HE1 MET A 961      35.070  35.180  54.270  1.00  0.00           H
ATOM   4967  HE2 MET A 961      35.070  33.790  53.220  1.00  0.00           H
ATOM   4968  HE3 MET A 961      34.060  33.760  54.690  1.00  0.00           H
ATOM   4969  C   MET A 961      33.820  39.460  53.780  1.00  0.00           C
ATOM   4970  O   MET A 961      34.280  39.280  54.900  1.00  0.00           O
ATOM   4971  N   LEU A 962      33.680  40.710  53.370  1.00  0.00           N
ATOM   4972  HN  LEU A 962      33.310  40.950  52.480  1.00  0.00           H
ATOM   4973  CA  LEU A 962      33.950  41.920  54.110  1.00  0.00           C
ATOM   4974  HA  LEU A 962      34.970  41.970  54.460  1.00  0.00           H
ATOM   4975  CB  LEU A 962      33.850  43.110  53.210  1.00  0.00           C
ATOM   4976  HB1 LEU A 962      33.910  42.810  52.150  1.00  0.00           H
ATOM   4977  HB2 LEU A 962      34.870  43.550  53.330  1.00  0.00           H
ATOM   4978  CG  LEU A 962      32.740  44.260  53.480  1.00  0.00           C
ATOM   4979  HG  LEU A 962      31.770  43.830  53.820  1.00  0.00           H
ATOM   4980  CD1 LEU A 962      33.260  45.260  54.570  1.00  0.00           C
ATOM   4981 HD11 LEU A 962      34.260  45.600  54.240  1.00  0.00           H
ATOM   4982 HD12 LEU A 962      33.280  44.700  55.520  1.00  0.00           H
ATOM   4983 HD13 LEU A 962      32.500  46.070  54.710  1.00  0.00           H
ATOM   4984  CD2 LEU A 962      32.430  45.090  52.160  1.00  0.00           C
ATOM   4985 HD21 LEU A 962      31.690  44.640  51.450  1.00  0.00           H
ATOM   4986 HD22 LEU A 962      33.380  45.290  51.620  1.00  0.00           H
ATOM   4987 HD23 LEU A 962      31.990  46.050  52.500  1.00  0.00           H
ATOM   4988  C   LEU A 962      33.140  41.940  55.420  1.00  0.00           C
ATOM   4989  O   LEU A 962      33.620  42.080  56.530  1.00  0.00           O
ATOM   4990  N   GLY A 963      31.860  41.600  55.280  1.00  0.00           N
ATOM   4991  HN  GLY A 963      31.550  41.420  54.360  1.00  0.00           H
ATOM   4992  CA  GLY A 963      30.850  41.510  56.390  1.00  0.00           C
ATOM   4993  HA1 GLY A 963      29.950  41.240  55.850  1.00  0.00           H
ATOM   4994  HA2 GLY A 963      30.850  42.490  56.850  1.00  0.00           H
ATOM   4995  C   GLY A 963      31.160  40.410  57.270  1.00  0.00           C
ATOM   4996  O   GLY A 963      31.310  40.550  58.490  1.00  0.00           O
ATOM   4997  N   VAL A 964      31.360  39.230  56.580  1.00  0.00           N
ATOM   4998  HN  VAL A 964      31.310  39.060  55.590  1.00  0.00           H
ATOM   4999  CA  VAL A 964      31.750  37.970  57.160  1.00  0.00           C
ATOM   5000  HA  VAL A 964      30.930  37.730  57.820  1.00  0.00           H
ATOM   5001  CB  VAL A 964      31.840  36.850  56.180  1.00  0.00           C
ATOM   5002  HB  VAL A 964      32.480  37.220  55.340  1.00  0.00           H
ATOM   5003  CG1 VAL A 964      32.490  35.560  56.710  1.00  0.00           C
ATOM   5004 HG11 VAL A 964      31.870  35.080  57.510  1.00  0.00           H
ATOM   5005 HG12 VAL A 964      33.470  35.750  57.190  1.00  0.00           H
ATOM   5006 HG13 VAL A 964      32.520  34.820  55.890  1.00  0.00           H
ATOM   5007  CG2 VAL A 964      30.390  36.570  55.680  1.00  0.00           C
ATOM   5008 HG21 VAL A 964      29.910  35.910  56.420  1.00  0.00           H
ATOM   5009 HG22 VAL A 964      30.480  35.900  54.800  1.00  0.00           H
ATOM   5010 HG23 VAL A 964      29.810  37.500  55.510  1.00  0.00           H
ATOM   5011  C   VAL A 964      33.020  37.990  57.960  1.00  0.00           C
ATOM   5012  O   VAL A 964      33.090  37.540  59.110  1.00  0.00           O
ATOM   5013  N   CYS A 965      34.050  38.710  57.510  1.00  0.00           N
ATOM   5014  HN  CYS A 965      34.060  39.160  56.630  1.00  0.00           H
ATOM   5015  CA  CYS A 965      35.180  39.130  58.290  1.00  0.00           C
ATOM   5016  HA  CYS A 965      35.510  38.280  58.880  1.00  0.00           H
ATOM   5017  CB  CYS A 965      36.380  39.670  57.420  1.00  0.00           C
ATOM   5018  HB1 CYS A 965      37.140  40.240  57.990  1.00  0.00           H
ATOM   5019  HB2 CYS A 965      36.100  40.400  56.620  1.00  0.00           H
ATOM   5020  SG  CYS A 965      37.090  38.360  56.550  1.00  0.00           S
ATOM   5021  HG1 CYS A 965      36.430  38.380  55.400  1.00  0.00           H
ATOM   5022  C   CYS A 965      34.990  40.160  59.340  1.00  0.00           C
ATOM   5023  O   CYS A 965      35.730  40.280  60.320  1.00  0.00           O
ATOM   5024  N   SER A 966      33.960  41.110  59.080  1.00  0.00           N
ATOM   5025  HN  SER A 966      33.520  41.040  58.190  1.00  0.00           H
ATOM   5026  CA  SER A 966      33.660  42.180  60.060  1.00  0.00           C
ATOM   5027  HA  SER A 966      34.580  42.640  60.390  1.00  0.00           H
ATOM   5028  CB  SER A 966      32.610  43.140  59.480  1.00  0.00           C
ATOM   5029  HB1 SER A 966      32.400  43.910  60.260  1.00  0.00           H
ATOM   5030  HB2 SER A 966      31.630  42.670  59.250  1.00  0.00           H
ATOM   5031  OG  SER A 966      33.210  43.870  58.430  1.00  0.00           O
ATOM   5032  HG1 SER A 966      33.630  43.280  57.800  1.00  0.00           H
ATOM   5033  C   SER A 966      32.990  41.630  61.310  1.00  0.00           C
ATOM   5034  O   SER A 966      33.190  42.150  62.370  1.00  0.00           O
ATOM   5035  N   VAL A 967      32.050  40.660  61.290  1.00  0.00           N
ATOM   5036  HN  VAL A 967      31.690  40.350  60.420  1.00  0.00           H
ATOM   5037  CA  VAL A 967      31.420  40.030  62.440  1.00  0.00           C
ATOM   5038  HA  VAL A 967      30.970  40.910  62.870  1.00  0.00           H
ATOM   5039  CB  VAL A 967      30.340  39.050  62.020  1.00  0.00           C
ATOM   5040  HB  VAL A 967      30.730  38.050  61.700  1.00  0.00           H
ATOM   5041  CG1 VAL A 967      29.550  38.660  63.270  1.00  0.00           C
ATOM   5042 HG11 VAL A 967      28.790  37.900  62.980  1.00  0.00           H
ATOM   5043 HG12 VAL A 967      29.000  39.550  63.630  1.00  0.00           H
ATOM   5044 HG13 VAL A 967      30.160  38.130  64.030  1.00  0.00           H
ATOM   5045  CG2 VAL A 967      29.310  39.670  61.060  1.00  0.00           C
ATOM   5046 HG21 VAL A 967      29.210  40.740  61.370  1.00  0.00           H
ATOM   5047 HG22 VAL A 967      28.270  39.270  61.040  1.00  0.00           H
ATOM   5048 HG23 VAL A 967      29.680  39.640  60.020  1.00  0.00           H
ATOM   5049  C   VAL A 967      32.540  39.330  63.310  1.00  0.00           C
ATOM   5050  O   VAL A 967      32.520  39.520  64.530  1.00  0.00           O
ATOM   5051  N   MET A 968      33.550  38.700  62.680  1.00  0.00           N
ATOM   5052  HN  MET A 968      33.450  38.640  61.700  1.00  0.00           H
ATOM   5053  CA  MET A 968      34.700  38.020  63.280  1.00  0.00           C
ATOM   5054  HA  MET A 968      34.390  37.560  64.210  1.00  0.00           H
ATOM   5055  CB  MET A 968      35.270  37.060  62.180  1.00  0.00           C
ATOM   5056  HB1 MET A 968      36.270  36.690  62.510  1.00  0.00           H
ATOM   5057  HB2 MET A 968      35.410  37.580  61.210  1.00  0.00           H
ATOM   5058  CG  MET A 968      34.340  35.830  61.800  1.00  0.00           C
ATOM   5059  HG1 MET A 968      34.980  35.290  61.070  1.00  0.00           H
ATOM   5060  HG2 MET A 968      33.500  36.260  61.210  1.00  0.00           H
[truncated: 6,873,249 more chars]
