# Supplementary material for: CryoEM and computational modeling structural insights into the pH regulator NBCn1
Source: Nat Commun. 2025 Nov 11;16:9932. doi: 10.1038/s41467-025-64868-z (PMC12606367; doi:10.1038/s41467-025-64868-z)
Supplement: Supplementary file 7 — Supplementary Data 5 [file 41467_2025_64868_MOESM7_ESM.zip › 100ns_z_restr_MD_NBCn1_2NaCO3/hNBCn1_IF/z-restr_hNBCn1_IF_2NaCO3_first_step_8.pdb]

REMARK    GENERATED BY TRJCONV
TITLE     Title t= 4100.00000 step= 2050000
REMARK    THIS IS A SIMULATION BOX
CRYST1   92.556   92.556  104.453  90.00  90.00  90.00 P 1           1
MODEL        1
ATOM      1  N   LEU A 585      24.220  39.070  38.250  1.00  0.00           N
ATOM      2  HT1 LEU A 585      23.230  39.190  37.940  1.00  0.00           H
ATOM      3  HT2 LEU A 585      24.810  38.490  37.630  1.00  0.00           H
ATOM      4  HT3 LEU A 585      24.690  39.990  38.180  1.00  0.00           H
ATOM      5  CA  LEU A 585      24.300  38.490  39.610  1.00  0.00           C
ATOM      6  HA  LEU A 585      25.250  38.830  39.990  1.00  0.00           H
ATOM      7  CB  LEU A 585      23.170  39.090  40.470  1.00  0.00           C
ATOM      8  HB1 LEU A 585      22.250  38.480  40.430  1.00  0.00           H
ATOM      9  HB2 LEU A 585      22.730  39.970  39.950  1.00  0.00           H
ATOM     10  CG  LEU A 585      23.560  39.440  41.880  1.00  0.00           C
ATOM     11  HG  LEU A 585      24.490  40.070  41.890  1.00  0.00           H
ATOM     12  CD1 LEU A 585      22.540  40.380  42.520  1.00  0.00           C
ATOM     13 HD11 LEU A 585      22.260  41.240  41.880  1.00  0.00           H
ATOM     14 HD12 LEU A 585      23.160  40.730  43.380  1.00  0.00           H
ATOM     15 HD13 LEU A 585      21.630  39.790  42.750  1.00  0.00           H
ATOM     16  CD2 LEU A 585      23.890  38.250  42.870  1.00  0.00           C
ATOM     17 HD21 LEU A 585      24.040  38.540  43.930  1.00  0.00           H
ATOM     18 HD22 LEU A 585      24.770  37.750  42.400  1.00  0.00           H
ATOM     19 HD23 LEU A 585      23.060  37.520  42.850  1.00  0.00           H
ATOM     20  C   LEU A 585      24.380  36.980  39.570  1.00  0.00           C
ATOM     21  O   LEU A 585      25.420  36.440  39.260  1.00  0.00           O
ATOM     22  N   ILE A 586      23.270  36.250  39.800  1.00  0.00           N
ATOM     23  HN  ILE A 586      22.360  36.600  39.980  1.00  0.00           H
ATOM     24  CA  ILE A 586      23.220  34.800  39.780  1.00  0.00           C
ATOM     25  HA  ILE A 586      24.100  34.360  40.220  1.00  0.00           H
ATOM     26  CB  ILE A 586      22.040  34.320  40.610  1.00  0.00           C
ATOM     27  HB  ILE A 586      21.130  34.710  40.110  1.00  0.00           H
ATOM     28  CG2 ILE A 586      21.910  32.780  40.600  1.00  0.00           C
ATOM     29 HG21 ILE A 586      21.690  32.440  39.560  1.00  0.00           H
ATOM     30 HG22 ILE A 586      21.140  32.400  41.290  1.00  0.00           H
ATOM     31 HG23 ILE A 586      22.840  32.330  41.020  1.00  0.00           H
ATOM     32  CG1 ILE A 586      22.090  34.850  42.120  1.00  0.00           C
ATOM     33 HG11 ILE A 586      21.320  34.290  42.690  1.00  0.00           H
ATOM     34 HG12 ILE A 586      21.860  35.940  42.200  1.00  0.00           H
ATOM     35  CD  ILE A 586      23.400  34.720  42.920  1.00  0.00           C
ATOM     36  HD1 ILE A 586      24.020  35.580  42.580  1.00  0.00           H
ATOM     37  HD2 ILE A 586      23.920  33.760  42.730  1.00  0.00           H
ATOM     38  HD3 ILE A 586      23.220  34.860  44.000  1.00  0.00           H
ATOM     39  C   ILE A 586      23.280  34.240  38.320  1.00  0.00           C
ATOM     40  O   ILE A 586      23.810  33.110  38.080  1.00  0.00           O
ATOM     41  N   LEU A 587      22.900  34.990  37.270  1.00  0.00           N
ATOM     42  HN  LEU A 587      22.660  35.930  37.440  1.00  0.00           H
ATOM     43  CA  LEU A 587      23.070  34.540  35.970  1.00  0.00           C
ATOM     44  HA  LEU A 587      22.570  33.590  35.920  1.00  0.00           H
ATOM     45  CB  LEU A 587      22.230  35.530  35.050  1.00  0.00           C
ATOM     46  HB1 LEU A 587      22.760  36.510  34.980  1.00  0.00           H
ATOM     47  HB2 LEU A 587      21.230  35.510  35.520  1.00  0.00           H
ATOM     48  CG  LEU A 587      22.100  34.970  33.510  1.00  0.00           C
ATOM     49  HG  LEU A 587      23.110  34.820  33.090  1.00  0.00           H
ATOM     50  CD1 LEU A 587      21.360  33.620  33.330  1.00  0.00           C
ATOM     51 HD11 LEU A 587      21.610  33.200  32.320  1.00  0.00           H
ATOM     52 HD12 LEU A 587      20.290  33.870  33.370  1.00  0.00           H
ATOM     53 HD13 LEU A 587      21.680  32.880  34.090  1.00  0.00           H
ATOM     54  CD2 LEU A 587      21.380  36.090  32.690  1.00  0.00           C
ATOM     55 HD21 LEU A 587      20.560  36.530  33.310  1.00  0.00           H
ATOM     56 HD22 LEU A 587      21.000  35.760  31.690  1.00  0.00           H
ATOM     57 HD23 LEU A 587      22.030  36.940  32.420  1.00  0.00           H
ATOM     58  C   LEU A 587      24.460  34.300  35.430  1.00  0.00           C
ATOM     59  O   LEU A 587      24.750  33.290  34.730  1.00  0.00           O
ATOM     60  N   ASP A 588      25.350  35.230  35.740  1.00  0.00           N
ATOM     61  HN  ASP A 588      25.130  36.030  36.300  1.00  0.00           H
ATOM     62  CA  ASP A 588      26.770  35.020  35.490  1.00  0.00           C
ATOM     63  HA  ASP A 588      26.890  34.960  34.420  1.00  0.00           H
ATOM     64  CB  ASP A 588      27.560  36.280  36.000  1.00  0.00           C
ATOM     65  HB1 ASP A 588      28.280  36.480  35.170  1.00  0.00           H
ATOM     66  HB2 ASP A 588      28.070  36.210  36.990  1.00  0.00           H
ATOM     67  CG  ASP A 588      26.830  37.600  35.990  1.00  0.00           C
ATOM     68  OD1 ASP A 588      27.150  38.490  35.160  1.00  0.00           O
ATOM     69  OD2 ASP A 588      25.810  37.730  36.750  1.00  0.00           O
ATOM     70  C   ASP A 588      27.350  33.800  36.150  1.00  0.00           C
ATOM     71  O   ASP A 588      28.180  33.110  35.560  1.00  0.00           O
ATOM     72  N   ILE A 589      27.000  33.500  37.390  1.00  0.00           N
ATOM     73  HN  ILE A 589      26.300  34.100  37.760  1.00  0.00           H
ATOM     74  CA  ILE A 589      27.310  32.300  38.100  1.00  0.00           C
ATOM     75  HA  ILE A 589      28.360  32.140  37.970  1.00  0.00           H
ATOM     76  CB  ILE A 589      27.080  32.330  39.590  1.00  0.00           C
ATOM     77  HB  ILE A 589      26.010  32.550  39.790  1.00  0.00           H
ATOM     78  CG2 ILE A 589      27.340  30.980  40.310  1.00  0.00           C
ATOM     79 HG21 ILE A 589      26.500  30.260  40.130  1.00  0.00           H
ATOM     80 HG22 ILE A 589      27.510  31.110  41.400  1.00  0.00           H
ATOM     81 HG23 ILE A 589      28.240  30.510  39.880  1.00  0.00           H
ATOM     82  CG1 ILE A 589      27.900  33.530  40.230  1.00  0.00           C
ATOM     83 HG11 ILE A 589      28.030  34.480  39.670  1.00  0.00           H
ATOM     84 HG12 ILE A 589      28.940  33.190  40.410  1.00  0.00           H
ATOM     85  CD  ILE A 589      27.350  34.080  41.570  1.00  0.00           C
ATOM     86  HD1 ILE A 589      28.090  33.920  42.390  1.00  0.00           H
ATOM     87  HD2 ILE A 589      26.320  33.790  41.870  1.00  0.00           H
ATOM     88  HD3 ILE A 589      27.250  35.180  41.640  1.00  0.00           H
ATOM     89  C   ILE A 589      26.740  31.020  37.510  1.00  0.00           C
ATOM     90  O   ILE A 589      27.430  30.020  37.380  1.00  0.00           O
ATOM     91  N   LYS A 590      25.510  30.980  37.000  1.00  0.00           N
ATOM     92  HN  LYS A 590      24.850  31.730  37.150  1.00  0.00           H
ATOM     93  CA  LYS A 590      25.090  29.960  36.060  1.00  0.00           C
ATOM     94  HA  LYS A 590      25.300  28.990  36.500  1.00  0.00           H
ATOM     95  CB  LYS A 590      23.570  30.120  35.780  1.00  0.00           C
ATOM     96  HB1 LYS A 590      23.150  29.410  35.040  1.00  0.00           H
ATOM     97  HB2 LYS A 590      23.550  31.130  35.300  1.00  0.00           H
ATOM     98  CG  LYS A 590      22.620  30.090  36.950  1.00  0.00           C
ATOM     99  HG1 LYS A 590      22.780  30.940  37.650  1.00  0.00           H
ATOM    100  HG2 LYS A 590      22.920  29.240  37.590  1.00  0.00           H
ATOM    101  CD  LYS A 590      21.140  29.950  36.750  1.00  0.00           C
ATOM    102  HD1 LYS A 590      20.640  30.940  36.830  1.00  0.00           H
ATOM    103  HD2 LYS A 590      20.730  29.320  37.570  1.00  0.00           H
ATOM    104  CE  LYS A 590      20.730  29.360  35.410  1.00  0.00           C
ATOM    105  HE1 LYS A 590      21.180  28.350  35.290  1.00  0.00           H
ATOM    106  HE2 LYS A 590      21.000  30.040  34.580  1.00  0.00           H
ATOM    107  NZ  LYS A 590      19.210  29.200  35.340  1.00  0.00           N
ATOM    108  HZ1 LYS A 590      18.930  29.150  34.330  1.00  0.00           H
ATOM    109  HZ2 LYS A 590      18.830  30.080  35.720  1.00  0.00           H
ATOM    110  HZ3 LYS A 590      18.930  28.340  35.840  1.00  0.00           H
ATOM    111  C   LYS A 590      25.860  29.880  34.800  1.00  0.00           C
ATOM    112  O   LYS A 590      26.220  28.780  34.290  1.00  0.00           O
ATOM    113  N   ARG A 591      26.210  31.080  34.260  1.00  0.00           N
ATOM    114  HN  ARG A 591      26.120  31.940  34.760  1.00  0.00           H
ATOM    115  CA  ARG A 591      26.800  31.070  32.970  1.00  0.00           C
ATOM    116  HA  ARG A 591      26.110  30.590  32.280  1.00  0.00           H
ATOM    117  CB  ARG A 591      26.820  32.460  32.320  1.00  0.00           C
ATOM    118  HB1 ARG A 591      27.650  32.580  31.590  1.00  0.00           H
ATOM    119  HB2 ARG A 591      27.110  33.060  33.200  1.00  0.00           H
ATOM    120  CG  ARG A 591      25.530  32.940  31.660  1.00  0.00           C
ATOM    121  HG1 ARG A 591      24.770  32.640  32.400  1.00  0.00           H
ATOM    122  HG2 ARG A 591      25.440  32.230  30.800  1.00  0.00           H
ATOM    123  CD  ARG A 591      25.510  34.470  31.490  1.00  0.00           C
ATOM    124  HD1 ARG A 591      26.370  34.860  30.910  1.00  0.00           H
ATOM    125  HD2 ARG A 591      25.460  34.970  32.480  1.00  0.00           H
ATOM    126  NE  ARG A 591      24.290  34.810  30.710  1.00  0.00           N
ATOM    127  HE  ARG A 591      23.720  34.070  30.340  1.00  0.00           H
ATOM    128  CZ  ARG A 591      24.010  36.080  30.420  1.00  0.00           C
ATOM    129  NH1 ARG A 591      24.720  37.120  30.760  1.00  0.00           N
ATOM    130 HH11 ARG A 591      25.410  36.990  31.460  1.00  0.00           H
ATOM    131 HH12 ARG A 591      24.250  37.980  30.620  1.00  0.00           H
ATOM    132  NH2 ARG A 591      22.930  36.120  29.670  1.00  0.00           N
ATOM    133 HH21 ARG A 591      22.700  36.990  29.240  1.00  0.00           H
ATOM    134 HH22 ARG A 591      22.270  35.380  29.510  1.00  0.00           H
ATOM    135  C   ARG A 591      28.170  30.380  32.860  1.00  0.00           C
ATOM    136  O   ARG A 591      28.520  29.750  31.860  1.00  0.00           O
ATOM    137  N   LYS A 592      28.980  30.460  33.920  1.00  0.00           N
ATOM    138  HN  LYS A 592      28.730  31.120  34.620  1.00  0.00           H
ATOM    139  CA  LYS A 592      30.260  29.780  34.000  1.00  0.00           C
ATOM    140  HA  LYS A 592      30.630  29.570  33.000  1.00  0.00           H
ATOM    141  CB  LYS A 592      31.270  30.740  34.820  1.00  0.00           C
ATOM    142  HB1 LYS A 592      32.280  30.330  34.600  1.00  0.00           H
ATOM    143  HB2 LYS A 592      31.000  30.700  35.900  1.00  0.00           H
ATOM    144  CG  LYS A 592      31.480  32.200  34.360  1.00  0.00           C
ATOM    145  HG1 LYS A 592      32.160  32.710  35.080  1.00  0.00           H
ATOM    146  HG2 LYS A 592      30.480  32.670  34.240  1.00  0.00           H
ATOM    147  CD  LYS A 592      32.220  32.170  33.010  1.00  0.00           C
ATOM    148  HD1 LYS A 592      31.610  31.610  32.280  1.00  0.00           H
ATOM    149  HD2 LYS A 592      33.210  31.770  33.300  1.00  0.00           H
ATOM    150  CE  LYS A 592      32.410  33.500  32.260  1.00  0.00           C
ATOM    151  HE1 LYS A 592      33.150  34.050  32.890  1.00  0.00           H
ATOM    152  HE2 LYS A 592      31.430  34.020  32.260  1.00  0.00           H
ATOM    153  NZ  LYS A 592      32.850  33.370  30.870  1.00  0.00           N
ATOM    154  HZ1 LYS A 592      32.070  33.340  30.190  1.00  0.00           H
ATOM    155  HZ2 LYS A 592      33.380  32.480  30.760  1.00  0.00           H
ATOM    156  HZ3 LYS A 592      33.450  34.170  30.600  1.00  0.00           H
ATOM    157  C   LYS A 592      30.210  28.480  34.740  1.00  0.00           C
ATOM    158  O   LYS A 592      31.270  27.890  34.980  1.00  0.00           O
ATOM    159  N   ALA A 593      29.060  28.010  35.190  1.00  0.00           N
ATOM    160  HN  ALA A 593      28.320  28.670  35.180  1.00  0.00           H
ATOM    161  CA  ALA A 593      28.920  26.750  35.940  1.00  0.00           C
ATOM    162  HA  ALA A 593      29.490  26.930  36.840  1.00  0.00           H
ATOM    163  CB  ALA A 593      27.390  26.540  36.320  1.00  0.00           C
ATOM    164  HB1 ALA A 593      27.080  27.440  36.890  1.00  0.00           H
ATOM    165  HB2 ALA A 593      27.130  25.650  36.930  1.00  0.00           H
ATOM    166  HB3 ALA A 593      26.880  26.560  35.330  1.00  0.00           H
ATOM    167  C   ALA A 593      29.430  25.450  35.220  1.00  0.00           C
ATOM    168  O   ALA A 593      29.980  24.640  35.970  1.00  0.00           O
ATOM    169  N   PRO A 594      29.350  25.170  33.920  1.00  0.00           N
ATOM    170  CD  PRO A 594      28.670  25.880  32.890  1.00  0.00           C
ATOM    171  HD1 PRO A 594      28.890  26.970  32.940  1.00  0.00           H
ATOM    172  HD2 PRO A 594      27.600  25.890  33.170  1.00  0.00           H
ATOM    173  CA  PRO A 594      29.810  23.940  33.370  1.00  0.00           C
ATOM    174  HA  PRO A 594      29.430  23.140  33.970  1.00  0.00           H
ATOM    175  CB  PRO A 594      29.210  23.850  31.950  1.00  0.00           C
ATOM    176  HB1 PRO A 594      28.210  23.370  31.960  1.00  0.00           H
ATOM    177  HB2 PRO A 594      29.890  23.350  31.230  1.00  0.00           H
ATOM    178  CG  PRO A 594      29.100  25.300  31.570  1.00  0.00           C
ATOM    179  HG1 PRO A 594      30.050  25.810  31.250  1.00  0.00           H
ATOM    180  HG2 PRO A 594      28.390  25.500  30.730  1.00  0.00           H
ATOM    181  C   PRO A 594      31.330  23.910  33.290  1.00  0.00           C
ATOM    182  O   PRO A 594      31.840  22.910  32.840  1.00  0.00           O
ATOM    183  N   PHE A 595      32.020  24.900  33.790  1.00  0.00           N
ATOM    184  HN  PHE A 595      31.560  25.690  34.180  1.00  0.00           H
ATOM    185  CA  PHE A 595      33.420  24.930  33.950  1.00  0.00           C
ATOM    186  HA  PHE A 595      33.860  24.220  33.270  1.00  0.00           H
ATOM    187  CB  PHE A 595      34.070  26.230  33.430  1.00  0.00           C
ATOM    188  HB1 PHE A 595      35.100  26.030  33.100  1.00  0.00           H
ATOM    189  HB2 PHE A 595      34.130  26.990  34.250  1.00  0.00           H
ATOM    190  CG  PHE A 595      33.390  26.880  32.260  1.00  0.00           C
ATOM    191  CD1 PHE A 595      33.090  26.080  31.050  1.00  0.00           C
ATOM    192  HD1 PHE A 595      33.400  25.050  30.910  1.00  0.00           H
ATOM    193  CE1 PHE A 595      32.300  26.570  30.060  1.00  0.00           C
ATOM    194  HE1 PHE A 595      31.960  25.980  29.200  1.00  0.00           H
ATOM    195  CZ  PHE A 595      32.040  27.950  30.130  1.00  0.00           C
ATOM    196  HZ  PHE A 595      31.400  28.300  29.330  1.00  0.00           H
ATOM    197  CD2 PHE A 595      33.020  28.250  32.320  1.00  0.00           C
ATOM    198  HD2 PHE A 595      33.370  28.750  33.230  1.00  0.00           H
ATOM    199  CE2 PHE A 595      32.400  28.750  31.240  1.00  0.00           C
ATOM    200  HE2 PHE A 595      31.910  29.720  31.250  1.00  0.00           H
ATOM    201  C   PHE A 595      33.930  24.700  35.340  1.00  0.00           C
ATOM    202  O   PHE A 595      35.100  24.800  35.650  1.00  0.00           O
ATOM    203  N   PHE A 596      33.090  24.270  36.290  1.00  0.00           N
ATOM    204  HN  PHE A 596      32.120  24.130  36.060  1.00  0.00           H
ATOM    205  CA  PHE A 596      33.460  24.080  37.720  1.00  0.00           C
ATOM    206  HA  PHE A 596      33.770  25.070  38.020  1.00  0.00           H
ATOM    207  CB  PHE A 596      32.170  23.880  38.610  1.00  0.00           C
ATOM    208  HB1 PHE A 596      31.650  22.970  38.210  1.00  0.00           H
ATOM    209  HB2 PHE A 596      31.460  24.720  38.450  1.00  0.00           H
ATOM    210  CG  PHE A 596      32.370  23.600  40.110  1.00  0.00           C
ATOM    211  CD1 PHE A 596      33.230  24.340  40.870  1.00  0.00           C
ATOM    212  HD1 PHE A 596      34.020  24.840  40.350  1.00  0.00           H
ATOM    213  CE1 PHE A 596      33.290  24.330  42.260  1.00  0.00           C
ATOM    214  HE1 PHE A 596      34.010  24.920  42.800  1.00  0.00           H
ATOM    215  CZ  PHE A 596      32.380  23.510  42.920  1.00  0.00           C
ATOM    216  HZ  PHE A 596      32.400  23.360  43.980  1.00  0.00           H
ATOM    217  CD2 PHE A 596      31.440  22.800  40.830  1.00  0.00           C
ATOM    218  HD2 PHE A 596      30.650  22.330  40.260  1.00  0.00           H
ATOM    219  CE2 PHE A 596      31.430  22.730  42.270  1.00  0.00           C
ATOM    220  HE2 PHE A 596      30.780  22.020  42.750  1.00  0.00           H
ATOM    221  C   PHE A 596      34.590  23.130  38.070  1.00  0.00           C
ATOM    222  O   PHE A 596      35.570  23.580  38.680  1.00  0.00           O
ATOM    223  N   LEU A 597      34.450  21.800  37.730  1.00  0.00           N
ATOM    224  HN  LEU A 597      33.610  21.460  37.310  1.00  0.00           H
ATOM    225  CA  LEU A 597      35.420  20.800  38.270  1.00  0.00           C
ATOM    226  HA  LEU A 597      35.790  21.210  39.210  1.00  0.00           H
ATOM    227  CB  LEU A 597      34.800  19.390  38.570  1.00  0.00           C
ATOM    228  HB1 LEU A 597      35.610  18.700  38.870  1.00  0.00           H
ATOM    229  HB2 LEU A 597      34.500  18.960  37.590  1.00  0.00           H
ATOM    230  CG  LEU A 597      33.660  19.370  39.680  1.00  0.00           C
ATOM    231  HG  LEU A 597      32.740  19.800  39.220  1.00  0.00           H
ATOM    232  CD1 LEU A 597      33.220  17.910  40.100  1.00  0.00           C
ATOM    233 HD11 LEU A 597      34.040  17.430  40.660  1.00  0.00           H
ATOM    234 HD12 LEU A 597      33.060  17.290  39.190  1.00  0.00           H
ATOM    235 HD13 LEU A 597      32.340  17.980  40.790  1.00  0.00           H
ATOM    236  CD2 LEU A 597      33.890  20.230  40.910  1.00  0.00           C
ATOM    237 HD21 LEU A 597      33.040  20.270  41.610  1.00  0.00           H
ATOM    238 HD22 LEU A 597      34.120  21.300  40.700  1.00  0.00           H
ATOM    239 HD23 LEU A 597      34.820  19.840  41.360  1.00  0.00           H
ATOM    240  C   LEU A 597      36.580  20.730  37.310  1.00  0.00           C
ATOM    241  O   LEU A 597      37.590  20.100  37.590  1.00  0.00           O
ATOM    242  N   SER A 598      36.650  21.500  36.160  1.00  0.00           N
ATOM    243  HN  SER A 598      35.850  22.020  35.880  1.00  0.00           H
ATOM    244  CA  SER A 598      37.820  21.550  35.260  1.00  0.00           C
ATOM    245  HA  SER A 598      38.220  20.590  34.970  1.00  0.00           H
ATOM    246  CB  SER A 598      37.550  22.460  33.970  1.00  0.00           C
ATOM    247  HB1 SER A 598      37.120  23.460  34.180  1.00  0.00           H
ATOM    248  HB2 SER A 598      36.790  21.900  33.390  1.00  0.00           H
ATOM    249  OG  SER A 598      38.770  22.650  33.210  1.00  0.00           O
ATOM    250  HG1 SER A 598      39.480  23.040  33.720  1.00  0.00           H
ATOM    251  C   SER A 598      39.090  22.100  35.940  1.00  0.00           C
ATOM    252  O   SER A 598      40.180  21.560  35.680  1.00  0.00           O
ATOM    253  N   ASP A 599      38.850  23.040  36.850  1.00  0.00           N
ATOM    254  HN  ASP A 599      37.940  23.410  37.030  1.00  0.00           H
ATOM    255  CA  ASP A 599      39.860  23.880  37.530  1.00  0.00           C
ATOM    256  HA  ASP A 599      40.460  24.430  36.830  1.00  0.00           H
ATOM    257  CB  ASP A 599      39.090  24.900  38.510  1.00  0.00           C
ATOM    258  HB1 ASP A 599      39.790  25.340  39.260  1.00  0.00           H
ATOM    259  HB2 ASP A 599      38.340  24.310  39.090  1.00  0.00           H
ATOM    260  CG  ASP A 599      38.550  26.090  37.730  1.00  0.00           C
ATOM    261  OD1 ASP A 599      38.560  26.050  36.480  1.00  0.00           O
ATOM    262  OD2 ASP A 599      38.000  27.000  38.410  1.00  0.00           O
ATOM    263  C   ASP A 599      40.840  23.020  38.330  1.00  0.00           C
ATOM    264  O   ASP A 599      42.030  23.360  38.440  1.00  0.00           O
ATOM    265  N   PHE A 600      40.390  21.870  38.940  1.00  0.00           N
ATOM    266  HN  PHE A 600      39.400  21.800  39.050  1.00  0.00           H
ATOM    267  CA  PHE A 600      41.240  20.820  39.510  1.00  0.00           C
ATOM    268  HA  PHE A 600      41.880  21.340  40.220  1.00  0.00           H
ATOM    269  CB  PHE A 600      40.380  19.810  40.220  1.00  0.00           C
ATOM    270  HB1 PHE A 600      40.950  18.910  40.540  1.00  0.00           H
ATOM    271  HB2 PHE A 600      39.530  19.480  39.600  1.00  0.00           H
ATOM    272  CG  PHE A 600      39.750  20.450  41.420  1.00  0.00           C
ATOM    273  CD1 PHE A 600      38.460  21.010  41.330  1.00  0.00           C
ATOM    274  HD1 PHE A 600      38.050  20.930  40.330  1.00  0.00           H
ATOM    275  CE1 PHE A 600      37.850  21.570  42.430  1.00  0.00           C
ATOM    276  HE1 PHE A 600      36.880  21.990  42.250  1.00  0.00           H
ATOM    277  CZ  PHE A 600      38.490  21.590  43.690  1.00  0.00           C
ATOM    278  HZ  PHE A 600      38.030  21.990  44.580  1.00  0.00           H
ATOM    279  CD2 PHE A 600      40.390  20.500  42.620  1.00  0.00           C
ATOM    280  HD2 PHE A 600      41.400  20.140  42.690  1.00  0.00           H
ATOM    281  CE2 PHE A 600      39.790  21.020  43.790  1.00  0.00           C
ATOM    282  HE2 PHE A 600      40.440  21.030  44.640  1.00  0.00           H
ATOM    283  C   PHE A 600      42.270  20.150  38.560  1.00  0.00           C
ATOM    284  O   PHE A 600      43.440  19.960  38.900  1.00  0.00           O
ATOM    285  N   LYS A 601      41.780  19.630  37.420  1.00  0.00           N
ATOM    286  HN  LYS A 601      40.790  19.610  37.240  1.00  0.00           H
ATOM    287  CA  LYS A 601      42.580  19.170  36.200  1.00  0.00           C
ATOM    288  HA  LYS A 601      43.140  18.280  36.450  1.00  0.00           H
ATOM    289  CB  LYS A 601      41.550  18.630  35.190  1.00  0.00           C
ATOM    290  HB1 LYS A 601      40.730  19.390  35.120  1.00  0.00           H
ATOM    291  HB2 LYS A 601      41.200  17.640  35.510  1.00  0.00           H
ATOM    292  CG  LYS A 601      42.070  18.440  33.760  1.00  0.00           C
ATOM    293  HG1 LYS A 601      43.090  18.030  33.840  1.00  0.00           H
ATOM    294  HG2 LYS A 601      42.060  19.410  33.240  1.00  0.00           H
ATOM    295  CD  LYS A 601      41.270  17.410  32.850  1.00  0.00           C
ATOM    296  HD1 LYS A 601      40.260  17.850  32.710  1.00  0.00           H
ATOM    297  HD2 LYS A 601      41.020  16.440  33.330  1.00  0.00           H
ATOM    298  CE  LYS A 601      41.890  17.130  31.480  1.00  0.00           C
ATOM    299  HE1 LYS A 601      41.660  16.080  31.160  1.00  0.00           H
ATOM    300  HE2 LYS A 601      43.000  17.260  31.530  1.00  0.00           H
ATOM    301  NZ  LYS A 601      41.230  18.040  30.530  1.00  0.00           N
ATOM    302  HZ1 LYS A 601      41.840  17.880  29.700  1.00  0.00           H
ATOM    303  HZ2 LYS A 601      41.300  19.010  30.890  1.00  0.00           H
ATOM    304  HZ3 LYS A 601      40.230  17.850  30.380  1.00  0.00           H
ATOM    305  C   LYS A 601      43.520  20.170  35.660  1.00  0.00           C
ATOM    306  O   LYS A 601      44.690  19.840  35.370  1.00  0.00           O
ATOM    307  N   ASP A 602      43.070  21.410  35.590  1.00  0.00           N
ATOM    308  HN  ASP A 602      42.120  21.570  35.840  1.00  0.00           H
ATOM    309  CA  ASP A 602      43.880  22.520  35.170  1.00  0.00           C
ATOM    310  HA  ASP A 602      44.260  22.270  34.190  1.00  0.00           H
ATOM    311  CB  ASP A 602      43.010  23.790  34.980  1.00  0.00           C
ATOM    312  HB1 ASP A 602      43.750  24.570  34.710  1.00  0.00           H
ATOM    313  HB2 ASP A 602      42.400  24.030  35.880  1.00  0.00           H
ATOM    314  CG  ASP A 602      42.070  23.590  33.770  1.00  0.00           C
ATOM    315  OD1 ASP A 602      42.540  22.970  32.790  1.00  0.00           O
ATOM    316  OD2 ASP A 602      40.970  24.210  33.760  1.00  0.00           O
ATOM    317  C   ASP A 602      45.070  22.800  36.080  1.00  0.00           C
ATOM    318  O   ASP A 602      46.180  23.190  35.680  1.00  0.00           O
ATOM    319  N   ALA A 603      44.830  22.510  37.430  1.00  0.00           N
ATOM    320  HN  ALA A 603      43.890  22.190  37.570  1.00  0.00           H
ATOM    321  CA  ALA A 603      45.730  22.820  38.480  1.00  0.00           C
ATOM    322  HA  ALA A 603      46.160  23.790  38.280  1.00  0.00           H
ATOM    323  CB  ALA A 603      45.080  22.860  39.920  1.00  0.00           C
ATOM    324  HB1 ALA A 603      45.700  23.360  40.700  1.00  0.00           H
ATOM    325  HB2 ALA A 603      45.050  21.820  40.310  1.00  0.00           H
ATOM    326  HB3 ALA A 603      44.050  23.270  39.880  1.00  0.00           H
ATOM    327  C   ALA A 603      46.890  21.780  38.420  1.00  0.00           C
ATOM    328  O   ALA A 603      47.940  21.990  39.110  1.00  0.00           O
ATOM    329  N   LEU A 604      46.740  20.650  37.690  1.00  0.00           N
ATOM    330  HN  LEU A 604      46.010  20.470  37.030  1.00  0.00           H
ATOM    331  CA  LEU A 604      47.790  19.700  37.420  1.00  0.00           C
ATOM    332  HA  LEU A 604      48.410  19.700  38.300  1.00  0.00           H
ATOM    333  CB  LEU A 604      47.160  18.370  37.100  1.00  0.00           C
ATOM    334  HB1 LEU A 604      47.980  17.650  36.870  1.00  0.00           H
ATOM    335  HB2 LEU A 604      46.640  18.490  36.130  1.00  0.00           H
ATOM    336  CG  LEU A 604      46.280  17.830  38.220  1.00  0.00           C
ATOM    337  HG  LEU A 604      45.430  18.510  38.410  1.00  0.00           H
ATOM    338  CD1 LEU A 604      45.650  16.460  37.860  1.00  0.00           C
ATOM    339 HD11 LEU A 604      46.450  15.710  37.690  1.00  0.00           H
ATOM    340 HD12 LEU A 604      44.930  16.430  37.010  1.00  0.00           H
ATOM    341 HD13 LEU A 604      45.020  15.990  38.640  1.00  0.00           H
ATOM    342  CD2 LEU A 604      47.110  17.560  39.510  1.00  0.00           C
ATOM    343 HD21 LEU A 604      47.690  16.610  39.550  1.00  0.00           H
ATOM    344 HD22 LEU A 604      46.410  17.470  40.370  1.00  0.00           H
ATOM    345 HD23 LEU A 604      47.900  18.320  39.710  1.00  0.00           H
ATOM    346  C   LEU A 604      48.660  20.310  36.330  1.00  0.00           C
ATOM    347  O   LEU A 604      48.150  20.620  35.230  1.00  0.00           O
ATOM    348  N   SER A 605      49.920  20.450  36.680  1.00  0.00           N
ATOM    349  HN  SER A 605      50.230  20.370  37.620  1.00  0.00           H
ATOM    350  CA  SER A 605      50.960  21.000  35.810  1.00  0.00           C
ATOM    351  HA  SER A 605      51.300  20.310  35.050  1.00  0.00           H
ATOM    352  CB  SER A 605      50.410  22.230  35.020  1.00  0.00           C
ATOM    353  HB1 SER A 605      49.750  22.760  35.730  1.00  0.00           H
ATOM    354  HB2 SER A 605      49.960  21.800  34.100  1.00  0.00           H
ATOM    355  OG  SER A 605      51.380  23.210  34.620  1.00  0.00           O
ATOM    356  HG1 SER A 605      51.740  22.800  33.820  1.00  0.00           H
ATOM    357  C   SER A 605      52.040  21.510  36.700  1.00  0.00           C
ATOM    358  O   SER A 605      51.770  22.110  37.760  1.00  0.00           O
ATOM    359  N   LEU A 606      53.370  21.340  36.380  1.00  0.00           N
ATOM    360  HN  LEU A 606      53.660  20.850  35.550  1.00  0.00           H
ATOM    361  CA  LEU A 606      54.460  21.820  37.230  1.00  0.00           C
ATOM    362  HA  LEU A 606      54.480  21.370  38.230  1.00  0.00           H
ATOM    363  CB  LEU A 606      55.840  21.420  36.590  1.00  0.00           C
ATOM    364  HB1 LEU A 606      55.910  22.000  35.640  1.00  0.00           H
ATOM    365  HB2 LEU A 606      55.910  20.350  36.310  1.00  0.00           H
ATOM    366  CG  LEU A 606      57.030  21.900  37.470  1.00  0.00           C
ATOM    367  HG  LEU A 606      57.100  23.020  37.430  1.00  0.00           H
ATOM    368  CD1 LEU A 606      57.120  21.350  38.910  1.00  0.00           C
ATOM    369 HD11 LEU A 606      56.170  21.500  39.470  1.00  0.00           H
ATOM    370 HD12 LEU A 606      57.870  21.910  39.510  1.00  0.00           H
ATOM    371 HD13 LEU A 606      57.370  20.280  38.780  1.00  0.00           H
ATOM    372  CD2 LEU A 606      58.390  21.530  36.770  1.00  0.00           C
ATOM    373 HD21 LEU A 606      59.250  21.990  37.290  1.00  0.00           H
ATOM    374 HD22 LEU A 606      58.480  21.770  35.680  1.00  0.00           H
ATOM    375 HD23 LEU A 606      58.700  20.480  36.950  1.00  0.00           H
ATOM    376  C   LEU A 606      54.390  23.350  37.460  1.00  0.00           C
ATOM    377  O   LEU A 606      54.680  23.690  38.610  1.00  0.00           O
ATOM    378  N   GLN A 607      54.010  24.130  36.460  1.00  0.00           N
ATOM    379  HN  GLN A 607      53.610  23.650  35.670  1.00  0.00           H
ATOM    380  CA  GLN A 607      53.890  25.560  36.520  1.00  0.00           C
ATOM    381  HA  GLN A 607      54.840  25.980  36.870  1.00  0.00           H
ATOM    382  CB  GLN A 607      53.640  26.080  35.070  1.00  0.00           C
ATOM    383  HB1 GLN A 607      52.800  25.500  34.630  1.00  0.00           H
ATOM    384  HB2 GLN A 607      54.510  25.730  34.490  1.00  0.00           H
ATOM    385  CG  GLN A 607      53.330  27.610  35.010  1.00  0.00           C
ATOM    386  HG1 GLN A 607      54.030  28.220  35.600  1.00  0.00           H
ATOM    387  HG2 GLN A 607      52.340  27.780  35.490  1.00  0.00           H
ATOM    388  CD  GLN A 607      53.310  27.970  33.600  1.00  0.00           C
ATOM    389  OE1 GLN A 607      53.020  27.120  32.760  1.00  0.00           O
ATOM    390  NE2 GLN A 607      53.540  29.260  33.210  1.00  0.00           N
ATOM    391 HE21 GLN A 607      53.440  29.590  32.270  1.00  0.00           H
ATOM    392 HE22 GLN A 607      53.780  29.930  33.910  1.00  0.00           H
ATOM    393  C   GLN A 607      52.810  25.950  37.540  1.00  0.00           C
ATOM    394  O   GLN A 607      53.060  26.780  38.400  1.00  0.00           O
ATOM    395  N   CYS A 608      51.630  25.300  37.510  1.00  0.00           N
ATOM    396  HN  CYS A 608      51.410  24.490  36.970  1.00  0.00           H
ATOM    397  CA  CYS A 608      50.650  25.510  38.600  1.00  0.00           C
ATOM    398  HA  CYS A 608      50.420  26.570  38.610  1.00  0.00           H
ATOM    399  CB  CYS A 608      49.300  24.750  38.280  1.00  0.00           C
ATOM    400  HB1 CYS A 608      48.700  24.710  39.200  1.00  0.00           H
ATOM    401  HB2 CYS A 608      49.540  23.700  37.980  1.00  0.00           H
ATOM    402  SG  CYS A 608      48.300  25.420  36.970  1.00  0.00           S
ATOM    403  HG1 CYS A 608      47.670  24.350  36.480  1.00  0.00           H
ATOM    404  C   CYS A 608      51.070  25.140  40.040  1.00  0.00           C
ATOM    405  O   CYS A 608      51.000  25.930  40.960  1.00  0.00           O
ATOM    406  N   LEU A 609      51.620  23.940  40.280  1.00  0.00           N
ATOM    407  HN  LEU A 609      51.670  23.300  39.510  1.00  0.00           H
ATOM    408  CA  LEU A 609      52.120  23.380  41.560  1.00  0.00           C
ATOM    409  HA  LEU A 609      51.290  23.270  42.240  1.00  0.00           H
ATOM    410  CB  LEU A 609      52.540  21.930  41.260  1.00  0.00           C
ATOM    411  HB1 LEU A 609      53.130  21.460  42.060  1.00  0.00           H
ATOM    412  HB2 LEU A 609      53.140  22.050  40.340  1.00  0.00           H
ATOM    413  CG  LEU A 609      51.400  20.900  41.040  1.00  0.00           C
ATOM    414  HG  LEU A 609      50.640  21.400  40.390  1.00  0.00           H
ATOM    415  CD1 LEU A 609      51.880  19.650  40.240  1.00  0.00           C
ATOM    416 HD11 LEU A 609      51.970  20.110  39.230  1.00  0.00           H
ATOM    417 HD12 LEU A 609      51.160  18.810  40.210  1.00  0.00           H
ATOM    418 HD13 LEU A 609      52.870  19.290  40.580  1.00  0.00           H
ATOM    419  CD2 LEU A 609      50.680  20.560  42.390  1.00  0.00           C
ATOM    420 HD21 LEU A 609      50.810  21.410  43.090  1.00  0.00           H
ATOM    421 HD22 LEU A 609      51.100  19.620  42.790  1.00  0.00           H
ATOM    422 HD23 LEU A 609      49.620  20.320  42.170  1.00  0.00           H
ATOM    423  C   LEU A 609      53.260  24.260  42.200  1.00  0.00           C
ATOM    424  O   LEU A 609      53.360  24.470  43.390  1.00  0.00           O
ATOM    425  N   ALA A 610      54.190  24.840  41.350  1.00  0.00           N
ATOM    426  HN  ALA A 610      54.110  24.690  40.360  1.00  0.00           H
ATOM    427  CA  ALA A 610      55.160  25.740  41.830  1.00  0.00           C
ATOM    428  HA  ALA A 610      55.570  25.460  42.790  1.00  0.00           H
ATOM    429  CB  ALA A 610      56.320  25.830  40.830  1.00  0.00           C
ATOM    430  HB1 ALA A 610      56.790  24.830  40.760  1.00  0.00           H
ATOM    431  HB2 ALA A 610      57.020  26.670  40.980  1.00  0.00           H
ATOM    432  HB3 ALA A 610      55.980  26.060  39.810  1.00  0.00           H
ATOM    433  C   ALA A 610      54.590  27.150  42.050  1.00  0.00           C
ATOM    434  O   ALA A 610      55.060  27.880  42.930  1.00  0.00           O
ATOM    435  N   SER A 611      53.670  27.550  41.220  1.00  0.00           N
ATOM    436  HN  SER A 611      53.330  26.970  40.480  1.00  0.00           H
ATOM    437  CA  SER A 611      52.940  28.810  41.390  1.00  0.00           C
ATOM    438  HA  SER A 611      53.740  29.530  41.480  1.00  0.00           H
ATOM    439  CB  SER A 611      52.000  29.030  40.220  1.00  0.00           C
ATOM    440  HB1 SER A 611      51.400  29.950  40.420  1.00  0.00           H
ATOM    441  HB2 SER A 611      51.410  28.100  40.070  1.00  0.00           H
ATOM    442  OG  SER A 611      52.810  29.220  39.080  1.00  0.00           O
ATOM    443  HG1 SER A 611      52.950  28.340  38.690  1.00  0.00           H
ATOM    444  C   SER A 611      52.270  29.000  42.800  1.00  0.00           C
ATOM    445  O   SER A 611      52.220  30.100  43.360  1.00  0.00           O
ATOM    446  N   ILE A 612      51.810  27.890  43.350  1.00  0.00           N
ATOM    447  HN  ILE A 612      51.850  27.050  42.820  1.00  0.00           H
ATOM    448  CA  ILE A 612      51.080  27.780  44.650  1.00  0.00           C
ATOM    449  HA  ILE A 612      50.380  28.590  44.650  1.00  0.00           H
ATOM    450  CB  ILE A 612      50.220  26.590  44.890  1.00  0.00           C
ATOM    451  HB  ILE A 612      50.780  25.640  44.750  1.00  0.00           H
ATOM    452  CG2 ILE A 612      49.840  26.560  46.410  1.00  0.00           C
ATOM    453 HG21 ILE A 612      49.200  27.430  46.650  1.00  0.00           H
ATOM    454 HG22 ILE A 612      50.740  26.650  47.060  1.00  0.00           H
ATOM    455 HG23 ILE A 612      49.410  25.590  46.740  1.00  0.00           H
ATOM    456  CG1 ILE A 612      49.030  26.480  44.040  1.00  0.00           C
ATOM    457 HG11 ILE A 612      49.350  26.610  42.980  1.00  0.00           H
ATOM    458 HG12 ILE A 612      48.390  27.350  44.280  1.00  0.00           H
ATOM    459  CD  ILE A 612      48.400  25.080  43.910  1.00  0.00           C
ATOM    460  HD1 ILE A 612      48.990  24.540  43.130  1.00  0.00           H
ATOM    461  HD2 ILE A 612      47.340  25.100  43.570  1.00  0.00           H
ATOM    462  HD3 ILE A 612      48.450  24.510  44.850  1.00  0.00           H
ATOM    463  C   ILE A 612      52.020  28.210  45.720  1.00  0.00           C
ATOM    464  O   ILE A 612      51.720  29.200  46.360  1.00  0.00           O
ATOM    465  N   LEU A 613      53.210  27.540  45.830  1.00  0.00           N
ATOM    466  HN  LEU A 613      53.430  26.820  45.160  1.00  0.00           H
ATOM    467  CA  LEU A 613      54.160  27.970  46.810  1.00  0.00           C
ATOM    468  HA  LEU A 613      53.590  28.120  47.710  1.00  0.00           H
ATOM    469  CB  LEU A 613      55.090  26.800  47.000  1.00  0.00           C
ATOM    470  HB1 LEU A 613      55.560  26.610  46.020  1.00  0.00           H
ATOM    471  HB2 LEU A 613      54.470  25.890  47.160  1.00  0.00           H
ATOM    472  CG  LEU A 613      56.110  26.950  48.150  1.00  0.00           C
ATOM    473  HG  LEU A 613      56.790  27.820  47.950  1.00  0.00           H
ATOM    474  CD1 LEU A 613      55.330  27.150  49.470  1.00  0.00           C
ATOM    475 HD11 LEU A 613      54.860  26.230  49.880  1.00  0.00           H
ATOM    476 HD12 LEU A 613      54.540  27.920  49.350  1.00  0.00           H
ATOM    477 HD13 LEU A 613      55.950  27.500  50.320  1.00  0.00           H
ATOM    478  CD2 LEU A 613      56.970  25.710  48.230  1.00  0.00           C
ATOM    479 HD21 LEU A 613      57.750  25.780  49.020  1.00  0.00           H
ATOM    480 HD22 LEU A 613      57.560  25.490  47.310  1.00  0.00           H
ATOM    481 HD23 LEU A 613      56.380  24.810  48.550  1.00  0.00           H
ATOM    482  C   LEU A 613      54.870  29.360  46.580  1.00  0.00           C
ATOM    483  O   LEU A 613      55.060  30.150  47.480  1.00  0.00           O
ATOM    484  N   PHE A 614      55.210  29.640  45.290  1.00  0.00           N
ATOM    485  HN  PHE A 614      55.030  28.990  44.560  1.00  0.00           H
ATOM    486  CA  PHE A 614      55.860  30.900  44.950  1.00  0.00           C
ATOM    487  HA  PHE A 614      56.770  31.020  45.530  1.00  0.00           H
ATOM    488  CB  PHE A 614      56.100  30.840  43.360  1.00  0.00           C
ATOM    489  HB1 PHE A 614      55.190  30.700  42.750  1.00  0.00           H
ATOM    490  HB2 PHE A 614      56.850  30.040  43.180  1.00  0.00           H
ATOM    491  CG  PHE A 614      56.760  32.140  42.950  1.00  0.00           C
ATOM    492  CD1 PHE A 614      57.980  32.660  43.400  1.00  0.00           C
ATOM    493  HD1 PHE A 614      58.540  32.110  44.150  1.00  0.00           H
ATOM    494  CE1 PHE A 614      58.470  33.870  42.840  1.00  0.00           C
ATOM    495  HE1 PHE A 614      59.460  34.230  43.090  1.00  0.00           H
ATOM    496  CZ  PHE A 614      57.830  34.430  41.740  1.00  0.00           C
ATOM    497  HZ  PHE A 614      58.360  35.290  41.330  1.00  0.00           H
ATOM    498  CD2 PHE A 614      56.100  32.830  41.930  1.00  0.00           C
ATOM    499  HD2 PHE A 614      55.130  32.460  41.630  1.00  0.00           H
ATOM    500  CE2 PHE A 614      56.630  33.900  41.310  1.00  0.00           C
ATOM    501  HE2 PHE A 614      56.050  34.300  40.480  1.00  0.00           H
ATOM    502  C   PHE A 614      54.970  32.140  45.340  1.00  0.00           C
ATOM    503  O   PHE A 614      55.330  33.120  45.970  1.00  0.00           O
ATOM    504  N   LEU A 615      53.670  32.050  45.070  1.00  0.00           N
ATOM    505  HN  LEU A 615      53.210  31.310  44.590  1.00  0.00           H
ATOM    506  CA  LEU A 615      52.820  33.190  45.330  1.00  0.00           C
ATOM    507  HA  LEU A 615      53.380  34.100  45.200  1.00  0.00           H
ATOM    508  CB  LEU A 615      51.650  33.270  44.320  1.00  0.00           C
ATOM    509  HB1 LEU A 615      50.830  33.900  44.710  1.00  0.00           H
ATOM    510  HB2 LEU A 615      51.250  32.230  44.330  1.00  0.00           H
ATOM    511  CG  LEU A 615      52.070  33.530  42.890  1.00  0.00           C
ATOM    512  HG  LEU A 615      53.080  33.070  42.740  1.00  0.00           H
ATOM    513  CD1 LEU A 615      51.150  32.990  41.840  1.00  0.00           C
ATOM    514 HD11 LEU A 615      50.190  33.530  41.930  1.00  0.00           H
ATOM    515 HD12 LEU A 615      51.000  31.900  41.970  1.00  0.00           H
ATOM    516 HD13 LEU A 615      51.500  33.170  40.790  1.00  0.00           H
ATOM    517  CD2 LEU A 615      52.240  35.070  42.730  1.00  0.00           C
ATOM    518 HD21 LEU A 615      52.660  35.350  41.740  1.00  0.00           H
ATOM    519 HD22 LEU A 615      52.920  35.560  43.460  1.00  0.00           H
ATOM    520 HD23 LEU A 615      51.280  35.630  42.700  1.00  0.00           H
ATOM    521  C   LEU A 615      52.240  33.120  46.760  1.00  0.00           C
ATOM    522  O   LEU A 615      51.890  34.160  47.380  1.00  0.00           O
ATOM    523  N   TYR A 616      52.210  31.920  47.400  1.00  0.00           N
ATOM    524  HN  TYR A 616      52.280  31.070  46.890  1.00  0.00           H
ATOM    525  CA  TYR A 616      51.970  31.940  48.900  1.00  0.00           C
ATOM    526  HA  TYR A 616      51.030  32.450  48.990  1.00  0.00           H
ATOM    527  CB  TYR A 616      52.020  30.400  49.400  1.00  0.00           C
ATOM    528  HB1 TYR A 616      52.900  29.870  48.970  1.00  0.00           H
ATOM    529  HB2 TYR A 616      51.070  29.950  49.060  1.00  0.00           H
ATOM    530  CG  TYR A 616      52.130  30.340  50.880  1.00  0.00           C
ATOM    531  CD1 TYR A 616      53.340  29.890  51.460  1.00  0.00           C
ATOM    532  HD1 TYR A 616      54.210  29.680  50.850  1.00  0.00           H
ATOM    533  CE1 TYR A 616      53.480  29.810  52.810  1.00  0.00           C
ATOM    534  HE1 TYR A 616      54.410  29.550  53.290  1.00  0.00           H
ATOM    535  CZ  TYR A 616      52.440  30.260  53.670  1.00  0.00           C
ATOM    536  OH  TYR A 616      52.770  30.310  55.050  1.00  0.00           O
ATOM    537  HH  TYR A 616      52.090  30.720  55.590  1.00  0.00           H
ATOM    538  CD2 TYR A 616      51.080  30.800  51.670  1.00  0.00           C
ATOM    539  HD2 TYR A 616      50.190  31.250  51.260  1.00  0.00           H
ATOM    540  CE2 TYR A 616      51.220  30.710  53.080  1.00  0.00           C
ATOM    541  HE2 TYR A 616      50.370  30.850  53.740  1.00  0.00           H
ATOM    542  C   TYR A 616      53.010  32.800  49.680  1.00  0.00           C
ATOM    543  O   TYR A 616      52.630  33.680  50.450  1.00  0.00           O
ATOM    544  N   CYS A 617      54.270  32.570  49.350  1.00  0.00           N
ATOM    545  HN  CYS A 617      54.620  31.870  48.730  1.00  0.00           H
ATOM    546  CA  CYS A 617      55.370  33.350  49.940  1.00  0.00           C
ATOM    547  HA  CYS A 617      55.230  33.150  51.000  1.00  0.00           H
ATOM    548  CB  CYS A 617      56.750  32.790  49.460  1.00  0.00           C
ATOM    549  HB1 CYS A 617      57.600  33.480  49.650  1.00  0.00           H
ATOM    550  HB2 CYS A 617      56.590  32.630  48.370  1.00  0.00           H
ATOM    551  SG  CYS A 617      57.270  31.210  50.160  1.00  0.00           S
ATOM    552  HG1 CYS A 617      56.310  30.420  49.700  1.00  0.00           H
ATOM    553  C   CYS A 617      55.280  34.820  49.640  1.00  0.00           C
ATOM    554  O   CYS A 617      55.400  35.640  50.580  1.00  0.00           O
ATOM    555  N   ALA A 618      54.930  35.220  48.380  1.00  0.00           N
ATOM    556  HN  ALA A 618      54.820  34.600  47.600  1.00  0.00           H
ATOM    557  CA  ALA A 618      54.820  36.570  48.070  1.00  0.00           C
ATOM    558  HA  ALA A 618      55.780  37.000  48.320  1.00  0.00           H
ATOM    559  CB  ALA A 618      54.600  36.640  46.570  1.00  0.00           C
ATOM    560  HB1 ALA A 618      54.540  37.680  46.180  1.00  0.00           H
ATOM    561  HB2 ALA A 618      53.620  36.150  46.370  1.00  0.00           H
ATOM    562  HB3 ALA A 618      55.380  36.080  46.030  1.00  0.00           H
ATOM    563  C   ALA A 618      53.610  37.230  48.740  1.00  0.00           C
ATOM    564  O   ALA A 618      53.650  38.390  49.150  1.00  0.00           O
ATOM    565  N   CYS A 619      52.480  36.450  48.810  1.00  0.00           N
ATOM    566  HN  CYS A 619      52.430  35.560  48.380  1.00  0.00           H
ATOM    567  CA  CYS A 619      51.260  36.920  49.380  1.00  0.00           C
ATOM    568  HA  CYS A 619      51.070  37.810  48.810  1.00  0.00           H
ATOM    569  CB  CYS A 619      50.080  35.980  48.910  1.00  0.00           C
ATOM    570  HB1 CYS A 619      50.360  35.050  49.460  1.00  0.00           H
ATOM    571  HB2 CYS A 619      50.110  35.830  47.810  1.00  0.00           H
ATOM    572  SG  CYS A 619      48.400  36.520  49.330  1.00  0.00           S
ATOM    573  HG1 CYS A 619      48.350  37.780  48.900  1.00  0.00           H
ATOM    574  C   CYS A 619      51.250  37.290  50.840  1.00  0.00           C
ATOM    575  O   CYS A 619      50.730  38.320  51.290  1.00  0.00           O
ATOM    576  N   MET A 620      52.070  36.470  51.580  1.00  0.00           N
ATOM    577  HN  MET A 620      52.520  35.700  51.130  1.00  0.00           H
ATOM    578  CA  MET A 620      52.260  36.540  52.990  1.00  0.00           C
ATOM    579  HA  MET A 620      51.340  36.430  53.530  1.00  0.00           H
ATOM    580  CB  MET A 620      53.190  35.420  53.440  1.00  0.00           C
ATOM    581  HB1 MET A 620      53.600  35.620  54.440  1.00  0.00           H
ATOM    582  HB2 MET A 620      54.090  35.190  52.810  1.00  0.00           H
ATOM    583  CG  MET A 620      52.440  34.110  53.630  1.00  0.00           C
ATOM    584  HG1 MET A 620      53.300  33.430  53.860  1.00  0.00           H
ATOM    585  HG2 MET A 620      51.990  33.740  52.690  1.00  0.00           H
ATOM    586  SD  MET A 620      51.310  33.860  54.940  1.00  0.00           S
ATOM    587  CE  MET A 620      52.240  34.130  56.460  1.00  0.00           C
ATOM    588  HE1 MET A 620      53.060  33.390  56.580  1.00  0.00           H
ATOM    589  HE2 MET A 620      51.630  34.050  57.390  1.00  0.00           H
ATOM    590  HE3 MET A 620      52.790  35.090  56.420  1.00  0.00           H
ATOM    591  C   MET A 620      52.870  37.890  53.600  1.00  0.00           C
ATOM    592  O   MET A 620      52.330  38.510  54.480  1.00  0.00           O
ATOM    593  N   SER A 621      53.960  38.440  53.060  1.00  0.00           N
ATOM    594  HN  SER A 621      54.360  38.030  52.240  1.00  0.00           H
ATOM    595  CA  SER A 621      54.570  39.650  53.630  1.00  0.00           C
ATOM    596  HA  SER A 621      54.710  39.420  54.670  1.00  0.00           H
ATOM    597  CB  SER A 621      55.980  39.940  53.140  1.00  0.00           C
ATOM    598  HB1 SER A 621      56.390  40.930  53.440  1.00  0.00           H
ATOM    599  HB2 SER A 621      55.920  40.170  52.050  1.00  0.00           H
ATOM    600  OG  SER A 621      56.960  38.950  53.320  1.00  0.00           O
ATOM    601  HG1 SER A 621      57.070  38.440  52.520  1.00  0.00           H
ATOM    602  C   SER A 621      53.790  40.950  53.510  1.00  0.00           C
ATOM    603  O   SER A 621      53.790  41.710  54.460  1.00  0.00           O
ATOM    604  N   PRO A 622      52.920  41.150  52.410  1.00  0.00           N
ATOM    605  CD  PRO A 622      53.130  40.630  51.070  1.00  0.00           C
ATOM    606  HD1 PRO A 622      52.650  39.640  50.910  1.00  0.00           H
ATOM    607  HD2 PRO A 622      54.180  40.350  50.870  1.00  0.00           H
ATOM    608  CA  PRO A 622      52.130  42.340  52.360  1.00  0.00           C
ATOM    609  HA  PRO A 622      52.750  43.210  52.500  1.00  0.00           H
ATOM    610  CB  PRO A 622      51.500  42.250  50.940  1.00  0.00           C
ATOM    611  HB1 PRO A 622      51.160  43.210  50.500  1.00  0.00           H
ATOM    612  HB2 PRO A 622      50.740  41.440  50.880  1.00  0.00           H
ATOM    613  CG  PRO A 622      52.650  41.670  50.150  1.00  0.00           C
ATOM    614  HG1 PRO A 622      52.310  41.280  49.180  1.00  0.00           H
ATOM    615  HG2 PRO A 622      53.420  42.440  49.980  1.00  0.00           H
ATOM    616  C   PRO A 622      51.030  42.370  53.410  1.00  0.00           C
ATOM    617  O   PRO A 622      50.790  43.400  54.020  1.00  0.00           O
ATOM    618  N   VAL A 623      50.420  41.200  53.690  1.00  0.00           N
ATOM    619  HN  VAL A 623      50.720  40.340  53.270  1.00  0.00           H
ATOM    620  CA  VAL A 623      49.270  40.930  54.660  1.00  0.00           C
ATOM    621  HA  VAL A 623      48.710  41.840  54.530  1.00  0.00           H
ATOM    622  CB  VAL A 623      48.510  39.690  54.350  1.00  0.00           C
ATOM    623  HB  VAL A 623      49.300  38.910  54.400  1.00  0.00           H
ATOM    624  CG1 VAL A 623      47.430  39.390  55.460  1.00  0.00           C
ATOM    625 HG11 VAL A 623      47.770  38.940  56.420  1.00  0.00           H
ATOM    626 HG12 VAL A 623      46.650  38.660  55.150  1.00  0.00           H
ATOM    627 HG13 VAL A 623      46.870  40.300  55.800  1.00  0.00           H
ATOM    628  CG2 VAL A 623      47.910  39.570  52.910  1.00  0.00           C
ATOM    629 HG21 VAL A 623      47.300  40.430  52.570  1.00  0.00           H
ATOM    630 HG22 VAL A 623      47.380  38.630  52.670  1.00  0.00           H
ATOM    631 HG23 VAL A 623      48.760  39.590  52.200  1.00  0.00           H
ATOM    632  C   VAL A 623      49.910  40.990  56.100  1.00  0.00           C
ATOM    633  O   VAL A 623      49.330  41.510  56.990  1.00  0.00           O
ATOM    634  N   ILE A 624      51.190  40.430  56.300  1.00  0.00           N
ATOM    635  HN  ILE A 624      51.550  39.760  55.650  1.00  0.00           H
ATOM    636  CA  ILE A 624      51.990  40.610  57.530  1.00  0.00           C
ATOM    637  HA  ILE A 624      51.400  40.310  58.390  1.00  0.00           H
ATOM    638  CB  ILE A 624      53.150  39.580  57.600  1.00  0.00           C
ATOM    639  HB  ILE A 624      53.630  39.420  56.620  1.00  0.00           H
ATOM    640  CG2 ILE A 624      54.160  40.050  58.550  1.00  0.00           C
ATOM    641 HG21 ILE A 624      54.730  40.790  57.960  1.00  0.00           H
ATOM    642 HG22 ILE A 624      54.910  39.240  58.660  1.00  0.00           H
ATOM    643 HG23 ILE A 624      53.770  40.390  59.550  1.00  0.00           H
ATOM    644  CG1 ILE A 624      52.640  38.220  57.880  1.00  0.00           C
ATOM    645 HG11 ILE A 624      53.430  37.450  57.750  1.00  0.00           H
ATOM    646 HG12 ILE A 624      51.800  38.020  57.180  1.00  0.00           H
ATOM    647  CD  ILE A 624      51.980  37.940  59.240  1.00  0.00           C
ATOM    648  HD1 ILE A 624      51.280  38.710  59.640  1.00  0.00           H
ATOM    649  HD2 ILE A 624      52.720  37.780  60.060  1.00  0.00           H
ATOM    650  HD3 ILE A 624      51.340  37.040  59.180  1.00  0.00           H
ATOM    651  C   ILE A 624      52.290  42.060  57.750  1.00  0.00           C
ATOM    652  O   ILE A 624      52.100  42.540  58.890  1.00  0.00           O
ATOM    653  N   THR A 625      52.700  42.830  56.770  1.00  0.00           N
ATOM    654  HN  THR A 625      52.960  42.470  55.880  1.00  0.00           H
ATOM    655  CA  THR A 625      52.870  44.280  56.900  1.00  0.00           C
ATOM    656  HA  THR A 625      53.630  44.420  57.650  1.00  0.00           H
ATOM    657  CB  THR A 625      53.410  44.880  55.580  1.00  0.00           C
ATOM    658  HB  THR A 625      52.690  44.780  54.740  1.00  0.00           H
ATOM    659  OG1 THR A 625      54.600  44.170  55.170  1.00  0.00           O
ATOM    660  HG1 THR A 625      54.280  43.350  54.770  1.00  0.00           H
ATOM    661  CG2 THR A 625      53.790  46.360  55.690  1.00  0.00           C
ATOM    662 HG21 THR A 625      54.520  46.710  54.940  1.00  0.00           H
ATOM    663 HG22 THR A 625      54.250  46.650  56.660  1.00  0.00           H
ATOM    664 HG23 THR A 625      52.930  47.070  55.700  1.00  0.00           H
ATOM    665  C   THR A 625      51.630  45.010  57.250  1.00  0.00           C
ATOM    666  O   THR A 625      51.530  45.780  58.210  1.00  0.00           O
ATOM    667  N   PHE A 626      50.570  44.650  56.500  1.00  0.00           N
ATOM    668  HN  PHE A 626      50.560  43.950  55.780  1.00  0.00           H
ATOM    669  CA  PHE A 626      49.230  45.180  56.660  1.00  0.00           C
ATOM    670  HA  PHE A 626      49.400  46.240  56.640  1.00  0.00           H
ATOM    671  CB  PHE A 626      48.300  44.800  55.490  1.00  0.00           C
ATOM    672  HB1 PHE A 626      48.360  43.710  55.260  1.00  0.00           H
ATOM    673  HB2 PHE A 626      48.700  45.320  54.600  1.00  0.00           H
ATOM    674  CG  PHE A 626      46.860  45.220  55.740  1.00  0.00           C
ATOM    675  CD1 PHE A 626      46.060  44.420  56.610  1.00  0.00           C
ATOM    676  HD1 PHE A 626      46.350  43.430  56.930  1.00  0.00           H
ATOM    677  CE1 PHE A 626      44.740  44.730  56.900  1.00  0.00           C
ATOM    678  HE1 PHE A 626      44.070  44.150  57.500  1.00  0.00           H
ATOM    679  CZ  PHE A 626      44.200  45.920  56.420  1.00  0.00           C
ATOM    680  HZ  PHE A 626      43.180  46.120  56.680  1.00  0.00           H
ATOM    681  CD2 PHE A 626      46.310  46.450  55.270  1.00  0.00           C
ATOM    682  HD2 PHE A 626      46.910  47.140  54.710  1.00  0.00           H
ATOM    683  CE2 PHE A 626      45.000  46.770  55.580  1.00  0.00           C
ATOM    684  HE2 PHE A 626      44.570  47.660  55.130  1.00  0.00           H
ATOM    685  C   PHE A 626      48.680  44.990  58.150  1.00  0.00           C
ATOM    686  O   PHE A 626      48.390  45.900  58.870  1.00  0.00           O
ATOM    687  N   GLY A 627      48.690  43.690  58.590  1.00  0.00           N
ATOM    688  HN  GLY A 627      48.860  42.960  57.930  1.00  0.00           H
ATOM    689  CA  GLY A 627      48.440  43.340  59.980  1.00  0.00           C
ATOM    690  HA1 GLY A 627      48.790  42.320  59.980  1.00  0.00           H
ATOM    691  HA2 GLY A 627      47.390  43.400  60.170  1.00  0.00           H
ATOM    692  C   GLY A 627      49.310  43.870  61.060  1.00  0.00           C
ATOM    693  O   GLY A 627      48.830  44.340  62.120  1.00  0.00           O
ATOM    694  N   GLY A 628      50.640  43.810  60.910  1.00  0.00           N
ATOM    695  HN  GLY A 628      50.990  43.480  60.040  1.00  0.00           H
ATOM    696  CA  GLY A 628      51.690  44.430  61.770  1.00  0.00           C
ATOM    697  HA1 GLY A 628      52.650  44.300  61.300  1.00  0.00           H
ATOM    698  HA2 GLY A 628      51.640  43.900  62.710  1.00  0.00           H
ATOM    699  C   GLY A 628      51.550  45.900  62.010  1.00  0.00           C
ATOM    700  O   GLY A 628      51.580  46.370  63.120  1.00  0.00           O
ATOM    701  N   LEU A 629      51.440  46.640  60.920  1.00  0.00           N
ATOM    702  HN  LEU A 629      51.520  46.320  59.980  1.00  0.00           H
ATOM    703  CA  LEU A 629      51.240  48.090  60.970  1.00  0.00           C
ATOM    704  HA  LEU A 629      51.920  48.430  61.740  1.00  0.00           H
ATOM    705  CB  LEU A 629      51.740  48.890  59.790  1.00  0.00           C
ATOM    706  HB1 LEU A 629      51.670  49.960  60.060  1.00  0.00           H
ATOM    707  HB2 LEU A 629      51.110  48.690  58.900  1.00  0.00           H
ATOM    708  CG  LEU A 629      53.130  48.600  59.400  1.00  0.00           C
ATOM    709  HG  LEU A 629      53.260  47.550  59.020  1.00  0.00           H
ATOM    710  CD1 LEU A 629      53.660  49.630  58.320  1.00  0.00           C
ATOM    711 HD11 LEU A 629      53.440  50.650  58.680  1.00  0.00           H
ATOM    712 HD12 LEU A 629      53.200  49.460  57.320  1.00  0.00           H
ATOM    713 HD13 LEU A 629      54.730  49.330  58.270  1.00  0.00           H
ATOM    714  CD2 LEU A 629      54.090  48.760  60.550  1.00  0.00           C
ATOM    715 HD21 LEU A 629      53.990  49.740  61.070  1.00  0.00           H
ATOM    716 HD22 LEU A 629      55.140  48.700  60.200  1.00  0.00           H
ATOM    717 HD23 LEU A 629      53.870  47.980  61.310  1.00  0.00           H
ATOM    718  C   LEU A 629      49.800  48.460  61.280  1.00  0.00           C
ATOM    719  O   LEU A 629      49.640  49.380  62.070  1.00  0.00           O
ATOM    720  N   LEU A 630      48.720  47.670  61.010  1.00  0.00           N
ATOM    721  HN  LEU A 630      48.850  46.900  60.390  1.00  0.00           H
ATOM    722  CA  LEU A 630      47.400  47.930  61.580  1.00  0.00           C
ATOM    723  HA  LEU A 630      47.220  48.990  61.610  1.00  0.00           H
ATOM    724  CB  LEU A 630      46.170  47.170  60.860  1.00  0.00           C
ATOM    725  HB1 LEU A 630      46.240  46.060  60.930  1.00  0.00           H
ATOM    726  HB2 LEU A 630      46.370  47.460  59.800  1.00  0.00           H
ATOM    727  CG  LEU A 630      44.740  47.810  61.010  1.00  0.00           C
ATOM    728  HG  LEU A 630      44.290  47.570  62.000  1.00  0.00           H
ATOM    729  CD1 LEU A 630      44.750  49.350  60.930  1.00  0.00           C
ATOM    730 HD11 LEU A 630      43.740  49.680  61.230  1.00  0.00           H
ATOM    731 HD12 LEU A 630      45.020  49.610  59.880  1.00  0.00           H
ATOM    732 HD13 LEU A 630      45.440  49.730  61.690  1.00  0.00           H
ATOM    733  CD2 LEU A 630      43.810  47.180  59.960  1.00  0.00           C
ATOM    734 HD21 LEU A 630      42.810  47.640  59.860  1.00  0.00           H
ATOM    735 HD22 LEU A 630      43.710  46.110  60.210  1.00  0.00           H
ATOM    736 HD23 LEU A 630      44.230  47.320  58.950  1.00  0.00           H
ATOM    737  C   LEU A 630      47.350  47.700  63.060  1.00  0.00           C
ATOM    738  O   LEU A 630      46.730  48.390  63.820  1.00  0.00           O
ATOM    739  N   GLY A 631      48.150  46.720  63.520  1.00  0.00           N
ATOM    740  HN  GLY A 631      48.660  46.260  62.790  1.00  0.00           H
ATOM    741  CA  GLY A 631      48.570  46.490  64.920  1.00  0.00           C
ATOM    742  HA1 GLY A 631      49.150  45.590  64.870  1.00  0.00           H
ATOM    743  HA2 GLY A 631      47.590  46.360  65.350  1.00  0.00           H
ATOM    744  C   GLY A 631      49.230  47.660  65.480  1.00  0.00           C
ATOM    745  O   GLY A 631      48.790  48.190  66.420  1.00  0.00           O
ATOM    746  N   GLU A 632      50.330  48.190  64.870  1.00  0.00           N
ATOM    747  HN  GLU A 632      50.600  47.910  63.950  1.00  0.00           H
ATOM    748  CA  GLU A 632      50.950  49.480  65.300  1.00  0.00           C
ATOM    749  HA  GLU A 632      51.220  49.290  66.320  1.00  0.00           H
ATOM    750  CB  GLU A 632      52.250  49.750  64.450  1.00  0.00           C
ATOM    751  HB1 GLU A 632      52.510  50.790  64.770  1.00  0.00           H
ATOM    752  HB2 GLU A 632      52.010  49.760  63.370  1.00  0.00           H
ATOM    753  CG  GLU A 632      53.380  48.780  64.650  1.00  0.00           C
ATOM    754  HG1 GLU A 632      54.330  49.130  64.200  1.00  0.00           H
ATOM    755  HG2 GLU A 632      53.070  47.780  64.280  1.00  0.00           H
ATOM    756  CD  GLU A 632      53.670  48.610  66.110  1.00  0.00           C
ATOM    757  OE1 GLU A 632      52.990  47.820  66.810  1.00  0.00           O
ATOM    758  OE2 GLU A 632      54.520  49.320  66.630  1.00  0.00           O
ATOM    759  C   GLU A 632      49.990  50.680  65.250  1.00  0.00           C
ATOM    760  O   GLU A 632      49.920  51.480  66.210  1.00  0.00           O
ATOM    761  N   ALA A 633      49.230  50.870  64.190  1.00  0.00           N
ATOM    762  HN  ALA A 633      49.560  50.420  63.360  1.00  0.00           H
ATOM    763  CA  ALA A 633      48.280  51.970  64.020  1.00  0.00           C
ATOM    764  HA  ALA A 633      48.770  52.920  64.190  1.00  0.00           H
ATOM    765  CB  ALA A 633      47.790  51.970  62.590  1.00  0.00           C
ATOM    766  HB1 ALA A 633      47.120  52.850  62.510  1.00  0.00           H
ATOM    767  HB2 ALA A 633      47.110  51.120  62.360  1.00  0.00           H
ATOM    768  HB3 ALA A 633      48.670  52.030  61.910  1.00  0.00           H
ATOM    769  C   ALA A 633      47.140  51.990  64.940  1.00  0.00           C
ATOM    770  O   ALA A 633      46.810  53.050  65.460  1.00  0.00           O
ATOM    771  N   THR A 634      46.560  50.820  65.290  1.00  0.00           N
ATOM    772  HN  THR A 634      46.960  49.950  65.010  1.00  0.00           H
ATOM    773  CA  THR A 634      45.450  50.720  66.210  1.00  0.00           C
ATOM    774  HA  THR A 634      44.920  51.660  66.130  1.00  0.00           H
ATOM    775  CB  THR A 634      44.440  49.680  65.940  1.00  0.00           C
ATOM    776  HB  THR A 634      43.620  49.790  66.670  1.00  0.00           H
ATOM    777  OG1 THR A 634      45.010  48.360  66.110  1.00  0.00           O
ATOM    778  HG1 THR A 634      45.440  48.160  65.280  1.00  0.00           H
ATOM    779  CG2 THR A 634      43.760  49.790  64.580  1.00  0.00           C
ATOM    780 HG21 THR A 634      43.050  48.970  64.350  1.00  0.00           H
ATOM    781 HG22 THR A 634      44.610  49.810  63.840  1.00  0.00           H
ATOM    782 HG23 THR A 634      43.220  50.750  64.680  1.00  0.00           H
ATOM    783  C   THR A 634      45.920  50.590  67.630  1.00  0.00           C
ATOM    784  O   THR A 634      45.060  50.640  68.560  1.00  0.00           O
ATOM    785  N   GLU A 635      47.270  50.340  67.840  1.00  0.00           N
ATOM    786  HN  GLU A 635      47.960  50.340  67.110  1.00  0.00           H
ATOM    787  CA  GLU A 635      47.780  50.110  69.220  1.00  0.00           C
ATOM    788  HA  GLU A 635      48.860  50.050  69.280  1.00  0.00           H
ATOM    789  CB  GLU A 635      47.490  51.290  70.240  1.00  0.00           C
ATOM    790  HB1 GLU A 635      48.270  51.110  71.010  1.00  0.00           H
ATOM    791  HB2 GLU A 635      46.500  51.120  70.720  1.00  0.00           H
ATOM    792  CG  GLU A 635      47.710  52.730  69.710  1.00  0.00           C
ATOM    793  HG1 GLU A 635      46.830  52.990  69.090  1.00  0.00           H
ATOM    794  HG2 GLU A 635      48.600  52.670  69.050  1.00  0.00           H
ATOM    795  CD  GLU A 635      47.830  53.770  70.780  1.00  0.00           C
ATOM    796  OE1 GLU A 635      48.630  53.590  71.740  1.00  0.00           O
ATOM    797  OE2 GLU A 635      47.050  54.710  70.680  1.00  0.00           O
ATOM    798  C   GLU A 635      47.440  48.800  69.720  1.00  0.00           C
ATOM    799  O   GLU A 635      47.540  48.530  70.910  1.00  0.00           O
ATOM    800  N   GLY A 636      47.020  47.840  68.840  1.00  0.00           N
ATOM    801  HN  GLY A 636      47.030  48.040  67.860  1.00  0.00           H
ATOM    802  CA  GLY A 636      46.750  46.460  69.180  1.00  0.00           C
ATOM    803  HA1 GLY A 636      47.050  46.230  70.180  1.00  0.00           H
ATOM    804  HA2 GLY A 636      47.280  45.820  68.490  1.00  0.00           H
ATOM    805  C   GLY A 636      45.290  46.070  69.210  1.00  0.00           C
ATOM    806  O   GLY A 636      44.940  45.210  69.970  1.00  0.00           O
ATOM    807  N   ARG A 637      44.380  46.660  68.290  1.00  0.00           N
ATOM    808  HN  ARG A 637      44.730  47.250  67.560  1.00  0.00           H
ATOM    809  CA  ARG A 637      43.000  46.270  68.250  1.00  0.00           C
ATOM    810  HA  ARG A 637      42.770  45.780  69.200  1.00  0.00           H
ATOM    811  CB  ARG A 637      42.020  47.410  68.230  1.00  0.00           C
ATOM    812  HB1 ARG A 637      41.100  47.010  67.750  1.00  0.00           H
ATOM    813  HB2 ARG A 637      42.400  48.270  67.640  1.00  0.00           H
ATOM    814  CG  ARG A 637      41.700  47.940  69.640  1.00  0.00           C
ATOM    815  HG1 ARG A 637      41.690  47.130  70.400  1.00  0.00           H
ATOM    816  HG2 ARG A 637      40.710  48.440  69.550  1.00  0.00           H
ATOM    817  CD  ARG A 637      42.750  48.970  69.990  1.00  0.00           C
ATOM    818  HD1 ARG A 637      42.770  49.760  69.220  1.00  0.00           H
ATOM    819  HD2 ARG A 637      43.700  48.420  70.150  1.00  0.00           H
ATOM    820  NE  ARG A 637      42.360  49.440  71.300  1.00  0.00           N
ATOM    821  HE  ARG A 637      41.640  49.100  71.900  1.00  0.00           H
ATOM    822  CZ  ARG A 637      42.960  50.540  71.790  1.00  0.00           C
ATOM    823  NH1 ARG A 637      42.710  50.940  72.980  1.00  0.00           N
ATOM    824 HH11 ARG A 637      41.830  50.570  73.290  1.00  0.00           H
ATOM    825 HH12 ARG A 637      43.180  51.640  73.520  1.00  0.00           H
ATOM    826  NH2 ARG A 637      44.020  51.090  71.250  1.00  0.00           N
ATOM    827 HH21 ARG A 637      44.320  50.840  70.330  1.00  0.00           H
ATOM    828 HH22 ARG A 637      44.200  52.020  71.570  1.00  0.00           H
ATOM    829  C   ARG A 637      42.670  45.230  67.250  1.00  0.00           C
ATOM    830  O   ARG A 637      41.730  44.500  67.410  1.00  0.00           O
ATOM    831  N   ILE A 638      43.430  45.210  66.160  1.00  0.00           N
ATOM    832  HN  ILE A 638      44.160  45.850  65.910  1.00  0.00           H
ATOM    833  CA  ILE A 638      43.360  44.160  65.180  1.00  0.00           C
ATOM    834  HA  ILE A 638      43.160  43.200  65.630  1.00  0.00           H
ATOM    835  CB  ILE A 638      42.450  44.570  63.950  1.00  0.00           C
ATOM    836  HB  ILE A 638      42.910  44.140  63.030  1.00  0.00           H
ATOM    837  CG2 ILE A 638      41.100  43.740  64.200  1.00  0.00           C
ATOM    838 HG21 ILE A 638      40.410  44.260  64.900  1.00  0.00           H
ATOM    839 HG22 ILE A 638      41.300  42.700  64.540  1.00  0.00           H
ATOM    840 HG23 ILE A 638      40.660  43.640  63.190  1.00  0.00           H
ATOM    841  CG1 ILE A 638      42.260  46.070  63.930  1.00  0.00           C
ATOM    842 HG11 ILE A 638      43.190  46.690  63.900  1.00  0.00           H
ATOM    843 HG12 ILE A 638      41.660  46.240  64.840  1.00  0.00           H
ATOM    844  CD  ILE A 638      41.330  46.530  62.770  1.00  0.00           C
ATOM    845  HD1 ILE A 638      40.400  45.940  62.790  1.00  0.00           H
ATOM    846  HD2 ILE A 638      41.760  46.440  61.760  1.00  0.00           H
ATOM    847  HD3 ILE A 638      41.030  47.600  62.860  1.00  0.00           H
ATOM    848  C   ILE A 638      44.790  44.150  64.710  1.00  0.00           C
ATOM    849  O   ILE A 638      45.540  45.140  64.660  1.00  0.00           O
ATOM    850  N   SER A 639      45.290  42.950  64.330  1.00  0.00           N
ATOM    851  HN  SER A 639      44.730  42.140  64.480  1.00  0.00           H
ATOM    852  CA  SER A 639      46.670  42.920  63.850  1.00  0.00           C
ATOM    853  HA  SER A 639      46.900  43.830  63.310  1.00  0.00           H
ATOM    854  CB  SER A 639      47.650  42.860  65.060  1.00  0.00           C
ATOM    855  HB1 SER A 639      47.350  42.010  65.720  1.00  0.00           H
ATOM    856  HB2 SER A 639      47.480  43.750  65.700  1.00  0.00           H
ATOM    857  OG  SER A 639      49.080  42.900  64.720  1.00  0.00           O
ATOM    858  HG1 SER A 639      49.110  43.690  64.170  1.00  0.00           H
ATOM    859  C   SER A 639      46.840  41.680  62.930  1.00  0.00           C
ATOM    860  O   SER A 639      46.100  41.400  62.000  1.00  0.00           O
ATOM    861  N   ALA A 640      47.980  40.940  63.140  1.00  0.00           N
ATOM    862  HN  ALA A 640      48.580  41.320  63.840  1.00  0.00           H
ATOM    863  CA  ALA A 640      48.370  39.800  62.290  1.00  0.00           C
ATOM    864  HA  ALA A 640      48.340  40.330  61.350  1.00  0.00           H
ATOM    865  CB  ALA A 640      49.770  39.280  62.490  1.00  0.00           C
ATOM    866  HB1 ALA A 640      49.840  38.720  63.460  1.00  0.00           H
ATOM    867  HB2 ALA A 640      50.600  40.030  62.420  1.00  0.00           H
ATOM    868  HB3 ALA A 640      50.100  38.550  61.720  1.00  0.00           H
ATOM    869  C   ALA A 640      47.430  38.650  62.050  1.00  0.00           C
ATOM    870  O   ALA A 640      47.070  38.270  60.920  1.00  0.00           O
ATOM    871  N   ILE A 641      47.040  37.980  63.150  1.00  0.00           N
ATOM    872  HN  ILE A 641      47.260  38.440  64.010  1.00  0.00           H
ATOM    873  CA  ILE A 641      46.230  36.780  63.130  1.00  0.00           C
ATOM    874  HA  ILE A 641      46.850  36.090  62.570  1.00  0.00           H
ATOM    875  CB  ILE A 641      46.160  36.310  64.610  1.00  0.00           C
ATOM    876  HB  ILE A 641      45.680  37.160  65.130  1.00  0.00           H
ATOM    877  CG2 ILE A 641      45.140  35.050  64.790  1.00  0.00           C
ATOM    878 HG21 ILE A 641      45.460  34.230  64.110  1.00  0.00           H
ATOM    879 HG22 ILE A 641      44.160  35.460  64.500  1.00  0.00           H
ATOM    880 HG23 ILE A 641      45.270  34.590  65.800  1.00  0.00           H
ATOM    881  CG1 ILE A 641      47.570  35.940  65.230  1.00  0.00           C
ATOM    882 HG11 ILE A 641      47.340  35.410  66.180  1.00  0.00           H
ATOM    883 HG12 ILE A 641      48.040  36.870  65.590  1.00  0.00           H
ATOM    884  CD  ILE A 641      48.460  35.030  64.390  1.00  0.00           C
ATOM    885  HD1 ILE A 641      47.880  34.200  63.940  1.00  0.00           H
ATOM    886  HD2 ILE A 641      49.350  34.690  64.970  1.00  0.00           H
ATOM    887  HD3 ILE A 641      48.880  35.690  63.590  1.00  0.00           H
ATOM    888  C   ILE A 641      44.900  37.030  62.460  1.00  0.00           C
ATOM    889  O   ILE A 641      44.430  36.230  61.660  1.00  0.00           O
ATOM    890  N   GLU A 642      44.380  38.250  62.750  1.00  0.00           N
ATOM    891  HN  GLU A 642      44.690  38.880  63.450  1.00  0.00           H
ATOM    892  CA  GLU A 642      43.000  38.530  62.160  1.00  0.00           C
ATOM    893  HA  GLU A 642      42.370  37.660  62.220  1.00  0.00           H
ATOM    894  CB  GLU A 642      42.280  39.690  62.900  1.00  0.00           C
ATOM    895  HB1 GLU A 642      41.230  39.640  62.520  1.00  0.00           H
ATOM    896  HB2 GLU A 642      42.700  40.660  62.560  1.00  0.00           H
ATOM    897  CG  GLU A 642      42.310  39.600  64.410  1.00  0.00           C
ATOM    898  HG1 GLU A 642      42.160  38.560  64.800  1.00  0.00           H
ATOM    899  HG2 GLU A 642      41.380  40.100  64.760  1.00  0.00           H
ATOM    900  CD  GLU A 642      43.360  40.250  65.210  1.00  0.00           C
ATOM    901  OE1 GLU A 642      42.980  40.930  66.190  1.00  0.00           O
ATOM    902  OE2 GLU A 642      44.570  40.130  64.870  1.00  0.00           O
ATOM    903  C   GLU A 642      43.180  38.820  60.740  1.00  0.00           C
ATOM    904  O   GLU A 642      42.240  38.610  60.000  1.00  0.00           O
ATOM    905  N   SER A 643      44.320  39.330  60.290  1.00  0.00           N
ATOM    906  HN  SER A 643      45.130  39.310  60.880  1.00  0.00           H
ATOM    907  CA  SER A 643      44.630  39.740  58.920  1.00  0.00           C
ATOM    908  HA  SER A 643      43.850  40.350  58.490  1.00  0.00           H
ATOM    909  CB  SER A 643      45.920  40.640  58.750  1.00  0.00           C
ATOM    910  HB1 SER A 643      46.020  40.720  57.650  1.00  0.00           H
ATOM    911  HB2 SER A 643      46.930  40.360  59.110  1.00  0.00           H
ATOM    912  OG  SER A 643      45.650  41.900  59.200  1.00  0.00           O
ATOM    913  HG1 SER A 643      45.810  41.890  60.140  1.00  0.00           H
ATOM    914  C   SER A 643      44.700  38.570  58.010  1.00  0.00           C
ATOM    915  O   SER A 643      44.100  38.440  56.940  1.00  0.00           O
ATOM    916  N   LEU A 644      45.440  37.550  58.430  1.00  0.00           N
ATOM    917  HN  LEU A 644      45.890  37.660  59.300  1.00  0.00           H
ATOM    918  CA  LEU A 644      45.670  36.360  57.770  1.00  0.00           C
ATOM    919  HA  LEU A 644      45.990  36.610  56.760  1.00  0.00           H
ATOM    920  CB  LEU A 644      46.590  35.390  58.590  1.00  0.00           C
ATOM    921  HB1 LEU A 644      46.620  34.410  58.060  1.00  0.00           H
ATOM    922  HB2 LEU A 644      46.290  35.170  59.640  1.00  0.00           H
ATOM    923  CG  LEU A 644      48.020  35.890  58.570  1.00  0.00           C
ATOM    924  HG  LEU A 644      47.970  36.950  58.880  1.00  0.00           H
ATOM    925  CD1 LEU A 644      48.790  35.180  59.660  1.00  0.00           C
ATOM    926 HD11 LEU A 644      49.810  35.620  59.780  1.00  0.00           H
ATOM    927 HD12 LEU A 644      48.830  34.110  59.370  1.00  0.00           H
ATOM    928 HD13 LEU A 644      48.310  35.260  60.650  1.00  0.00           H
ATOM    929  CD2 LEU A 644      48.740  35.790  57.210  1.00  0.00           C
ATOM    930 HD21 LEU A 644      49.820  36.010  57.330  1.00  0.00           H
ATOM    931 HD22 LEU A 644      48.320  36.590  56.560  1.00  0.00           H
ATOM    932 HD23 LEU A 644      48.600  34.790  56.760  1.00  0.00           H
ATOM    933  C   LEU A 644      44.370  35.470  57.580  1.00  0.00           C
ATOM    934  O   LEU A 644      43.900  35.050  56.510  1.00  0.00           O
ATOM    935  N   PHE A 645      43.650  35.400  58.700  1.00  0.00           N
ATOM    936  HN  PHE A 645      43.910  35.780  59.580  1.00  0.00           H
ATOM    937  CA  PHE A 645      42.270  34.900  58.840  1.00  0.00           C
ATOM    938  HA  PHE A 645      42.310  33.900  58.450  1.00  0.00           H
ATOM    939  CB  PHE A 645      41.920  34.910  60.370  1.00  0.00           C
ATOM    940  HB1 PHE A 645      41.950  35.980  60.650  1.00  0.00           H
ATOM    941  HB2 PHE A 645      42.700  34.440  61.000  1.00  0.00           H
ATOM    942  CG  PHE A 645      40.560  34.370  60.730  1.00  0.00           C
ATOM    943  CD1 PHE A 645      39.750  34.900  61.820  1.00  0.00           C
ATOM    944  HD1 PHE A 645      40.140  35.700  62.420  1.00  0.00           H
ATOM    945  CE1 PHE A 645      38.350  34.530  61.950  1.00  0.00           C
ATOM    946  HE1 PHE A 645      37.890  34.940  62.830  1.00  0.00           H
ATOM    947  CZ  PHE A 645      37.990  33.370  61.310  1.00  0.00           C
ATOM    948  HZ  PHE A 645      36.960  33.060  61.400  1.00  0.00           H
ATOM    949  CD2 PHE A 645      40.000  33.280  60.010  1.00  0.00           C
ATOM    950  HD2 PHE A 645      40.500  32.890  59.130  1.00  0.00           H
ATOM    951  CE2 PHE A 645      38.760  32.790  60.320  1.00  0.00           C
ATOM    952  HE2 PHE A 645      38.250  32.020  59.730  1.00  0.00           H
ATOM    953  C   PHE A 645      41.180  35.560  57.930  1.00  0.00           C
ATOM    954  O   PHE A 645      40.420  34.900  57.310  1.00  0.00           O
ATOM    955  N   GLY A 646      41.040  36.940  57.970  1.00  0.00           N
ATOM    956  HN  GLY A 646      41.500  37.510  58.650  1.00  0.00           H
ATOM    957  CA  GLY A 646      40.060  37.640  57.100  1.00  0.00           C
ATOM    958  HA1 GLY A 646      40.120  38.680  57.360  1.00  0.00           H
ATOM    959  HA2 GLY A 646      39.110  37.140  57.190  1.00  0.00           H
ATOM    960  C   GLY A 646      40.370  37.490  55.640  1.00  0.00           C
ATOM    961  O   GLY A 646      39.510  37.250  54.810  1.00  0.00           O
ATOM    962  N   ALA A 647      41.670  37.520  55.270  1.00  0.00           N
ATOM    963  HN  ALA A 647      42.400  37.840  55.860  1.00  0.00           H
ATOM    964  CA  ALA A 647      42.170  37.220  53.940  1.00  0.00           C
ATOM    965  HA  ALA A 647      41.660  37.870  53.240  1.00  0.00           H
ATOM    966  CB  ALA A 647      43.590  37.560  53.980  1.00  0.00           C
ATOM    967  HB1 ALA A 647      43.760  38.630  54.200  1.00  0.00           H
ATOM    968  HB2 ALA A 647      43.980  37.320  52.960  1.00  0.00           H
ATOM    969  HB3 ALA A 647      44.150  36.880  54.670  1.00  0.00           H
ATOM    970  C   ALA A 647      41.930  35.770  53.530  1.00  0.00           C
ATOM    971  O   ALA A 647      41.470  35.480  52.460  1.00  0.00           O
ATOM    972  N   SER A 648      42.260  34.750  54.290  1.00  0.00           N
ATOM    973  HN  SER A 648      42.590  34.910  55.220  1.00  0.00           H
ATOM    974  CA  SER A 648      41.890  33.370  53.920  1.00  0.00           C
ATOM    975  HA  SER A 648      42.140  33.190  52.880  1.00  0.00           H
ATOM    976  CB  SER A 648      42.540  32.310  54.810  1.00  0.00           C
ATOM    977  HB1 SER A 648      43.620  32.260  54.570  1.00  0.00           H
ATOM    978  HB2 SER A 648      42.060  31.330  54.590  1.00  0.00           H
ATOM    979  OG  SER A 648      42.240  32.480  56.210  1.00  0.00           O
ATOM    980  HG1 SER A 648      42.810  33.190  56.510  1.00  0.00           H
ATOM    981  C   SER A 648      40.380  33.150  53.920  1.00  0.00           C
ATOM    982  O   SER A 648      39.830  32.480  53.050  1.00  0.00           O
ATOM    983  N   LEU A 649      39.590  33.750  54.860  1.00  0.00           N
ATOM    984  HN  LEU A 649      39.990  34.050  55.710  1.00  0.00           H
ATOM    985  CA  LEU A 649      38.170  33.700  54.830  1.00  0.00           C
ATOM    986  HA  LEU A 649      37.910  32.640  54.820  1.00  0.00           H
ATOM    987  CB  LEU A 649      37.470  34.260  56.060  1.00  0.00           C
ATOM    988  HB1 LEU A 649      37.810  35.310  56.200  1.00  0.00           H
ATOM    989  HB2 LEU A 649      37.950  33.730  56.910  1.00  0.00           H
ATOM    990  CG  LEU A 649      36.010  34.050  56.230  1.00  0.00           C
ATOM    991  HG  LEU A 649      35.460  34.500  55.380  1.00  0.00           H
ATOM    992  CD1 LEU A 649      35.560  32.590  56.210  1.00  0.00           C
ATOM    993 HD11 LEU A 649      35.710  32.070  55.240  1.00  0.00           H
ATOM    994 HD12 LEU A 649      34.500  32.610  56.540  1.00  0.00           H
ATOM    995 HD13 LEU A 649      36.050  31.960  56.970  1.00  0.00           H
ATOM    996  CD2 LEU A 649      35.630  34.720  57.570  1.00  0.00           C
ATOM    997 HD21 LEU A 649      34.530  34.860  57.670  1.00  0.00           H
ATOM    998 HD22 LEU A 649      36.270  35.560  57.900  1.00  0.00           H
ATOM    999 HD23 LEU A 649      35.750  34.000  58.410  1.00  0.00           H
ATOM   1000  C   LEU A 649      37.520  34.220  53.630  1.00  0.00           C
ATOM   1001  O   LEU A 649      36.840  33.530  52.910  1.00  0.00           O
ATOM   1002  N   THR A 650      37.880  35.480  53.310  1.00  0.00           N
ATOM   1003  HN  THR A 650      38.560  35.940  53.860  1.00  0.00           H
ATOM   1004  CA  THR A 650      37.500  36.250  52.160  1.00  0.00           C
ATOM   1005  HA  THR A 650      36.430  36.170  52.190  1.00  0.00           H
ATOM   1006  CB  THR A 650      38.010  37.660  52.160  1.00  0.00           C
ATOM   1007  HB  THR A 650      39.110  37.540  52.220  1.00  0.00           H
ATOM   1008  OG1 THR A 650      37.380  38.360  53.180  1.00  0.00           O
ATOM   1009  HG1 THR A 650      38.030  38.420  53.890  1.00  0.00           H
ATOM   1010  CG2 THR A 650      37.650  38.350  50.820  1.00  0.00           C
ATOM   1011 HG21 THR A 650      36.560  38.470  50.690  1.00  0.00           H
ATOM   1012 HG22 THR A 650      38.020  37.800  49.930  1.00  0.00           H
ATOM   1013 HG23 THR A 650      38.160  39.340  50.820  1.00  0.00           H
ATOM   1014  C   THR A 650      38.020  35.460  50.910  1.00  0.00           C
ATOM   1015  O   THR A 650      37.240  35.230  50.060  1.00  0.00           O
ATOM   1016  N   GLY A 651      39.290  35.100  50.850  1.00  0.00           N
ATOM   1017  HN  GLY A 651      39.920  35.390  51.560  1.00  0.00           H
ATOM   1018  CA  GLY A 651      39.890  34.340  49.790  1.00  0.00           C
ATOM   1019  HA1 GLY A 651      40.950  34.240  50.010  1.00  0.00           H
ATOM   1020  HA2 GLY A 651      39.680  34.880  48.880  1.00  0.00           H
ATOM   1021  C   GLY A 651      39.350  32.950  49.450  1.00  0.00           C
ATOM   1022  O   GLY A 651      39.140  32.580  48.250  1.00  0.00           O
ATOM   1023  N   ILE A 652      39.070  32.120  50.430  1.00  0.00           N
ATOM   1024  HN  ILE A 652      39.400  32.290  51.360  1.00  0.00           H
ATOM   1025  CA  ILE A 652      38.370  30.850  50.250  1.00  0.00           C
ATOM   1026  HA  ILE A 652      38.910  30.380  49.440  1.00  0.00           H
ATOM   1027  CB  ILE A 652      38.320  30.040  51.510  1.00  0.00           C
ATOM   1028  HB  ILE A 652      38.100  30.690  52.390  1.00  0.00           H
ATOM   1029  CG2 ILE A 652      37.370  28.800  51.530  1.00  0.00           C
ATOM   1030 HG21 ILE A 652      36.330  28.970  51.200  1.00  0.00           H
ATOM   1031 HG22 ILE A 652      37.290  28.260  52.490  1.00  0.00           H
ATOM   1032 HG23 ILE A 652      37.830  28.090  50.800  1.00  0.00           H
ATOM   1033  CG1 ILE A 652      39.760  29.450  51.860  1.00  0.00           C
ATOM   1034 HG11 ILE A 652      40.510  30.270  51.800  1.00  0.00           H
ATOM   1035 HG12 ILE A 652      40.200  28.680  51.190  1.00  0.00           H
ATOM   1036  CD  ILE A 652      39.950  28.950  53.320  1.00  0.00           C
ATOM   1037  HD1 ILE A 652      39.010  28.450  53.630  1.00  0.00           H
ATOM   1038  HD2 ILE A 652      40.170  29.700  54.110  1.00  0.00           H
ATOM   1039  HD3 ILE A 652      40.800  28.230  53.380  1.00  0.00           H
ATOM   1040  C   ILE A 652      36.930  30.950  49.650  1.00  0.00           C
ATOM   1041  O   ILE A 652      36.600  30.190  48.760  1.00  0.00           O
ATOM   1042  N   ALA A 653      36.110  31.850  50.060  1.00  0.00           N
ATOM   1043  HN  ALA A 653      36.360  32.580  50.700  1.00  0.00           H
ATOM   1044  CA  ALA A 653      34.780  32.050  49.420  1.00  0.00           C
ATOM   1045  HA  ALA A 653      34.300  31.090  49.410  1.00  0.00           H
ATOM   1046  CB  ALA A 653      34.080  33.000  50.330  1.00  0.00           C
ATOM   1047  HB1 ALA A 653      34.000  32.520  51.330  1.00  0.00           H
ATOM   1048  HB2 ALA A 653      33.000  33.170  50.090  1.00  0.00           H
ATOM   1049  HB3 ALA A 653      34.690  33.910  50.500  1.00  0.00           H
ATOM   1050  C   ALA A 653      34.840  32.750  48.000  1.00  0.00           C
ATOM   1051  O   ALA A 653      34.130  32.470  47.010  1.00  0.00           O
ATOM   1052  N   TYR A 654      35.770  33.760  47.960  1.00  0.00           N
ATOM   1053  HN  TYR A 654      36.350  34.020  48.730  1.00  0.00           H
ATOM   1054  CA  TYR A 654      36.000  34.570  46.820  1.00  0.00           C
ATOM   1055  HA  TYR A 654      35.090  35.040  46.480  1.00  0.00           H
ATOM   1056  CB  TYR A 654      36.960  35.750  47.060  1.00  0.00           C
ATOM   1057  HB1 TYR A 654      37.940  35.500  47.520  1.00  0.00           H
ATOM   1058  HB2 TYR A 654      36.390  36.370  47.800  1.00  0.00           H
ATOM   1059  CG  TYR A 654      37.200  36.620  45.850  1.00  0.00           C
ATOM   1060  CD1 TYR A 654      38.510  36.530  45.340  1.00  0.00           C
ATOM   1061  HD1 TYR A 654      39.120  35.690  45.630  1.00  0.00           H
ATOM   1062  CE1 TYR A 654      38.940  37.390  44.310  1.00  0.00           C
ATOM   1063  HE1 TYR A 654      39.940  37.320  43.920  1.00  0.00           H
ATOM   1064  CZ  TYR A 654      38.050  38.400  43.820  1.00  0.00           C
ATOM   1065  OH  TYR A 654      38.490  39.290  42.860  1.00  0.00           O
ATOM   1066  HH  TYR A 654      39.340  38.990  42.530  1.00  0.00           H
ATOM   1067  CD2 TYR A 654      36.380  37.600  45.330  1.00  0.00           C
ATOM   1068  HD2 TYR A 654      35.420  37.730  45.810  1.00  0.00           H
ATOM   1069  CE2 TYR A 654      36.760  38.490  44.300  1.00  0.00           C
ATOM   1070  HE2 TYR A 654      36.170  39.370  44.120  1.00  0.00           H
ATOM   1071  C   TYR A 654      36.510  33.750  45.620  1.00  0.00           C
ATOM   1072  O   TYR A 654      36.050  33.900  44.470  1.00  0.00           O
ATOM   1073  N   SER A 655      37.550  32.860  45.870  1.00  0.00           N
ATOM   1074  HN  SER A 655      37.970  32.830  46.770  1.00  0.00           H
ATOM   1075  CA  SER A 655      38.030  31.870  44.910  1.00  0.00           C
ATOM   1076  HA  SER A 655      38.070  32.360  43.940  1.00  0.00           H
ATOM   1077  CB  SER A 655      39.600  31.540  45.200  1.00  0.00           C
ATOM   1078  HB1 SER A 655      40.110  32.530  45.170  1.00  0.00           H
ATOM   1079  HB2 SER A 655      39.950  30.960  44.330  1.00  0.00           H
ATOM   1080  OG  SER A 655      39.830  30.770  46.370  1.00  0.00           O
ATOM   1081  HG1 SER A 655      39.630  31.340  47.120  1.00  0.00           H
ATOM   1082  C   SER A 655      37.070  30.720  44.710  1.00  0.00           C
ATOM   1083  O   SER A 655      36.800  30.320  43.600  1.00  0.00           O
ATOM   1084  N   LEU A 656      36.420  30.170  45.780  1.00  0.00           N
ATOM   1085  HN  LEU A 656      36.560  30.390  46.740  1.00  0.00           H
ATOM   1086  CA  LEU A 656      35.590  29.000  45.570  1.00  0.00           C
ATOM   1087  HA  LEU A 656      36.240  28.300  45.080  1.00  0.00           H
ATOM   1088  CB  LEU A 656      35.080  28.350  46.880  1.00  0.00           C
ATOM   1089  HB1 LEU A 656      34.350  29.080  47.280  1.00  0.00           H
ATOM   1090  HB2 LEU A 656      35.930  28.270  47.590  1.00  0.00           H
ATOM   1091  CG  LEU A 656      34.330  27.000  46.890  1.00  0.00           C
ATOM   1092  HG  LEU A 656      33.360  27.160  46.360  1.00  0.00           H
ATOM   1093  CD1 LEU A 656      35.110  25.840  46.270  1.00  0.00           C
ATOM   1094 HD11 LEU A 656      34.430  25.000  46.520  1.00  0.00           H
ATOM   1095 HD12 LEU A 656      36.000  25.680  46.910  1.00  0.00           H
ATOM   1096 HD13 LEU A 656      35.280  26.070  45.200  1.00  0.00           H
ATOM   1097  CD2 LEU A 656      34.120  26.590  48.420  1.00  0.00           C
ATOM   1098 HD21 LEU A 656      33.650  25.590  48.460  1.00  0.00           H
ATOM   1099 HD22 LEU A 656      33.450  27.340  48.890  1.00  0.00           H
ATOM   1100 HD23 LEU A 656      35.100  26.550  48.940  1.00  0.00           H
ATOM   1101  C   LEU A 656      34.470  29.140  44.610  1.00  0.00           C
ATOM   1102  O   LEU A 656      34.240  28.390  43.680  1.00  0.00           O
ATOM   1103  N   PHE A 657      33.750  30.270  44.810  1.00  0.00           N
ATOM   1104  HN  PHE A 657      33.990  30.850  45.580  1.00  0.00           H
ATOM   1105  CA  PHE A 657      32.510  30.600  44.130  1.00  0.00           C
ATOM   1106  HA  PHE A 657      31.960  29.740  43.810  1.00  0.00           H
ATOM   1107  CB  PHE A 657      31.550  31.480  45.020  1.00  0.00           C
ATOM   1108  HB1 PHE A 657      30.530  31.530  44.600  1.00  0.00           H
ATOM   1109  HB2 PHE A 657      31.990  32.500  45.000  1.00  0.00           H
ATOM   1110  CG  PHE A 657      31.350  30.930  46.480  1.00  0.00           C
ATOM   1111  CD1 PHE A 657      31.290  29.500  46.630  1.00  0.00           C
ATOM   1112  HD1 PHE A 657      31.370  28.760  45.850  1.00  0.00           H
ATOM   1113  CE1 PHE A 657      31.320  29.050  47.900  1.00  0.00           C
ATOM   1114  HE1 PHE A 657      31.400  27.980  48.080  1.00  0.00           H
ATOM   1115  CZ  PHE A 657      31.460  29.870  49.040  1.00  0.00           C
ATOM   1116  HZ  PHE A 657      31.440  29.440  50.020  1.00  0.00           H
ATOM   1117  CD2 PHE A 657      31.160  31.780  47.610  1.00  0.00           C
ATOM   1118  HD2 PHE A 657      31.310  32.850  47.510  1.00  0.00           H
ATOM   1119  CE2 PHE A 657      31.210  31.190  48.880  1.00  0.00           C
ATOM   1120  HE2 PHE A 657      31.290  31.850  49.730  1.00  0.00           H
ATOM   1121  C   PHE A 657      32.880  31.450  42.950  1.00  0.00           C
ATOM   1122  O   PHE A 657      32.030  31.570  42.070  1.00  0.00           O
ATOM   1123  N   ALA A 658      34.110  31.920  42.940  1.00  0.00           N
ATOM   1124  HN  ALA A 658      34.740  31.610  43.650  1.00  0.00           H
ATOM   1125  CA  ALA A 658      34.770  32.490  41.790  1.00  0.00           C
ATOM   1126  HA  ALA A 658      35.820  32.580  41.990  1.00  0.00           H
ATOM   1127  CB  ALA A 658      34.710  31.600  40.490  1.00  0.00           C
ATOM   1128  HB1 ALA A 658      35.210  32.050  39.600  1.00  0.00           H
ATOM   1129  HB2 ALA A 658      33.690  31.500  40.050  1.00  0.00           H
ATOM   1130  HB3 ALA A 658      35.040  30.540  40.530  1.00  0.00           H
ATOM   1131  C   ALA A 658      34.270  33.920  41.510  1.00  0.00           C
ATOM   1132  O   ALA A 658      33.360  34.130  40.750  1.00  0.00           O
ATOM   1133  N   GLY A 659      34.940  34.910  42.110  1.00  0.00           N
ATOM   1134  HN  GLY A 659      35.590  34.510  42.750  1.00  0.00           H
ATOM   1135  CA  GLY A 659      34.810  36.400  41.890  1.00  0.00           C
ATOM   1136  HA1 GLY A 659      35.380  36.830  42.700  1.00  0.00           H
ATOM   1137  HA2 GLY A 659      33.770  36.680  41.920  1.00  0.00           H
ATOM   1138  C   GLY A 659      35.420  36.740  40.580  1.00  0.00           C
ATOM   1139  O   GLY A 659      34.970  37.560  39.760  1.00  0.00           O
ATOM   1140  N   GLN A 660      36.520  36.140  40.280  1.00  0.00           N
ATOM   1141  HN  GLN A 660      37.000  35.620  40.990  1.00  0.00           H
ATOM   1142  CA  GLN A 660      37.320  36.390  39.130  1.00  0.00           C
ATOM   1143  HA  GLN A 660      36.700  36.050  38.300  1.00  0.00           H
ATOM   1144  CB  GLN A 660      37.830  37.890  38.950  1.00  0.00           C
ATOM   1145  HB1 GLN A 660      38.350  38.190  39.900  1.00  0.00           H
ATOM   1146  HB2 GLN A 660      36.970  38.570  38.790  1.00  0.00           H
ATOM   1147  CG  GLN A 660      38.620  38.340  37.740  1.00  0.00           C
ATOM   1148  HG1 GLN A 660      39.610  37.820  37.720  1.00  0.00           H
ATOM   1149  HG2 GLN A 660      38.800  39.440  37.820  1.00  0.00           H
ATOM   1150  CD  GLN A 660      38.050  38.010  36.400  1.00  0.00           C
ATOM   1151  OE1 GLN A 660      38.500  37.080  35.750  1.00  0.00           O
ATOM   1152  NE2 GLN A 660      36.990  38.700  35.950  1.00  0.00           N
ATOM   1153 HE21 GLN A 660      36.770  38.680  34.970  1.00  0.00           H
ATOM   1154 HE22 GLN A 660      36.580  39.390  36.550  1.00  0.00           H
ATOM   1155  C   GLN A 660      38.590  35.480  39.310  1.00  0.00           C
ATOM   1156  O   GLN A 660      39.440  35.820  40.120  1.00  0.00           O
ATOM   1157  N   PRO A 661      38.640  34.330  38.720  1.00  0.00           N
ATOM   1158  CD  PRO A 661      37.750  33.900  37.680  1.00  0.00           C
ATOM   1159  HD1 PRO A 661      37.870  34.480  36.740  1.00  0.00           H
ATOM   1160  HD2 PRO A 661      36.730  34.000  38.090  1.00  0.00           H
ATOM   1161  CA  PRO A 661      39.590  33.280  39.110  1.00  0.00           C
ATOM   1162  HA  PRO A 661      39.270  32.890  40.060  1.00  0.00           H
ATOM   1163  CB  PRO A 661      39.470  32.280  37.870  1.00  0.00           C
ATOM   1164  HB1 PRO A 661      39.740  31.240  38.170  1.00  0.00           H
ATOM   1165  HB2 PRO A 661      40.210  32.620  37.110  1.00  0.00           H
ATOM   1166  CG  PRO A 661      38.080  32.480  37.380  1.00  0.00           C
ATOM   1167  HG1 PRO A 661      37.970  32.320  36.290  1.00  0.00           H
ATOM   1168  HG2 PRO A 661      37.420  31.780  37.920  1.00  0.00           H
ATOM   1169  C   PRO A 661      41.060  33.510  39.450  1.00  0.00           C
ATOM   1170  O   PRO A 661      41.520  32.970  40.420  1.00  0.00           O
ATOM   1171  N   LEU A 662      41.820  34.290  38.660  1.00  0.00           N
ATOM   1172  HN  LEU A 662      41.410  34.660  37.830  1.00  0.00           H
ATOM   1173  CA  LEU A 662      43.240  34.560  38.780  1.00  0.00           C
ATOM   1174  HA  LEU A 662      43.760  33.750  39.240  1.00  0.00           H
ATOM   1175  CB  LEU A 662      43.860  34.850  37.380  1.00  0.00           C
ATOM   1176  HB1 LEU A 662      44.930  35.180  37.470  1.00  0.00           H
ATOM   1177  HB2 LEU A 662      43.360  35.680  36.850  1.00  0.00           H
ATOM   1178  CG  LEU A 662      43.950  33.620  36.410  1.00  0.00           C
ATOM   1179  HG  LEU A 662      42.950  33.420  36.000  1.00  0.00           H
ATOM   1180  CD1 LEU A 662      44.720  33.970  35.120  1.00  0.00           C
ATOM   1181 HD11 LEU A 662      45.770  34.030  35.470  1.00  0.00           H
ATOM   1182 HD12 LEU A 662      44.380  34.990  34.800  1.00  0.00           H
ATOM   1183 HD13 LEU A 662      44.520  33.230  34.320  1.00  0.00           H
ATOM   1184  CD2 LEU A 662      44.600  32.380  37.160  1.00  0.00           C
ATOM   1185 HD21 LEU A 662      43.840  31.850  37.750  1.00  0.00           H
ATOM   1186 HD22 LEU A 662      45.360  32.780  37.870  1.00  0.00           H
ATOM   1187 HD23 LEU A 662      45.010  31.650  36.430  1.00  0.00           H
ATOM   1188  C   LEU A 662      43.540  35.740  39.640  1.00  0.00           C
ATOM   1189  O   LEU A 662      44.660  36.220  39.670  1.00  0.00           O
ATOM   1190  N   THR A 663      42.600  36.240  40.460  1.00  0.00           N
ATOM   1191  HN  THR A 663      41.750  35.740  40.490  1.00  0.00           H
ATOM   1192  CA  THR A 663      42.930  37.370  41.380  1.00  0.00           C
ATOM   1193  HA  THR A 663      43.860  37.860  41.160  1.00  0.00           H
ATOM   1194  CB  THR A 663      41.940  38.620  41.450  1.00  0.00           C
ATOM   1195  HB  THR A 663      42.250  39.290  42.270  1.00  0.00           H
ATOM   1196  OG1 THR A 663      40.610  38.180  41.580  1.00  0.00           O
ATOM   1197  HG1 THR A 663      40.460  37.390  41.050  1.00  0.00           H
ATOM   1198  CG2 THR A 663      41.990  39.390  40.130  1.00  0.00           C
ATOM   1199 HG21 THR A 663      41.770  38.660  39.330  1.00  0.00           H
ATOM   1200 HG22 THR A 663      43.040  39.700  39.950  1.00  0.00           H
ATOM   1201 HG23 THR A 663      41.240  40.210  40.110  1.00  0.00           H
ATOM   1202  C   THR A 663      43.270  37.030  42.780  1.00  0.00           C
ATOM   1203  O   THR A 663      42.700  36.100  43.350  1.00  0.00           O
ATOM   1204  N   ILE A 664      44.240  37.740  43.420  1.00  0.00           N
ATOM   1205  HN  ILE A 664      44.560  38.520  42.900  1.00  0.00           H
ATOM   1206  CA  ILE A 664      44.910  37.500  44.680  1.00  0.00           C
ATOM   1207  HA  ILE A 664      44.340  36.740  45.210  1.00  0.00           H
ATOM   1208  CB  ILE A 664      46.340  37.000  44.560  1.00  0.00           C
ATOM   1209  HB  ILE A 664      46.950  37.730  43.990  1.00  0.00           H
ATOM   1210  CG2 ILE A 664      47.020  36.810  45.960  1.00  0.00           C
ATOM   1211 HG21 ILE A 664      48.020  36.580  45.530  1.00  0.00           H
ATOM   1212 HG22 ILE A 664      46.550  36.030  46.590  1.00  0.00           H
ATOM   1213 HG23 ILE A 664      47.120  37.770  46.520  1.00  0.00           H
ATOM   1214  CG1 ILE A 664      46.390  35.610  43.830  1.00  0.00           C
ATOM   1215 HG11 ILE A 664      47.460  35.310  43.760  1.00  0.00           H
ATOM   1216 HG12 ILE A 664      46.160  35.700  42.750  1.00  0.00           H
ATOM   1217  CD  ILE A 664      45.530  34.450  44.300  1.00  0.00           C
ATOM   1218  HD1 ILE A 664      44.450  34.730  44.340  1.00  0.00           H
ATOM   1219  HD2 ILE A 664      45.820  34.180  45.350  1.00  0.00           H
ATOM   1220  HD3 ILE A 664      45.650  33.500  43.740  1.00  0.00           H
ATOM   1221  C   ILE A 664      44.830  38.820  45.440  1.00  0.00           C
ATOM   1222  O   ILE A 664      45.360  39.880  45.120  1.00  0.00           O
ATOM   1223  N   LEU A 665      44.210  38.660  46.580  1.00  0.00           N
ATOM   1224  HN  LEU A 665      43.860  37.760  46.820  1.00  0.00           H
ATOM   1225  CA  LEU A 665      44.080  39.680  47.630  1.00  0.00           C
ATOM   1226  HA  LEU A 665      43.840  40.610  47.150  1.00  0.00           H
ATOM   1227  CB  LEU A 665      42.940  39.300  48.700  1.00  0.00           C
ATOM   1228  HB1 LEU A 665      42.540  40.260  49.100  1.00  0.00           H
ATOM   1229  HB2 LEU A 665      43.290  38.600  49.480  1.00  0.00           H
ATOM   1230  CG  LEU A 665      41.690  38.660  48.090  1.00  0.00           C
ATOM   1231  HG  LEU A 665      42.010  37.800  47.450  1.00  0.00           H
ATOM   1232  CD1 LEU A 665      40.820  38.160  49.240  1.00  0.00           C
ATOM   1233 HD11 LEU A 665      40.630  39.010  49.910  1.00  0.00           H
ATOM   1234 HD12 LEU A 665      41.360  37.360  49.820  1.00  0.00           H
ATOM   1235 HD13 LEU A 665      39.850  37.790  48.850  1.00  0.00           H
ATOM   1236  CD2 LEU A 665      40.930  39.630  47.190  1.00  0.00           C
ATOM   1237 HD21 LEU A 665      40.200  40.170  47.820  1.00  0.00           H
ATOM   1238 HD22 LEU A 665      40.420  39.050  46.370  1.00  0.00           H
ATOM   1239 HD23 LEU A 665      41.610  40.330  46.650  1.00  0.00           H
ATOM   1240  C   LEU A 665      45.350  40.000  48.430  1.00  0.00           C
ATOM   1241  O   LEU A 665      46.100  39.060  48.680  1.00  0.00           O
ATOM   1242  N   GLY A 666      45.560  41.270  48.940  1.00  0.00           N
ATOM   1243  HN  GLY A 666      44.910  41.950  48.620  1.00  0.00           H
ATOM   1244  CA  GLY A 666      46.590  41.700  49.810  1.00  0.00           C
ATOM   1245  HA1 GLY A 666      47.480  41.700  49.190  1.00  0.00           H
ATOM   1246  HA2 GLY A 666      46.780  41.060  50.670  1.00  0.00           H
ATOM   1247  C   GLY A 666      46.330  42.950  50.410  1.00  0.00           C
ATOM   1248  O   GLY A 666      45.190  43.360  50.570  1.00  0.00           O
ATOM   1249  N   SER A 667      47.420  43.740  50.580  1.00  0.00           N
ATOM   1250  HN  SER A 667      48.270  43.400  50.180  1.00  0.00           H
ATOM   1251  CA  SER A 667      47.550  44.970  51.320  1.00  0.00           C
ATOM   1252  HA  SER A 667      47.160  44.630  52.260  1.00  0.00           H
ATOM   1253  CB  SER A 667      49.100  45.410  51.530  1.00  0.00           C
ATOM   1254  HB1 SER A 667      49.510  44.810  52.370  1.00  0.00           H
ATOM   1255  HB2 SER A 667      49.100  46.460  51.920  1.00  0.00           H
ATOM   1256  OG  SER A 667      49.950  45.310  50.380  1.00  0.00           O
ATOM   1257  HG1 SER A 667      49.660  46.010  49.790  1.00  0.00           H
ATOM   1258  C   SER A 667      46.780  46.200  50.840  1.00  0.00           C
ATOM   1259  O   SER A 667      47.210  47.160  50.190  1.00  0.00           O
ATOM   1260  N   THR A 668      45.460  46.250  51.280  1.00  0.00           N
ATOM   1261  HN  THR A 668      45.040  45.470  51.760  1.00  0.00           H
ATOM   1262  CA  THR A 668      44.560  47.350  51.030  1.00  0.00           C
ATOM   1263  HA  THR A 668      44.680  47.520  49.980  1.00  0.00           H
ATOM   1264  CB  THR A 668      43.130  47.000  51.180  1.00  0.00           C
ATOM   1265  HB  THR A 668      42.770  46.250  50.450  1.00  0.00           H
ATOM   1266  OG1 THR A 668      42.370  48.130  50.890  1.00  0.00           O
ATOM   1267  HG1 THR A 668      42.390  48.390  49.970  1.00  0.00           H
ATOM   1268  CG2 THR A 668      42.700  46.470  52.540  1.00  0.00           C
ATOM   1269 HG21 THR A 668      41.640  46.140  52.540  1.00  0.00           H
ATOM   1270 HG22 THR A 668      43.010  47.100  53.420  1.00  0.00           H
ATOM   1271 HG23 THR A 668      43.250  45.510  52.690  1.00  0.00           H
ATOM   1272  C   THR A 668      44.970  48.650  51.650  1.00  0.00           C
ATOM   1273  O   THR A 668      44.950  48.860  52.840  1.00  0.00           O
ATOM   1274  N   GLY A 669      45.420  49.580  50.830  1.00  0.00           N
ATOM   1275  HN  GLY A 669      45.450  49.360  49.850  1.00  0.00           H
ATOM   1276  CA  GLY A 669      46.010  50.860  51.090  1.00  0.00           C
ATOM   1277  HA1 GLY A 669      46.520  51.160  50.180  1.00  0.00           H
ATOM   1278  HA2 GLY A 669      46.710  50.760  51.890  1.00  0.00           H
ATOM   1279  C   GLY A 669      45.100  51.920  51.420  1.00  0.00           C
ATOM   1280  O   GLY A 669      45.460  52.590  52.400  1.00  0.00           O
ATOM   1281  N   PRO A 670      43.960  52.190  50.770  1.00  0.00           N
ATOM   1282  CD  PRO A 670      43.600  51.610  49.530  1.00  0.00           C
ATOM   1283  HD1 PRO A 670      42.980  50.700  49.710  1.00  0.00           H
ATOM   1284  HD2 PRO A 670      44.490  51.360  48.930  1.00  0.00           H
ATOM   1285  CA  PRO A 670      43.030  53.170  51.270  1.00  0.00           C
ATOM   1286  HA  PRO A 670      43.570  54.060  51.560  1.00  0.00           H
ATOM   1287  CB  PRO A 670      42.070  53.330  50.090  1.00  0.00           C
ATOM   1288  HB1 PRO A 670      41.830  54.390  49.840  1.00  0.00           H
ATOM   1289  HB2 PRO A 670      41.080  52.920  50.420  1.00  0.00           H
ATOM   1290  CG  PRO A 670      42.730  52.640  48.870  1.00  0.00           C
ATOM   1291  HG1 PRO A 670      42.020  52.190  48.160  1.00  0.00           H
ATOM   1292  HG2 PRO A 670      43.440  53.340  48.370  1.00  0.00           H
ATOM   1293  C   PRO A 670      42.420  52.710  52.640  1.00  0.00           C
ATOM   1294  O   PRO A 670      42.160  53.560  53.500  1.00  0.00           O
ATOM   1295  N   VAL A 671      42.050  51.430  52.760  1.00  0.00           N
ATOM   1296  HN  VAL A 671      42.210  50.710  52.120  1.00  0.00           H
ATOM   1297  CA  VAL A 671      41.650  50.990  54.080  1.00  0.00           C
ATOM   1298  HA  VAL A 671      40.850  51.620  54.450  1.00  0.00           H
ATOM   1299  CB  VAL A 671      41.130  49.560  53.950  1.00  0.00           C
ATOM   1300  HB  VAL A 671      42.010  48.960  53.620  1.00  0.00           H
ATOM   1301  CG1 VAL A 671      40.710  48.970  55.310  1.00  0.00           C
ATOM   1302 HG11 VAL A 671      41.510  48.970  56.060  1.00  0.00           H
ATOM   1303 HG12 VAL A 671      40.400  47.970  54.940  1.00  0.00           H
ATOM   1304 HG13 VAL A 671      39.780  49.470  55.680  1.00  0.00           H
ATOM   1305  CG2 VAL A 671      40.080  49.510  52.830  1.00  0.00           C
ATOM   1306 HG21 VAL A 671      40.500  49.720  51.810  1.00  0.00           H
ATOM   1307 HG22 VAL A 671      39.330  50.300  53.050  1.00  0.00           H
ATOM   1308 HG23 VAL A 671      39.460  48.590  52.850  1.00  0.00           H
ATOM   1309  C   VAL A 671      42.640  51.170  55.170  1.00  0.00           C
ATOM   1310  O   VAL A 671      42.260  51.600  56.200  1.00  0.00           O
ATOM   1311  N   LEU A 672      43.930  50.850  54.930  1.00  0.00           N
ATOM   1312  HN  LEU A 672      44.160  50.340  54.100  1.00  0.00           H
ATOM   1313  CA  LEU A 672      44.960  50.900  55.940  1.00  0.00           C
ATOM   1314  HA  LEU A 672      44.640  50.380  56.840  1.00  0.00           H
ATOM   1315  CB  LEU A 672      46.360  50.450  55.440  1.00  0.00           C
ATOM   1316  HB1 LEU A 672      46.680  51.040  54.550  1.00  0.00           H
ATOM   1317  HB2 LEU A 672      46.180  49.420  55.070  1.00  0.00           H
ATOM   1318  CG  LEU A 672      47.410  50.270  56.550  1.00  0.00           C
ATOM   1319  HG  LEU A 672      47.540  51.290  56.960  1.00  0.00           H
ATOM   1320  CD1 LEU A 672      47.140  49.300  57.730  1.00  0.00           C
ATOM   1321 HD11 LEU A 672      47.290  48.270  57.350  1.00  0.00           H
ATOM   1322 HD12 LEU A 672      46.060  49.470  57.940  1.00  0.00           H
ATOM   1323 HD13 LEU A 672      47.810  49.520  58.580  1.00  0.00           H
ATOM   1324  CD2 LEU A 672      48.750  49.880  55.960  1.00  0.00           C
ATOM   1325 HD21 LEU A 672      48.640  48.950  55.360  1.00  0.00           H
ATOM   1326 HD22 LEU A 672      49.540  49.880  56.740  1.00  0.00           H
ATOM   1327 HD23 LEU A 672      49.000  50.690  55.250  1.00  0.00           H
ATOM   1328  C   LEU A 672      45.130  52.370  56.390  1.00  0.00           C
ATOM   1329  O   LEU A 672      45.200  52.610  57.590  1.00  0.00           O
ATOM   1330  N   VAL A 673      45.080  53.380  55.470  1.00  0.00           N
ATOM   1331  HN  VAL A 673      45.020  53.210  54.490  1.00  0.00           H
ATOM   1332  CA  VAL A 673      44.980  54.740  55.840  1.00  0.00           C
ATOM   1333  HA  VAL A 673      45.700  54.910  56.630  1.00  0.00           H
ATOM   1334  CB  VAL A 673      45.220  55.650  54.590  1.00  0.00           C
ATOM   1335  HB  VAL A 673      44.520  55.360  53.780  1.00  0.00           H
ATOM   1336  CG1 VAL A 673      44.960  57.090  54.870  1.00  0.00           C
ATOM   1337 HG11 VAL A 673      43.900  57.210  55.170  1.00  0.00           H
ATOM   1338 HG12 VAL A 673      45.200  57.800  54.040  1.00  0.00           H
ATOM   1339 HG13 VAL A 673      45.610  57.420  55.710  1.00  0.00           H
ATOM   1340  CG2 VAL A 673      46.660  55.430  53.980  1.00  0.00           C
ATOM   1341 HG21 VAL A 673      46.800  54.460  53.460  1.00  0.00           H
ATOM   1342 HG22 VAL A 673      47.440  55.430  54.770  1.00  0.00           H
ATOM   1343 HG23 VAL A 673      46.780  56.190  53.180  1.00  0.00           H
ATOM   1344  C   VAL A 673      43.690  55.090  56.550  1.00  0.00           C
ATOM   1345  O   VAL A 673      43.620  55.800  57.630  1.00  0.00           O
ATOM   1346  N   PHE A 674      42.530  54.570  56.020  1.00  0.00           N
ATOM   1347  HN  PHE A 674      42.370  53.870  55.330  1.00  0.00           H
ATOM   1348  CA  PHE A 674      41.270  54.980  56.650  1.00  0.00           C
ATOM   1349  HA  PHE A 674      41.380  56.040  56.800  1.00  0.00           H
ATOM   1350  CB  PHE A 674      40.070  54.460  55.730  1.00  0.00           C
ATOM   1351  HB1 PHE A 674      39.910  53.400  56.040  1.00  0.00           H
ATOM   1352  HB2 PHE A 674      40.350  54.460  54.660  1.00  0.00           H
ATOM   1353  CG  PHE A 674      38.800  55.290  55.960  1.00  0.00           C
ATOM   1354  CD1 PHE A 674      38.790  56.630  55.480  1.00  0.00           C
ATOM   1355  HD1 PHE A 674      39.740  57.030  55.150  1.00  0.00           H
ATOM   1356  CE1 PHE A 674      37.600  57.410  55.470  1.00  0.00           C
ATOM   1357  HE1 PHE A 674      37.660  58.440  55.140  1.00  0.00           H
ATOM   1358  CZ  PHE A 674      36.420  56.860  56.000  1.00  0.00           C
ATOM   1359  HZ  PHE A 674      35.490  57.380  55.850  1.00  0.00           H
ATOM   1360  CD2 PHE A 674      37.590  54.790  56.450  1.00  0.00           C
ATOM   1361  HD2 PHE A 674      37.570  53.810  56.910  1.00  0.00           H
ATOM   1362  CE2 PHE A 674      36.420  55.550  56.440  1.00  0.00           C
ATOM   1363  HE2 PHE A 674      35.490  55.060  56.700  1.00  0.00           H
ATOM   1364  C   PHE A 674      41.020  54.460  58.080  1.00  0.00           C
ATOM   1365  O   PHE A 674      40.460  55.160  58.920  1.00  0.00           O
ATOM   1366  N   GLU A 675      41.430  53.220  58.420  1.00  0.00           N
ATOM   1367  HN  GLU A 675      41.890  52.600  57.780  1.00  0.00           H
ATOM   1368  CA  GLU A 675      41.270  52.640  59.730  1.00  0.00           C
ATOM   1369  HA  GLU A 675      40.270  52.780  60.080  1.00  0.00           H
ATOM   1370  CB  GLU A 675      41.630  51.150  59.680  1.00  0.00           C
ATOM   1371  HB1 GLU A 675      41.830  50.780  60.710  1.00  0.00           H
ATOM   1372  HB2 GLU A 675      42.520  51.020  59.040  1.00  0.00           H
ATOM   1373  CG  GLU A 675      40.510  50.230  59.100  1.00  0.00           C
ATOM   1374  HG1 GLU A 675      40.850  49.670  58.200  1.00  0.00           H
ATOM   1375  HG2 GLU A 675      39.610  50.850  58.920  1.00  0.00           H
ATOM   1376  CD  GLU A 675      40.060  49.220  60.170  1.00  0.00           C
ATOM   1377  OE1 GLU A 675      40.120  48.000  59.820  1.00  0.00           O
ATOM   1378  OE2 GLU A 675      39.480  49.650  61.160  1.00  0.00           O
ATOM   1379  C   GLU A 675      42.090  53.410  60.730  1.00  0.00           C
ATOM   1380  O   GLU A 675      41.600  53.610  61.840  1.00  0.00           O
ATOM   1381  N   LYS A 676      43.310  53.920  60.350  1.00  0.00           N
ATOM   1382  HN  LYS A 676      43.690  53.750  59.440  1.00  0.00           H
ATOM   1383  CA  LYS A 676      44.020  54.940  61.170  1.00  0.00           C
ATOM   1384  HA  LYS A 676      44.380  54.410  62.030  1.00  0.00           H
ATOM   1385  CB  LYS A 676      45.410  55.290  60.490  1.00  0.00           C
ATOM   1386  HB1 LYS A 676      45.050  55.460  59.460  1.00  0.00           H
ATOM   1387  HB2 LYS A 676      45.940  54.310  60.460  1.00  0.00           H
ATOM   1388  CG  LYS A 676      46.360  56.330  61.050  1.00  0.00           C
ATOM   1389  HG1 LYS A 676      45.900  57.340  61.020  1.00  0.00           H
ATOM   1390  HG2 LYS A 676      47.240  56.330  60.360  1.00  0.00           H
ATOM   1391  CD  LYS A 676      46.890  56.010  62.440  1.00  0.00           C
ATOM   1392  HD1 LYS A 676      47.120  54.920  62.510  1.00  0.00           H
ATOM   1393  HD2 LYS A 676      46.060  56.120  63.180  1.00  0.00           H
ATOM   1394  CE  LYS A 676      48.140  56.780  62.860  1.00  0.00           C
ATOM   1395  HE1 LYS A 676      48.490  56.610  63.900  1.00  0.00           H
ATOM   1396  HE2 LYS A 676      47.920  57.870  62.790  1.00  0.00           H
ATOM   1397  NZ  LYS A 676      49.250  56.490  61.980  1.00  0.00           N
ATOM   1398  HZ1 LYS A 676      50.070  57.130  62.140  1.00  0.00           H
ATOM   1399  HZ2 LYS A 676      49.010  56.510  60.980  1.00  0.00           H
ATOM   1400  HZ3 LYS A 676      49.600  55.560  62.260  1.00  0.00           H
ATOM   1401  C   LYS A 676      43.150  56.210  61.460  1.00  0.00           C
ATOM   1402  O   LYS A 676      43.210  56.730  62.610  1.00  0.00           O
ATOM   1403  N   ILE A 677      42.420  56.820  60.480  1.00  0.00           N
ATOM   1404  HN  ILE A 677      42.360  56.430  59.560  1.00  0.00           H
ATOM   1405  CA  ILE A 677      41.620  57.990  60.720  1.00  0.00           C
ATOM   1406  HA  ILE A 677      42.190  58.760  61.210  1.00  0.00           H
ATOM   1407  CB  ILE A 677      40.900  58.540  59.390  1.00  0.00           C
ATOM   1408  HB  ILE A 677      40.280  57.700  58.990  1.00  0.00           H
ATOM   1409  CG2 ILE A 677      40.050  59.740  59.720  1.00  0.00           C
ATOM   1410 HG21 ILE A 677      40.660  60.570  60.150  1.00  0.00           H
ATOM   1411 HG22 ILE A 677      39.270  59.420  60.440  1.00  0.00           H
ATOM   1412 HG23 ILE A 677      39.530  60.040  58.800  1.00  0.00           H
ATOM   1413  CG1 ILE A 677      42.010  58.910  58.440  1.00  0.00           C
ATOM   1414 HG11 ILE A 677      42.690  58.070  58.210  1.00  0.00           H
ATOM   1415 HG12 ILE A 677      42.640  59.750  58.800  1.00  0.00           H
ATOM   1416  CD  ILE A 677      41.390  59.310  57.040  1.00  0.00           C
ATOM   1417  HD1 ILE A 677      40.770  60.220  57.140  1.00  0.00           H
ATOM   1418  HD2 ILE A 677      40.740  58.480  56.690  1.00  0.00           H
ATOM   1419  HD3 ILE A 677      42.140  59.640  56.280  1.00  0.00           H
ATOM   1420  C   ILE A 677      40.460  57.610  61.690  1.00  0.00           C
ATOM   1421  O   ILE A 677      40.000  58.400  62.540  1.00  0.00           O
ATOM   1422  N   LEU A 678      39.970  56.350  61.410  1.00  0.00           N
ATOM   1423  HN  LEU A 678      40.270  55.780  60.660  1.00  0.00           H
ATOM   1424  CA  LEU A 678      38.840  55.910  62.220  1.00  0.00           C
ATOM   1425  HA  LEU A 678      38.050  56.640  62.140  1.00  0.00           H
ATOM   1426  CB  LEU A 678      38.140  54.550  61.770  1.00  0.00           C
ATOM   1427  HB1 LEU A 678      37.620  54.020  62.590  1.00  0.00           H
ATOM   1428  HB2 LEU A 678      39.020  53.910  61.520  1.00  0.00           H
ATOM   1429  CG  LEU A 678      37.290  54.720  60.550  1.00  0.00           C
ATOM   1430  HG  LEU A 678      37.840  55.200  59.730  1.00  0.00           H
ATOM   1431  CD1 LEU A 678      37.060  53.310  59.940  1.00  0.00           C
ATOM   1432 HD11 LEU A 678      36.700  52.600  60.720  1.00  0.00           H
ATOM   1433 HD12 LEU A 678      38.030  52.850  59.640  1.00  0.00           H
ATOM   1434 HD13 LEU A 678      36.490  53.450  59.000  1.00  0.00           H
ATOM   1435  CD2 LEU A 678      36.000  55.520  60.820  1.00  0.00           C
ATOM   1436 HD21 LEU A 678      35.440  55.470  59.860  1.00  0.00           H
ATOM   1437 HD22 LEU A 678      36.220  56.610  60.920  1.00  0.00           H
ATOM   1438 HD23 LEU A 678      35.400  55.260  61.710  1.00  0.00           H
ATOM   1439  C   LEU A 678      39.290  55.790  63.700  1.00  0.00           C
ATOM   1440  O   LEU A 678      38.530  56.170  64.620  1.00  0.00           O
ATOM   1441  N   TYR A 679      40.480  55.190  63.980  1.00  0.00           N
ATOM   1442  HN  TYR A 679      40.970  54.750  63.230  1.00  0.00           H
ATOM   1443  CA  TYR A 679      41.160  55.130  65.250  1.00  0.00           C
ATOM   1444  HA  TYR A 679      40.600  54.450  65.880  1.00  0.00           H
ATOM   1445  CB  TYR A 679      42.580  54.440  65.270  1.00  0.00           C
ATOM   1446  HB1 TYR A 679      43.330  55.010  64.690  1.00  0.00           H
ATOM   1447  HB2 TYR A 679      42.420  53.500  64.680  1.00  0.00           H
ATOM   1448  CG  TYR A 679      43.110  54.290  66.740  1.00  0.00           C
ATOM   1449  CD1 TYR A 679      42.530  53.430  67.670  1.00  0.00           C
ATOM   1450  HD1 TYR A 679      41.670  52.830  67.400  1.00  0.00           H
ATOM   1451  CE1 TYR A 679      43.010  53.310  68.950  1.00  0.00           C
ATOM   1452  HE1 TYR A 679      42.580  52.560  69.590  1.00  0.00           H
ATOM   1453  CZ  TYR A 679      44.150  53.950  69.350  1.00  0.00           C
ATOM   1454  OH  TYR A 679      44.630  53.920  70.640  1.00  0.00           O
ATOM   1455  HH  TYR A 679      45.570  54.080  70.640  1.00  0.00           H
ATOM   1456  CD2 TYR A 679      44.260  55.060  67.120  1.00  0.00           C
ATOM   1457  HD2 TYR A 679      44.770  55.670  66.400  1.00  0.00           H
ATOM   1458  CE2 TYR A 679      44.730  54.880  68.420  1.00  0.00           C
ATOM   1459  HE2 TYR A 679      45.390  55.640  68.810  1.00  0.00           H
ATOM   1460  C   TYR A 679      41.190  56.490  66.010  1.00  0.00           C
ATOM   1461  O   TYR A 679      40.700  56.720  67.080  1.00  0.00           O
ATOM   1462  N   LYS A 680      41.810  57.490  65.350  1.00  0.00           N
ATOM   1463  HN  LYS A 680      42.180  57.280  64.450  1.00  0.00           H
ATOM   1464  CA  LYS A 680      42.030  58.840  65.810  1.00  0.00           C
ATOM   1465  HA  LYS A 680      42.610  58.800  66.720  1.00  0.00           H
ATOM   1466  CB  LYS A 680      43.030  59.550  64.780  1.00  0.00           C
ATOM   1467  HB1 LYS A 680      42.870  60.650  64.790  1.00  0.00           H
ATOM   1468  HB2 LYS A 680      42.660  59.220  63.780  1.00  0.00           H
ATOM   1469  CG  LYS A 680      44.540  59.270  65.010  1.00  0.00           C
ATOM   1470  HG1 LYS A 680      44.750  58.180  64.910  1.00  0.00           H
ATOM   1471  HG2 LYS A 680      44.830  59.500  66.050  1.00  0.00           H
ATOM   1472  CD  LYS A 680      45.430  60.000  63.890  1.00  0.00           C
ATOM   1473  HD1 LYS A 680      44.900  59.660  62.970  1.00  0.00           H
ATOM   1474  HD2 LYS A 680      46.480  59.640  63.860  1.00  0.00           H
ATOM   1475  CE  LYS A 680      45.440  61.510  63.810  1.00  0.00           C
ATOM   1476  HE1 LYS A 680      44.400  61.870  63.670  1.00  0.00           H
ATOM   1477  HE2 LYS A 680      46.020  61.890  62.950  1.00  0.00           H
ATOM   1478  NZ  LYS A 680      45.930  62.060  65.110  1.00  0.00           N
ATOM   1479  HZ1 LYS A 680      46.680  61.390  65.390  1.00  0.00           H
ATOM   1480  HZ2 LYS A 680      45.150  61.960  65.790  1.00  0.00           H
ATOM   1481  HZ3 LYS A 680      46.150  63.020  64.770  1.00  0.00           H
ATOM   1482  C   LYS A 680      40.700  59.540  66.050  1.00  0.00           C
ATOM   1483  O   LYS A 680      40.470  60.160  67.080  1.00  0.00           O
ATOM   1484  N   PHE A 681      39.750  59.500  65.090  1.00  0.00           N
ATOM   1485  HN  PHE A 681      39.890  59.120  64.180  1.00  0.00           H
ATOM   1486  CA  PHE A 681      38.430  60.050  65.200  1.00  0.00           C
ATOM   1487  HA  PHE A 681      38.420  61.110  65.390  1.00  0.00           H
ATOM   1488  CB  PHE A 681      37.700  59.860  63.870  1.00  0.00           C
ATOM   1489  HB1 PHE A 681      37.730  58.800  63.540  1.00  0.00           H
ATOM   1490  HB2 PHE A 681      38.250  60.310  63.020  1.00  0.00           H
ATOM   1491  CG  PHE A 681      36.300  60.330  63.730  1.00  0.00           C
ATOM   1492  CD1 PHE A 681      35.350  59.360  63.540  1.00  0.00           C
ATOM   1493  HD1 PHE A 681      35.530  58.340  63.250  1.00  0.00           H
ATOM   1494  CE1 PHE A 681      34.040  59.760  63.530  1.00  0.00           C
ATOM   1495  HE1 PHE A 681      33.280  59.030  63.300  1.00  0.00           H
ATOM   1496  CZ  PHE A 681      33.650  61.130  63.580  1.00  0.00           C
ATOM   1497  HZ  PHE A 681      32.640  61.470  63.420  1.00  0.00           H
ATOM   1498  CD2 PHE A 681      36.010  61.730  63.840  1.00  0.00           C
ATOM   1499  HD2 PHE A 681      36.810  62.450  63.920  1.00  0.00           H
ATOM   1500  CE2 PHE A 681      34.640  62.100  63.740  1.00  0.00           C
ATOM   1501  HE2 PHE A 681      34.380  63.140  63.920  1.00  0.00           H
ATOM   1502  C   PHE A 681      37.670  59.450  66.410  1.00  0.00           C
ATOM   1503  O   PHE A 681      37.010  60.170  67.210  1.00  0.00           O
ATOM   1504  N   CYS A 682      37.750  58.120  66.670  1.00  0.00           N
ATOM   1505  HN  CYS A 682      38.150  57.510  65.980  1.00  0.00           H
ATOM   1506  CA  CYS A 682      37.220  57.430  67.860  1.00  0.00           C
ATOM   1507  HA  CYS A 682      36.190  57.740  68.000  1.00  0.00           H
ATOM   1508  CB  CYS A 682      37.280  55.880  67.760  1.00  0.00           C
ATOM   1509  HB1 CYS A 682      36.980  55.510  68.760  1.00  0.00           H
ATOM   1510  HB2 CYS A 682      38.250  55.420  67.510  1.00  0.00           H
ATOM   1511  SG  CYS A 682      36.040  55.340  66.560  1.00  0.00           S
ATOM   1512  HG1 CYS A 682      36.890  55.030  65.600  1.00  0.00           H
ATOM   1513  C   CYS A 682      37.930  57.900  69.100  1.00  0.00           C
ATOM   1514  O   CYS A 682      37.280  58.220  70.060  1.00  0.00           O
ATOM   1515  N   ARG A 683      39.300  58.070  69.100  1.00  0.00           N
ATOM   1516  HN  ARG A 683      39.800  57.820  68.280  1.00  0.00           H
ATOM   1517  CA  ARG A 683      40.020  58.700  70.170  1.00  0.00           C
ATOM   1518  HA  ARG A 683      39.700  58.220  71.080  1.00  0.00           H
ATOM   1519  CB  ARG A 683      41.530  58.690  70.000  1.00  0.00           C
ATOM   1520  HB1 ARG A 683      42.010  59.370  70.730  1.00  0.00           H
ATOM   1521  HB2 ARG A 683      41.650  58.990  68.940  1.00  0.00           H
ATOM   1522  CG  ARG A 683      42.250  57.310  70.240  1.00  0.00           C
ATOM   1523  HG1 ARG A 683      43.320  57.370  69.940  1.00  0.00           H
ATOM   1524  HG2 ARG A 683      41.750  56.700  69.480  1.00  0.00           H
ATOM   1525  CD  ARG A 683      42.070  56.700  71.610  1.00  0.00           C
ATOM   1526  HD1 ARG A 683      42.650  55.760  71.710  1.00  0.00           H
ATOM   1527  HD2 ARG A 683      40.990  56.550  71.800  1.00  0.00           H
ATOM   1528  NE  ARG A 683      42.640  57.650  72.610  1.00  0.00           N
ATOM   1529  HE  ARG A 683      43.490  58.110  72.390  1.00  0.00           H
ATOM   1530  CZ  ARG A 683      42.100  57.840  73.820  1.00  0.00           C
ATOM   1531  NH1 ARG A 683      42.760  58.660  74.570  1.00  0.00           N
ATOM   1532 HH11 ARG A 683      42.370  58.990  75.430  1.00  0.00           H
ATOM   1533 HH12 ARG A 683      43.490  59.180  74.130  1.00  0.00           H
ATOM   1534  NH2 ARG A 683      41.030  57.320  74.340  1.00  0.00           N
ATOM   1535 HH21 ARG A 683      40.600  56.510  73.920  1.00  0.00           H
ATOM   1536 HH22 ARG A 683      40.790  57.450  75.290  1.00  0.00           H
ATOM   1537  C   ARG A 683      39.620  60.140  70.530  1.00  0.00           C
ATOM   1538  O   ARG A 683      39.430  60.440  71.700  1.00  0.00           O
ATOM   1539  N   ASP A 684      39.510  60.960  69.550  1.00  0.00           N
ATOM   1540  HN  ASP A 684      39.790  60.730  68.630  1.00  0.00           H
ATOM   1541  CA  ASP A 684      39.150  62.350  69.680  1.00  0.00           C
ATOM   1542  HA  ASP A 684      39.730  62.910  70.420  1.00  0.00           H
ATOM   1543  CB  ASP A 684      39.400  63.010  68.230  1.00  0.00           C
ATOM   1544  HB1 ASP A 684      38.930  64.000  68.000  1.00  0.00           H
ATOM   1545  HB2 ASP A 684      39.100  62.240  67.500  1.00  0.00           H
ATOM   1546  CG  ASP A 684      40.860  63.330  68.060  1.00  0.00           C
ATOM   1547  OD1 ASP A 684      41.210  63.760  66.970  1.00  0.00           O
ATOM   1548  OD2 ASP A 684      41.660  63.050  68.990  1.00  0.00           O
ATOM   1549  C   ASP A 684      37.670  62.590  70.110  1.00  0.00           C
ATOM   1550  O   ASP A 684      37.450  63.550  70.890  1.00  0.00           O
ATOM   1551  N   TYR A 685      36.700  61.830  69.710  1.00  0.00           N
ATOM   1552  HN  TYR A 685      36.910  61.130  69.030  1.00  0.00           H
ATOM   1553  CA  TYR A 685      35.350  62.130  70.040  1.00  0.00           C
ATOM   1554  HA  TYR A 685      35.240  63.000  70.660  1.00  0.00           H
ATOM   1555  CB  TYR A 685      34.540  62.310  68.710  1.00  0.00           C
ATOM   1556  HB1 TYR A 685      33.430  62.300  68.750  1.00  0.00           H
ATOM   1557  HB2 TYR A 685      34.750  61.330  68.220  1.00  0.00           H
ATOM   1558  CG  TYR A 685      35.040  63.490  67.980  1.00  0.00           C
ATOM   1559  CD1 TYR A 685      35.960  63.230  66.950  1.00  0.00           C
ATOM   1560  HD1 TYR A 685      36.100  62.240  66.520  1.00  0.00           H
ATOM   1561  CE1 TYR A 685      36.650  64.300  66.270  1.00  0.00           C
ATOM   1562  HE1 TYR A 685      37.440  64.040  65.580  1.00  0.00           H
ATOM   1563  CZ  TYR A 685      36.400  65.580  66.670  1.00  0.00           C
ATOM   1564  OH  TYR A 685      37.080  66.540  66.030  1.00  0.00           O
ATOM   1565  HH  TYR A 685      37.910  66.140  65.790  1.00  0.00           H
ATOM   1566  CD2 TYR A 685      34.770  64.820  68.350  1.00  0.00           C
ATOM   1567  HD2 TYR A 685      34.040  65.130  69.100  1.00  0.00           H
ATOM   1568  CE2 TYR A 685      35.490  65.810  67.710  1.00  0.00           C
ATOM   1569  HE2 TYR A 685      35.270  66.850  67.920  1.00  0.00           H
ATOM   1570  C   TYR A 685      34.780  61.110  70.950  1.00  0.00           C
ATOM   1571  O   TYR A 685      33.600  61.040  71.130  1.00  0.00           O
ATOM   1572  N   GLN A 686      35.680  60.420  71.660  1.00  0.00           N
ATOM   1573  HN  GLN A 686      36.610  60.720  71.490  1.00  0.00           H
ATOM   1574  CA  GLN A 686      35.410  59.510  72.740  1.00  0.00           C
ATOM   1575  HA  GLN A 686      36.350  59.110  73.070  1.00  0.00           H
ATOM   1576  CB  GLN A 686      34.920  60.240  74.050  1.00  0.00           C
ATOM   1577  HB1 GLN A 686      34.500  59.480  74.750  1.00  0.00           H
ATOM   1578  HB2 GLN A 686      34.070  60.880  73.730  1.00  0.00           H
ATOM   1579  CG  GLN A 686      35.970  61.060  74.830  1.00  0.00           C
ATOM   1580  HG1 GLN A 686      36.830  60.380  74.990  1.00  0.00           H
ATOM   1581  HG2 GLN A 686      35.650  61.320  75.850  1.00  0.00           H
ATOM   1582  CD  GLN A 686      36.500  62.320  74.100  1.00  0.00           C
ATOM   1583  OE1 GLN A 686      35.720  63.250  73.850  1.00  0.00           O
ATOM   1584  NE2 GLN A 686      37.730  62.420  73.660  1.00  0.00           N
ATOM   1585 HE21 GLN A 686      38.000  63.230  73.130  1.00  0.00           H
ATOM   1586 HE22 GLN A 686      38.400  61.680  73.750  1.00  0.00           H
ATOM   1587  C   GLN A 686      34.570  58.340  72.360  1.00  0.00           C
ATOM   1588  O   GLN A 686      33.920  57.690  73.210  1.00  0.00           O
ATOM   1589  N   LEU A 687      34.570  58.040  71.080  1.00  0.00           N
ATOM   1590  HN  LEU A 687      35.040  58.620  70.420  1.00  0.00           H
ATOM   1591  CA  LEU A 687      33.710  57.000  70.440  1.00  0.00           C
ATOM   1592  HA  LEU A 687      32.830  56.910  71.070  1.00  0.00           H
ATOM   1593  CB  LEU A 687      33.320  57.330  69.000  1.00  0.00           C
ATOM   1594  HB1 LEU A 687      32.400  56.760  68.760  1.00  0.00           H
ATOM   1595  HB2 LEU A 687      34.170  57.130  68.300  1.00  0.00           H
ATOM   1596  CG  LEU A 687      32.910  58.730  68.630  1.00  0.00           C
ATOM   1597  HG  LEU A 687      33.680  59.430  69.030  1.00  0.00           H
ATOM   1598  CD1 LEU A 687      32.730  58.760  67.120  1.00  0.00           C
ATOM   1599 HD11 LEU A 687      33.480  58.350  66.420  1.00  0.00           H
ATOM   1600 HD12 LEU A 687      32.570  59.810  66.810  1.00  0.00           H
ATOM   1601 HD13 LEU A 687      31.790  58.230  66.860  1.00  0.00           H
ATOM   1602  CD2 LEU A 687      31.540  58.970  69.310  1.00  0.00           C
ATOM   1603 HD21 LEU A 687      30.810  58.280  68.830  1.00  0.00           H
ATOM   1604 HD22 LEU A 687      31.180  59.990  69.030  1.00  0.00           H
ATOM   1605 HD23 LEU A 687      31.510  58.850  70.410  1.00  0.00           H
ATOM   1606  C   LEU A 687      34.330  55.600  70.480  1.00  0.00           C
ATOM   1607  O   LEU A 687      35.570  55.490  70.700  1.00  0.00           O
ATOM   1608  N   SER A 688      33.570  54.520  70.410  1.00  0.00           N
ATOM   1609  HN  SER A 688      32.590  54.650  70.310  1.00  0.00           H
ATOM   1610  CA  SER A 688      34.030  53.140  70.640  1.00  0.00           C
ATOM   1611  HA  SER A 688      34.950  53.170  71.210  1.00  0.00           H
ATOM   1612  CB  SER A 688      33.090  52.400  71.500  1.00  0.00           C
ATOM   1613  HB1 SER A 688      32.060  52.500  71.100  1.00  0.00           H
ATOM   1614  HB2 SER A 688      33.140  52.860  72.510  1.00  0.00           H
ATOM   1615  OG  SER A 688      33.490  51.090  71.670  1.00  0.00           O
ATOM   1616  HG1 SER A 688      32.730  50.540  71.840  1.00  0.00           H
ATOM   1617  C   SER A 688      34.420  52.490  69.270  1.00  0.00           C
ATOM   1618  O   SER A 688      33.570  52.220  68.410  1.00  0.00           O
ATOM   1619  N   TYR A 689      35.720  52.270  69.140  1.00  0.00           N
ATOM   1620  HN  TYR A 689      36.270  52.280  69.960  1.00  0.00           H
ATOM   1621  CA  TYR A 689      36.320  51.890  67.850  1.00  0.00           C
ATOM   1622  HA  TYR A 689      36.120  52.680  67.140  1.00  0.00           H
ATOM   1623  CB  TYR A 689      37.850  51.900  68.030  1.00  0.00           C
ATOM   1624  HB1 TYR A 689      37.940  51.060  68.750  1.00  0.00           H
ATOM   1625  HB2 TYR A 689      38.410  52.780  68.400  1.00  0.00           H
ATOM   1626  CG  TYR A 689      38.710  51.510  66.820  1.00  0.00           C
ATOM   1627  CD1 TYR A 689      39.580  50.360  66.880  1.00  0.00           C
ATOM   1628  HD1 TYR A 689      39.750  49.760  67.770  1.00  0.00           H
ATOM   1629  CE1 TYR A 689      40.390  50.020  65.800  1.00  0.00           C
ATOM   1630  HE1 TYR A 689      41.090  49.200  65.780  1.00  0.00           H
ATOM   1631  CZ  TYR A 689      40.220  50.670  64.590  1.00  0.00           C
ATOM   1632  OH  TYR A 689      40.910  50.290  63.410  1.00  0.00           O
ATOM   1633  HH  TYR A 689      40.320  50.290  62.650  1.00  0.00           H
ATOM   1634  CD2 TYR A 689      38.620  52.160  65.610  1.00  0.00           C
ATOM   1635  HD2 TYR A 689      37.980  53.020  65.500  1.00  0.00           H
ATOM   1636  CE2 TYR A 689      39.350  51.730  64.470  1.00  0.00           C
ATOM   1637  HE2 TYR A 689      39.260  52.180  63.500  1.00  0.00           H
ATOM   1638  C   TYR A 689      35.780  50.650  67.210  1.00  0.00           C
ATOM   1639  O   TYR A 689      35.340  50.610  66.040  1.00  0.00           O
ATOM   1640  N   LEU A 690      35.680  49.490  67.910  1.00  0.00           N
ATOM   1641  HN  LEU A 690      36.030  49.600  68.840  1.00  0.00           H
ATOM   1642  CA  LEU A 690      35.150  48.190  67.400  1.00  0.00           C
ATOM   1643  HA  LEU A 690      35.640  48.030  66.460  1.00  0.00           H
ATOM   1644  CB  LEU A 690      35.630  46.910  68.200  1.00  0.00           C
ATOM   1645  HB1 LEU A 690      35.310  45.950  67.740  1.00  0.00           H
ATOM   1646  HB2 LEU A 690      35.270  46.810  69.240  1.00  0.00           H
ATOM   1647  CG  LEU A 690      37.120  46.790  68.420  1.00  0.00           C
ATOM   1648  HG  LEU A 690      37.470  47.660  69.030  1.00  0.00           H
ATOM   1649  CD1 LEU A 690      37.370  45.630  69.390  1.00  0.00           C
ATOM   1650 HD11 LEU A 690      38.470  45.540  69.470  1.00  0.00           H
ATOM   1651 HD12 LEU A 690      36.960  44.660  69.000  1.00  0.00           H
ATOM   1652 HD13 LEU A 690      36.930  45.720  70.400  1.00  0.00           H
ATOM   1653  CD2 LEU A 690      38.050  46.800  67.200  1.00  0.00           C
ATOM   1654 HD21 LEU A 690      37.850  47.800  66.740  1.00  0.00           H
ATOM   1655 HD22 LEU A 690      37.720  46.100  66.400  1.00  0.00           H
ATOM   1656 HD23 LEU A 690      39.130  46.710  67.430  1.00  0.00           H
ATOM   1657  C   LEU A 690      33.700  48.090  67.150  1.00  0.00           C
ATOM   1658  O   LEU A 690      33.340  47.740  66.030  1.00  0.00           O
ATOM   1659  N   SER A 691      32.870  48.670  67.980  1.00  0.00           N
ATOM   1660  HN  SER A 691      33.210  48.910  68.880  1.00  0.00           H
ATOM   1661  CA  SER A 691      31.430  48.780  67.750  1.00  0.00           C
ATOM   1662  HA  SER A 691      30.980  47.800  67.690  1.00  0.00           H
ATOM   1663  CB  SER A 691      30.860  49.520  68.990  1.00  0.00           C
ATOM   1664  HB1 SER A 691      31.450  50.450  69.190  1.00  0.00           H
ATOM   1665  HB2 SER A 691      30.820  48.810  69.840  1.00  0.00           H
ATOM   1666  OG  SER A 691      29.530  50.080  68.910  1.00  0.00           O
ATOM   1667  HG1 SER A 691      29.640  50.990  68.620  1.00  0.00           H
ATOM   1668  C   SER A 691      31.150  49.600  66.550  1.00  0.00           C
ATOM   1669  O   SER A 691      30.360  49.210  65.730  1.00  0.00           O
ATOM   1670  N   LEU A 692      31.840  50.710  66.380  1.00  0.00           N
ATOM   1671  HN  LEU A 692      32.380  51.020  67.160  1.00  0.00           H
ATOM   1672  CA  LEU A 692      31.650  51.590  65.190  1.00  0.00           C
ATOM   1673  HA  LEU A 692      30.580  51.730  65.100  1.00  0.00           H
ATOM   1674  CB  LEU A 692      32.290  52.990  65.320  1.00  0.00           C
ATOM   1675  HB1 LEU A 692      33.390  52.820  65.280  1.00  0.00           H
ATOM   1676  HB2 LEU A 692      32.060  53.540  66.260  1.00  0.00           H
ATOM   1677  CG  LEU A 692      31.930  54.020  64.240  1.00  0.00           C
ATOM   1678  HG  LEU A 692      32.110  53.660  63.200  1.00  0.00           H
ATOM   1679  CD1 LEU A 692      30.480  54.560  64.300  1.00  0.00           C
ATOM   1680 HD11 LEU A 692      30.340  55.320  63.490  1.00  0.00           H
ATOM   1681 HD12 LEU A 692      30.210  54.980  65.300  1.00  0.00           H
ATOM   1682 HD13 LEU A 692      29.800  53.760  63.960  1.00  0.00           H
ATOM   1683  CD2 LEU A 692      32.880  55.250  64.490  1.00  0.00           C
ATOM   1684 HD21 LEU A 692      32.740  55.590  65.540  1.00  0.00           H
ATOM   1685 HD22 LEU A 692      32.670  56.070  63.760  1.00  0.00           H
ATOM   1686 HD23 LEU A 692      33.940  55.020  64.250  1.00  0.00           H
ATOM   1687  C   LEU A 692      32.220  51.000  63.920  1.00  0.00           C
ATOM   1688  O   LEU A 692      31.520  50.920  62.890  1.00  0.00           O
ATOM   1689  N   ARG A 693      33.480  50.470  63.840  1.00  0.00           N
ATOM   1690  HN  ARG A 693      34.080  50.550  64.630  1.00  0.00           H
ATOM   1691  CA  ARG A 693      33.990  49.710  62.640  1.00  0.00           C
ATOM   1692  HA  ARG A 693      33.900  50.520  61.930  1.00  0.00           H
ATOM   1693  CB  ARG A 693      35.510  49.370  62.640  1.00  0.00           C
ATOM   1694  HB1 ARG A 693      35.940  50.390  62.720  1.00  0.00           H
ATOM   1695  HB2 ARG A 693      35.710  49.130  61.580  1.00  0.00           H
ATOM   1696  CG  ARG A 693      36.010  48.280  63.550  1.00  0.00           C
ATOM   1697  HG1 ARG A 693      35.360  47.380  63.510  1.00  0.00           H
ATOM   1698  HG2 ARG A 693      35.690  48.570  64.570  1.00  0.00           H
ATOM   1699  CD  ARG A 693      37.520  48.030  63.460  1.00  0.00           C
ATOM   1700  HD1 ARG A 693      37.990  47.560  64.350  1.00  0.00           H
ATOM   1701  HD2 ARG A 693      38.020  49.020  63.450  1.00  0.00           H
ATOM   1702  NE  ARG A 693      38.000  47.620  62.110  1.00  0.00           N
ATOM   1703  HE  ARG A 693      38.600  48.230  61.600  1.00  0.00           H
ATOM   1704  CZ  ARG A 693      37.820  46.320  61.660  1.00  0.00           C
ATOM   1705  NH1 ARG A 693      37.220  45.310  62.250  1.00  0.00           N
ATOM   1706 HH11 ARG A 693      37.390  45.380  63.240  1.00  0.00           H
ATOM   1707 HH12 ARG A 693      37.330  44.470  61.740  1.00  0.00           H
ATOM   1708  NH2 ARG A 693      38.280  46.100  60.440  1.00  0.00           N
ATOM   1709 HH21 ARG A 693      38.040  45.310  59.870  1.00  0.00           H
ATOM   1710 HH22 ARG A 693      38.840  46.850  60.110  1.00  0.00           H
ATOM   1711  C   ARG A 693      33.170  48.560  62.150  1.00  0.00           C
ATOM   1712  O   ARG A 693      32.930  48.400  60.960  1.00  0.00           O
ATOM   1713  N   THR A 694      32.650  47.660  63.010  1.00  0.00           N
ATOM   1714  HN  THR A 694      32.820  47.730  64.000  1.00  0.00           H
ATOM   1715  CA  THR A 694      31.750  46.570  62.580  1.00  0.00           C
ATOM   1716  HA  THR A 694      32.250  46.140  61.720  1.00  0.00           H
ATOM   1717  CB  THR A 694      31.620  45.440  63.540  1.00  0.00           C
ATOM   1718  HB  THR A 694      30.980  44.680  63.030  1.00  0.00           H
ATOM   1719  OG1 THR A 694      31.010  45.800  64.760  1.00  0.00           O
ATOM   1720  HG1 THR A 694      31.600  46.390  65.230  1.00  0.00           H
ATOM   1721  CG2 THR A 694      32.980  44.710  63.720  1.00  0.00           C
ATOM   1722 HG21 THR A 694      33.700  45.370  64.260  1.00  0.00           H
ATOM   1723 HG22 THR A 694      33.330  44.290  62.750  1.00  0.00           H
ATOM   1724 HG23 THR A 694      32.810  43.850  64.410  1.00  0.00           H
ATOM   1725  C   THR A 694      30.360  47.010  62.100  1.00  0.00           C
ATOM   1726  O   THR A 694      29.930  46.530  61.080  1.00  0.00           O
ATOM   1727  N   SER A 695      29.780  48.020  62.720  1.00  0.00           N
ATOM   1728  HN  SER A 695      30.170  48.430  63.540  1.00  0.00           H
ATOM   1729  CA  SER A 695      28.550  48.690  62.220  1.00  0.00           C
ATOM   1730  HA  SER A 695      27.790  47.940  62.080  1.00  0.00           H
ATOM   1731  CB  SER A 695      28.030  49.760  63.170  1.00  0.00           C
ATOM   1732  HB1 SER A 695      27.070  50.190  62.790  1.00  0.00           H
ATOM   1733  HB2 SER A 695      28.770  50.560  63.390  1.00  0.00           H
ATOM   1734  OG  SER A 695      27.630  49.240  64.450  1.00  0.00           O
ATOM   1735  HG1 SER A 695      28.400  49.040  64.990  1.00  0.00           H
ATOM   1736  C   SER A 695      28.720  49.360  60.890  1.00  0.00           C
ATOM   1737  O   SER A 695      27.970  49.090  59.950  1.00  0.00           O
ATOM   1738  N   ILE A 696      29.810  50.230  60.730  1.00  0.00           N
ATOM   1739  HN  ILE A 696      30.400  50.270  61.540  1.00  0.00           H
ATOM   1740  CA  ILE A 696      30.240  50.640  59.400  1.00  0.00           C
ATOM   1741  HA  ILE A 696      29.540  51.300  58.910  1.00  0.00           H
ATOM   1742  CB  ILE A 696      31.620  51.430  59.580  1.00  0.00           C
ATOM   1743  HB  ILE A 696      32.160  50.980  60.440  1.00  0.00           H
ATOM   1744  CG2 ILE A 696      32.470  51.540  58.290  1.00  0.00           C
ATOM   1745 HG21 ILE A 696      31.900  52.050  57.490  1.00  0.00           H
ATOM   1746 HG22 ILE A 696      32.880  50.550  58.010  1.00  0.00           H
ATOM   1747 HG23 ILE A 696      33.370  52.190  58.400  1.00  0.00           H
ATOM   1748  CG1 ILE A 696      31.240  52.870  60.040  1.00  0.00           C
ATOM   1749 HG11 ILE A 696      30.550  52.760  60.890  1.00  0.00           H
ATOM   1750 HG12 ILE A 696      30.700  53.370  59.210  1.00  0.00           H
ATOM   1751  CD  ILE A 696      32.450  53.710  60.450  1.00  0.00           C
ATOM   1752  HD1 ILE A 696      32.130  54.570  61.070  1.00  0.00           H
ATOM   1753  HD2 ILE A 696      33.130  54.000  59.620  1.00  0.00           H
ATOM   1754  HD3 ILE A 696      33.070  53.100  61.150  1.00  0.00           H
ATOM   1755  C   ILE A 696      30.550  49.450  58.450  1.00  0.00           C
ATOM   1756  O   ILE A 696      30.230  49.520  57.260  1.00  0.00           O
ATOM   1757  N   GLY A 697      31.080  48.290  58.840  1.00  0.00           N
ATOM   1758  HN  GLY A 697      31.280  48.150  59.800  1.00  0.00           H
ATOM   1759  CA  GLY A 697      31.320  47.150  58.040  1.00  0.00           C
ATOM   1760  HA1 GLY A 697      31.740  46.490  58.780  1.00  0.00           H
ATOM   1761  HA2 GLY A 697      31.950  47.510  57.240  1.00  0.00           H
ATOM   1762  C   GLY A 697      30.170  46.530  57.470  1.00  0.00           C
ATOM   1763  O   GLY A 697      30.020  46.400  56.240  1.00  0.00           O
ATOM   1764  N   LEU A 698      29.250  46.160  58.390  1.00  0.00           N
ATOM   1765  HN  LEU A 698      29.460  46.240  59.370  1.00  0.00           H
ATOM   1766  CA  LEU A 698      27.930  45.680  58.060  1.00  0.00           C
ATOM   1767  HA  LEU A 698      28.040  44.720  57.580  1.00  0.00           H
ATOM   1768  CB  LEU A 698      27.090  45.260  59.380  1.00  0.00           C
ATOM   1769  HB1 LEU A 698      26.090  44.950  59.030  1.00  0.00           H
ATOM   1770  HB2 LEU A 698      26.950  46.140  60.070  1.00  0.00           H
ATOM   1771  CG  LEU A 698      27.720  44.150  60.280  1.00  0.00           C
ATOM   1772  HG  LEU A 698      28.710  44.460  60.700  1.00  0.00           H
ATOM   1773  CD1 LEU A 698      26.730  43.750  61.430  1.00  0.00           C
ATOM   1774 HD11 LEU A 698      25.770  43.490  60.940  1.00  0.00           H
ATOM   1775 HD12 LEU A 698      26.630  44.670  62.050  1.00  0.00           H
ATOM   1776 HD13 LEU A 698      27.210  42.920  61.990  1.00  0.00           H
ATOM   1777  CD2 LEU A 698      27.920  42.900  59.500  1.00  0.00           C
ATOM   1778 HD21 LEU A 698      26.980  42.560  59.030  1.00  0.00           H
ATOM   1779 HD22 LEU A 698      28.210  41.980  60.030  1.00  0.00           H
ATOM   1780 HD23 LEU A 698      28.610  43.000  58.630  1.00  0.00           H
ATOM   1781  C   LEU A 698      27.200  46.540  57.030  1.00  0.00           C
ATOM   1782  O   LEU A 698      26.830  46.120  55.930  1.00  0.00           O
ATOM   1783  N   TRP A 699      27.080  47.870  57.350  1.00  0.00           N
ATOM   1784  HN  TRP A 699      27.400  48.210  58.220  1.00  0.00           H
ATOM   1785  CA  TRP A 699      26.550  48.840  56.340  1.00  0.00           C
ATOM   1786  HA  TRP A 699      25.540  48.560  56.070  1.00  0.00           H
ATOM   1787  CB  TRP A 699      26.410  50.270  56.850  1.00  0.00           C
ATOM   1788  HB1 TRP A 699      26.170  50.890  55.960  1.00  0.00           H
ATOM   1789  HB2 TRP A 699      27.430  50.540  57.220  1.00  0.00           H
ATOM   1790  CG  TRP A 699      25.260  50.400  57.730  1.00  0.00           C
ATOM   1791  CD1 TRP A 699      25.390  50.730  59.090  1.00  0.00           C
ATOM   1792  HD1 TRP A 699      26.330  50.730  59.620  1.00  0.00           H
ATOM   1793  NE1 TRP A 699      24.200  51.220  59.490  1.00  0.00           N
ATOM   1794  HE1 TRP A 699      23.990  51.630  60.350  1.00  0.00           H
ATOM   1795  CE2 TRP A 699      23.250  51.050  58.590  1.00  0.00           C
ATOM   1796  CD2 TRP A 699      23.860  50.580  57.380  1.00  0.00           C
ATOM   1797  CE3 TRP A 699      23.030  50.570  56.280  1.00  0.00           C
ATOM   1798  HE3 TRP A 699      23.380  50.220  55.310  1.00  0.00           H
ATOM   1799  CZ3 TRP A 699      21.670  50.740  56.380  1.00  0.00           C
ATOM   1800  HZ3 TRP A 699      21.050  50.550  55.500  1.00  0.00           H
ATOM   1801  CZ2 TRP A 699      21.910  51.310  58.690  1.00  0.00           C
ATOM   1802  HZ2 TRP A 699      21.360  51.460  59.600  1.00  0.00           H
ATOM   1803  CH2 TRP A 699      21.170  51.080  57.550  1.00  0.00           C
ATOM   1804  HH2 TRP A 699      20.110  51.120  57.750  1.00  0.00           H
ATOM   1805  C   TRP A 699      27.390  48.900  55.070  1.00  0.00           C
ATOM   1806  O   TRP A 699      26.760  48.870  54.000  1.00  0.00           O
ATOM   1807  N   THR A 700      28.720  48.870  55.130  1.00  0.00           N
ATOM   1808  HN  THR A 700      29.240  48.940  55.970  1.00  0.00           H
ATOM   1809  CA  THR A 700      29.550  48.850  53.920  1.00  0.00           C
ATOM   1810  HA  THR A 700      29.310  49.800  53.470  1.00  0.00           H
ATOM   1811  CB  THR A 700      31.090  48.980  54.330  1.00  0.00           C
ATOM   1812  HB  THR A 700      31.250  48.180  55.090  1.00  0.00           H
ATOM   1813  OG1 THR A 700      31.470  50.240  54.900  1.00  0.00           O
ATOM   1814  HG1 THR A 700      31.410  49.990  55.830  1.00  0.00           H
ATOM   1815  CG2 THR A 700      32.070  48.900  53.090  1.00  0.00           C
ATOM   1816 HG21 THR A 700      31.870  49.650  52.310  1.00  0.00           H
ATOM   1817 HG22 THR A 700      31.940  47.920  52.580  1.00  0.00           H
ATOM   1818 HG23 THR A 700      33.120  48.970  53.480  1.00  0.00           H
ATOM   1819  C   THR A 700      29.440  47.710  52.960  1.00  0.00           C
ATOM   1820  O   THR A 700      29.370  47.800  51.800  1.00  0.00           O
ATOM   1821  N   SER A 701      29.310  46.500  53.540  1.00  0.00           N
ATOM   1822  HN  SER A 701      29.490  46.470  54.520  1.00  0.00           H
ATOM   1823  CA  SER A 701      29.000  45.250  52.880  1.00  0.00           C
ATOM   1824  HA  SER A 701      29.760  45.050  52.130  1.00  0.00           H
ATOM   1825  CB  SER A 701      29.010  44.170  53.940  1.00  0.00           C
ATOM   1826  HB1 SER A 701      28.400  44.490  54.820  1.00  0.00           H
ATOM   1827  HB2 SER A 701      30.080  44.060  54.190  1.00  0.00           H
ATOM   1828  OG  SER A 701      28.580  42.800  53.560  1.00  0.00           O
ATOM   1829  HG1 SER A 701      28.960  42.630  52.700  1.00  0.00           H
ATOM   1830  C   SER A 701      27.660  45.280  52.160  1.00  0.00           C
ATOM   1831  O   SER A 701      27.570  44.850  51.040  1.00  0.00           O
ATOM   1832  N   PHE A 702      26.600  45.850  52.850  1.00  0.00           N
ATOM   1833  HN  PHE A 702      26.620  45.940  53.850  1.00  0.00           H
ATOM   1834  CA  PHE A 702      25.310  45.990  52.300  1.00  0.00           C
ATOM   1835  HA  PHE A 702      24.920  45.030  51.970  1.00  0.00           H
ATOM   1836  CB  PHE A 702      24.350  46.560  53.390  1.00  0.00           C
ATOM   1837  HB1 PHE A 702      24.660  47.540  53.830  1.00  0.00           H
ATOM   1838  HB2 PHE A 702      24.350  45.750  54.160  1.00  0.00           H
ATOM   1839  CG  PHE A 702      22.920  46.670  52.940  1.00  0.00           C
ATOM   1840  CD1 PHE A 702      22.270  45.530  52.360  1.00  0.00           C
ATOM   1841  HD1 PHE A 702      22.770  44.610  52.100  1.00  0.00           H
ATOM   1842  CE1 PHE A 702      20.930  45.620  51.960  1.00  0.00           C
ATOM   1843  HE1 PHE A 702      20.290  44.820  51.620  1.00  0.00           H
ATOM   1844  CZ  PHE A 702      20.250  46.810  52.160  1.00  0.00           C
ATOM   1845  HZ  PHE A 702      19.180  46.800  51.960  1.00  0.00           H
ATOM   1846  CD2 PHE A 702      22.140  47.840  53.250  1.00  0.00           C
ATOM   1847  HD2 PHE A 702      22.540  48.720  53.750  1.00  0.00           H
ATOM   1848  CE2 PHE A 702      20.830  47.960  52.770  1.00  0.00           C
ATOM   1849  HE2 PHE A 702      20.210  48.810  52.990  1.00  0.00           H
ATOM   1850  C   PHE A 702      25.270  46.970  51.160  1.00  0.00           C
ATOM   1851  O   PHE A 702      24.720  46.740  50.100  1.00  0.00           O
ATOM   1852  N   LEU A 703      26.090  48.030  51.300  1.00  0.00           N
ATOM   1853  HN  LEU A 703      26.660  48.050  52.120  1.00  0.00           H
ATOM   1854  CA  LEU A 703      26.350  48.980  50.240  1.00  0.00           C
ATOM   1855  HA  LEU A 703      25.360  49.150  49.840  1.00  0.00           H
ATOM   1856  CB  LEU A 703      26.800  50.390  50.670  1.00  0.00           C
ATOM   1857  HB1 LEU A 703      27.110  50.980  49.780  1.00  0.00           H
ATOM   1858  HB2 LEU A 703      27.740  50.250  51.240  1.00  0.00           H
ATOM   1859  CG  LEU A 703      25.810  51.150  51.540  1.00  0.00           C
ATOM   1860  HG  LEU A 703      25.410  50.450  52.310  1.00  0.00           H
ATOM   1861  CD1 LEU A 703      26.560  52.300  52.280  1.00  0.00           C
ATOM   1862 HD11 LEU A 703      25.840  53.110  52.520  1.00  0.00           H
ATOM   1863 HD12 LEU A 703      27.320  52.820  51.660  1.00  0.00           H
ATOM   1864 HD13 LEU A 703      27.070  51.890  53.180  1.00  0.00           H
ATOM   1865  CD2 LEU A 703      24.630  51.620  50.720  1.00  0.00           C
ATOM   1866 HD21 LEU A 703      23.960  50.800  50.370  1.00  0.00           H
ATOM   1867 HD22 LEU A 703      25.030  52.110  49.800  1.00  0.00           H
ATOM   1868 HD23 LEU A 703      23.950  52.290  51.280  1.00  0.00           H
ATOM   1869  C   LEU A 703      27.050  48.460  49.060  1.00  0.00           C
ATOM   1870  O   LEU A 703      26.700  48.770  47.910  1.00  0.00           O
ATOM   1871  N   CYS A 704      28.090  47.610  49.190  1.00  0.00           N
ATOM   1872  HN  CYS A 704      28.450  47.420  50.100  1.00  0.00           H
ATOM   1873  CA  CYS A 704      28.700  46.850  48.070  1.00  0.00           C
ATOM   1874  HA  CYS A 704      29.200  47.550  47.400  1.00  0.00           H
ATOM   1875  CB  CYS A 704      29.880  45.900  48.510  1.00  0.00           C
ATOM   1876  HB1 CYS A 704      30.280  45.420  47.590  1.00  0.00           H
ATOM   1877  HB2 CYS A 704      29.540  45.090  49.180  1.00  0.00           H
ATOM   1878  SG  CYS A 704      31.230  46.950  49.260  1.00  0.00           S
ATOM   1879  HG1 CYS A 704      30.530  47.650  50.150  1.00  0.00           H
ATOM   1880  C   CYS A 704      27.740  46.150  47.100  1.00  0.00           C
ATOM   1881  O   CYS A 704      27.670  46.280  45.910  1.00  0.00           O
ATOM   1882  N   ILE A 705      26.860  45.300  47.790  1.00  0.00           N
ATOM   1883  HN  ILE A 705      26.860  45.080  48.770  1.00  0.00           H
ATOM   1884  CA  ILE A 705      25.770  44.580  47.110  1.00  0.00           C
ATOM   1885  HA  ILE A 705      26.240  43.980  46.340  1.00  0.00           H
ATOM   1886  CB  ILE A 705      25.060  43.720  48.090  1.00  0.00           C
ATOM   1887  HB  ILE A 705      24.790  44.300  49.000  1.00  0.00           H
ATOM   1888  CG2 ILE A 705      23.750  43.060  47.550  1.00  0.00           C
ATOM   1889 HG21 ILE A 705      23.940  42.620  46.550  1.00  0.00           H
ATOM   1890 HG22 ILE A 705      22.850  43.720  47.540  1.00  0.00           H
ATOM   1891 HG23 ILE A 705      23.380  42.290  48.260  1.00  0.00           H
ATOM   1892  CG1 ILE A 705      26.120  42.600  48.570  1.00  0.00           C
ATOM   1893 HG11 ILE A 705      27.100  43.080  48.750  1.00  0.00           H
ATOM   1894 HG12 ILE A 705      26.250  42.030  47.620  1.00  0.00           H
ATOM   1895  CD  ILE A 705      25.650  41.850  49.810  1.00  0.00           C
ATOM   1896  HD1 ILE A 705      25.390  42.520  50.650  1.00  0.00           H
ATOM   1897  HD2 ILE A 705      26.420  41.120  50.140  1.00  0.00           H
ATOM   1898  HD3 ILE A 705      24.730  41.240  49.660  1.00  0.00           H
ATOM   1899  C   ILE A 705      24.770  45.530  46.360  1.00  0.00           C
ATOM   1900  O   ILE A 705      24.300  45.320  45.240  1.00  0.00           O
ATOM   1901  N   VAL A 706      24.410  46.630  47.030  1.00  0.00           N
ATOM   1902  HN  VAL A 706      24.630  46.750  48.000  1.00  0.00           H
ATOM   1903  CA  VAL A 706      23.570  47.720  46.560  1.00  0.00           C
ATOM   1904  HA  VAL A 706      22.620  47.250  46.320  1.00  0.00           H
ATOM   1905  CB  VAL A 706      23.050  48.590  47.650  1.00  0.00           C
ATOM   1906  HB  VAL A 706      23.840  48.890  48.390  1.00  0.00           H
ATOM   1907  CG1 VAL A 706      22.260  49.760  47.100  1.00  0.00           C
ATOM   1908 HG11 VAL A 706      21.670  49.380  46.240  1.00  0.00           H
ATOM   1909 HG12 VAL A 706      22.970  50.490  46.620  1.00  0.00           H
ATOM   1910 HG13 VAL A 706      21.610  50.160  47.910  1.00  0.00           H
ATOM   1911  CG2 VAL A 706      22.030  47.770  48.460  1.00  0.00           C
ATOM   1912 HG21 VAL A 706      22.400  46.740  48.690  1.00  0.00           H
ATOM   1913 HG22 VAL A 706      21.160  47.670  47.780  1.00  0.00           H
ATOM   1914 HG23 VAL A 706      21.780  48.320  49.390  1.00  0.00           H
ATOM   1915  C   VAL A 706      24.160  48.500  45.370  1.00  0.00           C
ATOM   1916  O   VAL A 706      23.530  48.860  44.390  1.00  0.00           O
ATOM   1917  N   LEU A 707      25.450  48.760  45.380  1.00  0.00           N
ATOM   1918  HN  LEU A 707      25.990  48.640  46.210  1.00  0.00           H
ATOM   1919  CA  LEU A 707      26.110  49.410  44.210  1.00  0.00           C
ATOM   1920  HA  LEU A 707      25.470  50.210  43.900  1.00  0.00           H
ATOM   1921  CB  LEU A 707      27.460  49.860  44.690  1.00  0.00           C
ATOM   1922  HB1 LEU A 707      28.140  49.030  44.940  1.00  0.00           H
ATOM   1923  HB2 LEU A 707      27.350  50.440  45.640  1.00  0.00           H
ATOM   1924  CG  LEU A 707      28.180  50.860  43.790  1.00  0.00           C
ATOM   1925  HG  LEU A 707      28.460  50.380  42.830  1.00  0.00           H
ATOM   1926  CD1 LEU A 707      27.420  52.140  43.450  1.00  0.00           C
ATOM   1927 HD11 LEU A 707      26.890  52.450  44.370  1.00  0.00           H
ATOM   1928 HD12 LEU A 707      26.570  51.910  42.760  1.00  0.00           H
ATOM   1929 HD13 LEU A 707      28.060  52.870  42.930  1.00  0.00           H
ATOM   1930  CD2 LEU A 707      29.570  51.300  44.330  1.00  0.00           C
ATOM   1931 HD21 LEU A 707      29.300  51.920  45.210  1.00  0.00           H
ATOM   1932 HD22 LEU A 707      30.100  51.990  43.630  1.00  0.00           H
ATOM   1933 HD23 LEU A 707      30.250  50.490  44.650  1.00  0.00           H
ATOM   1934  C   LEU A 707      26.270  48.510  43.050  1.00  0.00           C
ATOM   1935  O   LEU A 707      26.200  48.990  41.890  1.00  0.00           O
ATOM   1936  N   VAL A 708      26.470  47.260  43.170  1.00  0.00           N
ATOM   1937  HN  VAL A 708      26.580  46.860  44.080  1.00  0.00           H
ATOM   1938  CA  VAL A 708      26.330  46.280  42.100  1.00  0.00           C
ATOM   1939  HA  VAL A 708      26.870  46.500  41.200  1.00  0.00           H
ATOM   1940  CB  VAL A 708      26.910  44.960  42.580  1.00  0.00           C
ATOM   1941  HB  VAL A 708      26.470  44.770  43.590  1.00  0.00           H
ATOM   1942  CG1 VAL A 708      26.560  43.800  41.640  1.00  0.00           C
ATOM   1943 HG11 VAL A 708      25.570  43.430  41.980  1.00  0.00           H
ATOM   1944 HG12 VAL A 708      27.240  42.920  41.810  1.00  0.00           H
ATOM   1945 HG13 VAL A 708      26.520  44.070  40.570  1.00  0.00           H
ATOM   1946  CG2 VAL A 708      28.430  45.070  42.620  1.00  0.00           C
ATOM   1947 HG21 VAL A 708      28.790  45.730  43.430  1.00  0.00           H
ATOM   1948 HG22 VAL A 708      28.800  45.520  41.670  1.00  0.00           H
ATOM   1949 HG23 VAL A 708      28.830  44.060  42.840  1.00  0.00           H
ATOM   1950  C   VAL A 708      24.890  46.190  41.690  1.00  0.00           C
ATOM   1951  O   VAL A 708      24.560  46.220  40.490  1.00  0.00           O
ATOM   1952  N   ALA A 709      23.920  46.130  42.540  1.00  0.00           N
ATOM   1953  HN  ALA A 709      24.110  45.820  43.470  1.00  0.00           H
ATOM   1954  CA  ALA A 709      22.450  46.100  42.260  1.00  0.00           C
ATOM   1955  HA  ALA A 709      22.310  45.270  41.580  1.00  0.00           H
ATOM   1956  CB  ALA A 709      21.620  45.730  43.450  1.00  0.00           C
ATOM   1957  HB1 ALA A 709      21.950  44.730  43.830  1.00  0.00           H
ATOM   1958  HB2 ALA A 709      20.550  45.560  43.250  1.00  0.00           H
ATOM   1959  HB3 ALA A 709      21.660  46.460  44.280  1.00  0.00           H
ATOM   1960  C   ALA A 709      21.900  47.290  41.580  1.00  0.00           C
ATOM   1961  O   ALA A 709      21.030  47.190  40.760  1.00  0.00           O
ATOM   1962  N   THR A 710      22.460  48.470  41.850  1.00  0.00           N
ATOM   1963  HN  THR A 710      23.160  48.430  42.560  1.00  0.00           H
ATOM   1964  CA  THR A 710      22.050  49.700  41.230  1.00  0.00           C
ATOM   1965  HA  THR A 710      21.100  49.490  40.760  1.00  0.00           H
ATOM   1966  CB  THR A 710      21.770  50.860  42.160  1.00  0.00           C
ATOM   1967  HB  THR A 710      21.390  51.710  41.540  1.00  0.00           H
ATOM   1968  OG1 THR A 710      23.000  51.320  42.670  1.00  0.00           O
ATOM   1969  HG1 THR A 710      23.280  50.610  43.250  1.00  0.00           H
ATOM   1970  CG2 THR A 710      20.820  50.580  43.310  1.00  0.00           C
ATOM   1971 HG21 THR A 710      20.610  51.550  43.830  1.00  0.00           H
ATOM   1972 HG22 THR A 710      21.230  49.810  43.990  1.00  0.00           H
ATOM   1973 HG23 THR A 710      19.830  50.310  42.850  1.00  0.00           H
ATOM   1974  C   THR A 710      22.960  50.060  40.100  1.00  0.00           C
ATOM   1975  O   THR A 710      22.600  50.960  39.390  1.00  0.00           O
ATOM   1976  N   ASP A 711      24.040  49.300  39.830  1.00  0.00           N
ATOM   1977  HN  ASP A 711      24.200  48.560  40.480  1.00  0.00           H
ATOM   1978  CA  ASP A 711      25.030  49.480  38.790  1.00  0.00           C
ATOM   1979  HA  ASP A 711      25.570  48.550  38.800  1.00  0.00           H
ATOM   1980  CB  ASP A 711      24.410  49.460  37.350  1.00  0.00           C
ATOM   1981  HB1 ASP A 711      24.020  50.470  37.130  1.00  0.00           H
ATOM   1982  HB2 ASP A 711      23.490  48.820  37.360  1.00  0.00           H
ATOM   1983  CG  ASP A 711      25.330  49.040  36.260  1.00  0.00           C
ATOM   1984  OD1 ASP A 711      24.800  48.970  35.090  1.00  0.00           O
ATOM   1985  OD2 ASP A 711      26.550  48.840  36.430  1.00  0.00           O
ATOM   1986  C   ASP A 711      26.040  50.580  39.110  1.00  0.00           C
ATOM   1987  O   ASP A 711      25.530  51.680  39.470  1.00  0.00           O
ATOM   1988  N   ALA A 712      27.340  50.270  38.980  1.00  0.00           N
ATOM   1989  HN  ALA A 712      27.650  49.350  38.740  1.00  0.00           H
ATOM   1990  CA  ALA A 712      28.350  51.220  39.130  1.00  0.00           C
ATOM   1991  HA  ALA A 712      28.160  52.090  39.740  1.00  0.00           H
ATOM   1992  CB  ALA A 712      29.560  50.500  39.710  1.00  0.00           C
ATOM   1993  HB1 ALA A 712      29.210  50.230  40.730  1.00  0.00           H
ATOM   1994  HB2 ALA A 712      30.320  51.310  39.880  1.00  0.00           H
ATOM   1995  HB3 ALA A 712      29.960  49.590  39.210  1.00  0.00           H
ATOM   1996  C   ALA A 712      28.780  51.770  37.730  1.00  0.00           C
ATOM   1997  O   ALA A 712      29.760  52.470  37.630  1.00  0.00           O
ATOM   1998  N   SER A 713      28.090  51.270  36.660  1.00  0.00           N
ATOM   1999  HN  SER A 713      27.340  50.640  36.800  1.00  0.00           H
ATOM   2000  CA  SER A 713      28.640  51.600  35.260  1.00  0.00           C
ATOM   2001  HA  SER A 713      29.680  51.290  35.230  1.00  0.00           H
ATOM   2002  CB  SER A 713      27.870  50.920  34.110  1.00  0.00           C
ATOM   2003  HB1 SER A 713      28.480  51.280  33.260  1.00  0.00           H
ATOM   2004  HB2 SER A 713      26.780  51.120  33.990  1.00  0.00           H
ATOM   2005  OG  SER A 713      28.090  49.550  33.970  1.00  0.00           O
ATOM   2006  HG1 SER A 713      27.490  49.130  34.570  1.00  0.00           H
ATOM   2007  C   SER A 713      28.710  53.130  34.920  1.00  0.00           C
ATOM   2008  O   SER A 713      29.660  53.550  34.260  1.00  0.00           O
ATOM   2009  N   SER A 714      27.800  53.930  35.330  1.00  0.00           N
ATOM   2010  HN  SER A 714      26.950  53.510  35.650  1.00  0.00           H
ATOM   2011  CA  SER A 714      27.800  55.370  35.210  1.00  0.00           C
ATOM   2012  HA  SER A 714      28.100  55.630  34.200  1.00  0.00           H
ATOM   2013  CB  SER A 714      26.390  56.000  35.530  1.00  0.00           C
ATOM   2014  HB1 SER A 714      25.990  55.710  36.520  1.00  0.00           H
ATOM   2015  HB2 SER A 714      25.700  55.690  34.720  1.00  0.00           H
ATOM   2016  OG  SER A 714      26.330  57.420  35.480  1.00  0.00           O
ATOM   2017  HG1 SER A 714      25.750  57.680  34.760  1.00  0.00           H
ATOM   2018  C   SER A 714      28.790  56.060  36.090  1.00  0.00           C
ATOM   2019  O   SER A 714      29.460  57.040  35.750  1.00  0.00           O
ATOM   2020  N   LEU A 715      29.020  55.520  37.290  1.00  0.00           N
ATOM   2021  HN  LEU A 715      28.510  54.730  37.600  1.00  0.00           H
ATOM   2022  CA  LEU A 715      30.150  56.010  38.120  1.00  0.00           C
ATOM   2023  HA  LEU A 715      30.090  57.090  38.180  1.00  0.00           H
ATOM   2024  CB  LEU A 715      30.040  55.560  39.610  1.00  0.00           C
ATOM   2025  HB1 LEU A 715      29.650  54.520  39.520  1.00  0.00           H
ATOM   2026  HB2 LEU A 715      29.200  56.090  40.120  1.00  0.00           H
ATOM   2027  CG  LEU A 715      31.300  55.670  40.480  1.00  0.00           C
ATOM   2028  HG  LEU A 715      32.100  55.150  39.910  1.00  0.00           H
ATOM   2029  CD1 LEU A 715      31.680  57.150  40.800  1.00  0.00           C
ATOM   2030 HD11 LEU A 715      30.960  57.590  41.520  1.00  0.00           H
ATOM   2031 HD12 LEU A 715      31.640  57.760  39.880  1.00  0.00           H
ATOM   2032 HD13 LEU A 715      32.690  57.040  41.250  1.00  0.00           H
ATOM   2033  CD2 LEU A 715      31.020  54.880  41.690  1.00  0.00           C
ATOM   2034 HD21 LEU A 715      31.760  55.050  42.500  1.00  0.00           H
ATOM   2035 HD22 LEU A 715      30.890  53.800  41.440  1.00  0.00           H
ATOM   2036 HD23 LEU A 715      30.060  55.200  42.150  1.00  0.00           H
ATOM   2037  C   LEU A 715      31.490  55.680  37.480  1.00  0.00           C
ATOM   2038  O   LEU A 715      32.370  56.540  37.430  1.00  0.00           O
ATOM   2039  N   VAL A 716      31.520  54.520  36.880  1.00  0.00           N
ATOM   2040  HN  VAL A 716      30.730  53.900  36.880  1.00  0.00           H
ATOM   2041  CA  VAL A 716      32.700  53.990  36.160  1.00  0.00           C
ATOM   2042  HA  VAL A 716      33.470  54.050  36.920  1.00  0.00           H
ATOM   2043  CB  VAL A 716      32.640  52.520  35.790  1.00  0.00           C
ATOM   2044  HB  VAL A 716      31.640  52.360  35.310  1.00  0.00           H
ATOM   2045  CG1 VAL A 716      33.710  52.060  34.790  1.00  0.00           C
ATOM   2046 HG11 VAL A 716      33.620  52.680  33.870  1.00  0.00           H
ATOM   2047 HG12 VAL A 716      33.720  50.990  34.480  1.00  0.00           H
ATOM   2048 HG13 VAL A 716      34.710  52.220  35.250  1.00  0.00           H
ATOM   2049  CG2 VAL A 716      32.710  51.680  37.070  1.00  0.00           C
ATOM   2050 HG21 VAL A 716      32.050  52.010  37.900  1.00  0.00           H
ATOM   2051 HG22 VAL A 716      33.720  51.730  37.530  1.00  0.00           H
ATOM   2052 HG23 VAL A 716      32.300  50.660  36.880  1.00  0.00           H
ATOM   2053  C   VAL A 716      33.230  54.920  35.050  1.00  0.00           C
ATOM   2054  O   VAL A 716      34.350  55.330  34.960  1.00  0.00           O
ATOM   2055  N   CYS A 717      32.300  55.330  34.200  1.00  0.00           N
ATOM   2056  HN  CYS A 717      31.350  55.040  34.390  1.00  0.00           H
ATOM   2057  CA  CYS A 717      32.500  56.380  33.220  1.00  0.00           C
ATOM   2058  HA  CYS A 717      33.340  56.120  32.590  1.00  0.00           H
ATOM   2059  CB  CYS A 717      31.180  56.660  32.410  1.00  0.00           C
ATOM   2060  HB1 CYS A 717      30.480  56.950  33.230  1.00  0.00           H
ATOM   2061  HB2 CYS A 717      30.820  55.730  31.930  1.00  0.00           H
ATOM   2062  SG  CYS A 717      31.090  58.060  31.120  1.00  0.00           S
ATOM   2063  HG1 CYS A 717      29.790  58.290  31.030  1.00  0.00           H
ATOM   2064  C   CYS A 717      32.910  57.720  33.840  1.00  0.00           C
ATOM   2065  O   CYS A 717      33.870  58.250  33.340  1.00  0.00           O
ATOM   2066  N   TYR A 718      32.410  58.300  34.990  1.00  0.00           N
ATOM   2067  HN  TYR A 718      31.640  57.810  35.380  1.00  0.00           H
ATOM   2068  CA  TYR A 718      32.890  59.580  35.610  1.00  0.00           C
ATOM   2069  HA  TYR A 718      32.810  60.380  34.900  1.00  0.00           H
ATOM   2070  CB  TYR A 718      32.140  59.990  36.940  1.00  0.00           C
ATOM   2071  HB1 TYR A 718      32.790  60.770  37.380  1.00  0.00           H
ATOM   2072  HB2 TYR A 718      32.040  59.110  37.620  1.00  0.00           H
ATOM   2073  CG  TYR A 718      30.810  60.710  36.560  1.00  0.00           C
ATOM   2074  CD1 TYR A 718      29.540  60.290  36.990  1.00  0.00           C
ATOM   2075  HD1 TYR A 718      29.440  59.390  37.570  1.00  0.00           H
ATOM   2076  CE1 TYR A 718      28.400  60.990  36.590  1.00  0.00           C
ATOM   2077  HE1 TYR A 718      27.420  60.620  36.820  1.00  0.00           H
ATOM   2078  CZ  TYR A 718      28.550  62.190  35.960  1.00  0.00           C
ATOM   2079  OH  TYR A 718      27.440  63.020  35.700  1.00  0.00           O
ATOM   2080  HH  TYR A 718      26.780  62.930  36.400  1.00  0.00           H
ATOM   2081  CD2 TYR A 718      30.950  61.940  35.990  1.00  0.00           C
ATOM   2082  HD2 TYR A 718      31.960  62.240  35.740  1.00  0.00           H
ATOM   2083  CE2 TYR A 718      29.830  62.660  35.590  1.00  0.00           C
ATOM   2084  HE2 TYR A 718      30.000  63.600  35.100  1.00  0.00           H
ATOM   2085  C   TYR A 718      34.340  59.640  35.950  1.00  0.00           C
ATOM   2086  O   TYR A 718      35.050  60.630  35.780  1.00  0.00           O
ATOM   2087  N   ILE A 719      34.930  58.510  36.390  1.00  0.00           N
ATOM   2088  HN  ILE A 719      34.470  57.690  36.080  1.00  0.00           H
ATOM   2089  CA  ILE A 719      36.310  58.350  36.900  1.00  0.00           C
ATOM   2090  HA  ILE A 719      36.670  59.240  37.390  1.00  0.00           H
ATOM   2091  CB  ILE A 719      36.410  57.160  37.910  1.00  0.00           C
ATOM   2092  HB  ILE A 719      36.040  56.260  37.360  1.00  0.00           H
ATOM   2093  CG2 ILE A 719      37.930  56.740  38.200  1.00  0.00           C
ATOM   2094 HG21 ILE A 719      38.280  57.590  38.810  1.00  0.00           H
ATOM   2095 HG22 ILE A 719      38.610  56.550  37.340  1.00  0.00           H
ATOM   2096 HG23 ILE A 719      38.040  55.800  38.800  1.00  0.00           H
ATOM   2097  CG1 ILE A 719      35.540  57.460  39.190  1.00  0.00           C
ATOM   2098 HG11 ILE A 719      35.420  56.490  39.730  1.00  0.00           H
ATOM   2099 HG12 ILE A 719      34.490  57.660  38.880  1.00  0.00           H
ATOM   2100  CD  ILE A 719      36.030  58.570  40.080  1.00  0.00           C
ATOM   2101  HD1 ILE A 719      35.210  58.870  40.770  1.00  0.00           H
ATOM   2102  HD2 ILE A 719      36.540  59.380  39.510  1.00  0.00           H
ATOM   2103  HD3 ILE A 719      36.890  58.260  40.710  1.00  0.00           H
ATOM   2104  C   ILE A 719      37.110  58.090  35.650  1.00  0.00           C
ATOM   2105  O   ILE A 719      36.960  57.040  35.080  1.00  0.00           O
ATOM   2106  N   THR A 720      38.040  58.980  35.290  1.00  0.00           N
ATOM   2107  HN  THR A 720      38.030  59.890  35.670  1.00  0.00           H
ATOM   2108  CA  THR A 720      39.140  58.690  34.380  1.00  0.00           C
ATOM   2109  HA  THR A 720      38.990  57.780  33.810  1.00  0.00           H
ATOM   2110  CB  THR A 720      39.200  59.790  33.340  1.00  0.00           C
ATOM   2111  HB  THR A 720      39.890  59.550  32.510  1.00  0.00           H
ATOM   2112  OG1 THR A 720      39.660  61.040  33.820  1.00  0.00           O
ATOM   2113  HG1 THR A 720      40.120  61.480  33.100  1.00  0.00           H
ATOM   2114  CG2 THR A 720      37.810  59.930  32.720  1.00  0.00           C
ATOM   2115 HG21 THR A 720      37.820  60.680  31.900  1.00  0.00           H
ATOM   2116 HG22 THR A 720      37.010  60.200  33.440  1.00  0.00           H
ATOM   2117 HG23 THR A 720      37.650  58.950  32.250  1.00  0.00           H
ATOM   2118  C   THR A 720      40.520  58.550  35.070  1.00  0.00           C
ATOM   2119  O   THR A 720      40.690  58.650  36.350  1.00  0.00           O
ATOM   2120  N   ARG A 721      41.500  58.290  34.260  1.00  0.00           N
ATOM   2121  HN  ARG A 721      41.270  58.290  33.290  1.00  0.00           H
ATOM   2122  CA  ARG A 721      42.820  57.960  34.780  1.00  0.00           C
ATOM   2123  HA  ARG A 721      42.690  57.150  35.480  1.00  0.00           H
ATOM   2124  CB  ARG A 721      43.860  57.530  33.660  1.00  0.00           C
ATOM   2125  HB1 ARG A 721      44.870  57.520  34.130  1.00  0.00           H
ATOM   2126  HB2 ARG A 721      43.850  58.210  32.780  1.00  0.00           H
ATOM   2127  CG  ARG A 721      43.730  56.040  33.180  1.00  0.00           C
ATOM   2128  HG1 ARG A 721      44.600  55.850  32.510  1.00  0.00           H
ATOM   2129  HG2 ARG A 721      42.810  55.830  32.590  1.00  0.00           H
ATOM   2130  CD  ARG A 721      43.800  55.020  34.320  1.00  0.00           C
ATOM   2131  HD1 ARG A 721      43.790  54.030  33.820  1.00  0.00           H
ATOM   2132  HD2 ARG A 721      42.980  55.080  35.070  1.00  0.00           H
ATOM   2133  NE  ARG A 721      45.100  55.100  34.960  1.00  0.00           N
ATOM   2134  HE  ARG A 721      45.890  55.610  34.610  1.00  0.00           H
ATOM   2135  CZ  ARG A 721      45.420  54.410  36.070  1.00  0.00           C
ATOM   2136  NH1 ARG A 721      44.590  53.640  36.680  1.00  0.00           N
ATOM   2137 HH11 ARG A 721      43.630  53.880  36.600  1.00  0.00           H
ATOM   2138 HH12 ARG A 721      44.880  53.270  37.560  1.00  0.00           H
ATOM   2139  NH2 ARG A 721      46.660  54.440  36.530  1.00  0.00           N
ATOM   2140 HH21 ARG A 721      47.390  54.930  36.070  1.00  0.00           H
ATOM   2141 HH22 ARG A 721      46.900  53.950  37.360  1.00  0.00           H
ATOM   2142  C   ARG A 721      43.470  59.150  35.610  1.00  0.00           C
ATOM   2143  O   ARG A 721      44.150  58.870  36.600  1.00  0.00           O
ATOM   2144  N   PHE A 722      43.130  60.400  35.260  1.00  0.00           N
ATOM   2145  HN  PHE A 722      42.690  60.570  34.390  1.00  0.00           H
ATOM   2146  CA  PHE A 722      43.360  61.550  36.200  1.00  0.00           C
ATOM   2147  HA  PHE A 722      44.440  61.650  36.180  1.00  0.00           H
ATOM   2148  CB  PHE A 722      42.550  62.710  35.570  1.00  0.00           C
ATOM   2149  HB1 PHE A 722      41.460  62.500  35.600  1.00  0.00           H
ATOM   2150  HB2 PHE A 722      42.810  62.870  34.490  1.00  0.00           H
ATOM   2151  CG  PHE A 722      42.630  64.060  36.310  1.00  0.00           C
ATOM   2152  CD1 PHE A 722      43.720  64.900  35.930  1.00  0.00           C
ATOM   2153  HD1 PHE A 722      44.510  64.510  35.300  1.00  0.00           H
ATOM   2154  CE1 PHE A 722      43.730  66.230  36.330  1.00  0.00           C
ATOM   2155  HE1 PHE A 722      44.550  66.880  36.020  1.00  0.00           H
ATOM   2156  CZ  PHE A 722      42.670  66.670  37.190  1.00  0.00           C
ATOM   2157  HZ  PHE A 722      42.630  67.720  37.460  1.00  0.00           H
ATOM   2158  CD2 PHE A 722      41.600  64.570  37.190  1.00  0.00           C
ATOM   2159  HD2 PHE A 722      40.800  63.870  37.370  1.00  0.00           H
ATOM   2160  CE2 PHE A 722      41.700  65.800  37.750  1.00  0.00           C
ATOM   2161  HE2 PHE A 722      40.980  66.320  38.370  1.00  0.00           H
ATOM   2162  C   PHE A 722      42.990  61.360  37.630  1.00  0.00           C
ATOM   2163  O   PHE A 722      43.810  61.450  38.530  1.00  0.00           O
ATOM   2164  N   THR A 723      41.730  61.020  37.970  1.00  0.00           N
ATOM   2165  HN  THR A 723      41.000  60.990  37.290  1.00  0.00           H
ATOM   2166  CA  THR A 723      41.310  60.720  39.320  1.00  0.00           C
ATOM   2167  HA  THR A 723      41.450  61.570  39.970  1.00  0.00           H
ATOM   2168  CB  THR A 723      39.750  60.470  39.470  1.00  0.00           C
ATOM   2169  HB  THR A 723      39.410  59.600  38.860  1.00  0.00           H
ATOM   2170  OG1 THR A 723      39.030  61.680  38.990  1.00  0.00           O
ATOM   2171  HG1 THR A 723      39.000  61.610  38.030  1.00  0.00           H
ATOM   2172  CG2 THR A 723      39.360  60.180  40.920  1.00  0.00           C
ATOM   2173 HG21 THR A 723      39.790  59.250  41.370  1.00  0.00           H
ATOM   2174 HG22 THR A 723      38.250  60.180  41.020  1.00  0.00           H
ATOM   2175 HG23 THR A 723      39.660  61.070  41.500  1.00  0.00           H
ATOM   2176  C   THR A 723      42.160  59.600  39.840  1.00  0.00           C
ATOM   2177  O   THR A 723      42.680  59.780  40.890  1.00  0.00           O
ATOM   2178  N   GLU A 724      42.330  58.520  39.060  1.00  0.00           N
ATOM   2179  HN  GLU A 724      41.940  58.440  38.160  1.00  0.00           H
ATOM   2180  CA  GLU A 724      43.060  57.270  39.480  1.00  0.00           C
ATOM   2181  HA  GLU A 724      42.540  56.900  40.350  1.00  0.00           H
ATOM   2182  CB  GLU A 724      42.990  56.110  38.360  1.00  0.00           C
ATOM   2183  HB1 GLU A 724      43.580  55.280  38.810  1.00  0.00           H
ATOM   2184  HB2 GLU A 724      43.550  56.440  37.450  1.00  0.00           H
ATOM   2185  CG  GLU A 724      41.470  55.710  38.070  1.00  0.00           C
ATOM   2186  HG1 GLU A 724      40.910  56.570  37.640  1.00  0.00           H
ATOM   2187  HG2 GLU A 724      41.000  55.590  39.060  1.00  0.00           H
ATOM   2188  CD  GLU A 724      41.030  54.400  37.420  1.00  0.00           C
ATOM   2189  OE1 GLU A 724      41.840  53.770  36.720  1.00  0.00           O
ATOM   2190  OE2 GLU A 724      39.840  54.000  37.520  1.00  0.00           O
ATOM   2191  C   GLU A 724      44.510  57.500  39.830  1.00  0.00           C
ATOM   2192  O   GLU A 724      44.880  57.140  40.990  1.00  0.00           O
ATOM   2193  N   GLU A 725      45.330  58.240  38.980  1.00  0.00           N
ATOM   2194  HN  GLU A 725      44.990  58.580  38.100  1.00  0.00           H
ATOM   2195  CA  GLU A 725      46.650  58.770  39.420  1.00  0.00           C
ATOM   2196  HA  GLU A 725      47.180  57.870  39.710  1.00  0.00           H
ATOM   2197  CB  GLU A 725      47.340  59.430  38.240  1.00  0.00           C
ATOM   2198  HB1 GLU A 725      48.330  59.870  38.440  1.00  0.00           H
ATOM   2199  HB2 GLU A 725      46.610  60.100  37.730  1.00  0.00           H
ATOM   2200  CG  GLU A 725      47.660  58.320  37.170  1.00  0.00           C
ATOM   2201  HG1 GLU A 725      46.770  58.260  36.510  1.00  0.00           H
ATOM   2202  HG2 GLU A 725      47.820  57.350  37.690  1.00  0.00           H
ATOM   2203  CD  GLU A 725      48.820  58.620  36.280  1.00  0.00           C
ATOM   2204  OE1 GLU A 725      49.580  59.660  36.370  1.00  0.00           O
ATOM   2205  OE2 GLU A 725      49.140  57.790  35.390  1.00  0.00           O
ATOM   2206  C   GLU A 725      46.760  59.630  40.670  1.00  0.00           C
ATOM   2207  O   GLU A 725      47.570  59.460  41.600  1.00  0.00           O
ATOM   2208  N   ALA A 726      45.900  60.620  40.860  1.00  0.00           N
ATOM   2209  HN  ALA A 726      45.210  60.660  40.140  1.00  0.00           H
ATOM   2210  CA  ALA A 726      45.840  61.500  42.040  1.00  0.00           C
ATOM   2211  HA  ALA A 726      46.790  61.990  42.210  1.00  0.00           H
ATOM   2212  CB  ALA A 726      44.910  62.660  41.690  1.00  0.00           C
ATOM   2213  HB1 ALA A 726      44.680  63.290  42.580  1.00  0.00           H
ATOM   2214  HB2 ALA A 726      43.900  62.250  41.460  1.00  0.00           H
ATOM   2215  HB3 ALA A 726      45.300  63.140  40.770  1.00  0.00           H
ATOM   2216  C   ALA A 726      45.380  60.770  43.360  1.00  0.00           C
ATOM   2217  O   ALA A 726      45.970  60.990  44.460  1.00  0.00           O
ATOM   2218  N   PHE A 727      44.450  59.800  43.330  1.00  0.00           N
ATOM   2219  HN  PHE A 727      43.980  59.680  42.460  1.00  0.00           H
ATOM   2220  CA  PHE A 727      44.080  58.900  44.440  1.00  0.00           C
ATOM   2221  HA  PHE A 727      43.720  59.490  45.270  1.00  0.00           H
ATOM   2222  CB  PHE A 727      42.860  58.090  43.880  1.00  0.00           C
ATOM   2223  HB1 PHE A 727      43.220  57.690  42.910  1.00  0.00           H
ATOM   2224  HB2 PHE A 727      41.930  58.660  43.660  1.00  0.00           H
ATOM   2225  CG  PHE A 727      42.450  56.940  44.760  1.00  0.00           C
ATOM   2226  CD1 PHE A 727      42.210  55.730  44.070  1.00  0.00           C
ATOM   2227  HD1 PHE A 727      42.330  55.710  43.000  1.00  0.00           H
ATOM   2228  CE1 PHE A 727      41.920  54.560  44.830  1.00  0.00           C
ATOM   2229  HE1 PHE A 727      41.820  53.610  44.340  1.00  0.00           H
ATOM   2230  CZ  PHE A 727      41.780  54.660  46.270  1.00  0.00           C
ATOM   2231  HZ  PHE A 727      41.630  53.780  46.870  1.00  0.00           H
ATOM   2232  CD2 PHE A 727      42.320  57.000  46.180  1.00  0.00           C
ATOM   2233  HD2 PHE A 727      42.660  57.950  46.580  1.00  0.00           H
ATOM   2234  CE2 PHE A 727      42.020  55.880  46.930  1.00  0.00           C
ATOM   2235  HE2 PHE A 727      41.970  56.000  48.010  1.00  0.00           H
ATOM   2236  C   PHE A 727      45.220  57.890  44.900  1.00  0.00           C
ATOM   2237  O   PHE A 727      45.570  57.870  46.070  1.00  0.00           O
ATOM   2238  N   ALA A 728      45.790  57.150  43.880  1.00  0.00           N
ATOM   2239  HN  ALA A 728      45.500  57.320  42.940  1.00  0.00           H
ATOM   2240  CA  ALA A 728      46.970  56.240  44.040  1.00  0.00           C
ATOM   2241  HA  ALA A 728      46.620  55.390  44.600  1.00  0.00           H
ATOM   2242  CB  ALA A 728      47.440  55.790  42.650  1.00  0.00           C
ATOM   2243  HB1 ALA A 728      48.280  55.070  42.760  1.00  0.00           H
ATOM   2244  HB2 ALA A 728      47.700  56.630  41.990  1.00  0.00           H
ATOM   2245  HB3 ALA A 728      46.630  55.300  42.080  1.00  0.00           H
ATOM   2246  C   ALA A 728      48.150  56.930  44.760  1.00  0.00           C
ATOM   2247  O   ALA A 728      48.750  56.370  45.700  1.00  0.00           O
ATOM   2248  N   ALA A 729      48.440  58.130  44.210  1.00  0.00           N
ATOM   2249  HN  ALA A 729      47.840  58.480  43.500  1.00  0.00           H
ATOM   2250  CA  ALA A 729      49.500  59.020  44.640  1.00  0.00           C
ATOM   2251  HA  ALA A 729      50.430  58.510  44.460  1.00  0.00           H
ATOM   2252  CB  ALA A 729      49.390  60.410  43.880  1.00  0.00           C
ATOM   2253  HB1 ALA A 729      48.410  60.910  44.040  1.00  0.00           H
ATOM   2254  HB2 ALA A 729      49.290  60.180  42.800  1.00  0.00           H
ATOM   2255  HB3 ALA A 729      50.130  61.210  44.070  1.00  0.00           H
ATOM   2256  C   ALA A 729      49.460  59.390  46.060  1.00  0.00           C
ATOM   2257  O   ALA A 729      50.460  59.380  46.790  1.00  0.00           O
ATOM   2258  N   LEU A 730      48.290  59.630  46.630  1.00  0.00           N
ATOM   2259  HN  LEU A 730      47.410  59.760  46.170  1.00  0.00           H
ATOM   2260  CA  LEU A 730      48.170  59.780  48.110  1.00  0.00           C
ATOM   2261  HA  LEU A 730      48.780  60.650  48.330  1.00  0.00           H
ATOM   2262  CB  LEU A 730      46.730  60.110  48.570  1.00  0.00           C
ATOM   2263  HB1 LEU A 730      46.120  59.190  48.560  1.00  0.00           H
ATOM   2264  HB2 LEU A 730      46.290  60.860  47.880  1.00  0.00           H
ATOM   2265  CG  LEU A 730      46.740  60.750  49.980  1.00  0.00           C
ATOM   2266  HG  LEU A 730      47.410  60.160  50.640  1.00  0.00           H
ATOM   2267  CD1 LEU A 730      47.120  62.320  49.840  1.00  0.00           C
ATOM   2268 HD11 LEU A 730      47.970  62.450  49.150  1.00  0.00           H
ATOM   2269 HD12 LEU A 730      47.370  62.690  50.860  1.00  0.00           H
ATOM   2270 HD13 LEU A 730      46.150  62.800  49.570  1.00  0.00           H
ATOM   2271  CD2 LEU A 730      45.380  60.660  50.680  1.00  0.00           C
ATOM   2272 HD21 LEU A 730      44.670  61.390  50.230  1.00  0.00           H
ATOM   2273 HD22 LEU A 730      45.430  61.140  51.670  1.00  0.00           H
ATOM   2274 HD23 LEU A 730      44.930  59.660  50.850  1.00  0.00           H
ATOM   2275  C   LEU A 730      48.700  58.620  48.930  1.00  0.00           C
ATOM   2276  O   LEU A 730      49.530  58.770  49.840  1.00  0.00           O
ATOM   2277  N   ILE A 731      48.290  57.390  48.590  1.00  0.00           N
ATOM   2278  HN  ILE A 731      47.860  57.260  47.710  1.00  0.00           H
ATOM   2279  CA  ILE A 731      48.650  56.210  49.310  1.00  0.00           C
ATOM   2280  HA  ILE A 731      48.370  56.320  50.340  1.00  0.00           H
ATOM   2281  CB  ILE A 731      47.820  55.060  48.810  1.00  0.00           C
ATOM   2282  HB  ILE A 731      48.080  54.690  47.800  1.00  0.00           H
ATOM   2283  CG2 ILE A 731      48.140  53.790  49.650  1.00  0.00           C
ATOM   2284 HG21 ILE A 731      49.180  53.440  49.490  1.00  0.00           H
ATOM   2285 HG22 ILE A 731      47.590  52.880  49.320  1.00  0.00           H
ATOM   2286 HG23 ILE A 731      47.880  53.980  50.720  1.00  0.00           H
ATOM   2287  CG1 ILE A 731      46.290  55.420  48.650  1.00  0.00           C
ATOM   2288 HG11 ILE A 731      45.830  54.510  48.220  1.00  0.00           H
ATOM   2289 HG12 ILE A 731      46.280  56.130  47.800  1.00  0.00           H
ATOM   2290  CD  ILE A 731      45.570  55.930  49.920  1.00  0.00           C
ATOM   2291  HD1 ILE A 731      45.900  56.970  50.120  1.00  0.00           H
ATOM   2292  HD2 ILE A 731      45.810  55.260  50.770  1.00  0.00           H
ATOM   2293  HD3 ILE A 731      44.480  55.860  49.710  1.00  0.00           H
ATOM   2294  C   ILE A 731      50.110  55.940  49.240  1.00  0.00           C
ATOM   2295  O   ILE A 731      50.800  55.640  50.230  1.00  0.00           O
ATOM   2296  N   CYS A 732      50.680  56.080  48.050  1.00  0.00           N
ATOM   2297  HN  CYS A 732      50.090  56.240  47.260  1.00  0.00           H
ATOM   2298  CA  CYS A 732      52.100  56.070  47.650  1.00  0.00           C
ATOM   2299  HA  CYS A 732      52.550  55.090  47.780  1.00  0.00           H
ATOM   2300  CB  CYS A 732      52.170  56.510  46.210  1.00  0.00           C
ATOM   2301  HB1 CYS A 732      53.260  56.560  46.020  1.00  0.00           H
ATOM   2302  HB2 CYS A 732      51.850  57.560  46.010  1.00  0.00           H
ATOM   2303  SG  CYS A 732      51.630  55.390  44.940  1.00  0.00           S
ATOM   2304  HG1 CYS A 732      50.430  55.920  44.820  1.00  0.00           H
ATOM   2305  C   CYS A 732      52.920  56.960  48.600  1.00  0.00           C
ATOM   2306  O   CYS A 732      53.840  56.430  49.170  1.00  0.00           O
ATOM   2307  N   ILE A 733      52.500  58.270  48.710  1.00  0.00           N
ATOM   2308  HN  ILE A 733      51.750  58.590  48.150  1.00  0.00           H
ATOM   2309  CA  ILE A 733      53.060  59.230  49.670  1.00  0.00           C
ATOM   2310  HA  ILE A 733      54.130  59.210  49.520  1.00  0.00           H
ATOM   2311  CB  ILE A 733      52.510  60.650  49.560  1.00  0.00           C
ATOM   2312  HB  ILE A 733      51.430  60.490  49.770  1.00  0.00           H
ATOM   2313  CG2 ILE A 733      53.200  61.550  50.640  1.00  0.00           C
ATOM   2314 HG21 ILE A 733      53.010  61.150  51.650  1.00  0.00           H
ATOM   2315 HG22 ILE A 733      52.630  62.500  50.670  1.00  0.00           H
ATOM   2316 HG23 ILE A 733      54.270  61.800  50.490  1.00  0.00           H
ATOM   2317  CG1 ILE A 733      52.740  61.230  48.150  1.00  0.00           C
ATOM   2318 HG11 ILE A 733      52.350  62.260  48.050  1.00  0.00           H
ATOM   2319 HG12 ILE A 733      52.180  60.600  47.420  1.00  0.00           H
ATOM   2320  CD  ILE A 733      54.180  61.330  47.740  1.00  0.00           C
ATOM   2321  HD1 ILE A 733      54.750  62.030  48.390  1.00  0.00           H
ATOM   2322  HD2 ILE A 733      54.270  61.730  46.710  1.00  0.00           H
ATOM   2323  HD3 ILE A 733      54.680  60.330  47.690  1.00  0.00           H
ATOM   2324  C   ILE A 733      53.000  58.770  51.160  1.00  0.00           C
ATOM   2325  O   ILE A 733      54.000  58.790  51.790  1.00  0.00           O
ATOM   2326  N   ILE A 734      51.810  58.220  51.640  1.00  0.00           N
ATOM   2327  HN  ILE A 734      51.010  58.160  51.050  1.00  0.00           H
ATOM   2328  CA  ILE A 734      51.720  57.830  52.990  1.00  0.00           C
ATOM   2329  HA  ILE A 734      52.080  58.670  53.580  1.00  0.00           H
ATOM   2330  CB  ILE A 734      50.310  57.730  53.520  1.00  0.00           C
ATOM   2331  HB  ILE A 734      49.700  57.030  52.910  1.00  0.00           H
ATOM   2332  CG2 ILE A 734      50.330  57.170  54.970  1.00  0.00           C
ATOM   2333 HG21 ILE A 734      49.270  57.210  55.310  1.00  0.00           H
ATOM   2334 HG22 ILE A 734      50.870  57.850  55.660  1.00  0.00           H
ATOM   2335 HG23 ILE A 734      50.620  56.110  55.080  1.00  0.00           H
ATOM   2336  CG1 ILE A 734      49.620  59.110  53.440  1.00  0.00           C
ATOM   2337 HG11 ILE A 734      49.710  59.360  52.350  1.00  0.00           H
ATOM   2338 HG12 ILE A 734      50.180  59.830  54.060  1.00  0.00           H
ATOM   2339  CD  ILE A 734      48.140  59.160  53.870  1.00  0.00           C
ATOM   2340  HD1 ILE A 734      48.080  58.650  54.850  1.00  0.00           H
ATOM   2341  HD2 ILE A 734      47.520  58.710  53.070  1.00  0.00           H
ATOM   2342  HD3 ILE A 734      47.880  60.230  54.030  1.00  0.00           H
ATOM   2343  C   ILE A 734      52.680  56.660  53.410  1.00  0.00           C
ATOM   2344  O   ILE A 734      53.360  56.610  54.420  1.00  0.00           O
ATOM   2345  N   PHE A 735      52.850  55.680  52.470  1.00  0.00           N
ATOM   2346  HN  PHE A 735      52.250  55.600  51.670  1.00  0.00           H
ATOM   2347  CA  PHE A 735      53.720  54.630  52.650  1.00  0.00           C
ATOM   2348  HA  PHE A 735      53.490  53.980  53.480  1.00  0.00           H
ATOM   2349  CB  PHE A 735      53.730  53.650  51.390  1.00  0.00           C
ATOM   2350  HB1 PHE A 735      54.650  53.070  51.600  1.00  0.00           H
ATOM   2351  HB2 PHE A 735      53.690  54.200  50.420  1.00  0.00           H
ATOM   2352  CG  PHE A 735      52.500  52.630  51.370  1.00  0.00           C
ATOM   2353  CD1 PHE A 735      51.220  52.990  51.760  1.00  0.00           C
ATOM   2354  HD1 PHE A 735      51.060  54.020  52.020  1.00  0.00           H
ATOM   2355  CE1 PHE A 735      50.220  52.090  51.720  1.00  0.00           C
ATOM   2356  HE1 PHE A 735      49.210  52.410  51.910  1.00  0.00           H
ATOM   2357  CZ  PHE A 735      50.400  50.750  51.360  1.00  0.00           C
ATOM   2358  HZ  PHE A 735      49.590  50.040  51.330  1.00  0.00           H
ATOM   2359  CD2 PHE A 735      52.760  51.270  51.190  1.00  0.00           C
ATOM   2360  HD2 PHE A 735      53.780  51.000  51.030  1.00  0.00           H
ATOM   2361  CE2 PHE A 735      51.700  50.330  51.120  1.00  0.00           C
ATOM   2362  HE2 PHE A 735      51.900  49.280  50.920  1.00  0.00           H
ATOM   2363  C   PHE A 735      55.150  55.120  52.920  1.00  0.00           C
ATOM   2364  O   PHE A 735      55.900  54.610  53.730  1.00  0.00           O
ATOM   2365  N   ILE A 736      55.660  56.120  52.220  1.00  0.00           N
ATOM   2366  HN  ILE A 736      54.990  56.530  51.610  1.00  0.00           H
ATOM   2367  CA  ILE A 736      56.940  56.740  52.410  1.00  0.00           C
ATOM   2368  HA  ILE A 736      57.590  55.920  52.660  1.00  0.00           H
ATOM   2369  CB  ILE A 736      57.380  57.450  51.180  1.00  0.00           C
ATOM   2370  HB  ILE A 736      56.680  58.300  50.970  1.00  0.00           H
ATOM   2371  CG2 ILE A 736      58.740  58.210  51.470  1.00  0.00           C
ATOM   2372 HG21 ILE A 736      58.720  58.960  52.280  1.00  0.00           H
ATOM   2373 HG22 ILE A 736      59.230  58.670  50.580  1.00  0.00           H
ATOM   2374 HG23 ILE A 736      59.570  57.560  51.800  1.00  0.00           H
ATOM   2375  CG1 ILE A 736      57.520  56.470  49.950  1.00  0.00           C
ATOM   2376 HG11 ILE A 736      56.530  55.950  49.860  1.00  0.00           H
ATOM   2377 HG12 ILE A 736      58.290  55.710  50.190  1.00  0.00           H
ATOM   2378  CD  ILE A 736      57.760  57.180  48.560  1.00  0.00           C
ATOM   2379  HD1 ILE A 736      57.740  56.450  47.710  1.00  0.00           H
ATOM   2380  HD2 ILE A 736      58.770  57.620  48.600  1.00  0.00           H
ATOM   2381  HD3 ILE A 736      56.970  57.960  48.530  1.00  0.00           H
ATOM   2382  C   ILE A 736      56.960  57.550  53.690  1.00  0.00           C
ATOM   2383  O   ILE A 736      57.860  57.430  54.520  1.00  0.00           O
ATOM   2384  N   TYR A 737      56.000  58.410  53.860  1.00  0.00           N
ATOM   2385  HN  TYR A 737      55.340  58.360  53.100  1.00  0.00           H
ATOM   2386  CA  TYR A 737      55.870  59.360  54.970  1.00  0.00           C
ATOM   2387  HA  TYR A 737      56.820  59.900  54.970  1.00  0.00           H
ATOM   2388  CB  TYR A 737      54.610  60.320  54.740  1.00  0.00           C
ATOM   2389  HB1 TYR A 737      53.600  59.870  54.600  1.00  0.00           H
ATOM   2390  HB2 TYR A 737      54.670  60.920  53.810  1.00  0.00           H
ATOM   2391  CG  TYR A 737      54.370  61.230  55.980  1.00  0.00           C
ATOM   2392  CD1 TYR A 737      53.380  60.810  56.870  1.00  0.00           C
ATOM   2393  HD1 TYR A 737      52.740  59.960  56.690  1.00  0.00           H
ATOM   2394  CE1 TYR A 737      53.250  61.510  58.070  1.00  0.00           C
ATOM   2395  HE1 TYR A 737      52.530  61.210  58.820  1.00  0.00           H
ATOM   2396  CZ  TYR A 737      54.000  62.630  58.350  1.00  0.00           C
ATOM   2397  OH  TYR A 737      53.820  63.360  59.540  1.00  0.00           O
ATOM   2398  HH  TYR A 737      53.320  62.840  60.170  1.00  0.00           H
ATOM   2399  CD2 TYR A 737      55.200  62.330  56.310  1.00  0.00           C
ATOM   2400  HD2 TYR A 737      56.060  62.590  55.700  1.00  0.00           H
ATOM   2401  CE2 TYR A 737      55.020  63.060  57.530  1.00  0.00           C
ATOM   2402  HE2 TYR A 737      55.590  63.930  57.790  1.00  0.00           H
ATOM   2403  C   TYR A 737      55.850  58.670  56.340  1.00  0.00           C
ATOM   2404  O   TYR A 737      56.560  59.090  57.270  1.00  0.00           O
ATOM   2405  N   GLU A 738      55.050  57.580  56.510  1.00  0.00           N
ATOM   2406  HN  GLU A 738      54.410  57.280  55.810  1.00  0.00           H
ATOM   2407  CA  GLU A 738      54.890  56.940  57.840  1.00  0.00           C
ATOM   2408  HA  GLU A 738      54.700  57.650  58.630  1.00  0.00           H
ATOM   2409  CB  GLU A 738      53.750  55.870  57.980  1.00  0.00           C
ATOM   2410  HB1 GLU A 738      53.960  55.260  58.870  1.00  0.00           H
ATOM   2411  HB2 GLU A 738      53.930  55.130  57.170  1.00  0.00           H
ATOM   2412  CG  GLU A 738      52.340  56.510  57.870  1.00  0.00           C
ATOM   2413  HG1 GLU A 738      52.120  56.630  56.780  1.00  0.00           H
ATOM   2414  HG2 GLU A 738      52.380  57.520  58.340  1.00  0.00           H
ATOM   2415  CD  GLU A 738      51.160  55.710  58.480  1.00  0.00           C
ATOM   2416  OE1 GLU A 738      50.350  56.320  59.240  1.00  0.00           O
ATOM   2417  OE2 GLU A 738      50.940  54.500  58.200  1.00  0.00           O
ATOM   2418  C   GLU A 738      56.190  56.230  58.160  1.00  0.00           C
ATOM   2419  O   GLU A 738      56.520  56.190  59.340  1.00  0.00           O
ATOM   2420  N   ALA A 739      56.970  55.730  57.160  1.00  0.00           N
ATOM   2421  HN  ALA A 739      56.670  55.820  56.210  1.00  0.00           H
ATOM   2422  CA  ALA A 739      58.320  55.240  57.310  1.00  0.00           C
ATOM   2423  HA  ALA A 739      58.250  54.480  58.070  1.00  0.00           H
ATOM   2424  CB  ALA A 739      58.690  54.510  56.000  1.00  0.00           C
ATOM   2425  HB1 ALA A 739      58.560  55.190  55.130  1.00  0.00           H
ATOM   2426  HB2 ALA A 739      57.940  53.730  55.790  1.00  0.00           H
ATOM   2427  HB3 ALA A 739      59.690  54.030  55.920  1.00  0.00           H
ATOM   2428  C   ALA A 739      59.240  56.340  57.750  1.00  0.00           C
ATOM   2429  O   ALA A 739      59.950  56.030  58.700  1.00  0.00           O
ATOM   2430  N   LEU A 740      59.180  57.550  57.260  1.00  0.00           N
ATOM   2431  HN  LEU A 740      58.590  57.780  56.490  1.00  0.00           H
ATOM   2432  CA  LEU A 740      59.950  58.630  57.740  1.00  0.00           C
ATOM   2433  HA  LEU A 740      60.980  58.360  57.900  1.00  0.00           H
ATOM   2434  CB  LEU A 740      60.180  59.660  56.640  1.00  0.00           C
ATOM   2435  HB1 LEU A 740      60.970  60.400  56.880  1.00  0.00           H
ATOM   2436  HB2 LEU A 740      59.270  60.290  56.570  1.00  0.00           H
ATOM   2437  CG  LEU A 740      60.680  59.180  55.270  1.00  0.00           C
ATOM   2438  HG  LEU A 740      60.060  58.290  55.010  1.00  0.00           H
ATOM   2439  CD1 LEU A 740      60.270  60.260  54.220  1.00  0.00           C
ATOM   2440 HD11 LEU A 740      59.190  60.540  54.300  1.00  0.00           H
ATOM   2441 HD12 LEU A 740      60.560  59.970  53.190  1.00  0.00           H
ATOM   2442 HD13 LEU A 740      60.780  61.230  54.380  1.00  0.00           H
ATOM   2443  CD2 LEU A 740      62.200  58.790  55.340  1.00  0.00           C
ATOM   2444 HD21 LEU A 740      62.790  59.720  55.490  1.00  0.00           H
ATOM   2445 HD22 LEU A 740      62.580  58.250  54.440  1.00  0.00           H
ATOM   2446 HD23 LEU A 740      62.420  58.170  56.240  1.00  0.00           H
ATOM   2447  C   LEU A 740      59.500  59.260  59.090  1.00  0.00           C
ATOM   2448  O   LEU A 740      60.320  59.630  59.900  1.00  0.00           O
ATOM   2449  N   GLU A 741      58.220  59.410  59.340  1.00  0.00           N
ATOM   2450  HN  GLU A 741      57.480  59.190  58.720  1.00  0.00           H
ATOM   2451  CA  GLU A 741      57.720  59.920  60.640  1.00  0.00           C
ATOM   2452  HA  GLU A 741      58.160  60.860  60.920  1.00  0.00           H
ATOM   2453  CB  GLU A 741      56.180  60.130  60.470  1.00  0.00           C
ATOM   2454  HB1 GLU A 741      55.780  59.200  60.030  1.00  0.00           H
ATOM   2455  HB2 GLU A 741      56.010  60.870  59.670  1.00  0.00           H
ATOM   2456  CG  GLU A 741      55.330  60.530  61.680  1.00  0.00           C
ATOM   2457  HG1 GLU A 741      55.530  61.590  61.940  1.00  0.00           H
ATOM   2458  HG2 GLU A 741      55.560  59.940  62.600  1.00  0.00           H
ATOM   2459  CD  GLU A 741      53.820  60.490  61.500  1.00  0.00           C
ATOM   2460  OE1 GLU A 741      53.240  61.650  61.600  1.00  0.00           O
ATOM   2461  OE2 GLU A 741      53.280  59.430  61.200  1.00  0.00           O
ATOM   2462  C   GLU A 741      57.950  58.880  61.770  1.00  0.00           C
ATOM   2463  O   GLU A 741      58.270  59.260  62.920  1.00  0.00           O
ATOM   2464  N   LYS A 742      58.030  57.500  61.510  1.00  0.00           N
ATOM   2465  HN  LYS A 742      57.630  57.180  60.650  1.00  0.00           H
ATOM   2466  CA  LYS A 742      58.600  56.620  62.480  1.00  0.00           C
ATOM   2467  HA  LYS A 742      58.270  56.850  63.480  1.00  0.00           H
ATOM   2468  CB  LYS A 742      58.060  55.150  62.160  1.00  0.00           C
ATOM   2469  HB1 LYS A 742      58.280  54.910  61.080  1.00  0.00           H
ATOM   2470  HB2 LYS A 742      56.960  55.270  62.080  1.00  0.00           H
ATOM   2471  CG  LYS A 742      58.480  54.110  63.120  1.00  0.00           C
ATOM   2472  HG1 LYS A 742      59.560  53.870  63.020  1.00  0.00           H
ATOM   2473  HG2 LYS A 742      57.910  53.280  62.640  1.00  0.00           H
ATOM   2474  CD  LYS A 742      58.150  54.190  64.620  1.00  0.00           C
ATOM   2475  HD1 LYS A 742      58.790  54.990  65.060  1.00  0.00           H
ATOM   2476  HD2 LYS A 742      58.610  53.270  65.030  1.00  0.00           H
ATOM   2477  CE  LYS A 742      56.640  54.400  64.930  1.00  0.00           C
ATOM   2478  HE1 LYS A 742      56.040  53.630  64.390  1.00  0.00           H
ATOM   2479  HE2 LYS A 742      56.290  55.420  64.660  1.00  0.00           H
ATOM   2480  NZ  LYS A 742      56.340  54.200  66.340  1.00  0.00           N
ATOM   2481  HZ1 LYS A 742      56.630  53.230  66.570  1.00  0.00           H
ATOM   2482  HZ2 LYS A 742      55.300  54.160  66.450  1.00  0.00           H
ATOM   2483  HZ3 LYS A 742      56.760  54.910  66.970  1.00  0.00           H
ATOM   2484  C   LYS A 742      60.090  56.760  62.660  1.00  0.00           C
ATOM   2485  O   LYS A 742      60.720  56.460  63.720  1.00  0.00           O
ATOM   2486  N   LEU A 743      60.790  57.270  61.590  1.00  0.00           N
ATOM   2487  HN  LEU A 743      60.350  57.670  60.790  1.00  0.00           H
ATOM   2488  CA  LEU A 743      62.210  57.390  61.720  1.00  0.00           C
ATOM   2489  HA  LEU A 743      62.650  56.470  62.060  1.00  0.00           H
ATOM   2490  CB  LEU A 743      62.830  57.670  60.330  1.00  0.00           C
ATOM   2491  HB1 LEU A 743      62.550  58.670  59.920  1.00  0.00           H
ATOM   2492  HB2 LEU A 743      62.520  56.830  59.670  1.00  0.00           H
ATOM   2493  CG  LEU A 743      64.360  57.820  60.270  1.00  0.00           C
ATOM   2494  HG  LEU A 743      64.610  58.790  60.770  1.00  0.00           H
ATOM   2495  CD1 LEU A 743      65.180  56.750  61.010  1.00  0.00           C
ATOM   2496 HD11 LEU A 743      65.100  55.760  60.500  1.00  0.00           H
ATOM   2497 HD12 LEU A 743      64.910  56.770  62.080  1.00  0.00           H
ATOM   2498 HD13 LEU A 743      66.260  56.970  61.120  1.00  0.00           H
ATOM   2499  CD2 LEU A 743      64.830  57.890  58.810  1.00  0.00           C
ATOM   2500 HD21 LEU A 743      64.820  56.860  58.370  1.00  0.00           H
ATOM   2501 HD22 LEU A 743      65.860  58.290  58.860  1.00  0.00           H
ATOM   2502 HD23 LEU A 743      64.200  58.540  58.180  1.00  0.00           H
ATOM   2503  C   LEU A 743      62.680  58.470  62.760  1.00  0.00           C
ATOM   2504  O   LEU A 743      63.520  58.170  63.560  1.00  0.00           O
ATOM   2505  N   PHE A 744      62.020  59.620  62.860  1.00  0.00           N
ATOM   2506  HN  PHE A 744      61.350  59.750  62.130  1.00  0.00           H
ATOM   2507  CA  PHE A 744      62.200  60.610  63.950  1.00  0.00           C
ATOM   2508  HA  PHE A 744      63.250  60.790  64.160  1.00  0.00           H
ATOM   2509  CB  PHE A 744      61.480  62.030  63.580  1.00  0.00           C
ATOM   2510  HB1 PHE A 744      61.400  62.710  64.470  1.00  0.00           H
ATOM   2511  HB2 PHE A 744      60.440  61.800  63.300  1.00  0.00           H
ATOM   2512  CG  PHE A 744      62.280  62.730  62.450  1.00  0.00           C
ATOM   2513  CD1 PHE A 744      63.280  63.740  62.670  1.00  0.00           C
ATOM   2514  HD1 PHE A 744      63.720  63.930  63.640  1.00  0.00           H
ATOM   2515  CE1 PHE A 744      63.860  64.430  61.580  1.00  0.00           C
ATOM   2516  HE1 PHE A 744      64.560  65.210  61.810  1.00  0.00           H
ATOM   2517  CZ  PHE A 744      63.480  64.110  60.280  1.00  0.00           C
ATOM   2518  HZ  PHE A 744      63.890  64.650  59.440  1.00  0.00           H
ATOM   2519  CD2 PHE A 744      61.940  62.390  61.130  1.00  0.00           C
ATOM   2520  HD2 PHE A 744      61.250  61.570  60.990  1.00  0.00           H
ATOM   2521  CE2 PHE A 744      62.520  63.110  60.120  1.00  0.00           C
ATOM   2522  HE2 PHE A 744      62.240  62.710  59.150  1.00  0.00           H
ATOM   2523  C   PHE A 744      61.660  60.080  65.260  1.00  0.00           C
ATOM   2524  O   PHE A 744      62.180  60.420  66.350  1.00  0.00           O
ATOM   2525  N   ASP A 745      60.570  59.240  65.270  1.00  0.00           N
ATOM   2526  HN  ASP A 745      59.890  59.210  64.540  1.00  0.00           H
ATOM   2527  CA  ASP A 745      60.120  58.590  66.410  1.00  0.00           C
ATOM   2528  HA  ASP A 745      59.970  59.370  67.140  1.00  0.00           H
ATOM   2529  CB  ASP A 745      58.820  57.750  66.140  1.00  0.00           C
ATOM   2530  HB1 ASP A 745      59.040  56.830  65.540  1.00  0.00           H
ATOM   2531  HB2 ASP A 745      58.140  58.410  65.560  1.00  0.00           H
ATOM   2532  CG  ASP A 745      58.110  57.450  67.480  1.00  0.00           C
ATOM   2533  OD1 ASP A 745      58.050  58.370  68.340  1.00  0.00           O
ATOM   2534  OD2 ASP A 745      57.580  56.380  67.700  1.00  0.00           O
ATOM   2535  C   ASP A 745      61.150  57.610  67.100  1.00  0.00           C
ATOM   2536  O   ASP A 745      61.390  57.600  68.290  1.00  0.00           O
ATOM   2537  N   LEU A 746      61.780  56.760  66.280  1.00  0.00           N
ATOM   2538  HN  LEU A 746      61.420  56.670  65.350  1.00  0.00           H
ATOM   2539  CA  LEU A 746      62.860  55.870  66.690  1.00  0.00           C
ATOM   2540  HA  LEU A 746      62.530  55.250  67.500  1.00  0.00           H
ATOM   2541  CB  LEU A 746      63.340  54.950  65.520  1.00  0.00           C
ATOM   2542  HB1 LEU A 746      64.260  54.450  65.870  1.00  0.00           H
ATOM   2543  HB2 LEU A 746      63.460  55.500  64.570  1.00  0.00           H
ATOM   2544  CG  LEU A 746      62.350  53.830  65.170  1.00  0.00           C
ATOM   2545  HG  LEU A 746      61.410  54.200  64.700  1.00  0.00           H
ATOM   2546  CD1 LEU A 746      62.910  52.900  64.070  1.00  0.00           C
ATOM   2547 HD11 LEU A 746      62.310  52.080  63.630  1.00  0.00           H
ATOM   2548 HD12 LEU A 746      63.800  52.430  64.540  1.00  0.00           H
ATOM   2549 HD13 LEU A 746      63.260  53.530  63.240  1.00  0.00           H
ATOM   2550  CD2 LEU A 746      61.820  53.000  66.420  1.00  0.00           C
ATOM   2551 HD21 LEU A 746      62.650  52.570  67.020  1.00  0.00           H
ATOM   2552 HD22 LEU A 746      61.390  52.080  65.950  1.00  0.00           H
ATOM   2553 HD23 LEU A 746      61.100  53.530  67.070  1.00  0.00           H
ATOM   2554  C   LEU A 746      64.080  56.590  67.300  1.00  0.00           C
ATOM   2555  O   LEU A 746      64.650  56.140  68.260  1.00  0.00           O
ATOM   2556  N   GLY A 747      64.440  57.670  66.600  1.00  0.00           N
ATOM   2557  HN  GLY A 747      63.990  57.820  65.730  1.00  0.00           H
ATOM   2558  CA  GLY A 747      65.400  58.720  67.020  1.00  0.00           C
ATOM   2559  HA1 GLY A 747      65.250  59.530  66.330  1.00  0.00           H
ATOM   2560  HA2 GLY A 747      66.410  58.390  67.190  1.00  0.00           H
ATOM   2561  C   GLY A 747      65.050  59.390  68.270  1.00  0.00           C
ATOM   2562  O   GLY A 747      66.050  59.700  68.960  1.00  0.00           O
ATOM   2563  N   GLU A 748      63.790  59.740  68.530  1.00  0.00           N
ATOM   2564  HN  GLU A 748      63.080  59.920  67.860  1.00  0.00           H
ATOM   2565  CA  GLU A 748      63.490  60.170  69.860  1.00  0.00           C
ATOM   2566  HA  GLU A 748      64.240  60.910  70.110  1.00  0.00           H
ATOM   2567  CB  GLU A 748      62.130  60.830  69.710  1.00  0.00           C
ATOM   2568  HB1 GLU A 748      61.450  60.110  69.190  1.00  0.00           H
ATOM   2569  HB2 GLU A 748      62.150  61.630  68.940  1.00  0.00           H
ATOM   2570  CG  GLU A 748      61.660  61.300  71.080  1.00  0.00           C
ATOM   2571  HG1 GLU A 748      62.240  62.200  71.380  1.00  0.00           H
ATOM   2572  HG2 GLU A 748      61.720  60.570  71.920  1.00  0.00           H
ATOM   2573  CD  GLU A 748      60.150  61.800  71.040  1.00  0.00           C
ATOM   2574  OE1 GLU A 748      59.490  61.400  70.100  1.00  0.00           O
ATOM   2575  OE2 GLU A 748      59.730  62.370  72.100  1.00  0.00           O
ATOM   2576  C   GLU A 748      63.560  59.090  70.940  1.00  0.00           C
ATOM   2577  O   GLU A 748      64.330  59.200  71.930  1.00  0.00           O
ATOM   2578  N   THR A 749      62.950  57.940  70.670  1.00  0.00           N
ATOM   2579  HN  THR A 749      62.510  57.930  69.780  1.00  0.00           H
ATOM   2580  CA  THR A 749      62.820  56.850  71.530  1.00  0.00           C
ATOM   2581  HA  THR A 749      62.370  57.240  72.440  1.00  0.00           H
ATOM   2582  CB  THR A 749      61.910  55.770  71.010  1.00  0.00           C
ATOM   2583  HB  THR A 749      62.190  55.400  70.000  1.00  0.00           H
ATOM   2584  OG1 THR A 749      60.630  56.300  70.860  1.00  0.00           O
ATOM   2585  HG1 THR A 749      60.710  56.990  70.210  1.00  0.00           H
ATOM   2586  CG2 THR A 749      61.770  54.540  71.990  1.00  0.00           C
ATOM   2587 HG21 THR A 749      61.480  54.880  73.010  1.00  0.00           H
ATOM   2588 HG22 THR A 749      62.710  53.940  72.030  1.00  0.00           H
ATOM   2589 HG23 THR A 749      60.930  53.940  71.580  1.00  0.00           H
ATOM   2590  C   THR A 749      64.150  56.260  71.980  1.00  0.00           C
ATOM   2591  O   THR A 749      64.440  56.000  73.130  1.00  0.00           O
ATOM   2592  N   TYR A 750      65.030  55.900  71.010  1.00  0.00           N
ATOM   2593  HN  TYR A 750      64.890  55.960  70.030  1.00  0.00           H
ATOM   2594  CA  TYR A 750      66.290  55.280  71.290  1.00  0.00           C
ATOM   2595  HA  TYR A 750      66.220  54.840  72.280  1.00  0.00           H
ATOM   2596  CB  TYR A 750      66.620  54.170  70.300  1.00  0.00           C
ATOM   2597  HB1 TYR A 750      67.630  53.740  70.530  1.00  0.00           H
ATOM   2598  HB2 TYR A 750      66.710  54.650  69.310  1.00  0.00           H
ATOM   2599  CG  TYR A 750      65.620  53.060  70.360  1.00  0.00           C
ATOM   2600  CD1 TYR A 750      65.030  52.560  69.200  1.00  0.00           C
ATOM   2601  HD1 TYR A 750      65.350  52.940  68.240  1.00  0.00           H
ATOM   2602  CE1 TYR A 750      64.040  51.580  69.270  1.00  0.00           C
ATOM   2603  HE1 TYR A 750      63.500  51.260  68.400  1.00  0.00           H
ATOM   2604  CZ  TYR A 750      63.640  51.080  70.540  1.00  0.00           C
ATOM   2605  OH  TYR A 750      62.670  50.070  70.730  1.00  0.00           O
ATOM   2606  HH  TYR A 750      63.040  49.620  71.490  1.00  0.00           H
ATOM   2607  CD2 TYR A 750      65.360  52.390  71.570  1.00  0.00           C
ATOM   2608  HD2 TYR A 750      65.940  52.630  72.450  1.00  0.00           H
ATOM   2609  CE2 TYR A 750      64.330  51.420  71.680  1.00  0.00           C
ATOM   2610  HE2 TYR A 750      64.120  50.880  72.590  1.00  0.00           H
ATOM   2611  C   TYR A 750      67.530  56.210  71.410  1.00  0.00           C
ATOM   2612  O   TYR A 750      67.710  57.120  70.560  1.00  0.00           O
ATOM   2613  N   ALA A 751      68.350  56.090  72.480  1.00  0.00           N
ATOM   2614  HN  ALA A 751      68.260  55.360  73.150  1.00  0.00           H
ATOM   2615  CA  ALA A 751      69.650  56.760  72.470  1.00  0.00           C
ATOM   2616  HA  ALA A 751      69.600  57.810  72.200  1.00  0.00           H
ATOM   2617  CB  ALA A 751      70.270  56.700  73.920  1.00  0.00           C
ATOM   2618  HB1 ALA A 751      70.260  55.630  74.240  1.00  0.00           H
ATOM   2619  HB2 ALA A 751      69.620  57.240  74.640  1.00  0.00           H
ATOM   2620  HB3 ALA A 751      71.300  57.090  73.960  1.00  0.00           H
ATOM   2621  C   ALA A 751      70.670  56.140  71.560  1.00  0.00           C
ATOM   2622  O   ALA A 751      70.560  54.970  71.320  1.00  0.00           O
ATOM   2623  N   PHE A 752      71.630  56.890  71.010  1.00  0.00           N
ATOM   2624  HN  PHE A 752      71.800  57.850  71.240  1.00  0.00           H
ATOM   2625  CA  PHE A 752      72.750  56.320  70.250  1.00  0.00           C
ATOM   2626  HA  PHE A 752      72.270  55.570  69.650  1.00  0.00           H
ATOM   2627  CB  PHE A 752      73.370  57.540  69.460  1.00  0.00           C
ATOM   2628  HB1 PHE A 752      73.980  58.120  70.180  1.00  0.00           H
ATOM   2629  HB2 PHE A 752      72.510  58.080  68.980  1.00  0.00           H
ATOM   2630  CG  PHE A 752      74.300  57.280  68.340  1.00  0.00           C
ATOM   2631  CD1 PHE A 752      75.670  57.600  68.290  1.00  0.00           C
ATOM   2632  HD1 PHE A 752      76.040  58.130  69.160  1.00  0.00           H
ATOM   2633  CE1 PHE A 752      76.500  57.330  67.250  1.00  0.00           C
ATOM   2634  HE1 PHE A 752      77.550  57.560  67.280  1.00  0.00           H
ATOM   2635  CZ  PHE A 752      75.950  56.880  66.090  1.00  0.00           C
ATOM   2636  HZ  PHE A 752      76.530  56.700  65.190  1.00  0.00           H
ATOM   2637  CD2 PHE A 752      73.780  56.770  67.140  1.00  0.00           C
ATOM   2638  HD2 PHE A 752      72.710  56.590  67.080  1.00  0.00           H
ATOM   2639  CE2 PHE A 752      74.590  56.650  65.960  1.00  0.00           C
ATOM   2640  HE2 PHE A 752      74.150  56.320  65.030  1.00  0.00           H
ATOM   2641  C   PHE A 752      73.890  55.680  71.040  1.00  0.00           C
ATOM   2642  O   PHE A 752      74.130  56.160  72.130  1.00  0.00           O
ATOM   2643  N   PRO A 822      74.740  54.770  70.620  1.00  0.00           N
ATOM   2644  CD  PRO A 822      76.060  54.500  71.260  1.00  0.00           C
ATOM   2645  HD1 PRO A 822      75.930  53.950  72.220  1.00  0.00           H
ATOM   2646  HD2 PRO A 822      76.660  55.430  71.360  1.00  0.00           H
ATOM   2647  CA  PRO A 822      74.600  54.080  69.310  1.00  0.00           C
ATOM   2648  HA  PRO A 822      74.150  54.720  68.560  1.00  0.00           H
ATOM   2649  CB  PRO A 822      76.030  53.700  68.980  1.00  0.00           C
ATOM   2650  HB1 PRO A 822      76.540  54.500  68.390  1.00  0.00           H
ATOM   2651  HB2 PRO A 822      76.170  52.740  68.450  1.00  0.00           H
ATOM   2652  CG  PRO A 822      76.790  53.480  70.350  1.00  0.00           C
ATOM   2653  HG1 PRO A 822      76.690  52.430  70.700  1.00  0.00           H
ATOM   2654  HG2 PRO A 822      77.850  53.790  70.320  1.00  0.00           H
ATOM   2655  C   PRO A 822      73.600  52.950  69.450  1.00  0.00           C
ATOM   2656  O   PRO A 822      72.580  53.000  68.810  1.00  0.00           O
ATOM   2657  N   ASP A 823      73.910  51.900  70.280  1.00  0.00           N
ATOM   2658  HN  ASP A 823      74.810  51.890  70.720  1.00  0.00           H
ATOM   2659  CA  ASP A 823      72.940  50.970  70.890  1.00  0.00           C
ATOM   2660  HA  ASP A 823      73.510  50.040  70.880  1.00  0.00           H
ATOM   2661  CB  ASP A 823      72.450  51.520  72.290  1.00  0.00           C
ATOM   2662  HB1 ASP A 823      71.820  50.840  72.890  1.00  0.00           H
ATOM   2663  HB2 ASP A 823      72.020  52.520  72.150  1.00  0.00           H
ATOM   2664  CG  ASP A 823      73.710  51.700  73.140  1.00  0.00           C
ATOM   2665  OD1 ASP A 823      73.810  52.580  73.970  1.00  0.00           O
ATOM   2666  OD2 ASP A 823      74.680  50.830  73.000  1.00  0.00           O
ATOM   2667  C   ASP A 823      71.690  50.520  70.100  1.00  0.00           C
ATOM   2668  O   ASP A 823      71.770  50.040  68.970  1.00  0.00           O
ATOM   2669  N   VAL A 824      70.480  50.640  70.660  1.00  0.00           N
ATOM   2670  HN  VAL A 824      70.400  51.040  71.570  1.00  0.00           H
ATOM   2671  CA  VAL A 824      69.250  50.170  69.990  1.00  0.00           C
ATOM   2672  HA  VAL A 824      69.400  49.170  69.590  1.00  0.00           H
ATOM   2673  CB  VAL A 824      68.080  50.120  70.900  1.00  0.00           C
ATOM   2674  HB  VAL A 824      67.870  51.150  71.250  1.00  0.00           H
ATOM   2675  CG1 VAL A 824      66.870  49.450  70.220  1.00  0.00           C
ATOM   2676 HG11 VAL A 824      66.170  49.120  71.010  1.00  0.00           H
ATOM   2677 HG12 VAL A 824      67.190  48.530  69.700  1.00  0.00           H
ATOM   2678 HG13 VAL A 824      66.210  49.930  69.470  1.00  0.00           H
ATOM   2679  CG2 VAL A 824      68.580  49.250  72.030  1.00  0.00           C
ATOM   2680 HG21 VAL A 824      68.910  48.260  71.670  1.00  0.00           H
ATOM   2681 HG22 VAL A 824      67.800  49.130  72.820  1.00  0.00           H
ATOM   2682 HG23 VAL A 824      69.440  49.700  72.560  1.00  0.00           H
ATOM   2683  C   VAL A 824      68.960  51.040  68.800  1.00  0.00           C
ATOM   2684  O   VAL A 824      68.450  50.570  67.800  1.00  0.00           O
ATOM   2685  N   LEU A 825      69.280  52.350  68.790  1.00  0.00           N
ATOM   2686  HN  LEU A 825      69.700  52.750  69.600  1.00  0.00           H
ATOM   2687  CA  LEU A 825      69.040  53.250  67.680  1.00  0.00           C
ATOM   2688  HA  LEU A 825      67.970  53.100  67.550  1.00  0.00           H
ATOM   2689  CB  LEU A 825      69.290  54.700  68.070  1.00  0.00           C
ATOM   2690  HB1 LEU A 825      70.340  54.820  68.410  1.00  0.00           H
ATOM   2691  HB2 LEU A 825      68.790  55.050  69.000  1.00  0.00           H
ATOM   2692  CG  LEU A 825      68.900  55.730  66.940  1.00  0.00           C
ATOM   2693  HG  LEU A 825      69.450  55.520  65.990  1.00  0.00           H
ATOM   2694  CD1 LEU A 825      67.450  55.800  66.730  1.00  0.00           C
ATOM   2695 HD11 LEU A 825      66.920  54.860  66.480  1.00  0.00           H
ATOM   2696 HD12 LEU A 825      67.120  56.630  66.060  1.00  0.00           H
ATOM   2697 HD13 LEU A 825      66.960  56.130  67.670  1.00  0.00           H
ATOM   2698  CD2 LEU A 825      69.370  57.140  67.290  1.00  0.00           C
ATOM   2699 HD21 LEU A 825      69.490  57.710  66.340  1.00  0.00           H
ATOM   2700 HD22 LEU A 825      70.370  57.160  67.760  1.00  0.00           H
ATOM   2701 HD23 LEU A 825      68.700  57.710  67.970  1.00  0.00           H
ATOM   2702  C   LEU A 825      69.770  52.920  66.350  1.00  0.00           C
ATOM   2703  O   LEU A 825      69.190  52.890  65.320  1.00  0.00           O
ATOM   2704  N   PHE A 826      71.090  52.630  66.440  1.00  0.00           N
ATOM   2705  HN  PHE A 826      71.570  52.720  67.310  1.00  0.00           H
ATOM   2706  CA  PHE A 826      71.920  52.230  65.320  1.00  0.00           C
ATOM   2707  HA  PHE A 826      71.810  53.050  64.640  1.00  0.00           H
ATOM   2708  CB  PHE A 826      73.360  51.940  65.880  1.00  0.00           C
ATOM   2709  HB1 PHE A 826      73.280  51.150  66.650  1.00  0.00           H
ATOM   2710  HB2 PHE A 826      73.750  52.790  66.480  1.00  0.00           H
ATOM   2711  CG  PHE A 826      74.410  51.460  64.890  1.00  0.00           C
ATOM   2712  CD1 PHE A 826      74.350  50.130  64.340  1.00  0.00           C
ATOM   2713  HD1 PHE A 826      73.570  49.450  64.650  1.00  0.00           H
ATOM   2714  CE1 PHE A 826      75.310  49.800  63.350  1.00  0.00           C
ATOM   2715  HE1 PHE A 826      75.220  48.880  62.810  1.00  0.00           H
ATOM   2716  CZ  PHE A 826      76.190  50.770  62.840  1.00  0.00           C
ATOM   2717  HZ  PHE A 826      76.800  50.600  61.970  1.00  0.00           H
ATOM   2718  CD2 PHE A 826      75.340  52.360  64.430  1.00  0.00           C
ATOM   2719  HD2 PHE A 826      75.400  53.320  64.890  1.00  0.00           H
ATOM   2720  CE2 PHE A 826      76.250  52.040  63.410  1.00  0.00           C
ATOM   2721  HE2 PHE A 826      76.970  52.800  63.160  1.00  0.00           H
ATOM   2722  C   PHE A 826      71.320  50.950  64.720  1.00  0.00           C
ATOM   2723  O   PHE A 826      71.180  50.840  63.500  1.00  0.00           O
ATOM   2724  N   TRP A 827      71.000  49.970  65.600  1.00  0.00           N
ATOM   2725  HN  TRP A 827      71.200  50.140  66.560  1.00  0.00           H
ATOM   2726  CA  TRP A 827      70.660  48.620  65.080  1.00  0.00           C
ATOM   2727  HA  TRP A 827      71.320  48.310  64.290  1.00  0.00           H
ATOM   2728  CB  TRP A 827      70.790  47.610  66.220  1.00  0.00           C
ATOM   2729  HB1 TRP A 827      70.300  46.640  65.990  1.00  0.00           H
ATOM   2730  HB2 TRP A 827      70.250  47.990  67.110  1.00  0.00           H
ATOM   2731  CG  TRP A 827      72.170  47.230  66.510  1.00  0.00           C
ATOM   2732  CD1 TRP A 827      72.850  47.320  67.700  1.00  0.00           C
ATOM   2733  HD1 TRP A 827      72.430  47.780  68.580  1.00  0.00           H
ATOM   2734  NE1 TRP A 827      74.130  46.940  67.530  1.00  0.00           N
ATOM   2735  HE1 TRP A 827      74.870  46.930  68.150  1.00  0.00           H
ATOM   2736  CE2 TRP A 827      74.390  46.540  66.220  1.00  0.00           C
ATOM   2737  CD2 TRP A 827      73.140  46.710  65.520  1.00  0.00           C
ATOM   2738  CE3 TRP A 827      73.060  46.330  64.170  1.00  0.00           C
ATOM   2739  HE3 TRP A 827      72.110  46.580  63.730  1.00  0.00           H
ATOM   2740  CZ3 TRP A 827      74.160  45.690  63.610  1.00  0.00           C
ATOM   2741  HZ3 TRP A 827      73.980  45.320  62.620  1.00  0.00           H
ATOM   2742  CZ2 TRP A 827      75.510  46.020  65.640  1.00  0.00           C
ATOM   2743  HZ2 TRP A 827      76.450  45.840  66.140  1.00  0.00           H
ATOM   2744  CH2 TRP A 827      75.400  45.530  64.310  1.00  0.00           C
ATOM   2745  HH2 TRP A 827      76.200  45.010  63.820  1.00  0.00           H
ATOM   2746  C   TRP A 827      69.380  48.570  64.550  1.00  0.00           C
ATOM   2747  O   TRP A 827      69.180  47.880  63.590  1.00  0.00           O
ATOM   2748  N   CYS A 828      68.430  49.500  65.060  1.00  0.00           N
ATOM   2749  HN  CYS A 828      68.540  50.110  65.830  1.00  0.00           H
ATOM   2750  CA  CYS A 828      67.180  49.680  64.290  1.00  0.00           C
ATOM   2751  HA  CYS A 828      66.720  48.720  64.080  1.00  0.00           H
ATOM   2752  CB  CYS A 828      66.090  50.510  65.000  1.00  0.00           C
ATOM   2753  HB1 CYS A 828      65.270  50.720  64.290  1.00  0.00           H
ATOM   2754  HB2 CYS A 828      66.460  51.520  65.290  1.00  0.00           H
ATOM   2755  SG  CYS A 828      65.640  49.620  66.590  1.00  0.00           S
ATOM   2756  HG1 CYS A 828      66.880  49.690  67.030  1.00  0.00           H
ATOM   2757  C   CYS A 828      67.350  50.410  63.010  1.00  0.00           C
ATOM   2758  O   CYS A 828      66.800  50.010  61.980  1.00  0.00           O
ATOM   2759  N   VAL A 829      68.090  51.530  62.980  1.00  0.00           N
ATOM   2760  HN  VAL A 829      68.510  51.840  63.830  1.00  0.00           H
ATOM   2761  CA  VAL A 829      68.250  52.360  61.820  1.00  0.00           C
ATOM   2762  HA  VAL A 829      67.280  52.680  61.450  1.00  0.00           H
ATOM   2763  CB  VAL A 829      68.990  53.720  62.090  1.00  0.00           C
ATOM   2764  HB  VAL A 829      69.890  53.590  62.730  1.00  0.00           H
ATOM   2765  CG1 VAL A 829      69.380  54.460  60.820  1.00  0.00           C
ATOM   2766 HG11 VAL A 829      68.500  54.540  60.160  1.00  0.00           H
ATOM   2767 HG12 VAL A 829      70.270  54.060  60.290  1.00  0.00           H
ATOM   2768 HG13 VAL A 829      69.750  55.480  61.030  1.00  0.00           H
ATOM   2769  CG2 VAL A 829      68.030  54.590  62.880  1.00  0.00           C
ATOM   2770 HG21 VAL A 829      67.170  54.840  62.230  1.00  0.00           H
ATOM   2771 HG22 VAL A 829      68.520  55.580  63.050  1.00  0.00           H
ATOM   2772 HG23 VAL A 829      67.670  54.180  63.850  1.00  0.00           H
ATOM   2773  C   VAL A 829      68.880  51.720  60.550  1.00  0.00           C
ATOM   2774  O   VAL A 829      68.400  51.940  59.470  1.00  0.00           O
ATOM   2775  N   ILE A 830      69.900  50.950  60.870  1.00  0.00           N
ATOM   2776  HN  ILE A 830      70.200  50.910  61.820  1.00  0.00           H
ATOM   2777  CA  ILE A 830      70.620  50.070  59.920  1.00  0.00           C
ATOM   2778  HA  ILE A 830      70.760  50.730  59.090  1.00  0.00           H
ATOM   2779  CB  ILE A 830      72.010  49.650  60.330  1.00  0.00           C
ATOM   2780  HB  ILE A 830      72.500  50.530  60.790  1.00  0.00           H
ATOM   2781  CG2 ILE A 830      71.810  48.530  61.390  1.00  0.00           C
ATOM   2782 HG21 ILE A 830      71.060  48.710  62.180  1.00  0.00           H
ATOM   2783 HG22 ILE A 830      72.770  48.190  61.840  1.00  0.00           H
ATOM   2784 HG23 ILE A 830      71.500  47.570  60.950  1.00  0.00           H
ATOM   2785  CG1 ILE A 830      72.780  49.280  59.040  1.00  0.00           C
ATOM   2786 HG11 ILE A 830      72.730  50.070  58.260  1.00  0.00           H
ATOM   2787 HG12 ILE A 830      72.340  48.320  58.660  1.00  0.00           H
ATOM   2788  CD  ILE A 830      74.250  48.940  59.380  1.00  0.00           C
ATOM   2789  HD1 ILE A 830      74.810  48.810  58.420  1.00  0.00           H
ATOM   2790  HD2 ILE A 830      74.330  48.110  60.100  1.00  0.00           H
ATOM   2791  HD3 ILE A 830      74.610  49.870  59.840  1.00  0.00           H
ATOM   2792  C   ILE A 830      69.710  48.990  59.460  1.00  0.00           C
ATOM   2793  O   ILE A 830      69.690  48.760  58.220  1.00  0.00           O
ATOM   2794  N   LEU A 831      68.860  48.320  60.250  1.00  0.00           N
ATOM   2795  HN  LEU A 831      69.080  48.430  61.200  1.00  0.00           H
ATOM   2796  CA  LEU A 831      67.850  47.390  59.840  1.00  0.00           C
ATOM   2797  HA  LEU A 831      68.440  46.700  59.240  1.00  0.00           H
ATOM   2798  CB  LEU A 831      67.190  46.860  61.170  1.00  0.00           C
ATOM   2799  HB1 LEU A 831      66.470  47.550  61.660  1.00  0.00           H
ATOM   2800  HB2 LEU A 831      68.020  46.570  61.850  1.00  0.00           H
ATOM   2801  CG  LEU A 831      66.340  45.590  60.970  1.00  0.00           C
ATOM   2802  HG  LEU A 831      65.470  45.960  60.380  1.00  0.00           H
ATOM   2803  CD1 LEU A 831      67.210  44.540  60.270  1.00  0.00           C
ATOM   2804 HD11 LEU A 831      66.720  43.550  60.300  1.00  0.00           H
ATOM   2805 HD12 LEU A 831      68.210  44.420  60.740  1.00  0.00           H
ATOM   2806 HD13 LEU A 831      67.450  44.800  59.220  1.00  0.00           H
ATOM   2807  CD2 LEU A 831      65.870  45.060  62.330  1.00  0.00           C
ATOM   2808 HD21 LEU A 831      66.730  44.880  63.010  1.00  0.00           H
ATOM   2809 HD22 LEU A 831      65.220  44.160  62.280  1.00  0.00           H
ATOM   2810 HD23 LEU A 831      65.320  45.920  62.780  1.00  0.00           H
ATOM   2811  C   LEU A 831      66.830  47.980  58.830  1.00  0.00           C
ATOM   2812  O   LEU A 831      66.540  47.490  57.790  1.00  0.00           O
ATOM   2813  N   PHE A 832      66.210  49.120  59.170  1.00  0.00           N
ATOM   2814  HN  PHE A 832      66.210  49.470  60.110  1.00  0.00           H
ATOM   2815  CA  PHE A 832      65.380  49.890  58.210  1.00  0.00           C
ATOM   2816  HA  PHE A 832      64.620  49.150  57.980  1.00  0.00           H
ATOM   2817  CB  PHE A 832      64.660  51.040  58.990  1.00  0.00           C
ATOM   2818  HB1 PHE A 832      65.360  51.470  59.740  1.00  0.00           H
ATOM   2819  HB2 PHE A 832      63.830  50.570  59.550  1.00  0.00           H
ATOM   2820  CG  PHE A 832      63.950  52.050  58.180  1.00  0.00           C
ATOM   2821  CD1 PHE A 832      64.500  53.330  57.820  1.00  0.00           C
ATOM   2822  HD1 PHE A 832      65.520  53.480  58.130  1.00  0.00           H
ATOM   2823  CE1 PHE A 832      63.820  54.210  57.030  1.00  0.00           C
ATOM   2824  HE1 PHE A 832      64.230  55.150  56.690  1.00  0.00           H
ATOM   2825  CZ  PHE A 832      62.500  54.020  56.710  1.00  0.00           C
ATOM   2826  HZ  PHE A 832      61.970  54.770  56.140  1.00  0.00           H
ATOM   2827  CD2 PHE A 832      62.640  51.800  57.850  1.00  0.00           C
ATOM   2828  HD2 PHE A 832      62.040  50.940  58.130  1.00  0.00           H
ATOM   2829  CE2 PHE A 832      61.900  52.760  57.040  1.00  0.00           C
ATOM   2830  HE2 PHE A 832      60.860  52.590  56.820  1.00  0.00           H
ATOM   2831  C   PHE A 832      66.000  50.360  56.890  1.00  0.00           C
ATOM   2832  O   PHE A 832      65.520  50.060  55.770  1.00  0.00           O
ATOM   2833  N   PHE A 833      67.170  51.050  57.010  1.00  0.00           N
ATOM   2834  HN  PHE A 833      67.430  51.320  57.940  1.00  0.00           H
ATOM   2835  CA  PHE A 833      67.870  51.530  55.830  1.00  0.00           C
ATOM   2836  HA  PHE A 833      67.110  51.970  55.200  1.00  0.00           H
ATOM   2837  CB  PHE A 833      68.910  52.600  56.090  1.00  0.00           C
ATOM   2838  HB1 PHE A 833      69.530  52.750  55.190  1.00  0.00           H
ATOM   2839  HB2 PHE A 833      69.480  52.170  56.940  1.00  0.00           H
ATOM   2840  CG  PHE A 833      68.160  53.840  56.360  1.00  0.00           C
ATOM   2841  CD1 PHE A 833      68.270  54.560  57.590  1.00  0.00           C
ATOM   2842  HD1 PHE A 833      68.980  54.090  58.250  1.00  0.00           H
ATOM   2843  CE1 PHE A 833      67.760  55.860  57.710  1.00  0.00           C
ATOM   2844  HE1 PHE A 833      67.950  56.450  58.600  1.00  0.00           H
ATOM   2845  CZ  PHE A 833      67.010  56.320  56.650  1.00  0.00           C
ATOM   2846  HZ  PHE A 833      66.670  57.340  56.730  1.00  0.00           H
ATOM   2847  CD2 PHE A 833      67.430  54.410  55.250  1.00  0.00           C
ATOM   2848  HD2 PHE A 833      67.480  53.810  54.360  1.00  0.00           H
ATOM   2849  CE2 PHE A 833      66.850  55.670  55.400  1.00  0.00           C
ATOM   2850  HE2 PHE A 833      66.360  56.180  54.590  1.00  0.00           H
ATOM   2851  C   PHE A 833      68.450  50.380  54.930  1.00  0.00           C
ATOM   2852  O   PHE A 833      68.280  50.370  53.720  1.00  0.00           O
ATOM   2853  N   THR A 834      69.040  49.350  55.500  1.00  0.00           N
ATOM   2854  HN  THR A 834      69.240  49.390  56.480  1.00  0.00           H
ATOM   2855  CA  THR A 834      69.510  48.190  54.760  1.00  0.00           C
ATOM   2856  HA  THR A 834      69.920  48.510  53.820  1.00  0.00           H
ATOM   2857  CB  THR A 834      70.630  47.250  55.400  1.00  0.00           C
ATOM   2858  HB  THR A 834      70.840  46.430  54.680  1.00  0.00           H
ATOM   2859  OG1 THR A 834      70.230  46.740  56.640  1.00  0.00           O
ATOM   2860  HG1 THR A 834      69.980  47.480  57.210  1.00  0.00           H
ATOM   2861  CG2 THR A 834      71.910  48.060  55.620  1.00  0.00           C
ATOM   2862 HG21 THR A 834      72.780  47.390  55.700  1.00  0.00           H
ATOM   2863 HG22 THR A 834      71.830  48.640  56.570  1.00  0.00           H
ATOM   2864 HG23 THR A 834      72.170  48.630  54.690  1.00  0.00           H
ATOM   2865  C   THR A 834      68.420  47.280  54.320  1.00  0.00           C
ATOM   2866  O   THR A 834      68.610  46.500  53.390  1.00  0.00           O
ATOM   2867  N   THR A 835      67.180  47.300  54.960  1.00  0.00           N
ATOM   2868  HN  THR A 835      67.060  47.820  55.800  1.00  0.00           H
ATOM   2869  CA  THR A 835      65.990  46.770  54.280  1.00  0.00           C
ATOM   2870  HA  THR A 835      66.200  45.730  54.050  1.00  0.00           H
ATOM   2871  CB  THR A 835      64.770  46.760  55.170  1.00  0.00           C
ATOM   2872  HB  THR A 835      64.560  47.810  55.490  1.00  0.00           H
ATOM   2873  OG1 THR A 835      65.010  45.880  56.270  1.00  0.00           O
ATOM   2874  HG1 THR A 835      65.690  46.310  56.800  1.00  0.00           H
ATOM   2875  CG2 THR A 835      63.540  46.150  54.460  1.00  0.00           C
ATOM   2876 HG21 THR A 835      62.780  45.980  55.260  1.00  0.00           H
ATOM   2877 HG22 THR A 835      63.660  45.160  53.950  1.00  0.00           H
ATOM   2878 HG23 THR A 835      63.140  46.850  53.710  1.00  0.00           H
ATOM   2879  C   THR A 835      65.690  47.510  52.970  1.00  0.00           C
ATOM   2880  O   THR A 835      65.480  46.830  51.970  1.00  0.00           O
ATOM   2881  N   PHE A 836      65.660  48.860  52.930  1.00  0.00           N
ATOM   2882  HN  PHE A 836      65.820  49.430  53.730  1.00  0.00           H
ATOM   2883  CA  PHE A 836      65.360  49.510  51.710  1.00  0.00           C
ATOM   2884  HA  PHE A 836      64.430  49.100  51.370  1.00  0.00           H
ATOM   2885  CB  PHE A 836      65.140  51.030  52.030  1.00  0.00           C
ATOM   2886  HB1 PHE A 836      66.050  51.270  52.610  1.00  0.00           H
ATOM   2887  HB2 PHE A 836      64.230  51.130  52.670  1.00  0.00           H
ATOM   2888  CG  PHE A 836      64.990  52.010  50.880  1.00  0.00           C
ATOM   2889  CD1 PHE A 836      65.800  53.150  50.630  1.00  0.00           C
ATOM   2890  HD1 PHE A 836      66.620  53.350  51.310  1.00  0.00           H
ATOM   2891  CE1 PHE A 836      65.730  53.790  49.350  1.00  0.00           C
ATOM   2892  HE1 PHE A 836      66.340  54.670  49.160  1.00  0.00           H
ATOM   2893  CZ  PHE A 836      64.800  53.530  48.400  1.00  0.00           C
ATOM   2894  HZ  PHE A 836      64.840  54.000  47.430  1.00  0.00           H
ATOM   2895  CD2 PHE A 836      64.070  51.730  49.880  1.00  0.00           C
ATOM   2896  HD2 PHE A 836      63.410  50.880  50.000  1.00  0.00           H
ATOM   2897  CE2 PHE A 836      63.980  52.440  48.650  1.00  0.00           C
ATOM   2898  HE2 PHE A 836      63.360  52.110  47.820  1.00  0.00           H
ATOM   2899  C   PHE A 836      66.430  49.290  50.600  1.00  0.00           C
ATOM   2900  O   PHE A 836      66.120  49.110  49.400  1.00  0.00           O
ATOM   2901  N   PHE A 837      67.670  49.330  51.000  1.00  0.00           N
ATOM   2902  HN  PHE A 837      67.760  49.400  51.990  1.00  0.00           H
ATOM   2903  CA  PHE A 837      68.820  49.120  50.130  1.00  0.00           C
ATOM   2904  HA  PHE A 837      68.750  49.820  49.320  1.00  0.00           H
ATOM   2905  CB  PHE A 837      70.050  49.370  51.080  1.00  0.00           C
ATOM   2906  HB1 PHE A 837      70.020  48.560  51.850  1.00  0.00           H
ATOM   2907  HB2 PHE A 837      70.020  50.400  51.480  1.00  0.00           H
ATOM   2908  CG  PHE A 837      71.380  49.250  50.340  1.00  0.00           C
ATOM   2909  CD1 PHE A 837      71.490  50.000  49.160  1.00  0.00           C
ATOM   2910  HD1 PHE A 837      70.640  50.540  48.760  1.00  0.00           H
ATOM   2911  CE1 PHE A 837      72.750  49.870  48.440  1.00  0.00           C
ATOM   2912  HE1 PHE A 837      72.900  50.450  47.530  1.00  0.00           H
ATOM   2913  CZ  PHE A 837      73.810  49.030  48.840  1.00  0.00           C
ATOM   2914  HZ  PHE A 837      74.700  48.840  48.260  1.00  0.00           H
ATOM   2915  CD2 PHE A 837      72.430  48.500  50.840  1.00  0.00           C
ATOM   2916  HD2 PHE A 837      72.300  47.980  51.770  1.00  0.00           H
ATOM   2917  CE2 PHE A 837      73.610  48.320  50.090  1.00  0.00           C
ATOM   2918  HE2 PHE A 837      74.370  47.690  50.520  1.00  0.00           H
ATOM   2919  C   PHE A 837      68.880  47.630  49.590  1.00  0.00           C
ATOM   2920  O   PHE A 837      69.040  47.450  48.340  1.00  0.00           O
ATOM   2921  N   LEU A 838      68.720  46.550  50.410  1.00  0.00           N
ATOM   2922  HN  LEU A 838      68.640  46.620  51.400  1.00  0.00           H
ATOM   2923  CA  LEU A 838      68.650  45.190  49.940  1.00  0.00           C
ATOM   2924  HA  LEU A 838      69.560  45.000  49.380  1.00  0.00           H
ATOM   2925  CB  LEU A 838      68.590  44.200  51.100  1.00  0.00           C
ATOM   2926  HB1 LEU A 838      67.770  44.530  51.770  1.00  0.00           H
ATOM   2927  HB2 LEU A 838      69.480  44.340  51.750  1.00  0.00           H
ATOM   2928  CG  LEU A 838      68.540  42.670  50.900  1.00  0.00           C
ATOM   2929  HG  LEU A 838      67.630  42.390  50.310  1.00  0.00           H
ATOM   2930  CD1 LEU A 838      69.730  42.200  50.100  1.00  0.00           C
ATOM   2931 HD11 LEU A 838      70.660  42.620  50.540  1.00  0.00           H
ATOM   2932 HD12 LEU A 838      69.830  42.550  49.060  1.00  0.00           H
ATOM   2933 HD13 LEU A 838      69.810  41.090  50.080  1.00  0.00           H
ATOM   2934  CD2 LEU A 838      68.610  42.010  52.240  1.00  0.00           C
ATOM   2935 HD21 LEU A 838      69.660  41.940  52.610  1.00  0.00           H
ATOM   2936 HD22 LEU A 838      68.180  40.980  52.200  1.00  0.00           H
ATOM   2937 HD23 LEU A 838      68.040  42.600  52.990  1.00  0.00           H
ATOM   2938  C   LEU A 838      67.510  44.860  49.020  1.00  0.00           C
ATOM   2939  O   LEU A 838      67.750  44.390  47.900  1.00  0.00           O
ATOM   2940  N   SER A 839      66.300  45.330  49.440  1.00  0.00           N
ATOM   2941  HN  SER A 839      66.190  45.790  50.310  1.00  0.00           H
ATOM   2942  CA  SER A 839      65.130  45.080  48.570  1.00  0.00           C
ATOM   2943  HA  SER A 839      65.040  44.020  48.460  1.00  0.00           H
ATOM   2944  CB  SER A 839      63.810  45.590  49.190  1.00  0.00           C
ATOM   2945  HB1 SER A 839      63.710  44.790  49.960  1.00  0.00           H
ATOM   2946  HB2 SER A 839      63.000  45.510  48.430  1.00  0.00           H
ATOM   2947  OG  SER A 839      64.030  46.910  49.760  1.00  0.00           O
ATOM   2948  HG1 SER A 839      64.340  46.810  50.660  1.00  0.00           H
ATOM   2949  C   SER A 839      65.230  45.670  47.110  1.00  0.00           C
ATOM   2950  O   SER A 839      65.070  44.920  46.130  1.00  0.00           O
ATOM   2951  N   SER A 840      65.730  46.930  47.010  1.00  0.00           N
ATOM   2952  HN  SER A 840      65.820  47.460  47.850  1.00  0.00           H
ATOM   2953  CA  SER A 840      66.100  47.610  45.780  1.00  0.00           C
ATOM   2954  HA  SER A 840      65.310  47.460  45.060  1.00  0.00           H
ATOM   2955  CB  SER A 840      66.320  49.130  45.900  1.00  0.00           C
ATOM   2956  HB1 SER A 840      65.350  49.530  46.230  1.00  0.00           H
ATOM   2957  HB2 SER A 840      66.680  49.620  44.960  1.00  0.00           H
ATOM   2958  OG  SER A 840      67.220  49.490  46.970  1.00  0.00           O
ATOM   2959  HG1 SER A 840      66.740  49.610  47.810  1.00  0.00           H
ATOM   2960  C   SER A 840      67.370  46.970  45.100  1.00  0.00           C
ATOM   2961  O   SER A 840      67.540  46.930  43.860  1.00  0.00           O
ATOM   2962  N   PHE A 841      68.370  46.420  45.780  1.00  0.00           N
ATOM   2963  HN  PHE A 841      68.340  46.430  46.780  1.00  0.00           H
ATOM   2964  CA  PHE A 841      69.440  45.710  45.150  1.00  0.00           C
ATOM   2965  HA  PHE A 841      69.840  46.380  44.410  1.00  0.00           H
ATOM   2966  CB  PHE A 841      70.600  45.320  46.090  1.00  0.00           C
ATOM   2967  HB1 PHE A 841      70.280  44.810  47.010  1.00  0.00           H
ATOM   2968  HB2 PHE A 841      71.020  46.300  46.430  1.00  0.00           H
ATOM   2969  CG  PHE A 841      71.770  44.520  45.480  1.00  0.00           C
ATOM   2970  CD1 PHE A 841      71.700  43.120  45.340  1.00  0.00           C
ATOM   2971  HD1 PHE A 841      70.880  42.480  45.590  1.00  0.00           H
ATOM   2972  CE1 PHE A 841      72.730  42.450  44.650  1.00  0.00           C
ATOM   2973  HE1 PHE A 841      72.660  41.380  44.550  1.00  0.00           H
ATOM   2974  CZ  PHE A 841      73.870  43.070  44.130  1.00  0.00           C
ATOM   2975  HZ  PHE A 841      74.670  42.550  43.610  1.00  0.00           H
ATOM   2976  CD2 PHE A 841      72.970  45.170  45.050  1.00  0.00           C
ATOM   2977  HD2 PHE A 841      73.130  46.230  45.110  1.00  0.00           H
ATOM   2978  CE2 PHE A 841      73.890  44.470  44.300  1.00  0.00           C
ATOM   2979  HE2 PHE A 841      74.730  45.010  43.900  1.00  0.00           H
ATOM   2980  C   PHE A 841      68.990  44.470  44.390  1.00  0.00           C
ATOM   2981  O   PHE A 841      69.430  44.220  43.300  1.00  0.00           O
ATOM   2982  N   LEU A 842      68.100  43.760  45.050  1.00  0.00           N
ATOM   2983  HN  LEU A 842      67.810  44.020  45.980  1.00  0.00           H
ATOM   2984  CA  LEU A 842      67.380  42.590  44.520  1.00  0.00           C
ATOM   2985  HA  LEU A 842      68.200  42.010  44.140  1.00  0.00           H
ATOM   2986  CB  LEU A 842      66.470  41.870  45.580  1.00  0.00           C
ATOM   2987  HB1 LEU A 842      65.890  41.040  45.130  1.00  0.00           H
ATOM   2988  HB2 LEU A 842      65.820  42.680  46.000  1.00  0.00           H
ATOM   2989  CG  LEU A 842      67.300  41.310  46.750  1.00  0.00           C
ATOM   2990  HG  LEU A 842      68.000  42.120  47.050  1.00  0.00           H
ATOM   2991  CD1 LEU A 842      66.410  41.050  47.980  1.00  0.00           C
ATOM   2992 HD11 LEU A 842      65.950  40.030  47.980  1.00  0.00           H
ATOM   2993 HD12 LEU A 842      65.680  41.880  48.050  1.00  0.00           H
ATOM   2994 HD13 LEU A 842      67.050  41.220  48.890  1.00  0.00           H
ATOM   2995  CD2 LEU A 842      68.180  40.080  46.370  1.00  0.00           C
ATOM   2996 HD21 LEU A 842      68.920  39.810  47.140  1.00  0.00           H
ATOM   2997 HD22 LEU A 842      68.780  40.110  45.430  1.00  0.00           H
ATOM   2998 HD23 LEU A 842      67.560  39.180  46.170  1.00  0.00           H
ATOM   2999  C   LEU A 842      66.520  42.960  43.290  1.00  0.00           C
ATOM   3000  O   LEU A 842      66.530  42.430  42.210  1.00  0.00           O
ATOM   3001  N   LYS A 843      65.860  44.100  43.410  1.00  0.00           N
ATOM   3002  HN  LYS A 843      65.870  44.590  44.270  1.00  0.00           H
ATOM   3003  CA  LYS A 843      65.160  44.800  42.280  1.00  0.00           C
ATOM   3004  HA  LYS A 843      64.490  44.030  41.930  1.00  0.00           H
ATOM   3005  CB  LYS A 843      64.360  45.980  42.900  1.00  0.00           C
ATOM   3006  HB1 LYS A 843      65.120  46.510  43.490  1.00  0.00           H
ATOM   3007  HB2 LYS A 843      63.600  45.610  43.620  1.00  0.00           H
ATOM   3008  CG  LYS A 843      63.670  46.930  41.950  1.00  0.00           C
ATOM   3009  HG1 LYS A 843      64.390  47.560  41.380  1.00  0.00           H
ATOM   3010  HG2 LYS A 843      63.050  47.590  42.580  1.00  0.00           H
ATOM   3011  CD  LYS A 843      62.610  46.190  41.130  1.00  0.00           C
ATOM   3012  HD1 LYS A 843      63.010  45.300  40.610  1.00  0.00           H
ATOM   3013  HD2 LYS A 843      62.310  46.890  40.330  1.00  0.00           H
ATOM   3014  CE  LYS A 843      61.350  45.790  41.880  1.00  0.00           C
ATOM   3015  HE1 LYS A 843      60.990  46.480  42.670  1.00  0.00           H
ATOM   3016  HE2 LYS A 843      61.490  44.800  42.380  1.00  0.00           H
ATOM   3017  NZ  LYS A 843      60.160  45.700  40.940  1.00  0.00           N
ATOM   3018  HZ1 LYS A 843      59.930  46.540  40.380  1.00  0.00           H
ATOM   3019  HZ2 LYS A 843      59.260  45.620  41.460  1.00  0.00           H
ATOM   3020  HZ3 LYS A 843      60.320  44.890  40.300  1.00  0.00           H
ATOM   3021  C   LYS A 843      65.990  45.250  41.070  1.00  0.00           C
ATOM   3022  O   LYS A 843      65.530  45.280  39.960  1.00  0.00           O
ATOM   3023  N   GLN A 844      67.190  45.680  41.310  1.00  0.00           N
ATOM   3024  HN  GLN A 844      67.590  45.780  42.220  1.00  0.00           H
ATOM   3025  CA  GLN A 844      68.090  46.090  40.250  1.00  0.00           C
ATOM   3026  HA  GLN A 844      67.550  46.400  39.360  1.00  0.00           H
ATOM   3027  CB  GLN A 844      68.870  47.360  40.650  1.00  0.00           C
ATOM   3028  HB1 GLN A 844      69.580  47.680  39.860  1.00  0.00           H
ATOM   3029  HB2 GLN A 844      69.500  47.170  41.550  1.00  0.00           H
ATOM   3030  CG  GLN A 844      68.060  48.600  40.980  1.00  0.00           C
ATOM   3031  HG1 GLN A 844      68.760  49.230  41.580  1.00  0.00           H
ATOM   3032  HG2 GLN A 844      67.230  48.340  41.670  1.00  0.00           H
ATOM   3033  CD  GLN A 844      67.390  49.260  39.750  1.00  0.00           C
ATOM   3034  OE1 GLN A 844      66.150  49.070  39.610  1.00  0.00           O
ATOM   3035  NE2 GLN A 844      68.180  49.950  38.830  1.00  0.00           N
ATOM   3036 HE21 GLN A 844      67.730  50.240  37.980  1.00  0.00           H
ATOM   3037 HE22 GLN A 844      69.130  50.120  39.050  1.00  0.00           H
ATOM   3038  C   GLN A 844      69.000  44.960  39.830  1.00  0.00           C
ATOM   3039  O   GLN A 844      69.860  45.040  38.950  1.00  0.00           O
ATOM   3040  N   PHE A 845      68.800  43.710  40.400  1.00  0.00           N
ATOM   3041  HN  PHE A 845      68.180  43.630  41.180  1.00  0.00           H
ATOM   3042  CA  PHE A 845      69.640  42.560  40.060  1.00  0.00           C
ATOM   3043  HA  PHE A 845      70.680  42.840  40.080  1.00  0.00           H
ATOM   3044  CB  PHE A 845      69.300  41.410  41.080  1.00  0.00           C
ATOM   3045  HB1 PHE A 845      68.280  41.020  40.880  1.00  0.00           H
ATOM   3046  HB2 PHE A 845      69.320  41.770  42.140  1.00  0.00           H
ATOM   3047  CG  PHE A 845      70.210  40.250  41.120  1.00  0.00           C
ATOM   3048  CD1 PHE A 845      71.460  40.470  41.720  1.00  0.00           C
ATOM   3049  HD1 PHE A 845      71.650  41.360  42.300  1.00  0.00           H
ATOM   3050  CE1 PHE A 845      72.400  39.430  41.770  1.00  0.00           C
ATOM   3051  HE1 PHE A 845      73.260  39.630  42.390  1.00  0.00           H
ATOM   3052  CZ  PHE A 845      72.090  38.220  41.200  1.00  0.00           C
ATOM   3053  HZ  PHE A 845      72.860  37.480  41.320  1.00  0.00           H
ATOM   3054  CD2 PHE A 845      69.910  39.030  40.580  1.00  0.00           C
ATOM   3055  HD2 PHE A 845      68.970  38.890  40.080  1.00  0.00           H
ATOM   3056  CE2 PHE A 845      70.820  37.960  40.570  1.00  0.00           C
ATOM   3057  HE2 PHE A 845      70.640  37.040  40.020  1.00  0.00           H
ATOM   3058  C   PHE A 845      69.300  42.120  38.610  1.00  0.00           C
ATOM   3059  O   PHE A 845      70.170  41.580  38.000  1.00  0.00           O
ATOM   3060  N   LYS A 846      68.110  42.350  38.080  1.00  0.00           N
ATOM   3061  HN  LYS A 846      67.370  42.590  38.710  1.00  0.00           H
ATOM   3062  CA  LYS A 846      67.730  42.160  36.660  1.00  0.00           C
ATOM   3063  HA  LYS A 846      67.790  41.080  36.630  1.00  0.00           H
ATOM   3064  CB  LYS A 846      66.210  42.600  36.460  1.00  0.00           C
ATOM   3065  HB1 LYS A 846      65.620  42.180  37.290  1.00  0.00           H
ATOM   3066  HB2 LYS A 846      65.700  42.290  35.520  1.00  0.00           H
ATOM   3067  CG  LYS A 846      65.970  44.140  36.660  1.00  0.00           C
ATOM   3068  HG1 LYS A 846      66.200  44.650  35.710  1.00  0.00           H
ATOM   3069  HG2 LYS A 846      66.650  44.630  37.400  1.00  0.00           H
ATOM   3070  CD  LYS A 846      64.550  44.570  37.070  1.00  0.00           C
ATOM   3071  HD1 LYS A 846      64.320  44.300  38.130  1.00  0.00           H
ATOM   3072  HD2 LYS A 846      63.860  44.010  36.400  1.00  0.00           H
ATOM   3073  CE  LYS A 846      64.100  46.010  36.880  1.00  0.00           C
ATOM   3074  HE1 LYS A 846      63.060  46.170  37.210  1.00  0.00           H
ATOM   3075  HE2 LYS A 846      64.310  46.230  35.810  1.00  0.00           H
ATOM   3076  NZ  LYS A 846      64.860  46.970  37.680  1.00  0.00           N
ATOM   3077  HZ1 LYS A 846      65.860  47.070  37.420  1.00  0.00           H
ATOM   3078  HZ2 LYS A 846      64.890  46.730  38.690  1.00  0.00           H
ATOM   3079  HZ3 LYS A 846      64.410  47.910  37.570  1.00  0.00           H
ATOM   3080  C   LYS A 846      68.710  42.620  35.660  1.00  0.00           C
ATOM   3081  O   LYS A 846      68.770  42.070  34.590  1.00  0.00           O
ATOM   3082  N   THR A 847      69.470  43.690  35.970  1.00  0.00           N
ATOM   3083  HN  THR A 847      69.520  43.900  36.940  1.00  0.00           H
ATOM   3084  CA  THR A 847      70.400  44.390  35.100  1.00  0.00           C
ATOM   3085  HA  THR A 847      70.380  44.070  34.060  1.00  0.00           H
ATOM   3086  CB  THR A 847      70.200  45.910  35.080  1.00  0.00           C
ATOM   3087  HB  THR A 847      70.900  46.530  34.490  1.00  0.00           H
ATOM   3088  OG1 THR A 847      70.040  46.500  36.380  1.00  0.00           O
ATOM   3089  HG1 THR A 847      70.890  46.860  36.670  1.00  0.00           H
ATOM   3090  CG2 THR A 847      68.770  46.080  34.510  1.00  0.00           C
ATOM   3091 HG21 THR A 847      68.050  45.600  35.200  1.00  0.00           H
ATOM   3092 HG22 THR A 847      68.820  45.650  33.480  1.00  0.00           H
ATOM   3093 HG23 THR A 847      68.620  47.170  34.420  1.00  0.00           H
ATOM   3094  C   THR A 847      71.800  44.140  35.640  1.00  0.00           C
ATOM   3095  O   THR A 847      72.690  44.930  35.250  1.00  0.00           O
ATOM   3096  N   LYS A 848      71.990  43.060  36.420  1.00  0.00           N
ATOM   3097  HN  LYS A 848      71.200  42.530  36.700  1.00  0.00           H
ATOM   3098  CA  LYS A 848      73.280  42.480  36.770  1.00  0.00           C
ATOM   3099  HA  LYS A 848      74.090  43.120  36.440  1.00  0.00           H
ATOM   3100  CB  LYS A 848      73.300  42.350  38.260  1.00  0.00           C
ATOM   3101  HB1 LYS A 848      74.320  42.000  38.530  1.00  0.00           H
ATOM   3102  HB2 LYS A 848      72.550  41.650  38.700  1.00  0.00           H
ATOM   3103  CG  LYS A 848      73.030  43.650  39.010  1.00  0.00           C
ATOM   3104  HG1 LYS A 848      73.110  43.460  40.100  1.00  0.00           H
ATOM   3105  HG2 LYS A 848      72.000  44.010  38.820  1.00  0.00           H
ATOM   3106  CD  LYS A 848      73.900  44.830  38.600  1.00  0.00           C
ATOM   3107  HD1 LYS A 848      73.930  44.900  37.480  1.00  0.00           H
ATOM   3108  HD2 LYS A 848      74.950  44.560  38.830  1.00  0.00           H
ATOM   3109  CE  LYS A 848      73.390  46.190  39.170  1.00  0.00           C
ATOM   3110  HE1 LYS A 848      72.400  46.480  38.750  1.00  0.00           H
ATOM   3111  HE2 LYS A 848      74.070  47.020  38.880  1.00  0.00           H
ATOM   3112  NZ  LYS A 848      73.350  46.120  40.630  1.00  0.00           N
ATOM   3113  HZ1 LYS A 848      74.300  45.900  40.980  1.00  0.00           H
ATOM   3114  HZ2 LYS A 848      72.730  45.380  41.010  1.00  0.00           H
ATOM   3115  HZ3 LYS A 848      73.050  47.060  40.970  1.00  0.00           H
ATOM   3116  C   LYS A 848      73.560  41.130  36.100  1.00  0.00           C
ATOM   3117  O   LYS A 848      72.730  40.400  35.510  1.00  0.00           O
ATOM   3118  N   ARG A 849      74.850  40.750  36.020  1.00  0.00           N
ATOM   3119  HN  ARG A 849      75.500  41.270  36.580  1.00  0.00           H
ATOM   3120  CA  ARG A 849      75.410  39.670  35.200  1.00  0.00           C
ATOM   3121  HA  ARG A 849      74.640  39.540  34.470  1.00  0.00           H
ATOM   3122  CB  ARG A 849      76.820  40.140  34.650  1.00  0.00           C
ATOM   3123  HB1 ARG A 849      77.270  39.300  34.070  1.00  0.00           H
ATOM   3124  HB2 ARG A 849      77.540  40.340  35.480  1.00  0.00           H
ATOM   3125  CG  ARG A 849      76.900  41.350  33.720  1.00  0.00           C
ATOM   3126  HG1 ARG A 849      77.830  41.380  33.130  1.00  0.00           H
ATOM   3127  HG2 ARG A 849      76.870  42.240  34.390  1.00  0.00           H
ATOM   3128  CD  ARG A 849      75.660  41.450  32.700  1.00  0.00           C
ATOM   3129  HD1 ARG A 849      74.690  41.610  33.220  1.00  0.00           H
ATOM   3130  HD2 ARG A 849      75.700  40.560  32.030  1.00  0.00           H
ATOM   3131  NE  ARG A 849      76.040  42.590  31.870  1.00  0.00           N
ATOM   3132  HE  ARG A 849      76.940  42.600  31.430  1.00  0.00           H
ATOM   3133  CZ  ARG A 849      75.520  43.740  32.060  1.00  0.00           C
ATOM   3134  NH1 ARG A 849      75.990  44.830  31.400  1.00  0.00           N
ATOM   3135 HH11 ARG A 849      76.770  44.680  30.790  1.00  0.00           H
ATOM   3136 HH12 ARG A 849      75.450  45.640  31.170  1.00  0.00           H
ATOM   3137  NH2 ARG A 849      74.400  43.920  32.690  1.00  0.00           N
ATOM   3138 HH21 ARG A 849      73.850  43.100  32.900  1.00  0.00           H
ATOM   3139 HH22 ARG A 849      74.000  44.820  32.580  1.00  0.00           H
ATOM   3140  C   ARG A 849      75.490  38.280  35.930  1.00  0.00           C
ATOM   3141  O   ARG A 849      76.240  37.330  35.590  1.00  0.00           O
ATOM   3142  N   TYR A 850      74.690  38.170  36.970  1.00  0.00           N
ATOM   3143  HN  TYR A 850      73.990  38.830  37.210  1.00  0.00           H
ATOM   3144  CA  TYR A 850      74.840  37.080  37.920  1.00  0.00           C
ATOM   3145  HA  TYR A 850      75.770  36.530  37.790  1.00  0.00           H
ATOM   3146  CB  TYR A 850      74.960  37.650  39.380  1.00  0.00           C
ATOM   3147  HB1 TYR A 850      75.280  36.800  40.010  1.00  0.00           H
ATOM   3148  HB2 TYR A 850      73.930  37.960  39.670  1.00  0.00           H
ATOM   3149  CG  TYR A 850      75.880  38.840  39.540  1.00  0.00           C
ATOM   3150  CD1 TYR A 850      77.270  38.610  39.440  1.00  0.00           C
ATOM   3151  HD1 TYR A 850      77.630  37.690  39.030  1.00  0.00           H
ATOM   3152  CE1 TYR A 850      78.210  39.550  39.770  1.00  0.00           C
ATOM   3153  HE1 TYR A 850      79.260  39.360  39.640  1.00  0.00           H
ATOM   3154  CZ  TYR A 850      77.850  40.880  40.140  1.00  0.00           C
ATOM   3155  OH  TYR A 850      78.800  41.850  40.430  1.00  0.00           O
ATOM   3156  HH  TYR A 850      78.660  42.670  39.940  1.00  0.00           H
ATOM   3157  CD2 TYR A 850      75.510  40.170  39.950  1.00  0.00           C
ATOM   3158  HD2 TYR A 850      74.470  40.470  40.030  1.00  0.00           H
ATOM   3159  CE2 TYR A 850      76.490  41.180  40.180  1.00  0.00           C
ATOM   3160  HE2 TYR A 850      76.270  42.230  40.310  1.00  0.00           H
ATOM   3161  C   TYR A 850      73.560  36.240  37.710  1.00  0.00           C
ATOM   3162  O   TYR A 850      72.560  36.800  37.280  1.00  0.00           O
ATOM   3163  N   PHE A 851      73.610  34.860  37.950  1.00  0.00           N
ATOM   3164  HN  PHE A 851      74.480  34.410  38.110  1.00  0.00           H
ATOM   3165  CA  PHE A 851      72.470  33.940  37.820  1.00  0.00           C
ATOM   3166  HA  PHE A 851      72.910  33.000  38.130  1.00  0.00           H
ATOM   3167  CB  PHE A 851      71.210  34.180  38.640  1.00  0.00           C
ATOM   3168  HB1 PHE A 851      70.340  33.690  38.140  1.00  0.00           H
ATOM   3169  HB2 PHE A 851      70.990  35.260  38.520  1.00  0.00           H
ATOM   3170  CG  PHE A 851      71.420  33.780  40.040  1.00  0.00           C
ATOM   3171  CD1 PHE A 851      72.280  34.570  40.860  1.00  0.00           C
ATOM   3172  HD1 PHE A 851      72.780  35.390  40.360  1.00  0.00           H
ATOM   3173  CE1 PHE A 851      72.420  34.160  42.180  1.00  0.00           C
ATOM   3174  HE1 PHE A 851      73.090  34.760  42.790  1.00  0.00           H
ATOM   3175  CZ  PHE A 851      71.660  33.120  42.800  1.00  0.00           C
ATOM   3176  HZ  PHE A 851      71.760  32.880  43.850  1.00  0.00           H
ATOM   3177  CD2 PHE A 851      70.650  32.790  40.630  1.00  0.00           C
ATOM   3178  HD2 PHE A 851      69.920  32.210  40.080  1.00  0.00           H
ATOM   3179  CE2 PHE A 851      70.720  32.520  42.030  1.00  0.00           C
ATOM   3180  HE2 PHE A 851      70.100  31.770  42.510  1.00  0.00           H
ATOM   3181  C   PHE A 851      72.160  33.720  36.340  1.00  0.00           C
ATOM   3182  O   PHE A 851      72.410  34.580  35.560  1.00  0.00           O
ATOM   3183  N   PRO A 852      71.580  32.620  35.930  1.00  0.00           N
ATOM   3184  CD  PRO A 852      71.540  31.380  36.780  1.00  0.00           C
ATOM   3185  HD1 PRO A 852      70.690  31.480  37.500  1.00  0.00           H
ATOM   3186  HD2 PRO A 852      72.520  31.120  37.210  1.00  0.00           H
ATOM   3187  CA  PRO A 852      70.720  32.550  34.770  1.00  0.00           C
ATOM   3188  HA  PRO A 852      71.400  32.620  33.950  1.00  0.00           H
ATOM   3189  CB  PRO A 852      70.140  31.150  34.820  1.00  0.00           C
ATOM   3190  HB1 PRO A 852      70.000  30.670  33.830  1.00  0.00           H
ATOM   3191  HB2 PRO A 852      69.150  31.210  35.320  1.00  0.00           H
ATOM   3192  CG  PRO A 852      71.110  30.360  35.720  1.00  0.00           C
ATOM   3193  HG1 PRO A 852      70.740  29.390  36.130  1.00  0.00           H
ATOM   3194  HG2 PRO A 852      71.980  30.090  35.090  1.00  0.00           H
ATOM   3195  C   PRO A 852      69.760  33.650  34.600  1.00  0.00           C
ATOM   3196  O   PRO A 852      69.040  33.960  35.560  1.00  0.00           O
ATOM   3197  N   THR A 853      69.590  34.200  33.380  1.00  0.00           N
ATOM   3198  HN  THR A 853      70.170  33.900  32.620  1.00  0.00           H
ATOM   3199  CA  THR A 853      68.620  35.320  33.100  1.00  0.00           C
ATOM   3200  HA  THR A 853      68.960  36.140  33.720  1.00  0.00           H
ATOM   3201  CB  THR A 853      68.550  35.880  31.590  1.00  0.00           C
ATOM   3202  HB  THR A 853      67.630  36.430  31.330  1.00  0.00           H
ATOM   3203  OG1 THR A 853      68.580  34.880  30.600  1.00  0.00           O
ATOM   3204  HG1 THR A 853      69.360  34.340  30.770  1.00  0.00           H
ATOM   3205  CG2 THR A 853      69.690  36.810  31.230  1.00  0.00           C
ATOM   3206 HG21 THR A 853      70.670  36.280  31.280  1.00  0.00           H
ATOM   3207 HG22 THR A 853      69.660  37.780  31.760  1.00  0.00           H
ATOM   3208 HG23 THR A 853      69.540  37.030  30.140  1.00  0.00           H
ATOM   3209  C   THR A 853      67.150  35.160  33.520  1.00  0.00           C
ATOM   3210  O   THR A 853      66.680  36.120  34.100  1.00  0.00           O
ATOM   3211  N   LYS A 854      66.460  34.020  33.250  1.00  0.00           N
ATOM   3212  HN  LYS A 854      66.710  33.230  32.700  1.00  0.00           H
ATOM   3213  CA  LYS A 854      65.090  33.950  33.780  1.00  0.00           C
ATOM   3214  HA  LYS A 854      64.590  34.830  33.400  1.00  0.00           H
ATOM   3215  CB  LYS A 854      64.240  32.700  33.410  1.00  0.00           C
ATOM   3216  HB1 LYS A 854      63.420  32.600  34.160  1.00  0.00           H
ATOM   3217  HB2 LYS A 854      64.820  31.760  33.540  1.00  0.00           H
ATOM   3218  CG  LYS A 854      63.620  32.780  32.050  1.00  0.00           C
ATOM   3219  HG1 LYS A 854      64.330  32.860  31.210  1.00  0.00           H
ATOM   3220  HG2 LYS A 854      62.880  33.600  32.160  1.00  0.00           H
ATOM   3221  CD  LYS A 854      62.770  31.470  31.800  1.00  0.00           C
ATOM   3222  HD1 LYS A 854      62.130  31.430  32.710  1.00  0.00           H
ATOM   3223  HD2 LYS A 854      63.510  30.640  31.770  1.00  0.00           H
ATOM   3224  CE  LYS A 854      61.940  31.380  30.470  1.00  0.00           C
ATOM   3225  HE1 LYS A 854      62.680  31.380  29.640  1.00  0.00           H
ATOM   3226  HE2 LYS A 854      61.370  32.330  30.290  1.00  0.00           H
ATOM   3227  NZ  LYS A 854      60.950  30.260  30.280  1.00  0.00           N
ATOM   3228  HZ1 LYS A 854      60.370  30.300  29.420  1.00  0.00           H
ATOM   3229  HZ2 LYS A 854      60.350  30.030  31.100  1.00  0.00           H
ATOM   3230  HZ3 LYS A 854      61.550  29.450  30.000  1.00  0.00           H
ATOM   3231  C   LYS A 854      65.020  34.050  35.310  1.00  0.00           C
ATOM   3232  O   LYS A 854      64.190  34.770  35.900  1.00  0.00           O
ATOM   3233  N   VAL A 855      65.900  33.280  36.010  1.00  0.00           N
ATOM   3234  HN  VAL A 855      66.540  32.650  35.580  1.00  0.00           H
ATOM   3235  CA  VAL A 855      66.090  33.220  37.490  1.00  0.00           C
ATOM   3236  HA  VAL A 855      65.120  33.030  37.940  1.00  0.00           H
ATOM   3237  CB  VAL A 855      67.150  32.150  37.930  1.00  0.00           C
ATOM   3238  HB  VAL A 855      68.190  32.510  37.760  1.00  0.00           H
ATOM   3239  CG1 VAL A 855      67.030  32.010  39.460  1.00  0.00           C
ATOM   3240 HG11 VAL A 855      67.680  31.170  39.790  1.00  0.00           H
ATOM   3241 HG12 VAL A 855      65.990  31.810  39.810  1.00  0.00           H
ATOM   3242 HG13 VAL A 855      67.350  32.880  40.080  1.00  0.00           H
ATOM   3243  CG2 VAL A 855      66.900  30.960  37.120  1.00  0.00           C
ATOM   3244 HG21 VAL A 855      67.200  31.060  36.060  1.00  0.00           H
ATOM   3245 HG22 VAL A 855      65.840  30.640  37.270  1.00  0.00           H
ATOM   3246 HG23 VAL A 855      67.580  30.180  37.540  1.00  0.00           H
ATOM   3247  C   VAL A 855      66.420  34.590  38.080  1.00  0.00           C
ATOM   3248  O   VAL A 855      65.970  35.110  39.130  1.00  0.00           O
ATOM   3249  N   ARG A 856      67.270  35.300  37.360  1.00  0.00           N
ATOM   3250  HN  ARG A 856      67.780  34.830  36.640  1.00  0.00           H
ATOM   3251  CA  ARG A 856      67.670  36.690  37.660  1.00  0.00           C
ATOM   3252  HA  ARG A 856      68.120  36.750  38.640  1.00  0.00           H
ATOM   3253  CB  ARG A 856      68.750  36.980  36.580  1.00  0.00           C
ATOM   3254  HB1 ARG A 856      68.210  37.090  35.620  1.00  0.00           H
ATOM   3255  HB2 ARG A 856      69.500  36.160  36.580  1.00  0.00           H
ATOM   3256  CG  ARG A 856      69.390  38.360  36.740  1.00  0.00           C
ATOM   3257  HG1 ARG A 856      70.050  38.290  37.630  1.00  0.00           H
ATOM   3258  HG2 ARG A 856      68.590  39.060  37.090  1.00  0.00           H
ATOM   3259  CD  ARG A 856      70.000  38.680  35.380  1.00  0.00           C
ATOM   3260  HD1 ARG A 856      70.530  39.660  35.450  1.00  0.00           H
ATOM   3261  HD2 ARG A 856      69.210  38.740  34.600  1.00  0.00           H
ATOM   3262  NE  ARG A 856      70.970  37.600  35.010  1.00  0.00           N
ATOM   3263  HE  ARG A 856      71.370  37.020  35.710  1.00  0.00           H
ATOM   3264  CZ  ARG A 856      71.790  37.750  33.960  1.00  0.00           C
ATOM   3265  NH1 ARG A 856      71.690  38.680  33.040  1.00  0.00           N
ATOM   3266 HH11 ARG A 856      70.920  39.320  33.040  1.00  0.00           H
ATOM   3267 HH12 ARG A 856      72.380  38.800  32.320  1.00  0.00           H
ATOM   3268  NH2 ARG A 856      72.820  36.920  33.900  1.00  0.00           N
ATOM   3269 HH21 ARG A 856      73.220  36.760  33.000  1.00  0.00           H
ATOM   3270 HH22 ARG A 856      72.760  36.060  34.420  1.00  0.00           H
ATOM   3271  C   ARG A 856      66.560  37.740  37.610  1.00  0.00           C
ATOM   3272  O   ARG A 856      66.470  38.620  38.460  1.00  0.00           O
ATOM   3273  N   SER A 857      65.660  37.670  36.630  1.00  0.00           N
ATOM   3274  HN  SER A 857      65.900  36.930  36.000  1.00  0.00           H
ATOM   3275  CA  SER A 857      64.320  38.300  36.540  1.00  0.00           C
ATOM   3276  HA  SER A 857      64.360  39.370  36.690  1.00  0.00           H
ATOM   3277  CB  SER A 857      63.630  37.980  35.180  1.00  0.00           C
ATOM   3278  HB1 SER A 857      63.410  36.910  34.980  1.00  0.00           H
ATOM   3279  HB2 SER A 857      64.410  38.200  34.420  1.00  0.00           H
ATOM   3280  OG  SER A 857      62.430  38.720  35.030  1.00  0.00           O
ATOM   3281  HG1 SER A 857      62.690  39.600  34.760  1.00  0.00           H
ATOM   3282  C   SER A 857      63.460  37.930  37.710  1.00  0.00           C
ATOM   3283  O   SER A 857      62.710  38.680  38.330  1.00  0.00           O
ATOM   3284  N   THR A 858      63.430  36.600  38.110  1.00  0.00           N
ATOM   3285  HN  THR A 858      63.930  35.950  37.540  1.00  0.00           H
ATOM   3286  CA  THR A 858      62.690  36.100  39.270  1.00  0.00           C
ATOM   3287  HA  THR A 858      61.670  36.460  39.210  1.00  0.00           H
ATOM   3288  CB  THR A 858      62.740  34.570  39.510  1.00  0.00           C
ATOM   3289  HB  THR A 858      63.690  34.360  40.050  1.00  0.00           H
ATOM   3290  OG1 THR A 858      62.840  33.910  38.250  1.00  0.00           O
ATOM   3291  HG1 THR A 858      62.160  34.310  37.700  1.00  0.00           H
ATOM   3292  CG2 THR A 858      61.530  34.090  40.180  1.00  0.00           C
ATOM   3293 HG21 THR A 858      60.650  34.400  39.570  1.00  0.00           H
ATOM   3294 HG22 THR A 858      61.240  34.520  41.160  1.00  0.00           H
ATOM   3295 HG23 THR A 858      61.580  32.990  40.300  1.00  0.00           H
ATOM   3296  C   THR A 858      63.190  36.670  40.540  1.00  0.00           C
ATOM   3297  O   THR A 858      62.340  36.990  41.390  1.00  0.00           O
ATOM   3298  N   ILE A 859      64.550  36.860  40.760  1.00  0.00           N
ATOM   3299  HN  ILE A 859      65.140  36.700  39.980  1.00  0.00           H
ATOM   3300  CA  ILE A 859      65.100  37.470  41.980  1.00  0.00           C
ATOM   3301  HA  ILE A 859      64.730  36.890  42.820  1.00  0.00           H
ATOM   3302  CB  ILE A 859      66.620  37.380  41.940  1.00  0.00           C
ATOM   3303  HB  ILE A 859      67.030  37.780  40.990  1.00  0.00           H
ATOM   3304  CG2 ILE A 859      67.180  38.320  43.060  1.00  0.00           C
ATOM   3305 HG21 ILE A 859      67.150  39.410  42.850  1.00  0.00           H
ATOM   3306 HG22 ILE A 859      68.280  38.170  43.190  1.00  0.00           H
ATOM   3307 HG23 ILE A 859      66.630  38.070  43.990  1.00  0.00           H
ATOM   3308  CG1 ILE A 859      66.900  35.890  42.260  1.00  0.00           C
ATOM   3309 HG11 ILE A 859      66.360  35.340  41.480  1.00  0.00           H
ATOM   3310 HG12 ILE A 859      66.480  35.560  43.230  1.00  0.00           H
ATOM   3311  CD  ILE A 859      68.420  35.450  42.240  1.00  0.00           C
ATOM   3312  HD1 ILE A 859      68.960  35.970  41.430  1.00  0.00           H
ATOM   3313  HD2 ILE A 859      68.410  34.340  42.180  1.00  0.00           H
ATOM   3314  HD3 ILE A 859      68.950  35.620  43.210  1.00  0.00           H
ATOM   3315  C   ILE A 859      64.580  38.870  42.160  1.00  0.00           C
ATOM   3316  O   ILE A 859      64.100  39.250  43.220  1.00  0.00           O
ATOM   3317  N   SER A 860      64.520  39.630  41.070  1.00  0.00           N
ATOM   3318  HN  SER A 860      64.890  39.390  40.180  1.00  0.00           H
ATOM   3319  CA  SER A 860      63.920  40.960  41.160  1.00  0.00           C
ATOM   3320  HA  SER A 860      64.260  41.460  42.050  1.00  0.00           H
ATOM   3321  CB  SER A 860      64.240  41.780  39.910  1.00  0.00           C
ATOM   3322  HB1 SER A 860      63.620  42.690  39.800  1.00  0.00           H
ATOM   3323  HB2 SER A 860      63.900  41.190  39.030  1.00  0.00           H
ATOM   3324  OG  SER A 860      65.660  42.000  39.810  1.00  0.00           O
ATOM   3325  HG1 SER A 860      65.900  42.410  40.640  1.00  0.00           H
ATOM   3326  C   SER A 860      62.470  40.910  41.400  1.00  0.00           C
ATOM   3327  O   SER A 860      61.900  41.780  42.130  1.00  0.00           O
ATOM   3328  N   ASP A 861      61.670  39.910  40.820  1.00  0.00           N
ATOM   3329  HN  ASP A 861      62.060  39.210  40.210  1.00  0.00           H
ATOM   3330  CA  ASP A 861      60.230  39.790  41.150  1.00  0.00           C
ATOM   3331  HA  ASP A 861      59.840  40.790  41.250  1.00  0.00           H
ATOM   3332  CB  ASP A 861      59.470  39.010  39.950  1.00  0.00           C
ATOM   3333  HB1 ASP A 861      58.430  38.680  40.140  1.00  0.00           H
ATOM   3334  HB2 ASP A 861      60.030  38.080  39.740  1.00  0.00           H
ATOM   3335  CG  ASP A 861      59.350  39.970  38.720  1.00  0.00           C
ATOM   3336  OD1 ASP A 861      59.620  41.150  38.870  1.00  0.00           O
ATOM   3337  OD2 ASP A 861      58.890  39.450  37.630  1.00  0.00           O
ATOM   3338  C   ASP A 861      59.900  39.210  42.460  1.00  0.00           C
ATOM   3339  O   ASP A 861      58.750  39.240  42.910  1.00  0.00           O
ATOM   3340  N   PHE A 862      60.890  38.580  43.130  1.00  0.00           N
ATOM   3341  HN  PHE A 862      61.760  38.360  42.730  1.00  0.00           H
ATOM   3342  CA  PHE A 862      60.660  37.840  44.390  1.00  0.00           C
ATOM   3343  HA  PHE A 862      59.610  37.920  44.670  1.00  0.00           H
ATOM   3344  CB  PHE A 862      61.350  36.460  44.260  1.00  0.00           C
ATOM   3345  HB1 PHE A 862      62.460  36.490  44.320  1.00  0.00           H
ATOM   3346  HB2 PHE A 862      61.140  36.060  43.250  1.00  0.00           H
ATOM   3347  CG  PHE A 862      60.760  35.490  45.250  1.00  0.00           C
ATOM   3348  CD1 PHE A 862      59.380  35.370  45.520  1.00  0.00           C
ATOM   3349  HD1 PHE A 862      58.660  36.070  45.130  1.00  0.00           H
ATOM   3350  CE1 PHE A 862      58.870  34.380  46.390  1.00  0.00           C
ATOM   3351  HE1 PHE A 862      57.810  34.290  46.540  1.00  0.00           H
ATOM   3352  CZ  PHE A 862      59.750  33.450  46.990  1.00  0.00           C
ATOM   3353  HZ  PHE A 862      59.420  32.630  47.620  1.00  0.00           H
ATOM   3354  CD2 PHE A 862      61.580  34.560  45.890  1.00  0.00           C
ATOM   3355  HD2 PHE A 862      62.650  34.510  45.680  1.00  0.00           H
ATOM   3356  CE2 PHE A 862      61.110  33.560  46.770  1.00  0.00           C
ATOM   3357  HE2 PHE A 862      61.790  32.850  47.180  1.00  0.00           H
ATOM   3358  C   PHE A 862      61.280  38.600  45.520  1.00  0.00           C
ATOM   3359  O   PHE A 862      61.390  38.150  46.660  1.00  0.00           O
ATOM   3360  N   ALA A 863      61.660  39.850  45.250  1.00  0.00           N
ATOM   3361  HN  ALA A 863      61.440  40.240  44.360  1.00  0.00           H
ATOM   3362  CA  ALA A 863      62.550  40.550  46.070  1.00  0.00           C
ATOM   3363  HA  ALA A 863      63.510  40.050  46.070  1.00  0.00           H
ATOM   3364  CB  ALA A 863      62.720  42.040  45.560  1.00  0.00           C
ATOM   3365  HB1 ALA A 863      63.200  42.060  44.560  1.00  0.00           H
ATOM   3366  HB2 ALA A 863      63.320  42.570  46.340  1.00  0.00           H
ATOM   3367  HB3 ALA A 863      61.740  42.560  45.540  1.00  0.00           H
ATOM   3368  C   ALA A 863      62.150  40.810  47.540  1.00  0.00           C
ATOM   3369  O   ALA A 863      63.050  40.690  48.470  1.00  0.00           O
ATOM   3370  N   VAL A 864      60.890  41.150  47.750  1.00  0.00           N
ATOM   3371  HN  VAL A 864      60.190  41.220  47.030  1.00  0.00           H
ATOM   3372  CA  VAL A 864      60.420  41.290  49.130  1.00  0.00           C
ATOM   3373  HA  VAL A 864      61.000  42.040  49.610  1.00  0.00           H
ATOM   3374  CB  VAL A 864      58.890  41.770  49.250  1.00  0.00           C
ATOM   3375  HB  VAL A 864      58.370  41.200  48.460  1.00  0.00           H
ATOM   3376  CG1 VAL A 864      58.330  41.660  50.630  1.00  0.00           C
ATOM   3377 HG11 VAL A 864      57.630  42.510  50.730  1.00  0.00           H
ATOM   3378 HG12 VAL A 864      59.110  41.890  51.380  1.00  0.00           H
ATOM   3379 HG13 VAL A 864      57.860  40.650  50.640  1.00  0.00           H
ATOM   3380  CG2 VAL A 864      58.860  43.290  48.880  1.00  0.00           C
ATOM   3381 HG21 VAL A 864      57.830  43.680  48.720  1.00  0.00           H
ATOM   3382 HG22 VAL A 864      59.500  43.280  47.970  1.00  0.00           H
ATOM   3383 HG23 VAL A 864      59.370  43.820  49.710  1.00  0.00           H
ATOM   3384  C   VAL A 864      60.540  40.160  50.150  1.00  0.00           C
ATOM   3385  O   VAL A 864      61.000  40.280  51.290  1.00  0.00           O
ATOM   3386  N   PHE A 865      60.270  38.960  49.660  1.00  0.00           N
ATOM   3387  HN  PHE A 865      60.150  38.850  48.680  1.00  0.00           H
ATOM   3388  CA  PHE A 865      60.400  37.730  50.420  1.00  0.00           C
ATOM   3389  HA  PHE A 865      59.960  37.960  51.380  1.00  0.00           H
ATOM   3390  CB  PHE A 865      59.640  36.560  49.810  1.00  0.00           C
ATOM   3391  HB1 PHE A 865      59.990  36.380  48.770  1.00  0.00           H
ATOM   3392  HB2 PHE A 865      58.560  36.650  49.580  1.00  0.00           H
ATOM   3393  CG  PHE A 865      59.810  35.320  50.650  1.00  0.00           C
ATOM   3394  CD1 PHE A 865      60.730  34.260  50.270  1.00  0.00           C
ATOM   3395  HD1 PHE A 865      61.420  34.500  49.490  1.00  0.00           H
ATOM   3396  CE1 PHE A 865      60.740  33.040  50.900  1.00  0.00           C
ATOM   3397  HE1 PHE A 865      61.270  32.240  50.410  1.00  0.00           H
ATOM   3398  CZ  PHE A 865      59.850  32.730  51.980  1.00  0.00           C
ATOM   3399  HZ  PHE A 865      59.940  31.800  52.530  1.00  0.00           H
ATOM   3400  CD2 PHE A 865      59.050  35.000  51.850  1.00  0.00           C
ATOM   3401  HD2 PHE A 865      58.390  35.830  52.060  1.00  0.00           H
ATOM   3402  CE2 PHE A 865      59.030  33.750  52.470  1.00  0.00           C
ATOM   3403  HE2 PHE A 865      58.420  33.620  53.350  1.00  0.00           H
ATOM   3404  C   PHE A 865      61.860  37.440  50.780  1.00  0.00           C
ATOM   3405  O   PHE A 865      62.140  37.290  51.910  1.00  0.00           O
ATOM   3406  N   LEU A 866      62.790  37.510  49.770  1.00  0.00           N
ATOM   3407  HN  LEU A 866      62.390  37.700  48.880  1.00  0.00           H
ATOM   3408  CA  LEU A 866      64.240  37.410  49.880  1.00  0.00           C
ATOM   3409  HA  LEU A 866      64.490  36.390  50.160  1.00  0.00           H
ATOM   3410  CB  LEU A 866      64.910  37.740  48.460  1.00  0.00           C
ATOM   3411  HB1 LEU A 866      65.990  37.980  48.340  1.00  0.00           H
ATOM   3412  HB2 LEU A 866      64.320  38.590  48.050  1.00  0.00           H
ATOM   3413  CG  LEU A 866      64.680  36.630  47.420  1.00  0.00           C
ATOM   3414  HG  LEU A 866      63.570  36.570  47.350  1.00  0.00           H
ATOM   3415  CD1 LEU A 866      65.080  37.160  46.050  1.00  0.00           C
ATOM   3416 HD11 LEU A 866      66.180  37.150  45.960  1.00  0.00           H
ATOM   3417 HD12 LEU A 866      64.690  38.190  45.910  1.00  0.00           H
ATOM   3418 HD13 LEU A 866      64.730  36.440  45.280  1.00  0.00           H
ATOM   3419  CD2 LEU A 866      65.400  35.330  47.740  1.00  0.00           C
ATOM   3420 HD21 LEU A 866      65.230  34.640  46.880  1.00  0.00           H
ATOM   3421 HD22 LEU A 866      64.780  34.920  48.570  1.00  0.00           H
ATOM   3422 HD23 LEU A 866      66.460  35.490  48.020  1.00  0.00           H
ATOM   3423  C   LEU A 866      64.880  38.370  50.920  1.00  0.00           C
ATOM   3424  O   LEU A 866      65.820  38.030  51.670  1.00  0.00           O
ATOM   3425  N   THR A 867      64.290  39.600  51.010  1.00  0.00           N
ATOM   3426  HN  THR A 867      63.440  39.660  50.500  1.00  0.00           H
ATOM   3427  CA  THR A 867      64.740  40.730  51.890  1.00  0.00           C
ATOM   3428  HA  THR A 867      65.810  40.830  51.710  1.00  0.00           H
ATOM   3429  CB  THR A 867      64.130  42.090  51.630  1.00  0.00           C
ATOM   3430  HB  THR A 867      63.060  42.230  51.890  1.00  0.00           H
ATOM   3431  OG1 THR A 867      64.170  42.340  50.230  1.00  0.00           O
ATOM   3432  HG1 THR A 867      63.590  41.720  49.790  1.00  0.00           H
ATOM   3433  CG2 THR A 867      64.940  43.180  52.260  1.00  0.00           C
ATOM   3434 HG21 THR A 867      66.030  42.980  52.110  1.00  0.00           H
ATOM   3435 HG22 THR A 867      64.810  43.170  53.360  1.00  0.00           H
ATOM   3436 HG23 THR A 867      64.740  44.180  51.810  1.00  0.00           H
ATOM   3437  C   THR A 867      64.360  40.350  53.270  1.00  0.00           C
ATOM   3438  O   THR A 867      65.270  40.300  54.100  1.00  0.00           O
ATOM   3439  N   ILE A 868      63.100  39.940  53.630  1.00  0.00           N
ATOM   3440  HN  ILE A 868      62.460  39.810  52.880  1.00  0.00           H
ATOM   3441  CA  ILE A 868      62.890  39.340  54.970  1.00  0.00           C
ATOM   3442  HA  ILE A 868      63.220  40.120  55.640  1.00  0.00           H
ATOM   3443  CB  ILE A 868      61.520  39.210  55.450  1.00  0.00           C
ATOM   3444  HB  ILE A 868      60.820  40.040  55.300  1.00  0.00           H
ATOM   3445  CG2 ILE A 868      60.680  38.100  54.740  1.00  0.00           C
ATOM   3446 HG21 ILE A 868      61.150  37.110  54.900  1.00  0.00           H
ATOM   3447 HG22 ILE A 868      60.580  38.220  53.640  1.00  0.00           H
ATOM   3448 HG23 ILE A 868      59.650  37.930  55.120  1.00  0.00           H
ATOM   3449  CG1 ILE A 868      61.590  38.920  56.950  1.00  0.00           C
ATOM   3450 HG11 ILE A 868      62.310  39.560  57.510  1.00  0.00           H
ATOM   3451 HG12 ILE A 868      61.770  37.820  57.040  1.00  0.00           H
ATOM   3452  CD  ILE A 868      60.220  39.110  57.620  1.00  0.00           C
ATOM   3453  HD1 ILE A 868      59.510  38.410  57.110  1.00  0.00           H
ATOM   3454  HD2 ILE A 868      59.810  40.130  57.520  1.00  0.00           H
ATOM   3455  HD3 ILE A 868      60.310  38.910  58.700  1.00  0.00           H
ATOM   3456  C   ILE A 868      63.820  38.090  55.270  1.00  0.00           C
ATOM   3457  O   ILE A 868      64.440  38.060  56.340  1.00  0.00           O
ATOM   3458  N   VAL A 869      64.020  37.100  54.340  1.00  0.00           N
ATOM   3459  HN  VAL A 869      63.570  37.100  53.450  1.00  0.00           H
ATOM   3460  CA  VAL A 869      64.850  35.900  54.620  1.00  0.00           C
ATOM   3461  HA  VAL A 869      64.410  35.400  55.470  1.00  0.00           H
ATOM   3462  CB  VAL A 869      64.970  35.000  53.410  1.00  0.00           C
ATOM   3463  HB  VAL A 869      65.320  35.630  52.560  1.00  0.00           H
ATOM   3464  CG1 VAL A 869      66.010  33.860  53.750  1.00  0.00           C
ATOM   3465 HG11 VAL A 869      65.790  33.370  54.730  1.00  0.00           H
ATOM   3466 HG12 VAL A 869      67.060  34.220  53.660  1.00  0.00           H
ATOM   3467 HG13 VAL A 869      65.840  33.010  53.060  1.00  0.00           H
ATOM   3468  CG2 VAL A 869      63.630  34.250  53.050  1.00  0.00           C
ATOM   3469 HG21 VAL A 869      63.830  33.660  52.130  1.00  0.00           H
ATOM   3470 HG22 VAL A 869      62.760  34.900  52.770  1.00  0.00           H
ATOM   3471 HG23 VAL A 869      63.330  33.550  53.850  1.00  0.00           H
ATOM   3472  C   VAL A 869      66.210  36.140  55.090  1.00  0.00           C
ATOM   3473  O   VAL A 869      66.700  35.590  56.040  1.00  0.00           O
ATOM   3474  N   ILE A 870      66.970  37.120  54.470  1.00  0.00           N
ATOM   3475  HN  ILE A 870      66.580  37.600  53.680  1.00  0.00           H
ATOM   3476  CA  ILE A 870      68.360  37.530  54.840  1.00  0.00           C
ATOM   3477  HA  ILE A 870      68.900  36.600  54.930  1.00  0.00           H
ATOM   3478  CB  ILE A 870      69.070  38.370  53.790  1.00  0.00           C
ATOM   3479  HB  ILE A 870      68.340  39.160  53.570  1.00  0.00           H
ATOM   3480  CG2 ILE A 870      70.390  38.990  54.340  1.00  0.00           C
ATOM   3481 HG21 ILE A 870      71.000  39.450  53.530  1.00  0.00           H
ATOM   3482 HG22 ILE A 870      71.140  38.310  54.780  1.00  0.00           H
ATOM   3483 HG23 ILE A 870      70.100  39.770  55.090  1.00  0.00           H
ATOM   3484  CG1 ILE A 870      69.280  37.620  52.500  1.00  0.00           C
ATOM   3485 HG11 ILE A 870      68.400  36.980  52.260  1.00  0.00           H
ATOM   3486 HG12 ILE A 870      70.090  36.870  52.600  1.00  0.00           H
ATOM   3487  CD  ILE A 870      69.520  38.470  51.200  1.00  0.00           C
ATOM   3488  HD1 ILE A 870      68.760  39.270  50.990  1.00  0.00           H
ATOM   3489  HD2 ILE A 870      69.580  37.780  50.350  1.00  0.00           H
ATOM   3490  HD3 ILE A 870      70.500  38.970  51.370  1.00  0.00           H
ATOM   3491  C   ILE A 870      68.410  38.150  56.220  1.00  0.00           C
ATOM   3492  O   ILE A 870      69.300  38.020  57.040  1.00  0.00           O
ATOM   3493  N   MET A 871      67.440  39.060  56.530  1.00  0.00           N
ATOM   3494  HN  MET A 871      66.780  39.390  55.860  1.00  0.00           H
ATOM   3495  CA  MET A 871      67.410  39.800  57.770  1.00  0.00           C
ATOM   3496  HA  MET A 871      68.400  40.240  57.840  1.00  0.00           H
ATOM   3497  CB  MET A 871      66.260  40.860  57.740  1.00  0.00           C
ATOM   3498  HB1 MET A 871      66.180  41.230  58.790  1.00  0.00           H
ATOM   3499  HB2 MET A 871      65.260  40.490  57.410  1.00  0.00           H
ATOM   3500  CG  MET A 871      66.610  42.040  56.790  1.00  0.00           C
ATOM   3501  HG1 MET A 871      65.720  42.700  56.930  1.00  0.00           H
ATOM   3502  HG2 MET A 871      66.470  41.660  55.760  1.00  0.00           H
ATOM   3503  SD  MET A 871      68.250  42.880  57.070  1.00  0.00           S
ATOM   3504  CE  MET A 871      68.040  43.900  55.520  1.00  0.00           C
ATOM   3505  HE1 MET A 871      67.850  44.940  55.870  1.00  0.00           H
ATOM   3506  HE2 MET A 871      67.200  43.540  54.900  1.00  0.00           H
ATOM   3507  HE3 MET A 871      68.910  43.940  54.830  1.00  0.00           H
ATOM   3508  C   MET A 871      67.170  38.940  58.980  1.00  0.00           C
ATOM   3509  O   MET A 871      67.810  38.980  60.030  1.00  0.00           O
ATOM   3510  N   VAL A 872      66.200  38.040  58.900  1.00  0.00           N
ATOM   3511  HN  VAL A 872      65.570  38.190  58.140  1.00  0.00           H
ATOM   3512  CA  VAL A 872      65.880  37.120  59.990  1.00  0.00           C
ATOM   3513  HA  VAL A 872      65.920  37.630  60.940  1.00  0.00           H
ATOM   3514  CB  VAL A 872      64.490  36.450  59.870  1.00  0.00           C
ATOM   3515  HB  VAL A 872      64.330  35.810  60.770  1.00  0.00           H
ATOM   3516  CG1 VAL A 872      63.470  37.570  59.810  1.00  0.00           C
ATOM   3517 HG11 VAL A 872      62.470  37.100  59.950  1.00  0.00           H
ATOM   3518 HG12 VAL A 872      63.580  38.190  58.890  1.00  0.00           H
ATOM   3519 HG13 VAL A 872      63.510  38.280  60.670  1.00  0.00           H
ATOM   3520  CG2 VAL A 872      64.220  35.530  58.640  1.00  0.00           C
ATOM   3521 HG21 VAL A 872      63.210  35.110  58.820  1.00  0.00           H
ATOM   3522 HG22 VAL A 872      64.970  34.720  58.490  1.00  0.00           H
ATOM   3523 HG23 VAL A 872      64.130  36.080  57.680  1.00  0.00           H
ATOM   3524  C   VAL A 872      66.890  36.030  60.170  1.00  0.00           C
ATOM   3525  O   VAL A 872      67.150  35.600  61.270  1.00  0.00           O
ATOM   3526  N   THR A 873      67.550  35.590  59.150  1.00  0.00           N
ATOM   3527  HN  THR A 873      67.180  35.900  58.270  1.00  0.00           H
ATOM   3528  CA  THR A 873      68.780  34.770  59.180  1.00  0.00           C
ATOM   3529  HA  THR A 873      68.560  33.860  59.720  1.00  0.00           H
ATOM   3530  CB  THR A 873      69.400  34.410  57.830  1.00  0.00           C
ATOM   3531  HB  THR A 873      69.680  35.260  57.170  1.00  0.00           H
ATOM   3532  OG1 THR A 873      68.460  33.520  57.150  1.00  0.00           O
ATOM   3533  HG1 THR A 873      67.810  34.120  56.800  1.00  0.00           H
ATOM   3534  CG2 THR A 873      70.570  33.430  57.980  1.00  0.00           C
ATOM   3535 HG21 THR A 873      70.350  32.740  58.820  1.00  0.00           H
ATOM   3536 HG22 THR A 873      71.480  33.920  58.380  1.00  0.00           H
ATOM   3537 HG23 THR A 873      70.770  32.740  57.130  1.00  0.00           H
ATOM   3538  C   THR A 873      69.880  35.440  59.910  1.00  0.00           C
ATOM   3539  O   THR A 873      70.430  34.940  60.850  1.00  0.00           O
ATOM   3540  N   ILE A 874      70.140  36.720  59.580  1.00  0.00           N
ATOM   3541  HN  ILE A 874      69.610  37.180  58.870  1.00  0.00           H
ATOM   3542  CA  ILE A 874      71.140  37.500  60.310  1.00  0.00           C
ATOM   3543  HA  ILE A 874      72.090  37.000  60.320  1.00  0.00           H
ATOM   3544  CB  ILE A 874      71.460  38.870  59.630  1.00  0.00           C
ATOM   3545  HB  ILE A 874      70.540  39.480  59.460  1.00  0.00           H
ATOM   3546  CG2 ILE A 874      72.310  39.740  60.580  1.00  0.00           C
ATOM   3547 HG21 ILE A 874      72.560  40.710  60.100  1.00  0.00           H
ATOM   3548 HG22 ILE A 874      73.220  39.180  60.870  1.00  0.00           H
ATOM   3549 HG23 ILE A 874      71.830  40.050  61.540  1.00  0.00           H
ATOM   3550  CG1 ILE A 874      72.080  38.600  58.290  1.00  0.00           C
ATOM   3551 HG11 ILE A 874      71.510  37.850  57.700  1.00  0.00           H
ATOM   3552 HG12 ILE A 874      73.080  38.140  58.470  1.00  0.00           H
ATOM   3553  CD  ILE A 874      72.240  39.930  57.440  1.00  0.00           C
ATOM   3554  HD1 ILE A 874      72.730  39.720  56.450  1.00  0.00           H
ATOM   3555  HD2 ILE A 874      72.840  40.630  58.040  1.00  0.00           H
ATOM   3556  HD3 ILE A 874      71.240  40.360  57.240  1.00  0.00           H
ATOM   3557  C   ILE A 874      70.760  37.690  61.760  1.00  0.00           C
ATOM   3558  O   ILE A 874      71.620  37.510  62.630  1.00  0.00           O
ATOM   3559  N   ASP A 875      69.470  37.960  62.060  1.00  0.00           N
ATOM   3560  HN  ASP A 875      68.860  38.130  61.290  1.00  0.00           H
ATOM   3561  CA  ASP A 875      69.040  38.000  63.500  1.00  0.00           C
ATOM   3562  HA  ASP A 875      69.710  38.700  63.980  1.00  0.00           H
ATOM   3563  CB  ASP A 875      67.570  38.430  63.500  1.00  0.00           C
ATOM   3564  HB1 ASP A 875      66.980  37.580  63.090  1.00  0.00           H
ATOM   3565  HB2 ASP A 875      67.370  39.230  62.750  1.00  0.00           H
ATOM   3566  CG  ASP A 875      67.100  38.880  64.900  1.00  0.00           C
ATOM   3567  OD1 ASP A 875      67.920  39.130  65.880  1.00  0.00           O
ATOM   3568  OD2 ASP A 875      65.910  39.100  65.070  1.00  0.00           O
ATOM   3569  C   ASP A 875      69.190  36.660  64.240  1.00  0.00           C
ATOM   3570  O   ASP A 875      69.560  36.630  65.380  1.00  0.00           O
ATOM   3571  N   TYR A 876      68.870  35.540  63.600  1.00  0.00           N
ATOM   3572  HN  TYR A 876      68.550  35.760  62.690  1.00  0.00           H
ATOM   3573  CA  TYR A 876      69.100  34.220  64.190  1.00  0.00           C
ATOM   3574  HA  TYR A 876      68.480  34.250  65.080  1.00  0.00           H
ATOM   3575  CB  TYR A 876      68.530  33.100  63.290  1.00  0.00           C
ATOM   3576  HB1 TYR A 876      68.970  33.190  62.280  1.00  0.00           H
ATOM   3577  HB2 TYR A 876      67.440  33.290  63.140  1.00  0.00           H
ATOM   3578  CG  TYR A 876      68.730  31.730  63.910  1.00  0.00           C
ATOM   3579  CD1 TYR A 876      69.850  31.010  63.460  1.00  0.00           C
ATOM   3580  HD1 TYR A 876      70.480  31.390  62.670  1.00  0.00           H
ATOM   3581  CE1 TYR A 876      70.190  29.730  64.020  1.00  0.00           C
ATOM   3582  HE1 TYR A 876      71.090  29.280  63.640  1.00  0.00           H
ATOM   3583  CZ  TYR A 876      69.340  29.110  64.960  1.00  0.00           C
ATOM   3584  OH  TYR A 876      69.810  27.810  65.300  1.00  0.00           O
ATOM   3585  HH  TYR A 876      69.360  27.580  66.120  1.00  0.00           H
ATOM   3586  CD2 TYR A 876      67.930  31.140  64.910  1.00  0.00           C
ATOM   3587  HD2 TYR A 876      67.040  31.650  65.290  1.00  0.00           H
ATOM   3588  CE2 TYR A 876      68.220  29.880  65.430  1.00  0.00           C
ATOM   3589  HE2 TYR A 876      67.720  29.490  66.300  1.00  0.00           H
ATOM   3590  C   TYR A 876      70.580  33.950  64.590  1.00  0.00           C
ATOM   3591  O   TYR A 876      70.730  33.530  65.750  1.00  0.00           O
ATOM   3592  N   LEU A 877      71.520  34.250  63.640  1.00  0.00           N
ATOM   3593  HN  LEU A 877      71.230  34.490  62.710  1.00  0.00           H
ATOM   3594  CA  LEU A 877      72.910  34.070  63.850  1.00  0.00           C
ATOM   3595  HA  LEU A 877      73.070  33.070  64.210  1.00  0.00           H
ATOM   3596  CB  LEU A 877      73.680  34.160  62.490  1.00  0.00           C
ATOM   3597  HB1 LEU A 877      74.720  33.860  62.710  1.00  0.00           H
ATOM   3598  HB2 LEU A 877      73.690  35.220  62.140  1.00  0.00           H
ATOM   3599  CG  LEU A 877      73.280  33.230  61.310  1.00  0.00           C
ATOM   3600  HG  LEU A 877      72.230  33.370  61.010  1.00  0.00           H
ATOM   3601  CD1 LEU A 877      74.070  33.590  60.070  1.00  0.00           C
ATOM   3602 HD11 LEU A 877      73.710  32.980  59.220  1.00  0.00           H
ATOM   3603 HD12 LEU A 877      75.110  33.210  60.200  1.00  0.00           H
ATOM   3604 HD13 LEU A 877      74.040  34.700  59.950  1.00  0.00           H
ATOM   3605  CD2 LEU A 877      73.420  31.740  61.590  1.00  0.00           C
ATOM   3606 HD21 LEU A 877      72.870  31.450  62.520  1.00  0.00           H
ATOM   3607 HD22 LEU A 877      74.490  31.590  61.840  1.00  0.00           H
ATOM   3608 HD23 LEU A 877      73.150  31.110  60.710  1.00  0.00           H
ATOM   3609  C   LEU A 877      73.570  35.110  64.780  1.00  0.00           C
ATOM   3610  O   LEU A 877      74.360  34.790  65.650  1.00  0.00           O
ATOM   3611  N   VAL A 878      73.190  36.410  64.640  1.00  0.00           N
ATOM   3612  HN  VAL A 878      72.580  36.730  63.920  1.00  0.00           H
ATOM   3613  CA  VAL A 878      74.000  37.390  65.340  1.00  0.00           C
ATOM   3614  HA  VAL A 878      74.720  36.990  66.030  1.00  0.00           H
ATOM   3615  CB  VAL A 878      74.870  38.180  64.380  1.00  0.00           C
ATOM   3616  HB  VAL A 878      75.090  37.490  63.530  1.00  0.00           H
ATOM   3617  CG1 VAL A 878      74.240  39.520  63.830  1.00  0.00           C
ATOM   3618 HG11 VAL A 878      74.870  39.910  63.000  1.00  0.00           H
ATOM   3619 HG12 VAL A 878      74.070  40.340  64.570  1.00  0.00           H
ATOM   3620 HG13 VAL A 878      73.230  39.280  63.450  1.00  0.00           H
ATOM   3621  CG2 VAL A 878      76.260  38.610  64.990  1.00  0.00           C
ATOM   3622 HG21 VAL A 878      76.300  39.630  65.400  1.00  0.00           H
ATOM   3623 HG22 VAL A 878      76.960  38.560  64.120  1.00  0.00           H
ATOM   3624 HG23 VAL A 878      76.550  37.910  65.790  1.00  0.00           H
ATOM   3625  C   VAL A 878      73.280  38.250  66.320  1.00  0.00           C
ATOM   3626  O   VAL A 878      73.900  38.910  67.100  1.00  0.00           O
ATOM   3627  N   GLY A 879      71.990  38.230  66.380  1.00  0.00           N
ATOM   3628  HN  GLY A 879      71.490  37.610  65.780  1.00  0.00           H
ATOM   3629  CA  GLY A 879      71.230  39.070  67.310  1.00  0.00           C
ATOM   3630  HA1 GLY A 879      71.810  39.080  68.220  1.00  0.00           H
ATOM   3631  HA2 GLY A 879      70.270  38.660  67.590  1.00  0.00           H
ATOM   3632  C   GLY A 879      71.130  40.500  66.950  1.00  0.00           C
ATOM   3633  O   GLY A 879      72.090  41.300  67.190  1.00  0.00           O
ATOM   3634  N   VAL A 880      70.000  40.980  66.450  1.00  0.00           N
ATOM   3635  HN  VAL A 880      69.290  40.320  66.230  1.00  0.00           H
ATOM   3636  CA  VAL A 880      69.830  42.310  65.910  1.00  0.00           C
ATOM   3637  HA  VAL A 880      70.800  42.780  65.940  1.00  0.00           H
ATOM   3638  CB  VAL A 880      69.400  42.210  64.400  1.00  0.00           C
ATOM   3639  HB  VAL A 880      68.530  41.530  64.240  1.00  0.00           H
ATOM   3640  CG1 VAL A 880      69.010  43.660  63.910  1.00  0.00           C
ATOM   3641 HG11 VAL A 880      69.870  44.280  64.250  1.00  0.00           H
ATOM   3642 HG12 VAL A 880      67.990  43.900  64.280  1.00  0.00           H
ATOM   3643 HG13 VAL A 880      68.930  43.800  62.820  1.00  0.00           H
ATOM   3644  CG2 VAL A 880      70.560  41.610  63.570  1.00  0.00           C
ATOM   3645 HG21 VAL A 880      71.260  42.450  63.400  1.00  0.00           H
ATOM   3646 HG22 VAL A 880      70.220  41.320  62.550  1.00  0.00           H
ATOM   3647 HG23 VAL A 880      71.150  40.750  63.980  1.00  0.00           H
ATOM   3648  C   VAL A 880      68.890  42.970  66.880  1.00  0.00           C
ATOM   3649  O   VAL A 880      67.690  42.630  67.020  1.00  0.00           O
ATOM   3650  N   PRO A 881      69.300  43.990  67.710  1.00  0.00           N
ATOM   3651  CD  PRO A 881      70.710  44.130  68.200  1.00  0.00           C
ATOM   3652  HD1 PRO A 881      71.350  44.540  67.390  1.00  0.00           H
ATOM   3653  HD2 PRO A 881      71.070  43.090  68.340  1.00  0.00           H
ATOM   3654  CA  PRO A 881      68.330  44.680  68.550  1.00  0.00           C
ATOM   3655  HA  PRO A 881      67.720  44.020  69.150  1.00  0.00           H
ATOM   3656  CB  PRO A 881      69.240  45.620  69.360  1.00  0.00           C
ATOM   3657  HB1 PRO A 881      68.810  46.060  70.280  1.00  0.00           H
ATOM   3658  HB2 PRO A 881      69.580  46.480  68.760  1.00  0.00           H
ATOM   3659  CG  PRO A 881      70.540  44.840  69.510  1.00  0.00           C
ATOM   3660  HG1 PRO A 881      71.460  45.430  69.730  1.00  0.00           H
ATOM   3661  HG2 PRO A 881      70.310  44.160  70.360  1.00  0.00           H
ATOM   3662  C   PRO A 881      67.320  45.500  67.700  1.00  0.00           C
ATOM   3663  O   PRO A 881      67.700  46.210  66.780  1.00  0.00           O
ATOM   3664  N   SER A 882      66.050  45.410  68.090  1.00  0.00           N
ATOM   3665  HN  SER A 882      65.830  44.880  68.910  1.00  0.00           H
ATOM   3666  CA  SER A 882      64.900  46.050  67.410  1.00  0.00           C
ATOM   3667  HA  SER A 882      64.930  47.090  67.670  1.00  0.00           H
ATOM   3668  CB  SER A 882      64.890  45.780  65.880  1.00  0.00           C
ATOM   3669  HB1 SER A 882      63.850  46.000  65.570  1.00  0.00           H
ATOM   3670  HB2 SER A 882      65.150  44.750  65.560  1.00  0.00           H
ATOM   3671  OG  SER A 882      65.740  46.600  65.090  1.00  0.00           O
ATOM   3672  HG1 SER A 882      66.600  46.530  65.510  1.00  0.00           H
ATOM   3673  C   SER A 882      63.580  45.420  67.990  1.00  0.00           C
ATOM   3674  O   SER A 882      63.520  44.280  68.380  1.00  0.00           O
ATOM   3675  N   PRO A 883      62.450  46.150  68.010  1.00  0.00           N
ATOM   3676  CD  PRO A 883      62.440  47.590  67.600  1.00  0.00           C
ATOM   3677  HD1 PRO A 883      63.130  47.860  66.790  1.00  0.00           H
ATOM   3678  HD2 PRO A 883      62.730  48.220  68.480  1.00  0.00           H
ATOM   3679  CA  PRO A 883      61.130  45.740  68.380  1.00  0.00           C
ATOM   3680  HA  PRO A 883      61.320  45.370  69.370  1.00  0.00           H
ATOM   3681  CB  PRO A 883      60.330  47.010  68.280  1.00  0.00           C
ATOM   3682  HB1 PRO A 883      60.270  47.490  69.280  1.00  0.00           H
ATOM   3683  HB2 PRO A 883      59.290  46.740  68.010  1.00  0.00           H
ATOM   3684  CG  PRO A 883      60.980  47.940  67.310  1.00  0.00           C
ATOM   3685  HG1 PRO A 883      60.800  47.560  66.280  1.00  0.00           H
ATOM   3686  HG2 PRO A 883      60.650  48.980  67.490  1.00  0.00           H
ATOM   3687  C   PRO A 883      60.680  44.540  67.480  1.00  0.00           C
ATOM   3688  O   PRO A 883      61.050  44.560  66.290  1.00  0.00           O
ATOM   3689  N   LYS A 884      60.010  43.460  68.100  1.00  0.00           N
ATOM   3690  HN  LYS A 884      60.030  43.500  69.090  1.00  0.00           H
ATOM   3691  CA  LYS A 884      59.450  42.310  67.440  1.00  0.00           C
ATOM   3692  HA  LYS A 884      59.690  42.410  66.390  1.00  0.00           H
ATOM   3693  CB  LYS A 884      60.090  40.940  67.830  1.00  0.00           C
ATOM   3694  HB1 LYS A 884      59.400  40.130  67.500  1.00  0.00           H
ATOM   3695  HB2 LYS A 884      60.110  40.900  68.940  1.00  0.00           H
ATOM   3696  CG  LYS A 884      61.480  40.800  67.220  1.00  0.00           C
ATOM   3697  HG1 LYS A 884      62.060  41.710  67.470  1.00  0.00           H
ATOM   3698  HG2 LYS A 884      61.290  40.570  66.150  1.00  0.00           H
ATOM   3699  CD  LYS A 884      62.220  39.660  67.920  1.00  0.00           C
ATOM   3700  HD1 LYS A 884      61.640  38.730  67.770  1.00  0.00           H
ATOM   3701  HD2 LYS A 884      62.230  39.830  69.010  1.00  0.00           H
ATOM   3702  CE  LYS A 884      63.640  39.310  67.630  1.00  0.00           C
ATOM   3703  HE1 LYS A 884      64.240  38.930  68.480  1.00  0.00           H
ATOM   3704  HE2 LYS A 884      64.110  40.230  67.220  1.00  0.00           H
ATOM   3705  NZ  LYS A 884      63.890  38.220  66.590  1.00  0.00           N
ATOM   3706  HZ1 LYS A 884      64.050  37.300  67.070  1.00  0.00           H
ATOM   3707  HZ2 LYS A 884      64.730  38.500  66.060  1.00  0.00           H
ATOM   3708  HZ3 LYS A 884      63.050  38.160  65.990  1.00  0.00           H
ATOM   3709  C   LYS A 884      57.930  42.180  67.500  1.00  0.00           C
ATOM   3710  O   LYS A 884      57.270  42.650  68.470  1.00  0.00           O
ATOM   3711  N   LEU A 885      57.260  41.790  66.410  1.00  0.00           N
ATOM   3712  HN  LEU A 885      57.910  41.480  65.720  1.00  0.00           H
ATOM   3713  CA  LEU A 885      55.870  41.610  66.080  1.00  0.00           C
ATOM   3714  HA  LEU A 885      55.430  42.600  66.120  1.00  0.00           H
ATOM   3715  CB  LEU A 885      55.650  40.950  64.650  1.00  0.00           C
ATOM   3716  HB1 LEU A 885      56.280  40.060  64.480  1.00  0.00           H
ATOM   3717  HB2 LEU A 885      56.130  41.550  63.850  1.00  0.00           H
ATOM   3718  CG  LEU A 885      54.210  40.640  64.180  1.00  0.00           C
ATOM   3719  HG  LEU A 885      53.770  39.890  64.870  1.00  0.00           H
ATOM   3720  CD1 LEU A 885      53.270  41.920  64.300  1.00  0.00           C
ATOM   3721 HD11 LEU A 885      53.590  42.800  63.690  1.00  0.00           H
ATOM   3722 HD12 LEU A 885      53.210  42.210  65.370  1.00  0.00           H
ATOM   3723 HD13 LEU A 885      52.200  41.680  64.210  1.00  0.00           H
ATOM   3724  CD2 LEU A 885      54.180  40.020  62.750  1.00  0.00           C
ATOM   3725 HD21 LEU A 885      53.210  39.540  62.490  1.00  0.00           H
ATOM   3726 HD22 LEU A 885      54.980  39.250  62.740  1.00  0.00           H
ATOM   3727 HD23 LEU A 885      54.510  40.840  62.090  1.00  0.00           H
ATOM   3728  C   LEU A 885      55.140  40.610  67.060  1.00  0.00           C
ATOM   3729  O   LEU A 885      55.520  39.460  67.230  1.00  0.00           O
ATOM   3730  N   HSD A 886      54.130  41.050  67.800  1.00  0.00           N
ATOM   3731  HN  HSD A 886      53.840  42.000  67.770  1.00  0.00           H
ATOM   3732  CA  HSD A 886      53.470  40.180  68.820  1.00  0.00           C
ATOM   3733  HA  HSD A 886      54.150  39.390  69.120  1.00  0.00           H
ATOM   3734  CB  HSD A 886      53.160  40.930  70.180  1.00  0.00           C
ATOM   3735  HB1 HSD A 886      52.600  40.300  70.920  1.00  0.00           H
ATOM   3736  HB2 HSD A 886      52.450  41.730  69.910  1.00  0.00           H
ATOM   3737  ND1 HSD A 886      55.180  42.550  70.350  1.00  0.00           N
ATOM   3738  HD1 HSD A 886      55.130  42.990  69.460  1.00  0.00           H
ATOM   3739  CG  HSD A 886      54.270  41.570  70.860  1.00  0.00           C
ATOM   3740  CE1 HSD A 886      55.970  42.950  71.390  1.00  0.00           C
ATOM   3741  HE1 HSD A 886      56.800  43.630  71.210  1.00  0.00           H
ATOM   3742  NE2 HSD A 886      55.560  42.320  72.520  1.00  0.00           N
ATOM   3743  CD2 HSD A 886      54.570  41.490  72.130  1.00  0.00           C
ATOM   3744  HD2 HSD A 886      54.120  40.880  72.910  1.00  0.00           H
ATOM   3745  C   HSD A 886      52.230  39.540  68.330  1.00  0.00           C
ATOM   3746  O   HSD A 886      51.330  40.220  67.860  1.00  0.00           O
ATOM   3747  N   VAL A 887      52.140  38.230  68.380  1.00  0.00           N
ATOM   3748  HN  VAL A 887      52.750  37.550  68.790  1.00  0.00           H
ATOM   3749  CA  VAL A 887      51.050  37.520  67.720  1.00  0.00           C
ATOM   3750  HA  VAL A 887      50.310  38.250  67.440  1.00  0.00           H
ATOM   3751  CB  VAL A 887      51.260  36.650  66.530  1.00  0.00           C
ATOM   3752  HB  VAL A 887      50.280  36.300  66.100  1.00  0.00           H
ATOM   3753  CG1 VAL A 887      51.810  37.610  65.470  1.00  0.00           C
ATOM   3754 HG11 VAL A 887      51.830  37.050  64.510  1.00  0.00           H
ATOM   3755 HG12 VAL A 887      52.820  37.920  65.780  1.00  0.00           H
ATOM   3756 HG13 VAL A 887      51.050  38.410  65.300  1.00  0.00           H
ATOM   3757  CG2 VAL A 887      52.210  35.420  66.750  1.00  0.00           C
ATOM   3758 HG21 VAL A 887      51.900  34.830  67.640  1.00  0.00           H
ATOM   3759 HG22 VAL A 887      53.270  35.660  66.950  1.00  0.00           H
ATOM   3760 HG23 VAL A 887      52.200  34.730  65.870  1.00  0.00           H
ATOM   3761  C   VAL A 887      50.350  36.740  68.810  1.00  0.00           C
ATOM   3762  O   VAL A 887      51.010  36.000  69.500  1.00  0.00           O
ATOM   3763  N   PRO A 888      49.030  36.770  68.960  1.00  0.00           N
ATOM   3764  CD  PRO A 888      48.280  37.990  68.630  1.00  0.00           C
ATOM   3765  HD1 PRO A 888      48.080  37.970  67.530  1.00  0.00           H
ATOM   3766  HD2 PRO A 888      48.730  38.900  69.070  1.00  0.00           H
ATOM   3767  CA  PRO A 888      48.160  35.710  69.540  1.00  0.00           C
ATOM   3768  HA  PRO A 888      48.360  35.750  70.600  1.00  0.00           H
ATOM   3769  CB  PRO A 888      46.790  36.340  69.250  1.00  0.00           C
ATOM   3770  HB1 PRO A 888      46.110  36.080  70.090  1.00  0.00           H
ATOM   3771  HB2 PRO A 888      46.340  35.990  68.300  1.00  0.00           H
ATOM   3772  CG  PRO A 888      46.970  37.850  69.230  1.00  0.00           C
ATOM   3773  HG1 PRO A 888      46.190  38.230  68.540  1.00  0.00           H
ATOM   3774  HG2 PRO A 888      46.900  38.390  70.210  1.00  0.00           H
ATOM   3775  C   PRO A 888      48.460  34.320  69.090  1.00  0.00           C
ATOM   3776  O   PRO A 888      48.630  34.110  67.860  1.00  0.00           O
ATOM   3777  N   GLU A 889      48.510  33.390  69.980  1.00  0.00           N
ATOM   3778  HN  GLU A 889      48.300  33.660  70.920  1.00  0.00           H
ATOM   3779  CA  GLU A 889      48.930  32.060  69.700  1.00  0.00           C
ATOM   3780  HA  GLU A 889      49.170  31.880  68.660  1.00  0.00           H
ATOM   3781  CB  GLU A 889      50.050  31.720  70.670  1.00  0.00           C
ATOM   3782  HB1 GLU A 889      50.360  30.660  70.590  1.00  0.00           H
ATOM   3783  HB2 GLU A 889      49.700  31.820  71.720  1.00  0.00           H
ATOM   3784  CG  GLU A 889      51.330  32.530  70.410  1.00  0.00           C
ATOM   3785  HG1 GLU A 889      51.290  33.630  70.500  1.00  0.00           H
ATOM   3786  HG2 GLU A 889      51.650  32.420  69.340  1.00  0.00           H
ATOM   3787  CD  GLU A 889      52.520  32.150  71.230  1.00  0.00           C
ATOM   3788  OE1 GLU A 889      53.200  32.980  71.890  1.00  0.00           O
ATOM   3789  OE2 GLU A 889      52.970  30.940  71.080  1.00  0.00           O
ATOM   3790  C   GLU A 889      47.640  31.280  69.910  1.00  0.00           C
ATOM   3791  O   GLU A 889      46.690  31.830  70.460  1.00  0.00           O
ATOM   3792  N   LYS A 890      47.560  30.050  69.510  1.00  0.00           N
ATOM   3793  HN  LYS A 890      48.370  29.670  69.080  1.00  0.00           H
ATOM   3794  CA  LYS A 890      46.380  29.260  69.680  1.00  0.00           C
ATOM   3795  HA  LYS A 890      46.660  28.290  69.310  1.00  0.00           H
ATOM   3796  CB  LYS A 890      46.050  28.930  71.120  1.00  0.00           C
ATOM   3797  HB1 LYS A 890      45.160  28.270  71.200  1.00  0.00           H
ATOM   3798  HB2 LYS A 890      45.710  29.880  71.610  1.00  0.00           H
ATOM   3799  CG  LYS A 890      47.200  28.250  71.980  1.00  0.00           C
ATOM   3800  HG1 LYS A 890      46.690  28.030  72.940  1.00  0.00           H
ATOM   3801  HG2 LYS A 890      48.090  28.910  72.060  1.00  0.00           H
ATOM   3802  CD  LYS A 890      47.610  26.940  71.340  1.00  0.00           C
ATOM   3803  HD1 LYS A 890      48.180  27.240  70.430  1.00  0.00           H
ATOM   3804  HD2 LYS A 890      46.660  26.400  71.110  1.00  0.00           H
ATOM   3805  CE  LYS A 890      48.530  26.130  72.280  1.00  0.00           C
ATOM   3806  HE1 LYS A 890      48.050  26.180  73.290  1.00  0.00           H
ATOM   3807  HE2 LYS A 890      49.480  26.700  72.290  1.00  0.00           H
ATOM   3808  NZ  LYS A 890      48.770  24.750  71.820  1.00  0.00           N
ATOM   3809  HZ1 LYS A 890      47.860  24.320  71.530  1.00  0.00           H
ATOM   3810  HZ2 LYS A 890      49.190  24.190  72.590  1.00  0.00           H
ATOM   3811  HZ3 LYS A 890      49.540  24.850  71.140  1.00  0.00           H
ATOM   3812  C   LYS A 890      45.160  29.540  68.930  1.00  0.00           C
ATOM   3813  O   LYS A 890      44.120  29.000  69.270  1.00  0.00           O
ATOM   3814  N   PHE A 891      45.170  30.520  67.930  1.00  0.00           N
ATOM   3815  HN  PHE A 891      46.030  30.810  67.530  1.00  0.00           H
ATOM   3816  CA  PHE A 891      44.000  31.000  67.210  1.00  0.00           C
ATOM   3817  HA  PHE A 891      44.290  31.680  66.420  1.00  0.00           H
ATOM   3818  CB  PHE A 891      43.270  29.840  66.370  1.00  0.00           C
ATOM   3819  HB1 PHE A 891      43.180  28.900  66.970  1.00  0.00           H
ATOM   3820  HB2 PHE A 891      43.990  29.650  65.550  1.00  0.00           H
ATOM   3821  CG  PHE A 891      42.000  30.270  65.710  1.00  0.00           C
ATOM   3822  CD1 PHE A 891      40.830  29.520  66.010  1.00  0.00           C
ATOM   3823  HD1 PHE A 891      40.840  28.790  66.800  1.00  0.00           H
ATOM   3824  CE1 PHE A 891      39.600  30.020  65.570  1.00  0.00           C
ATOM   3825  HE1 PHE A 891      38.650  29.640  65.930  1.00  0.00           H
ATOM   3826  CZ  PHE A 891      39.620  31.050  64.570  1.00  0.00           C
ATOM   3827  HZ  PHE A 891      38.650  31.350  64.180  1.00  0.00           H
ATOM   3828  CD2 PHE A 891      41.990  31.180  64.670  1.00  0.00           C
ATOM   3829  HD2 PHE A 891      42.920  31.660  64.380  1.00  0.00           H
ATOM   3830  CE2 PHE A 891      40.810  31.550  64.080  1.00  0.00           C
ATOM   3831  HE2 PHE A 891      40.800  32.210  63.240  1.00  0.00           H
ATOM   3832  C   PHE A 891      43.090  31.890  68.100  1.00  0.00           C
ATOM   3833  O   PHE A 891      42.020  31.570  68.570  1.00  0.00           O
ATOM   3834  N   GLU A 892      43.550  33.160  68.360  1.00  0.00           N
ATOM   3835  HN  GLU A 892      44.450  33.470  68.070  1.00  0.00           H
ATOM   3836  CA  GLU A 892      42.930  34.050  69.360  1.00  0.00           C
ATOM   3837  HA  GLU A 892      41.930  33.760  69.630  1.00  0.00           H
ATOM   3838  CB  GLU A 892      43.690  34.020  70.680  1.00  0.00           C
ATOM   3839  HB1 GLU A 892      43.590  34.980  71.220  1.00  0.00           H
ATOM   3840  HB2 GLU A 892      44.790  34.040  70.490  1.00  0.00           H
ATOM   3841  CG  GLU A 892      43.390  32.880  71.780  1.00  0.00           C
ATOM   3842  HG1 GLU A 892      44.110  32.840  72.630  1.00  0.00           H
ATOM   3843  HG2 GLU A 892      43.450  31.970  71.140  1.00  0.00           H
ATOM   3844  CD  GLU A 892      42.060  33.070  72.450  1.00  0.00           C
ATOM   3845  OE1 GLU A 892      41.030  32.620  71.830  1.00  0.00           O
ATOM   3846  OE2 GLU A 892      41.900  33.650  73.510  1.00  0.00           O
ATOM   3847  C   GLU A 892      42.940  35.520  68.850  1.00  0.00           C
ATOM   3848  O   GLU A 892      43.800  35.790  68.000  1.00  0.00           O
ATOM   3849  N   PRO A 893      41.970  36.440  69.210  1.00  0.00           N
ATOM   3850  CD  PRO A 893      40.820  36.150  70.030  1.00  0.00           C
ATOM   3851  HD1 PRO A 893      41.140  35.800  71.030  1.00  0.00           H
ATOM   3852  HD2 PRO A 893      40.250  35.370  69.460  1.00  0.00           H
ATOM   3853  CA  PRO A 893      41.880  37.760  68.570  1.00  0.00           C
ATOM   3854  HA  PRO A 893      42.150  37.640  67.520  1.00  0.00           H
ATOM   3855  CB  PRO A 893      40.370  38.120  68.630  1.00  0.00           C
ATOM   3856  HB1 PRO A 893      39.880  37.650  67.740  1.00  0.00           H
ATOM   3857  HB2 PRO A 893      40.180  39.200  68.790  1.00  0.00           H
ATOM   3858  CG  PRO A 893      39.940  37.380  69.910  1.00  0.00           C
ATOM   3859  HG1 PRO A 893      39.910  38.190  70.680  1.00  0.00           H
ATOM   3860  HG2 PRO A 893      38.880  37.040  69.880  1.00  0.00           H
ATOM   3861  C   PRO A 893      42.830  38.810  69.310  1.00  0.00           C
ATOM   3862  O   PRO A 893      43.010  38.550  70.510  1.00  0.00           O
ATOM   3863  N   THR A 894      43.460  39.850  68.690  1.00  0.00           N
ATOM   3864  HN  THR A 894      43.250  40.090  67.750  1.00  0.00           H
ATOM   3865  CA  THR A 894      44.380  40.770  69.370  1.00  0.00           C
ATOM   3866  HA  THR A 894      45.100  40.200  69.930  1.00  0.00           H
ATOM   3867  CB  THR A 894      44.970  41.810  68.460  1.00  0.00           C
ATOM   3868  HB  THR A 894      44.320  42.680  68.220  1.00  0.00           H
ATOM   3869  OG1 THR A 894      45.540  41.230  67.280  1.00  0.00           O
ATOM   3870  HG1 THR A 894      44.790  40.940  66.770  1.00  0.00           H
ATOM   3871  CG2 THR A 894      46.200  42.510  69.110  1.00  0.00           C
ATOM   3872 HG21 THR A 894      46.820  43.110  68.430  1.00  0.00           H
ATOM   3873 HG22 THR A 894      46.950  41.740  69.390  1.00  0.00           H
ATOM   3874 HG23 THR A 894      45.850  43.130  69.970  1.00  0.00           H
ATOM   3875  C   THR A 894      43.670  41.500  70.470  1.00  0.00           C
ATOM   3876  O   THR A 894      44.210  41.590  71.570  1.00  0.00           O
ATOM   3877  N   HSD A 895      42.400  41.900  70.300  1.00  0.00           N
ATOM   3878  HN  HSD A 895      41.970  41.760  69.410  1.00  0.00           H
ATOM   3879  CA  HSD A 895      41.620  42.520  71.270  1.00  0.00           C
ATOM   3880  HA  HSD A 895      42.190  43.370  71.610  1.00  0.00           H
ATOM   3881  CB  HSD A 895      40.270  42.970  70.660  1.00  0.00           C
ATOM   3882  HB1 HSD A 895      39.850  42.090  70.150  1.00  0.00           H
ATOM   3883  HB2 HSD A 895      40.390  43.780  69.900  1.00  0.00           H
ATOM   3884  ND1 HSD A 895      39.570  44.590  72.420  1.00  0.00           N
ATOM   3885  HD1 HSD A 895      40.390  45.170  72.330  1.00  0.00           H
ATOM   3886  CG  HSD A 895      39.260  43.530  71.630  1.00  0.00           C
ATOM   3887  CE1 HSD A 895      38.470  44.870  73.110  1.00  0.00           C
ATOM   3888  HE1 HSD A 895      38.470  45.660  73.850  1.00  0.00           H
ATOM   3889  NE2 HSD A 895      37.490  44.030  72.930  1.00  0.00           N
ATOM   3890  CD2 HSD A 895      37.950  43.170  71.990  1.00  0.00           C
ATOM   3891  HD2 HSD A 895      37.370  42.400  71.500  1.00  0.00           H
ATOM   3892  C   HSD A 895      41.280  41.550  72.400  1.00  0.00           C
ATOM   3893  O   HSD A 895      40.780  40.460  72.140  1.00  0.00           O
ATOM   3894  N   PRO A 896      41.480  41.790  73.670  1.00  0.00           N
ATOM   3895  CD  PRO A 896      41.950  43.100  74.220  1.00  0.00           C
ATOM   3896  HD1 PRO A 896      41.320  43.970  73.940  1.00  0.00           H
ATOM   3897  HD2 PRO A 896      42.980  43.260  73.840  1.00  0.00           H
ATOM   3898  CA  PRO A 896      41.240  40.840  74.660  1.00  0.00           C
ATOM   3899  HA  PRO A 896      41.760  39.950  74.360  1.00  0.00           H
ATOM   3900  CB  PRO A 896      42.090  41.320  75.780  1.00  0.00           C
ATOM   3901  HB1 PRO A 896      43.170  41.120  75.600  1.00  0.00           H
ATOM   3902  HB2 PRO A 896      41.880  40.870  76.770  1.00  0.00           H
ATOM   3903  CG  PRO A 896      42.010  42.830  75.730  1.00  0.00           C
ATOM   3904  HG1 PRO A 896      41.130  43.300  76.210  1.00  0.00           H
ATOM   3905  HG2 PRO A 896      42.940  43.230  76.200  1.00  0.00           H
ATOM   3906  C   PRO A 896      39.790  40.460  75.180  1.00  0.00           C
ATOM   3907  O   PRO A 896      39.520  39.260  75.440  1.00  0.00           O
ATOM   3908  N   GLU A 897      38.800  41.380  75.340  1.00  0.00           N
ATOM   3909  HN  GLU A 897      38.880  42.320  75.030  1.00  0.00           H
ATOM   3910  CA  GLU A 897      37.560  41.170  76.050  1.00  0.00           C
ATOM   3911  HA  GLU A 897      37.730  40.990  77.100  1.00  0.00           H
ATOM   3912  CB  GLU A 897      36.700  42.450  75.940  1.00  0.00           C
ATOM   3913  HB1 GLU A 897      35.650  42.310  76.250  1.00  0.00           H
ATOM   3914  HB2 GLU A 897      36.770  42.810  74.900  1.00  0.00           H
ATOM   3915  CG  GLU A 897      37.390  43.550  76.930  1.00  0.00           C
ATOM   3916  HG1 GLU A 897      38.350  43.870  76.470  1.00  0.00           H
ATOM   3917  HG2 GLU A 897      37.620  43.140  77.930  1.00  0.00           H
ATOM   3918  CD  GLU A 897      36.580  44.900  77.230  1.00  0.00           C
ATOM   3919  OE1 GLU A 897      37.310  45.850  77.630  1.00  0.00           O
ATOM   3920  OE2 GLU A 897      35.420  45.080  76.980  1.00  0.00           O
ATOM   3921  C   GLU A 897      36.740  39.970  75.680  1.00  0.00           C
ATOM   3922  O   GLU A 897      36.200  39.280  76.540  1.00  0.00           O
ATOM   3923  N   ARG A 898      36.660  39.700  74.380  1.00  0.00           N
ATOM   3924  HN  ARG A 898      37.270  40.220  73.800  1.00  0.00           H
ATOM   3925  CA  ARG A 898      35.840  38.580  73.840  1.00  0.00           C
ATOM   3926  HA  ARG A 898      35.740  37.780  74.550  1.00  0.00           H
ATOM   3927  CB  ARG A 898      34.410  38.930  73.550  1.00  0.00           C
ATOM   3928  HB1 ARG A 898      33.830  38.880  74.500  1.00  0.00           H
ATOM   3929  HB2 ARG A 898      33.950  38.190  72.850  1.00  0.00           H
ATOM   3930  CG  ARG A 898      34.180  40.450  73.110  1.00  0.00           C
ATOM   3931  HG1 ARG A 898      34.630  41.050  73.940  1.00  0.00           H
ATOM   3932  HG2 ARG A 898      33.110  40.750  73.070  1.00  0.00           H
ATOM   3933  CD  ARG A 898      34.600  40.730  71.630  1.00  0.00           C
ATOM   3934  HD1 ARG A 898      34.120  39.970  70.970  1.00  0.00           H
ATOM   3935  HD2 ARG A 898      35.660  40.450  71.460  1.00  0.00           H
ATOM   3936  NE  ARG A 898      34.360  42.120  71.180  1.00  0.00           N
ATOM   3937  HE  ARG A 898      34.230  42.830  71.870  1.00  0.00           H
ATOM   3938  CZ  ARG A 898      34.350  42.480  69.900  1.00  0.00           C
ATOM   3939  NH1 ARG A 898      34.690  41.770  68.860  1.00  0.00           N
ATOM   3940 HH11 ARG A 898      34.990  42.270  68.050  1.00  0.00           H
ATOM   3941 HH12 ARG A 898      34.930  40.810  68.960  1.00  0.00           H
ATOM   3942  NH2 ARG A 898      34.140  43.720  69.600  1.00  0.00           N
ATOM   3943 HH21 ARG A 898      33.790  43.920  68.690  1.00  0.00           H
ATOM   3944 HH22 ARG A 898      33.760  44.300  70.320  1.00  0.00           H
ATOM   3945  C   ARG A 898      36.640  37.860  72.680  1.00  0.00           C
ATOM   3946  O   ARG A 898      37.510  38.450  72.100  1.00  0.00           O
ATOM   3947  N   GLY A 899      36.320  36.600  72.340  1.00  0.00           N
ATOM   3948  HN  GLY A 899      35.590  36.050  72.710  1.00  0.00           H
ATOM   3949  CA  GLY A 899      36.830  35.730  71.220  1.00  0.00           C
ATOM   3950  HA1 GLY A 899      36.520  34.690  71.270  1.00  0.00           H
ATOM   3951  HA2 GLY A 899      37.910  35.840  71.240  1.00  0.00           H
ATOM   3952  C   GLY A 899      36.330  36.200  69.820  1.00  0.00           C
ATOM   3953  O   GLY A 899      35.830  37.290  69.580  1.00  0.00           O
ATOM   3954  N   TRP A 900      36.490  35.310  68.840  1.00  0.00           N
ATOM   3955  HN  TRP A 900      36.860  34.410  69.020  1.00  0.00           H
ATOM   3956  CA  TRP A 900      36.200  35.530  67.420  1.00  0.00           C
ATOM   3957  HA  TRP A 900      36.800  36.340  67.040  1.00  0.00           H
ATOM   3958  CB  TRP A 900      36.530  34.240  66.600  1.00  0.00           C
ATOM   3959  HB1 TRP A 900      36.130  34.300  65.560  1.00  0.00           H
ATOM   3960  HB2 TRP A 900      35.980  33.420  67.110  1.00  0.00           H
ATOM   3961  CG  TRP A 900      37.960  33.980  66.670  1.00  0.00           C
ATOM   3962  CD1 TRP A 900      38.590  32.880  67.210  1.00  0.00           C
ATOM   3963  HD1 TRP A 900      38.040  32.110  67.720  1.00  0.00           H
ATOM   3964  NE1 TRP A 900      39.910  32.990  66.920  1.00  0.00           N
ATOM   3965  HE1 TRP A 900      40.510  32.230  67.020  1.00  0.00           H
ATOM   3966  CE2 TRP A 900      40.190  34.140  66.190  1.00  0.00           C
ATOM   3967  CD2 TRP A 900      38.980  34.770  66.090  1.00  0.00           C
ATOM   3968  CE3 TRP A 900      38.910  36.040  65.470  1.00  0.00           C
ATOM   3969  HE3 TRP A 900      38.030  36.640  65.280  1.00  0.00           H
ATOM   3970  CZ3 TRP A 900      40.120  36.590  65.020  1.00  0.00           C
ATOM   3971  HZ3 TRP A 900      40.050  37.510  64.460  1.00  0.00           H
ATOM   3972  CZ2 TRP A 900      41.400  34.660  65.720  1.00  0.00           C
ATOM   3973  HZ2 TRP A 900      42.250  34.000  65.830  1.00  0.00           H
ATOM   3974  CH2 TRP A 900      41.330  35.860  65.010  1.00  0.00           C
ATOM   3975  HH2 TRP A 900      42.210  36.340  64.620  1.00  0.00           H
ATOM   3976  C   TRP A 900      34.720  35.820  67.030  1.00  0.00           C
ATOM   3977  O   TRP A 900      34.470  36.460  66.060  1.00  0.00           O
ATOM   3978  N   ILE A 901      33.800  35.320  67.830  1.00  0.00           N
ATOM   3979  HN  ILE A 901      33.930  34.760  68.640  1.00  0.00           H
ATOM   3980  CA  ILE A 901      32.450  35.480  67.470  1.00  0.00           C
ATOM   3981  HA  ILE A 901      32.350  35.830  66.440  1.00  0.00           H
ATOM   3982  CB  ILE A 901      31.570  34.260  67.620  1.00  0.00           C
ATOM   3983  HB  ILE A 901      30.590  34.460  67.140  1.00  0.00           H
ATOM   3984  CG2 ILE A 901      32.120  33.130  66.780  1.00  0.00           C
ATOM   3985 HG21 ILE A 901      32.260  33.490  65.740  1.00  0.00           H
ATOM   3986 HG22 ILE A 901      31.430  32.280  66.620  1.00  0.00           H
ATOM   3987 HG23 ILE A 901      33.020  32.690  67.260  1.00  0.00           H
ATOM   3988  CG1 ILE A 901      31.160  33.810  68.990  1.00  0.00           C
ATOM   3989 HG11 ILE A 901      32.030  33.730  69.670  1.00  0.00           H
ATOM   3990 HG12 ILE A 901      30.900  32.740  68.950  1.00  0.00           H
ATOM   3991  CD  ILE A 901      29.950  34.580  69.580  1.00  0.00           C
ATOM   3992  HD1 ILE A 901      29.510  33.840  70.280  1.00  0.00           H
ATOM   3993  HD2 ILE A 901      29.170  34.780  68.810  1.00  0.00           H
ATOM   3994  HD3 ILE A 901      30.070  35.570  70.070  1.00  0.00           H
ATOM   3995  C   ILE A 901      31.940  36.640  68.410  1.00  0.00           C
ATOM   3996  O   ILE A 901      32.310  36.790  69.530  1.00  0.00           O
ATOM   3997  N   ILE A 902      31.180  37.510  67.750  1.00  0.00           N
ATOM   3998  HN  ILE A 902      31.140  37.570  66.760  1.00  0.00           H
ATOM   3999  CA  ILE A 902      30.720  38.710  68.370  1.00  0.00           C
ATOM   4000  HA  ILE A 902      30.550  38.500  69.420  1.00  0.00           H
ATOM   4001  CB  ILE A 902      31.710  39.790  68.330  1.00  0.00           C
ATOM   4002  HB  ILE A 902      32.560  39.500  68.980  1.00  0.00           H
ATOM   4003  CG2 ILE A 902      32.370  39.990  66.890  1.00  0.00           C
ATOM   4004 HG21 ILE A 902      33.150  40.780  66.900  1.00  0.00           H
ATOM   4005 HG22 ILE A 902      31.530  40.160  66.190  1.00  0.00           H
ATOM   4006 HG23 ILE A 902      32.860  39.070  66.470  1.00  0.00           H
ATOM   4007  CG1 ILE A 902      31.190  41.130  68.870  1.00  0.00           C
ATOM   4008 HG11 ILE A 902      30.390  41.590  68.260  1.00  0.00           H
ATOM   4009 HG12 ILE A 902      32.120  41.750  68.820  1.00  0.00           H
ATOM   4010  CD  ILE A 902      30.770  41.070  70.340  1.00  0.00           C
ATOM   4011  HD1 ILE A 902      29.710  40.750  70.460  1.00  0.00           H
ATOM   4012  HD2 ILE A 902      30.880  42.050  70.840  1.00  0.00           H
ATOM   4013  HD3 ILE A 902      31.500  40.380  70.810  1.00  0.00           H
ATOM   4014  C   ILE A 902      29.420  39.120  67.700  1.00  0.00           C
ATOM   4015  O   ILE A 902      29.290  38.980  66.520  1.00  0.00           O
ATOM   4016  N   SER A 903      28.410  39.480  68.460  1.00  0.00           N
ATOM   4017  HN  SER A 903      28.560  39.350  69.430  1.00  0.00           H
ATOM   4018  CA  SER A 903      27.070  39.960  68.050  1.00  0.00           C
ATOM   4019  HA  SER A 903      26.510  39.210  67.530  1.00  0.00           H
ATOM   4020  CB  SER A 903      26.310  40.250  69.380  1.00  0.00           C
ATOM   4021  HB1 SER A 903      25.450  40.950  69.230  1.00  0.00           H
ATOM   4022  HB2 SER A 903      26.970  40.580  70.210  1.00  0.00           H
ATOM   4023  OG  SER A 903      25.830  39.070  69.860  1.00  0.00           O
ATOM   4024  HG1 SER A 903      25.280  39.360  70.590  1.00  0.00           H
ATOM   4025  C   SER A 903      27.010  41.250  67.170  1.00  0.00           C
ATOM   4026  O   SER A 903      27.870  42.120  67.140  1.00  0.00           O
ATOM   4027  N   PRO A 904      26.030  41.330  66.210  1.00  0.00           N
ATOM   4028  CD  PRO A 904      24.970  40.270  66.050  1.00  0.00           C
ATOM   4029  HD1 PRO A 904      24.420  40.090  67.000  1.00  0.00           H
ATOM   4030  HD2 PRO A 904      25.490  39.310  65.790  1.00  0.00           H
ATOM   4031  CA  PRO A 904      26.100  42.220  65.100  1.00  0.00           C
ATOM   4032  HA  PRO A 904      27.100  42.370  64.730  1.00  0.00           H
ATOM   4033  CB  PRO A 904      25.340  41.490  64.020  1.00  0.00           C
ATOM   4034  HB1 PRO A 904      25.920  40.660  63.570  1.00  0.00           H
ATOM   4035  HB2 PRO A 904      25.080  42.180  63.200  1.00  0.00           H
ATOM   4036  CG  PRO A 904      24.190  40.750  64.750  1.00  0.00           C
ATOM   4037  HG1 PRO A 904      23.300  41.380  64.990  1.00  0.00           H
ATOM   4038  HG2 PRO A 904      23.890  39.880  64.140  1.00  0.00           H
ATOM   4039  C   PRO A 904      25.500  43.620  65.290  1.00  0.00           C
ATOM   4040  O   PRO A 904      24.520  43.760  66.060  1.00  0.00           O
ATOM   4041  N   LEU A 905      26.030  44.650  64.660  1.00  0.00           N
ATOM   4042  HN  LEU A 905      26.920  44.590  64.210  1.00  0.00           H
ATOM   4043  CA  LEU A 905      25.460  46.030  64.570  1.00  0.00           C
ATOM   4044  HA  LEU A 905      25.980  46.380  63.690  1.00  0.00           H
ATOM   4045  CB  LEU A 905      23.940  46.160  64.390  1.00  0.00           C
ATOM   4046  HB1 LEU A 905      23.780  47.230  64.160  1.00  0.00           H
ATOM   4047  HB2 LEU A 905      23.440  45.880  65.340  1.00  0.00           H
ATOM   4048  CG  LEU A 905      23.290  45.300  63.290  1.00  0.00           C
ATOM   4049  HG  LEU A 905      23.520  44.240  63.500  1.00  0.00           H
ATOM   4050  CD1 LEU A 905      21.750  45.410  63.500  1.00  0.00           C
ATOM   4051 HD11 LEU A 905      21.260  44.950  62.620  1.00  0.00           H
ATOM   4052 HD12 LEU A 905      21.510  46.500  63.460  1.00  0.00           H
ATOM   4053 HD13 LEU A 905      21.400  44.900  64.430  1.00  0.00           H
ATOM   4054  CD2 LEU A 905      23.710  45.690  61.850  1.00  0.00           C
ATOM   4055 HD21 LEU A 905      24.800  45.480  61.760  1.00  0.00           H
ATOM   4056 HD22 LEU A 905      23.440  46.760  61.710  1.00  0.00           H
ATOM   4057 HD23 LEU A 905      23.110  45.210  61.050  1.00  0.00           H
ATOM   4058  C   LEU A 905      25.920  46.850  65.700  1.00  0.00           C
ATOM   4059  O   LEU A 905      25.310  47.860  66.180  1.00  0.00           O
ATOM   4060  N   GLY A 906      27.160  46.520  66.150  1.00  0.00           N
ATOM   4061  HN  GLY A 906      27.470  45.650  65.790  1.00  0.00           H
ATOM   4062  CA  GLY A 906      27.910  47.060  67.310  1.00  0.00           C
ATOM   4063  HA1 GLY A 906      28.000  48.100  67.040  1.00  0.00           H
ATOM   4064  HA2 GLY A 906      28.870  46.580  67.380  1.00  0.00           H
ATOM   4065  C   GLY A 906      27.130  46.940  68.590  1.00  0.00           C
ATOM   4066  O   GLY A 906      26.120  46.230  68.600  1.00  0.00           O
ATOM   4067  N   ASP A 907      27.530  47.780  69.610  1.00  0.00           N
ATOM   4068  HN  ASP A 907      28.170  48.510  69.380  1.00  0.00           H
ATOM   4069  CA  ASP A 907      26.960  47.900  70.950  1.00  0.00           C
ATOM   4070  HA  ASP A 907      26.430  46.990  71.220  1.00  0.00           H
ATOM   4071  CB  ASP A 907      28.050  48.170  72.070  1.00  0.00           C
ATOM   4072  HB1 ASP A 907      27.610  48.360  73.070  1.00  0.00           H
ATOM   4073  HB2 ASP A 907      28.570  49.090  71.700  1.00  0.00           H
ATOM   4074  CG  ASP A 907      28.980  47.000  72.200  1.00  0.00           C
ATOM   4075  OD1 ASP A 907      28.630  45.880  71.800  1.00  0.00           O
ATOM   4076  OD2 ASP A 907      30.090  47.190  72.730  1.00  0.00           O
ATOM   4077  C   ASP A 907      26.050  49.080  71.120  1.00  0.00           C
ATOM   4078  O   ASP A 907      25.310  49.160  72.080  1.00  0.00           O
ATOM   4079  N   ASN A 908      26.080  50.000  70.130  1.00  0.00           N
ATOM   4080  HN  ASN A 908      26.780  49.830  69.440  1.00  0.00           H
ATOM   4081  CA  ASN A 908      25.300  51.210  70.050  1.00  0.00           C
ATOM   4082  HA  ASN A 908      25.460  51.650  71.030  1.00  0.00           H
ATOM   4083  CB  ASN A 908      25.900  52.230  68.980  1.00  0.00           C
ATOM   4084  HB1 ASN A 908      25.380  53.180  69.210  1.00  0.00           H
ATOM   4085  HB2 ASN A 908      25.670  51.820  67.970  1.00  0.00           H
ATOM   4086  CG  ASN A 908      27.370  52.480  69.210  1.00  0.00           C
ATOM   4087  OD1 ASN A 908      27.950  52.400  70.290  1.00  0.00           O
ATOM   4088  ND2 ASN A 908      28.070  52.710  68.060  1.00  0.00           N
ATOM   4089 HD21 ASN A 908      29.070  52.810  68.060  1.00  0.00           H
ATOM   4090 HD22 ASN A 908      27.690  52.740  67.120  1.00  0.00           H
ATOM   4091  C   ASN A 908      23.780  51.110  69.860  1.00  0.00           C
ATOM   4092  O   ASN A 908      23.350  50.190  69.130  1.00  0.00           O
ATOM   4093  N   PRO A 909      22.980  52.000  70.430  1.00  0.00           N
ATOM   4094  CD  PRO A 909      23.380  53.040  71.400  1.00  0.00           C
ATOM   4095  HD1 PRO A 909      23.840  53.880  70.830  1.00  0.00           H
ATOM   4096  HD2 PRO A 909      23.980  52.550  72.200  1.00  0.00           H
ATOM   4097  CA  PRO A 909      21.570  52.040  70.130  1.00  0.00           C
ATOM   4098  HA  PRO A 909      21.110  51.170  70.560  1.00  0.00           H
ATOM   4099  CB  PRO A 909      21.050  53.380  70.760  1.00  0.00           C
ATOM   4100  HB1 PRO A 909      20.070  53.110  71.210  1.00  0.00           H
ATOM   4101  HB2 PRO A 909      20.980  54.150  69.970  1.00  0.00           H
ATOM   4102  CG  PRO A 909      22.060  53.650  71.890  1.00  0.00           C
ATOM   4103  HG1 PRO A 909      22.100  54.760  71.970  1.00  0.00           H
ATOM   4104  HG2 PRO A 909      21.710  53.190  72.840  1.00  0.00           H
ATOM   4105  C   PRO A 909      21.160  52.100  68.650  1.00  0.00           C
ATOM   4106  O   PRO A 909      21.910  52.290  67.720  1.00  0.00           O
ATOM   4107  N   TRP A 910      19.850  51.830  68.440  1.00  0.00           N
ATOM   4108  HN  TRP A 910      19.340  51.680  69.280  1.00  0.00           H
ATOM   4109  CA  TRP A 910      19.210  51.860  67.130  1.00  0.00           C
ATOM   4110  HA  TRP A 910      19.840  51.200  66.530  1.00  0.00           H
ATOM   4111  CB  TRP A 910      17.870  51.160  67.170  1.00  0.00           C
ATOM   4112  HB1 TRP A 910      17.060  51.720  67.700  1.00  0.00           H
ATOM   4113  HB2 TRP A 910      18.020  50.290  67.840  1.00  0.00           H
ATOM   4114  CG  TRP A 910      17.330  50.880  65.830  1.00  0.00           C
ATOM   4115  CD1 TRP A 910      17.780  49.990  64.960  1.00  0.00           C
ATOM   4116  HD1 TRP A 910      18.750  49.500  65.000  1.00  0.00           H
ATOM   4117  NE1 TRP A 910      16.930  49.980  63.900  1.00  0.00           N
ATOM   4118  HE1 TRP A 910      16.730  49.270  63.260  1.00  0.00           H
ATOM   4119  CE2 TRP A 910      15.990  50.900  64.030  1.00  0.00           C
ATOM   4120  CD2 TRP A 910      16.220  51.520  65.280  1.00  0.00           C
ATOM   4121  CE3 TRP A 910      15.380  52.600  65.670  1.00  0.00           C
ATOM   4122  HE3 TRP A 910      15.480  53.110  66.620  1.00  0.00           H
ATOM   4123  CZ3 TRP A 910      14.290  52.910  64.900  1.00  0.00           C
ATOM   4124  HZ3 TRP A 910      13.670  53.730  65.210  1.00  0.00           H
ATOM   4125  CZ2 TRP A 910      15.000  51.340  63.160  1.00  0.00           C
ATOM   4126  HZ2 TRP A 910      14.730  50.690  62.350  1.00  0.00           H
ATOM   4127  CH2 TRP A 910      14.140  52.260  63.650  1.00  0.00           C
ATOM   4128  HH2 TRP A 910      13.210  52.480  63.140  1.00  0.00           H
ATOM   4129  C   TRP A 910      19.390  53.190  66.370  1.00  0.00           C
ATOM   4130  O   TRP A 910      19.730  53.180  65.120  1.00  0.00           O
ATOM   4131  N   TRP A 911      19.220  54.320  67.100  1.00  0.00           N
ATOM   4132  HN  TRP A 911      19.060  54.320  68.080  1.00  0.00           H
ATOM   4133  CA  TRP A 911      19.410  55.620  66.500  1.00  0.00           C
ATOM   4134  HA  TRP A 911      18.660  55.530  65.740  1.00  0.00           H
ATOM   4135  CB  TRP A 911      18.950  56.800  67.420  1.00  0.00           C
ATOM   4136  HB1 TRP A 911      17.870  56.620  67.620  1.00  0.00           H
ATOM   4137  HB2 TRP A 911      18.940  57.760  66.880  1.00  0.00           H
ATOM   4138  CG  TRP A 911      19.710  56.990  68.690  1.00  0.00           C
ATOM   4139  CD1 TRP A 911      19.370  56.380  69.880  1.00  0.00           C
ATOM   4140  HD1 TRP A 911      18.430  55.860  70.010  1.00  0.00           H
ATOM   4141  NE1 TRP A 911      20.290  56.610  70.860  1.00  0.00           N
ATOM   4142  HE1 TRP A 911      20.220  56.520  71.830  1.00  0.00           H
ATOM   4143  CE2 TRP A 911      21.390  57.210  70.220  1.00  0.00           C
ATOM   4144  CD2 TRP A 911      21.010  57.540  68.850  1.00  0.00           C
ATOM   4145  CE3 TRP A 911      21.870  58.200  68.000  1.00  0.00           C
ATOM   4146  HE3 TRP A 911      21.640  58.330  66.960  1.00  0.00           H
ATOM   4147  CZ3 TRP A 911      23.090  58.600  68.600  1.00  0.00           C
ATOM   4148  HZ3 TRP A 911      23.660  59.260  67.970  1.00  0.00           H
ATOM   4149  CZ2 TRP A 911      22.650  57.630  70.750  1.00  0.00           C
ATOM   4150  HZ2 TRP A 911      22.900  57.390  71.770  1.00  0.00           H
ATOM   4151  CH2 TRP A 911      23.470  58.370  69.940  1.00  0.00           C
ATOM   4152  HH2 TRP A 911      24.340  58.790  70.420  1.00  0.00           H
ATOM   4153  C   TRP A 911      20.850  55.800  65.910  1.00  0.00           C
ATOM   4154  O   TRP A 911      21.060  56.450  64.910  1.00  0.00           O
ATOM   4155  N   THR A 912      21.880  55.310  66.590  1.00  0.00           N
ATOM   4156  HN  THR A 912      21.840  54.750  67.420  1.00  0.00           H
ATOM   4157  CA  THR A 912      23.220  55.530  66.070  1.00  0.00           C
ATOM   4158  HA  THR A 912      23.210  56.550  65.740  1.00  0.00           H
ATOM   4159  CB  THR A 912      24.270  55.270  67.120  1.00  0.00           C
ATOM   4160  HB  THR A 912      24.720  54.280  66.910  1.00  0.00           H
ATOM   4161  OG1 THR A 912      23.890  55.440  68.480  1.00  0.00           O
ATOM   4162  HG1 THR A 912      23.490  56.300  68.360  1.00  0.00           H
ATOM   4163  CG2 THR A 912      25.460  56.250  66.940  1.00  0.00           C
ATOM   4164 HG21 THR A 912      25.260  57.250  67.400  1.00  0.00           H
ATOM   4165 HG22 THR A 912      25.750  56.450  65.890  1.00  0.00           H
ATOM   4166 HG23 THR A 912      26.390  55.890  67.430  1.00  0.00           H
ATOM   4167  C   THR A 912      23.490  54.540  64.890  1.00  0.00           C
ATOM   4168  O   THR A 912      24.330  54.830  64.060  1.00  0.00           O
ATOM   4169  N   LEU A 913      22.840  53.350  64.750  1.00  0.00           N
ATOM   4170  HN  LEU A 913      22.280  53.070  65.520  1.00  0.00           H
ATOM   4171  CA  LEU A 913      23.040  52.510  63.620  1.00  0.00           C
ATOM   4172  HA  LEU A 913      24.080  52.250  63.510  1.00  0.00           H
ATOM   4173  CB  LEU A 913      22.150  51.250  63.780  1.00  0.00           C
ATOM   4174  HB1 LEU A 913      21.080  51.540  63.930  1.00  0.00           H
ATOM   4175  HB2 LEU A 913      22.450  50.700  64.700  1.00  0.00           H
ATOM   4176  CG  LEU A 913      22.340  50.240  62.680  1.00  0.00           C
ATOM   4177  HG  LEU A 913      22.180  50.670  61.670  1.00  0.00           H
ATOM   4178  CD1 LEU A 913      23.850  49.780  62.620  1.00  0.00           C
ATOM   4179 HD11 LEU A 913      24.060  49.040  61.820  1.00  0.00           H
ATOM   4180 HD12 LEU A 913      24.050  49.300  63.610  1.00  0.00           H
ATOM   4181 HD13 LEU A 913      24.560  50.640  62.570  1.00  0.00           H
ATOM   4182  CD2 LEU A 913      21.460  49.080  62.900  1.00  0.00           C
ATOM   4183 HD21 LEU A 913      21.800  48.700  63.890  1.00  0.00           H
ATOM   4184 HD22 LEU A 913      21.690  48.230  62.230  1.00  0.00           H
ATOM   4185 HD23 LEU A 913      20.390  49.370  62.940  1.00  0.00           H
ATOM   4186  C   LEU A 913      22.760  53.180  62.290  1.00  0.00           C
ATOM   4187  O   LEU A 913      23.490  53.110  61.320  1.00  0.00           O
ATOM   4188  N   LEU A 914      21.690  54.040  62.260  1.00  0.00           N
ATOM   4189  HN  LEU A 914      21.270  54.300  63.130  1.00  0.00           H
ATOM   4190  CA  LEU A 914      21.360  55.030  61.180  1.00  0.00           C
ATOM   4191  HA  LEU A 914      21.260  54.420  60.300  1.00  0.00           H
ATOM   4192  CB  LEU A 914      20.120  55.820  61.560  1.00  0.00           C
ATOM   4193  HB1 LEU A 914      19.820  56.540  60.770  1.00  0.00           H
ATOM   4194  HB2 LEU A 914      20.290  56.430  62.470  1.00  0.00           H
ATOM   4195  CG  LEU A 914      18.870  54.910  61.740  1.00  0.00           C
ATOM   4196  HG  LEU A 914      19.140  54.190  62.550  1.00  0.00           H
ATOM   4197  CD1 LEU A 914      17.660  55.740  62.190  1.00  0.00           C
ATOM   4198 HD11 LEU A 914      16.720  55.190  62.380  1.00  0.00           H
ATOM   4199 HD12 LEU A 914      17.420  56.590  61.520  1.00  0.00           H
ATOM   4200 HD13 LEU A 914      17.900  56.280  63.140  1.00  0.00           H
ATOM   4201  CD2 LEU A 914      18.540  54.140  60.450  1.00  0.00           C
ATOM   4202 HD21 LEU A 914      17.540  53.670  60.570  1.00  0.00           H
ATOM   4203 HD22 LEU A 914      19.240  53.330  60.170  1.00  0.00           H
ATOM   4204 HD23 LEU A 914      18.290  54.910  59.690  1.00  0.00           H
ATOM   4205  C   LEU A 914      22.430  56.010  60.820  1.00  0.00           C
ATOM   4206  O   LEU A 914      22.480  56.460  59.660  1.00  0.00           O
ATOM   4207  N   ILE A 915      23.290  56.460  61.840  1.00  0.00           N
ATOM   4208  HN  ILE A 915      23.200  56.060  62.740  1.00  0.00           H
ATOM   4209  CA  ILE A 915      24.310  57.440  61.640  1.00  0.00           C
ATOM   4210  HA  ILE A 915      23.940  58.140  60.900  1.00  0.00           H
ATOM   4211  CB  ILE A 915      24.700  58.250  62.970  1.00  0.00           C
ATOM   4212  HB  ILE A 915      24.990  57.600  63.830  1.00  0.00           H
ATOM   4213  CG2 ILE A 915      25.800  59.320  62.770  1.00  0.00           C
ATOM   4214 HG21 ILE A 915      26.600  58.940  62.120  1.00  0.00           H
ATOM   4215 HG22 ILE A 915      26.100  59.460  63.830  1.00  0.00           H
ATOM   4216 HG23 ILE A 915      25.350  60.270  62.400  1.00  0.00           H
ATOM   4217  CG1 ILE A 915      23.380  58.910  63.530  1.00  0.00           C
ATOM   4218 HG11 ILE A 915      22.540  58.190  63.490  1.00  0.00           H
ATOM   4219 HG12 ILE A 915      23.100  59.780  62.870  1.00  0.00           H
ATOM   4220  CD  ILE A 915      23.500  59.390  65.010  1.00  0.00           C
ATOM   4221  HD1 ILE A 915      22.510  59.720  65.410  1.00  0.00           H
ATOM   4222  HD2 ILE A 915      24.220  60.200  65.170  1.00  0.00           H
ATOM   4223  HD3 ILE A 915      24.030  58.610  65.590  1.00  0.00           H
ATOM   4224  C   ILE A 915      25.600  56.760  61.170  1.00  0.00           C
ATOM   4225  O   ILE A 915      26.200  57.130  60.200  1.00  0.00           O
ATOM   4226  N   ALA A 916      25.990  55.600  61.800  1.00  0.00           N
ATOM   4227  HN  ALA A 916      25.450  55.270  62.560  1.00  0.00           H
ATOM   4228  CA  ALA A 916      27.130  54.770  61.410  1.00  0.00           C
ATOM   4229  HA  ALA A 916      28.020  55.390  61.510  1.00  0.00           H
ATOM   4230  CB  ALA A 916      27.200  53.550  62.290  1.00  0.00           C
ATOM   4231  HB1 ALA A 916      28.110  52.970  62.060  1.00  0.00           H
ATOM   4232  HB2 ALA A 916      26.340  52.840  62.200  1.00  0.00           H
ATOM   4233  HB3 ALA A 916      27.250  53.810  63.370  1.00  0.00           H
ATOM   4234  C   ALA A 916      27.040  54.350  59.950  1.00  0.00           C
ATOM   4235  O   ALA A 916      28.080  54.040  59.350  1.00  0.00           O
ATOM   4236  N   ALA A 917      25.780  54.330  59.370  1.00  0.00           N
ATOM   4237  HN  ALA A 917      24.970  54.490  59.930  1.00  0.00           H
ATOM   4238  CA  ALA A 917      25.540  54.280  57.940  1.00  0.00           C
ATOM   4239  HA  ALA A 917      25.830  53.260  57.720  1.00  0.00           H
ATOM   4240  CB  ALA A 917      24.060  54.410  57.640  1.00  0.00           C
ATOM   4241  HB1 ALA A 917      23.790  55.430  57.990  1.00  0.00           H
ATOM   4242  HB2 ALA A 917      23.470  53.550  58.010  1.00  0.00           H
ATOM   4243  HB3 ALA A 917      23.790  54.490  56.570  1.00  0.00           H
ATOM   4244  C   ALA A 917      26.260  55.320  57.080  1.00  0.00           C
ATOM   4245  O   ALA A 917      26.690  55.040  55.980  1.00  0.00           O
ATOM   4246  N   ILE A 918      26.440  56.600  57.550  1.00  0.00           N
ATOM   4247  HN  ILE A 918      25.980  56.900  58.390  1.00  0.00           H
ATOM   4248  CA  ILE A 918      27.140  57.650  56.810  1.00  0.00           C
ATOM   4249  HA  ILE A 918      26.670  57.640  55.830  1.00  0.00           H
ATOM   4250  CB  ILE A 918      26.760  59.050  57.240  1.00  0.00           C
ATOM   4251  HB  ILE A 918      26.920  59.250  58.330  1.00  0.00           H
ATOM   4252  CG2 ILE A 918      27.520  60.130  56.370  1.00  0.00           C
ATOM   4253 HG21 ILE A 918      27.360  61.170  56.750  1.00  0.00           H
ATOM   4254 HG22 ILE A 918      27.240  59.960  55.320  1.00  0.00           H
ATOM   4255 HG23 ILE A 918      28.620  59.990  56.480  1.00  0.00           H
ATOM   4256  CG1 ILE A 918      25.280  59.230  56.990  1.00  0.00           C
ATOM   4257 HG11 ILE A 918      25.000  58.540  56.160  1.00  0.00           H
ATOM   4258 HG12 ILE A 918      25.100  60.300  56.730  1.00  0.00           H
ATOM   4259  CD  ILE A 918      24.420  58.910  58.250  1.00  0.00           C
ATOM   4260  HD1 ILE A 918      24.860  59.310  59.180  1.00  0.00           H
ATOM   4261  HD2 ILE A 918      24.200  57.820  58.230  1.00  0.00           H
ATOM   4262  HD3 ILE A 918      23.410  59.370  58.230  1.00  0.00           H
ATOM   4263  C   ILE A 918      28.670  57.450  56.460  1.00  0.00           C
ATOM   4264  O   ILE A 918      29.060  57.550  55.290  1.00  0.00           O
ATOM   4265  N   PRO A 919      29.550  57.050  57.420  1.00  0.00           N
ATOM   4266  CD  PRO A 919      29.420  57.260  58.880  1.00  0.00           C
ATOM   4267  HD1 PRO A 919      29.030  56.310  59.320  1.00  0.00           H
ATOM   4268  HD2 PRO A 919      28.740  58.090  59.150  1.00  0.00           H
ATOM   4269  CA  PRO A 919      30.960  56.630  57.110  1.00  0.00           C
ATOM   4270  HA  PRO A 919      31.320  57.390  56.440  1.00  0.00           H
ATOM   4271  CB  PRO A 919      31.550  56.490  58.500  1.00  0.00           C
ATOM   4272  HB1 PRO A 919      32.660  56.490  58.490  1.00  0.00           H
ATOM   4273  HB2 PRO A 919      31.180  55.550  58.970  1.00  0.00           H
ATOM   4274  CG  PRO A 919      30.840  57.570  59.290  1.00  0.00           C
ATOM   4275  HG1 PRO A 919      31.040  57.700  60.360  1.00  0.00           H
ATOM   4276  HG2 PRO A 919      31.080  58.520  58.790  1.00  0.00           H
ATOM   4277  C   PRO A 919      31.040  55.330  56.270  1.00  0.00           C
ATOM   4278  O   PRO A 919      32.100  55.070  55.670  1.00  0.00           O
ATOM   4279  N   ALA A 920      29.920  54.570  56.280  1.00  0.00           N
ATOM   4280  HN  ALA A 920      29.060  54.900  56.650  1.00  0.00           H
ATOM   4281  CA  ALA A 920      29.890  53.300  55.470  1.00  0.00           C
ATOM   4282  HA  ALA A 920      30.820  52.790  55.620  1.00  0.00           H
ATOM   4283  CB  ALA A 920      28.770  52.440  56.000  1.00  0.00           C
ATOM   4284  HB1 ALA A 920      27.790  52.930  55.900  1.00  0.00           H
ATOM   4285  HB2 ALA A 920      29.040  52.130  57.030  1.00  0.00           H
ATOM   4286  HB3 ALA A 920      28.660  51.500  55.410  1.00  0.00           H
ATOM   4287  C   ALA A 920      29.870  53.620  53.980  1.00  0.00           C
ATOM   4288  O   ALA A 920      30.570  52.980  53.230  1.00  0.00           O
ATOM   4289  N   LEU A 921      29.100  54.660  53.610  1.00  0.00           N
ATOM   4290  HN  LEU A 921      28.520  55.100  54.280  1.00  0.00           H
ATOM   4291  CA  LEU A 921      29.130  55.200  52.250  1.00  0.00           C
ATOM   4292  HA  LEU A 921      28.920  54.340  51.620  1.00  0.00           H
ATOM   4293  CB  LEU A 921      27.990  56.210  52.110  1.00  0.00           C
ATOM   4294  HB1 LEU A 921      27.960  56.990  52.900  1.00  0.00           H
ATOM   4295  HB2 LEU A 921      27.090  55.630  52.390  1.00  0.00           H
ATOM   4296  CG  LEU A 921      27.840  56.860  50.720  1.00  0.00           C
ATOM   4297  HG  LEU A 921      28.280  56.260  49.900  1.00  0.00           H
ATOM   4298  CD1 LEU A 921      26.370  56.910  50.250  1.00  0.00           C
ATOM   4299 HD11 LEU A 921      26.400  57.490  49.300  1.00  0.00           H
ATOM   4300 HD12 LEU A 921      25.720  57.470  50.960  1.00  0.00           H
ATOM   4301 HD13 LEU A 921      26.030  55.870  50.030  1.00  0.00           H
ATOM   4302  CD2 LEU A 921      28.380  58.260  50.660  1.00  0.00           C
ATOM   4303 HD21 LEU A 921      27.750  59.060  51.110  1.00  0.00           H
ATOM   4304 HD22 LEU A 921      28.550  58.620  49.610  1.00  0.00           H
ATOM   4305 HD23 LEU A 921      29.420  58.250  51.050  1.00  0.00           H
ATOM   4306  C   LEU A 921      30.490  55.670  51.740  1.00  0.00           C
ATOM   4307  O   LEU A 921      30.900  55.420  50.610  1.00  0.00           O
ATOM   4308  N   LEU A 922      31.200  56.310  52.640  1.00  0.00           N
ATOM   4309  HN  LEU A 922      30.760  56.490  53.520  1.00  0.00           H
ATOM   4310  CA  LEU A 922      32.540  56.740  52.480  1.00  0.00           C
ATOM   4311  HA  LEU A 922      32.700  57.300  51.570  1.00  0.00           H
ATOM   4312  CB  LEU A 922      33.020  57.710  53.680  1.00  0.00           C
ATOM   4313  HB1 LEU A 922      34.070  57.890  53.350  1.00  0.00           H
ATOM   4314  HB2 LEU A 922      33.020  57.210  54.670  1.00  0.00           H
ATOM   4315  CG  LEU A 922      32.240  58.940  53.900  1.00  0.00           C
ATOM   4316  HG  LEU A 922      31.200  58.690  54.230  1.00  0.00           H
ATOM   4317  CD1 LEU A 922      33.070  59.830  54.890  1.00  0.00           C
ATOM   4318 HD11 LEU A 922      32.410  60.720  54.980  1.00  0.00           H
ATOM   4319 HD12 LEU A 922      33.990  60.210  54.390  1.00  0.00           H
ATOM   4320 HD13 LEU A 922      33.240  59.320  55.850  1.00  0.00           H
ATOM   4321  CD2 LEU A 922      32.120  59.790  52.610  1.00  0.00           C
ATOM   4322 HD21 LEU A 922      33.160  60.120  52.410  1.00  0.00           H
ATOM   4323 HD22 LEU A 922      31.460  60.680  52.700  1.00  0.00           H
ATOM   4324 HD23 LEU A 922      31.710  59.150  51.810  1.00  0.00           H
ATOM   4325  C   LEU A 922      33.530  55.590  52.350  1.00  0.00           C
ATOM   4326  O   LEU A 922      34.350  55.560  51.430  1.00  0.00           O
ATOM   4327  N   CYS A 923      33.400  54.490  53.180  1.00  0.00           N
ATOM   4328  HN  CYS A 923      32.750  54.570  53.940  1.00  0.00           H
ATOM   4329  CA  CYS A 923      34.370  53.430  53.290  1.00  0.00           C
ATOM   4330  HA  CYS A 923      35.350  53.890  53.230  1.00  0.00           H
ATOM   4331  CB  CYS A 923      34.220  52.780  54.690  1.00  0.00           C
ATOM   4332  HB1 CYS A 923      33.350  52.100  54.820  1.00  0.00           H
ATOM   4333  HB2 CYS A 923      34.150  53.600  55.430  1.00  0.00           H
ATOM   4334  SG  CYS A 923      35.710  51.810  55.060  1.00  0.00           S
ATOM   4335  HG1 CYS A 923      35.670  51.150  53.910  1.00  0.00           H
ATOM   4336  C   CYS A 923      34.180  52.490  52.140  1.00  0.00           C
ATOM   4337  O   CYS A 923      35.070  51.770  51.700  1.00  0.00           O
ATOM   4338  N   THR A 924      32.910  52.450  51.610  1.00  0.00           N
ATOM   4339  HN  THR A 924      32.270  53.130  52.000  1.00  0.00           H
ATOM   4340  CA  THR A 924      32.490  51.640  50.490  1.00  0.00           C
ATOM   4341  HA  THR A 924      32.830  50.630  50.710  1.00  0.00           H
ATOM   4342  CB  THR A 924      30.990  51.690  50.230  1.00  0.00           C
ATOM   4343  HB  THR A 924      30.770  52.770  50.210  1.00  0.00           H
ATOM   4344  OG1 THR A 924      30.280  51.170  51.320  1.00  0.00           O
ATOM   4345  HG1 THR A 924      30.690  51.570  52.080  1.00  0.00           H
ATOM   4346  CG2 THR A 924      30.580  50.900  49.000  1.00  0.00           C
ATOM   4347 HG21 THR A 924      29.480  50.720  49.020  1.00  0.00           H
ATOM   4348 HG22 THR A 924      30.970  49.860  49.020  1.00  0.00           H
ATOM   4349 HG23 THR A 924      30.810  51.450  48.060  1.00  0.00           H
ATOM   4350  C   THR A 924      33.260  52.080  49.170  1.00  0.00           C
ATOM   4351  O   THR A 924      33.580  51.310  48.210  1.00  0.00           O
ATOM   4352  N   ILE A 925      33.460  53.410  48.960  1.00  0.00           N
ATOM   4353  HN  ILE A 925      33.410  54.030  49.740  1.00  0.00           H
ATOM   4354  CA  ILE A 925      34.100  53.990  47.790  1.00  0.00           C
ATOM   4355  HA  ILE A 925      33.490  53.840  46.910  1.00  0.00           H
ATOM   4356  CB  ILE A 925      33.960  55.520  47.810  1.00  0.00           C
ATOM   4357  HB  ILE A 925      34.360  55.880  48.790  1.00  0.00           H
ATOM   4358  CG2 ILE A 925      34.810  56.190  46.770  1.00  0.00           C
ATOM   4359 HG21 ILE A 925      35.890  55.970  46.900  1.00  0.00           H
ATOM   4360 HG22 ILE A 925      34.660  57.280  46.650  1.00  0.00           H
ATOM   4361 HG23 ILE A 925      34.720  55.700  45.770  1.00  0.00           H
ATOM   4362  CG1 ILE A 925      32.490  55.890  47.700  1.00  0.00           C
ATOM   4363 HG11 ILE A 925      31.770  55.180  48.160  1.00  0.00           H
ATOM   4364 HG12 ILE A 925      32.310  55.770  46.620  1.00  0.00           H
ATOM   4365  CD  ILE A 925      32.200  57.330  48.250  1.00  0.00           C
ATOM   4366  HD1 ILE A 925      32.660  57.460  49.260  1.00  0.00           H
ATOM   4367  HD2 ILE A 925      31.100  57.490  48.250  1.00  0.00           H
ATOM   4368  HD3 ILE A 925      32.630  58.120  47.600  1.00  0.00           H
ATOM   4369  C   ILE A 925      35.480  53.490  47.490  1.00  0.00           C
ATOM   4370  O   ILE A 925      35.800  53.100  46.410  1.00  0.00           O
ATOM   4371  N   LEU A 926      36.250  53.320  48.620  1.00  0.00           N
ATOM   4372  HN  LEU A 926      35.920  53.460  49.550  1.00  0.00           H
ATOM   4373  CA  LEU A 926      37.600  52.700  48.630  1.00  0.00           C
ATOM   4374  HA  LEU A 926      38.230  53.280  47.980  1.00  0.00           H
ATOM   4375  CB  LEU A 926      38.160  52.830  50.100  1.00  0.00           C
ATOM   4376  HB1 LEU A 926      39.090  52.240  50.220  1.00  0.00           H
ATOM   4377  HB2 LEU A 926      37.480  52.220  50.730  1.00  0.00           H
ATOM   4378  CG  LEU A 926      38.220  54.220  50.630  1.00  0.00           C
ATOM   4379  HG  LEU A 926      37.180  54.560  50.760  1.00  0.00           H
ATOM   4380  CD1 LEU A 926      38.810  54.310  52.120  1.00  0.00           C
ATOM   4381 HD11 LEU A 926      38.660  55.310  52.580  1.00  0.00           H
ATOM   4382 HD12 LEU A 926      39.860  53.950  52.110  1.00  0.00           H
ATOM   4383 HD13 LEU A 926      38.300  53.570  52.770  1.00  0.00           H
ATOM   4384  CD2 LEU A 926      38.960  55.160  49.670  1.00  0.00           C
ATOM   4385 HD21 LEU A 926      39.220  56.070  50.250  1.00  0.00           H
ATOM   4386 HD22 LEU A 926      38.310  55.590  48.870  1.00  0.00           H
ATOM   4387 HD23 LEU A 926      39.880  54.790  49.170  1.00  0.00           H
ATOM   4388  C   LEU A 926      37.680  51.340  48.100  1.00  0.00           C
ATOM   4389  O   LEU A 926      38.480  51.110  47.190  1.00  0.00           O
ATOM   4390  N   ILE A 927      36.830  50.460  48.600  1.00  0.00           N
ATOM   4391  HN  ILE A 927      36.190  50.710  49.320  1.00  0.00           H
ATOM   4392  CA  ILE A 927      36.800  49.030  48.360  1.00  0.00           C
ATOM   4393  HA  ILE A 927      37.790  48.680  48.630  1.00  0.00           H
ATOM   4394  CB  ILE A 927      35.820  48.350  49.250  1.00  0.00           C
ATOM   4395  HB  ILE A 927      34.790  48.690  49.020  1.00  0.00           H
ATOM   4396  CG2 ILE A 927      35.720  46.830  48.880  1.00  0.00           C
ATOM   4397 HG21 ILE A 927      36.650  46.270  49.090  1.00  0.00           H
ATOM   4398 HG22 ILE A 927      35.340  46.680  47.840  1.00  0.00           H
ATOM   4399 HG23 ILE A 927      35.010  46.350  49.600  1.00  0.00           H
ATOM   4400  CG1 ILE A 927      35.980  48.670  50.780  1.00  0.00           C
ATOM   4401 HG11 ILE A 927      35.130  48.200  51.310  1.00  0.00           H
ATOM   4402 HG12 ILE A 927      35.970  49.760  51.020  1.00  0.00           H
ATOM   4403  CD  ILE A 927      37.180  48.040  51.500  1.00  0.00           C
ATOM   4404  HD1 ILE A 927      37.240  48.420  52.540  1.00  0.00           H
ATOM   4405  HD2 ILE A 927      38.070  48.460  50.990  1.00  0.00           H
ATOM   4406  HD3 ILE A 927      37.140  46.940  51.410  1.00  0.00           H
ATOM   4407  C   ILE A 927      36.550  48.830  46.880  1.00  0.00           C
ATOM   4408  O   ILE A 927      37.310  48.230  46.170  1.00  0.00           O
ATOM   4409  N   PHE A 928      35.520  49.560  46.380  1.00  0.00           N
ATOM   4410  HN  PHE A 928      34.880  50.030  46.990  1.00  0.00           H
ATOM   4411  CA  PHE A 928      35.170  49.620  44.930  1.00  0.00           C
ATOM   4412  HA  PHE A 928      34.970  48.590  44.670  1.00  0.00           H
ATOM   4413  CB  PHE A 928      33.940  50.520  44.810  1.00  0.00           C
ATOM   4414  HB1 PHE A 928      34.040  51.300  45.590  1.00  0.00           H
ATOM   4415  HB2 PHE A 928      33.030  49.930  45.100  1.00  0.00           H
ATOM   4416  CG  PHE A 928      33.760  51.110  43.440  1.00  0.00           C
ATOM   4417  CD1 PHE A 928      33.210  50.490  42.330  1.00  0.00           C
ATOM   4418  HD1 PHE A 928      32.860  49.470  42.410  1.00  0.00           H
ATOM   4419  CE1 PHE A 928      33.070  51.130  41.090  1.00  0.00           C
ATOM   4420  HE1 PHE A 928      32.610  50.640  40.240  1.00  0.00           H
ATOM   4421  CZ  PHE A 928      33.590  52.440  40.880  1.00  0.00           C
ATOM   4422  HZ  PHE A 928      33.410  53.010  39.980  1.00  0.00           H
ATOM   4423  CD2 PHE A 928      34.310  52.430  43.250  1.00  0.00           C
ATOM   4424  HD2 PHE A 928      34.700  53.070  44.020  1.00  0.00           H
ATOM   4425  CE2 PHE A 928      34.190  53.020  41.990  1.00  0.00           C
ATOM   4426  HE2 PHE A 928      34.620  53.990  41.800  1.00  0.00           H
ATOM   4427  C   PHE A 928      36.350  50.080  44.080  1.00  0.00           C
ATOM   4428  O   PHE A 928      36.740  49.440  43.100  1.00  0.00           O
ATOM   4429  N   MET A 929      37.070  51.190  44.490  1.00  0.00           N
ATOM   4430  HN  MET A 929      36.800  51.840  45.190  1.00  0.00           H
ATOM   4431  CA  MET A 929      38.320  51.620  43.820  1.00  0.00           C
ATOM   4432  HA  MET A 929      37.970  51.790  42.810  1.00  0.00           H
ATOM   4433  CB  MET A 929      38.900  52.990  44.320  1.00  0.00           C
ATOM   4434  HB1 MET A 929      39.890  53.200  43.850  1.00  0.00           H
ATOM   4435  HB2 MET A 929      39.090  52.880  45.400  1.00  0.00           H
ATOM   4436  CG  MET A 929      38.020  54.210  44.050  1.00  0.00           C
ATOM   4437  HG1 MET A 929      38.560  55.060  44.520  1.00  0.00           H
ATOM   4438  HG2 MET A 929      37.060  54.110  44.590  1.00  0.00           H
ATOM   4439  SD  MET A 929      37.500  54.700  42.310  1.00  0.00           S
ATOM   4440  CE  MET A 929      36.590  56.160  42.900  1.00  0.00           C
ATOM   4441  HE1 MET A 929      37.340  56.970  43.110  1.00  0.00           H
ATOM   4442  HE2 MET A 929      36.110  55.910  43.860  1.00  0.00           H
ATOM   4443  HE3 MET A 929      35.890  56.490  42.100  1.00  0.00           H
ATOM   4444  C   MET A 929      39.440  50.620  43.760  1.00  0.00           C
ATOM   4445  O   MET A 929      39.930  50.270  42.750  1.00  0.00           O
ATOM   4446  N   ASP A 930      39.790  50.060  44.940  1.00  0.00           N
ATOM   4447  HN  ASP A 930      39.420  50.270  45.840  1.00  0.00           H
ATOM   4448  CA  ASP A 930      40.950  49.220  45.110  1.00  0.00           C
ATOM   4449  HA  ASP A 930      41.780  49.650  44.580  1.00  0.00           H
ATOM   4450  CB  ASP A 930      41.180  49.270  46.610  1.00  0.00           C
ATOM   4451  HB1 ASP A 930      40.370  48.940  47.300  1.00  0.00           H
ATOM   4452  HB2 ASP A 930      41.380  50.350  46.770  1.00  0.00           H
ATOM   4453  CG  ASP A 930      42.400  48.510  47.050  1.00  0.00           C
ATOM   4454  OD1 ASP A 930      43.230  48.250  46.120  1.00  0.00           O
ATOM   4455  OD2 ASP A 930      42.580  48.140  48.180  1.00  0.00           O
ATOM   4456  C   ASP A 930      40.670  47.810  44.490  1.00  0.00           C
ATOM   4457  O   ASP A 930      41.570  47.120  43.980  1.00  0.00           O
ATOM   4458  N   GLN A 931      39.400  47.360  44.470  1.00  0.00           N
ATOM   4459  HN  GLN A 931      38.700  47.790  45.020  1.00  0.00           H
ATOM   4460  CA  GLN A 931      39.150  46.110  43.760  1.00  0.00           C
ATOM   4461  HA  GLN A 931      39.890  45.380  44.080  1.00  0.00           H
ATOM   4462  CB  GLN A 931      37.760  45.680  44.280  1.00  0.00           C
ATOM   4463  HB1 GLN A 931      36.990  46.430  43.980  1.00  0.00           H
ATOM   4464  HB2 GLN A 931      37.720  45.730  45.390  1.00  0.00           H
ATOM   4465  CG  GLN A 931      37.180  44.330  43.830  1.00  0.00           C
ATOM   4466  HG1 GLN A 931      36.810  44.410  42.790  1.00  0.00           H
ATOM   4467  HG2 GLN A 931      36.220  44.110  44.370  1.00  0.00           H
ATOM   4468  CD  GLN A 931      38.210  43.230  43.930  1.00  0.00           C
ATOM   4469  OE1 GLN A 931      38.840  42.970  44.960  1.00  0.00           O
ATOM   4470  NE2 GLN A 931      38.320  42.470  42.830  1.00  0.00           N
ATOM   4471 HE21 GLN A 931      38.850  41.610  42.820  1.00  0.00           H
ATOM   4472 HE22 GLN A 931      37.800  42.700  42.000  1.00  0.00           H
ATOM   4473  C   GLN A 931      39.120  46.220  42.200  1.00  0.00           C
ATOM   4474  O   GLN A 931      39.780  45.480  41.430  1.00  0.00           O
ATOM   4475  N   GLN A 932      38.250  47.120  41.700  1.00  0.00           N
ATOM   4476  HN  GLN A 932      37.910  47.690  42.450  1.00  0.00           H
ATOM   4477  CA  GLN A 932      37.980  47.370  40.270  1.00  0.00           C
ATOM   4478  HA  GLN A 932      37.870  46.440  39.740  1.00  0.00           H
ATOM   4479  CB  GLN A 932      36.760  48.280  40.220  1.00  0.00           C
ATOM   4480  HB1 GLN A 932      36.700  48.710  39.190  1.00  0.00           H
ATOM   4481  HB2 GLN A 932      36.880  49.170  40.870  1.00  0.00           H
ATOM   4482  CG  GLN A 932      35.410  47.490  40.490  1.00  0.00           C
ATOM   4483  HG1 GLN A 932      34.610  48.260  40.470  1.00  0.00           H
ATOM   4484  HG2 GLN A 932      35.490  47.080  41.520  1.00  0.00           H
ATOM   4485  CD  GLN A 932      35.050  46.270  39.600  1.00  0.00           C
ATOM   4486  OE1 GLN A 932      35.710  45.240  39.460  1.00  0.00           O
ATOM   4487  NE2 GLN A 932      33.760  46.290  39.280  1.00  0.00           N
ATOM   4488 HE21 GLN A 932      33.120  47.060  39.310  1.00  0.00           H
ATOM   4489 HE22 GLN A 932      33.490  45.370  39.010  1.00  0.00           H
ATOM   4490  C   GLN A 932      39.150  48.040  39.540  1.00  0.00           C
ATOM   4491  O   GLN A 932      39.480  47.660  38.380  1.00  0.00           O
ATOM   4492  N   ILE A 933      39.900  48.970  40.110  1.00  0.00           N
ATOM   4493  HN  ILE A 933      39.710  49.270  41.040  1.00  0.00           H
ATOM   4494  CA  ILE A 933      41.140  49.520  39.490  1.00  0.00           C
ATOM   4495  HA  ILE A 933      40.790  49.840  38.510  1.00  0.00           H
ATOM   4496  CB  ILE A 933      41.750  50.660  40.260  1.00  0.00           C
ATOM   4497  HB  ILE A 933      41.870  50.310  41.300  1.00  0.00           H
ATOM   4498  CG2 ILE A 933      43.160  50.990  39.700  1.00  0.00           C
ATOM   4499 HG21 ILE A 933      43.810  50.120  39.970  1.00  0.00           H
ATOM   4500 HG22 ILE A 933      43.570  51.880  40.220  1.00  0.00           H
ATOM   4501 HG23 ILE A 933      43.110  51.200  38.610  1.00  0.00           H
ATOM   4502  CG1 ILE A 933      40.730  51.830  40.190  1.00  0.00           C
ATOM   4503 HG11 ILE A 933      39.690  51.490  40.430  1.00  0.00           H
ATOM   4504 HG12 ILE A 933      40.750  52.270  39.170  1.00  0.00           H
ATOM   4505  CD  ILE A 933      41.120  53.040  41.110  1.00  0.00           C
ATOM   4506  HD1 ILE A 933      40.180  53.620  41.180  1.00  0.00           H
ATOM   4507  HD2 ILE A 933      41.900  53.690  40.660  1.00  0.00           H
ATOM   4508  HD3 ILE A 933      41.410  52.670  42.120  1.00  0.00           H
ATOM   4509  C   ILE A 933      42.140  48.440  39.220  1.00  0.00           C
ATOM   4510  O   ILE A 933      42.560  48.140  38.100  1.00  0.00           O
ATOM   4511  N   THR A 934      42.470  47.630  40.320  1.00  0.00           N
ATOM   4512  HN  THR A 934      42.290  47.860  41.280  1.00  0.00           H
ATOM   4513  CA  THR A 934      43.260  46.420  40.160  1.00  0.00           C
ATOM   4514  HA  THR A 934      44.290  46.680  39.940  1.00  0.00           H
ATOM   4515  CB  THR A 934      43.430  45.570  41.430  1.00  0.00           C
ATOM   4516  HB  THR A 934      42.440  45.470  41.930  1.00  0.00           H
ATOM   4517  OG1 THR A 934      44.350  46.150  42.330  1.00  0.00           O
ATOM   4518  HG1 THR A 934      45.120  46.320  41.770  1.00  0.00           H
ATOM   4519  CG2 THR A 934      43.950  44.100  41.120  1.00  0.00           C
ATOM   4520 HG21 THR A 934      43.160  43.510  40.600  1.00  0.00           H
ATOM   4521 HG22 THR A 934      44.230  43.670  42.100  1.00  0.00           H
ATOM   4522 HG23 THR A 934      44.850  44.120  40.470  1.00  0.00           H
ATOM   4523  C   THR A 934      42.720  45.420  39.100  1.00  0.00           C
ATOM   4524  O   THR A 934      43.440  44.990  38.180  1.00  0.00           O
ATOM   4525  N   ALA A 935      41.460  45.140  39.070  1.00  0.00           N
ATOM   4526  HN  ALA A 935      40.760  45.430  39.710  1.00  0.00           H
ATOM   4527  CA  ALA A 935      40.790  44.230  38.080  1.00  0.00           C
ATOM   4528  HA  ALA A 935      41.340  43.310  38.110  1.00  0.00           H
ATOM   4529  CB  ALA A 935      39.280  44.090  38.490  1.00  0.00           C
ATOM   4530  HB1 ALA A 935      39.210  44.010  39.600  1.00  0.00           H
ATOM   4531  HB2 ALA A 935      38.840  43.110  38.180  1.00  0.00           H
ATOM   4532  HB3 ALA A 935      38.630  44.870  38.040  1.00  0.00           H
ATOM   4533  C   ALA A 935      40.880  44.660  36.610  1.00  0.00           C
ATOM   4534  O   ALA A 935      41.200  43.830  35.740  1.00  0.00           O
ATOM   4535  N   VAL A 936      40.640  45.940  36.290  1.00  0.00           N
ATOM   4536  HN  VAL A 936      40.510  46.670  36.960  1.00  0.00           H
ATOM   4537  CA  VAL A 936      40.930  46.500  34.960  1.00  0.00           C
ATOM   4538  HA  VAL A 936      40.490  45.850  34.210  1.00  0.00           H
ATOM   4539  CB  VAL A 936      40.400  47.910  34.880  1.00  0.00           C
ATOM   4540  HB  VAL A 936      40.920  48.510  35.650  1.00  0.00           H
ATOM   4541  CG1 VAL A 936      40.600  48.680  33.550  1.00  0.00           C
ATOM   4542 HG11 VAL A 936      41.670  48.820  33.250  1.00  0.00           H
ATOM   4543 HG12 VAL A 936      40.260  49.730  33.600  1.00  0.00           H
ATOM   4544 HG13 VAL A 936      40.080  48.150  32.720  1.00  0.00           H
ATOM   4545  CG2 VAL A 936      38.880  47.830  35.110  1.00  0.00           C
ATOM   4546 HG21 VAL A 936      38.430  47.000  34.520  1.00  0.00           H
ATOM   4547 HG22 VAL A 936      38.410  48.810  34.880  1.00  0.00           H
ATOM   4548 HG23 VAL A 936      38.690  47.550  36.170  1.00  0.00           H
ATOM   4549  C   VAL A 936      42.400  46.480  34.460  1.00  0.00           C
ATOM   4550  O   VAL A 936      42.600  46.240  33.260  1.00  0.00           O
ATOM   4551  N   ILE A 937      43.400  46.860  35.310  1.00  0.00           N
ATOM   4552  HN  ILE A 937      43.270  46.930  36.290  1.00  0.00           H
ATOM   4553  CA  ILE A 937      44.800  46.860  34.950  1.00  0.00           C
ATOM   4554  HA  ILE A 937      44.820  47.290  33.950  1.00  0.00           H
ATOM   4555  CB  ILE A 937      45.610  47.580  35.980  1.00  0.00           C
ATOM   4556  HB  ILE A 937      45.660  47.050  36.960  1.00  0.00           H
ATOM   4557  CG2 ILE A 937      47.020  47.740  35.450  1.00  0.00           C
ATOM   4558 HG21 ILE A 937      47.630  48.230  36.240  1.00  0.00           H
ATOM   4559 HG22 ILE A 937      47.080  48.490  34.640  1.00  0.00           H
ATOM   4560 HG23 ILE A 937      47.410  46.750  35.150  1.00  0.00           H
ATOM   4561  CG1 ILE A 937      45.140  49.040  36.290  1.00  0.00           C
ATOM   4562 HG11 ILE A 937      44.070  49.110  36.560  1.00  0.00           H
ATOM   4563 HG12 ILE A 937      45.380  49.710  35.440  1.00  0.00           H
ATOM   4564  CD  ILE A 937      45.890  49.590  37.450  1.00  0.00           C
ATOM   4565  HD1 ILE A 937      46.060  48.720  38.110  1.00  0.00           H
ATOM   4566  HD2 ILE A 937      45.350  50.470  37.850  1.00  0.00           H
ATOM   4567  HD3 ILE A 937      46.890  50.020  37.190  1.00  0.00           H
ATOM   4568  C   ILE A 937      45.250  45.470  34.640  1.00  0.00           C
ATOM   4569  O   ILE A 937      45.930  45.230  33.610  1.00  0.00           O
ATOM   4570  N   ILE A 938      44.830  44.480  35.470  1.00  0.00           N
ATOM   4571  HN  ILE A 938      44.490  44.650  36.390  1.00  0.00           H
ATOM   4572  CA  ILE A 938      45.050  43.030  35.310  1.00  0.00           C
ATOM   4573  HA  ILE A 938      46.100  42.910  35.080  1.00  0.00           H
ATOM   4574  CB  ILE A 938      44.630  42.280  36.590  1.00  0.00           C
ATOM   4575  HB  ILE A 938      43.830  42.900  37.060  1.00  0.00           H
ATOM   4576  CG2 ILE A 938      44.180  40.890  36.430  1.00  0.00           C
ATOM   4577 HG21 ILE A 938      43.920  40.360  37.370  1.00  0.00           H
ATOM   4578 HG22 ILE A 938      44.980  40.310  35.890  1.00  0.00           H
ATOM   4579 HG23 ILE A 938      43.310  40.710  35.750  1.00  0.00           H
ATOM   4580  CG1 ILE A 938      45.800  42.190  37.660  1.00  0.00           C
ATOM   4581 HG11 ILE A 938      46.540  41.510  37.200  1.00  0.00           H
ATOM   4582 HG12 ILE A 938      45.430  41.780  38.630  1.00  0.00           H
ATOM   4583  CD  ILE A 938      46.440  43.510  38.040  1.00  0.00           C
ATOM   4584  HD1 ILE A 938      47.090  43.360  38.920  1.00  0.00           H
ATOM   4585  HD2 ILE A 938      45.680  44.300  38.250  1.00  0.00           H
ATOM   4586  HD3 ILE A 938      47.070  43.850  37.190  1.00  0.00           H
ATOM   4587  C   ILE A 938      44.330  42.430  34.050  1.00  0.00           C
ATOM   4588  O   ILE A 938      44.880  41.500  33.440  1.00  0.00           O
ATOM   4589  N   ASN A 939      43.190  43.050  33.620  1.00  0.00           N
ATOM   4590  HN  ASN A 939      42.830  43.720  34.270  1.00  0.00           H
ATOM   4591  CA  ASN A 939      42.380  42.390  32.600  1.00  0.00           C
ATOM   4592  HA  ASN A 939      42.560  41.330  32.610  1.00  0.00           H
ATOM   4593  CB  ASN A 939      40.890  42.720  32.720  1.00  0.00           C
ATOM   4594  HB1 ASN A 939      40.680  43.790  32.490  1.00  0.00           H
ATOM   4595  HB2 ASN A 939      40.420  42.460  33.700  1.00  0.00           H
ATOM   4596  CG  ASN A 939      40.090  41.920  31.700  1.00  0.00           C
ATOM   4597  OD1 ASN A 939      40.590  40.900  31.210  1.00  0.00           O
ATOM   4598  ND2 ASN A 939      38.770  42.210  31.530  1.00  0.00           N
ATOM   4599 HD21 ASN A 939      38.430  43.090  31.870  1.00  0.00           H
ATOM   4600 HD22 ASN A 939      38.290  41.780  30.780  1.00  0.00           H
ATOM   4601  C   ASN A 939      42.900  42.920  31.280  1.00  0.00           C
ATOM   4602  O   ASN A 939      42.870  44.100  31.030  1.00  0.00           O
ATOM   4603  N   ARG A 940      43.500  42.050  30.430  1.00  0.00           N
ATOM   4604  HN  ARG A 940      43.540  41.080  30.610  1.00  0.00           H
ATOM   4605  CA  ARG A 940      44.120  42.530  29.190  1.00  0.00           C
ATOM   4606  HA  ARG A 940      43.860  43.560  29.020  1.00  0.00           H
ATOM   4607  CB  ARG A 940      45.620  42.430  29.080  1.00  0.00           C
ATOM   4608  HB1 ARG A 940      45.990  42.700  28.060  1.00  0.00           H
ATOM   4609  HB2 ARG A 940      46.070  41.430  29.230  1.00  0.00           H
ATOM   4610  CG  ARG A 940      46.290  43.400  30.110  1.00  0.00           C
ATOM   4611  HG1 ARG A 940      47.360  43.120  30.030  1.00  0.00           H
ATOM   4612  HG2 ARG A 940      46.050  43.270  31.180  1.00  0.00           H
ATOM   4613  CD  ARG A 940      46.170  44.960  29.660  1.00  0.00           C
ATOM   4614  HD1 ARG A 940      45.950  44.930  28.570  1.00  0.00           H
ATOM   4615  HD2 ARG A 940      47.040  45.510  30.070  1.00  0.00           H
ATOM   4616  NE  ARG A 940      45.000  45.610  30.310  1.00  0.00           N
ATOM   4617  HE  ARG A 940      44.450  45.090  30.950  1.00  0.00           H
ATOM   4618  CZ  ARG A 940      44.800  46.920  30.320  1.00  0.00           C
ATOM   4619  NH1 ARG A 940      43.870  47.480  31.170  1.00  0.00           N
ATOM   4620 HH11 ARG A 940      43.350  46.920  31.810  1.00  0.00           H
ATOM   4621 HH12 ARG A 940      43.750  48.470  31.140  1.00  0.00           H
ATOM   4622  NH2 ARG A 940      45.570  47.710  29.570  1.00  0.00           N
ATOM   4623 HH21 ARG A 940      46.410  47.260  29.290  1.00  0.00           H
ATOM   4624 HH22 ARG A 940      45.500  48.700  29.740  1.00  0.00           H
ATOM   4625  C   ARG A 940      43.460  41.660  28.050  1.00  0.00           C
ATOM   4626  O   ARG A 940      42.900  40.600  28.300  1.00  0.00           O
ATOM   4627  N   LYS A 941      43.480  42.120  26.770  1.00  0.00           N
ATOM   4628  HN  LYS A 941      44.000  42.930  26.500  1.00  0.00           H
ATOM   4629  CA  LYS A 941      42.850  41.360  25.670  1.00  0.00           C
ATOM   4630  HA  LYS A 941      42.410  40.420  25.980  1.00  0.00           H
ATOM   4631  CB  LYS A 941      41.720  42.190  24.910  1.00  0.00           C
ATOM   4632  HB1 LYS A 941      40.810  42.060  25.520  1.00  0.00           H
ATOM   4633  HB2 LYS A 941      41.480  41.780  23.900  1.00  0.00           H
ATOM   4634  CG  LYS A 941      42.080  43.670  24.860  1.00  0.00           C
ATOM   4635  HG1 LYS A 941      43.130  43.760  24.470  1.00  0.00           H
ATOM   4636  HG2 LYS A 941      42.040  44.070  25.890  1.00  0.00           H
ATOM   4637  CD  LYS A 941      41.240  44.600  23.950  1.00  0.00           C
ATOM   4638  HD1 LYS A 941      40.240  44.670  24.440  1.00  0.00           H
ATOM   4639  HD2 LYS A 941      41.080  44.140  22.960  1.00  0.00           H
ATOM   4640  CE  LYS A 941      41.810  45.910  23.870  1.00  0.00           C
ATOM   4641  HE1 LYS A 941      41.240  46.570  23.180  1.00  0.00           H
ATOM   4642  HE2 LYS A 941      42.840  45.860  23.440  1.00  0.00           H
ATOM   4643  NZ  LYS A 941      41.840  46.560  25.210  1.00  0.00           N
ATOM   4644  HZ1 LYS A 941      41.000  46.300  25.770  1.00  0.00           H
ATOM   4645  HZ2 LYS A 941      41.960  47.580  25.100  1.00  0.00           H
ATOM   4646  HZ3 LYS A 941      42.740  46.220  25.640  1.00  0.00           H
ATOM   4647  C   LYS A 941      43.900  40.870  24.670  1.00  0.00           C
ATOM   4648  O   LYS A 941      43.630  40.680  23.510  1.00  0.00           O
ATOM   4649  N   GLU A 942      45.080  40.440  25.150  1.00  0.00           N
ATOM   4650  HN  GLU A 942      45.310  40.400  26.120  1.00  0.00           H
ATOM   4651  CA  GLU A 942      46.090  39.760  24.360  1.00  0.00           C
ATOM   4652  HA  GLU A 942      46.070  40.250  23.390  1.00  0.00           H
ATOM   4653  CB  GLU A 942      47.490  39.840  24.980  1.00  0.00           C
ATOM   4654  HB1 GLU A 942      48.160  39.400  24.200  1.00  0.00           H
ATOM   4655  HB2 GLU A 942      47.520  39.200  25.880  1.00  0.00           H
ATOM   4656  CG  GLU A 942      47.950  41.320  25.100  1.00  0.00           C
ATOM   4657  HG1 GLU A 942      47.220  41.880  25.710  1.00  0.00           H
ATOM   4658  HG2 GLU A 942      47.890  41.770  24.090  1.00  0.00           H
ATOM   4659  CD  GLU A 942      49.370  41.580  25.710  1.00  0.00           C
ATOM   4660  OE1 GLU A 942      50.090  40.560  25.900  1.00  0.00           O
ATOM   4661  OE2 GLU A 942      49.740  42.720  26.070  1.00  0.00           O
ATOM   4662  C   GLU A 942      45.770  38.270  24.050  1.00  0.00           C
ATOM   4663  O   GLU A 942      46.110  37.880  22.930  1.00  0.00           O
ATOM   4664  N   HSD A 943      45.110  37.440  24.920  1.00  0.00           N
ATOM   4665  HN  HSD A 943      44.820  37.760  25.810  1.00  0.00           H
ATOM   4666  CA  HSD A 943      44.930  36.030  24.710  1.00  0.00           C
ATOM   4667  HA  HSD A 943      45.360  35.840  23.740  1.00  0.00           H
ATOM   4668  CB  HSD A 943      45.690  35.270  25.850  1.00  0.00           C
ATOM   4669  HB1 HSD A 943      45.610  34.190  25.600  1.00  0.00           H
ATOM   4670  HB2 HSD A 943      45.150  35.430  26.810  1.00  0.00           H
ATOM   4671  ND1 HSD A 943      48.090  35.120  25.010  1.00  0.00           N
ATOM   4672  HD1 HSD A 943      47.750  34.860  24.110  1.00  0.00           H
ATOM   4673  CG  HSD A 943      47.210  35.420  26.010  1.00  0.00           C
ATOM   4674  CE1 HSD A 943      49.350  35.330  25.380  1.00  0.00           C
ATOM   4675  HE1 HSD A 943      50.120  35.310  24.610  1.00  0.00           H
ATOM   4676  NE2 HSD A 943      49.380  35.830  26.610  1.00  0.00           N
ATOM   4677  CD2 HSD A 943      48.040  35.940  27.060  1.00  0.00           C
ATOM   4678  HD2 HSD A 943      47.790  36.330  28.040  1.00  0.00           H
ATOM   4679  C   HSD A 943      43.480  35.600  24.750  1.00  0.00           C
ATOM   4680  O   HSD A 943      42.750  36.330  25.450  1.00  0.00           O
ATOM   4681  N   LYS A 944      42.930  34.610  24.000  1.00  0.00           N
ATOM   4682  HN  LYS A 944      43.520  34.120  23.360  1.00  0.00           H
ATOM   4683  CA  LYS A 944      41.520  34.230  24.030  1.00  0.00           C
ATOM   4684  HA  LYS A 944      41.000  35.170  23.890  1.00  0.00           H
ATOM   4685  CB  LYS A 944      41.010  33.430  22.800  1.00  0.00           C
ATOM   4686  HB1 LYS A 944      39.900  33.300  22.900  1.00  0.00           H
ATOM   4687  HB2 LYS A 944      41.510  32.440  22.780  1.00  0.00           H
ATOM   4688  CG  LYS A 944      41.350  34.140  21.510  1.00  0.00           C
ATOM   4689  HG1 LYS A 944      41.030  33.600  20.590  1.00  0.00           H
ATOM   4690  HG2 LYS A 944      42.450  34.250  21.360  1.00  0.00           H
ATOM   4691  CD  LYS A 944      40.790  35.560  21.480  1.00  0.00           C
ATOM   4692  HD1 LYS A 944      41.350  36.130  22.250  1.00  0.00           H
ATOM   4693  HD2 LYS A 944      39.690  35.690  21.620  1.00  0.00           H
ATOM   4694  CE  LYS A 944      41.220  36.240  20.120  1.00  0.00           C
ATOM   4695  HE1 LYS A 944      40.740  35.720  19.270  1.00  0.00           H
ATOM   4696  HE2 LYS A 944      42.320  36.140  20.070  1.00  0.00           H
ATOM   4697  NZ  LYS A 944      40.760  37.560  20.170  1.00  0.00           N
ATOM   4698  HZ1 LYS A 944      39.740  37.610  20.390  1.00  0.00           H
ATOM   4699  HZ2 LYS A 944      40.920  38.040  19.270  1.00  0.00           H
ATOM   4700  HZ3 LYS A 944      41.220  38.160  20.900  1.00  0.00           H
ATOM   4701  C   LYS A 944      41.090  33.650  25.400  1.00  0.00           C
ATOM   4702  O   LYS A 944      41.570  32.620  25.830  1.00  0.00           O
ATOM   4703  N   LEU A 945      40.170  34.310  26.150  1.00  0.00           N
ATOM   4704  HN  LEU A 945      39.740  35.180  25.950  1.00  0.00           H
ATOM   4705  CA  LEU A 945      39.810  33.850  27.440  1.00  0.00           C
ATOM   4706  HA  LEU A 945      40.660  33.880  28.110  1.00  0.00           H
ATOM   4707  CB  LEU A 945      38.880  34.840  28.150  1.00  0.00           C
ATOM   4708  HB1 LEU A 945      39.410  35.810  28.210  1.00  0.00           H
ATOM   4709  HB2 LEU A 945      38.660  34.560  29.210  1.00  0.00           H
ATOM   4710  CG  LEU A 945      37.440  35.020  27.590  1.00  0.00           C
ATOM   4711  HG  LEU A 945      37.460  34.930  26.480  1.00  0.00           H
ATOM   4712  CD1 LEU A 945      36.310  34.050  28.060  1.00  0.00           C
ATOM   4713 HD11 LEU A 945      36.250  34.190  29.160  1.00  0.00           H
ATOM   4714 HD12 LEU A 945      36.690  33.010  27.910  1.00  0.00           H
ATOM   4715 HD13 LEU A 945      35.260  34.210  27.760  1.00  0.00           H
ATOM   4716  CD2 LEU A 945      36.970  36.480  27.940  1.00  0.00           C
ATOM   4717 HD21 LEU A 945      37.690  37.210  27.510  1.00  0.00           H
ATOM   4718 HD22 LEU A 945      37.090  36.730  29.010  1.00  0.00           H
ATOM   4719 HD23 LEU A 945      35.910  36.670  27.620  1.00  0.00           H
ATOM   4720  C   LEU A 945      39.210  32.510  27.460  1.00  0.00           C
ATOM   4721  O   LEU A 945      38.440  32.060  26.620  1.00  0.00           O
ATOM   4722  N   LYS A 946      39.590  31.730  28.500  1.00  0.00           N
ATOM   4723  HN  LYS A 946      40.250  32.100  29.140  1.00  0.00           H
ATOM   4724  CA  LYS A 946      39.150  30.390  28.690  1.00  0.00           C
ATOM   4725  HA  LYS A 946      38.740  30.000  27.770  1.00  0.00           H
ATOM   4726  CB  LYS A 946      40.370  29.410  28.980  1.00  0.00           C
ATOM   4727  HB1 LYS A 946      40.020  28.400  29.290  1.00  0.00           H
ATOM   4728  HB2 LYS A 946      40.920  29.840  29.830  1.00  0.00           H
ATOM   4729  CG  LYS A 946      41.300  29.080  27.850  1.00  0.00           C
ATOM   4730  HG1 LYS A 946      41.650  30.010  27.350  1.00  0.00           H
ATOM   4731  HG2 LYS A 946      40.690  28.500  27.110  1.00  0.00           H
ATOM   4732  CD  LYS A 946      42.490  28.220  28.140  1.00  0.00           C
ATOM   4733  HD1 LYS A 946      43.090  28.070  27.230  1.00  0.00           H
ATOM   4734  HD2 LYS A 946      42.180  27.220  28.500  1.00  0.00           H
ATOM   4735  CE  LYS A 946      43.410  28.790  29.170  1.00  0.00           C
ATOM   4736  HE1 LYS A 946      44.380  28.290  29.010  1.00  0.00           H
ATOM   4737  HE2 LYS A 946      43.060  28.600  30.210  1.00  0.00           H
ATOM   4738  NZ  LYS A 946      43.630  30.210  28.960  1.00  0.00           N
ATOM   4739  HZ1 LYS A 946      44.450  30.380  29.570  1.00  0.00           H
ATOM   4740  HZ2 LYS A 946      42.880  30.910  29.110  1.00  0.00           H
ATOM   4741  HZ3 LYS A 946      43.950  30.340  27.970  1.00  0.00           H
ATOM   4742  C   LYS A 946      38.090  30.300  29.750  1.00  0.00           C
ATOM   4743  O   LYS A 946      36.990  29.800  29.500  1.00  0.00           O
ATOM   4744  N   LYS A 947      38.320  30.870  30.970  1.00  0.00           N
ATOM   4745  HN  LYS A 947      39.130  31.410  31.210  1.00  0.00           H
ATOM   4746  CA  LYS A 947      37.400  31.100  32.090  1.00  0.00           C
ATOM   4747  HA  LYS A 947      36.550  30.470  31.880  1.00  0.00           H
ATOM   4748  CB  LYS A 947      37.830  30.470  33.480  1.00  0.00           C
ATOM   4749  HB1 LYS A 947      37.200  30.860  34.310  1.00  0.00           H
ATOM   4750  HB2 LYS A 947      38.850  30.830  33.710  1.00  0.00           H
ATOM   4751  CG  LYS A 947      37.710  28.960  33.730  1.00  0.00           C
ATOM   4752  HG1 LYS A 947      36.660  28.640  33.870  1.00  0.00           H
ATOM   4753  HG2 LYS A 947      38.300  28.690  34.640  1.00  0.00           H
ATOM   4754  CD  LYS A 947      38.330  28.100  32.600  1.00  0.00           C
ATOM   4755  HD1 LYS A 947      39.410  28.350  32.500  1.00  0.00           H
ATOM   4756  HD2 LYS A 947      37.750  28.280  31.660  1.00  0.00           H
ATOM   4757  CE  LYS A 947      38.430  26.570  32.800  1.00  0.00           C
ATOM   4758  HE1 LYS A 947      38.710  26.020  31.870  1.00  0.00           H
ATOM   4759  HE2 LYS A 947      37.410  26.220  33.060  1.00  0.00           H
ATOM   4760  NZ  LYS A 947      39.310  26.320  34.000  1.00  0.00           N
ATOM   4761  HZ1 LYS A 947      39.920  27.140  34.170  1.00  0.00           H
ATOM   4762  HZ2 LYS A 947      39.880  25.460  33.860  1.00  0.00           H
ATOM   4763  HZ3 LYS A 947      38.880  26.230  34.950  1.00  0.00           H
ATOM   4764  C   LYS A 947      36.770  32.420  32.140  1.00  0.00           C
ATOM   4765  O   LYS A 947      35.650  32.710  31.590  1.00  0.00           O
ATOM   4766  N   GLY A 948      37.380  33.390  32.810  1.00  0.00           N
ATOM   4767  HN  GLY A 948      38.320  33.200  33.070  1.00  0.00           H
ATOM   4768  CA  GLY A 948      36.770  34.620  33.290  1.00  0.00           C
ATOM   4769  HA1 GLY A 948      36.400  35.120  32.410  1.00  0.00           H
ATOM   4770  HA2 GLY A 948      37.580  35.150  33.770  1.00  0.00           H
ATOM   4771  C   GLY A 948      35.620  34.500  34.250  1.00  0.00           C
ATOM   4772  O   GLY A 948      35.280  33.490  34.860  1.00  0.00           O
ATOM   4773  N   ALA A 949      34.850  35.600  34.500  1.00  0.00           N
ATOM   4774  HN  ALA A 949      35.000  36.370  33.870  1.00  0.00           H
ATOM   4775  CA  ALA A 949      33.730  35.660  35.380  1.00  0.00           C
ATOM   4776  HA  ALA A 949      33.180  34.720  35.330  1.00  0.00           H
ATOM   4777  CB  ALA A 949      34.270  36.040  36.790  1.00  0.00           C
ATOM   4778  HB1 ALA A 949      34.850  35.200  37.230  1.00  0.00           H
ATOM   4779  HB2 ALA A 949      33.410  36.240  37.450  1.00  0.00           H
ATOM   4780  HB3 ALA A 949      35.020  36.840  36.570  1.00  0.00           H
ATOM   4781  C   ALA A 949      32.850  36.810  34.970  1.00  0.00           C
ATOM   4782  O   ALA A 949      33.240  37.500  34.080  1.00  0.00           O
ATOM   4783  N   GLY A 950      31.720  37.040  35.650  1.00  0.00           N
ATOM   4784  HN  GLY A 950      31.360  36.350  36.280  1.00  0.00           H
ATOM   4785  CA  GLY A 950      30.900  38.230  35.420  1.00  0.00           C
ATOM   4786  HA1 GLY A 950      30.020  38.190  36.060  1.00  0.00           H
ATOM   4787  HA2 GLY A 950      30.650  38.210  34.370  1.00  0.00           H
ATOM   4788  C   GLY A 950      31.510  39.620  35.660  1.00  0.00           C
ATOM   4789  O   GLY A 950      32.410  39.770  36.500  1.00  0.00           O
ATOM   4790  N   TYR A 951      30.940  40.630  35.060  1.00  0.00           N
ATOM   4791  HN  TYR A 951      30.270  40.500  34.330  1.00  0.00           H
ATOM   4792  CA  TYR A 951      31.440  42.040  35.070  1.00  0.00           C
ATOM   4793  HA  TYR A 951      32.440  42.080  34.680  1.00  0.00           H
ATOM   4794  CB  TYR A 951      30.410  42.790  34.160  1.00  0.00           C
ATOM   4795  HB1 TYR A 951      29.460  42.500  34.680  1.00  0.00           H
ATOM   4796  HB2 TYR A 951      30.470  42.380  33.130  1.00  0.00           H
ATOM   4797  CG  TYR A 951      30.540  44.210  34.280  1.00  0.00           C
ATOM   4798  CD1 TYR A 951      29.460  45.050  34.570  1.00  0.00           C
ATOM   4799  HD1 TYR A 951      28.550  44.630  34.960  1.00  0.00           H
ATOM   4800  CE1 TYR A 951      29.460  46.400  34.130  1.00  0.00           C
ATOM   4801  HE1 TYR A 951      28.550  46.990  34.110  1.00  0.00           H
ATOM   4802  CZ  TYR A 951      30.650  47.020  33.760  1.00  0.00           C
ATOM   4803  OH  TYR A 951      30.690  48.410  33.580  1.00  0.00           O
ATOM   4804  HH  TYR A 951      29.810  48.790  33.620  1.00  0.00           H
ATOM   4805  CD2 TYR A 951      31.750  44.850  33.860  1.00  0.00           C
ATOM   4806  HD2 TYR A 951      32.640  44.270  33.680  1.00  0.00           H
ATOM   4807  CE2 TYR A 951      31.870  46.260  33.770  1.00  0.00           C
ATOM   4808  HE2 TYR A 951      32.770  46.840  33.600  1.00  0.00           H
ATOM   4809  C   TYR A 951      31.500  42.640  36.530  1.00  0.00           C
ATOM   4810  O   TYR A 951      32.360  43.480  36.720  1.00  0.00           O
ATOM   4811  N   HSD A 952      30.530  42.380  37.510  1.00  0.00           N
ATOM   4812  HN  HSD A 952      29.810  41.740  37.260  1.00  0.00           H
ATOM   4813  CA  HSD A 952      30.500  43.030  38.780  1.00  0.00           C
ATOM   4814  HA  HSD A 952      31.250  43.810  38.920  1.00  0.00           H
ATOM   4815  CB  HSD A 952      29.070  43.690  38.970  1.00  0.00           C
ATOM   4816  HB1 HSD A 952      29.020  44.520  38.240  1.00  0.00           H
ATOM   4817  HB2 HSD A 952      28.950  44.210  39.950  1.00  0.00           H
ATOM   4818  ND1 HSD A 952      27.290  42.860  37.400  1.00  0.00           N
ATOM   4819  HD1 HSD A 952      27.310  43.560  36.690  1.00  0.00           H
ATOM   4820  CG  HSD A 952      27.910  42.810  38.600  1.00  0.00           C
ATOM   4821  CE1 HSD A 952      26.370  41.920  37.320  1.00  0.00           C
ATOM   4822  HE1 HSD A 952      25.840  41.670  36.410  1.00  0.00           H
ATOM   4823  NE2 HSD A 952      26.260  41.240  38.500  1.00  0.00           N
ATOM   4824  CD2 HSD A 952      27.260  41.850  39.300  1.00  0.00           C
ATOM   4825  HD2 HSD A 952      27.560  41.460  40.270  1.00  0.00           H
ATOM   4826  C   HSD A 952      30.750  41.980  39.860  1.00  0.00           C
ATOM   4827  O   HSD A 952      30.670  42.340  41.010  1.00  0.00           O
ATOM   4828  N   LEU A 953      30.970  40.660  39.520  1.00  0.00           N
ATOM   4829  HN  LEU A 953      30.970  40.380  38.560  1.00  0.00           H
ATOM   4830  CA  LEU A 953      31.060  39.450  40.300  1.00  0.00           C
ATOM   4831  HA  LEU A 953      30.130  39.350  40.830  1.00  0.00           H
ATOM   4832  CB  LEU A 953      31.190  38.180  39.350  1.00  0.00           C
ATOM   4833  HB1 LEU A 953      32.260  37.850  39.370  1.00  0.00           H
ATOM   4834  HB2 LEU A 953      31.020  38.590  38.330  1.00  0.00           H
ATOM   4835  CG  LEU A 953      30.170  37.010  39.510  1.00  0.00           C
ATOM   4836  HG  LEU A 953      30.250  36.410  38.580  1.00  0.00           H
ATOM   4837  CD1 LEU A 953      30.550  36.080  40.730  1.00  0.00           C
ATOM   4838 HD11 LEU A 953      30.890  36.670  41.610  1.00  0.00           H
ATOM   4839 HD12 LEU A 953      31.520  35.590  40.500  1.00  0.00           H
ATOM   4840 HD13 LEU A 953      29.730  35.410  41.040  1.00  0.00           H
ATOM   4841  CD2 LEU A 953      28.690  37.430  39.580  1.00  0.00           C
ATOM   4842 HD21 LEU A 953      28.010  36.610  39.290  1.00  0.00           H
ATOM   4843 HD22 LEU A 953      28.540  38.200  38.800  1.00  0.00           H
ATOM   4844 HD23 LEU A 953      28.450  37.910  40.550  1.00  0.00           H
ATOM   4845  C   LEU A 953      32.040  39.500  41.450  1.00  0.00           C
ATOM   4846  O   LEU A 953      31.830  38.990  42.550  1.00  0.00           O
ATOM   4847  N   ASP A 954      33.180  40.120  41.210  1.00  0.00           N
ATOM   4848  HN  ASP A 954      33.410  40.260  40.240  1.00  0.00           H
ATOM   4849  CA  ASP A 954      34.280  40.280  42.160  1.00  0.00           C
ATOM   4850  HA  ASP A 954      34.540  39.290  42.500  1.00  0.00           H
ATOM   4851  CB  ASP A 954      35.540  40.780  41.310  1.00  0.00           C
ATOM   4852  HB1 ASP A 954      35.750  39.980  40.580  1.00  0.00           H
ATOM   4853  HB2 ASP A 954      36.350  40.790  42.080  1.00  0.00           H
ATOM   4854  CG  ASP A 954      35.430  42.160  40.630  1.00  0.00           C
ATOM   4855  OD1 ASP A 954      34.460  42.690  40.200  1.00  0.00           O
ATOM   4856  OD2 ASP A 954      36.640  42.730  40.520  1.00  0.00           O
ATOM   4857  HD2 ASP A 954      36.510  43.470  39.910  1.00  0.00           H
ATOM   4858  C   ASP A 954      33.940  41.230  43.280  1.00  0.00           C
ATOM   4859  O   ASP A 954      34.240  40.960  44.460  1.00  0.00           O
ATOM   4860  N   LEU A 955      33.390  42.340  42.920  1.00  0.00           N
ATOM   4861  HN  LEU A 955      33.300  42.480  41.940  1.00  0.00           H
ATOM   4862  CA  LEU A 955      32.890  43.320  43.930  1.00  0.00           C
ATOM   4863  HA  LEU A 955      33.650  43.590  44.650  1.00  0.00           H
ATOM   4864  CB  LEU A 955      32.570  44.690  43.250  1.00  0.00           C
ATOM   4865  HB1 LEU A 955      31.940  44.430  42.380  1.00  0.00           H
ATOM   4866  HB2 LEU A 955      33.550  45.080  42.930  1.00  0.00           H
ATOM   4867  CG  LEU A 955      31.870  45.800  44.140  1.00  0.00           C
ATOM   4868  HG  LEU A 955      30.940  45.320  44.490  1.00  0.00           H
ATOM   4869  CD1 LEU A 955      32.620  46.390  45.290  1.00  0.00           C
ATOM   4870 HD11 LEU A 955      32.070  47.100  45.950  1.00  0.00           H
ATOM   4871 HD12 LEU A 955      33.600  46.810  45.000  1.00  0.00           H
ATOM   4872 HD13 LEU A 955      32.860  45.550  45.990  1.00  0.00           H
ATOM   4873  CD2 LEU A 955      31.460  46.960  43.160  1.00  0.00           C
ATOM   4874 HD21 LEU A 955      30.850  47.670  43.770  1.00  0.00           H
ATOM   4875 HD22 LEU A 955      30.780  46.690  42.320  1.00  0.00           H
ATOM   4876 HD23 LEU A 955      32.350  47.500  42.790  1.00  0.00           H
ATOM   4877  C   LEU A 955      31.790  42.780  44.730  1.00  0.00           C
ATOM   4878  O   LEU A 955      31.890  42.880  45.980  1.00  0.00           O
ATOM   4879  N   LEU A 956      30.740  42.050  44.120  1.00  0.00           N
ATOM   4880  HN  LEU A 956      30.820  41.860  43.140  1.00  0.00           H
ATOM   4881  CA  LEU A 956      29.770  41.280  44.810  1.00  0.00           C
ATOM   4882  HA  LEU A 956      29.250  42.050  45.360  1.00  0.00           H
ATOM   4883  CB  LEU A 956      28.820  40.560  43.850  1.00  0.00           C
ATOM   4884  HB1 LEU A 956      29.400  39.710  43.400  1.00  0.00           H
ATOM   4885  HB2 LEU A 956      28.590  41.170  42.950  1.00  0.00           H
ATOM   4886  CG  LEU A 956      27.480  39.920  44.380  1.00  0.00           C
ATOM   4887  HG  LEU A 956      27.480  39.770  45.490  1.00  0.00           H
ATOM   4888  CD1 LEU A 956      26.450  40.970  43.960  1.00  0.00           C
ATOM   4889 HD11 LEU A 956      25.510  40.670  44.460  1.00  0.00           H
ATOM   4890 HD12 LEU A 956      26.430  40.960  42.850  1.00  0.00           H
ATOM   4891 HD13 LEU A 956      26.820  41.940  44.360  1.00  0.00           H
ATOM   4892  CD2 LEU A 956      27.290  38.500  43.770  1.00  0.00           C
ATOM   4893 HD21 LEU A 956      27.620  38.550  42.720  1.00  0.00           H
ATOM   4894 HD22 LEU A 956      26.210  38.290  43.940  1.00  0.00           H
ATOM   4895 HD23 LEU A 956      27.910  37.820  44.400  1.00  0.00           H
ATOM   4896  C   LEU A 956      30.320  40.250  45.760  1.00  0.00           C
ATOM   4897  O   LEU A 956      29.980  40.230  46.940  1.00  0.00           O
ATOM   4898  N   MET A 957      31.310  39.400  45.300  1.00  0.00           N
ATOM   4899  HN  MET A 957      31.600  39.500  44.360  1.00  0.00           H
ATOM   4900  CA  MET A 957      31.960  38.420  46.210  1.00  0.00           C
ATOM   4901  HA  MET A 957      31.140  38.060  46.810  1.00  0.00           H
ATOM   4902  CB  MET A 957      32.720  37.380  45.370  1.00  0.00           C
ATOM   4903  HB1 MET A 957      33.360  36.820  46.100  1.00  0.00           H
ATOM   4904  HB2 MET A 957      33.380  37.910  44.650  1.00  0.00           H
ATOM   4905  CG  MET A 957      31.940  36.340  44.620  1.00  0.00           C
ATOM   4906  HG1 MET A 957      32.660  35.670  44.110  1.00  0.00           H
ATOM   4907  HG2 MET A 957      31.270  36.870  43.900  1.00  0.00           H
ATOM   4908  SD  MET A 957      30.840  35.430  45.680  1.00  0.00           S
ATOM   4909  CE  MET A 957      29.920  34.600  44.370  1.00  0.00           C
ATOM   4910  HE1 MET A 957      29.530  35.340  43.650  1.00  0.00           H
ATOM   4911  HE2 MET A 957      28.990  34.160  44.820  1.00  0.00           H
ATOM   4912  HE3 MET A 957      30.450  33.820  43.800  1.00  0.00           H
ATOM   4913  C   MET A 957      32.870  38.930  47.310  1.00  0.00           C
ATOM   4914  O   MET A 957      32.830  38.440  48.460  1.00  0.00           O
ATOM   4915  N   VAL A 958      33.630  40.090  47.110  1.00  0.00           N
ATOM   4916  HN  VAL A 958      33.700  40.480  46.200  1.00  0.00           H
ATOM   4917  CA  VAL A 958      34.290  40.830  48.210  1.00  0.00           C
ATOM   4918  HA  VAL A 958      34.860  40.130  48.810  1.00  0.00           H
ATOM   4919  CB  VAL A 958      35.190  41.910  47.690  1.00  0.00           C
ATOM   4920  HB  VAL A 958      34.560  42.480  46.960  1.00  0.00           H
ATOM   4921  CG1 VAL A 958      35.820  42.800  48.880  1.00  0.00           C
ATOM   4922 HG11 VAL A 958      35.030  43.480  49.270  1.00  0.00           H
ATOM   4923 HG12 VAL A 958      36.570  43.510  48.460  1.00  0.00           H
ATOM   4924 HG13 VAL A 958      36.250  42.230  49.730  1.00  0.00           H
ATOM   4925  CG2 VAL A 958      36.310  41.230  46.850  1.00  0.00           C
ATOM   4926 HG21 VAL A 958      37.120  41.910  46.530  1.00  0.00           H
ATOM   4927 HG22 VAL A 958      35.960  40.630  45.960  1.00  0.00           H
ATOM   4928 HG23 VAL A 958      36.850  40.490  47.460  1.00  0.00           H
ATOM   4929  C   VAL A 958      33.240  41.370  49.160  1.00  0.00           C
ATOM   4930  O   VAL A 958      33.270  41.140  50.370  1.00  0.00           O
ATOM   4931  N   GLY A 959      32.130  41.960  48.570  1.00  0.00           N
ATOM   4932  HN  GLY A 959      32.140  41.990  47.560  1.00  0.00           H
ATOM   4933  CA  GLY A 959      31.020  42.530  49.250  1.00  0.00           C
ATOM   4934  HA1 GLY A 959      30.320  42.860  48.500  1.00  0.00           H
ATOM   4935  HA2 GLY A 959      31.330  43.400  49.810  1.00  0.00           H
ATOM   4936  C   GLY A 959      30.240  41.750  50.220  1.00  0.00           C
ATOM   4937  O   GLY A 959      29.980  42.240  51.300  1.00  0.00           O
ATOM   4938  N   VAL A 960      29.860  40.510  49.900  1.00  0.00           N
ATOM   4939  HN  VAL A 960      29.930  40.270  48.930  1.00  0.00           H
ATOM   4940  CA  VAL A 960      29.280  39.600  50.770  1.00  0.00           C
ATOM   4941  HA  VAL A 960      28.450  40.010  51.320  1.00  0.00           H
ATOM   4942  CB  VAL A 960      28.810  38.320  50.010  1.00  0.00           C
ATOM   4943  HB  VAL A 960      29.710  37.900  49.510  1.00  0.00           H
ATOM   4944  CG1 VAL A 960      28.240  37.220  50.980  1.00  0.00           C
ATOM   4945 HG11 VAL A 960      27.580  36.550  50.410  1.00  0.00           H
ATOM   4946 HG12 VAL A 960      27.640  37.720  51.770  1.00  0.00           H
ATOM   4947 HG13 VAL A 960      29.080  36.670  51.440  1.00  0.00           H
ATOM   4948  CG2 VAL A 960      27.790  38.610  48.910  1.00  0.00           C
ATOM   4949 HG21 VAL A 960      28.130  39.230  48.050  1.00  0.00           H
ATOM   4950 HG22 VAL A 960      26.960  39.150  49.400  1.00  0.00           H
ATOM   4951 HG23 VAL A 960      27.410  37.680  48.420  1.00  0.00           H
ATOM   4952  C   VAL A 960      30.220  39.270  51.980  1.00  0.00           C
ATOM   4953  O   VAL A 960      29.820  39.310  53.140  1.00  0.00           O
ATOM   4954  N   MET A 961      31.520  39.030  51.620  1.00  0.00           N
ATOM   4955  HN  MET A 961      31.800  39.190  50.690  1.00  0.00           H
ATOM   4956  CA  MET A 961      32.450  38.520  52.560  1.00  0.00           C
ATOM   4957  HA  MET A 961      31.910  37.770  53.120  1.00  0.00           H
ATOM   4958  CB  MET A 961      33.610  37.870  51.790  1.00  0.00           C
ATOM   4959  HB1 MET A 961      34.420  37.570  52.470  1.00  0.00           H
ATOM   4960  HB2 MET A 961      33.970  38.500  50.950  1.00  0.00           H
ATOM   4961  CG  MET A 961      33.170  36.460  51.200  1.00  0.00           C
ATOM   4962  HG1 MET A 961      34.020  35.990  50.670  1.00  0.00           H
ATOM   4963  HG2 MET A 961      32.480  36.700  50.350  1.00  0.00           H
ATOM   4964  SD  MET A 961      32.120  35.440  52.240  1.00  0.00           S
ATOM   4965  CE  MET A 961      33.390  35.070  53.500  1.00  0.00           C
ATOM   4966  HE1 MET A 961      33.810  36.000  53.960  1.00  0.00           H
ATOM   4967  HE2 MET A 961      34.240  34.480  53.080  1.00  0.00           H
ATOM   4968  HE3 MET A 961      32.930  34.560  54.360  1.00  0.00           H
ATOM   4969  C   MET A 961      32.980  39.660  53.520  1.00  0.00           C
ATOM   4970  O   MET A 961      33.290  39.380  54.690  1.00  0.00           O
ATOM   4971  N   LEU A 962      32.870  40.940  53.170  1.00  0.00           N
ATOM   4972  HN  LEU A 962      32.700  41.130  52.210  1.00  0.00           H
ATOM   4973  CA  LEU A 962      33.050  42.070  54.050  1.00  0.00           C
ATOM   4974  HA  LEU A 962      34.080  42.100  54.370  1.00  0.00           H
ATOM   4975  CB  LEU A 962      32.840  43.350  53.200  1.00  0.00           C
ATOM   4976  HB1 LEU A 962      31.790  43.540  52.910  1.00  0.00           H
ATOM   4977  HB2 LEU A 962      33.370  43.090  52.270  1.00  0.00           H
ATOM   4978  CG  LEU A 962      33.540  44.560  53.750  1.00  0.00           C
ATOM   4979  HG  LEU A 962      34.580  44.320  54.020  1.00  0.00           H
ATOM   4980  CD1 LEU A 962      33.540  45.650  52.720  1.00  0.00           C
ATOM   4981 HD11 LEU A 962      33.960  46.630  53.040  1.00  0.00           H
ATOM   4982 HD12 LEU A 962      32.530  45.840  52.310  1.00  0.00           H
ATOM   4983 HD13 LEU A 962      34.060  45.330  51.780  1.00  0.00           H
ATOM   4984  CD2 LEU A 962      32.910  45.250  54.950  1.00  0.00           C
ATOM   4985 HD21 LEU A 962      31.860  45.570  54.750  1.00  0.00           H
ATOM   4986 HD22 LEU A 962      33.670  45.990  55.280  1.00  0.00           H
ATOM   4987 HD23 LEU A 962      32.930  44.610  55.860  1.00  0.00           H
ATOM   4988  C   LEU A 962      32.070  42.030  55.290  1.00  0.00           C
ATOM   4989  O   LEU A 962      32.390  42.460  56.400  1.00  0.00           O
ATOM   4990  N   GLY A 963      30.810  41.570  55.040  1.00  0.00           N
ATOM   4991  HN  GLY A 963      30.520  41.290  54.120  1.00  0.00           H
ATOM   4992  CA  GLY A 963      29.740  41.390  56.010  1.00  0.00           C
ATOM   4993  HA1 GLY A 963      28.820  41.200  55.490  1.00  0.00           H
ATOM   4994  HA2 GLY A 963      29.700  42.290  56.620  1.00  0.00           H
ATOM   4995  C   GLY A 963      30.010  40.260  57.000  1.00  0.00           C
ATOM   4996  O   GLY A 963      30.020  40.390  58.210  1.00  0.00           O
ATOM   4997  N   VAL A 964      30.250  39.110  56.480  1.00  0.00           N
ATOM   4998  HN  VAL A 964      30.370  39.050  55.490  1.00  0.00           H
ATOM   4999  CA  VAL A 964      30.690  37.890  57.200  1.00  0.00           C
ATOM   5000  HA  VAL A 964      29.910  37.590  57.880  1.00  0.00           H
ATOM   5001  CB  VAL A 964      30.980  36.630  56.290  1.00  0.00           C
ATOM   5002  HB  VAL A 964      31.810  36.910  55.600  1.00  0.00           H
ATOM   5003  CG1 VAL A 964      31.380  35.470  57.150  1.00  0.00           C
ATOM   5004 HG11 VAL A 964      30.680  35.500  58.010  1.00  0.00           H
ATOM   5005 HG12 VAL A 964      32.410  35.330  57.530  1.00  0.00           H
ATOM   5006 HG13 VAL A 964      31.150  34.550  56.580  1.00  0.00           H
ATOM   5007  CG2 VAL A 964      29.610  36.430  55.510  1.00  0.00           C
ATOM   5008 HG21 VAL A 964      29.660  35.480  54.930  1.00  0.00           H
ATOM   5009 HG22 VAL A 964      29.390  37.220  54.770  1.00  0.00           H
ATOM   5010 HG23 VAL A 964      28.720  36.410  56.180  1.00  0.00           H
ATOM   5011  C   VAL A 964      32.000  38.080  58.040  1.00  0.00           C
ATOM   5012  O   VAL A 964      32.110  37.640  59.200  1.00  0.00           O
ATOM   5013  N   CYS A 965      32.980  38.780  57.410  1.00  0.00           N
ATOM   5014  HN  CYS A 965      32.930  38.940  56.430  1.00  0.00           H
ATOM   5015  CA  CYS A 965      34.250  39.110  58.090  1.00  0.00           C
ATOM   5016  HA  CYS A 965      34.680  38.180  58.480  1.00  0.00           H
ATOM   5017  CB  CYS A 965      35.300  39.650  57.050  1.00  0.00           C
ATOM   5018  HB1 CYS A 965      36.080  40.040  57.730  1.00  0.00           H
ATOM   5019  HB2 CYS A 965      34.880  40.540  56.520  1.00  0.00           H
ATOM   5020  SG  CYS A 965      35.920  38.330  55.910  1.00  0.00           S
ATOM   5021  HG1 CYS A 965      35.040  38.390  54.910  1.00  0.00           H
ATOM   5022  C   CYS A 965      34.130  40.130  59.250  1.00  0.00           C
ATOM   5023  O   CYS A 965      34.850  40.110  60.200  1.00  0.00           O
ATOM   5024  N   SER A 966      33.200  41.130  59.100  1.00  0.00           N
ATOM   5025  HN  SER A 966      32.710  41.180  58.240  1.00  0.00           H
ATOM   5026  CA  SER A 966      32.820  42.070  60.150  1.00  0.00           C
ATOM   5027  HA  SER A 966      33.670  42.630  60.510  1.00  0.00           H
ATOM   5028  CB  SER A 966      31.780  43.230  59.750  1.00  0.00           C
ATOM   5029  HB1 SER A 966      31.530  43.900  60.600  1.00  0.00           H
ATOM   5030  HB2 SER A 966      30.860  42.770  59.360  1.00  0.00           H
ATOM   5031  OG  SER A 966      32.490  44.100  58.780  1.00  0.00           O
ATOM   5032  HG1 SER A 966      32.410  43.590  57.980  1.00  0.00           H
ATOM   5033  C   SER A 966      32.160  41.410  61.400  1.00  0.00           C
ATOM   5034  O   SER A 966      32.330  41.720  62.570  1.00  0.00           O
ATOM   5035  N   VAL A 967      31.350  40.350  61.090  1.00  0.00           N
ATOM   5036  HN  VAL A 967      31.000  40.120  60.180  1.00  0.00           H
ATOM   5037  CA  VAL A 967      30.820  39.490  62.140  1.00  0.00           C
ATOM   5038  HA  VAL A 967      30.350  40.110  62.880  1.00  0.00           H
ATOM   5039  CB  VAL A 967      29.670  38.530  61.790  1.00  0.00           C
ATOM   5040  HB  VAL A 967      30.000  37.710  61.110  1.00  0.00           H
ATOM   5041  CG1 VAL A 967      29.090  37.810  62.970  1.00  0.00           C
ATOM   5042 HG11 VAL A 967      28.070  37.380  62.820  1.00  0.00           H
ATOM   5043 HG12 VAL A 967      28.930  38.520  63.810  1.00  0.00           H
ATOM   5044 HG13 VAL A 967      29.690  37.000  63.420  1.00  0.00           H
ATOM   5045  CG2 VAL A 967      28.590  39.370  61.060  1.00  0.00           C
ATOM   5046 HG21 VAL A 967      28.160  40.090  61.780  1.00  0.00           H
ATOM   5047 HG22 VAL A 967      27.720  38.790  60.680  1.00  0.00           H
ATOM   5048 HG23 VAL A 967      29.010  40.000  60.240  1.00  0.00           H
ATOM   5049  C   VAL A 967      31.850  38.650  62.920  1.00  0.00           C
ATOM   5050  O   VAL A 967      31.620  38.360  64.050  1.00  0.00           O
ATOM   5051  N   MET A 968      33.040  38.410  62.340  1.00  0.00           N
ATOM   5052  HN  MET A 968      33.170  38.540  61.360  1.00  0.00           H
ATOM   5053  CA  MET A 968      34.110  37.710  63.080  1.00  0.00           C
ATOM   5054  HA  MET A 968      33.720  37.150  63.910  1.00  0.00           H
ATOM   5055  CB  MET A 968      34.800  36.900  62.040  1.00  0.00           C
ATOM   5056  HB1 MET A 968      35.710  36.470  62.520  1.00  0.00           H
ATOM   5057  HB2 MET A 968      35.130  37.540  61.200  1.00  0.00           H
ATOM   5058  CG  MET A 968      33.900  35.850  61.530  1.00  0.00           C
ATOM   5059  HG1 MET A 968      34.520  35.430  60.710  1.00  0.00           H
ATOM   5060  HG2 MET A 968      33.050  36.350  61.020  1.00  0.00           H
[truncated: 6,873,249 more chars]
