# Supplementary material for: CryoEM and computational modeling structural insights into the pH regulator NBCn1
Source: Nat Commun. 2025 Nov 11;16:9932. doi: 10.1038/s41467-025-64868-z (PMC12606367; doi:10.1038/s41467-025-64868-z)
Supplement: Supplementary file 7 — Supplementary Data 5 [file 41467_2025_64868_MOESM7_ESM.zip › 100ns_z_restr_MD_NBCn1_2NaCO3/hNBCn1_IF/z-restr_hNBCn1_IF_2NaCO3_first_step_12.pdb]

REMARK    GENERATED BY TRJCONV
TITLE     Title t= 4100.00000 step= 2050000
REMARK    THIS IS A SIMULATION BOX
CRYST1   94.274   94.274  100.641  90.00  90.00  90.00 P 1           1
MODEL        1
ATOM      1  N   LEU A 585      22.760  38.660  38.840  1.00  0.00           N
ATOM      2  HT1 LEU A 585      23.050  39.650  38.880  1.00  0.00           H
ATOM      3  HT2 LEU A 585      21.780  38.520  39.170  1.00  0.00           H
ATOM      4  HT3 LEU A 585      22.750  38.390  37.840  1.00  0.00           H
ATOM      5  CA  LEU A 585      23.710  37.780  39.550  1.00  0.00           C
ATOM      6  HA  LEU A 585      24.670  37.890  39.080  1.00  0.00           H
ATOM      7  CB  LEU A 585      23.710  38.140  41.040  1.00  0.00           C
ATOM      8  HB1 LEU A 585      22.710  38.090  41.510  1.00  0.00           H
ATOM      9  HB2 LEU A 585      24.000  39.210  41.150  1.00  0.00           H
ATOM     10  CG  LEU A 585      24.570  37.220  41.930  1.00  0.00           C
ATOM     11  HG  LEU A 585      24.290  36.160  41.800  1.00  0.00           H
ATOM     12  CD1 LEU A 585      26.080  37.410  41.660  1.00  0.00           C
ATOM     13 HD11 LEU A 585      26.420  36.990  40.690  1.00  0.00           H
ATOM     14 HD12 LEU A 585      26.680  36.850  42.410  1.00  0.00           H
ATOM     15 HD13 LEU A 585      26.430  38.460  41.620  1.00  0.00           H
ATOM     16  CD2 LEU A 585      24.190  37.530  43.410  1.00  0.00           C
ATOM     17 HD21 LEU A 585      23.120  37.300  43.650  1.00  0.00           H
ATOM     18 HD22 LEU A 585      24.400  38.590  43.670  1.00  0.00           H
ATOM     19 HD23 LEU A 585      24.730  36.910  44.140  1.00  0.00           H
ATOM     20  C   LEU A 585      23.630  36.310  39.200  1.00  0.00           C
ATOM     21  O   LEU A 585      24.600  35.710  38.730  1.00  0.00           O
ATOM     22  N   ILE A 586      22.420  35.710  39.450  1.00  0.00           N
ATOM     23  HN  ILE A 586      21.670  36.350  39.560  1.00  0.00           H
ATOM     24  CA  ILE A 586      22.240  34.250  39.220  1.00  0.00           C
ATOM     25  HA  ILE A 586      23.020  33.750  39.790  1.00  0.00           H
ATOM     26  CB  ILE A 586      20.890  33.790  39.800  1.00  0.00           C
ATOM     27  HB  ILE A 586      20.180  34.380  39.180  1.00  0.00           H
ATOM     28  CG2 ILE A 586      20.580  32.320  39.540  1.00  0.00           C
ATOM     29 HG21 ILE A 586      20.470  32.210  38.440  1.00  0.00           H
ATOM     30 HG22 ILE A 586      19.540  32.160  39.910  1.00  0.00           H
ATOM     31 HG23 ILE A 586      21.270  31.580  39.980  1.00  0.00           H
ATOM     32  CG1 ILE A 586      20.820  34.170  41.300  1.00  0.00           C
ATOM     33 HG11 ILE A 586      19.890  33.800  41.780  1.00  0.00           H
ATOM     34 HG12 ILE A 586      20.690  35.280  41.300  1.00  0.00           H
ATOM     35  CD  ILE A 586      22.020  33.850  42.180  1.00  0.00           C
ATOM     36  HD1 ILE A 586      22.030  34.410  43.150  1.00  0.00           H
ATOM     37  HD2 ILE A 586      22.940  34.230  41.670  1.00  0.00           H
ATOM     38  HD3 ILE A 586      22.180  32.770  42.390  1.00  0.00           H
ATOM     39  C   ILE A 586      22.510  33.730  37.830  1.00  0.00           C
ATOM     40  O   ILE A 586      23.150  32.670  37.760  1.00  0.00           O
ATOM     41  N   LEU A 587      22.170  34.530  36.770  1.00  0.00           N
ATOM     42  HN  LEU A 587      21.610  35.340  36.860  1.00  0.00           H
ATOM     43  CA  LEU A 587      22.570  34.250  35.460  1.00  0.00           C
ATOM     44  HA  LEU A 587      22.090  33.310  35.220  1.00  0.00           H
ATOM     45  CB  LEU A 587      22.060  35.260  34.440  1.00  0.00           C
ATOM     46  HB1 LEU A 587      22.600  36.230  34.510  1.00  0.00           H
ATOM     47  HB2 LEU A 587      21.000  35.510  34.660  1.00  0.00           H
ATOM     48  CG  LEU A 587      22.250  34.870  32.990  1.00  0.00           C
ATOM     49  HG  LEU A 587      23.340  34.680  32.830  1.00  0.00           H
ATOM     50  CD1 LEU A 587      21.560  33.620  32.570  1.00  0.00           C
ATOM     51 HD11 LEU A 587      20.460  33.740  32.630  1.00  0.00           H
ATOM     52 HD12 LEU A 587      21.800  32.720  33.170  1.00  0.00           H
ATOM     53 HD13 LEU A 587      22.020  33.380  31.590  1.00  0.00           H
ATOM     54  CD2 LEU A 587      21.970  36.060  32.020  1.00  0.00           C
ATOM     55 HD21 LEU A 587      22.380  37.040  32.350  1.00  0.00           H
ATOM     56 HD22 LEU A 587      20.880  36.200  31.910  1.00  0.00           H
ATOM     57 HD23 LEU A 587      22.430  35.900  31.010  1.00  0.00           H
ATOM     58  C   LEU A 587      24.040  34.080  35.210  1.00  0.00           C
ATOM     59  O   LEU A 587      24.620  33.100  34.700  1.00  0.00           O
ATOM     60  N   ASP A 588      24.810  35.060  35.820  1.00  0.00           N
ATOM     61  HN  ASP A 588      24.400  35.740  36.420  1.00  0.00           H
ATOM     62  CA  ASP A 588      26.260  34.960  35.780  1.00  0.00           C
ATOM     63  HA  ASP A 588      26.510  34.760  34.760  1.00  0.00           H
ATOM     64  CB  ASP A 588      26.860  36.370  36.240  1.00  0.00           C
ATOM     65  HB1 ASP A 588      27.930  36.220  36.480  1.00  0.00           H
ATOM     66  HB2 ASP A 588      26.430  36.830  37.150  1.00  0.00           H
ATOM     67  CG  ASP A 588      26.780  37.350  35.130  1.00  0.00           C
ATOM     68  OD1 ASP A 588      27.320  36.930  34.080  1.00  0.00           O
ATOM     69  OD2 ASP A 588      26.300  38.500  35.230  1.00  0.00           O
ATOM     70  C   ASP A 588      26.940  33.900  36.610  1.00  0.00           C
ATOM     71  O   ASP A 588      28.060  33.440  36.320  1.00  0.00           O
ATOM     72  N   ILE A 589      26.240  33.470  37.710  1.00  0.00           N
ATOM     73  HN  ILE A 589      25.370  33.930  37.890  1.00  0.00           H
ATOM     74  CA  ILE A 589      26.660  32.260  38.340  1.00  0.00           C
ATOM     75  HA  ILE A 589      27.710  32.350  38.600  1.00  0.00           H
ATOM     76  CB  ILE A 589      26.090  32.070  39.730  1.00  0.00           C
ATOM     77  HB  ILE A 589      24.990  31.960  39.620  1.00  0.00           H
ATOM     78  CG2 ILE A 589      26.710  30.810  40.330  1.00  0.00           C
ATOM     79 HG21 ILE A 589      27.810  30.950  40.390  1.00  0.00           H
ATOM     80 HG22 ILE A 589      26.350  29.890  39.830  1.00  0.00           H
ATOM     81 HG23 ILE A 589      26.430  30.830  41.410  1.00  0.00           H
ATOM     82  CG1 ILE A 589      26.310  33.270  40.630  1.00  0.00           C
ATOM     83 HG11 ILE A 589      25.860  32.940  41.580  1.00  0.00           H
ATOM     84 HG12 ILE A 589      25.740  34.150  40.230  1.00  0.00           H
ATOM     85  CD  ILE A 589      27.760  33.630  41.010  1.00  0.00           C
ATOM     86  HD1 ILE A 589      28.140  32.900  41.760  1.00  0.00           H
ATOM     87  HD2 ILE A 589      27.840  34.650  41.460  1.00  0.00           H
ATOM     88  HD3 ILE A 589      28.350  33.750  40.070  1.00  0.00           H
ATOM     89  C   ILE A 589      26.470  31.010  37.520  1.00  0.00           C
ATOM     90  O   ILE A 589      27.390  30.250  37.210  1.00  0.00           O
ATOM     91  N   LYS A 590      25.300  30.820  36.850  1.00  0.00           N
ATOM     92  HN  LYS A 590      24.570  31.440  37.120  1.00  0.00           H
ATOM     93  CA  LYS A 590      25.000  29.720  35.860  1.00  0.00           C
ATOM     94  HA  LYS A 590      25.170  28.820  36.440  1.00  0.00           H
ATOM     95  CB  LYS A 590      23.510  29.630  35.390  1.00  0.00           C
ATOM     96  HB1 LYS A 590      23.480  28.680  34.800  1.00  0.00           H
ATOM     97  HB2 LYS A 590      23.280  30.460  34.710  1.00  0.00           H
ATOM     98  CG  LYS A 590      22.510  29.360  36.530  1.00  0.00           C
ATOM     99  HG1 LYS A 590      22.570  30.180  37.270  1.00  0.00           H
ATOM    100  HG2 LYS A 590      22.640  28.340  36.980  1.00  0.00           H
ATOM    101  CD  LYS A 590      20.970  29.410  36.140  1.00  0.00           C
ATOM    102  HD1 LYS A 590      20.360  29.350  37.060  1.00  0.00           H
ATOM    103  HD2 LYS A 590      20.660  28.520  35.540  1.00  0.00           H
ATOM    104  CE  LYS A 590      20.630  30.800  35.450  1.00  0.00           C
ATOM    105  HE1 LYS A 590      21.160  30.970  34.490  1.00  0.00           H
ATOM    106  HE2 LYS A 590      20.670  31.670  36.130  1.00  0.00           H
ATOM    107  NZ  LYS A 590      19.260  30.710  35.000  1.00  0.00           N
ATOM    108  HZ1 LYS A 590      18.950  31.530  34.430  1.00  0.00           H
ATOM    109  HZ2 LYS A 590      18.620  30.560  35.810  1.00  0.00           H
ATOM    110  HZ3 LYS A 590      19.160  29.930  34.310  1.00  0.00           H
ATOM    111  C   LYS A 590      25.870  29.450  34.570  1.00  0.00           C
ATOM    112  O   LYS A 590      26.250  28.300  34.330  1.00  0.00           O
ATOM    113  N   ARG A 591      26.270  30.500  33.870  1.00  0.00           N
ATOM    114  HN  ARG A 591      25.840  31.350  34.170  1.00  0.00           H
ATOM    115  CA  ARG A 591      27.110  30.480  32.670  1.00  0.00           C
ATOM    116  HA  ARG A 591      26.510  29.870  32.000  1.00  0.00           H
ATOM    117  CB  ARG A 591      27.210  31.950  32.080  1.00  0.00           C
ATOM    118  HB1 ARG A 591      28.150  32.060  31.490  1.00  0.00           H
ATOM    119  HB2 ARG A 591      27.290  32.710  32.890  1.00  0.00           H
ATOM    120  CG  ARG A 591      26.060  32.240  31.090  1.00  0.00           C
ATOM    121  HG1 ARG A 591      25.140  31.820  31.560  1.00  0.00           H
ATOM    122  HG2 ARG A 591      26.320  31.730  30.140  1.00  0.00           H
ATOM    123  CD  ARG A 591      25.780  33.740  30.880  1.00  0.00           C
ATOM    124  HD1 ARG A 591      26.710  34.150  30.420  1.00  0.00           H
ATOM    125  HD2 ARG A 591      25.480  34.200  31.830  1.00  0.00           H
ATOM    126  NE  ARG A 591      24.700  33.850  29.860  1.00  0.00           N
ATOM    127  HE  ARG A 591      24.380  32.960  29.510  1.00  0.00           H
ATOM    128  CZ  ARG A 591      24.430  34.920  29.150  1.00  0.00           C
ATOM    129  NH1 ARG A 591      24.800  36.160  29.460  1.00  0.00           N
ATOM    130 HH11 ARG A 591      25.330  36.280  30.300  1.00  0.00           H
ATOM    131 HH12 ARG A 591      24.680  36.930  28.830  1.00  0.00           H
ATOM    132  NH2 ARG A 591      23.610  34.860  28.180  1.00  0.00           N
ATOM    133 HH21 ARG A 591      23.210  35.730  27.860  1.00  0.00           H
ATOM    134 HH22 ARG A 591      22.960  34.100  28.210  1.00  0.00           H
ATOM    135  C   ARG A 591      28.410  29.860  32.790  1.00  0.00           C
ATOM    136  O   ARG A 591      28.910  29.040  31.970  1.00  0.00           O
ATOM    137  N   LYS A 592      29.050  30.100  34.030  1.00  0.00           N
ATOM    138  HN  LYS A 592      28.550  30.630  34.700  1.00  0.00           H
ATOM    139  CA  LYS A 592      30.390  29.650  34.340  1.00  0.00           C
ATOM    140  HA  LYS A 592      30.940  29.510  33.420  1.00  0.00           H
ATOM    141  CB  LYS A 592      31.130  30.790  35.190  1.00  0.00           C
ATOM    142  HB1 LYS A 592      32.190  30.520  35.390  1.00  0.00           H
ATOM    143  HB2 LYS A 592      30.720  30.910  36.210  1.00  0.00           H
ATOM    144  CG  LYS A 592      31.330  32.130  34.380  1.00  0.00           C
ATOM    145  HG1 LYS A 592      31.760  33.000  34.910  1.00  0.00           H
ATOM    146  HG2 LYS A 592      30.310  32.540  34.220  1.00  0.00           H
ATOM    147  CD  LYS A 592      32.040  32.090  33.050  1.00  0.00           C
ATOM    148  HD1 LYS A 592      31.350  31.430  32.470  1.00  0.00           H
ATOM    149  HD2 LYS A 592      33.000  31.560  33.210  1.00  0.00           H
ATOM    150  CE  LYS A 592      32.220  33.500  32.460  1.00  0.00           C
ATOM    151  HE1 LYS A 592      32.950  34.070  33.060  1.00  0.00           H
ATOM    152  HE2 LYS A 592      31.240  34.020  32.640  1.00  0.00           H
ATOM    153  NZ  LYS A 592      32.780  33.400  31.180  1.00  0.00           N
ATOM    154  HZ1 LYS A 592      33.470  32.630  31.140  1.00  0.00           H
ATOM    155  HZ2 LYS A 592      33.170  34.330  30.970  1.00  0.00           H
ATOM    156  HZ3 LYS A 592      32.070  33.160  30.450  1.00  0.00           H
ATOM    157  C   LYS A 592      30.400  28.390  35.170  1.00  0.00           C
ATOM    158  O   LYS A 592      31.430  27.760  35.210  1.00  0.00           O
ATOM    159  N   ALA A 593      29.230  28.010  35.630  1.00  0.00           N
ATOM    160  HN  ALA A 593      28.420  28.480  35.290  1.00  0.00           H
ATOM    161  CA  ALA A 593      29.070  26.740  36.320  1.00  0.00           C
ATOM    162  HA  ALA A 593      29.610  26.790  37.250  1.00  0.00           H
ATOM    163  CB  ALA A 593      27.520  26.560  36.590  1.00  0.00           C
ATOM    164  HB1 ALA A 593      26.960  26.490  35.630  1.00  0.00           H
ATOM    165  HB2 ALA A 593      27.140  27.570  36.860  1.00  0.00           H
ATOM    166  HB3 ALA A 593      27.280  25.780  37.330  1.00  0.00           H
ATOM    167  C   ALA A 593      29.460  25.430  35.670  1.00  0.00           C
ATOM    168  O   ALA A 593      30.260  24.750  36.330  1.00  0.00           O
ATOM    169  N   PRO A 594      29.130  25.030  34.400  1.00  0.00           N
ATOM    170  CD  PRO A 594      28.690  25.910  33.290  1.00  0.00           C
ATOM    171  HD1 PRO A 594      29.310  26.820  33.260  1.00  0.00           H
ATOM    172  HD2 PRO A 594      27.640  26.200  33.510  1.00  0.00           H
ATOM    173  CA  PRO A 594      29.470  23.720  33.860  1.00  0.00           C
ATOM    174  HA  PRO A 594      29.080  22.960  34.510  1.00  0.00           H
ATOM    175  CB  PRO A 594      28.790  23.710  32.420  1.00  0.00           C
ATOM    176  HB1 PRO A 594      27.700  23.580  32.570  1.00  0.00           H
ATOM    177  HB2 PRO A 594      29.090  22.910  31.700  1.00  0.00           H
ATOM    178  CG  PRO A 594      28.930  25.180  31.950  1.00  0.00           C
ATOM    179  HG1 PRO A 594      29.930  25.270  31.460  1.00  0.00           H
ATOM    180  HG2 PRO A 594      28.120  25.550  31.280  1.00  0.00           H
ATOM    181  C   PRO A 594      31.010  23.650  33.680  1.00  0.00           C
ATOM    182  O   PRO A 594      31.570  22.550  33.580  1.00  0.00           O
ATOM    183  N   PHE A 595      31.750  24.800  33.650  1.00  0.00           N
ATOM    184  HN  PHE A 595      31.300  25.690  33.610  1.00  0.00           H
ATOM    185  CA  PHE A 595      33.180  24.690  33.470  1.00  0.00           C
ATOM    186  HA  PHE A 595      33.320  23.910  32.730  1.00  0.00           H
ATOM    187  CB  PHE A 595      33.680  26.050  32.810  1.00  0.00           C
ATOM    188  HB1 PHE A 595      34.790  25.970  32.780  1.00  0.00           H
ATOM    189  HB2 PHE A 595      33.360  26.870  33.500  1.00  0.00           H
ATOM    190  CG  PHE A 595      33.200  26.270  31.410  1.00  0.00           C
ATOM    191  CD1 PHE A 595      33.380  27.580  30.860  1.00  0.00           C
ATOM    192  HD1 PHE A 595      33.750  28.410  31.440  1.00  0.00           H
ATOM    193  CE1 PHE A 595      32.970  27.930  29.570  1.00  0.00           C
ATOM    194  HE1 PHE A 595      33.200  28.900  29.170  1.00  0.00           H
ATOM    195  CZ  PHE A 595      32.390  26.920  28.730  1.00  0.00           C
ATOM    196  HZ  PHE A 595      32.090  27.120  27.710  1.00  0.00           H
ATOM    197  CD2 PHE A 595      32.640  25.320  30.550  1.00  0.00           C
ATOM    198  HD2 PHE A 595      32.570  24.290  30.850  1.00  0.00           H
ATOM    199  CE2 PHE A 595      32.070  25.680  29.330  1.00  0.00           C
ATOM    200  HE2 PHE A 595      31.680  24.840  28.790  1.00  0.00           H
ATOM    201  C   PHE A 595      34.010  24.370  34.700  1.00  0.00           C
ATOM    202  O   PHE A 595      35.240  24.180  34.630  1.00  0.00           O
ATOM    203  N   PHE A 596      33.320  24.330  35.870  1.00  0.00           N
ATOM    204  HN  PHE A 596      32.350  24.570  35.910  1.00  0.00           H
ATOM    205  CA  PHE A 596      33.970  24.260  37.200  1.00  0.00           C
ATOM    206  HA  PHE A 596      34.500  25.190  37.310  1.00  0.00           H
ATOM    207  CB  PHE A 596      32.740  24.290  38.160  1.00  0.00           C
ATOM    208  HB1 PHE A 596      32.170  23.400  37.820  1.00  0.00           H
ATOM    209  HB2 PHE A 596      32.110  25.200  38.070  1.00  0.00           H
ATOM    210  CG  PHE A 596      32.930  24.030  39.630  1.00  0.00           C
ATOM    211  CD1 PHE A 596      33.090  22.720  40.130  1.00  0.00           C
ATOM    212  HD1 PHE A 596      32.820  21.880  39.520  1.00  0.00           H
ATOM    213  CE1 PHE A 596      33.420  22.550  41.500  1.00  0.00           C
ATOM    214  HE1 PHE A 596      33.380  21.630  42.060  1.00  0.00           H
ATOM    215  CZ  PHE A 596      33.570  23.650  42.390  1.00  0.00           C
ATOM    216  HZ  PHE A 596      33.950  23.380  43.360  1.00  0.00           H
ATOM    217  CD2 PHE A 596      33.110  25.090  40.530  1.00  0.00           C
ATOM    218  HD2 PHE A 596      32.960  26.100  40.160  1.00  0.00           H
ATOM    219  CE2 PHE A 596      33.510  24.890  41.900  1.00  0.00           C
ATOM    220  HE2 PHE A 596      33.810  25.670  42.580  1.00  0.00           H
ATOM    221  C   PHE A 596      34.880  23.090  37.480  1.00  0.00           C
ATOM    222  O   PHE A 596      35.920  23.180  38.100  1.00  0.00           O
ATOM    223  N   LEU A 597      34.610  21.850  36.960  1.00  0.00           N
ATOM    224  HN  LEU A 597      33.840  21.690  36.340  1.00  0.00           H
ATOM    225  CA  LEU A 597      35.370  20.680  37.260  1.00  0.00           C
ATOM    226  HA  LEU A 597      35.740  20.660  38.280  1.00  0.00           H
ATOM    227  CB  LEU A 597      34.560  19.410  37.040  1.00  0.00           C
ATOM    228  HB1 LEU A 597      35.260  18.550  37.090  1.00  0.00           H
ATOM    229  HB2 LEU A 597      34.160  19.480  36.000  1.00  0.00           H
ATOM    230  CG  LEU A 597      33.410  19.220  38.040  1.00  0.00           C
ATOM    231  HG  LEU A 597      32.990  20.230  38.200  1.00  0.00           H
ATOM    232  CD1 LEU A 597      32.390  18.230  37.500  1.00  0.00           C
ATOM    233 HD11 LEU A 597      31.990  18.500  36.500  1.00  0.00           H
ATOM    234 HD12 LEU A 597      31.490  18.030  38.130  1.00  0.00           H
ATOM    235 HD13 LEU A 597      32.870  17.270  37.190  1.00  0.00           H
ATOM    236  CD2 LEU A 597      34.050  18.720  39.330  1.00  0.00           C
ATOM    237 HD21 LEU A 597      34.650  19.560  39.740  1.00  0.00           H
ATOM    238 HD22 LEU A 597      34.760  17.910  39.110  1.00  0.00           H
ATOM    239 HD23 LEU A 597      33.270  18.430  40.070  1.00  0.00           H
ATOM    240  C   LEU A 597      36.690  20.630  36.430  1.00  0.00           C
ATOM    241  O   LEU A 597      37.680  20.080  36.870  1.00  0.00           O
ATOM    242  N   SER A 598      36.730  21.320  35.250  1.00  0.00           N
ATOM    243  HN  SER A 598      35.910  21.550  34.740  1.00  0.00           H
ATOM    244  CA  SER A 598      38.010  21.400  34.350  1.00  0.00           C
ATOM    245  HA  SER A 598      38.150  20.370  34.050  1.00  0.00           H
ATOM    246  CB  SER A 598      37.700  22.120  33.030  1.00  0.00           C
ATOM    247  HB1 SER A 598      36.870  21.540  32.550  1.00  0.00           H
ATOM    248  HB2 SER A 598      38.590  22.120  32.370  1.00  0.00           H
ATOM    249  OG  SER A 598      37.440  23.510  33.190  1.00  0.00           O
ATOM    250  HG1 SER A 598      36.490  23.530  33.350  1.00  0.00           H
ATOM    251  C   SER A 598      39.200  22.010  34.990  1.00  0.00           C
ATOM    252  O   SER A 598      40.350  21.610  34.850  1.00  0.00           O
ATOM    253  N   ASP A 599      38.960  23.030  35.810  1.00  0.00           N
ATOM    254  HN  ASP A 599      38.040  23.410  35.880  1.00  0.00           H
ATOM    255  CA  ASP A 599      39.920  23.760  36.590  1.00  0.00           C
ATOM    256  HA  ASP A 599      40.630  24.150  35.870  1.00  0.00           H
ATOM    257  CB  ASP A 599      39.280  24.840  37.520  1.00  0.00           C
ATOM    258  HB1 ASP A 599      40.150  25.040  38.180  1.00  0.00           H
ATOM    259  HB2 ASP A 599      38.460  24.540  38.190  1.00  0.00           H
ATOM    260  CG  ASP A 599      38.900  26.160  36.810  1.00  0.00           C
ATOM    261  OD1 ASP A 599      38.670  26.140  35.600  1.00  0.00           O
ATOM    262  OD2 ASP A 599      38.700  27.120  37.530  1.00  0.00           O
ATOM    263  C   ASP A 599      40.810  22.830  37.430  1.00  0.00           C
ATOM    264  O   ASP A 599      42.030  23.060  37.450  1.00  0.00           O
ATOM    265  N   PHE A 600      40.210  21.800  38.060  1.00  0.00           N
ATOM    266  HN  PHE A 600      39.220  21.750  37.980  1.00  0.00           H
ATOM    267  CA  PHE A 600      40.800  20.900  38.970  1.00  0.00           C
ATOM    268  HA  PHE A 600      41.440  21.400  39.710  1.00  0.00           H
ATOM    269  CB  PHE A 600      39.750  20.190  39.810  1.00  0.00           C
ATOM    270  HB1 PHE A 600      40.210  19.500  40.550  1.00  0.00           H
ATOM    271  HB2 PHE A 600      38.950  19.700  39.200  1.00  0.00           H
ATOM    272  CG  PHE A 600      39.090  21.240  40.690  1.00  0.00           C
ATOM    273  CD1 PHE A 600      38.070  22.190  40.220  1.00  0.00           C
ATOM    274  HD1 PHE A 600      37.790  22.170  39.170  1.00  0.00           H
ATOM    275  CE1 PHE A 600      37.450  23.170  41.130  1.00  0.00           C
ATOM    276  HE1 PHE A 600      36.820  23.840  40.580  1.00  0.00           H
ATOM    277  CZ  PHE A 600      37.950  23.250  42.440  1.00  0.00           C
ATOM    278  HZ  PHE A 600      37.480  23.930  43.130  1.00  0.00           H
ATOM    279  CD2 PHE A 600      39.510  21.430  42.000  1.00  0.00           C
ATOM    280  HD2 PHE A 600      40.390  20.900  42.350  1.00  0.00           H
ATOM    281  CE2 PHE A 600      39.040  22.450  42.820  1.00  0.00           C
ATOM    282  HE2 PHE A 600      39.410  22.590  43.840  1.00  0.00           H
ATOM    283  C   PHE A 600      41.680  19.870  38.220  1.00  0.00           C
ATOM    284  O   PHE A 600      42.580  19.350  38.850  1.00  0.00           O
ATOM    285  N   LYS A 601      41.350  19.460  37.020  1.00  0.00           N
ATOM    286  HN  LYS A 601      40.440  19.770  36.730  1.00  0.00           H
ATOM    287  CA  LYS A 601      42.210  18.780  36.090  1.00  0.00           C
ATOM    288  HA  LYS A 601      42.680  18.010  36.680  1.00  0.00           H
ATOM    289  CB  LYS A 601      41.350  18.140  35.000  1.00  0.00           C
ATOM    290  HB1 LYS A 601      40.550  18.850  34.670  1.00  0.00           H
ATOM    291  HB2 LYS A 601      40.810  17.300  35.480  1.00  0.00           H
ATOM    292  CG  LYS A 601      41.930  17.610  33.670  1.00  0.00           C
ATOM    293  HG1 LYS A 601      42.340  18.460  33.080  1.00  0.00           H
ATOM    294  HG2 LYS A 601      41.000  17.320  33.110  1.00  0.00           H
ATOM    295  CD  LYS A 601      42.950  16.440  33.750  1.00  0.00           C
ATOM    296  HD1 LYS A 601      42.530  15.470  34.120  1.00  0.00           H
ATOM    297  HD2 LYS A 601      43.750  16.800  34.440  1.00  0.00           H
ATOM    298  CE  LYS A 601      43.610  16.130  32.400  1.00  0.00           C
ATOM    299  HE1 LYS A 601      44.400  15.340  32.460  1.00  0.00           H
ATOM    300  HE2 LYS A 601      44.030  17.060  31.940  1.00  0.00           H
ATOM    301  NZ  LYS A 601      42.680  15.590  31.380  1.00  0.00           N
ATOM    302  HZ1 LYS A 601      43.140  14.860  30.820  1.00  0.00           H
ATOM    303  HZ2 LYS A 601      42.390  16.290  30.680  1.00  0.00           H
ATOM    304  HZ3 LYS A 601      41.840  15.130  31.800  1.00  0.00           H
ATOM    305  C   LYS A 601      43.350  19.610  35.470  1.00  0.00           C
ATOM    306  O   LYS A 601      44.470  19.160  35.430  1.00  0.00           O
ATOM    307  N   ASP A 602      43.050  20.830  35.050  1.00  0.00           N
ATOM    308  HN  ASP A 602      42.090  21.080  35.210  1.00  0.00           H
ATOM    309  CA  ASP A 602      43.990  21.720  34.370  1.00  0.00           C
ATOM    310  HA  ASP A 602      44.500  21.070  33.660  1.00  0.00           H
ATOM    311  CB  ASP A 602      43.450  23.030  33.690  1.00  0.00           C
ATOM    312  HB1 ASP A 602      44.290  23.650  33.280  1.00  0.00           H
ATOM    313  HB2 ASP A 602      42.940  23.660  34.440  1.00  0.00           H
ATOM    314  CG  ASP A 602      42.550  22.760  32.560  1.00  0.00           C
ATOM    315  OD1 ASP A 602      42.850  21.940  31.680  1.00  0.00           O
ATOM    316  OD2 ASP A 602      41.470  23.460  32.470  1.00  0.00           O
ATOM    317  C   ASP A 602      45.120  22.170  35.380  1.00  0.00           C
ATOM    318  O   ASP A 602      46.270  22.390  34.960  1.00  0.00           O
ATOM    319  N   ALA A 603      44.770  22.280  36.660  1.00  0.00           N
ATOM    320  HN  ALA A 603      43.820  22.140  36.890  1.00  0.00           H
ATOM    321  CA  ALA A 603      45.720  22.710  37.650  1.00  0.00           C
ATOM    322  HA  ALA A 603      46.250  23.580  37.290  1.00  0.00           H
ATOM    323  CB  ALA A 603      44.810  23.020  38.810  1.00  0.00           C
ATOM    324  HB1 ALA A 603      44.230  22.080  38.990  1.00  0.00           H
ATOM    325  HB2 ALA A 603      44.080  23.810  38.550  1.00  0.00           H
ATOM    326  HB3 ALA A 603      45.270  23.230  39.810  1.00  0.00           H
ATOM    327  C   ALA A 603      46.770  21.630  37.990  1.00  0.00           C
ATOM    328  O   ALA A 603      47.710  21.890  38.720  1.00  0.00           O
ATOM    329  N   LEU A 604      46.600  20.350  37.550  1.00  0.00           N
ATOM    330  HN  LEU A 604      45.800  19.970  37.110  1.00  0.00           H
ATOM    331  CA  LEU A 604      47.570  19.330  37.860  1.00  0.00           C
ATOM    332  HA  LEU A 604      47.800  19.420  38.920  1.00  0.00           H
ATOM    333  CB  LEU A 604      46.870  18.000  37.590  1.00  0.00           C
ATOM    334  HB1 LEU A 604      47.620  17.190  37.750  1.00  0.00           H
ATOM    335  HB2 LEU A 604      46.600  17.950  36.520  1.00  0.00           H
ATOM    336  CG  LEU A 604      45.640  17.690  38.500  1.00  0.00           C
ATOM    337  HG  LEU A 604      44.810  18.420  38.330  1.00  0.00           H
ATOM    338  CD1 LEU A 604      45.230  16.260  38.120  1.00  0.00           C
ATOM    339 HD11 LEU A 604      46.060  15.560  38.300  1.00  0.00           H
ATOM    340 HD12 LEU A 604      44.950  16.180  37.050  1.00  0.00           H
ATOM    341 HD13 LEU A 604      44.400  15.930  38.780  1.00  0.00           H
ATOM    342  CD2 LEU A 604      46.160  17.630  39.970  1.00  0.00           C
ATOM    343 HD21 LEU A 604      47.000  16.920  40.110  1.00  0.00           H
ATOM    344 HD22 LEU A 604      45.310  17.310  40.610  1.00  0.00           H
ATOM    345 HD23 LEU A 604      46.530  18.610  40.360  1.00  0.00           H
ATOM    346  C   LEU A 604      48.970  19.410  37.030  1.00  0.00           C
ATOM    347  O   LEU A 604      49.200  18.830  35.940  1.00  0.00           O
ATOM    348  N   SER A 605      49.860  20.290  37.580  1.00  0.00           N
ATOM    349  HN  SER A 605      49.740  20.840  38.400  1.00  0.00           H
ATOM    350  CA  SER A 605      51.050  20.660  36.840  1.00  0.00           C
ATOM    351  HA  SER A 605      51.390  19.850  36.230  1.00  0.00           H
ATOM    352  CB  SER A 605      50.740  21.950  35.960  1.00  0.00           C
ATOM    353  HB1 SER A 605      50.030  22.590  36.530  1.00  0.00           H
ATOM    354  HB2 SER A 605      50.180  21.540  35.090  1.00  0.00           H
ATOM    355  OG  SER A 605      51.890  22.690  35.470  1.00  0.00           O
ATOM    356  HG1 SER A 605      52.110  22.270  34.640  1.00  0.00           H
ATOM    357  C   SER A 605      52.160  21.070  37.880  1.00  0.00           C
ATOM    358  O   SER A 605      51.840  21.750  38.860  1.00  0.00           O
ATOM    359  N   LEU A 606      53.480  20.710  37.660  1.00  0.00           N
ATOM    360  HN  LEU A 606      53.750  20.190  36.860  1.00  0.00           H
ATOM    361  CA  LEU A 606      54.600  21.170  38.390  1.00  0.00           C
ATOM    362  HA  LEU A 606      54.330  20.990  39.420  1.00  0.00           H
ATOM    363  CB  LEU A 606      55.850  20.290  38.190  1.00  0.00           C
ATOM    364  HB1 LEU A 606      56.680  20.720  38.770  1.00  0.00           H
ATOM    365  HB2 LEU A 606      56.160  20.270  37.120  1.00  0.00           H
ATOM    366  CG  LEU A 606      55.560  18.910  38.710  1.00  0.00           C
ATOM    367  HG  LEU A 606      54.610  18.440  38.330  1.00  0.00           H
ATOM    368  CD1 LEU A 606      56.740  17.990  38.280  1.00  0.00           C
ATOM    369 HD11 LEU A 606      56.530  16.960  38.650  1.00  0.00           H
ATOM    370 HD12 LEU A 606      57.740  18.380  38.570  1.00  0.00           H
ATOM    371 HD13 LEU A 606      56.830  17.880  37.180  1.00  0.00           H
ATOM    372  CD2 LEU A 606      55.420  18.910  40.260  1.00  0.00           C
ATOM    373 HD21 LEU A 606      55.280  17.870  40.650  1.00  0.00           H
ATOM    374 HD22 LEU A 606      54.510  19.480  40.530  1.00  0.00           H
ATOM    375 HD23 LEU A 606      56.250  19.310  40.880  1.00  0.00           H
ATOM    376  C   LEU A 606      54.830  22.700  38.360  1.00  0.00           C
ATOM    377  O   LEU A 606      55.140  23.230  39.420  1.00  0.00           O
ATOM    378  N   GLN A 607      54.640  23.340  37.230  1.00  0.00           N
ATOM    379  HN  GLN A 607      54.480  22.770  36.430  1.00  0.00           H
ATOM    380  CA  GLN A 607      54.500  24.810  37.070  1.00  0.00           C
ATOM    381  HA  GLN A 607      55.440  25.170  37.440  1.00  0.00           H
ATOM    382  CB  GLN A 607      54.310  25.280  35.550  1.00  0.00           C
ATOM    383  HB1 GLN A 607      53.510  24.620  35.170  1.00  0.00           H
ATOM    384  HB2 GLN A 607      55.280  25.080  35.020  1.00  0.00           H
ATOM    385  CG  GLN A 607      53.980  26.800  35.470  1.00  0.00           C
ATOM    386  HG1 GLN A 607      54.840  27.380  35.880  1.00  0.00           H
ATOM    387  HG2 GLN A 607      53.070  27.030  36.060  1.00  0.00           H
ATOM    388  CD  GLN A 607      53.660  27.220  34.030  1.00  0.00           C
ATOM    389  OE1 GLN A 607      53.470  26.320  33.190  1.00  0.00           O
ATOM    390  NE2 GLN A 607      53.510  28.540  33.730  1.00  0.00           N
ATOM    391 HE21 GLN A 607      53.310  28.790  32.780  1.00  0.00           H
ATOM    392 HE22 GLN A 607      53.680  29.270  34.390  1.00  0.00           H
ATOM    393  C   GLN A 607      53.490  25.300  37.980  1.00  0.00           C
ATOM    394  O   GLN A 607      53.700  26.320  38.650  1.00  0.00           O
ATOM    395  N   CYS A 608      52.320  24.710  37.990  1.00  0.00           N
ATOM    396  HN  CYS A 608      52.170  23.920  37.400  1.00  0.00           H
ATOM    397  CA  CYS A 608      51.310  25.110  38.960  1.00  0.00           C
ATOM    398  HA  CYS A 608      51.210  26.190  38.910  1.00  0.00           H
ATOM    399  CB  CYS A 608      49.870  24.540  38.690  1.00  0.00           C
ATOM    400  HB1 CYS A 608      49.230  24.860  39.550  1.00  0.00           H
ATOM    401  HB2 CYS A 608      49.920  23.440  38.630  1.00  0.00           H
ATOM    402  SG  CYS A 608      49.270  25.220  37.150  1.00  0.00           S
ATOM    403  HG1 CYS A 608      48.270  24.400  36.910  1.00  0.00           H
ATOM    404  C   CYS A 608      51.730  25.030  40.430  1.00  0.00           C
ATOM    405  O   CYS A 608      51.610  25.960  41.260  1.00  0.00           O
ATOM    406  N   LEU A 609      52.370  23.920  40.830  1.00  0.00           N
ATOM    407  HN  LEU A 609      52.360  23.170  40.180  1.00  0.00           H
ATOM    408  CA  LEU A 609      53.020  23.720  42.120  1.00  0.00           C
ATOM    409  HA  LEU A 609      52.230  23.810  42.840  1.00  0.00           H
ATOM    410  CB  LEU A 609      53.560  22.260  42.180  1.00  0.00           C
ATOM    411  HB1 LEU A 609      54.370  22.140  41.430  1.00  0.00           H
ATOM    412  HB2 LEU A 609      52.800  21.580  41.740  1.00  0.00           H
ATOM    413  CG  LEU A 609      54.120  21.900  43.540  1.00  0.00           C
ATOM    414  HG  LEU A 609      55.020  22.550  43.730  1.00  0.00           H
ATOM    415  CD1 LEU A 609      53.160  22.220  44.550  1.00  0.00           C
ATOM    416 HD11 LEU A 609      52.100  21.930  44.370  1.00  0.00           H
ATOM    417 HD12 LEU A 609      53.000  23.260  44.880  1.00  0.00           H
ATOM    418 HD13 LEU A 609      53.350  21.710  45.520  1.00  0.00           H
ATOM    419  CD2 LEU A 609      54.580  20.390  43.580  1.00  0.00           C
ATOM    420 HD21 LEU A 609      54.990  20.170  44.590  1.00  0.00           H
ATOM    421 HD22 LEU A 609      55.400  20.290  42.820  1.00  0.00           H
ATOM    422 HD23 LEU A 609      53.740  19.710  43.330  1.00  0.00           H
ATOM    423  C   LEU A 609      54.030  24.740  42.460  1.00  0.00           C
ATOM    424  O   LEU A 609      54.000  25.380  43.490  1.00  0.00           O
ATOM    425  N   ALA A 610      54.960  25.080  41.500  1.00  0.00           N
ATOM    426  HN  ALA A 610      54.950  24.640  40.610  1.00  0.00           H
ATOM    427  CA  ALA A 610      55.900  26.130  41.650  1.00  0.00           C
ATOM    428  HA  ALA A 610      56.400  26.050  42.610  1.00  0.00           H
ATOM    429  CB  ALA A 610      56.900  26.190  40.500  1.00  0.00           C
ATOM    430  HB1 ALA A 610      57.730  26.940  40.610  1.00  0.00           H
ATOM    431  HB2 ALA A 610      56.420  26.310  39.500  1.00  0.00           H
ATOM    432  HB3 ALA A 610      57.380  25.200  40.340  1.00  0.00           H
ATOM    433  C   ALA A 610      55.280  27.450  41.720  1.00  0.00           C
ATOM    434  O   ALA A 610      55.790  28.220  42.530  1.00  0.00           O
ATOM    435  N   SER A 611      54.210  27.750  40.950  1.00  0.00           N
ATOM    436  HN  SER A 611      53.860  27.080  40.290  1.00  0.00           H
ATOM    437  CA  SER A 611      53.400  28.920  41.030  1.00  0.00           C
ATOM    438  HA  SER A 611      54.110  29.730  40.930  1.00  0.00           H
ATOM    439  CB  SER A 611      52.290  28.980  39.990  1.00  0.00           C
ATOM    440  HB1 SER A 611      51.670  29.880  40.170  1.00  0.00           H
ATOM    441  HB2 SER A 611      51.630  28.130  40.210  1.00  0.00           H
ATOM    442  OG  SER A 611      52.770  28.980  38.660  1.00  0.00           O
ATOM    443  HG1 SER A 611      53.160  28.150  38.380  1.00  0.00           H
ATOM    444  C   SER A 611      52.620  29.070  42.280  1.00  0.00           C
ATOM    445  O   SER A 611      52.370  30.230  42.690  1.00  0.00           O
ATOM    446  N   ILE A 612      52.210  27.930  42.940  1.00  0.00           N
ATOM    447  HN  ILE A 612      52.280  27.020  42.530  1.00  0.00           H
ATOM    448  CA  ILE A 612      51.730  27.980  44.300  1.00  0.00           C
ATOM    449  HA  ILE A 612      51.050  28.820  44.210  1.00  0.00           H
ATOM    450  CB  ILE A 612      50.940  26.710  44.720  1.00  0.00           C
ATOM    451  HB  ILE A 612      51.600  25.860  44.510  1.00  0.00           H
ATOM    452  CG2 ILE A 612      50.440  26.750  46.190  1.00  0.00           C
ATOM    453 HG21 ILE A 612      49.890  25.810  46.420  1.00  0.00           H
ATOM    454 HG22 ILE A 612      49.800  27.630  46.370  1.00  0.00           H
ATOM    455 HG23 ILE A 612      51.290  26.850  46.900  1.00  0.00           H
ATOM    456  CG1 ILE A 612      49.650  26.540  43.850  1.00  0.00           C
ATOM    457 HG11 ILE A 612      49.920  26.950  42.850  1.00  0.00           H
ATOM    458 HG12 ILE A 612      48.790  27.100  44.280  1.00  0.00           H
ATOM    459  CD  ILE A 612      49.250  25.080  43.630  1.00  0.00           C
ATOM    460  HD1 ILE A 612      50.120  24.630  43.130  1.00  0.00           H
ATOM    461  HD2 ILE A 612      48.270  25.030  43.110  1.00  0.00           H
ATOM    462  HD3 ILE A 612      49.040  24.610  44.620  1.00  0.00           H
ATOM    463  C   ILE A 612      52.700  28.370  45.370  1.00  0.00           C
ATOM    464  O   ILE A 612      52.460  29.290  46.100  1.00  0.00           O
ATOM    465  N   LEU A 613      53.870  27.720  45.460  1.00  0.00           N
ATOM    466  HN  LEU A 613      54.090  26.940  44.880  1.00  0.00           H
ATOM    467  CA  LEU A 613      54.940  28.080  46.380  1.00  0.00           C
ATOM    468  HA  LEU A 613      54.640  28.040  47.420  1.00  0.00           H
ATOM    469  CB  LEU A 613      55.990  26.940  46.440  1.00  0.00           C
ATOM    470  HB1 LEU A 613      57.010  27.310  46.700  1.00  0.00           H
ATOM    471  HB2 LEU A 613      56.040  26.550  45.410  1.00  0.00           H
ATOM    472  CG  LEU A 613      55.580  25.770  47.390  1.00  0.00           C
ATOM    473  HG  LEU A 613      55.080  26.250  48.260  1.00  0.00           H
ATOM    474  CD1 LEU A 613      54.800  24.610  46.790  1.00  0.00           C
ATOM    475 HD11 LEU A 613      53.870  24.960  46.280  1.00  0.00           H
ATOM    476 HD12 LEU A 613      54.500  23.750  47.420  1.00  0.00           H
ATOM    477 HD13 LEU A 613      55.380  24.270  45.910  1.00  0.00           H
ATOM    478  CD2 LEU A 613      56.880  25.100  47.860  1.00  0.00           C
ATOM    479 HD21 LEU A 613      56.600  24.220  48.490  1.00  0.00           H
ATOM    480 HD22 LEU A 613      57.420  25.820  48.520  1.00  0.00           H
ATOM    481 HD23 LEU A 613      57.470  24.930  46.940  1.00  0.00           H
ATOM    482  C   LEU A 613      55.600  29.550  46.190  1.00  0.00           C
ATOM    483  O   LEU A 613      55.810  30.340  47.120  1.00  0.00           O
ATOM    484  N   PHE A 614      55.830  29.890  44.930  1.00  0.00           N
ATOM    485  HN  PHE A 614      55.540  29.340  44.170  1.00  0.00           H
ATOM    486  CA  PHE A 614      56.360  31.190  44.480  1.00  0.00           C
ATOM    487  HA  PHE A 614      57.360  31.250  44.880  1.00  0.00           H
ATOM    488  CB  PHE A 614      56.440  31.110  42.980  1.00  0.00           C
ATOM    489  HB1 PHE A 614      55.460  30.860  42.540  1.00  0.00           H
ATOM    490  HB2 PHE A 614      57.140  30.350  42.560  1.00  0.00           H
ATOM    491  CG  PHE A 614      56.940  32.520  42.470  1.00  0.00           C
ATOM    492  CD1 PHE A 614      58.360  32.750  42.400  1.00  0.00           C
ATOM    493  HD1 PHE A 614      59.070  31.970  42.660  1.00  0.00           H
ATOM    494  CE1 PHE A 614      58.820  34.030  41.960  1.00  0.00           C
ATOM    495  HE1 PHE A 614      59.890  34.150  41.880  1.00  0.00           H
ATOM    496  CZ  PHE A 614      57.900  35.040  41.590  1.00  0.00           C
ATOM    497  HZ  PHE A 614      58.230  36.060  41.480  1.00  0.00           H
ATOM    498  CD2 PHE A 614      56.060  33.450  41.920  1.00  0.00           C
ATOM    499  HD2 PHE A 614      55.020  33.170  41.930  1.00  0.00           H
ATOM    500  CE2 PHE A 614      56.510  34.720  41.540  1.00  0.00           C
ATOM    501  HE2 PHE A 614      55.910  35.560  41.230  1.00  0.00           H
ATOM    502  C   PHE A 614      55.470  32.380  45.000  1.00  0.00           C
ATOM    503  O   PHE A 614      55.930  33.340  45.640  1.00  0.00           O
ATOM    504  N   LEU A 615      54.200  32.200  44.830  1.00  0.00           N
ATOM    505  HN  LEU A 615      53.860  31.450  44.280  1.00  0.00           H
ATOM    506  CA  LEU A 615      53.180  33.160  45.080  1.00  0.00           C
ATOM    507  HA  LEU A 615      53.620  34.130  44.910  1.00  0.00           H
ATOM    508  CB  LEU A 615      51.940  32.930  44.220  1.00  0.00           C
ATOM    509  HB1 LEU A 615      51.440  31.970  44.430  1.00  0.00           H
ATOM    510  HB2 LEU A 615      52.310  32.860  43.170  1.00  0.00           H
ATOM    511  CG  LEU A 615      50.740  33.930  44.270  1.00  0.00           C
ATOM    512  HG  LEU A 615      50.360  33.940  45.320  1.00  0.00           H
ATOM    513  CD1 LEU A 615      51.210  35.380  43.880  1.00  0.00           C
ATOM    514 HD11 LEU A 615      51.750  35.250  42.910  1.00  0.00           H
ATOM    515 HD12 LEU A 615      51.840  35.610  44.770  1.00  0.00           H
ATOM    516 HD13 LEU A 615      50.410  36.130  43.720  1.00  0.00           H
ATOM    517  CD2 LEU A 615      49.750  33.400  43.260  1.00  0.00           C
ATOM    518 HD21 LEU A 615      50.140  33.200  42.240  1.00  0.00           H
ATOM    519 HD22 LEU A 615      48.800  33.980  43.290  1.00  0.00           H
ATOM    520 HD23 LEU A 615      49.380  32.430  43.650  1.00  0.00           H
ATOM    521  C   LEU A 615      52.850  33.210  46.600  1.00  0.00           C
ATOM    522  O   LEU A 615      52.590  34.310  47.170  1.00  0.00           O
ATOM    523  N   TYR A 616      52.870  32.130  47.370  1.00  0.00           N
ATOM    524  HN  TYR A 616      52.880  31.210  46.980  1.00  0.00           H
ATOM    525  CA  TYR A 616      52.700  32.140  48.840  1.00  0.00           C
ATOM    526  HA  TYR A 616      51.730  32.570  48.980  1.00  0.00           H
ATOM    527  CB  TYR A 616      52.710  30.730  49.410  1.00  0.00           C
ATOM    528  HB1 TYR A 616      53.620  30.210  49.010  1.00  0.00           H
ATOM    529  HB2 TYR A 616      51.760  30.360  48.960  1.00  0.00           H
ATOM    530  CG  TYR A 616      52.730  30.600  50.940  1.00  0.00           C
ATOM    531  CD1 TYR A 616      53.920  30.160  51.510  1.00  0.00           C
ATOM    532  HD1 TYR A 616      54.770  29.830  50.910  1.00  0.00           H
ATOM    533  CE1 TYR A 616      54.160  30.320  52.860  1.00  0.00           C
ATOM    534  HE1 TYR A 616      55.090  30.050  53.340  1.00  0.00           H
ATOM    535  CZ  TYR A 616      53.080  30.670  53.730  1.00  0.00           C
ATOM    536  OH  TYR A 616      53.180  30.610  55.160  1.00  0.00           O
ATOM    537  HH  TYR A 616      52.270  30.520  55.430  1.00  0.00           H
ATOM    538  CD2 TYR A 616      51.690  31.000  51.730  1.00  0.00           C
ATOM    539  HD2 TYR A 616      50.850  31.420  51.200  1.00  0.00           H
ATOM    540  CE2 TYR A 616      51.830  30.930  53.120  1.00  0.00           C
ATOM    541  HE2 TYR A 616      50.970  31.190  53.740  1.00  0.00           H
ATOM    542  C   TYR A 616      53.760  33.090  49.540  1.00  0.00           C
ATOM    543  O   TYR A 616      53.440  33.960  50.340  1.00  0.00           O
ATOM    544  N   CYS A 617      55.080  32.990  49.090  1.00  0.00           N
ATOM    545  HN  CYS A 617      55.400  32.280  48.480  1.00  0.00           H
ATOM    546  CA  CYS A 617      56.150  33.860  49.630  1.00  0.00           C
ATOM    547  HA  CYS A 617      56.160  33.670  50.700  1.00  0.00           H
ATOM    548  CB  CYS A 617      57.450  33.290  49.050  1.00  0.00           C
ATOM    549  HB1 CYS A 617      58.330  33.980  49.110  1.00  0.00           H
ATOM    550  HB2 CYS A 617      57.220  33.130  47.980  1.00  0.00           H
ATOM    551  SG  CYS A 617      57.830  31.670  49.720  1.00  0.00           S
ATOM    552  HG1 CYS A 617      57.240  30.970  48.770  1.00  0.00           H
ATOM    553  C   CYS A 617      56.050  35.360  49.330  1.00  0.00           C
ATOM    554  O   CYS A 617      56.250  36.230  50.230  1.00  0.00           O
ATOM    555  N   ALA A 618      55.650  35.630  48.070  1.00  0.00           N
ATOM    556  HN  ALA A 618      55.440  34.920  47.390  1.00  0.00           H
ATOM    557  CA  ALA A 618      55.250  36.920  47.620  1.00  0.00           C
ATOM    558  HA  ALA A 618      55.990  37.650  47.850  1.00  0.00           H
ATOM    559  CB  ALA A 618      55.060  36.750  46.050  1.00  0.00           C
ATOM    560  HB1 ALA A 618      55.970  36.560  45.450  1.00  0.00           H
ATOM    561  HB2 ALA A 618      54.580  37.650  45.600  1.00  0.00           H
ATOM    562  HB3 ALA A 618      54.390  35.920  45.790  1.00  0.00           H
ATOM    563  C   ALA A 618      53.980  37.460  48.250  1.00  0.00           C
ATOM    564  O   ALA A 618      53.810  38.680  48.400  1.00  0.00           O
ATOM    565  N   CYS A 619      52.930  36.630  48.490  1.00  0.00           N
ATOM    566  HN  CYS A 619      52.950  35.650  48.320  1.00  0.00           H
ATOM    567  CA  CYS A 619      51.650  37.120  49.190  1.00  0.00           C
ATOM    568  HA  CYS A 619      51.460  38.100  48.790  1.00  0.00           H
ATOM    569  CB  CYS A 619      50.480  36.220  48.870  1.00  0.00           C
ATOM    570  HB1 CYS A 619      49.570  36.450  49.460  1.00  0.00           H
ATOM    571  HB2 CYS A 619      50.730  35.160  49.090  1.00  0.00           H
ATOM    572  SG  CYS A 619      50.050  36.280  47.120  1.00  0.00           S
ATOM    573  HG1 CYS A 619      51.250  35.920  46.680  1.00  0.00           H
ATOM    574  C   CYS A 619      51.720  37.280  50.660  1.00  0.00           C
ATOM    575  O   CYS A 619      51.170  38.200  51.180  1.00  0.00           O
ATOM    576  N   MET A 620      52.430  36.430  51.390  1.00  0.00           N
ATOM    577  HN  MET A 620      52.920  35.780  50.830  1.00  0.00           H
ATOM    578  CA  MET A 620      52.610  36.640  52.850  1.00  0.00           C
ATOM    579  HA  MET A 620      51.680  36.620  53.400  1.00  0.00           H
ATOM    580  CB  MET A 620      53.380  35.400  53.520  1.00  0.00           C
ATOM    581  HB1 MET A 620      53.700  35.730  54.530  1.00  0.00           H
ATOM    582  HB2 MET A 620      54.360  35.360  53.000  1.00  0.00           H
ATOM    583  CG  MET A 620      52.620  34.100  53.530  1.00  0.00           C
ATOM    584  HG1 MET A 620      53.360  33.300  53.790  1.00  0.00           H
ATOM    585  HG2 MET A 620      52.220  34.020  52.500  1.00  0.00           H
ATOM    586  SD  MET A 620      51.220  34.100  54.730  1.00  0.00           S
ATOM    587  CE  MET A 620      52.200  33.820  56.200  1.00  0.00           C
ATOM    588  HE1 MET A 620      52.760  32.860  56.080  1.00  0.00           H
ATOM    589  HE2 MET A 620      51.590  33.730  57.110  1.00  0.00           H
ATOM    590  HE3 MET A 620      52.990  34.580  56.430  1.00  0.00           H
ATOM    591  C   MET A 620      53.320  37.950  53.230  1.00  0.00           C
ATOM    592  O   MET A 620      53.070  38.620  54.270  1.00  0.00           O
ATOM    593  N   SER A 621      54.340  38.370  52.490  1.00  0.00           N
ATOM    594  HN  SER A 621      54.670  37.720  51.800  1.00  0.00           H
ATOM    595  CA  SER A 621      55.220  39.520  52.790  1.00  0.00           C
ATOM    596  HA  SER A 621      55.650  39.260  53.750  1.00  0.00           H
ATOM    597  CB  SER A 621      56.390  39.600  51.780  1.00  0.00           C
ATOM    598  HB1 SER A 621      57.090  40.310  52.290  1.00  0.00           H
ATOM    599  HB2 SER A 621      56.040  39.980  50.800  1.00  0.00           H
ATOM    600  OG  SER A 621      57.200  38.530  51.610  1.00  0.00           O
ATOM    601  HG1 SER A 621      56.720  37.960  51.000  1.00  0.00           H
ATOM    602  C   SER A 621      54.490  40.830  52.990  1.00  0.00           C
ATOM    603  O   SER A 621      54.500  41.330  54.130  1.00  0.00           O
ATOM    604  N   PRO A 622      53.770  41.300  52.020  1.00  0.00           N
ATOM    605  CD  PRO A 622      53.560  40.820  50.660  1.00  0.00           C
ATOM    606  HD1 PRO A 622      53.330  39.730  50.680  1.00  0.00           H
ATOM    607  HD2 PRO A 622      54.450  41.020  50.020  1.00  0.00           H
ATOM    608  CA  PRO A 622      52.980  42.490  52.220  1.00  0.00           C
ATOM    609  HA  PRO A 622      53.640  43.240  52.610  1.00  0.00           H
ATOM    610  CB  PRO A 622      52.460  42.870  50.850  1.00  0.00           C
ATOM    611  HB1 PRO A 622      53.120  43.590  50.310  1.00  0.00           H
ATOM    612  HB2 PRO A 622      51.440  43.300  50.800  1.00  0.00           H
ATOM    613  CG  PRO A 622      52.360  41.590  50.070  1.00  0.00           C
ATOM    614  HG1 PRO A 622      51.400  41.090  50.310  1.00  0.00           H
ATOM    615  HG2 PRO A 622      52.520  41.700  48.980  1.00  0.00           H
ATOM    616  C   PRO A 622      51.860  42.290  53.250  1.00  0.00           C
ATOM    617  O   PRO A 622      51.580  43.280  53.890  1.00  0.00           O
ATOM    618  N   VAL A 623      51.100  41.150  53.300  1.00  0.00           N
ATOM    619  HN  VAL A 623      51.360  40.540  52.560  1.00  0.00           H
ATOM    620  CA  VAL A 623      49.930  41.000  54.170  1.00  0.00           C
ATOM    621  HA  VAL A 623      49.280  41.840  54.050  1.00  0.00           H
ATOM    622  CB  VAL A 623      49.060  39.870  53.610  1.00  0.00           C
ATOM    623  HB  VAL A 623      49.720  38.980  53.440  1.00  0.00           H
ATOM    624  CG1 VAL A 623      47.860  39.500  54.510  1.00  0.00           C
ATOM    625 HG11 VAL A 623      47.400  38.660  53.950  1.00  0.00           H
ATOM    626 HG12 VAL A 623      47.230  40.410  54.560  1.00  0.00           H
ATOM    627 HG13 VAL A 623      48.090  39.140  55.530  1.00  0.00           H
ATOM    628  CG2 VAL A 623      48.410  40.300  52.300  1.00  0.00           C
ATOM    629 HG21 VAL A 623      47.890  39.410  51.910  1.00  0.00           H
ATOM    630 HG22 VAL A 623      49.230  40.530  51.580  1.00  0.00           H
ATOM    631 HG23 VAL A 623      47.620  41.080  52.360  1.00  0.00           H
ATOM    632  C   VAL A 623      50.390  40.820  55.660  1.00  0.00           C
ATOM    633  O   VAL A 623      49.690  41.150  56.610  1.00  0.00           O
ATOM    634  N   ILE A 624      51.630  40.280  55.840  1.00  0.00           N
ATOM    635  HN  ILE A 624      52.190  39.930  55.080  1.00  0.00           H
ATOM    636  CA  ILE A 624      52.320  40.270  57.140  1.00  0.00           C
ATOM    637  HA  ILE A 624      51.520  40.050  57.820  1.00  0.00           H
ATOM    638  CB  ILE A 624      53.470  39.250  57.280  1.00  0.00           C
ATOM    639  HB  ILE A 624      54.090  39.250  56.360  1.00  0.00           H
ATOM    640  CG2 ILE A 624      54.330  39.640  58.510  1.00  0.00           C
ATOM    641 HG21 ILE A 624      54.850  40.590  58.240  1.00  0.00           H
ATOM    642 HG22 ILE A 624      55.030  38.820  58.760  1.00  0.00           H
ATOM    643 HG23 ILE A 624      53.690  39.780  59.400  1.00  0.00           H
ATOM    644  CG1 ILE A 624      52.920  37.790  57.470  1.00  0.00           C
ATOM    645 HG11 ILE A 624      53.710  37.010  57.640  1.00  0.00           H
ATOM    646 HG12 ILE A 624      52.450  37.510  56.500  1.00  0.00           H
ATOM    647  CD  ILE A 624      51.940  37.540  58.560  1.00  0.00           C
ATOM    648  HD1 ILE A 624      51.760  36.450  58.700  1.00  0.00           H
ATOM    649  HD2 ILE A 624      50.910  37.860  58.290  1.00  0.00           H
ATOM    650  HD3 ILE A 624      52.370  38.070  59.440  1.00  0.00           H
ATOM    651  C   ILE A 624      52.780  41.710  57.500  1.00  0.00           C
ATOM    652  O   ILE A 624      52.620  42.210  58.560  1.00  0.00           O
ATOM    653  N   THR A 625      53.390  42.460  56.520  1.00  0.00           N
ATOM    654  HN  THR A 625      53.550  42.090  55.610  1.00  0.00           H
ATOM    655  CA  THR A 625      53.770  43.860  56.670  1.00  0.00           C
ATOM    656  HA  THR A 625      54.490  43.830  57.470  1.00  0.00           H
ATOM    657  CB  THR A 625      54.640  44.380  55.490  1.00  0.00           C
ATOM    658  HB  THR A 625      54.060  44.080  54.580  1.00  0.00           H
ATOM    659  OG1 THR A 625      55.870  43.680  55.490  1.00  0.00           O
ATOM    660  HG1 THR A 625      55.610  42.800  55.770  1.00  0.00           H
ATOM    661  CG2 THR A 625      54.940  45.820  55.430  1.00  0.00           C
ATOM    662 HG21 THR A 625      53.990  46.400  55.320  1.00  0.00           H
ATOM    663 HG22 THR A 625      55.610  46.010  54.570  1.00  0.00           H
ATOM    664 HG23 THR A 625      55.410  46.120  56.390  1.00  0.00           H
ATOM    665  C   THR A 625      52.600  44.850  56.980  1.00  0.00           C
ATOM    666  O   THR A 625      52.700  45.690  57.920  1.00  0.00           O
ATOM    667  N   PHE A 626      51.430  44.720  56.290  1.00  0.00           N
ATOM    668  HN  PHE A 626      51.460  44.080  55.530  1.00  0.00           H
ATOM    669  CA  PHE A 626      50.120  45.320  56.530  1.00  0.00           C
ATOM    670  HA  PHE A 626      50.270  46.390  56.440  1.00  0.00           H
ATOM    671  CB  PHE A 626      49.170  44.780  55.430  1.00  0.00           C
ATOM    672  HB1 PHE A 626      49.150  43.670  55.480  1.00  0.00           H
ATOM    673  HB2 PHE A 626      49.720  45.030  54.490  1.00  0.00           H
ATOM    674  CG  PHE A 626      47.710  45.240  55.480  1.00  0.00           C
ATOM    675  CD1 PHE A 626      46.750  44.370  55.920  1.00  0.00           C
ATOM    676  HD1 PHE A 626      47.040  43.400  56.290  1.00  0.00           H
ATOM    677  CE1 PHE A 626      45.390  44.700  55.810  1.00  0.00           C
ATOM    678  HE1 PHE A 626      44.710  43.930  56.120  1.00  0.00           H
ATOM    679  CZ  PHE A 626      45.060  45.990  55.340  1.00  0.00           C
ATOM    680  HZ  PHE A 626      44.000  46.200  55.400  1.00  0.00           H
ATOM    681  CD2 PHE A 626      47.430  46.540  54.960  1.00  0.00           C
ATOM    682  HD2 PHE A 626      48.260  47.200  54.760  1.00  0.00           H
ATOM    683  CE2 PHE A 626      46.150  46.910  54.960  1.00  0.00           C
ATOM    684  HE2 PHE A 626      45.820  47.800  54.460  1.00  0.00           H
ATOM    685  C   PHE A 626      49.640  44.960  57.940  1.00  0.00           C
ATOM    686  O   PHE A 626      49.250  45.790  58.720  1.00  0.00           O
ATOM    687  N   GLY A 627      49.590  43.690  58.320  1.00  0.00           N
ATOM    688  HN  GLY A 627      49.910  43.030  57.660  1.00  0.00           H
ATOM    689  CA  GLY A 627      49.190  43.260  59.630  1.00  0.00           C
ATOM    690  HA1 GLY A 627      49.430  42.230  59.810  1.00  0.00           H
ATOM    691  HA2 GLY A 627      48.180  43.540  59.880  1.00  0.00           H
ATOM    692  C   GLY A 627      50.020  43.940  60.740  1.00  0.00           C
ATOM    693  O   GLY A 627      49.470  44.460  61.700  1.00  0.00           O
ATOM    694  N   GLY A 628      51.410  44.030  60.580  1.00  0.00           N
ATOM    695  HN  GLY A 628      51.840  43.550  59.820  1.00  0.00           H
ATOM    696  CA  GLY A 628      52.250  44.760  61.540  1.00  0.00           C
ATOM    697  HA1 GLY A 628      53.230  44.710  61.100  1.00  0.00           H
ATOM    698  HA2 GLY A 628      52.280  44.260  62.500  1.00  0.00           H
ATOM    699  C   GLY A 628      52.000  46.230  61.720  1.00  0.00           C
ATOM    700  O   GLY A 628      51.910  46.690  62.880  1.00  0.00           O
ATOM    701  N   LEU A 629      51.990  47.070  60.640  1.00  0.00           N
ATOM    702  HN  LEU A 629      52.130  46.700  59.720  1.00  0.00           H
ATOM    703  CA  LEU A 629      51.590  48.490  60.620  1.00  0.00           C
ATOM    704  HA  LEU A 629      52.250  48.980  61.320  1.00  0.00           H
ATOM    705  CB  LEU A 629      51.870  49.150  59.210  1.00  0.00           C
ATOM    706  HB1 LEU A 629      51.240  50.050  59.060  1.00  0.00           H
ATOM    707  HB2 LEU A 629      51.670  48.400  58.420  1.00  0.00           H
ATOM    708  CG  LEU A 629      53.260  49.650  59.010  1.00  0.00           C
ATOM    709  HG  LEU A 629      53.200  50.160  58.010  1.00  0.00           H
ATOM    710  CD1 LEU A 629      53.700  50.700  59.990  1.00  0.00           C
ATOM    711 HD11 LEU A 629      54.690  51.130  59.740  1.00  0.00           H
ATOM    712 HD12 LEU A 629      54.000  50.320  60.990  1.00  0.00           H
ATOM    713 HD13 LEU A 629      53.010  51.560  60.040  1.00  0.00           H
ATOM    714  CD2 LEU A 629      54.220  48.490  58.840  1.00  0.00           C
ATOM    715 HD21 LEU A 629      53.840  47.730  58.120  1.00  0.00           H
ATOM    716 HD22 LEU A 629      54.310  47.910  59.790  1.00  0.00           H
ATOM    717 HD23 LEU A 629      55.260  48.820  58.620  1.00  0.00           H
ATOM    718  C   LEU A 629      50.110  48.670  61.070  1.00  0.00           C
ATOM    719  O   LEU A 629      49.860  49.670  61.810  1.00  0.00           O
ATOM    720  N   LEU A 630      49.130  47.800  60.760  1.00  0.00           N
ATOM    721  HN  LEU A 630      49.290  47.030  60.160  1.00  0.00           H
ATOM    722  CA  LEU A 630      47.710  47.820  61.220  1.00  0.00           C
ATOM    723  HA  LEU A 630      47.340  48.820  61.070  1.00  0.00           H
ATOM    724  CB  LEU A 630      46.740  46.860  60.430  1.00  0.00           C
ATOM    725  HB1 LEU A 630      47.120  45.830  60.550  1.00  0.00           H
ATOM    726  HB2 LEU A 630      46.730  47.170  59.360  1.00  0.00           H
ATOM    727  CG  LEU A 630      45.300  46.920  60.890  1.00  0.00           C
ATOM    728  HG  LEU A 630      45.300  46.650  61.960  1.00  0.00           H
ATOM    729  CD1 LEU A 630      44.600  48.250  60.590  1.00  0.00           C
ATOM    730 HD11 LEU A 630      44.630  48.470  59.500  1.00  0.00           H
ATOM    731 HD12 LEU A 630      45.100  49.100  61.120  1.00  0.00           H
ATOM    732 HD13 LEU A 630      43.560  48.110  60.960  1.00  0.00           H
ATOM    733  CD2 LEU A 630      44.350  45.860  60.030  1.00  0.00           C
ATOM    734 HD21 LEU A 630      44.620  44.810  60.290  1.00  0.00           H
ATOM    735 HD22 LEU A 630      44.430  46.070  58.940  1.00  0.00           H
ATOM    736 HD23 LEU A 630      43.340  46.130  60.400  1.00  0.00           H
ATOM    737  C   LEU A 630      47.610  47.610  62.750  1.00  0.00           C
ATOM    738  O   LEU A 630      46.880  48.290  63.510  1.00  0.00           O
ATOM    739  N   GLY A 631      48.470  46.680  63.320  1.00  0.00           N
ATOM    740  HN  GLY A 631      48.990  45.990  62.810  1.00  0.00           H
ATOM    741  CA  GLY A 631      48.740  46.670  64.810  1.00  0.00           C
ATOM    742  HA1 GLY A 631      49.580  46.040  65.060  1.00  0.00           H
ATOM    743  HA2 GLY A 631      47.870  46.300  65.340  1.00  0.00           H
ATOM    744  C   GLY A 631      49.060  47.980  65.360  1.00  0.00           C
ATOM    745  O   GLY A 631      48.570  48.510  66.340  1.00  0.00           O
ATOM    746  N   GLU A 632      50.020  48.620  64.670  1.00  0.00           N
ATOM    747  HN  GLU A 632      50.340  48.310  63.770  1.00  0.00           H
ATOM    748  CA  GLU A 632      50.500  49.930  65.140  1.00  0.00           C
ATOM    749  HA  GLU A 632      50.680  49.780  66.190  1.00  0.00           H
ATOM    750  CB  GLU A 632      51.880  50.400  64.520  1.00  0.00           C
ATOM    751  HB1 GLU A 632      52.090  51.460  64.780  1.00  0.00           H
ATOM    752  HB2 GLU A 632      51.770  50.330  63.420  1.00  0.00           H
ATOM    753  CG  GLU A 632      53.110  49.560  64.910  1.00  0.00           C
ATOM    754  HG1 GLU A 632      53.900  50.030  64.290  1.00  0.00           H
ATOM    755  HG2 GLU A 632      53.020  48.530  64.500  1.00  0.00           H
ATOM    756  CD  GLU A 632      53.310  49.560  66.450  1.00  0.00           C
ATOM    757  OE1 GLU A 632      53.250  48.530  67.120  1.00  0.00           O
ATOM    758  OE2 GLU A 632      53.750  50.610  66.960  1.00  0.00           O
ATOM    759  C   GLU A 632      49.440  51.020  65.070  1.00  0.00           C
ATOM    760  O   GLU A 632      49.220  51.800  65.960  1.00  0.00           O
ATOM    761  N   ALA A 633      48.710  51.150  63.930  1.00  0.00           N
ATOM    762  HN  ALA A 633      48.960  50.570  63.170  1.00  0.00           H
ATOM    763  CA  ALA A 633      47.570  52.060  63.630  1.00  0.00           C
ATOM    764  HA  ALA A 633      47.910  53.050  63.860  1.00  0.00           H
ATOM    765  CB  ALA A 633      47.040  52.010  62.190  1.00  0.00           C
ATOM    766  HB1 ALA A 633      47.730  52.430  61.420  1.00  0.00           H
ATOM    767  HB2 ALA A 633      46.120  52.620  62.010  1.00  0.00           H
ATOM    768  HB3 ALA A 633      46.880  50.930  61.990  1.00  0.00           H
ATOM    769  C   ALA A 633      46.420  51.970  64.550  1.00  0.00           C
ATOM    770  O   ALA A 633      45.900  53.010  65.010  1.00  0.00           O
ATOM    771  N   THR A 634      46.060  50.800  64.950  1.00  0.00           N
ATOM    772  HN  THR A 634      46.440  49.970  64.560  1.00  0.00           H
ATOM    773  CA  THR A 634      44.910  50.600  65.750  1.00  0.00           C
ATOM    774  HA  THR A 634      44.160  51.370  65.650  1.00  0.00           H
ATOM    775  CB  THR A 634      44.130  49.340  65.560  1.00  0.00           C
ATOM    776  HB  THR A 634      43.210  49.470  66.180  1.00  0.00           H
ATOM    777  OG1 THR A 634      44.920  48.130  65.700  1.00  0.00           O
ATOM    778  HG1 THR A 634      45.370  48.320  64.870  1.00  0.00           H
ATOM    779  CG2 THR A 634      43.590  49.220  64.190  1.00  0.00           C
ATOM    780 HG21 THR A 634      43.030  48.300  63.940  1.00  0.00           H
ATOM    781 HG22 THR A 634      44.380  49.310  63.400  1.00  0.00           H
ATOM    782 HG23 THR A 634      42.810  50.000  64.040  1.00  0.00           H
ATOM    783  C   THR A 634      45.360  50.490  67.200  1.00  0.00           C
ATOM    784  O   THR A 634      44.480  50.310  68.070  1.00  0.00           O
ATOM    785  N   GLU A 635      46.690  50.620  67.570  1.00  0.00           N
ATOM    786  HN  GLU A 635      47.410  51.020  67.000  1.00  0.00           H
ATOM    787  CA  GLU A 635      47.230  50.260  68.850  1.00  0.00           C
ATOM    788  HA  GLU A 635      48.260  50.050  68.630  1.00  0.00           H
ATOM    789  CB  GLU A 635      47.080  51.490  69.830  1.00  0.00           C
ATOM    790  HB1 GLU A 635      47.240  51.100  70.860  1.00  0.00           H
ATOM    791  HB2 GLU A 635      46.010  51.750  69.700  1.00  0.00           H
ATOM    792  CG  GLU A 635      48.080  52.660  69.580  1.00  0.00           C
ATOM    793  HG1 GLU A 635      48.170  52.880  68.500  1.00  0.00           H
ATOM    794  HG2 GLU A 635      49.100  52.370  69.900  1.00  0.00           H
ATOM    795  CD  GLU A 635      47.760  53.940  70.350  1.00  0.00           C
ATOM    796  OE1 GLU A 635      46.780  54.000  71.050  1.00  0.00           O
ATOM    797  OE2 GLU A 635      48.550  54.860  70.320  1.00  0.00           O
ATOM    798  C   GLU A 635      46.880  48.840  69.450  1.00  0.00           C
ATOM    799  O   GLU A 635      46.480  48.570  70.590  1.00  0.00           O
ATOM    800  N   GLY A 636      47.080  47.800  68.640  1.00  0.00           N
ATOM    801  HN  GLY A 636      47.510  47.900  67.750  1.00  0.00           H
ATOM    802  CA  GLY A 636      46.900  46.400  69.020  1.00  0.00           C
ATOM    803  HA1 GLY A 636      47.470  46.230  69.930  1.00  0.00           H
ATOM    804  HA2 GLY A 636      47.360  45.760  68.280  1.00  0.00           H
ATOM    805  C   GLY A 636      45.470  45.850  69.070  1.00  0.00           C
ATOM    806  O   GLY A 636      45.190  44.770  69.540  1.00  0.00           O
ATOM    807  N   ARG A 637      44.490  46.620  68.530  1.00  0.00           N
ATOM    808  HN  ARG A 637      44.630  47.490  68.060  1.00  0.00           H
ATOM    809  CA  ARG A 637      43.180  46.040  68.240  1.00  0.00           C
ATOM    810  HA  ARG A 637      42.780  45.680  69.180  1.00  0.00           H
ATOM    811  CB  ARG A 637      42.060  46.940  68.020  1.00  0.00           C
ATOM    812  HB1 ARG A 637      41.130  46.430  67.670  1.00  0.00           H
ATOM    813  HB2 ARG A 637      42.290  47.730  67.260  1.00  0.00           H
ATOM    814  CG  ARG A 637      41.520  47.720  69.290  1.00  0.00           C
ATOM    815  HG1 ARG A 637      41.080  46.980  69.990  1.00  0.00           H
ATOM    816  HG2 ARG A 637      40.710  48.370  68.880  1.00  0.00           H
ATOM    817  CD  ARG A 637      42.560  48.620  70.010  1.00  0.00           C
ATOM    818  HD1 ARG A 637      42.920  49.350  69.260  1.00  0.00           H
ATOM    819  HD2 ARG A 637      43.370  47.950  70.370  1.00  0.00           H
ATOM    820  NE  ARG A 637      41.840  49.260  71.120  1.00  0.00           N
ATOM    821  HE  ARG A 637      40.960  48.920  71.450  1.00  0.00           H
ATOM    822  CZ  ARG A 637      42.310  50.360  71.650  1.00  0.00           C
ATOM    823  NH1 ARG A 637      41.680  50.930  72.650  1.00  0.00           N
ATOM    824 HH11 ARG A 637      40.730  50.730  72.910  1.00  0.00           H
ATOM    825 HH12 ARG A 637      42.210  51.660  73.090  1.00  0.00           H
ATOM    826  NH2 ARG A 637      43.370  50.930  71.200  1.00  0.00           N
ATOM    827 HH21 ARG A 637      43.790  50.480  70.410  1.00  0.00           H
ATOM    828 HH22 ARG A 637      43.390  51.890  71.470  1.00  0.00           H
ATOM    829  C   ARG A 637      43.080  44.960  67.240  1.00  0.00           C
ATOM    830  O   ARG A 637      42.390  43.980  67.500  1.00  0.00           O
ATOM    831  N   ILE A 638      43.830  45.000  66.170  1.00  0.00           N
ATOM    832  HN  ILE A 638      44.450  45.770  66.010  1.00  0.00           H
ATOM    833  CA  ILE A 638      43.680  44.070  64.980  1.00  0.00           C
ATOM    834  HA  ILE A 638      43.300  43.090  65.220  1.00  0.00           H
ATOM    835  CB  ILE A 638      42.730  44.730  63.960  1.00  0.00           C
ATOM    836  HB  ILE A 638      43.090  45.760  63.720  1.00  0.00           H
ATOM    837  CG2 ILE A 638      42.720  44.050  62.540  1.00  0.00           C
ATOM    838 HG21 ILE A 638      42.510  42.960  62.690  1.00  0.00           H
ATOM    839 HG22 ILE A 638      43.740  44.170  62.120  1.00  0.00           H
ATOM    840 HG23 ILE A 638      41.930  44.530  61.930  1.00  0.00           H
ATOM    841  CG1 ILE A 638      41.230  44.910  64.470  1.00  0.00           C
ATOM    842 HG11 ILE A 638      41.270  45.290  65.510  1.00  0.00           H
ATOM    843 HG12 ILE A 638      40.720  43.930  64.530  1.00  0.00           H
ATOM    844  CD  ILE A 638      40.330  45.850  63.580  1.00  0.00           C
ATOM    845  HD1 ILE A 638      40.640  45.750  62.510  1.00  0.00           H
ATOM    846  HD2 ILE A 638      40.430  46.900  63.940  1.00  0.00           H
ATOM    847  HD3 ILE A 638      39.260  45.580  63.690  1.00  0.00           H
ATOM    848  C   ILE A 638      45.160  43.970  64.460  1.00  0.00           C
ATOM    849  O   ILE A 638      45.800  45.010  64.220  1.00  0.00           O
ATOM    850  N   SER A 639      45.650  42.760  64.140  1.00  0.00           N
ATOM    851  HN  SER A 639      45.010  42.000  64.180  1.00  0.00           H
ATOM    852  CA  SER A 639      46.990  42.680  63.610  1.00  0.00           C
ATOM    853  HA  SER A 639      47.160  43.510  62.950  1.00  0.00           H
ATOM    854  CB  SER A 639      48.040  42.940  64.800  1.00  0.00           C
ATOM    855  HB1 SER A 639      47.850  43.980  65.150  1.00  0.00           H
ATOM    856  HB2 SER A 639      49.020  43.010  64.300  1.00  0.00           H
ATOM    857  OG  SER A 639      48.080  42.000  65.900  1.00  0.00           O
ATOM    858  HG1 SER A 639      47.170  41.970  66.210  1.00  0.00           H
ATOM    859  C   SER A 639      47.310  41.370  62.910  1.00  0.00           C
ATOM    860  O   SER A 639      46.650  41.020  61.950  1.00  0.00           O
ATOM    861  N   ALA A 640      48.420  40.590  63.150  1.00  0.00           N
ATOM    862  HN  ALA A 640      48.890  40.710  64.020  1.00  0.00           H
ATOM    863  CA  ALA A 640      48.810  39.540  62.240  1.00  0.00           C
ATOM    864  HA  ALA A 640      49.080  39.980  61.300  1.00  0.00           H
ATOM    865  CB  ALA A 640      50.040  38.870  62.880  1.00  0.00           C
ATOM    866  HB1 ALA A 640      50.410  38.040  62.210  1.00  0.00           H
ATOM    867  HB2 ALA A 640      49.660  38.340  63.780  1.00  0.00           H
ATOM    868  HB3 ALA A 640      50.790  39.550  63.310  1.00  0.00           H
ATOM    869  C   ALA A 640      47.780  38.350  61.980  1.00  0.00           C
ATOM    870  O   ALA A 640      47.540  38.060  60.790  1.00  0.00           O
ATOM    871  N   ILE A 641      47.270  37.780  63.100  1.00  0.00           N
ATOM    872  HN  ILE A 641      47.550  38.280  63.900  1.00  0.00           H
ATOM    873  CA  ILE A 641      46.360  36.690  63.120  1.00  0.00           C
ATOM    874  HA  ILE A 641      46.710  35.840  62.570  1.00  0.00           H
ATOM    875  CB  ILE A 641      46.070  36.070  64.540  1.00  0.00           C
ATOM    876  HB  ILE A 641      45.700  36.900  65.190  1.00  0.00           H
ATOM    877  CG2 ILE A 641      44.970  34.960  64.570  1.00  0.00           C
ATOM    878 HG21 ILE A 641      43.930  35.340  64.440  1.00  0.00           H
ATOM    879 HG22 ILE A 641      44.930  34.490  65.580  1.00  0.00           H
ATOM    880 HG23 ILE A 641      45.090  34.140  63.850  1.00  0.00           H
ATOM    881  CG1 ILE A 641      47.420  35.570  65.120  1.00  0.00           C
ATOM    882 HG11 ILE A 641      47.290  35.310  66.190  1.00  0.00           H
ATOM    883 HG12 ILE A 641      48.120  36.440  65.100  1.00  0.00           H
ATOM    884  CD  ILE A 641      47.930  34.320  64.370  1.00  0.00           C
ATOM    885  HD1 ILE A 641      47.180  33.540  64.100  1.00  0.00           H
ATOM    886  HD2 ILE A 641      48.610  33.640  64.920  1.00  0.00           H
ATOM    887  HD3 ILE A 641      48.480  34.610  63.440  1.00  0.00           H
ATOM    888  C   ILE A 641      45.060  37.000  62.360  1.00  0.00           C
ATOM    889  O   ILE A 641      44.800  36.360  61.380  1.00  0.00           O
ATOM    890  N   GLU A 642      44.330  38.040  62.780  1.00  0.00           N
ATOM    891  HN  GLU A 642      44.670  38.530  63.580  1.00  0.00           H
ATOM    892  CA  GLU A 642      43.210  38.690  62.090  1.00  0.00           C
ATOM    893  HA  GLU A 642      42.330  38.120  62.290  1.00  0.00           H
ATOM    894  CB  GLU A 642      42.880  40.140  62.500  1.00  0.00           C
ATOM    895  HB1 GLU A 642      42.100  40.510  61.790  1.00  0.00           H
ATOM    896  HB2 GLU A 642      43.770  40.800  62.420  1.00  0.00           H
ATOM    897  CG  GLU A 642      42.300  40.310  63.920  1.00  0.00           C
ATOM    898  HG1 GLU A 642      41.580  39.460  64.000  1.00  0.00           H
ATOM    899  HG2 GLU A 642      41.680  41.230  63.940  1.00  0.00           H
ATOM    900  CD  GLU A 642      43.380  40.250  65.020  1.00  0.00           C
ATOM    901  OE1 GLU A 642      43.010  40.220  66.240  1.00  0.00           O
ATOM    902  OE2 GLU A 642      44.550  39.970  64.700  1.00  0.00           O
ATOM    903  C   GLU A 642      43.530  38.850  60.590  1.00  0.00           C
ATOM    904  O   GLU A 642      42.780  38.500  59.730  1.00  0.00           O
ATOM    905  N   SER A 643      44.670  39.470  60.290  1.00  0.00           N
ATOM    906  HN  SER A 643      45.240  39.960  60.940  1.00  0.00           H
ATOM    907  CA  SER A 643      45.070  39.680  58.890  1.00  0.00           C
ATOM    908  HA  SER A 643      44.290  40.250  58.380  1.00  0.00           H
ATOM    909  CB  SER A 643      46.280  40.550  58.680  1.00  0.00           C
ATOM    910  HB1 SER A 643      46.300  40.830  57.610  1.00  0.00           H
ATOM    911  HB2 SER A 643      47.210  40.030  58.960  1.00  0.00           H
ATOM    912  OG  SER A 643      46.110  41.780  59.440  1.00  0.00           O
ATOM    913  HG1 SER A 643      46.110  41.570  60.370  1.00  0.00           H
ATOM    914  C   SER A 643      45.280  38.460  58.090  1.00  0.00           C
ATOM    915  O   SER A 643      44.720  38.410  57.020  1.00  0.00           O
ATOM    916  N   LEU A 644      45.920  37.460  58.620  1.00  0.00           N
ATOM    917  HN  LEU A 644      46.390  37.690  59.480  1.00  0.00           H
ATOM    918  CA  LEU A 644      46.090  36.140  58.020  1.00  0.00           C
ATOM    919  HA  LEU A 644      46.440  36.230  57.010  1.00  0.00           H
ATOM    920  CB  LEU A 644      47.140  35.260  58.740  1.00  0.00           C
ATOM    921  HB1 LEU A 644      47.100  34.290  58.200  1.00  0.00           H
ATOM    922  HB2 LEU A 644      46.870  35.170  59.810  1.00  0.00           H
ATOM    923  CG  LEU A 644      48.600  35.760  58.600  1.00  0.00           C
ATOM    924  HG  LEU A 644      48.660  36.750  59.090  1.00  0.00           H
ATOM    925  CD1 LEU A 644      49.500  34.770  59.350  1.00  0.00           C
ATOM    926 HD11 LEU A 644      50.580  34.840  59.090  1.00  0.00           H
ATOM    927 HD12 LEU A 644      49.180  33.720  59.200  1.00  0.00           H
ATOM    928 HD13 LEU A 644      49.460  35.090  60.420  1.00  0.00           H
ATOM    929  CD2 LEU A 644      49.000  35.780  57.110  1.00  0.00           C
ATOM    930 HD21 LEU A 644      48.700  36.800  56.790  1.00  0.00           H
ATOM    931 HD22 LEU A 644      48.500  35.000  56.490  1.00  0.00           H
ATOM    932 HD23 LEU A 644      50.100  35.700  57.070  1.00  0.00           H
ATOM    933  C   LEU A 644      44.810  35.320  57.950  1.00  0.00           C
ATOM    934  O   LEU A 644      44.440  34.650  57.000  1.00  0.00           O
ATOM    935  N   PHE A 645      43.970  35.320  58.990  1.00  0.00           N
ATOM    936  HN  PHE A 645      44.210  35.830  59.820  1.00  0.00           H
ATOM    937  CA  PHE A 645      42.790  34.500  59.010  1.00  0.00           C
ATOM    938  HA  PHE A 645      42.980  33.500  58.620  1.00  0.00           H
ATOM    939  CB  PHE A 645      42.350  34.330  60.510  1.00  0.00           C
ATOM    940  HB1 PHE A 645      42.330  35.310  61.030  1.00  0.00           H
ATOM    941  HB2 PHE A 645      43.130  33.710  60.990  1.00  0.00           H
ATOM    942  CG  PHE A 645      41.010  33.680  60.710  1.00  0.00           C
ATOM    943  CD1 PHE A 645      40.070  34.370  61.530  1.00  0.00           C
ATOM    944  HD1 PHE A 645      40.280  35.310  62.030  1.00  0.00           H
ATOM    945  CE1 PHE A 645      38.830  33.730  61.930  1.00  0.00           C
ATOM    946  HE1 PHE A 645      38.250  34.110  62.760  1.00  0.00           H
ATOM    947  CZ  PHE A 645      38.450  32.500  61.440  1.00  0.00           C
ATOM    948  HZ  PHE A 645      37.540  31.950  61.670  1.00  0.00           H
ATOM    949  CD2 PHE A 645      40.500  32.430  60.180  1.00  0.00           C
ATOM    950  HD2 PHE A 645      41.100  32.000  59.390  1.00  0.00           H
ATOM    951  CE2 PHE A 645      39.330  31.870  60.520  1.00  0.00           C
ATOM    952  HE2 PHE A 645      39.010  30.860  60.340  1.00  0.00           H
ATOM    953  C   PHE A 645      41.660  35.190  58.160  1.00  0.00           C
ATOM    954  O   PHE A 645      40.830  34.520  57.540  1.00  0.00           O
ATOM    955  N   GLY A 646      41.640  36.570  58.140  1.00  0.00           N
ATOM    956  HN  GLY A 646      42.180  37.080  58.810  1.00  0.00           H
ATOM    957  CA  GLY A 646      40.760  37.270  57.260  1.00  0.00           C
ATOM    958  HA1 GLY A 646      40.780  38.350  57.310  1.00  0.00           H
ATOM    959  HA2 GLY A 646      39.750  36.900  57.390  1.00  0.00           H
ATOM    960  C   GLY A 646      41.050  37.060  55.780  1.00  0.00           C
ATOM    961  O   GLY A 646      40.060  36.800  55.110  1.00  0.00           O
ATOM    962  N   ALA A 647      42.360  37.190  55.380  1.00  0.00           N
ATOM    963  HN  ALA A 647      43.120  37.400  56.000  1.00  0.00           H
ATOM    964  CA  ALA A 647      42.730  36.640  54.110  1.00  0.00           C
ATOM    965  HA  ALA A 647      42.430  37.380  53.370  1.00  0.00           H
ATOM    966  CB  ALA A 647      44.240  36.830  53.840  1.00  0.00           C
ATOM    967  HB1 ALA A 647      44.730  37.690  54.330  1.00  0.00           H
ATOM    968  HB2 ALA A 647      44.440  36.720  52.750  1.00  0.00           H
ATOM    969  HB3 ALA A 647      44.800  35.980  54.290  1.00  0.00           H
ATOM    970  C   ALA A 647      42.210  35.270  53.580  1.00  0.00           C
ATOM    971  O   ALA A 647      41.650  35.160  52.470  1.00  0.00           O
ATOM    972  N   SER A 648      42.380  34.260  54.400  1.00  0.00           N
ATOM    973  HN  SER A 648      42.820  34.470  55.260  1.00  0.00           H
ATOM    974  CA  SER A 648      41.910  32.900  54.120  1.00  0.00           C
ATOM    975  HA  SER A 648      42.430  32.610  53.230  1.00  0.00           H
ATOM    976  CB  SER A 648      42.510  32.000  55.300  1.00  0.00           C
ATOM    977  HB1 SER A 648      43.550  32.290  55.520  1.00  0.00           H
ATOM    978  HB2 SER A 648      42.450  30.970  54.870  1.00  0.00           H
ATOM    979  OG  SER A 648      41.700  32.240  56.470  1.00  0.00           O
ATOM    980  HG1 SER A 648      41.680  33.180  56.660  1.00  0.00           H
ATOM    981  C   SER A 648      40.400  32.730  53.890  1.00  0.00           C
ATOM    982  O   SER A 648      39.890  32.130  52.920  1.00  0.00           O
ATOM    983  N   LEU A 649      39.620  33.380  54.800  1.00  0.00           N
ATOM    984  HN  LEU A 649      39.910  33.940  55.570  1.00  0.00           H
ATOM    985  CA  LEU A 649      38.200  33.290  54.800  1.00  0.00           C
ATOM    986  HA  LEU A 649      37.980  32.240  54.660  1.00  0.00           H
ATOM    987  CB  LEU A 649      37.650  33.590  56.230  1.00  0.00           C
ATOM    988  HB1 LEU A 649      38.010  34.600  56.560  1.00  0.00           H
ATOM    989  HB2 LEU A 649      38.010  32.750  56.870  1.00  0.00           H
ATOM    990  CG  LEU A 649      36.160  33.510  56.520  1.00  0.00           C
ATOM    991  HG  LEU A 649      35.650  34.300  55.920  1.00  0.00           H
ATOM    992  CD1 LEU A 649      35.610  32.140  56.120  1.00  0.00           C
ATOM    993 HD11 LEU A 649      34.490  32.210  56.130  1.00  0.00           H
ATOM    994 HD12 LEU A 649      36.060  31.330  56.720  1.00  0.00           H
ATOM    995 HD13 LEU A 649      35.950  31.950  55.080  1.00  0.00           H
ATOM    996  CD2 LEU A 649      35.960  33.740  58.020  1.00  0.00           C
ATOM    997 HD21 LEU A 649      36.490  34.630  58.440  1.00  0.00           H
ATOM    998 HD22 LEU A 649      36.370  32.860  58.540  1.00  0.00           H
ATOM    999 HD23 LEU A 649      34.860  33.760  58.170  1.00  0.00           H
ATOM   1000  C   LEU A 649      37.540  34.160  53.750  1.00  0.00           C
ATOM   1001  O   LEU A 649      36.640  33.760  53.090  1.00  0.00           O
ATOM   1002  N   THR A 650      38.010  35.370  53.460  1.00  0.00           N
ATOM   1003  HN  THR A 650      38.690  35.740  54.090  1.00  0.00           H
ATOM   1004  CA  THR A 650      37.550  36.140  52.310  1.00  0.00           C
ATOM   1005  HA  THR A 650      36.470  36.190  52.320  1.00  0.00           H
ATOM   1006  CB  THR A 650      38.240  37.520  52.300  1.00  0.00           C
ATOM   1007  HB  THR A 650      39.300  37.320  52.080  1.00  0.00           H
ATOM   1008  OG1 THR A 650      38.060  38.230  53.580  1.00  0.00           O
ATOM   1009  HG1 THR A 650      38.650  37.870  54.240  1.00  0.00           H
ATOM   1010  CG2 THR A 650      37.610  38.480  51.240  1.00  0.00           C
ATOM   1011 HG21 THR A 650      36.570  38.780  51.470  1.00  0.00           H
ATOM   1012 HG22 THR A 650      37.770  38.180  50.180  1.00  0.00           H
ATOM   1013 HG23 THR A 650      38.190  39.430  51.330  1.00  0.00           H
ATOM   1014  C   THR A 650      37.910  35.430  51.010  1.00  0.00           C
ATOM   1015  O   THR A 650      37.130  35.290  50.070  1.00  0.00           O
ATOM   1016  N   GLY A 651      39.160  34.930  51.010  1.00  0.00           N
ATOM   1017  HN  GLY A 651      39.790  34.900  51.790  1.00  0.00           H
ATOM   1018  CA  GLY A 651      39.730  34.230  49.910  1.00  0.00           C
ATOM   1019  HA1 GLY A 651      40.600  33.800  50.400  1.00  0.00           H
ATOM   1020  HA2 GLY A 651      39.900  35.000  49.170  1.00  0.00           H
ATOM   1021  C   GLY A 651      39.040  33.020  49.330  1.00  0.00           C
ATOM   1022  O   GLY A 651      38.870  32.970  48.090  1.00  0.00           O
ATOM   1023  N   ILE A 652      38.640  32.070  50.160  1.00  0.00           N
ATOM   1024  HN  ILE A 652      38.810  32.080  51.140  1.00  0.00           H
ATOM   1025  CA  ILE A 652      37.980  30.850  49.730  1.00  0.00           C
ATOM   1026  HA  ILE A 652      38.570  30.480  48.910  1.00  0.00           H
ATOM   1027  CB  ILE A 652      37.830  29.720  50.810  1.00  0.00           C
ATOM   1028  HB  ILE A 652      37.450  30.090  51.790  1.00  0.00           H
ATOM   1029  CG2 ILE A 652      37.050  28.560  50.310  1.00  0.00           C
ATOM   1030 HG21 ILE A 652      37.360  28.150  49.330  1.00  0.00           H
ATOM   1031 HG22 ILE A 652      35.950  28.650  50.230  1.00  0.00           H
ATOM   1032 HG23 ILE A 652      37.270  27.720  50.990  1.00  0.00           H
ATOM   1033  CG1 ILE A 652      39.270  29.290  51.300  1.00  0.00           C
ATOM   1034 HG11 ILE A 652      39.940  30.170  51.370  1.00  0.00           H
ATOM   1035 HG12 ILE A 652      39.770  28.650  50.540  1.00  0.00           H
ATOM   1036  CD  ILE A 652      39.370  28.560  52.630  1.00  0.00           C
ATOM   1037  HD1 ILE A 652      39.380  29.280  53.470  1.00  0.00           H
ATOM   1038  HD2 ILE A 652      40.290  27.940  52.690  1.00  0.00           H
ATOM   1039  HD3 ILE A 652      38.500  27.890  52.780  1.00  0.00           H
ATOM   1040  C   ILE A 652      36.650  31.160  49.070  1.00  0.00           C
ATOM   1041  O   ILE A 652      36.450  30.630  47.990  1.00  0.00           O
ATOM   1042  N   ALA A 653      35.850  32.090  49.630  1.00  0.00           N
ATOM   1043  HN  ALA A 653      35.940  32.570  50.500  1.00  0.00           H
ATOM   1044  CA  ALA A 653      34.590  32.590  49.000  1.00  0.00           C
ATOM   1045  HA  ALA A 653      33.950  31.730  48.900  1.00  0.00           H
ATOM   1046  CB  ALA A 653      33.860  33.630  49.830  1.00  0.00           C
ATOM   1047  HB1 ALA A 653      33.700  33.230  50.860  1.00  0.00           H
ATOM   1048  HB2 ALA A 653      32.890  33.890  49.380  1.00  0.00           H
ATOM   1049  HB3 ALA A 653      34.390  34.580  50.000  1.00  0.00           H
ATOM   1050  C   ALA A 653      34.850  33.210  47.560  1.00  0.00           C
ATOM   1051  O   ALA A 653      34.120  32.930  46.620  1.00  0.00           O
ATOM   1052  N   TYR A 654      35.920  34.060  47.400  1.00  0.00           N
ATOM   1053  HN  TYR A 654      36.430  34.210  48.240  1.00  0.00           H
ATOM   1054  CA  TYR A 654      36.290  34.770  46.220  1.00  0.00           C
ATOM   1055  HA  TYR A 654      35.430  35.260  45.780  1.00  0.00           H
ATOM   1056  CB  TYR A 654      37.390  35.830  46.640  1.00  0.00           C
ATOM   1057  HB1 TYR A 654      38.360  35.370  46.910  1.00  0.00           H
ATOM   1058  HB2 TYR A 654      37.000  36.310  47.580  1.00  0.00           H
ATOM   1059  CG  TYR A 654      37.600  36.830  45.600  1.00  0.00           C
ATOM   1060  CD1 TYR A 654      38.800  36.880  44.890  1.00  0.00           C
ATOM   1061  HD1 TYR A 654      39.520  36.110  45.130  1.00  0.00           H
ATOM   1062  CE1 TYR A 654      39.030  37.960  43.940  1.00  0.00           C
ATOM   1063  HE1 TYR A 654      39.920  38.040  43.330  1.00  0.00           H
ATOM   1064  CZ  TYR A 654      38.010  38.890  43.730  1.00  0.00           C
ATOM   1065  OH  TYR A 654      38.190  39.950  42.820  1.00  0.00           O
ATOM   1066  HH  TYR A 654      39.090  39.910  42.480  1.00  0.00           H
ATOM   1067  CD2 TYR A 654      36.670  37.860  45.500  1.00  0.00           C
ATOM   1068  HD2 TYR A 654      35.800  37.850  46.150  1.00  0.00           H
ATOM   1069  CE2 TYR A 654      36.880  38.890  44.590  1.00  0.00           C
ATOM   1070  HE2 TYR A 654      36.180  39.710  44.500  1.00  0.00           H
ATOM   1071  C   TYR A 654      36.800  33.760  45.140  1.00  0.00           C
ATOM   1072  O   TYR A 654      36.580  33.900  43.950  1.00  0.00           O
ATOM   1073  N   SER A 655      37.620  32.780  45.580  1.00  0.00           N
ATOM   1074  HN  SER A 655      37.950  32.660  46.510  1.00  0.00           H
ATOM   1075  CA  SER A 655      38.380  32.060  44.630  1.00  0.00           C
ATOM   1076  HA  SER A 655      38.390  32.470  43.620  1.00  0.00           H
ATOM   1077  CB  SER A 655      39.860  31.850  45.070  1.00  0.00           C
ATOM   1078  HB1 SER A 655      40.410  32.810  45.080  1.00  0.00           H
ATOM   1079  HB2 SER A 655      40.330  31.200  44.310  1.00  0.00           H
ATOM   1080  OG  SER A 655      40.000  31.360  46.400  1.00  0.00           O
ATOM   1081  HG1 SER A 655      39.510  31.870  47.050  1.00  0.00           H
ATOM   1082  C   SER A 655      37.800  30.680  44.400  1.00  0.00           C
ATOM   1083  O   SER A 655      37.780  30.150  43.250  1.00  0.00           O
ATOM   1084  N   LEU A 656      37.200  30.040  45.450  1.00  0.00           N
ATOM   1085  HN  LEU A 656      37.290  30.270  46.410  1.00  0.00           H
ATOM   1086  CA  LEU A 656      36.490  28.800  45.260  1.00  0.00           C
ATOM   1087  HA  LEU A 656      37.080  28.080  44.710  1.00  0.00           H
ATOM   1088  CB  LEU A 656      36.210  28.000  46.570  1.00  0.00           C
ATOM   1089  HB1 LEU A 656      35.570  28.610  47.220  1.00  0.00           H
ATOM   1090  HB2 LEU A 656      37.200  27.800  47.020  1.00  0.00           H
ATOM   1091  CG  LEU A 656      35.460  26.720  46.460  1.00  0.00           C
ATOM   1092  HG  LEU A 656      34.500  26.930  45.950  1.00  0.00           H
ATOM   1093  CD1 LEU A 656      36.300  25.720  45.600  1.00  0.00           C
ATOM   1094 HD11 LEU A 656      36.480  26.090  44.560  1.00  0.00           H
ATOM   1095 HD12 LEU A 656      35.900  24.690  45.590  1.00  0.00           H
ATOM   1096 HD13 LEU A 656      37.320  25.700  46.060  1.00  0.00           H
ATOM   1097  CD2 LEU A 656      35.090  26.160  47.870  1.00  0.00           C
ATOM   1098 HD21 LEU A 656      34.600  27.000  48.420  1.00  0.00           H
ATOM   1099 HD22 LEU A 656      35.970  25.810  48.450  1.00  0.00           H
ATOM   1100 HD23 LEU A 656      34.460  25.260  47.710  1.00  0.00           H
ATOM   1101  C   LEU A 656      35.220  28.910  44.300  1.00  0.00           C
ATOM   1102  O   LEU A 656      34.970  28.100  43.440  1.00  0.00           O
ATOM   1103  N   PHE A 657      34.460  30.040  44.500  1.00  0.00           N
ATOM   1104  HN  PHE A 657      34.660  30.740  45.170  1.00  0.00           H
ATOM   1105  CA  PHE A 657      33.240  30.370  43.860  1.00  0.00           C
ATOM   1106  HA  PHE A 657      32.750  29.460  43.530  1.00  0.00           H
ATOM   1107  CB  PHE A 657      32.240  31.100  44.830  1.00  0.00           C
ATOM   1108  HB1 PHE A 657      31.320  31.180  44.210  1.00  0.00           H
ATOM   1109  HB2 PHE A 657      32.570  32.140  45.070  1.00  0.00           H
ATOM   1110  CG  PHE A 657      31.900  30.300  46.050  1.00  0.00           C
ATOM   1111  CD1 PHE A 657      31.780  28.870  46.080  1.00  0.00           C
ATOM   1112  HD1 PHE A 657      31.900  28.240  45.200  1.00  0.00           H
ATOM   1113  CE1 PHE A 657      31.600  28.230  47.360  1.00  0.00           C
ATOM   1114  HE1 PHE A 657      31.540  27.150  47.410  1.00  0.00           H
ATOM   1115  CZ  PHE A 657      31.460  29.020  48.540  1.00  0.00           C
ATOM   1116  HZ  PHE A 657      31.320  28.550  49.510  1.00  0.00           H
ATOM   1117  CD2 PHE A 657      31.700  31.030  47.210  1.00  0.00           C
ATOM   1118  HD2 PHE A 657      31.830  32.100  47.220  1.00  0.00           H
ATOM   1119  CE2 PHE A 657      31.510  30.420  48.430  1.00  0.00           C
ATOM   1120  HE2 PHE A 657      31.410  31.040  49.300  1.00  0.00           H
ATOM   1121  C   PHE A 657      33.500  31.140  42.630  1.00  0.00           C
ATOM   1122  O   PHE A 657      32.620  31.250  41.780  1.00  0.00           O
ATOM   1123  N   ALA A 658      34.810  31.650  42.470  1.00  0.00           N
ATOM   1124  HN  ALA A 658      35.360  31.580  43.290  1.00  0.00           H
ATOM   1125  CA  ALA A 658      35.340  32.180  41.280  1.00  0.00           C
ATOM   1126  HA  ALA A 658      36.390  32.260  41.510  1.00  0.00           H
ATOM   1127  CB  ALA A 658      35.200  31.270  40.050  1.00  0.00           C
ATOM   1128  HB1 ALA A 658      34.190  30.820  39.940  1.00  0.00           H
ATOM   1129  HB2 ALA A 658      35.940  30.460  40.210  1.00  0.00           H
ATOM   1130  HB3 ALA A 658      35.480  31.780  39.100  1.00  0.00           H
ATOM   1131  C   ALA A 658      34.780  33.630  40.870  1.00  0.00           C
ATOM   1132  O   ALA A 658      34.230  33.850  39.770  1.00  0.00           O
ATOM   1133  N   GLY A 659      34.970  34.660  41.730  1.00  0.00           N
ATOM   1134  HN  GLY A 659      35.510  34.400  42.530  1.00  0.00           H
ATOM   1135  CA  GLY A 659      34.520  36.000  41.530  1.00  0.00           C
ATOM   1136  HA1 GLY A 659      34.650  36.550  42.460  1.00  0.00           H
ATOM   1137  HA2 GLY A 659      33.570  36.010  41.030  1.00  0.00           H
ATOM   1138  C   GLY A 659      35.450  36.740  40.580  1.00  0.00           C
ATOM   1139  O   GLY A 659      35.040  37.530  39.730  1.00  0.00           O
ATOM   1140  N   GLN A 660      36.710  36.450  40.700  1.00  0.00           N
ATOM   1141  HN  GLN A 660      36.940  35.770  41.400  1.00  0.00           H
ATOM   1142  CA  GLN A 660      37.780  36.830  39.780  1.00  0.00           C
ATOM   1143  HA  GLN A 660      37.580  36.390  38.820  1.00  0.00           H
ATOM   1144  CB  GLN A 660      38.030  38.400  39.650  1.00  0.00           C
ATOM   1145  HB1 GLN A 660      38.400  38.850  40.600  1.00  0.00           H
ATOM   1146  HB2 GLN A 660      37.120  38.910  39.300  1.00  0.00           H
ATOM   1147  CG  GLN A 660      39.120  38.690  38.560  1.00  0.00           C
ATOM   1148  HG1 GLN A 660      40.120  38.700  39.060  1.00  0.00           H
ATOM   1149  HG2 GLN A 660      38.840  39.660  38.110  1.00  0.00           H
ATOM   1150  CD  GLN A 660      39.200  37.680  37.350  1.00  0.00           C
ATOM   1151  OE1 GLN A 660      39.960  36.730  37.390  1.00  0.00           O
ATOM   1152  NE2 GLN A 660      38.300  37.900  36.350  1.00  0.00           N
ATOM   1153 HE21 GLN A 660      38.380  37.360  35.530  1.00  0.00           H
ATOM   1154 HE22 GLN A 660      37.660  38.670  36.270  1.00  0.00           H
ATOM   1155  C   GLN A 660      39.100  36.200  40.360  1.00  0.00           C
ATOM   1156  O   GLN A 660      39.870  36.960  41.020  1.00  0.00           O
ATOM   1157  N   PRO A 661      39.440  34.910  40.190  1.00  0.00           N
ATOM   1158  CD  PRO A 661      38.780  33.960  39.290  1.00  0.00           C
ATOM   1159  HD1 PRO A 661      38.790  34.480  38.290  1.00  0.00           H
ATOM   1160  HD2 PRO A 661      37.760  33.730  39.670  1.00  0.00           H
ATOM   1161  CA  PRO A 661      40.540  34.300  41.000  1.00  0.00           C
ATOM   1162  HA  PRO A 661      40.550  34.690  42.000  1.00  0.00           H
ATOM   1163  CB  PRO A 661      40.340  32.770  40.730  1.00  0.00           C
ATOM   1164  HB1 PRO A 661      39.640  32.410  41.500  1.00  0.00           H
ATOM   1165  HB2 PRO A 661      41.260  32.150  40.840  1.00  0.00           H
ATOM   1166  CG  PRO A 661      39.720  32.740  39.340  1.00  0.00           C
ATOM   1167  HG1 PRO A 661      40.370  32.960  38.480  1.00  0.00           H
ATOM   1168  HG2 PRO A 661      39.160  31.800  39.130  1.00  0.00           H
ATOM   1169  C   PRO A 661      41.850  34.770  40.350  1.00  0.00           C
ATOM   1170  O   PRO A 661      42.840  34.440  40.950  1.00  0.00           O
ATOM   1171  N   LEU A 662      41.960  35.510  39.230  1.00  0.00           N
ATOM   1172  HN  LEU A 662      41.110  35.610  38.710  1.00  0.00           H
ATOM   1173  CA  LEU A 662      43.270  35.870  38.680  1.00  0.00           C
ATOM   1174  HA  LEU A 662      43.970  35.100  38.970  1.00  0.00           H
ATOM   1175  CB  LEU A 662      43.390  36.070  37.170  1.00  0.00           C
ATOM   1176  HB1 LEU A 662      44.470  36.230  36.950  1.00  0.00           H
ATOM   1177  HB2 LEU A 662      42.910  36.990  36.800  1.00  0.00           H
ATOM   1178  CG  LEU A 662      42.970  34.830  36.360  1.00  0.00           C
ATOM   1179  HG  LEU A 662      41.980  34.510  36.750  1.00  0.00           H
ATOM   1180  CD1 LEU A 662      42.820  35.120  34.870  1.00  0.00           C
ATOM   1181 HD11 LEU A 662      43.780  35.470  34.420  1.00  0.00           H
ATOM   1182 HD12 LEU A 662      42.060  35.920  34.720  1.00  0.00           H
ATOM   1183 HD13 LEU A 662      42.430  34.270  34.270  1.00  0.00           H
ATOM   1184  CD2 LEU A 662      43.880  33.590  36.630  1.00  0.00           C
ATOM   1185 HD21 LEU A 662      43.440  32.700  36.120  1.00  0.00           H
ATOM   1186 HD22 LEU A 662      44.070  33.450  37.720  1.00  0.00           H
ATOM   1187 HD23 LEU A 662      44.870  33.830  36.200  1.00  0.00           H
ATOM   1188  C   LEU A 662      43.690  37.140  39.510  1.00  0.00           C
ATOM   1189  O   LEU A 662      44.840  37.360  39.710  1.00  0.00           O
ATOM   1190  N   THR A 663      42.770  37.890  40.090  1.00  0.00           N
ATOM   1191  HN  THR A 663      41.810  37.650  40.020  1.00  0.00           H
ATOM   1192  CA  THR A 663      43.050  38.980  41.050  1.00  0.00           C
ATOM   1193  HA  THR A 663      44.010  39.370  40.720  1.00  0.00           H
ATOM   1194  CB  THR A 663      42.010  40.090  41.260  1.00  0.00           C
ATOM   1195  HB  THR A 663      42.200  40.670  42.190  1.00  0.00           H
ATOM   1196  OG1 THR A 663      40.670  39.630  41.480  1.00  0.00           O
ATOM   1197  HG1 THR A 663      40.760  38.680  41.520  1.00  0.00           H
ATOM   1198  CG2 THR A 663      41.950  41.010  40.100  1.00  0.00           C
ATOM   1199 HG21 THR A 663      41.140  41.760  40.200  1.00  0.00           H
ATOM   1200 HG22 THR A 663      41.870  40.390  39.180  1.00  0.00           H
ATOM   1201 HG23 THR A 663      42.970  41.460  40.130  1.00  0.00           H
ATOM   1202  C   THR A 663      43.380  38.360  42.450  1.00  0.00           C
ATOM   1203  O   THR A 663      42.500  37.670  42.910  1.00  0.00           O
ATOM   1204  N   ILE A 664      44.550  38.680  43.030  1.00  0.00           N
ATOM   1205  HN  ILE A 664      45.250  39.200  42.560  1.00  0.00           H
ATOM   1206  CA  ILE A 664      44.810  38.260  44.410  1.00  0.00           C
ATOM   1207  HA  ILE A 664      44.100  37.530  44.730  1.00  0.00           H
ATOM   1208  CB  ILE A 664      46.220  37.730  44.640  1.00  0.00           C
ATOM   1209  HB  ILE A 664      46.860  38.640  44.490  1.00  0.00           H
ATOM   1210  CG2 ILE A 664      46.460  37.180  46.060  1.00  0.00           C
ATOM   1211 HG21 ILE A 664      45.500  36.800  46.470  1.00  0.00           H
ATOM   1212 HG22 ILE A 664      46.920  37.890  46.770  1.00  0.00           H
ATOM   1213 HG23 ILE A 664      47.190  36.370  45.880  1.00  0.00           H
ATOM   1214  CG1 ILE A 664      46.480  36.580  43.670  1.00  0.00           C
ATOM   1215 HG11 ILE A 664      47.570  36.420  43.860  1.00  0.00           H
ATOM   1216 HG12 ILE A 664      46.360  36.800  42.590  1.00  0.00           H
ATOM   1217  CD  ILE A 664      45.560  35.390  43.950  1.00  0.00           C
ATOM   1218  HD1 ILE A 664      45.510  35.120  45.030  1.00  0.00           H
ATOM   1219  HD2 ILE A 664      45.910  34.470  43.440  1.00  0.00           H
ATOM   1220  HD3 ILE A 664      44.540  35.580  43.560  1.00  0.00           H
ATOM   1221  C   ILE A 664      44.590  39.320  45.420  1.00  0.00           C
ATOM   1222  O   ILE A 664      44.980  40.460  45.170  1.00  0.00           O
ATOM   1223  N   LEU A 665      43.770  39.050  46.510  1.00  0.00           N
ATOM   1224  HN  LEU A 665      43.270  38.200  46.630  1.00  0.00           H
ATOM   1225  CA  LEU A 665      43.450  40.120  47.390  1.00  0.00           C
ATOM   1226  HA  LEU A 665      43.130  41.010  46.870  1.00  0.00           H
ATOM   1227  CB  LEU A 665      42.200  39.530  48.240  1.00  0.00           C
ATOM   1228  HB1 LEU A 665      41.730  40.440  48.670  1.00  0.00           H
ATOM   1229  HB2 LEU A 665      42.620  38.840  49.010  1.00  0.00           H
ATOM   1230  CG  LEU A 665      41.040  38.920  47.460  1.00  0.00           C
ATOM   1231  HG  LEU A 665      41.310  38.130  46.730  1.00  0.00           H
ATOM   1232  CD1 LEU A 665      40.050  38.340  48.530  1.00  0.00           C
ATOM   1233 HD11 LEU A 665      39.220  37.860  47.960  1.00  0.00           H
ATOM   1234 HD12 LEU A 665      39.660  39.180  49.130  1.00  0.00           H
ATOM   1235 HD13 LEU A 665      40.420  37.590  49.250  1.00  0.00           H
ATOM   1236  CD2 LEU A 665      40.320  40.020  46.660  1.00  0.00           C
ATOM   1237 HD21 LEU A 665      39.370  39.620  46.230  1.00  0.00           H
ATOM   1238 HD22 LEU A 665      40.960  40.450  45.850  1.00  0.00           H
ATOM   1239 HD23 LEU A 665      40.200  40.850  47.400  1.00  0.00           H
ATOM   1240  C   LEU A 665      44.660  40.410  48.300  1.00  0.00           C
ATOM   1241  O   LEU A 665      45.460  39.490  48.420  1.00  0.00           O
ATOM   1242  N   GLY A 666      44.820  41.650  48.850  1.00  0.00           N
ATOM   1243  HN  GLY A 666      44.230  42.440  48.690  1.00  0.00           H
ATOM   1244  CA  GLY A 666      46.110  41.900  49.530  1.00  0.00           C
ATOM   1245  HA1 GLY A 666      46.940  41.990  48.850  1.00  0.00           H
ATOM   1246  HA2 GLY A 666      46.320  41.180  50.300  1.00  0.00           H
ATOM   1247  C   GLY A 666      46.040  43.180  50.270  1.00  0.00           C
ATOM   1248  O   GLY A 666      45.010  43.650  50.720  1.00  0.00           O
ATOM   1249  N   SER A 667      47.160  43.920  50.470  1.00  0.00           N
ATOM   1250  HN  SER A 667      48.090  43.580  50.310  1.00  0.00           H
ATOM   1251  CA  SER A 667      47.140  45.130  51.270  1.00  0.00           C
ATOM   1252  HA  SER A 667      46.560  44.810  52.120  1.00  0.00           H
ATOM   1253  CB  SER A 667      48.550  45.500  51.700  1.00  0.00           C
ATOM   1254  HB1 SER A 667      48.830  44.740  52.470  1.00  0.00           H
ATOM   1255  HB2 SER A 667      48.650  46.440  52.290  1.00  0.00           H
ATOM   1256  OG  SER A 667      49.470  45.330  50.630  1.00  0.00           O
ATOM   1257  HG1 SER A 667      49.350  46.060  50.030  1.00  0.00           H
ATOM   1258  C   SER A 667      46.400  46.310  50.660  1.00  0.00           C
ATOM   1259  O   SER A 667      46.350  46.420  49.420  1.00  0.00           O
ATOM   1260  N   THR A 668      45.840  47.210  51.480  1.00  0.00           N
ATOM   1261  HN  THR A 668      45.960  47.310  52.470  1.00  0.00           H
ATOM   1262  CA  THR A 668      44.980  48.330  50.990  1.00  0.00           C
ATOM   1263  HA  THR A 668      45.230  48.520  49.960  1.00  0.00           H
ATOM   1264  CB  THR A 668      43.470  48.120  51.050  1.00  0.00           C
ATOM   1265  HB  THR A 668      43.190  47.730  50.040  1.00  0.00           H
ATOM   1266  OG1 THR A 668      42.720  49.270  51.450  1.00  0.00           O
ATOM   1267  HG1 THR A 668      42.080  49.330  50.740  1.00  0.00           H
ATOM   1268  CG2 THR A 668      43.060  46.980  52.010  1.00  0.00           C
ATOM   1269 HG21 THR A 668      41.960  46.950  52.140  1.00  0.00           H
ATOM   1270 HG22 THR A 668      43.620  47.190  52.940  1.00  0.00           H
ATOM   1271 HG23 THR A 668      43.370  45.990  51.610  1.00  0.00           H
ATOM   1272  C   THR A 668      45.440  49.610  51.670  1.00  0.00           C
ATOM   1273  O   THR A 668      45.540  49.660  52.910  1.00  0.00           O
ATOM   1274  N   GLY A 669      45.730  50.680  50.900  1.00  0.00           N
ATOM   1275  HN  GLY A 669      45.910  50.560  49.920  1.00  0.00           H
ATOM   1276  CA  GLY A 669      45.960  52.060  51.460  1.00  0.00           C
ATOM   1277  HA1 GLY A 669      46.350  52.780  50.750  1.00  0.00           H
ATOM   1278  HA2 GLY A 669      46.660  51.930  52.260  1.00  0.00           H
ATOM   1279  C   GLY A 669      44.760  52.600  52.290  1.00  0.00           C
ATOM   1280  O   GLY A 669      44.820  52.820  53.530  1.00  0.00           O
ATOM   1281  N   PRO A 670      43.620  52.780  51.600  1.00  0.00           N
ATOM   1282  CD  PRO A 670      43.580  52.770  50.140  1.00  0.00           C
ATOM   1283  HD1 PRO A 670      43.740  51.780  49.650  1.00  0.00           H
ATOM   1284  HD2 PRO A 670      44.430  53.340  49.730  1.00  0.00           H
ATOM   1285  CA  PRO A 670      42.390  53.380  52.120  1.00  0.00           C
ATOM   1286  HA  PRO A 670      42.660  54.390  52.380  1.00  0.00           H
ATOM   1287  CB  PRO A 670      41.380  53.200  50.950  1.00  0.00           C
ATOM   1288  HB1 PRO A 670      40.490  53.860  50.980  1.00  0.00           H
ATOM   1289  HB2 PRO A 670      41.040  52.140  50.960  1.00  0.00           H
ATOM   1290  CG  PRO A 670      42.300  53.450  49.740  1.00  0.00           C
ATOM   1291  HG1 PRO A 670      41.930  53.010  48.790  1.00  0.00           H
ATOM   1292  HG2 PRO A 670      42.560  54.520  49.620  1.00  0.00           H
ATOM   1293  C   PRO A 670      41.790  52.760  53.430  1.00  0.00           C
ATOM   1294  O   PRO A 670      41.540  53.470  54.390  1.00  0.00           O
ATOM   1295  N   VAL A 671      41.720  51.410  53.460  1.00  0.00           N
ATOM   1296  HN  VAL A 671      42.120  50.910  52.700  1.00  0.00           H
ATOM   1297  CA  VAL A 671      41.330  50.660  54.670  1.00  0.00           C
ATOM   1298  HA  VAL A 671      40.390  51.060  55.000  1.00  0.00           H
ATOM   1299  CB  VAL A 671      41.260  49.170  54.380  1.00  0.00           C
ATOM   1300  HB  VAL A 671      42.180  48.820  53.850  1.00  0.00           H
ATOM   1301  CG1 VAL A 671      41.010  48.210  55.610  1.00  0.00           C
ATOM   1302 HG11 VAL A 671      40.690  47.230  55.190  1.00  0.00           H
ATOM   1303 HG12 VAL A 671      40.140  48.560  56.220  1.00  0.00           H
ATOM   1304 HG13 VAL A 671      41.890  48.080  56.280  1.00  0.00           H
ATOM   1305  CG2 VAL A 671      40.100  48.900  53.430  1.00  0.00           C
ATOM   1306 HG21 VAL A 671      40.120  47.910  52.930  1.00  0.00           H
ATOM   1307 HG22 VAL A 671      40.270  49.620  52.600  1.00  0.00           H
ATOM   1308 HG23 VAL A 671      39.090  49.160  53.790  1.00  0.00           H
ATOM   1309  C   VAL A 671      42.310  51.020  55.820  1.00  0.00           C
ATOM   1310  O   VAL A 671      41.860  51.430  56.880  1.00  0.00           O
ATOM   1311  N   LEU A 672      43.650  51.000  55.640  1.00  0.00           N
ATOM   1312  HN  LEU A 672      44.100  50.730  54.790  1.00  0.00           H
ATOM   1313  CA  LEU A 672      44.590  51.180  56.720  1.00  0.00           C
ATOM   1314  HA  LEU A 672      44.490  50.470  57.530  1.00  0.00           H
ATOM   1315  CB  LEU A 672      46.050  50.920  56.130  1.00  0.00           C
ATOM   1316  HB1 LEU A 672      46.170  51.610  55.270  1.00  0.00           H
ATOM   1317  HB2 LEU A 672      45.890  49.840  55.880  1.00  0.00           H
ATOM   1318  CG  LEU A 672      47.270  51.030  57.000  1.00  0.00           C
ATOM   1319  HG  LEU A 672      47.340  52.100  57.320  1.00  0.00           H
ATOM   1320  CD1 LEU A 672      47.350  50.060  58.270  1.00  0.00           C
ATOM   1321 HD11 LEU A 672      46.560  50.290  59.010  1.00  0.00           H
ATOM   1322 HD12 LEU A 672      48.310  50.430  58.690  1.00  0.00           H
ATOM   1323 HD13 LEU A 672      47.490  48.970  58.090  1.00  0.00           H
ATOM   1324  CD2 LEU A 672      48.480  50.730  56.110  1.00  0.00           C
ATOM   1325 HD21 LEU A 672      49.380  50.930  56.730  1.00  0.00           H
ATOM   1326 HD22 LEU A 672      48.590  51.330  55.180  1.00  0.00           H
ATOM   1327 HD23 LEU A 672      48.460  49.660  55.820  1.00  0.00           H
ATOM   1328  C   LEU A 672      44.540  52.560  57.310  1.00  0.00           C
ATOM   1329  O   LEU A 672      44.670  52.810  58.510  1.00  0.00           O
ATOM   1330  N   VAL A 673      44.380  53.510  56.310  1.00  0.00           N
ATOM   1331  HN  VAL A 673      44.290  53.140  55.380  1.00  0.00           H
ATOM   1332  CA  VAL A 673      44.210  54.990  56.550  1.00  0.00           C
ATOM   1333  HA  VAL A 673      44.890  55.260  57.330  1.00  0.00           H
ATOM   1334  CB  VAL A 673      44.420  55.770  55.210  1.00  0.00           C
ATOM   1335  HB  VAL A 673      43.960  55.300  54.320  1.00  0.00           H
ATOM   1336  CG1 VAL A 673      43.750  57.170  55.230  1.00  0.00           C
ATOM   1337 HG11 VAL A 673      44.100  57.720  54.330  1.00  0.00           H
ATOM   1338 HG12 VAL A 673      44.100  57.710  56.140  1.00  0.00           H
ATOM   1339 HG13 VAL A 673      42.660  57.010  55.030  1.00  0.00           H
ATOM   1340  CG2 VAL A 673      45.980  55.780  54.930  1.00  0.00           C
ATOM   1341 HG21 VAL A 673      46.530  56.290  55.760  1.00  0.00           H
ATOM   1342 HG22 VAL A 673      46.120  56.470  54.060  1.00  0.00           H
ATOM   1343 HG23 VAL A 673      46.360  54.750  54.790  1.00  0.00           H
ATOM   1344  C   VAL A 673      42.880  55.280  57.240  1.00  0.00           C
ATOM   1345  O   VAL A 673      42.690  55.920  58.300  1.00  0.00           O
ATOM   1346  N   PHE A 674      41.740  54.720  56.760  1.00  0.00           N
ATOM   1347  HN  PHE A 674      41.860  54.200  55.930  1.00  0.00           H
ATOM   1348  CA  PHE A 674      40.390  54.940  57.210  1.00  0.00           C
ATOM   1349  HA  PHE A 674      40.370  55.990  57.440  1.00  0.00           H
ATOM   1350  CB  PHE A 674      39.240  54.700  56.190  1.00  0.00           C
ATOM   1351  HB1 PHE A 674      39.180  53.670  55.770  1.00  0.00           H
ATOM   1352  HB2 PHE A 674      39.450  55.250  55.250  1.00  0.00           H
ATOM   1353  CG  PHE A 674      37.880  54.860  56.690  1.00  0.00           C
ATOM   1354  CD1 PHE A 674      37.220  56.160  56.590  1.00  0.00           C
ATOM   1355  HD1 PHE A 674      37.730  56.940  56.050  1.00  0.00           H
ATOM   1356  CE1 PHE A 674      36.000  56.430  57.180  1.00  0.00           C
ATOM   1357  HE1 PHE A 674      35.510  57.400  57.180  1.00  0.00           H
ATOM   1358  CZ  PHE A 674      35.290  55.340  57.780  1.00  0.00           C
ATOM   1359  HZ  PHE A 674      34.400  55.530  58.350  1.00  0.00           H
ATOM   1360  CD2 PHE A 674      37.190  53.870  57.410  1.00  0.00           C
ATOM   1361  HD2 PHE A 674      37.710  52.950  57.640  1.00  0.00           H
ATOM   1362  CE2 PHE A 674      35.930  54.080  57.960  1.00  0.00           C
ATOM   1363  HE2 PHE A 674      35.450  53.390  58.630  1.00  0.00           H
ATOM   1364  C   PHE A 674      40.160  54.340  58.570  1.00  0.00           C
ATOM   1365  O   PHE A 674      39.650  54.970  59.520  1.00  0.00           O
ATOM   1366  N   GLU A 675      40.640  53.060  58.910  1.00  0.00           N
ATOM   1367  HN  GLU A 675      41.080  52.520  58.210  1.00  0.00           H
ATOM   1368  CA  GLU A 675      40.740  52.470  60.240  1.00  0.00           C
ATOM   1369  HA  GLU A 675      39.780  52.160  60.620  1.00  0.00           H
ATOM   1370  CB  GLU A 675      41.490  51.140  60.160  1.00  0.00           C
ATOM   1371  HB1 GLU A 675      41.800  50.720  61.140  1.00  0.00           H
ATOM   1372  HB2 GLU A 675      42.420  51.430  59.620  1.00  0.00           H
ATOM   1373  CG  GLU A 675      40.800  49.970  59.280  1.00  0.00           C
ATOM   1374  HG1 GLU A 675      41.620  49.520  58.690  1.00  0.00           H
ATOM   1375  HG2 GLU A 675      39.990  50.420  58.660  1.00  0.00           H
ATOM   1376  CD  GLU A 675      40.110  48.980  60.160  1.00  0.00           C
ATOM   1377  OE1 GLU A 675      40.220  47.730  59.920  1.00  0.00           O
ATOM   1378  OE2 GLU A 675      39.430  49.420  61.130  1.00  0.00           O
ATOM   1379  C   GLU A 675      41.410  53.300  61.300  1.00  0.00           C
ATOM   1380  O   GLU A 675      40.800  53.490  62.370  1.00  0.00           O
ATOM   1381  N   LYS A 676      42.620  53.870  61.010  1.00  0.00           N
ATOM   1382  HN  LYS A 676      42.970  53.650  60.110  1.00  0.00           H
ATOM   1383  CA  LYS A 676      43.270  54.790  61.900  1.00  0.00           C
ATOM   1384  HA  LYS A 676      43.350  54.260  62.840  1.00  0.00           H
ATOM   1385  CB  LYS A 676      44.640  55.170  61.260  1.00  0.00           C
ATOM   1386  HB1 LYS A 676      44.450  55.710  60.320  1.00  0.00           H
ATOM   1387  HB2 LYS A 676      45.120  54.230  60.890  1.00  0.00           H
ATOM   1388  CG  LYS A 676      45.620  55.950  62.100  1.00  0.00           C
ATOM   1389  HG1 LYS A 676      45.710  55.470  63.100  1.00  0.00           H
ATOM   1390  HG2 LYS A 676      45.270  56.990  62.310  1.00  0.00           H
ATOM   1391  CD  LYS A 676      47.030  55.930  61.480  1.00  0.00           C
ATOM   1392  HD1 LYS A 676      46.920  56.370  60.460  1.00  0.00           H
ATOM   1393  HD2 LYS A 676      47.270  54.890  61.210  1.00  0.00           H
ATOM   1394  CE  LYS A 676      48.110  56.660  62.240  1.00  0.00           C
ATOM   1395  HE1 LYS A 676      48.090  56.110  63.200  1.00  0.00           H
ATOM   1396  HE2 LYS A 676      47.910  57.740  62.300  1.00  0.00           H
ATOM   1397  NZ  LYS A 676      49.440  56.460  61.640  1.00  0.00           N
ATOM   1398  HZ1 LYS A 676      49.940  55.740  62.220  1.00  0.00           H
ATOM   1399  HZ2 LYS A 676      50.090  57.270  61.660  1.00  0.00           H
ATOM   1400  HZ3 LYS A 676      49.400  56.140  60.650  1.00  0.00           H
ATOM   1401  C   LYS A 676      42.520  56.100  62.250  1.00  0.00           C
ATOM   1402  O   LYS A 676      42.440  56.520  63.370  1.00  0.00           O
ATOM   1403  N   ILE A 677      41.920  56.810  61.210  1.00  0.00           N
ATOM   1404  HN  ILE A 677      42.050  56.490  60.270  1.00  0.00           H
ATOM   1405  CA  ILE A 677      41.060  57.960  61.400  1.00  0.00           C
ATOM   1406  HA  ILE A 677      41.600  58.640  62.030  1.00  0.00           H
ATOM   1407  CB  ILE A 677      40.770  58.630  60.020  1.00  0.00           C
ATOM   1408  HB  ILE A 677      40.320  57.860  59.350  1.00  0.00           H
ATOM   1409  CG2 ILE A 677      39.760  59.780  60.360  1.00  0.00           C
ATOM   1410 HG21 ILE A 677      39.510  60.230  59.380  1.00  0.00           H
ATOM   1411 HG22 ILE A 677      40.140  60.510  61.100  1.00  0.00           H
ATOM   1412 HG23 ILE A 677      38.780  59.450  60.770  1.00  0.00           H
ATOM   1413  CG1 ILE A 677      42.010  59.060  59.210  1.00  0.00           C
ATOM   1414 HG11 ILE A 677      42.880  58.400  59.420  1.00  0.00           H
ATOM   1415 HG12 ILE A 677      42.370  60.080  59.490  1.00  0.00           H
ATOM   1416  CD  ILE A 677      41.780  59.090  57.650  1.00  0.00           C
ATOM   1417  HD1 ILE A 677      41.090  59.950  57.460  1.00  0.00           H
ATOM   1418  HD2 ILE A 677      41.350  58.130  57.310  1.00  0.00           H
ATOM   1419  HD3 ILE A 677      42.740  59.250  57.140  1.00  0.00           H
ATOM   1420  C   ILE A 677      39.840  57.590  62.100  1.00  0.00           C
ATOM   1421  O   ILE A 677      39.380  58.310  63.010  1.00  0.00           O
ATOM   1422  N   LEU A 678      39.260  56.400  61.860  1.00  0.00           N
ATOM   1423  HN  LEU A 678      39.700  55.780  61.220  1.00  0.00           H
ATOM   1424  CA  LEU A 678      38.140  55.960  62.740  1.00  0.00           C
ATOM   1425  HA  LEU A 678      37.460  56.780  62.610  1.00  0.00           H
ATOM   1426  CB  LEU A 678      37.520  54.680  62.100  1.00  0.00           C
ATOM   1427  HB1 LEU A 678      38.170  53.770  62.150  1.00  0.00           H
ATOM   1428  HB2 LEU A 678      37.390  54.840  61.000  1.00  0.00           H
ATOM   1429  CG  LEU A 678      36.180  54.250  62.700  1.00  0.00           C
ATOM   1430  HG  LEU A 678      36.400  54.130  63.790  1.00  0.00           H
ATOM   1431  CD1 LEU A 678      34.980  55.230  62.680  1.00  0.00           C
ATOM   1432 HD11 LEU A 678      34.850  55.470  61.610  1.00  0.00           H
ATOM   1433 HD12 LEU A 678      35.240  56.190  63.190  1.00  0.00           H
ATOM   1434 HD13 LEU A 678      34.040  54.820  63.140  1.00  0.00           H
ATOM   1435  CD2 LEU A 678      35.710  52.920  62.130  1.00  0.00           C
ATOM   1436 HD21 LEU A 678      36.150  52.030  62.590  1.00  0.00           H
ATOM   1437 HD22 LEU A 678      35.780  53.030  61.020  1.00  0.00           H
ATOM   1438 HD23 LEU A 678      34.640  52.830  62.390  1.00  0.00           H
ATOM   1439  C   LEU A 678      38.460  55.770  64.150  1.00  0.00           C
ATOM   1440  O   LEU A 678      37.760  56.270  65.010  1.00  0.00           O
ATOM   1441  N   TYR A 679      39.620  55.140  64.410  1.00  0.00           N
ATOM   1442  HN  TYR A 679      40.130  54.700  63.690  1.00  0.00           H
ATOM   1443  CA  TYR A 679      40.120  54.810  65.750  1.00  0.00           C
ATOM   1444  HA  TYR A 679      39.350  54.250  66.250  1.00  0.00           H
ATOM   1445  CB  TYR A 679      41.410  53.890  65.730  1.00  0.00           C
ATOM   1446  HB1 TYR A 679      42.180  54.160  64.970  1.00  0.00           H
ATOM   1447  HB2 TYR A 679      41.060  52.880  65.420  1.00  0.00           H
ATOM   1448  CG  TYR A 679      42.140  53.770  67.030  1.00  0.00           C
ATOM   1449  CD1 TYR A 679      41.440  53.410  68.290  1.00  0.00           C
ATOM   1450  HD1 TYR A 679      40.420  53.050  68.210  1.00  0.00           H
ATOM   1451  CE1 TYR A 679      42.150  53.510  69.510  1.00  0.00           C
ATOM   1452  HE1 TYR A 679      41.700  53.320  70.470  1.00  0.00           H
ATOM   1453  CZ  TYR A 679      43.470  53.920  69.580  1.00  0.00           C
ATOM   1454  OH  TYR A 679      44.010  54.000  70.840  1.00  0.00           O
ATOM   1455  HH  TYR A 679      44.960  54.150  70.780  1.00  0.00           H
ATOM   1456  CD2 TYR A 679      43.470  54.100  67.120  1.00  0.00           C
ATOM   1457  HD2 TYR A 679      43.960  54.400  66.200  1.00  0.00           H
ATOM   1458  CE2 TYR A 679      44.150  54.210  68.380  1.00  0.00           C
ATOM   1459  HE2 TYR A 679      45.200  54.470  68.430  1.00  0.00           H
ATOM   1460  C   TYR A 679      40.320  56.090  66.620  1.00  0.00           C
ATOM   1461  O   TYR A 679      39.870  56.260  67.750  1.00  0.00           O
ATOM   1462  N   LYS A 680      40.980  57.090  65.930  1.00  0.00           N
ATOM   1463  HN  LYS A 680      41.310  56.850  65.020  1.00  0.00           H
ATOM   1464  CA  LYS A 680      41.270  58.460  66.430  1.00  0.00           C
ATOM   1465  HA  LYS A 680      41.860  58.350  67.340  1.00  0.00           H
ATOM   1466  CB  LYS A 680      42.180  59.200  65.390  1.00  0.00           C
ATOM   1467  HB1 LYS A 680      41.610  59.170  64.430  1.00  0.00           H
ATOM   1468  HB2 LYS A 680      43.070  58.580  65.190  1.00  0.00           H
ATOM   1469  CG  LYS A 680      42.680  60.660  65.490  1.00  0.00           C
ATOM   1470  HG1 LYS A 680      43.400  60.810  64.670  1.00  0.00           H
ATOM   1471  HG2 LYS A 680      43.230  60.840  66.450  1.00  0.00           H
ATOM   1472  CD  LYS A 680      41.430  61.630  65.320  1.00  0.00           C
ATOM   1473  HD1 LYS A 680      40.640  61.500  66.090  1.00  0.00           H
ATOM   1474  HD2 LYS A 680      41.000  61.370  64.330  1.00  0.00           H
ATOM   1475  CE  LYS A 680      41.680  63.130  65.280  1.00  0.00           C
ATOM   1476  HE1 LYS A 680      40.720  63.620  65.020  1.00  0.00           H
ATOM   1477  HE2 LYS A 680      42.510  63.330  64.560  1.00  0.00           H
ATOM   1478  NZ  LYS A 680      42.200  63.650  66.580  1.00  0.00           N
ATOM   1479  HZ1 LYS A 680      42.470  64.640  66.390  1.00  0.00           H
ATOM   1480  HZ2 LYS A 680      43.060  63.140  66.900  1.00  0.00           H
ATOM   1481  HZ3 LYS A 680      41.490  63.710  67.340  1.00  0.00           H
ATOM   1482  C   LYS A 680      39.970  59.220  66.740  1.00  0.00           C
ATOM   1483  O   LYS A 680      39.900  59.930  67.750  1.00  0.00           O
ATOM   1484  N   PHE A 681      38.940  59.210  65.830  1.00  0.00           N
ATOM   1485  HN  PHE A 681      39.120  58.760  64.970  1.00  0.00           H
ATOM   1486  CA  PHE A 681      37.610  59.820  66.060  1.00  0.00           C
ATOM   1487  HA  PHE A 681      37.810  60.840  66.380  1.00  0.00           H
ATOM   1488  CB  PHE A 681      36.830  59.660  64.810  1.00  0.00           C
ATOM   1489  HB1 PHE A 681      36.560  58.600  64.560  1.00  0.00           H
ATOM   1490  HB2 PHE A 681      37.480  59.950  63.970  1.00  0.00           H
ATOM   1491  CG  PHE A 681      35.620  60.580  64.750  1.00  0.00           C
ATOM   1492  CD1 PHE A 681      35.640  61.830  64.100  1.00  0.00           C
ATOM   1493  HD1 PHE A 681      36.550  62.130  63.600  1.00  0.00           H
ATOM   1494  CE1 PHE A 681      34.570  62.730  64.230  1.00  0.00           C
ATOM   1495  HE1 PHE A 681      34.600  63.730  63.840  1.00  0.00           H
ATOM   1496  CZ  PHE A 681      33.470  62.340  65.060  1.00  0.00           C
ATOM   1497  HZ  PHE A 681      32.800  63.130  65.370  1.00  0.00           H
ATOM   1498  CD2 PHE A 681      34.430  60.180  65.480  1.00  0.00           C
ATOM   1499  HD2 PHE A 681      34.540  59.230  65.980  1.00  0.00           H
ATOM   1500  CE2 PHE A 681      33.410  61.090  65.670  1.00  0.00           C
ATOM   1501  HE2 PHE A 681      32.590  60.930  66.340  1.00  0.00           H
ATOM   1502  C   PHE A 681      36.950  59.290  67.300  1.00  0.00           C
ATOM   1503  O   PHE A 681      36.430  60.040  68.110  1.00  0.00           O
ATOM   1504  N   CYS A 682      36.980  57.920  67.530  1.00  0.00           N
ATOM   1505  HN  CYS A 682      37.450  57.360  66.850  1.00  0.00           H
ATOM   1506  CA  CYS A 682      36.410  57.200  68.720  1.00  0.00           C
ATOM   1507  HA  CYS A 682      35.380  57.530  68.830  1.00  0.00           H
ATOM   1508  CB  CYS A 682      36.510  55.710  68.570  1.00  0.00           C
ATOM   1509  HB1 CYS A 682      36.260  55.150  69.500  1.00  0.00           H
ATOM   1510  HB2 CYS A 682      37.540  55.380  68.350  1.00  0.00           H
ATOM   1511  SG  CYS A 682      35.500  55.230  67.110  1.00  0.00           S
ATOM   1512  HG1 CYS A 682      36.270  55.640  66.120  1.00  0.00           H
ATOM   1513  C   CYS A 682      37.120  57.590  70.070  1.00  0.00           C
ATOM   1514  O   CYS A 682      36.530  57.870  71.120  1.00  0.00           O
ATOM   1515  N   ARG A 683      38.470  57.760  69.950  1.00  0.00           N
ATOM   1516  HN  ARG A 683      38.890  57.280  69.180  1.00  0.00           H
ATOM   1517  CA  ARG A 683      39.300  58.270  70.950  1.00  0.00           C
ATOM   1518  HA  ARG A 683      39.160  57.700  71.860  1.00  0.00           H
ATOM   1519  CB  ARG A 683      40.710  58.170  70.500  1.00  0.00           C
ATOM   1520  HB1 ARG A 683      41.350  58.930  71.010  1.00  0.00           H
ATOM   1521  HB2 ARG A 683      40.940  58.550  69.480  1.00  0.00           H
ATOM   1522  CG  ARG A 683      41.430  56.760  70.530  1.00  0.00           C
ATOM   1523  HG1 ARG A 683      42.510  56.850  70.280  1.00  0.00           H
ATOM   1524  HG2 ARG A 683      40.830  56.140  69.840  1.00  0.00           H
ATOM   1525  CD  ARG A 683      41.320  55.990  71.850  1.00  0.00           C
ATOM   1526  HD1 ARG A 683      41.810  55.010  71.700  1.00  0.00           H
ATOM   1527  HD2 ARG A 683      40.240  55.910  72.110  1.00  0.00           H
ATOM   1528  NE  ARG A 683      42.140  56.820  72.840  1.00  0.00           N
ATOM   1529  HE  ARG A 683      42.700  57.600  72.620  1.00  0.00           H
ATOM   1530  CZ  ARG A 683      42.160  56.470  74.120  1.00  0.00           C
ATOM   1531  NH1 ARG A 683      42.820  57.190  74.960  1.00  0.00           N
ATOM   1532 HH11 ARG A 683      42.870  56.900  75.910  1.00  0.00           H
ATOM   1533 HH12 ARG A 683      43.240  58.020  74.570  1.00  0.00           H
ATOM   1534  NH2 ARG A 683      41.700  55.320  74.650  1.00  0.00           N
ATOM   1535 HH21 ARG A 683      41.300  54.580  74.100  1.00  0.00           H
ATOM   1536 HH22 ARG A 683      41.740  55.260  75.640  1.00  0.00           H
ATOM   1537  C   ARG A 683      39.030  59.720  71.500  1.00  0.00           C
ATOM   1538  O   ARG A 683      38.970  59.910  72.720  1.00  0.00           O
ATOM   1539  N   ASP A 684      38.760  60.710  70.670  1.00  0.00           N
ATOM   1540  HN  ASP A 684      38.660  60.400  69.730  1.00  0.00           H
ATOM   1541  CA  ASP A 684      38.360  62.100  71.000  1.00  0.00           C
ATOM   1542  HA  ASP A 684      38.910  62.260  71.910  1.00  0.00           H
ATOM   1543  CB  ASP A 684      38.610  63.120  69.880  1.00  0.00           C
ATOM   1544  HB1 ASP A 684      38.270  64.130  70.190  1.00  0.00           H
ATOM   1545  HB2 ASP A 684      38.000  62.920  68.980  1.00  0.00           H
ATOM   1546  CG  ASP A 684      40.010  63.200  69.500  1.00  0.00           C
ATOM   1547  OD1 ASP A 684      40.290  63.930  68.460  1.00  0.00           O
ATOM   1548  OD2 ASP A 684      40.950  62.880  70.290  1.00  0.00           O
ATOM   1549  C   ASP A 684      36.960  62.250  71.440  1.00  0.00           C
ATOM   1550  O   ASP A 684      36.590  63.040  72.270  1.00  0.00           O
ATOM   1551  N   TYR A 685      36.060  61.380  70.930  1.00  0.00           N
ATOM   1552  HN  TYR A 685      36.370  60.700  70.270  1.00  0.00           H
ATOM   1553  CA  TYR A 685      34.660  61.570  71.010  1.00  0.00           C
ATOM   1554  HA  TYR A 685      34.480  62.480  71.570  1.00  0.00           H
ATOM   1555  CB  TYR A 685      33.930  61.850  69.580  1.00  0.00           C
ATOM   1556  HB1 TYR A 685      32.840  61.730  69.680  1.00  0.00           H
ATOM   1557  HB2 TYR A 685      34.230  61.030  68.880  1.00  0.00           H
ATOM   1558  CG  TYR A 685      34.220  63.160  68.920  1.00  0.00           C
ATOM   1559  CD1 TYR A 685      35.240  63.320  67.910  1.00  0.00           C
ATOM   1560  HD1 TYR A 685      35.790  62.440  67.620  1.00  0.00           H
ATOM   1561  CE1 TYR A 685      35.470  64.560  67.330  1.00  0.00           C
ATOM   1562  HE1 TYR A 685      36.190  64.680  66.540  1.00  0.00           H
ATOM   1563  CZ  TYR A 685      34.660  65.640  67.750  1.00  0.00           C
ATOM   1564  OH  TYR A 685      34.710  66.870  67.040  1.00  0.00           O
ATOM   1565  HH  TYR A 685      34.070  67.510  67.360  1.00  0.00           H
ATOM   1566  CD2 TYR A 685      33.460  64.300  69.280  1.00  0.00           C
ATOM   1567  HD2 TYR A 685      32.590  64.190  69.910  1.00  0.00           H
ATOM   1568  CE2 TYR A 685      33.660  65.520  68.660  1.00  0.00           C
ATOM   1569  HE2 TYR A 685      33.090  66.410  68.890  1.00  0.00           H
ATOM   1570  C   TYR A 685      33.960  60.450  71.850  1.00  0.00           C
ATOM   1571  O   TYR A 685      32.760  60.340  72.030  1.00  0.00           O
ATOM   1572  N   GLN A 686      34.790  59.570  72.480  1.00  0.00           N
ATOM   1573  HN  GLN A 686      35.720  59.900  72.640  1.00  0.00           H
ATOM   1574  CA  GLN A 686      34.410  58.600  73.500  1.00  0.00           C
ATOM   1575  HA  GLN A 686      35.250  58.060  73.920  1.00  0.00           H
ATOM   1576  CB  GLN A 686      33.810  59.170  74.800  1.00  0.00           C
ATOM   1577  HB1 GLN A 686      33.770  58.360  75.570  1.00  0.00           H
ATOM   1578  HB2 GLN A 686      32.790  59.500  74.530  1.00  0.00           H
ATOM   1579  CG  GLN A 686      34.390  60.410  75.320  1.00  0.00           C
ATOM   1580  HG1 GLN A 686      33.990  60.610  76.340  1.00  0.00           H
ATOM   1581  HG2 GLN A 686      34.160  61.340  74.740  1.00  0.00           H
ATOM   1582  CD  GLN A 686      35.910  60.380  75.480  1.00  0.00           C
ATOM   1583  OE1 GLN A 686      36.620  61.080  74.730  1.00  0.00           O
ATOM   1584  NE2 GLN A 686      36.370  59.640  76.500  1.00  0.00           N
ATOM   1585 HE21 GLN A 686      37.330  59.390  76.560  1.00  0.00           H
ATOM   1586 HE22 GLN A 686      35.640  59.460  77.160  1.00  0.00           H
ATOM   1587  C   GLN A 686      33.410  57.550  72.970  1.00  0.00           C
ATOM   1588  O   GLN A 686      32.560  57.070  73.670  1.00  0.00           O
ATOM   1589  N   LEU A 687      33.540  57.230  71.620  1.00  0.00           N
ATOM   1590  HN  LEU A 687      34.210  57.660  71.020  1.00  0.00           H
ATOM   1591  CA  LEU A 687      32.770  56.220  71.050  1.00  0.00           C
ATOM   1592  HA  LEU A 687      31.920  56.110  71.690  1.00  0.00           H
ATOM   1593  CB  LEU A 687      32.410  56.400  69.560  1.00  0.00           C
ATOM   1594  HB1 LEU A 687      31.700  55.590  69.330  1.00  0.00           H
ATOM   1595  HB2 LEU A 687      33.290  56.320  68.870  1.00  0.00           H
ATOM   1596  CG  LEU A 687      31.640  57.650  69.180  1.00  0.00           C
ATOM   1597  HG  LEU A 687      31.150  58.120  70.060  1.00  0.00           H
ATOM   1598  CD1 LEU A 687      32.560  58.890  68.630  1.00  0.00           C
ATOM   1599 HD11 LEU A 687      33.430  59.100  69.290  1.00  0.00           H
ATOM   1600 HD12 LEU A 687      31.970  59.840  68.580  1.00  0.00           H
ATOM   1601 HD13 LEU A 687      33.060  58.570  67.690  1.00  0.00           H
ATOM   1602  CD2 LEU A 687      30.570  57.440  68.100  1.00  0.00           C
ATOM   1603 HD21 LEU A 687      31.090  57.140  67.170  1.00  0.00           H
ATOM   1604 HD22 LEU A 687      30.020  58.370  67.800  1.00  0.00           H
ATOM   1605 HD23 LEU A 687      29.860  56.670  68.460  1.00  0.00           H
ATOM   1606  C   LEU A 687      33.580  54.830  71.150  1.00  0.00           C
ATOM   1607  O   LEU A 687      34.750  54.830  71.570  1.00  0.00           O
ATOM   1608  N   SER A 688      32.980  53.700  70.850  1.00  0.00           N
ATOM   1609  HN  SER A 688      31.990  53.720  70.690  1.00  0.00           H
ATOM   1610  CA  SER A 688      33.620  52.320  70.900  1.00  0.00           C
ATOM   1611  HA  SER A 688      34.540  52.430  71.450  1.00  0.00           H
ATOM   1612  CB  SER A 688      32.640  51.270  71.560  1.00  0.00           C
ATOM   1613  HB1 SER A 688      31.710  51.150  70.960  1.00  0.00           H
ATOM   1614  HB2 SER A 688      32.310  51.600  72.560  1.00  0.00           H
ATOM   1615  OG  SER A 688      33.230  49.940  71.630  1.00  0.00           O
ATOM   1616  HG1 SER A 688      33.920  50.020  72.290  1.00  0.00           H
ATOM   1617  C   SER A 688      33.950  51.970  69.480  1.00  0.00           C
ATOM   1618  O   SER A 688      33.090  51.600  68.670  1.00  0.00           O
ATOM   1619  N   TYR A 689      35.230  52.170  69.090  1.00  0.00           N
ATOM   1620  HN  TYR A 689      35.760  52.660  69.770  1.00  0.00           H
ATOM   1621  CA  TYR A 689      35.860  51.730  67.890  1.00  0.00           C
ATOM   1622  HA  TYR A 689      35.500  52.440  67.160  1.00  0.00           H
ATOM   1623  CB  TYR A 689      37.450  51.830  67.890  1.00  0.00           C
ATOM   1624  HB1 TYR A 689      37.740  51.240  68.770  1.00  0.00           H
ATOM   1625  HB2 TYR A 689      37.610  52.930  67.920  1.00  0.00           H
ATOM   1626  CG  TYR A 689      38.270  51.220  66.750  1.00  0.00           C
ATOM   1627  CD1 TYR A 689      39.390  50.400  66.980  1.00  0.00           C
ATOM   1628  HD1 TYR A 689      39.710  50.390  68.010  1.00  0.00           H
ATOM   1629  CE1 TYR A 689      40.150  49.920  65.890  1.00  0.00           C
ATOM   1630  HE1 TYR A 689      41.070  49.400  66.090  1.00  0.00           H
ATOM   1631  CZ  TYR A 689      39.840  50.220  64.570  1.00  0.00           C
ATOM   1632  OH  TYR A 689      40.470  49.610  63.500  1.00  0.00           O
ATOM   1633  HH  TYR A 689      40.040  49.670  62.630  1.00  0.00           H
ATOM   1634  CD2 TYR A 689      37.940  51.500  65.450  1.00  0.00           C
ATOM   1635  HD2 TYR A 689      37.070  52.100  65.230  1.00  0.00           H
ATOM   1636  CE2 TYR A 689      38.770  51.120  64.340  1.00  0.00           C
ATOM   1637  HE2 TYR A 689      38.410  51.320  63.340  1.00  0.00           H
ATOM   1638  C   TYR A 689      35.350  50.420  67.210  1.00  0.00           C
ATOM   1639  O   TYR A 689      34.720  50.470  66.120  1.00  0.00           O
ATOM   1640  N   LEU A 690      35.440  49.220  67.860  1.00  0.00           N
ATOM   1641  HN  LEU A 690      35.770  49.100  68.790  1.00  0.00           H
ATOM   1642  CA  LEU A 690      35.230  47.910  67.190  1.00  0.00           C
ATOM   1643  HA  LEU A 690      35.800  48.040  66.280  1.00  0.00           H
ATOM   1644  CB  LEU A 690      35.940  46.690  67.840  1.00  0.00           C
ATOM   1645  HB1 LEU A 690      35.640  45.740  67.350  1.00  0.00           H
ATOM   1646  HB2 LEU A 690      35.550  46.580  68.880  1.00  0.00           H
ATOM   1647  CG  LEU A 690      37.490  46.760  67.990  1.00  0.00           C
ATOM   1648  HG  LEU A 690      37.650  47.720  68.510  1.00  0.00           H
ATOM   1649  CD1 LEU A 690      38.120  45.760  68.850  1.00  0.00           C
ATOM   1650 HD11 LEU A 690      38.120  44.780  68.340  1.00  0.00           H
ATOM   1651 HD12 LEU A 690      37.640  45.490  69.810  1.00  0.00           H
ATOM   1652 HD13 LEU A 690      39.210  45.910  69.010  1.00  0.00           H
ATOM   1653  CD2 LEU A 690      38.180  46.840  66.660  1.00  0.00           C
ATOM   1654 HD21 LEU A 690      37.770  47.740  66.140  1.00  0.00           H
ATOM   1655 HD22 LEU A 690      37.960  45.910  66.090  1.00  0.00           H
ATOM   1656 HD23 LEU A 690      39.280  46.890  66.820  1.00  0.00           H
ATOM   1657  C   LEU A 690      33.770  47.640  66.800  1.00  0.00           C
ATOM   1658  O   LEU A 690      33.360  47.110  65.790  1.00  0.00           O
ATOM   1659  N   SER A 691      32.930  48.180  67.760  1.00  0.00           N
ATOM   1660  HN  SER A 691      33.110  48.360  68.720  1.00  0.00           H
ATOM   1661  CA  SER A 691      31.540  48.210  67.470  1.00  0.00           C
ATOM   1662  HA  SER A 691      31.160  47.290  67.050  1.00  0.00           H
ATOM   1663  CB  SER A 691      30.730  48.420  68.770  1.00  0.00           C
ATOM   1664  HB1 SER A 691      29.700  48.750  68.530  1.00  0.00           H
ATOM   1665  HB2 SER A 691      31.330  49.030  69.480  1.00  0.00           H
ATOM   1666  OG  SER A 691      30.440  47.120  69.420  1.00  0.00           O
ATOM   1667  HG1 SER A 691      31.170  46.940  70.020  1.00  0.00           H
ATOM   1668  C   SER A 691      31.160  49.240  66.380  1.00  0.00           C
ATOM   1669  O   SER A 691      30.440  48.900  65.430  1.00  0.00           O
ATOM   1670  N   LEU A 692      31.620  50.480  66.480  1.00  0.00           N
ATOM   1671  HN  LEU A 692      32.370  50.640  67.110  1.00  0.00           H
ATOM   1672  CA  LEU A 692      31.320  51.460  65.430  1.00  0.00           C
ATOM   1673  HA  LEU A 692      30.250  51.590  65.420  1.00  0.00           H
ATOM   1674  CB  LEU A 692      31.850  52.840  65.760  1.00  0.00           C
ATOM   1675  HB1 LEU A 692      32.960  52.750  65.780  1.00  0.00           H
ATOM   1676  HB2 LEU A 692      31.560  53.090  66.810  1.00  0.00           H
ATOM   1677  CG  LEU A 692      31.430  54.000  64.830  1.00  0.00           C
ATOM   1678  HG  LEU A 692      31.810  53.810  63.810  1.00  0.00           H
ATOM   1679  CD1 LEU A 692      29.930  54.130  64.660  1.00  0.00           C
ATOM   1680 HD11 LEU A 692      29.440  54.120  65.660  1.00  0.00           H
ATOM   1681 HD12 LEU A 692      29.430  53.340  64.050  1.00  0.00           H
ATOM   1682 HD13 LEU A 692      29.690  55.130  64.250  1.00  0.00           H
ATOM   1683  CD2 LEU A 692      32.080  55.350  65.330  1.00  0.00           C
ATOM   1684 HD21 LEU A 692      31.850  55.480  66.410  1.00  0.00           H
ATOM   1685 HD22 LEU A 692      31.690  56.230  64.780  1.00  0.00           H
ATOM   1686 HD23 LEU A 692      33.150  55.270  65.040  1.00  0.00           H
ATOM   1687  C   LEU A 692      31.800  51.030  64.100  1.00  0.00           C
ATOM   1688  O   LEU A 692      31.120  51.250  63.090  1.00  0.00           O
ATOM   1689  N   ARG A 693      32.980  50.450  64.020  1.00  0.00           N
ATOM   1690  HN  ARG A 693      33.470  50.560  64.880  1.00  0.00           H
ATOM   1691  CA  ARG A 693      33.600  49.810  62.910  1.00  0.00           C
ATOM   1692  HA  ARG A 693      33.530  50.480  62.070  1.00  0.00           H
ATOM   1693  CB  ARG A 693      35.010  49.170  63.220  1.00  0.00           C
ATOM   1694  HB1 ARG A 693      34.900  48.580  64.150  1.00  0.00           H
ATOM   1695  HB2 ARG A 693      35.760  49.950  63.490  1.00  0.00           H
ATOM   1696  CG  ARG A 693      35.700  48.270  62.120  1.00  0.00           C
ATOM   1697  HG1 ARG A 693      35.790  49.010  61.300  1.00  0.00           H
ATOM   1698  HG2 ARG A 693      35.020  47.500  61.710  1.00  0.00           H
ATOM   1699  CD  ARG A 693      37.000  47.690  62.580  1.00  0.00           C
ATOM   1700  HD1 ARG A 693      36.940  46.950  63.410  1.00  0.00           H
ATOM   1701  HD2 ARG A 693      37.670  48.470  63.000  1.00  0.00           H
ATOM   1702  NE  ARG A 693      37.760  47.090  61.440  1.00  0.00           N
ATOM   1703  HE  ARG A 693      38.580  47.640  61.310  1.00  0.00           H
ATOM   1704  CZ  ARG A 693      37.720  45.940  60.780  1.00  0.00           C
ATOM   1705  NH1 ARG A 693      36.850  45.050  61.200  1.00  0.00           N
ATOM   1706 HH11 ARG A 693      36.240  45.240  61.990  1.00  0.00           H
ATOM   1707 HH12 ARG A 693      36.990  44.130  60.830  1.00  0.00           H
ATOM   1708  NH2 ARG A 693      38.470  45.630  59.750  1.00  0.00           N
ATOM   1709 HH21 ARG A 693      39.150  46.320  59.470  1.00  0.00           H
ATOM   1710 HH22 ARG A 693      38.400  44.710  59.390  1.00  0.00           H
ATOM   1711  C   ARG A 693      32.710  48.680  62.380  1.00  0.00           C
ATOM   1712  O   ARG A 693      32.420  48.760  61.190  1.00  0.00           O
ATOM   1713  N   THR A 694      32.120  47.850  63.240  1.00  0.00           N
ATOM   1714  HN  THR A 694      32.330  47.900  64.220  1.00  0.00           H
ATOM   1715  CA  THR A 694      31.300  46.730  62.780  1.00  0.00           C
ATOM   1716  HA  THR A 694      31.880  46.290  61.990  1.00  0.00           H
ATOM   1717  CB  THR A 694      31.110  45.730  63.880  1.00  0.00           C
ATOM   1718  HB  THR A 694      30.640  46.200  64.770  1.00  0.00           H
ATOM   1719  OG1 THR A 694      32.400  45.150  64.250  1.00  0.00           O
ATOM   1720  HG1 THR A 694      32.870  45.840  64.710  1.00  0.00           H
ATOM   1721  CG2 THR A 694      30.190  44.520  63.510  1.00  0.00           C
ATOM   1722 HG21 THR A 694      29.360  44.790  62.830  1.00  0.00           H
ATOM   1723 HG22 THR A 694      29.900  44.060  64.490  1.00  0.00           H
ATOM   1724 HG23 THR A 694      30.760  43.730  62.990  1.00  0.00           H
ATOM   1725  C   THR A 694      30.000  47.280  62.280  1.00  0.00           C
ATOM   1726  O   THR A 694      29.570  46.830  61.220  1.00  0.00           O
ATOM   1727  N   SER A 695      29.340  48.330  62.910  1.00  0.00           N
ATOM   1728  HN  SER A 695      29.690  48.760  63.740  1.00  0.00           H
ATOM   1729  CA  SER A 695      28.220  49.070  62.390  1.00  0.00           C
ATOM   1730  HA  SER A 695      27.490  48.300  62.150  1.00  0.00           H
ATOM   1731  CB  SER A 695      27.470  49.960  63.440  1.00  0.00           C
ATOM   1732  HB1 SER A 695      27.170  49.230  64.210  1.00  0.00           H
ATOM   1733  HB2 SER A 695      26.490  50.430  63.120  1.00  0.00           H
ATOM   1734  OG  SER A 695      28.250  51.010  63.980  1.00  0.00           O
ATOM   1735  HG1 SER A 695      28.890  51.240  63.300  1.00  0.00           H
ATOM   1736  C   SER A 695      28.460  49.730  61.080  1.00  0.00           C
ATOM   1737  O   SER A 695      27.720  49.470  60.100  1.00  0.00           O
ATOM   1738  N   ILE A 696      29.550  50.430  60.890  1.00  0.00           N
ATOM   1739  HN  ILE A 696      30.150  50.580  61.660  1.00  0.00           H
ATOM   1740  CA  ILE A 696      30.040  51.040  59.630  1.00  0.00           C
ATOM   1741  HA  ILE A 696      29.360  51.770  59.240  1.00  0.00           H
ATOM   1742  CB  ILE A 696      31.410  51.770  59.840  1.00  0.00           C
ATOM   1743  HB  ILE A 696      32.010  51.290  60.630  1.00  0.00           H
ATOM   1744  CG2 ILE A 696      32.180  51.930  58.560  1.00  0.00           C
ATOM   1745 HG21 ILE A 696      32.650  50.990  58.200  1.00  0.00           H
ATOM   1746 HG22 ILE A 696      33.070  52.480  58.930  1.00  0.00           H
ATOM   1747 HG23 ILE A 696      31.640  52.520  57.770  1.00  0.00           H
ATOM   1748  CG1 ILE A 696      31.290  53.070  60.680  1.00  0.00           C
ATOM   1749 HG11 ILE A 696      32.240  53.440  61.120  1.00  0.00           H
ATOM   1750 HG12 ILE A 696      30.660  52.800  61.550  1.00  0.00           H
ATOM   1751  CD  ILE A 696      30.680  54.240  60.000  1.00  0.00           C
ATOM   1752  HD1 ILE A 696      30.620  55.120  60.670  1.00  0.00           H
ATOM   1753  HD2 ILE A 696      29.670  53.920  59.660  1.00  0.00           H
ATOM   1754  HD3 ILE A 696      31.280  54.540  59.110  1.00  0.00           H
ATOM   1755  C   ILE A 696      30.200  50.030  58.550  1.00  0.00           C
ATOM   1756  O   ILE A 696      29.680  50.200  57.490  1.00  0.00           O
ATOM   1757  N   GLY A 697      30.920  48.880  58.840  1.00  0.00           N
ATOM   1758  HN  GLY A 697      31.310  48.810  59.750  1.00  0.00           H
ATOM   1759  CA  GLY A 697      31.110  47.680  58.000  1.00  0.00           C
ATOM   1760  HA1 GLY A 697      31.570  46.910  58.600  1.00  0.00           H
ATOM   1761  HA2 GLY A 697      31.610  48.010  57.100  1.00  0.00           H
ATOM   1762  C   GLY A 697      29.900  47.050  57.520  1.00  0.00           C
ATOM   1763  O   GLY A 697      29.710  47.030  56.300  1.00  0.00           O
ATOM   1764  N   LEU A 698      28.940  46.610  58.370  1.00  0.00           N
ATOM   1765  HN  LEU A 698      29.170  46.680  59.340  1.00  0.00           H
ATOM   1766  CA  LEU A 698      27.640  46.000  58.010  1.00  0.00           C
ATOM   1767  HA  LEU A 698      27.910  45.130  57.440  1.00  0.00           H
ATOM   1768  CB  LEU A 698      26.880  45.580  59.320  1.00  0.00           C
ATOM   1769  HB1 LEU A 698      25.800  45.400  59.100  1.00  0.00           H
ATOM   1770  HB2 LEU A 698      26.970  46.440  60.020  1.00  0.00           H
ATOM   1771  CG  LEU A 698      27.390  44.240  59.940  1.00  0.00           C
ATOM   1772  HG  LEU A 698      28.500  44.230  59.970  1.00  0.00           H
ATOM   1773  CD1 LEU A 698      26.780  43.880  61.270  1.00  0.00           C
ATOM   1774 HD11 LEU A 698      27.270  42.980  61.690  1.00  0.00           H
ATOM   1775 HD12 LEU A 698      25.680  43.750  61.250  1.00  0.00           H
ATOM   1776 HD13 LEU A 698      26.960  44.730  61.960  1.00  0.00           H
ATOM   1777  CD2 LEU A 698      27.090  43.050  59.040  1.00  0.00           C
ATOM   1778 HD21 LEU A 698      27.530  43.300  58.050  1.00  0.00           H
ATOM   1779 HD22 LEU A 698      26.040  42.720  58.880  1.00  0.00           H
ATOM   1780 HD23 LEU A 698      27.670  42.170  59.410  1.00  0.00           H
ATOM   1781  C   LEU A 698      26.790  46.970  57.130  1.00  0.00           C
ATOM   1782  O   LEU A 698      26.350  46.510  56.080  1.00  0.00           O
ATOM   1783  N   TRP A 699      26.690  48.340  57.400  1.00  0.00           N
ATOM   1784  HN  TRP A 699      27.170  48.660  58.200  1.00  0.00           H
ATOM   1785  CA  TRP A 699      26.070  49.210  56.390  1.00  0.00           C
ATOM   1786  HA  TRP A 699      25.050  48.980  56.120  1.00  0.00           H
ATOM   1787  CB  TRP A 699      26.150  50.710  56.800  1.00  0.00           C
ATOM   1788  HB1 TRP A 699      26.210  51.410  55.940  1.00  0.00           H
ATOM   1789  HB2 TRP A 699      27.130  50.900  57.280  1.00  0.00           H
ATOM   1790  CG  TRP A 699      25.020  51.100  57.690  1.00  0.00           C
ATOM   1791  CD1 TRP A 699      25.210  51.590  58.960  1.00  0.00           C
ATOM   1792  HD1 TRP A 699      26.210  51.640  59.360  1.00  0.00           H
ATOM   1793  NE1 TRP A 699      23.990  51.750  59.560  1.00  0.00           N
ATOM   1794  HE1 TRP A 699      23.760  52.440  60.210  1.00  0.00           H
ATOM   1795  CE2 TRP A 699      23.000  51.370  58.640  1.00  0.00           C
ATOM   1796  CD2 TRP A 699      23.630  51.000  57.470  1.00  0.00           C
ATOM   1797  CE3 TRP A 699      22.820  50.580  56.430  1.00  0.00           C
ATOM   1798  HE3 TRP A 699      23.280  50.180  55.550  1.00  0.00           H
ATOM   1799  CZ3 TRP A 699      21.440  50.500  56.570  1.00  0.00           C
ATOM   1800  HZ3 TRP A 699      20.820  50.170  55.750  1.00  0.00           H
ATOM   1801  CZ2 TRP A 699      21.580  51.490  58.780  1.00  0.00           C
ATOM   1802  HZ2 TRP A 699      21.040  51.970  59.580  1.00  0.00           H
ATOM   1803  CH2 TRP A 699      20.810  51.000  57.700  1.00  0.00           C
ATOM   1804  HH2 TRP A 699      19.740  51.130  57.680  1.00  0.00           H
ATOM   1805  C   TRP A 699      26.840  49.110  55.050  1.00  0.00           C
ATOM   1806  O   TRP A 699      26.190  48.930  54.020  1.00  0.00           O
ATOM   1807  N   THR A 700      28.190  49.220  55.040  1.00  0.00           N
ATOM   1808  HN  THR A 700      28.640  49.420  55.910  1.00  0.00           H
ATOM   1809  CA  THR A 700      29.070  49.230  53.870  1.00  0.00           C
ATOM   1810  HA  THR A 700      28.810  50.020  53.190  1.00  0.00           H
ATOM   1811  CB  THR A 700      30.560  49.410  54.230  1.00  0.00           C
ATOM   1812  HB  THR A 700      31.000  48.620  54.880  1.00  0.00           H
ATOM   1813  OG1 THR A 700      30.800  50.630  54.920  1.00  0.00           O
ATOM   1814  HG1 THR A 700      30.470  50.630  55.830  1.00  0.00           H
ATOM   1815  CG2 THR A 700      31.370  49.510  52.880  1.00  0.00           C
ATOM   1816 HG21 THR A 700      31.260  48.680  52.150  1.00  0.00           H
ATOM   1817 HG22 THR A 700      32.450  49.420  53.160  1.00  0.00           H
ATOM   1818 HG23 THR A 700      31.200  50.530  52.470  1.00  0.00           H
ATOM   1819  C   THR A 700      28.860  48.010  53.090  1.00  0.00           C
ATOM   1820  O   THR A 700      28.620  48.070  51.850  1.00  0.00           O
ATOM   1821  N   SER A 701      28.900  46.810  53.670  1.00  0.00           N
ATOM   1822  HN  SER A 701      29.140  46.780  54.630  1.00  0.00           H
ATOM   1823  CA  SER A 701      28.600  45.500  53.030  1.00  0.00           C
ATOM   1824  HA  SER A 701      29.230  45.380  52.150  1.00  0.00           H
ATOM   1825  CB  SER A 701      28.680  44.330  54.080  1.00  0.00           C
ATOM   1826  HB1 SER A 701      27.950  44.630  54.870  1.00  0.00           H
ATOM   1827  HB2 SER A 701      29.720  44.500  54.430  1.00  0.00           H
ATOM   1828  OG  SER A 701      28.340  43.030  53.660  1.00  0.00           O
ATOM   1829  HG1 SER A 701      28.880  42.990  52.870  1.00  0.00           H
ATOM   1830  C   SER A 701      27.190  45.430  52.430  1.00  0.00           C
ATOM   1831  O   SER A 701      27.090  44.890  51.310  1.00  0.00           O
ATOM   1832  N   PHE A 702      26.110  45.900  53.080  1.00  0.00           N
ATOM   1833  HN  PHE A 702      26.330  46.350  53.940  1.00  0.00           H
ATOM   1834  CA  PHE A 702      24.800  46.090  52.450  1.00  0.00           C
ATOM   1835  HA  PHE A 702      24.450  45.140  52.060  1.00  0.00           H
ATOM   1836  CB  PHE A 702      23.800  46.520  53.540  1.00  0.00           C
ATOM   1837  HB1 PHE A 702      24.170  47.350  54.190  1.00  0.00           H
ATOM   1838  HB2 PHE A 702      23.680  45.630  54.210  1.00  0.00           H
ATOM   1839  CG  PHE A 702      22.390  46.990  53.120  1.00  0.00           C
ATOM   1840  CD1 PHE A 702      21.440  46.160  52.530  1.00  0.00           C
ATOM   1841  HD1 PHE A 702      21.700  45.100  52.420  1.00  0.00           H
ATOM   1842  CE1 PHE A 702      20.290  46.720  51.820  1.00  0.00           C
ATOM   1843  HE1 PHE A 702      19.620  46.150  51.210  1.00  0.00           H
ATOM   1844  CZ  PHE A 702      19.990  48.070  52.100  1.00  0.00           C
ATOM   1845  HZ  PHE A 702      19.200  48.460  51.470  1.00  0.00           H
ATOM   1846  CD2 PHE A 702      22.040  48.370  53.330  1.00  0.00           C
ATOM   1847  HD2 PHE A 702      22.600  48.990  54.010  1.00  0.00           H
ATOM   1848  CE2 PHE A 702      20.790  48.870  52.820  1.00  0.00           C
ATOM   1849  HE2 PHE A 702      20.550  49.890  53.030  1.00  0.00           H
ATOM   1850  C   PHE A 702      24.720  47.040  51.260  1.00  0.00           C
ATOM   1851  O   PHE A 702      24.080  46.770  50.260  1.00  0.00           O
ATOM   1852  N   LEU A 703      25.440  48.190  51.350  1.00  0.00           N
ATOM   1853  HN  LEU A 703      25.830  48.420  52.230  1.00  0.00           H
ATOM   1854  CA  LEU A 703      25.530  49.150  50.270  1.00  0.00           C
ATOM   1855  HA  LEU A 703      24.580  49.380  49.810  1.00  0.00           H
ATOM   1856  CB  LEU A 703      26.260  50.330  50.860  1.00  0.00           C
ATOM   1857  HB1 LEU A 703      26.700  50.990  50.080  1.00  0.00           H
ATOM   1858  HB2 LEU A 703      27.090  49.970  51.510  1.00  0.00           H
ATOM   1859  CG  LEU A 703      25.450  51.160  51.830  1.00  0.00           C
ATOM   1860  HG  LEU A 703      24.880  50.460  52.470  1.00  0.00           H
ATOM   1861  CD1 LEU A 703      26.340  52.050  52.660  1.00  0.00           C
ATOM   1862 HD11 LEU A 703      26.920  51.480  53.410  1.00  0.00           H
ATOM   1863 HD12 LEU A 703      25.780  52.850  53.210  1.00  0.00           H
ATOM   1864 HD13 LEU A 703      27.080  52.490  51.960  1.00  0.00           H
ATOM   1865  CD2 LEU A 703      24.440  52.050  51.050  1.00  0.00           C
ATOM   1866 HD21 LEU A 703      23.590  51.390  50.790  1.00  0.00           H
ATOM   1867 HD22 LEU A 703      25.030  52.420  50.170  1.00  0.00           H
ATOM   1868 HD23 LEU A 703      23.990  52.960  51.500  1.00  0.00           H
ATOM   1869  C   LEU A 703      26.260  48.520  49.060  1.00  0.00           C
ATOM   1870  O   LEU A 703      25.920  48.670  47.890  1.00  0.00           O
ATOM   1871  N   CYS A 704      27.260  47.630  49.350  1.00  0.00           N
ATOM   1872  HN  CYS A 704      27.520  47.650  50.310  1.00  0.00           H
ATOM   1873  CA  CYS A 704      27.890  46.740  48.380  1.00  0.00           C
ATOM   1874  HA  CYS A 704      28.130  47.320  47.500  1.00  0.00           H
ATOM   1875  CB  CYS A 704      29.160  46.030  48.920  1.00  0.00           C
ATOM   1876  HB1 CYS A 704      29.460  45.190  48.230  1.00  0.00           H
ATOM   1877  HB2 CYS A 704      28.860  45.580  49.880  1.00  0.00           H
ATOM   1878  SG  CYS A 704      30.550  47.170  49.110  1.00  0.00           S
ATOM   1879  HG1 CYS A 704      30.110  47.930  50.110  1.00  0.00           H
ATOM   1880  C   CYS A 704      26.980  45.730  47.700  1.00  0.00           C
ATOM   1881  O   CYS A 704      27.160  45.390  46.550  1.00  0.00           O
ATOM   1882  N   ILE A 705      26.030  45.110  48.440  1.00  0.00           N
ATOM   1883  HN  ILE A 705      26.130  45.150  49.430  1.00  0.00           H
ATOM   1884  CA  ILE A 705      24.990  44.280  47.780  1.00  0.00           C
ATOM   1885  HA  ILE A 705      25.490  43.660  47.060  1.00  0.00           H
ATOM   1886  CB  ILE A 705      24.260  43.290  48.670  1.00  0.00           C
ATOM   1887  HB  ILE A 705      23.710  43.850  49.460  1.00  0.00           H
ATOM   1888  CG2 ILE A 705      23.240  42.520  47.910  1.00  0.00           C
ATOM   1889 HG21 ILE A 705      23.720  41.980  47.070  1.00  0.00           H
ATOM   1890 HG22 ILE A 705      22.410  43.190  47.580  1.00  0.00           H
ATOM   1891 HG23 ILE A 705      22.750  41.740  48.530  1.00  0.00           H
ATOM   1892  CG1 ILE A 705      25.170  42.440  49.540  1.00  0.00           C
ATOM   1893 HG11 ILE A 705      26.120  42.960  49.800  1.00  0.00           H
ATOM   1894 HG12 ILE A 705      25.330  41.420  49.110  1.00  0.00           H
ATOM   1895  CD  ILE A 705      24.520  42.170  50.950  1.00  0.00           C
ATOM   1896  HD1 ILE A 705      24.430  43.150  51.460  1.00  0.00           H
ATOM   1897  HD2 ILE A 705      25.270  41.630  51.550  1.00  0.00           H
ATOM   1898  HD3 ILE A 705      23.520  41.680  50.880  1.00  0.00           H
ATOM   1899  C   ILE A 705      24.070  45.100  46.890  1.00  0.00           C
ATOM   1900  O   ILE A 705      23.850  44.790  45.720  1.00  0.00           O
ATOM   1901  N   VAL A 706      23.560  46.170  47.500  1.00  0.00           N
ATOM   1902  HN  VAL A 706      23.700  46.250  48.480  1.00  0.00           H
ATOM   1903  CA  VAL A 706      22.740  47.220  46.770  1.00  0.00           C
ATOM   1904  HA  VAL A 706      21.850  46.680  46.470  1.00  0.00           H
ATOM   1905  CB  VAL A 706      22.340  48.380  47.750  1.00  0.00           C
ATOM   1906  HB  VAL A 706      23.210  48.660  48.390  1.00  0.00           H
ATOM   1907  CG1 VAL A 706      21.790  49.600  46.890  1.00  0.00           C
ATOM   1908 HG11 VAL A 706      21.350  50.450  47.440  1.00  0.00           H
ATOM   1909 HG12 VAL A 706      20.900  49.280  46.310  1.00  0.00           H
ATOM   1910 HG13 VAL A 706      22.540  50.020  46.190  1.00  0.00           H
ATOM   1911  CG2 VAL A 706      21.300  47.840  48.750  1.00  0.00           C
ATOM   1912 HG21 VAL A 706      21.800  46.910  49.110  1.00  0.00           H
ATOM   1913 HG22 VAL A 706      20.390  47.630  48.150  1.00  0.00           H
ATOM   1914 HG23 VAL A 706      21.250  48.550  49.620  1.00  0.00           H
ATOM   1915  C   VAL A 706      23.400  47.700  45.470  1.00  0.00           C
ATOM   1916  O   VAL A 706      22.750  47.780  44.420  1.00  0.00           O
ATOM   1917  N   LEU A 707      24.770  48.000  45.450  1.00  0.00           N
ATOM   1918  HN  LEU A 707      25.300  48.080  46.290  1.00  0.00           H
ATOM   1919  CA  LEU A 707      25.540  48.370  44.250  1.00  0.00           C
ATOM   1920  HA  LEU A 707      25.100  49.310  43.970  1.00  0.00           H
ATOM   1921  CB  LEU A 707      26.980  48.560  44.710  1.00  0.00           C
ATOM   1922  HB1 LEU A 707      27.330  47.630  45.190  1.00  0.00           H
ATOM   1923  HB2 LEU A 707      26.910  49.360  45.490  1.00  0.00           H
ATOM   1924  CG  LEU A 707      27.990  48.980  43.680  1.00  0.00           C
ATOM   1925  HG  LEU A 707      28.220  48.110  43.050  1.00  0.00           H
ATOM   1926  CD1 LEU A 707      27.510  50.170  42.740  1.00  0.00           C
ATOM   1927 HD11 LEU A 707      28.350  50.630  42.180  1.00  0.00           H
ATOM   1928 HD12 LEU A 707      26.980  50.860  43.430  1.00  0.00           H
ATOM   1929 HD13 LEU A 707      26.710  49.820  42.060  1.00  0.00           H
ATOM   1930  CD2 LEU A 707      29.230  49.420  44.410  1.00  0.00           C
ATOM   1931 HD21 LEU A 707      29.800  48.570  44.830  1.00  0.00           H
ATOM   1932 HD22 LEU A 707      29.000  50.080  45.260  1.00  0.00           H
ATOM   1933 HD23 LEU A 707      29.910  49.940  43.700  1.00  0.00           H
ATOM   1934  C   LEU A 707      25.560  47.390  43.140  1.00  0.00           C
ATOM   1935  O   LEU A 707      25.520  47.750  41.960  1.00  0.00           O
ATOM   1936  N   VAL A 708      25.690  46.040  43.460  1.00  0.00           N
ATOM   1937  HN  VAL A 708      25.750  45.770  44.420  1.00  0.00           H
ATOM   1938  CA  VAL A 708      25.660  45.070  42.400  1.00  0.00           C
ATOM   1939  HA  VAL A 708      26.280  45.360  41.570  1.00  0.00           H
ATOM   1940  CB  VAL A 708      26.050  43.710  42.970  1.00  0.00           C
ATOM   1941  HB  VAL A 708      25.610  43.580  43.990  1.00  0.00           H
ATOM   1942  CG1 VAL A 708      25.640  42.570  42.110  1.00  0.00           C
ATOM   1943 HG11 VAL A 708      24.580  42.380  42.360  1.00  0.00           H
ATOM   1944 HG12 VAL A 708      26.150  41.620  42.350  1.00  0.00           H
ATOM   1945 HG13 VAL A 708      25.730  42.880  41.040  1.00  0.00           H
ATOM   1946  CG2 VAL A 708      27.630  43.760  43.170  1.00  0.00           C
ATOM   1947 HG21 VAL A 708      27.860  42.760  43.590  1.00  0.00           H
ATOM   1948 HG22 VAL A 708      27.890  44.570  43.890  1.00  0.00           H
ATOM   1949 HG23 VAL A 708      28.140  43.920  42.200  1.00  0.00           H
ATOM   1950  C   VAL A 708      24.250  45.110  41.820  1.00  0.00           C
ATOM   1951  O   VAL A 708      24.120  45.070  40.590  1.00  0.00           O
ATOM   1952  N   ALA A 709      23.130  45.240  42.670  1.00  0.00           N
ATOM   1953  HN  ALA A 709      23.280  45.250  43.660  1.00  0.00           H
ATOM   1954  CA  ALA A 709      21.750  45.330  42.170  1.00  0.00           C
ATOM   1955  HA  ALA A 709      21.400  44.410  41.750  1.00  0.00           H
ATOM   1956  CB  ALA A 709      20.780  45.540  43.280  1.00  0.00           C
ATOM   1957  HB1 ALA A 709      20.900  46.590  43.650  1.00  0.00           H
ATOM   1958  HB2 ALA A 709      20.980  44.850  44.130  1.00  0.00           H
ATOM   1959  HB3 ALA A 709      19.700  45.430  43.010  1.00  0.00           H
ATOM   1960  C   ALA A 709      21.450  46.410  41.190  1.00  0.00           C
ATOM   1961  O   ALA A 709      20.700  46.210  40.200  1.00  0.00           O
ATOM   1962  N   THR A 710      22.000  47.600  41.440  1.00  0.00           N
ATOM   1963  HN  THR A 710      22.440  47.760  42.310  1.00  0.00           H
ATOM   1964  CA  THR A 710      21.800  48.770  40.670  1.00  0.00           C
ATOM   1965  HA  THR A 710      20.810  48.770  40.240  1.00  0.00           H
ATOM   1966  CB  THR A 710      21.900  50.000  41.530  1.00  0.00           C
ATOM   1967  HB  THR A 710      21.280  49.960  42.450  1.00  0.00           H
ATOM   1968  OG1 THR A 710      21.310  51.160  40.820  1.00  0.00           O
ATOM   1969  HG1 THR A 710      21.700  51.100  39.950  1.00  0.00           H
ATOM   1970  CG2 THR A 710      23.290  50.510  41.780  1.00  0.00           C
ATOM   1971 HG21 THR A 710      23.240  51.330  42.530  1.00  0.00           H
ATOM   1972 HG22 THR A 710      23.850  50.840  40.870  1.00  0.00           H
ATOM   1973 HG23 THR A 710      23.940  49.690  42.150  1.00  0.00           H
ATOM   1974  C   THR A 710      22.720  48.880  39.460  1.00  0.00           C
ATOM   1975  O   THR A 710      22.350  49.670  38.570  1.00  0.00           O
ATOM   1976  N   ASP A 711      23.810  48.100  39.330  1.00  0.00           N
ATOM   1977  HN  ASP A 711      24.180  47.740  40.170  1.00  0.00           H
ATOM   1978  CA  ASP A 711      24.760  48.000  38.200  1.00  0.00           C
ATOM   1979  HA  ASP A 711      25.250  47.060  38.450  1.00  0.00           H
ATOM   1980  CB  ASP A 711      24.210  47.940  36.720  1.00  0.00           C
ATOM   1981  HB1 ASP A 711      23.940  48.970  36.380  1.00  0.00           H
ATOM   1982  HB2 ASP A 711      23.280  47.330  36.720  1.00  0.00           H
ATOM   1983  CG  ASP A 711      25.090  47.430  35.630  1.00  0.00           C
ATOM   1984  OD1 ASP A 711      24.620  47.190  34.530  1.00  0.00           O
ATOM   1985  OD2 ASP A 711      26.360  47.190  35.800  1.00  0.00           O
ATOM   1986  C   ASP A 711      25.780  49.160  38.370  1.00  0.00           C
ATOM   1987  O   ASP A 711      25.390  50.310  38.410  1.00  0.00           O
ATOM   1988  N   ALA A 712      27.120  48.810  38.420  1.00  0.00           N
ATOM   1989  HN  ALA A 712      27.280  47.850  38.200  1.00  0.00           H
ATOM   1990  CA  ALA A 712      28.180  49.780  38.510  1.00  0.00           C
ATOM   1991  HA  ALA A 712      27.750  50.730  38.800  1.00  0.00           H
ATOM   1992  CB  ALA A 712      29.250  49.450  39.570  1.00  0.00           C
ATOM   1993  HB1 ALA A 712      29.990  50.260  39.760  1.00  0.00           H
ATOM   1994  HB2 ALA A 712      29.910  48.620  39.220  1.00  0.00           H
ATOM   1995  HB3 ALA A 712      28.790  49.080  40.510  1.00  0.00           H
ATOM   1996  C   ALA A 712      28.820  50.130  37.130  1.00  0.00           C
ATOM   1997  O   ALA A 712      29.850  50.810  37.000  1.00  0.00           O
ATOM   1998  N   SER A 713      28.190  49.540  36.060  1.00  0.00           N
ATOM   1999  HN  SER A 713      27.440  48.900  36.210  1.00  0.00           H
ATOM   2000  CA  SER A 713      28.570  49.690  34.620  1.00  0.00           C
ATOM   2001  HA  SER A 713      29.560  49.260  34.610  1.00  0.00           H
ATOM   2002  CB  SER A 713      27.710  49.020  33.600  1.00  0.00           C
ATOM   2003  HB1 SER A 713      27.790  49.350  32.550  1.00  0.00           H
ATOM   2004  HB2 SER A 713      26.660  48.980  33.950  1.00  0.00           H
ATOM   2005  OG  SER A 713      27.940  47.650  33.600  1.00  0.00           O
ATOM   2006  HG1 SER A 713      27.300  47.380  34.260  1.00  0.00           H
ATOM   2007  C   SER A 713      28.770  51.080  34.140  1.00  0.00           C
ATOM   2008  O   SER A 713      29.770  51.360  33.450  1.00  0.00           O
ATOM   2009  N   SER A 714      27.890  52.080  34.520  1.00  0.00           N
ATOM   2010  HN  SER A 714      27.020  51.840  34.960  1.00  0.00           H
ATOM   2011  CA  SER A 714      28.090  53.480  34.230  1.00  0.00           C
ATOM   2012  HA  SER A 714      28.600  53.580  33.280  1.00  0.00           H
ATOM   2013  CB  SER A 714      26.760  54.350  34.310  1.00  0.00           C
ATOM   2014  HB1 SER A 714      26.920  55.450  34.220  1.00  0.00           H
ATOM   2015  HB2 SER A 714      26.400  54.350  35.360  1.00  0.00           H
ATOM   2016  OG  SER A 714      25.800  53.970  33.360  1.00  0.00           O
ATOM   2017  HG1 SER A 714      26.320  53.910  32.560  1.00  0.00           H
ATOM   2018  C   SER A 714      29.010  54.180  35.270  1.00  0.00           C
ATOM   2019  O   SER A 714      29.730  55.120  35.020  1.00  0.00           O
ATOM   2020  N   LEU A 715      29.030  53.650  36.500  1.00  0.00           N
ATOM   2021  HN  LEU A 715      28.570  52.770  36.580  1.00  0.00           H
ATOM   2022  CA  LEU A 715      29.670  54.260  37.600  1.00  0.00           C
ATOM   2023  HA  LEU A 715      29.430  55.310  37.730  1.00  0.00           H
ATOM   2024  CB  LEU A 715      29.120  53.580  38.930  1.00  0.00           C
ATOM   2025  HB1 LEU A 715      29.500  54.140  39.820  1.00  0.00           H
ATOM   2026  HB2 LEU A 715      29.510  52.550  39.070  1.00  0.00           H
ATOM   2027  CG  LEU A 715      27.570  53.480  39.010  1.00  0.00           C
ATOM   2028  HG  LEU A 715      27.310  52.810  38.170  1.00  0.00           H
ATOM   2029  CD1 LEU A 715      27.020  52.870  40.330  1.00  0.00           C
ATOM   2030 HD11 LEU A 715      27.700  52.050  40.620  1.00  0.00           H
ATOM   2031 HD12 LEU A 715      26.010  52.450  40.140  1.00  0.00           H
ATOM   2032 HD13 LEU A 715      26.980  53.590  41.180  1.00  0.00           H
ATOM   2033  CD2 LEU A 715      26.910  54.860  38.830  1.00  0.00           C
ATOM   2034 HD21 LEU A 715      25.810  54.820  38.960  1.00  0.00           H
ATOM   2035 HD22 LEU A 715      27.150  55.240  37.810  1.00  0.00           H
ATOM   2036 HD23 LEU A 715      27.340  55.580  39.570  1.00  0.00           H
ATOM   2037  C   LEU A 715      31.170  54.040  37.560  1.00  0.00           C
ATOM   2038  O   LEU A 715      31.910  54.830  38.190  1.00  0.00           O
ATOM   2039  N   VAL A 716      31.700  53.130  36.730  1.00  0.00           N
ATOM   2040  HN  VAL A 716      31.070  52.480  36.330  1.00  0.00           H
ATOM   2041  CA  VAL A 716      33.090  52.990  36.430  1.00  0.00           C
ATOM   2042  HA  VAL A 716      33.720  53.040  37.310  1.00  0.00           H
ATOM   2043  CB  VAL A 716      33.290  51.560  35.850  1.00  0.00           C
ATOM   2044  HB  VAL A 716      32.560  50.810  36.240  1.00  0.00           H
ATOM   2045  CG1 VAL A 716      33.010  51.570  34.350  1.00  0.00           C
ATOM   2046 HG11 VAL A 716      31.980  51.980  34.320  1.00  0.00           H
ATOM   2047 HG12 VAL A 716      32.970  50.560  33.880  1.00  0.00           H
ATOM   2048 HG13 VAL A 716      33.690  52.250  33.790  1.00  0.00           H
ATOM   2049  CG2 VAL A 716      34.660  51.020  36.310  1.00  0.00           C
ATOM   2050 HG21 VAL A 716      34.620  50.840  37.410  1.00  0.00           H
ATOM   2051 HG22 VAL A 716      35.540  51.700  36.240  1.00  0.00           H
ATOM   2052 HG23 VAL A 716      34.960  50.090  35.780  1.00  0.00           H
ATOM   2053  C   VAL A 716      33.530  54.120  35.480  1.00  0.00           C
ATOM   2054  O   VAL A 716      34.690  54.440  35.420  1.00  0.00           O
ATOM   2055  N   CYS A 717      32.540  54.780  34.750  1.00  0.00           N
ATOM   2056  HN  CYS A 717      31.570  54.530  34.800  1.00  0.00           H
ATOM   2057  CA  CYS A 717      32.830  55.780  33.730  1.00  0.00           C
ATOM   2058  HA  CYS A 717      33.760  55.530  33.260  1.00  0.00           H
ATOM   2059  CB  CYS A 717      31.800  55.670  32.550  1.00  0.00           C
ATOM   2060  HB1 CYS A 717      31.980  56.340  31.680  1.00  0.00           H
ATOM   2061  HB2 CYS A 717      30.760  55.930  32.850  1.00  0.00           H
ATOM   2062  SG  CYS A 717      31.820  54.010  31.760  1.00  0.00           S
ATOM   2063  HG1 CYS A 717      31.170  53.490  32.790  1.00  0.00           H
ATOM   2064  C   CYS A 717      32.960  57.160  34.390  1.00  0.00           C
ATOM   2065  O   CYS A 717      33.550  58.020  33.740  1.00  0.00           O
ATOM   2066  N   TYR A 718      32.730  57.260  35.750  1.00  0.00           N
ATOM   2067  HN  TYR A 718      32.330  56.520  36.290  1.00  0.00           H
ATOM   2068  CA  TYR A 718      32.930  58.530  36.430  1.00  0.00           C
ATOM   2069  HA  TYR A 718      32.970  59.310  35.690  1.00  0.00           H
ATOM   2070  CB  TYR A 718      31.830  58.760  37.460  1.00  0.00           C
ATOM   2071  HB1 TYR A 718      31.940  59.730  37.980  1.00  0.00           H
ATOM   2072  HB2 TYR A 718      31.890  57.890  38.150  1.00  0.00           H
ATOM   2073  CG  TYR A 718      30.440  58.610  36.850  1.00  0.00           C
ATOM   2074  CD1 TYR A 718      30.240  59.380  35.690  1.00  0.00           C
ATOM   2075  HD1 TYR A 718      30.990  60.100  35.390  1.00  0.00           H
ATOM   2076  CE1 TYR A 718      29.010  59.420  34.950  1.00  0.00           C
ATOM   2077  HE1 TYR A 718      28.970  60.250  34.260  1.00  0.00           H
ATOM   2078  CZ  TYR A 718      27.950  58.600  35.370  1.00  0.00           C
ATOM   2079  OH  TYR A 718      26.760  58.510  34.630  1.00  0.00           O
ATOM   2080  HH  TYR A 718      26.090  58.030  35.130  1.00  0.00           H
ATOM   2081  CD2 TYR A 718      29.290  57.830  37.250  1.00  0.00           C
ATOM   2082  HD2 TYR A 718      29.350  57.160  38.100  1.00  0.00           H
ATOM   2083  CE2 TYR A 718      28.110  57.880  36.480  1.00  0.00           C
ATOM   2084  HE2 TYR A 718      27.400  57.150  36.830  1.00  0.00           H
ATOM   2085  C   TYR A 718      34.340  58.700  37.120  1.00  0.00           C
ATOM   2086  O   TYR A 718      34.630  59.690  37.750  1.00  0.00           O
ATOM   2087  N   ILE A 719      35.140  57.710  37.040  1.00  0.00           N
ATOM   2088  HN  ILE A 719      34.980  57.000  36.370  1.00  0.00           H
ATOM   2089  CA  ILE A 719      36.490  57.680  37.580  1.00  0.00           C
ATOM   2090  HA  ILE A 719      36.640  58.650  38.070  1.00  0.00           H
ATOM   2091  CB  ILE A 719      36.800  56.560  38.510  1.00  0.00           C
ATOM   2092  HB  ILE A 719      36.340  55.680  38.030  1.00  0.00           H
ATOM   2093  CG2 ILE A 719      38.300  56.220  38.730  1.00  0.00           C
ATOM   2094 HG21 ILE A 719      38.490  55.440  39.490  1.00  0.00           H
ATOM   2095 HG22 ILE A 719      38.920  57.090  39.060  1.00  0.00           H
ATOM   2096 HG23 ILE A 719      38.800  55.870  37.790  1.00  0.00           H
ATOM   2097  CG1 ILE A 719      36.120  56.780  39.880  1.00  0.00           C
ATOM   2098 HG11 ILE A 719      36.550  55.930  40.430  1.00  0.00           H
ATOM   2099 HG12 ILE A 719      35.020  56.770  39.740  1.00  0.00           H
ATOM   2100  CD  ILE A 719      36.510  58.060  40.610  1.00  0.00           C
ATOM   2101  HD1 ILE A 719      37.610  58.230  40.720  1.00  0.00           H
ATOM   2102  HD2 ILE A 719      36.180  57.990  41.680  1.00  0.00           H
ATOM   2103  HD3 ILE A 719      36.050  58.930  40.110  1.00  0.00           H
ATOM   2104  C   ILE A 719      37.310  57.700  36.350  1.00  0.00           C
ATOM   2105  O   ILE A 719      37.130  56.810  35.510  1.00  0.00           O
ATOM   2106  N   THR A 720      38.120  58.740  36.240  1.00  0.00           N
ATOM   2107  HN  THR A 720      37.990  59.420  36.970  1.00  0.00           H
ATOM   2108  CA  THR A 720      39.080  58.990  35.200  1.00  0.00           C
ATOM   2109  HA  THR A 720      39.090  58.110  34.580  1.00  0.00           H
ATOM   2110  CB  THR A 720      38.870  60.230  34.290  1.00  0.00           C
ATOM   2111  HB  THR A 720      37.790  60.260  34.060  1.00  0.00           H
ATOM   2112  OG1 THR A 720      39.520  60.100  33.050  1.00  0.00           O
ATOM   2113  HG1 THR A 720      39.320  60.920  32.590  1.00  0.00           H
ATOM   2114  CG2 THR A 720      39.280  61.560  34.890  1.00  0.00           C
ATOM   2115 HG21 THR A 720      39.270  62.430  34.200  1.00  0.00           H
ATOM   2116 HG22 THR A 720      40.340  61.580  35.230  1.00  0.00           H
ATOM   2117 HG23 THR A 720      38.720  61.880  35.800  1.00  0.00           H
ATOM   2118  C   THR A 720      40.520  58.990  35.810  1.00  0.00           C
ATOM   2119  O   THR A 720      40.740  59.230  36.970  1.00  0.00           O
ATOM   2120  N   ARG A 721      41.520  58.910  34.870  1.00  0.00           N
ATOM   2121  HN  ARG A 721      41.130  58.640  33.990  1.00  0.00           H
ATOM   2122  CA  ARG A 721      42.920  58.780  35.050  1.00  0.00           C
ATOM   2123  HA  ARG A 721      43.060  57.840  35.550  1.00  0.00           H
ATOM   2124  CB  ARG A 721      43.660  58.740  33.610  1.00  0.00           C
ATOM   2125  HB1 ARG A 721      44.760  58.880  33.630  1.00  0.00           H
ATOM   2126  HB2 ARG A 721      43.260  59.630  33.080  1.00  0.00           H
ATOM   2127  CG  ARG A 721      43.240  57.460  32.840  1.00  0.00           C
ATOM   2128  HG1 ARG A 721      43.790  57.480  31.880  1.00  0.00           H
ATOM   2129  HG2 ARG A 721      42.170  57.600  32.610  1.00  0.00           H
ATOM   2130  CD  ARG A 721      43.410  56.050  33.510  1.00  0.00           C
ATOM   2131  HD1 ARG A 721      42.990  55.210  32.910  1.00  0.00           H
ATOM   2132  HD2 ARG A 721      42.990  56.140  34.530  1.00  0.00           H
ATOM   2133  NE  ARG A 721      44.900  55.840  33.570  1.00  0.00           N
ATOM   2134  HE  ARG A 721      45.400  56.400  32.900  1.00  0.00           H
ATOM   2135  CZ  ARG A 721      45.550  55.360  34.600  1.00  0.00           C
ATOM   2136  NH1 ARG A 721      45.120  55.020  35.760  1.00  0.00           N
ATOM   2137 HH11 ARG A 721      44.130  54.960  35.920  1.00  0.00           H
ATOM   2138 HH12 ARG A 721      45.670  54.480  36.410  1.00  0.00           H
ATOM   2139  NH2 ARG A 721      46.850  55.410  34.430  1.00  0.00           N
ATOM   2140 HH21 ARG A 721      47.100  55.440  33.460  1.00  0.00           H
ATOM   2141 HH22 ARG A 721      47.490  55.020  35.100  1.00  0.00           H
ATOM   2142  C   ARG A 721      43.670  59.760  35.910  1.00  0.00           C
ATOM   2143  O   ARG A 721      44.460  59.450  36.790  1.00  0.00           O
ATOM   2144  N   PHE A 722      43.380  61.070  35.650  1.00  0.00           N
ATOM   2145  HN  PHE A 722      42.650  61.230  35.000  1.00  0.00           H
ATOM   2146  CA  PHE A 722      43.810  62.180  36.510  1.00  0.00           C
ATOM   2147  HA  PHE A 722      44.880  62.250  36.360  1.00  0.00           H
ATOM   2148  CB  PHE A 722      43.050  63.410  36.040  1.00  0.00           C
ATOM   2149  HB1 PHE A 722      41.980  63.120  36.090  1.00  0.00           H
ATOM   2150  HB2 PHE A 722      43.360  63.650  35.000  1.00  0.00           H
ATOM   2151  CG  PHE A 722      43.180  64.630  36.890  1.00  0.00           C
ATOM   2152  CD1 PHE A 722      44.350  65.410  36.860  1.00  0.00           C
ATOM   2153  HD1 PHE A 722      45.060  65.210  36.070  1.00  0.00           H
ATOM   2154  CE1 PHE A 722      44.530  66.510  37.680  1.00  0.00           C
ATOM   2155  HE1 PHE A 722      45.410  67.090  37.460  1.00  0.00           H
ATOM   2156  CZ  PHE A 722      43.650  66.810  38.710  1.00  0.00           C
ATOM   2157  HZ  PHE A 722      43.890  67.500  39.500  1.00  0.00           H
ATOM   2158  CD2 PHE A 722      42.290  64.890  37.950  1.00  0.00           C
ATOM   2159  HD2 PHE A 722      41.380  64.350  38.160  1.00  0.00           H
ATOM   2160  CE2 PHE A 722      42.580  65.890  38.890  1.00  0.00           C
ATOM   2161  HE2 PHE A 722      41.960  65.960  39.780  1.00  0.00           H
ATOM   2162  C   PHE A 722      43.530  61.920  38.060  1.00  0.00           C
ATOM   2163  O   PHE A 722      44.460  61.930  38.910  1.00  0.00           O
ATOM   2164  N   THR A 723      42.230  61.550  38.410  1.00  0.00           N
ATOM   2165  HN  THR A 723      41.480  61.590  37.750  1.00  0.00           H
ATOM   2166  CA  THR A 723      41.760  61.290  39.770  1.00  0.00           C
ATOM   2167  HA  THR A 723      41.960  62.170  40.360  1.00  0.00           H
ATOM   2168  CB  THR A 723      40.310  61.010  39.610  1.00  0.00           C
ATOM   2169  HB  THR A 723      40.160  60.090  38.990  1.00  0.00           H
ATOM   2170  OG1 THR A 723      39.640  62.080  38.970  1.00  0.00           O
ATOM   2171  HG1 THR A 723      38.770  61.750  38.700  1.00  0.00           H
ATOM   2172  CG2 THR A 723      39.610  60.910  40.990  1.00  0.00           C
ATOM   2173 HG21 THR A 723      38.560  60.680  40.710  1.00  0.00           H
ATOM   2174 HG22 THR A 723      39.760  61.800  41.650  1.00  0.00           H
ATOM   2175 HG23 THR A 723      40.010  60.050  41.570  1.00  0.00           H
ATOM   2176  C   THR A 723      42.380  59.990  40.400  1.00  0.00           C
ATOM   2177  O   THR A 723      42.780  60.000  41.540  1.00  0.00           O
ATOM   2178  N   GLU A 724      42.540  58.880  39.580  1.00  0.00           N
ATOM   2179  HN  GLU A 724      42.020  58.740  38.740  1.00  0.00           H
ATOM   2180  CA  GLU A 724      43.180  57.680  39.910  1.00  0.00           C
ATOM   2181  HA  GLU A 724      42.680  57.270  40.780  1.00  0.00           H
ATOM   2182  CB  GLU A 724      43.250  56.670  38.740  1.00  0.00           C
ATOM   2183  HB1 GLU A 724      43.900  55.840  39.090  1.00  0.00           H
ATOM   2184  HB2 GLU A 724      43.770  57.100  37.870  1.00  0.00           H
ATOM   2185  CG  GLU A 724      41.870  56.030  38.300  1.00  0.00           C
ATOM   2186  HG1 GLU A 724      41.110  56.810  38.140  1.00  0.00           H
ATOM   2187  HG2 GLU A 724      41.430  55.340  39.050  1.00  0.00           H
ATOM   2188  CD  GLU A 724      41.890  55.120  37.010  1.00  0.00           C
ATOM   2189  OE1 GLU A 724      42.600  54.090  37.050  1.00  0.00           O
ATOM   2190  OE2 GLU A 724      41.160  55.420  36.040  1.00  0.00           O
ATOM   2191  C   GLU A 724      44.600  57.860  40.340  1.00  0.00           C
ATOM   2192  O   GLU A 724      44.990  57.280  41.340  1.00  0.00           O
ATOM   2193  N   GLU A 725      45.420  58.700  39.620  1.00  0.00           N
ATOM   2194  HN  GLU A 725      45.030  59.180  38.840  1.00  0.00           H
ATOM   2195  CA  GLU A 725      46.860  58.850  39.930  1.00  0.00           C
ATOM   2196  HA  GLU A 725      47.290  57.900  40.240  1.00  0.00           H
ATOM   2197  CB  GLU A 725      47.690  59.130  38.710  1.00  0.00           C
ATOM   2198  HB1 GLU A 725      48.720  59.360  39.070  1.00  0.00           H
ATOM   2199  HB2 GLU A 725      47.270  59.980  38.120  1.00  0.00           H
ATOM   2200  CG  GLU A 725      47.860  58.000  37.730  1.00  0.00           C
ATOM   2201  HG1 GLU A 725      46.910  57.880  37.170  1.00  0.00           H
ATOM   2202  HG2 GLU A 725      48.220  57.120  38.300  1.00  0.00           H
ATOM   2203  CD  GLU A 725      48.920  58.290  36.660  1.00  0.00           C
ATOM   2204  OE1 GLU A 725      50.000  57.640  36.760  1.00  0.00           O
ATOM   2205  OE2 GLU A 725      48.740  59.230  35.800  1.00  0.00           O
ATOM   2206  C   GLU A 725      47.150  59.850  41.040  1.00  0.00           C
ATOM   2207  O   GLU A 725      48.140  59.690  41.790  1.00  0.00           O
ATOM   2208  N   ALA A 726      46.410  60.940  41.150  1.00  0.00           N
ATOM   2209  HN  ALA A 726      45.640  61.140  40.540  1.00  0.00           H
ATOM   2210  CA  ALA A 726      46.440  61.890  42.240  1.00  0.00           C
ATOM   2211  HA  ALA A 726      47.460  62.220  42.400  1.00  0.00           H
ATOM   2212  CB  ALA A 726      45.530  63.070  41.900  1.00  0.00           C
ATOM   2213  HB1 ALA A 726      45.320  63.760  42.740  1.00  0.00           H
ATOM   2214  HB2 ALA A 726      44.520  62.740  41.560  1.00  0.00           H
ATOM   2215  HB3 ALA A 726      46.100  63.530  41.070  1.00  0.00           H
ATOM   2216  C   ALA A 726      46.130  61.240  43.610  1.00  0.00           C
ATOM   2217  O   ALA A 726      46.830  61.410  44.630  1.00  0.00           O
ATOM   2218  N   PHE A 727      45.040  60.430  43.670  1.00  0.00           N
ATOM   2219  HN  PHE A 727      44.430  60.450  42.890  1.00  0.00           H
ATOM   2220  CA  PHE A 727      44.610  59.610  44.820  1.00  0.00           C
ATOM   2221  HA  PHE A 727      44.610  60.210  45.720  1.00  0.00           H
ATOM   2222  CB  PHE A 727      43.150  59.090  44.610  1.00  0.00           C
ATOM   2223  HB1 PHE A 727      43.260  58.380  43.760  1.00  0.00           H
ATOM   2224  HB2 PHE A 727      42.470  59.940  44.410  1.00  0.00           H
ATOM   2225  CG  PHE A 727      42.480  58.420  45.760  1.00  0.00           C
ATOM   2226  CD1 PHE A 727      41.730  57.230  45.620  1.00  0.00           C
ATOM   2227  HD1 PHE A 727      41.600  56.830  44.620  1.00  0.00           H
ATOM   2228  CE1 PHE A 727      41.170  56.630  46.720  1.00  0.00           C
ATOM   2229  HE1 PHE A 727      40.770  55.630  46.650  1.00  0.00           H
ATOM   2230  CZ  PHE A 727      41.280  57.190  48.030  1.00  0.00           C
ATOM   2231  HZ  PHE A 727      40.810  56.740  48.890  1.00  0.00           H
ATOM   2232  CD2 PHE A 727      42.580  59.010  47.020  1.00  0.00           C
ATOM   2233  HD2 PHE A 727      43.230  59.840  47.220  1.00  0.00           H
ATOM   2234  CE2 PHE A 727      42.080  58.350  48.130  1.00  0.00           C
ATOM   2235  HE2 PHE A 727      42.310  58.830  49.070  1.00  0.00           H
ATOM   2236  C   PHE A 727      45.700  58.560  45.200  1.00  0.00           C
ATOM   2237  O   PHE A 727      46.110  58.480  46.370  1.00  0.00           O
ATOM   2238  N   ALA A 728      46.280  57.880  44.210  1.00  0.00           N
ATOM   2239  HN  ALA A 728      46.050  58.070  43.260  1.00  0.00           H
ATOM   2240  CA  ALA A 728      47.420  57.080  44.390  1.00  0.00           C
ATOM   2241  HA  ALA A 728      47.110  56.330  45.110  1.00  0.00           H
ATOM   2242  CB  ALA A 728      47.710  56.420  43.030  1.00  0.00           C
ATOM   2243  HB1 ALA A 728      46.750  55.980  42.670  1.00  0.00           H
ATOM   2244  HB2 ALA A 728      48.460  55.600  43.050  1.00  0.00           H
ATOM   2245  HB3 ALA A 728      48.180  57.150  42.340  1.00  0.00           H
ATOM   2246  C   ALA A 728      48.680  57.770  44.870  1.00  0.00           C
ATOM   2247  O   ALA A 728      49.340  57.240  45.750  1.00  0.00           O
ATOM   2248  N   ALA A 729      49.090  58.920  44.350  1.00  0.00           N
ATOM   2249  HN  ALA A 729      48.590  59.290  43.580  1.00  0.00           H
ATOM   2250  CA  ALA A 729      50.250  59.690  44.680  1.00  0.00           C
ATOM   2251  HA  ALA A 729      51.090  59.010  44.570  1.00  0.00           H
ATOM   2252  CB  ALA A 729      50.370  60.890  43.830  1.00  0.00           C
ATOM   2253  HB1 ALA A 729      51.240  61.550  44.080  1.00  0.00           H
ATOM   2254  HB2 ALA A 729      49.470  61.500  43.980  1.00  0.00           H
ATOM   2255  HB3 ALA A 729      50.320  60.730  42.720  1.00  0.00           H
ATOM   2256  C   ALA A 729      50.300  60.090  46.160  1.00  0.00           C
ATOM   2257  O   ALA A 729      51.410  60.070  46.720  1.00  0.00           O
ATOM   2258  N   LEU A 730      49.180  60.430  46.750  1.00  0.00           N
ATOM   2259  HN  LEU A 730      48.430  60.540  46.100  1.00  0.00           H
ATOM   2260  CA  LEU A 730      48.980  60.680  48.190  1.00  0.00           C
ATOM   2261  HA  LEU A 730      49.750  61.360  48.510  1.00  0.00           H
ATOM   2262  CB  LEU A 730      47.590  61.200  48.360  1.00  0.00           C
ATOM   2263  HB1 LEU A 730      46.890  60.490  47.860  1.00  0.00           H
ATOM   2264  HB2 LEU A 730      47.600  62.190  47.860  1.00  0.00           H
ATOM   2265  CG  LEU A 730      46.890  61.460  49.780  1.00  0.00           C
ATOM   2266  HG  LEU A 730      46.830  60.460  50.280  1.00  0.00           H
ATOM   2267  CD1 LEU A 730      47.720  62.390  50.670  1.00  0.00           C
ATOM   2268 HD11 LEU A 730      47.590  63.420  50.290  1.00  0.00           H
ATOM   2269 HD12 LEU A 730      48.740  61.990  50.820  1.00  0.00           H
ATOM   2270 HD13 LEU A 730      47.200  62.460  51.660  1.00  0.00           H
ATOM   2271  CD2 LEU A 730      45.470  62.000  49.460  1.00  0.00           C
ATOM   2272 HD21 LEU A 730      45.540  63.100  49.290  1.00  0.00           H
ATOM   2273 HD22 LEU A 730      44.910  61.970  50.420  1.00  0.00           H
ATOM   2274 HD23 LEU A 730      44.920  61.500  48.640  1.00  0.00           H
ATOM   2275  C   LEU A 730      49.170  59.480  49.020  1.00  0.00           C
ATOM   2276  O   LEU A 730      49.790  59.530  50.080  1.00  0.00           O
ATOM   2277  N   ILE A 731      48.640  58.270  48.610  1.00  0.00           N
ATOM   2278  HN  ILE A 731      48.160  58.280  47.740  1.00  0.00           H
ATOM   2279  CA  ILE A 731      48.850  57.000  49.410  1.00  0.00           C
ATOM   2280  HA  ILE A 731      48.800  57.170  50.470  1.00  0.00           H
ATOM   2281  CB  ILE A 731      47.920  55.880  48.830  1.00  0.00           C
ATOM   2282  HB  ILE A 731      48.140  55.720  47.760  1.00  0.00           H
ATOM   2283  CG2 ILE A 731      48.280  54.500  49.500  1.00  0.00           C
ATOM   2284 HG21 ILE A 731      47.540  53.770  49.100  1.00  0.00           H
ATOM   2285 HG22 ILE A 731      48.380  54.570  50.600  1.00  0.00           H
ATOM   2286 HG23 ILE A 731      49.300  54.200  49.190  1.00  0.00           H
ATOM   2287  CG1 ILE A 731      46.440  56.300  48.910  1.00  0.00           C
ATOM   2288 HG11 ILE A 731      45.850  55.560  48.340  1.00  0.00           H
ATOM   2289 HG12 ILE A 731      46.350  57.250  48.330  1.00  0.00           H
ATOM   2290  CD  ILE A 731      45.870  56.420  50.350  1.00  0.00           C
ATOM   2291  HD1 ILE A 731      46.520  57.040  51.000  1.00  0.00           H
ATOM   2292  HD2 ILE A 731      45.850  55.380  50.740  1.00  0.00           H
ATOM   2293  HD3 ILE A 731      44.910  56.960  50.270  1.00  0.00           H
ATOM   2294  C   ILE A 731      50.310  56.580  49.330  1.00  0.00           C
ATOM   2295  O   ILE A 731      50.860  56.130  50.380  1.00  0.00           O
ATOM   2296  N   CYS A 732      51.060  56.830  48.160  1.00  0.00           N
ATOM   2297  HN  CYS A 732      50.550  57.110  47.350  1.00  0.00           H
ATOM   2298  CA  CYS A 732      52.480  56.400  48.050  1.00  0.00           C
ATOM   2299  HA  CYS A 732      52.540  55.330  48.220  1.00  0.00           H
ATOM   2300  CB  CYS A 732      52.940  56.760  46.640  1.00  0.00           C
ATOM   2301  HB1 CYS A 732      54.010  56.500  46.540  1.00  0.00           H
ATOM   2302  HB2 CYS A 732      53.000  57.850  46.470  1.00  0.00           H
ATOM   2303  SG  CYS A 732      51.920  55.850  45.470  1.00  0.00           S
ATOM   2304  HG1 CYS A 732      50.750  56.390  45.790  1.00  0.00           H
ATOM   2305  C   CYS A 732      53.320  57.060  49.110  1.00  0.00           C
ATOM   2306  O   CYS A 732      54.190  56.490  49.760  1.00  0.00           O
ATOM   2307  N   ILE A 733      53.150  58.420  49.170  1.00  0.00           N
ATOM   2308  HN  ILE A 733      52.450  58.830  48.600  1.00  0.00           H
ATOM   2309  CA  ILE A 733      53.710  59.410  50.070  1.00  0.00           C
ATOM   2310  HA  ILE A 733      54.760  59.140  50.080  1.00  0.00           H
ATOM   2311  CB  ILE A 733      53.480  60.780  49.460  1.00  0.00           C
ATOM   2312  HB  ILE A 733      52.390  60.950  49.340  1.00  0.00           H
ATOM   2313  CG2 ILE A 733      54.040  61.830  50.450  1.00  0.00           C
ATOM   2314 HG21 ILE A 733      55.130  61.790  50.680  1.00  0.00           H
ATOM   2315 HG22 ILE A 733      53.570  61.840  51.450  1.00  0.00           H
ATOM   2316 HG23 ILE A 733      53.950  62.850  50.010  1.00  0.00           H
ATOM   2317  CG1 ILE A 733      54.130  60.910  48.030  1.00  0.00           C
ATOM   2318 HG11 ILE A 733      53.990  61.980  47.800  1.00  0.00           H
ATOM   2319 HG12 ILE A 733      53.560  60.520  47.160  1.00  0.00           H
ATOM   2320  CD  ILE A 733      55.540  60.390  48.030  1.00  0.00           C
ATOM   2321  HD1 ILE A 733      55.600  59.280  48.050  1.00  0.00           H
ATOM   2322  HD2 ILE A 733      56.200  60.830  48.800  1.00  0.00           H
ATOM   2323  HD3 ILE A 733      56.020  60.730  47.090  1.00  0.00           H
ATOM   2324  C   ILE A 733      53.310  59.140  51.560  1.00  0.00           C
ATOM   2325  O   ILE A 733      54.100  59.380  52.480  1.00  0.00           O
ATOM   2326  N   ILE A 734      52.060  58.740  51.880  1.00  0.00           N
ATOM   2327  HN  ILE A 734      51.420  58.570  51.130  1.00  0.00           H
ATOM   2328  CA  ILE A 734      51.640  58.370  53.220  1.00  0.00           C
ATOM   2329  HA  ILE A 734      51.830  59.300  53.730  1.00  0.00           H
ATOM   2330  CB  ILE A 734      50.110  58.060  53.360  1.00  0.00           C
ATOM   2331  HB  ILE A 734      49.850  57.470  52.450  1.00  0.00           H
ATOM   2332  CG2 ILE A 734      49.840  57.350  54.720  1.00  0.00           C
ATOM   2333 HG21 ILE A 734      48.770  57.270  55.010  1.00  0.00           H
ATOM   2334 HG22 ILE A 734      50.320  57.920  55.560  1.00  0.00           H
ATOM   2335 HG23 ILE A 734      50.150  56.290  54.740  1.00  0.00           H
ATOM   2336  CG1 ILE A 734      49.360  59.390  53.240  1.00  0.00           C
ATOM   2337 HG11 ILE A 734      49.620  59.850  52.260  1.00  0.00           H
ATOM   2338 HG12 ILE A 734      49.810  60.060  54.010  1.00  0.00           H
ATOM   2339  CD  ILE A 734      47.830  59.370  53.330  1.00  0.00           C
ATOM   2340  HD1 ILE A 734      47.340  60.360  53.170  1.00  0.00           H
ATOM   2341  HD2 ILE A 734      47.520  58.930  54.300  1.00  0.00           H
ATOM   2342  HD3 ILE A 734      47.360  58.710  52.580  1.00  0.00           H
ATOM   2343  C   ILE A 734      52.510  57.260  53.800  1.00  0.00           C
ATOM   2344  O   ILE A 734      53.130  57.440  54.830  1.00  0.00           O
ATOM   2345  N   PHE A 735      52.670  56.160  53.060  1.00  0.00           N
ATOM   2346  HN  PHE A 735      52.220  56.040  52.170  1.00  0.00           H
ATOM   2347  CA  PHE A 735      53.400  54.950  53.360  1.00  0.00           C
ATOM   2348  HA  PHE A 735      52.980  54.660  54.310  1.00  0.00           H
ATOM   2349  CB  PHE A 735      53.420  53.950  52.170  1.00  0.00           C
ATOM   2350  HB1 PHE A 735      54.100  53.110  52.400  1.00  0.00           H
ATOM   2351  HB2 PHE A 735      53.760  54.370  51.200  1.00  0.00           H
ATOM   2352  CG  PHE A 735      52.070  53.290  51.950  1.00  0.00           C
ATOM   2353  CD1 PHE A 735      50.960  53.540  52.680  1.00  0.00           C
ATOM   2354  HD1 PHE A 735      50.970  54.170  53.560  1.00  0.00           H
ATOM   2355  CE1 PHE A 735      49.800  52.780  52.450  1.00  0.00           C
ATOM   2356  HE1 PHE A 735      48.950  52.900  53.110  1.00  0.00           H
ATOM   2357  CZ  PHE A 735      49.770  51.860  51.410  1.00  0.00           C
ATOM   2358  HZ  PHE A 735      48.960  51.160  51.310  1.00  0.00           H
ATOM   2359  CD2 PHE A 735      52.020  52.390  50.850  1.00  0.00           C
ATOM   2360  HD2 PHE A 735      52.940  52.230  50.300  1.00  0.00           H
ATOM   2361  CE2 PHE A 735      50.850  51.630  50.600  1.00  0.00           C
ATOM   2362  HE2 PHE A 735      50.840  50.960  49.740  1.00  0.00           H
ATOM   2363  C   PHE A 735      54.830  55.290  53.740  1.00  0.00           C
ATOM   2364  O   PHE A 735      55.290  54.870  54.870  1.00  0.00           O
ATOM   2365  N   ILE A 736      55.580  56.040  52.950  1.00  0.00           N
ATOM   2366  HN  ILE A 736      55.250  56.360  52.060  1.00  0.00           H
ATOM   2367  CA  ILE A 736      56.890  56.470  53.300  1.00  0.00           C
ATOM   2368  HA  ILE A 736      57.460  55.560  53.490  1.00  0.00           H
ATOM   2369  CB  ILE A 736      57.600  57.100  52.060  1.00  0.00           C
ATOM   2370  HB  ILE A 736      56.940  57.920  51.710  1.00  0.00           H
ATOM   2371  CG2 ILE A 736      58.920  57.820  52.440  1.00  0.00           C
ATOM   2372 HG21 ILE A 736      59.510  58.010  51.520  1.00  0.00           H
ATOM   2373 HG22 ILE A 736      59.580  57.180  53.040  1.00  0.00           H
ATOM   2374 HG23 ILE A 736      58.720  58.720  53.050  1.00  0.00           H
ATOM   2375  CG1 ILE A 736      58.000  56.020  51.030  1.00  0.00           C
ATOM   2376 HG11 ILE A 736      57.330  55.160  51.220  1.00  0.00           H
ATOM   2377 HG12 ILE A 736      59.060  55.750  51.240  1.00  0.00           H
ATOM   2378  CD  ILE A 736      57.690  56.490  49.640  1.00  0.00           C
ATOM   2379  HD1 ILE A 736      58.420  57.260  49.300  1.00  0.00           H
ATOM   2380  HD2 ILE A 736      56.700  56.990  49.700  1.00  0.00           H
ATOM   2381  HD3 ILE A 736      57.700  55.690  48.870  1.00  0.00           H
ATOM   2382  C   ILE A 736      56.990  57.330  54.490  1.00  0.00           C
ATOM   2383  O   ILE A 736      57.830  57.120  55.390  1.00  0.00           O
ATOM   2384  N   TYR A 737      56.110  58.330  54.540  1.00  0.00           N
ATOM   2385  HN  TYR A 737      55.400  58.530  53.880  1.00  0.00           H
ATOM   2386  CA  TYR A 737      56.040  59.230  55.740  1.00  0.00           C
ATOM   2387  HA  TYR A 737      57.050  59.390  56.080  1.00  0.00           H
ATOM   2388  CB  TYR A 737      55.190  60.460  55.390  1.00  0.00           C
ATOM   2389  HB1 TYR A 737      54.140  60.120  55.290  1.00  0.00           H
ATOM   2390  HB2 TYR A 737      55.440  60.810  54.360  1.00  0.00           H
ATOM   2391  CG  TYR A 737      55.400  61.590  56.410  1.00  0.00           C
ATOM   2392  CD1 TYR A 737      56.290  62.650  56.100  1.00  0.00           C
ATOM   2393  HD1 TYR A 737      56.840  62.660  55.180  1.00  0.00           H
ATOM   2394  CE1 TYR A 737      56.460  63.770  56.900  1.00  0.00           C
ATOM   2395  HE1 TYR A 737      57.210  64.530  56.720  1.00  0.00           H
ATOM   2396  CZ  TYR A 737      55.510  63.870  57.990  1.00  0.00           C
ATOM   2397  OH  TYR A 737      55.710  65.030  58.890  1.00  0.00           O
ATOM   2398  HH  TYR A 737      55.240  64.770  59.680  1.00  0.00           H
ATOM   2399  CD2 TYR A 737      54.450  61.910  57.390  1.00  0.00           C
ATOM   2400  HD2 TYR A 737      53.650  61.240  57.660  1.00  0.00           H
ATOM   2401  CE2 TYR A 737      54.530  62.960  58.210  1.00  0.00           C
ATOM   2402  HE2 TYR A 737      53.900  63.050  59.090  1.00  0.00           H
ATOM   2403  C   TYR A 737      55.560  58.580  57.020  1.00  0.00           C
ATOM   2404  O   TYR A 737      56.100  58.860  58.100  1.00  0.00           O
ATOM   2405  N   GLU A 738      54.610  57.590  56.990  1.00  0.00           N
ATOM   2406  HN  GLU A 738      54.010  57.510  56.190  1.00  0.00           H
ATOM   2407  CA  GLU A 738      54.150  56.690  58.040  1.00  0.00           C
ATOM   2408  HA  GLU A 738      53.960  57.200  58.960  1.00  0.00           H
ATOM   2409  CB  GLU A 738      52.900  55.850  57.560  1.00  0.00           C
ATOM   2410  HB1 GLU A 738      52.670  54.960  58.190  1.00  0.00           H
ATOM   2411  HB2 GLU A 738      53.110  55.600  56.500  1.00  0.00           H
ATOM   2412  CG  GLU A 738      51.570  56.760  57.530  1.00  0.00           C
ATOM   2413  HG1 GLU A 738      50.880  56.240  56.840  1.00  0.00           H
ATOM   2414  HG2 GLU A 738      51.790  57.830  57.290  1.00  0.00           H
ATOM   2415  CD  GLU A 738      50.760  56.600  58.820  1.00  0.00           C
ATOM   2416  OE1 GLU A 738      50.330  55.470  59.160  1.00  0.00           O
ATOM   2417  OE2 GLU A 738      50.620  57.630  59.540  1.00  0.00           O
ATOM   2418  C   GLU A 738      55.200  55.730  58.540  1.00  0.00           C
ATOM   2419  O   GLU A 738      55.230  55.420  59.770  1.00  0.00           O
ATOM   2420  N   ALA A 739      56.060  55.100  57.790  1.00  0.00           N
ATOM   2421  HN  ALA A 739      55.950  55.260  56.810  1.00  0.00           H
ATOM   2422  CA  ALA A 739      57.250  54.390  58.200  1.00  0.00           C
ATOM   2423  HA  ALA A 739      57.020  53.630  58.940  1.00  0.00           H
ATOM   2424  CB  ALA A 739      57.920  53.800  56.940  1.00  0.00           C
ATOM   2425  HB1 ALA A 739      58.280  54.550  56.210  1.00  0.00           H
ATOM   2426  HB2 ALA A 739      57.220  53.130  56.390  1.00  0.00           H
ATOM   2427  HB3 ALA A 739      58.820  53.240  57.250  1.00  0.00           H
ATOM   2428  C   ALA A 739      58.260  55.290  58.910  1.00  0.00           C
ATOM   2429  O   ALA A 739      58.810  54.990  59.980  1.00  0.00           O
ATOM   2430  N   LEU A 740      58.520  56.510  58.370  1.00  0.00           N
ATOM   2431  HN  LEU A 740      58.060  56.620  57.490  1.00  0.00           H
ATOM   2432  CA  LEU A 740      59.420  57.490  58.980  1.00  0.00           C
ATOM   2433  HA  LEU A 740      60.300  56.990  59.330  1.00  0.00           H
ATOM   2434  CB  LEU A 740      59.800  58.590  57.820  1.00  0.00           C
ATOM   2435  HB1 LEU A 740      60.110  59.550  58.260  1.00  0.00           H
ATOM   2436  HB2 LEU A 740      58.860  58.830  57.290  1.00  0.00           H
ATOM   2437  CG  LEU A 740      60.930  58.010  56.840  1.00  0.00           C
ATOM   2438  HG  LEU A 740      60.450  57.060  56.510  1.00  0.00           H
ATOM   2439  CD1 LEU A 740      60.980  58.830  55.570  1.00  0.00           C
ATOM   2440 HD11 LEU A 740      59.920  58.920  55.260  1.00  0.00           H
ATOM   2441 HD12 LEU A 740      61.520  58.250  54.790  1.00  0.00           H
ATOM   2442 HD13 LEU A 740      61.450  59.810  55.780  1.00  0.00           H
ATOM   2443  CD2 LEU A 740      62.270  57.710  57.450  1.00  0.00           C
ATOM   2444 HD21 LEU A 740      62.770  57.060  56.720  1.00  0.00           H
ATOM   2445 HD22 LEU A 740      62.170  57.170  58.420  1.00  0.00           H
ATOM   2446 HD23 LEU A 740      62.860  58.630  57.660  1.00  0.00           H
ATOM   2447  C   LEU A 740      58.940  58.220  60.260  1.00  0.00           C
ATOM   2448  O   LEU A 740      59.760  58.520  61.130  1.00  0.00           O
ATOM   2449  N   GLU A 741      57.570  58.440  60.440  1.00  0.00           N
ATOM   2450  HN  GLU A 741      56.900  58.460  59.710  1.00  0.00           H
ATOM   2451  CA  GLU A 741      56.940  58.810  61.700  1.00  0.00           C
ATOM   2452  HA  GLU A 741      57.550  59.550  62.180  1.00  0.00           H
ATOM   2453  CB  GLU A 741      55.460  59.140  61.550  1.00  0.00           C
ATOM   2454  HB1 GLU A 741      54.990  59.100  62.550  1.00  0.00           H
ATOM   2455  HB2 GLU A 741      55.080  58.300  60.920  1.00  0.00           H
ATOM   2456  CG  GLU A 741      55.230  60.510  60.870  1.00  0.00           C
ATOM   2457  HG1 GLU A 741      55.090  60.420  59.770  1.00  0.00           H
ATOM   2458  HG2 GLU A 741      56.020  61.210  61.230  1.00  0.00           H
ATOM   2459  CD  GLU A 741      53.830  61.110  61.260  1.00  0.00           C
ATOM   2460  OE1 GLU A 741      53.770  62.300  61.730  1.00  0.00           O
ATOM   2461  OE2 GLU A 741      52.850  60.370  60.960  1.00  0.00           O
ATOM   2462  C   GLU A 741      56.950  57.630  62.750  1.00  0.00           C
ATOM   2463  O   GLU A 741      57.180  57.810  63.940  1.00  0.00           O
ATOM   2464  N   LYS A 742      56.890  56.370  62.290  1.00  0.00           N
ATOM   2465  HN  LYS A 742      56.760  56.140  61.330  1.00  0.00           H
ATOM   2466  CA  LYS A 742      57.080  55.250  63.140  1.00  0.00           C
ATOM   2467  HA  LYS A 742      56.530  55.420  64.060  1.00  0.00           H
ATOM   2468  CB  LYS A 742      56.740  53.980  62.430  1.00  0.00           C
ATOM   2469  HB1 LYS A 742      57.350  53.940  61.500  1.00  0.00           H
ATOM   2470  HB2 LYS A 742      55.710  54.130  62.040  1.00  0.00           H
ATOM   2471  CG  LYS A 742      56.840  52.620  63.170  1.00  0.00           C
ATOM   2472  HG1 LYS A 742      57.910  52.340  63.210  1.00  0.00           H
ATOM   2473  HG2 LYS A 742      56.360  51.830  62.560  1.00  0.00           H
ATOM   2474  CD  LYS A 742      56.140  52.730  64.510  1.00  0.00           C
ATOM   2475  HD1 LYS A 742      56.750  53.280  65.250  1.00  0.00           H
ATOM   2476  HD2 LYS A 742      56.150  51.680  64.880  1.00  0.00           H
ATOM   2477  CE  LYS A 742      54.760  53.310  64.600  1.00  0.00           C
ATOM   2478  HE1 LYS A 742      54.110  52.870  63.820  1.00  0.00           H
ATOM   2479  HE2 LYS A 742      54.670  54.410  64.490  1.00  0.00           H
ATOM   2480  NZ  LYS A 742      54.210  53.140  65.970  1.00  0.00           N
ATOM   2481  HZ1 LYS A 742      53.180  53.260  65.920  1.00  0.00           H
ATOM   2482  HZ2 LYS A 742      54.630  53.850  66.590  1.00  0.00           H
ATOM   2483  HZ3 LYS A 742      54.410  52.210  66.430  1.00  0.00           H
ATOM   2484  C   LYS A 742      58.510  55.040  63.590  1.00  0.00           C
ATOM   2485  O   LYS A 742      58.690  54.680  64.740  1.00  0.00           O
ATOM   2486  N   LEU A 743      59.580  55.390  62.770  1.00  0.00           N
ATOM   2487  HN  LEU A 743      59.270  55.510  61.840  1.00  0.00           H
ATOM   2488  CA  LEU A 743      61.000  55.570  63.200  1.00  0.00           C
ATOM   2489  HA  LEU A 743      61.360  54.660  63.660  1.00  0.00           H
ATOM   2490  CB  LEU A 743      61.840  55.890  61.930  1.00  0.00           C
ATOM   2491  HB1 LEU A 743      61.360  56.820  61.570  1.00  0.00           H
ATOM   2492  HB2 LEU A 743      61.600  54.990  61.310  1.00  0.00           H
ATOM   2493  CG  LEU A 743      63.330  56.050  62.190  1.00  0.00           C
ATOM   2494  HG  LEU A 743      63.530  56.970  62.800  1.00  0.00           H
ATOM   2495  CD1 LEU A 743      63.940  54.920  63.040  1.00  0.00           C
ATOM   2496 HD11 LEU A 743      65.040  54.990  63.230  1.00  0.00           H
ATOM   2497 HD12 LEU A 743      63.950  53.960  62.490  1.00  0.00           H
ATOM   2498 HD13 LEU A 743      63.430  54.880  64.020  1.00  0.00           H
ATOM   2499  CD2 LEU A 743      64.180  56.110  60.880  1.00  0.00           C
ATOM   2500 HD21 LEU A 743      65.230  56.330  61.130  1.00  0.00           H
ATOM   2501 HD22 LEU A 743      63.800  56.880  60.180  1.00  0.00           H
ATOM   2502 HD23 LEU A 743      64.040  55.160  60.310  1.00  0.00           H
ATOM   2503  C   LEU A 743      61.080  56.690  64.300  1.00  0.00           C
ATOM   2504  O   LEU A 743      61.710  56.540  65.320  1.00  0.00           O
ATOM   2505  N   PHE A 744      60.360  57.830  64.120  1.00  0.00           N
ATOM   2506  HN  PHE A 744      59.910  58.000  63.240  1.00  0.00           H
ATOM   2507  CA  PHE A 744      60.430  58.860  65.140  1.00  0.00           C
ATOM   2508  HA  PHE A 744      61.450  59.150  65.380  1.00  0.00           H
ATOM   2509  CB  PHE A 744      59.840  60.190  64.590  1.00  0.00           C
ATOM   2510  HB1 PHE A 744      58.740  60.160  64.400  1.00  0.00           H
ATOM   2511  HB2 PHE A 744      60.250  60.420  63.580  1.00  0.00           H
ATOM   2512  CG  PHE A 744      60.120  61.410  65.490  1.00  0.00           C
ATOM   2513  CD1 PHE A 744      61.450  61.920  65.570  1.00  0.00           C
ATOM   2514  HD1 PHE A 744      62.120  61.520  64.810  1.00  0.00           H
ATOM   2515  CE1 PHE A 744      61.750  63.030  66.370  1.00  0.00           C
ATOM   2516  HE1 PHE A 744      62.720  63.520  66.450  1.00  0.00           H
ATOM   2517  CZ  PHE A 744      60.820  63.370  67.400  1.00  0.00           C
ATOM   2518  HZ  PHE A 744      60.930  64.170  68.120  1.00  0.00           H
ATOM   2519  CD2 PHE A 744      59.140  61.860  66.410  1.00  0.00           C
ATOM   2520  HD2 PHE A 744      58.120  61.500  66.430  1.00  0.00           H
ATOM   2521  CE2 PHE A 744      59.560  62.780  67.350  1.00  0.00           C
ATOM   2522  HE2 PHE A 744      58.710  62.900  68.000  1.00  0.00           H
ATOM   2523  C   PHE A 744      59.760  58.500  66.450  1.00  0.00           C
ATOM   2524  O   PHE A 744      60.330  58.860  67.510  1.00  0.00           O
ATOM   2525  N   ASP A 745      58.640  57.780  66.360  1.00  0.00           N
ATOM   2526  HN  ASP A 745      58.260  57.690  65.440  1.00  0.00           H
ATOM   2527  CA  ASP A 745      57.920  57.310  67.500  1.00  0.00           C
ATOM   2528  HA  ASP A 745      57.570  58.170  68.050  1.00  0.00           H
ATOM   2529  CB  ASP A 745      56.570  56.760  67.030  1.00  0.00           C
ATOM   2530  HB1 ASP A 745      56.800  56.100  66.170  1.00  0.00           H
ATOM   2531  HB2 ASP A 745      55.870  57.550  66.660  1.00  0.00           H
ATOM   2532  CG  ASP A 745      55.930  55.910  68.080  1.00  0.00           C
ATOM   2533  OD1 ASP A 745      55.770  56.220  69.290  1.00  0.00           O
ATOM   2534  OD2 ASP A 745      55.580  54.740  67.630  1.00  0.00           O
ATOM   2535  C   ASP A 745      58.760  56.360  68.410  1.00  0.00           C
ATOM   2536  O   ASP A 745      58.800  56.440  69.660  1.00  0.00           O
ATOM   2537  N   LEU A 746      59.530  55.430  67.830  1.00  0.00           N
ATOM   2538  HN  LEU A 746      59.640  55.190  66.870  1.00  0.00           H
ATOM   2539  CA  LEU A 746      60.510  54.590  68.600  1.00  0.00           C
ATOM   2540  HA  LEU A 746      59.920  53.990  69.300  1.00  0.00           H
ATOM   2541  CB  LEU A 746      61.280  53.540  67.750  1.00  0.00           C
ATOM   2542  HB1 LEU A 746      62.040  53.130  68.440  1.00  0.00           H
ATOM   2543  HB2 LEU A 746      61.750  54.070  66.880  1.00  0.00           H
ATOM   2544  CG  LEU A 746      60.400  52.460  67.060  1.00  0.00           C
ATOM   2545  HG  LEU A 746      59.870  52.940  66.200  1.00  0.00           H
ATOM   2546  CD1 LEU A 746      61.340  51.390  66.580  1.00  0.00           C
ATOM   2547 HD11 LEU A 746      62.190  51.280  67.300  1.00  0.00           H
ATOM   2548 HD12 LEU A 746      61.900  51.670  65.670  1.00  0.00           H
ATOM   2549 HD13 LEU A 746      60.800  50.450  66.370  1.00  0.00           H
ATOM   2550  CD2 LEU A 746      59.160  51.860  67.760  1.00  0.00           C
ATOM   2551 HD21 LEU A 746      58.690  51.110  67.090  1.00  0.00           H
ATOM   2552 HD22 LEU A 746      58.380  52.650  67.900  1.00  0.00           H
ATOM   2553 HD23 LEU A 746      59.390  51.420  68.760  1.00  0.00           H
ATOM   2554  C   LEU A 746      61.610  55.400  69.360  1.00  0.00           C
ATOM   2555  O   LEU A 746      62.100  55.010  70.410  1.00  0.00           O
ATOM   2556  N   GLY A 747      62.100  56.490  68.860  1.00  0.00           N
ATOM   2557  HN  GLY A 747      61.730  56.670  67.950  1.00  0.00           H
ATOM   2558  CA  GLY A 747      63.110  57.400  69.310  1.00  0.00           C
ATOM   2559  HA1 GLY A 747      63.290  58.060  68.490  1.00  0.00           H
ATOM   2560  HA2 GLY A 747      64.020  56.890  69.560  1.00  0.00           H
ATOM   2561  C   GLY A 747      62.810  58.150  70.520  1.00  0.00           C
ATOM   2562  O   GLY A 747      63.590  58.690  71.190  1.00  0.00           O
ATOM   2563  N   GLU A 748      61.490  58.250  70.830  1.00  0.00           N
ATOM   2564  HN  GLU A 748      60.770  57.860  70.250  1.00  0.00           H
ATOM   2565  CA  GLU A 748      61.090  58.870  72.020  1.00  0.00           C
ATOM   2566  HA  GLU A 748      61.580  59.800  72.300  1.00  0.00           H
ATOM   2567  CB  GLU A 748      59.500  59.040  71.890  1.00  0.00           C
ATOM   2568  HB1 GLU A 748      59.160  59.370  72.900  1.00  0.00           H
ATOM   2569  HB2 GLU A 748      59.090  58.030  71.690  1.00  0.00           H
ATOM   2570  CG  GLU A 748      59.020  60.010  70.800  1.00  0.00           C
ATOM   2571  HG1 GLU A 748      59.220  59.620  69.780  1.00  0.00           H
ATOM   2572  HG2 GLU A 748      59.490  61.020  70.830  1.00  0.00           H
ATOM   2573  CD  GLU A 748      57.560  60.140  70.950  1.00  0.00           C
ATOM   2574  OE1 GLU A 748      57.080  61.250  71.150  1.00  0.00           O
ATOM   2575  OE2 GLU A 748      56.770  59.130  70.870  1.00  0.00           O
ATOM   2576  C   GLU A 748      61.290  57.980  73.240  1.00  0.00           C
ATOM   2577  O   GLU A 748      61.630  58.450  74.300  1.00  0.00           O
ATOM   2578  N   THR A 749      61.170  56.590  73.100  1.00  0.00           N
ATOM   2579  HN  THR A 749      60.830  56.290  72.200  1.00  0.00           H
ATOM   2580  CA  THR A 749      61.430  55.510  74.070  1.00  0.00           C
ATOM   2581  HA  THR A 749      61.150  55.820  75.070  1.00  0.00           H
ATOM   2582  CB  THR A 749      60.610  54.270  73.720  1.00  0.00           C
ATOM   2583  HB  THR A 749      60.880  53.900  72.710  1.00  0.00           H
ATOM   2584  OG1 THR A 749      59.270  54.640  73.730  1.00  0.00           O
ATOM   2585  HG1 THR A 749      59.100  54.900  74.640  1.00  0.00           H
ATOM   2586  CG2 THR A 749      60.870  53.190  74.710  1.00  0.00           C
ATOM   2587 HG21 THR A 749      60.150  52.350  74.600  1.00  0.00           H
ATOM   2588 HG22 THR A 749      60.830  53.640  75.740  1.00  0.00           H
ATOM   2589 HG23 THR A 749      61.890  52.780  74.520  1.00  0.00           H
ATOM   2590  C   THR A 749      62.840  55.090  74.190  1.00  0.00           C
ATOM   2591  O   THR A 749      63.300  54.960  75.340  1.00  0.00           O
ATOM   2592  N   TYR A 750      63.570  54.780  73.080  1.00  0.00           N
ATOM   2593  HN  TYR A 750      63.150  54.850  72.180  1.00  0.00           H
ATOM   2594  CA  TYR A 750      64.990  54.320  73.120  1.00  0.00           C
ATOM   2595  HA  TYR A 750      65.070  53.790  74.050  1.00  0.00           H
ATOM   2596  CB  TYR A 750      65.390  53.300  72.010  1.00  0.00           C
ATOM   2597  HB1 TYR A 750      66.470  53.040  72.020  1.00  0.00           H
ATOM   2598  HB2 TYR A 750      65.210  53.690  70.990  1.00  0.00           H
ATOM   2599  CG  TYR A 750      64.700  52.000  72.180  1.00  0.00           C
ATOM   2600  CD1 TYR A 750      63.870  51.570  71.120  1.00  0.00           C
ATOM   2601  HD1 TYR A 750      63.760  52.160  70.230  1.00  0.00           H
ATOM   2602  CE1 TYR A 750      63.220  50.370  71.150  1.00  0.00           C
ATOM   2603  HE1 TYR A 750      62.630  49.920  70.350  1.00  0.00           H
ATOM   2604  CZ  TYR A 750      63.320  49.540  72.250  1.00  0.00           C
ATOM   2605  OH  TYR A 750      62.650  48.310  72.180  1.00  0.00           O
ATOM   2606  HH  TYR A 750      61.860  48.440  71.640  1.00  0.00           H
ATOM   2607  CD2 TYR A 750      64.950  51.070  73.230  1.00  0.00           C
ATOM   2608  HD2 TYR A 750      65.670  51.170  74.030  1.00  0.00           H
ATOM   2609  CE2 TYR A 750      64.200  49.870  73.280  1.00  0.00           C
ATOM   2610  HE2 TYR A 750      64.530  49.210  74.070  1.00  0.00           H
ATOM   2611  C   TYR A 750      65.890  55.560  73.130  1.00  0.00           C
ATOM   2612  O   TYR A 750      65.550  56.710  72.690  1.00  0.00           O
ATOM   2613  N   ALA A 751      67.140  55.290  73.540  1.00  0.00           N
ATOM   2614  HN  ALA A 751      67.340  54.380  73.920  1.00  0.00           H
ATOM   2615  CA  ALA A 751      68.230  56.150  73.360  1.00  0.00           C
ATOM   2616  HA  ALA A 751      67.920  56.960  72.720  1.00  0.00           H
ATOM   2617  CB  ALA A 751      68.650  56.780  74.790  1.00  0.00           C
ATOM   2618  HB1 ALA A 751      69.300  56.100  75.370  1.00  0.00           H
ATOM   2619  HB2 ALA A 751      67.690  57.030  75.290  1.00  0.00           H
ATOM   2620  HB3 ALA A 751      69.150  57.700  74.420  1.00  0.00           H
ATOM   2621  C   ALA A 751      69.460  55.440  72.810  1.00  0.00           C
ATOM   2622  O   ALA A 751      69.990  54.400  73.200  1.00  0.00           O
ATOM   2623  N   PHE A 752      70.120  56.140  71.890  1.00  0.00           N
ATOM   2624  HN  PHE A 752      69.780  57.040  71.630  1.00  0.00           H
ATOM   2625  CA  PHE A 752      71.400  55.770  71.290  1.00  0.00           C
ATOM   2626  HA  PHE A 752      71.140  54.920  70.670  1.00  0.00           H
ATOM   2627  CB  PHE A 752      71.920  56.760  70.180  1.00  0.00           C
ATOM   2628  HB1 PHE A 752      72.940  56.450  69.820  1.00  0.00           H
ATOM   2629  HB2 PHE A 752      71.920  57.750  70.670  1.00  0.00           H
ATOM   2630  CG  PHE A 752      71.090  56.810  68.940  1.00  0.00           C
ATOM   2631  CD1 PHE A 752      71.170  55.820  67.950  1.00  0.00           C
ATOM   2632  HD1 PHE A 752      71.900  55.030  68.030  1.00  0.00           H
ATOM   2633  CE1 PHE A 752      70.380  55.830  66.850  1.00  0.00           C
ATOM   2634  HE1 PHE A 752      70.270  55.060  66.100  1.00  0.00           H
ATOM   2635  CZ  PHE A 752      69.430  56.890  66.640  1.00  0.00           C
ATOM   2636  HZ  PHE A 752      68.820  56.920  65.760  1.00  0.00           H
ATOM   2637  CD2 PHE A 752      70.290  57.920  68.670  1.00  0.00           C
ATOM   2638  HD2 PHE A 752      70.230  58.650  69.460  1.00  0.00           H
ATOM   2639  CE2 PHE A 752      69.470  57.920  67.550  1.00  0.00           C
ATOM   2640  HE2 PHE A 752      68.750  58.710  67.400  1.00  0.00           H
ATOM   2641  C   PHE A 752      72.660  55.380  72.120  1.00  0.00           C
ATOM   2642  O   PHE A 752      72.770  55.910  73.160  1.00  0.00           O
ATOM   2643  N   PRO A 822      73.620  54.530  71.560  1.00  0.00           N
ATOM   2644  CD  PRO A 822      74.990  54.410  72.120  1.00  0.00           C
ATOM   2645  HD1 PRO A 822      74.970  53.600  72.870  1.00  0.00           H
ATOM   2646  HD2 PRO A 822      75.180  55.430  72.490  1.00  0.00           H
ATOM   2647  CA  PRO A 822      73.460  53.560  70.400  1.00  0.00           C
ATOM   2648  HA  PRO A 822      72.990  54.050  69.550  1.00  0.00           H
ATOM   2649  CB  PRO A 822      74.910  53.190  70.060  1.00  0.00           C
ATOM   2650  HB1 PRO A 822      75.040  53.270  68.950  1.00  0.00           H
ATOM   2651  HB2 PRO A 822      75.150  52.190  70.460  1.00  0.00           H
ATOM   2652  CG  PRO A 822      75.760  54.280  70.810  1.00  0.00           C
ATOM   2653  HG1 PRO A 822      76.770  53.870  71.000  1.00  0.00           H
ATOM   2654  HG2 PRO A 822      75.820  55.160  70.130  1.00  0.00           H
ATOM   2655  C   PRO A 822      72.640  52.420  70.760  1.00  0.00           C
ATOM   2656  O   PRO A 822      71.540  52.440  70.270  1.00  0.00           O
ATOM   2657  N   ASP A 823      73.070  51.420  71.570  1.00  0.00           N
ATOM   2658  HN  ASP A 823      74.020  51.500  71.870  1.00  0.00           H
ATOM   2659  CA  ASP A 823      72.260  50.330  72.080  1.00  0.00           C
ATOM   2660  HA  ASP A 823      72.930  49.510  72.260  1.00  0.00           H
ATOM   2661  CB  ASP A 823      71.820  50.530  73.620  1.00  0.00           C
ATOM   2662  HB1 ASP A 823      71.420  49.570  74.010  1.00  0.00           H
ATOM   2663  HB2 ASP A 823      71.070  51.320  73.830  1.00  0.00           H
ATOM   2664  CG  ASP A 823      73.060  50.770  74.410  1.00  0.00           C
ATOM   2665  OD1 ASP A 823      74.020  50.040  74.180  1.00  0.00           O
ATOM   2666  OD2 ASP A 823      73.010  51.660  75.370  1.00  0.00           O
ATOM   2667  C   ASP A 823      71.290  49.560  71.180  1.00  0.00           C
ATOM   2668  O   ASP A 823      71.640  49.160  70.070  1.00  0.00           O
ATOM   2669  N   VAL A 824      70.030  49.350  71.590  1.00  0.00           N
ATOM   2670  HN  VAL A 824      69.670  49.780  72.420  1.00  0.00           H
ATOM   2671  CA  VAL A 824      68.980  48.820  70.700  1.00  0.00           C
ATOM   2672  HA  VAL A 824      69.260  47.800  70.440  1.00  0.00           H
ATOM   2673  CB  VAL A 824      67.660  48.530  71.480  1.00  0.00           C
ATOM   2674  HB  VAL A 824      67.290  49.390  72.070  1.00  0.00           H
ATOM   2675  CG1 VAL A 824      66.650  47.800  70.710  1.00  0.00           C
ATOM   2676 HG11 VAL A 824      66.440  48.450  69.820  1.00  0.00           H
ATOM   2677 HG12 VAL A 824      65.710  47.630  71.260  1.00  0.00           H
ATOM   2678 HG13 VAL A 824      66.970  46.770  70.450  1.00  0.00           H
ATOM   2679  CG2 VAL A 824      68.080  47.640  72.690  1.00  0.00           C
ATOM   2680 HG21 VAL A 824      68.800  46.870  72.360  1.00  0.00           H
ATOM   2681 HG22 VAL A 824      67.270  47.020  73.140  1.00  0.00           H
ATOM   2682 HG23 VAL A 824      68.540  48.350  73.420  1.00  0.00           H
ATOM   2683  C   VAL A 824      68.700  49.760  69.440  1.00  0.00           C
ATOM   2684  O   VAL A 824      68.570  49.220  68.310  1.00  0.00           O
ATOM   2685  N   LEU A 825      68.560  51.090  69.690  1.00  0.00           N
ATOM   2686  HN  LEU A 825      68.700  51.460  70.610  1.00  0.00           H
ATOM   2687  CA  LEU A 825      68.060  52.000  68.680  1.00  0.00           C
ATOM   2688  HA  LEU A 825      67.160  51.450  68.460  1.00  0.00           H
ATOM   2689  CB  LEU A 825      67.890  53.410  69.200  1.00  0.00           C
ATOM   2690  HB1 LEU A 825      68.830  53.940  69.430  1.00  0.00           H
ATOM   2691  HB2 LEU A 825      67.540  53.360  70.260  1.00  0.00           H
ATOM   2692  CG  LEU A 825      66.990  54.380  68.470  1.00  0.00           C
ATOM   2693  HG  LEU A 825      67.440  54.800  67.550  1.00  0.00           H
ATOM   2694  CD1 LEU A 825      65.710  53.670  68.030  1.00  0.00           C
ATOM   2695 HD11 LEU A 825      65.130  53.120  68.810  1.00  0.00           H
ATOM   2696 HD12 LEU A 825      65.810  52.870  67.260  1.00  0.00           H
ATOM   2697 HD13 LEU A 825      65.040  54.440  67.570  1.00  0.00           H
ATOM   2698  CD2 LEU A 825      66.790  55.690  69.240  1.00  0.00           C
ATOM   2699 HD21 LEU A 825      67.670  56.380  69.360  1.00  0.00           H
ATOM   2700 HD22 LEU A 825      66.430  55.600  70.280  1.00  0.00           H
ATOM   2701 HD23 LEU A 825      65.990  56.220  68.670  1.00  0.00           H
ATOM   2702  C   LEU A 825      68.950  52.080  67.380  1.00  0.00           C
ATOM   2703  O   LEU A 825      68.400  52.200  66.290  1.00  0.00           O
ATOM   2704  N   PHE A 826      70.320  52.030  67.570  1.00  0.00           N
ATOM   2705  HN  PHE A 826      70.630  51.820  68.490  1.00  0.00           H
ATOM   2706  CA  PHE A 826      71.320  51.960  66.450  1.00  0.00           C
ATOM   2707  HA  PHE A 826      71.070  52.810  65.840  1.00  0.00           H
ATOM   2708  CB  PHE A 826      72.780  52.090  66.990  1.00  0.00           C
ATOM   2709  HB1 PHE A 826      72.790  51.560  67.960  1.00  0.00           H
ATOM   2710  HB2 PHE A 826      73.000  53.140  67.270  1.00  0.00           H
ATOM   2711  CG  PHE A 826      73.800  51.510  65.990  1.00  0.00           C
ATOM   2712  CD1 PHE A 826      74.130  52.330  64.880  1.00  0.00           C
ATOM   2713  HD1 PHE A 826      73.590  53.260  64.820  1.00  0.00           H
ATOM   2714  CE1 PHE A 826      75.180  51.910  64.080  1.00  0.00           C
ATOM   2715  HE1 PHE A 826      75.390  52.620  63.290  1.00  0.00           H
ATOM   2716  CZ  PHE A 826      75.780  50.660  64.190  1.00  0.00           C
ATOM   2717  HZ  PHE A 826      76.660  50.350  63.630  1.00  0.00           H
ATOM   2718  CD2 PHE A 826      74.400  50.270  66.180  1.00  0.00           C
ATOM   2719  HD2 PHE A 826      74.290  49.690  67.080  1.00  0.00           H
ATOM   2720  CE2 PHE A 826      75.340  49.820  65.270  1.00  0.00           C
ATOM   2721  HE2 PHE A 826      75.880  48.920  65.540  1.00  0.00           H
ATOM   2722  C   PHE A 826      71.070  50.750  65.660  1.00  0.00           C
ATOM   2723  O   PHE A 826      71.020  50.810  64.410  1.00  0.00           O
ATOM   2724  N   TRP A 827      70.890  49.570  66.290  1.00  0.00           N
ATOM   2725  HN  TRP A 827      70.860  49.460  67.270  1.00  0.00           H
ATOM   2726  CA  TRP A 827      70.650  48.300  65.480  1.00  0.00           C
ATOM   2727  HA  TRP A 827      71.370  48.350  64.670  1.00  0.00           H
ATOM   2728  CB  TRP A 827      70.920  47.030  66.420  1.00  0.00           C
ATOM   2729  HB1 TRP A 827      70.590  46.060  65.990  1.00  0.00           H
ATOM   2730  HB2 TRP A 827      70.410  47.130  67.390  1.00  0.00           H
ATOM   2731  CG  TRP A 827      72.370  46.880  66.710  1.00  0.00           C
ATOM   2732  CD1 TRP A 827      73.060  47.180  67.810  1.00  0.00           C
ATOM   2733  HD1 TRP A 827      72.760  47.540  68.780  1.00  0.00           H
ATOM   2734  NE1 TRP A 827      74.390  46.870  67.610  1.00  0.00           N
ATOM   2735  HE1 TRP A 827      75.120  46.720  68.240  1.00  0.00           H
ATOM   2736  CE2 TRP A 827      74.630  46.460  66.330  1.00  0.00           C
ATOM   2737  CD2 TRP A 827      73.380  46.500  65.700  1.00  0.00           C
ATOM   2738  CE3 TRP A 827      73.330  46.120  64.370  1.00  0.00           C
ATOM   2739  HE3 TRP A 827      72.440  46.020  63.760  1.00  0.00           H
ATOM   2740  CZ3 TRP A 827      74.540  45.810  63.690  1.00  0.00           C
ATOM   2741  HZ3 TRP A 827      74.540  45.560  62.640  1.00  0.00           H
ATOM   2742  CZ2 TRP A 827      75.870  46.090  65.700  1.00  0.00           C
ATOM   2743  HZ2 TRP A 827      76.830  46.120  66.170  1.00  0.00           H
ATOM   2744  CH2 TRP A 827      75.770  45.820  64.330  1.00  0.00           C
ATOM   2745  HH2 TRP A 827      76.710  45.640  63.840  1.00  0.00           H
ATOM   2746  C   TRP A 827      69.420  48.310  64.640  1.00  0.00           C
ATOM   2747  O   TRP A 827      69.440  47.950  63.450  1.00  0.00           O
ATOM   2748  N   CYS A 828      68.360  48.880  65.280  1.00  0.00           N
ATOM   2749  HN  CYS A 828      68.530  49.200  66.210  1.00  0.00           H
ATOM   2750  CA  CYS A 828      67.020  49.100  64.700  1.00  0.00           C
ATOM   2751  HA  CYS A 828      66.640  48.170  64.340  1.00  0.00           H
ATOM   2752  CB  CYS A 828      66.080  49.760  65.720  1.00  0.00           C
ATOM   2753  HB1 CYS A 828      66.680  50.510  66.280  1.00  0.00           H
ATOM   2754  HB2 CYS A 828      65.840  49.070  66.570  1.00  0.00           H
ATOM   2755  SG  CYS A 828      64.520  50.450  65.260  1.00  0.00           S
ATOM   2756  HG1 CYS A 828      64.920  51.540  64.600  1.00  0.00           H
ATOM   2757  C   CYS A 828      67.110  50.040  63.490  1.00  0.00           C
ATOM   2758  O   CYS A 828      66.740  49.710  62.340  1.00  0.00           O
ATOM   2759  N   VAL A 829      67.890  51.110  63.660  1.00  0.00           N
ATOM   2760  HN  VAL A 829      68.280  51.330  64.550  1.00  0.00           H
ATOM   2761  CA  VAL A 829      68.270  52.070  62.600  1.00  0.00           C
ATOM   2762  HA  VAL A 829      67.400  52.520  62.150  1.00  0.00           H
ATOM   2763  CB  VAL A 829      69.010  53.310  63.200  1.00  0.00           C
ATOM   2764  HB  VAL A 829      69.770  52.960  63.950  1.00  0.00           H
ATOM   2765  CG1 VAL A 829      69.680  54.240  62.110  1.00  0.00           C
ATOM   2766 HG11 VAL A 829      70.530  53.740  61.610  1.00  0.00           H
ATOM   2767 HG12 VAL A 829      70.190  55.180  62.400  1.00  0.00           H
ATOM   2768 HG13 VAL A 829      69.060  54.510  61.230  1.00  0.00           H
ATOM   2769  CG2 VAL A 829      67.880  54.190  63.890  1.00  0.00           C
ATOM   2770 HG21 VAL A 829      67.190  54.490  63.070  1.00  0.00           H
ATOM   2771 HG22 VAL A 829      68.320  55.070  64.400  1.00  0.00           H
ATOM   2772 HG23 VAL A 829      67.390  53.580  64.690  1.00  0.00           H
ATOM   2773  C   VAL A 829      69.020  51.420  61.400  1.00  0.00           C
ATOM   2774  O   VAL A 829      68.590  51.640  60.280  1.00  0.00           O
ATOM   2775  N   ILE A 830      70.070  50.660  61.650  1.00  0.00           N
ATOM   2776  HN  ILE A 830      70.440  50.640  62.570  1.00  0.00           H
ATOM   2777  CA  ILE A 830      70.800  49.900  60.640  1.00  0.00           C
ATOM   2778  HA  ILE A 830      71.310  50.610  59.990  1.00  0.00           H
ATOM   2779  CB  ILE A 830      72.000  49.060  61.240  1.00  0.00           C
ATOM   2780  HB  ILE A 830      71.590  48.460  62.090  1.00  0.00           H
ATOM   2781  CG2 ILE A 830      72.590  48.060  60.210  1.00  0.00           C
ATOM   2782 HG21 ILE A 830      71.770  47.410  59.830  1.00  0.00           H
ATOM   2783 HG22 ILE A 830      73.360  47.390  60.640  1.00  0.00           H
ATOM   2784 HG23 ILE A 830      73.020  48.700  59.420  1.00  0.00           H
ATOM   2785  CG1 ILE A 830      73.120  50.020  61.770  1.00  0.00           C
ATOM   2786 HG11 ILE A 830      73.570  49.470  62.620  1.00  0.00           H
ATOM   2787 HG12 ILE A 830      72.670  50.880  62.310  1.00  0.00           H
ATOM   2788  CD  ILE A 830      74.090  50.650  60.770  1.00  0.00           C
ATOM   2789  HD1 ILE A 830      73.530  50.970  59.860  1.00  0.00           H
ATOM   2790  HD2 ILE A 830      74.950  50.030  60.440  1.00  0.00           H
ATOM   2791  HD3 ILE A 830      74.580  51.540  61.210  1.00  0.00           H
ATOM   2792  C   ILE A 830      69.930  49.000  59.840  1.00  0.00           C
ATOM   2793  O   ILE A 830      69.850  48.920  58.640  1.00  0.00           O
ATOM   2794  N   LEU A 831      69.200  48.110  60.660  1.00  0.00           N
ATOM   2795  HN  LEU A 831      69.370  48.070  61.640  1.00  0.00           H
ATOM   2796  CA  LEU A 831      68.300  47.100  60.090  1.00  0.00           C
ATOM   2797  HA  LEU A 831      68.920  46.460  59.460  1.00  0.00           H
ATOM   2798  CB  LEU A 831      67.780  46.210  61.260  1.00  0.00           C
ATOM   2799  HB1 LEU A 831      67.340  46.890  62.030  1.00  0.00           H
ATOM   2800  HB2 LEU A 831      68.660  45.820  61.830  1.00  0.00           H
ATOM   2801  CG  LEU A 831      66.870  45.060  60.950  1.00  0.00           C
ATOM   2802  HG  LEU A 831      66.060  45.390  60.260  1.00  0.00           H
ATOM   2803  CD1 LEU A 831      67.700  44.020  60.200  1.00  0.00           C
ATOM   2804 HD11 LEU A 831      68.580  43.700  60.790  1.00  0.00           H
ATOM   2805 HD12 LEU A 831      67.910  44.350  59.170  1.00  0.00           H
ATOM   2806 HD13 LEU A 831      67.030  43.120  60.120  1.00  0.00           H
ATOM   2807  CD2 LEU A 831      66.140  44.640  62.250  1.00  0.00           C
ATOM   2808 HD21 LEU A 831      65.540  45.460  62.690  1.00  0.00           H
ATOM   2809 HD22 LEU A 831      66.790  44.220  63.030  1.00  0.00           H
ATOM   2810 HD23 LEU A 831      65.480  43.760  62.080  1.00  0.00           H
ATOM   2811  C   LEU A 831      67.160  47.620  59.260  1.00  0.00           C
ATOM   2812  O   LEU A 831      66.880  47.170  58.110  1.00  0.00           O
ATOM   2813  N   PHE A 832      66.510  48.770  59.690  1.00  0.00           N
ATOM   2814  HN  PHE A 832      66.670  49.130  60.610  1.00  0.00           H
ATOM   2815  CA  PHE A 832      65.590  49.490  58.870  1.00  0.00           C
ATOM   2816  HA  PHE A 832      64.870  48.710  58.690  1.00  0.00           H
ATOM   2817  CB  PHE A 832      64.760  50.620  59.720  1.00  0.00           C
ATOM   2818  HB1 PHE A 832      65.550  51.200  60.240  1.00  0.00           H
ATOM   2819  HB2 PHE A 832      64.170  50.050  60.470  1.00  0.00           H
ATOM   2820  CG  PHE A 832      63.830  51.590  59.050  1.00  0.00           C
ATOM   2821  CD1 PHE A 832      64.340  52.770  58.690  1.00  0.00           C
ATOM   2822  HD1 PHE A 832      65.360  53.000  58.970  1.00  0.00           H
ATOM   2823  CE1 PHE A 832      63.620  53.670  57.930  1.00  0.00           C
ATOM   2824  HE1 PHE A 832      63.930  54.650  57.630  1.00  0.00           H
ATOM   2825  CZ  PHE A 832      62.220  53.420  57.710  1.00  0.00           C
ATOM   2826  HZ  PHE A 832      61.610  54.090  57.120  1.00  0.00           H
ATOM   2827  CD2 PHE A 832      62.470  51.290  58.810  1.00  0.00           C
ATOM   2828  HD2 PHE A 832      62.180  50.280  59.080  1.00  0.00           H
ATOM   2829  CE2 PHE A 832      61.710  52.210  58.170  1.00  0.00           C
ATOM   2830  HE2 PHE A 832      60.690  51.870  58.010  1.00  0.00           H
ATOM   2831  C   PHE A 832      66.110  49.970  57.570  1.00  0.00           C
ATOM   2832  O   PHE A 832      65.660  49.690  56.460  1.00  0.00           O
ATOM   2833  N   PHE A 833      67.230  50.730  57.640  1.00  0.00           N
ATOM   2834  HN  PHE A 833      67.580  51.040  58.510  1.00  0.00           H
ATOM   2835  CA  PHE A 833      67.760  51.420  56.470  1.00  0.00           C
ATOM   2836  HA  PHE A 833      66.900  51.830  55.950  1.00  0.00           H
ATOM   2837  CB  PHE A 833      68.660  52.620  56.840  1.00  0.00           C
ATOM   2838  HB1 PHE A 833      69.410  52.930  56.080  1.00  0.00           H
ATOM   2839  HB2 PHE A 833      69.240  52.310  57.750  1.00  0.00           H
ATOM   2840  CG  PHE A 833      67.950  53.890  57.180  1.00  0.00           C
ATOM   2841  CD1 PHE A 833      67.420  54.740  56.170  1.00  0.00           C
ATOM   2842  HD1 PHE A 833      67.480  54.470  55.120  1.00  0.00           H
ATOM   2843  CE1 PHE A 833      66.640  55.880  56.550  1.00  0.00           C
ATOM   2844  HE1 PHE A 833      66.150  56.490  55.800  1.00  0.00           H
ATOM   2845  CZ  PHE A 833      66.520  56.210  57.890  1.00  0.00           C
ATOM   2846  HZ  PHE A 833      66.050  57.170  58.100  1.00  0.00           H
ATOM   2847  CD2 PHE A 833      67.940  54.380  58.510  1.00  0.00           C
ATOM   2848  HD2 PHE A 833      68.510  53.860  59.250  1.00  0.00           H
ATOM   2849  CE2 PHE A 833      67.260  55.570  58.880  1.00  0.00           C
ATOM   2850  HE2 PHE A 833      67.340  55.900  59.900  1.00  0.00           H
ATOM   2851  C   PHE A 833      68.290  50.560  55.300  1.00  0.00           C
ATOM   2852  O   PHE A 833      68.050  50.830  54.180  1.00  0.00           O
ATOM   2853  N   THR A 834      68.920  49.380  55.680  1.00  0.00           N
ATOM   2854  HN  THR A 834      69.070  49.190  56.650  1.00  0.00           H
ATOM   2855  CA  THR A 834      69.510  48.290  54.800  1.00  0.00           C
ATOM   2856  HA  THR A 834      70.000  48.680  53.920  1.00  0.00           H
ATOM   2857  CB  THR A 834      70.650  47.480  55.380  1.00  0.00           C
ATOM   2858  HB  THR A 834      70.930  46.640  54.700  1.00  0.00           H
ATOM   2859  OG1 THR A 834      70.260  46.930  56.590  1.00  0.00           O
ATOM   2860  HG1 THR A 834      70.220  47.700  57.170  1.00  0.00           H
ATOM   2861  CG2 THR A 834      71.910  48.250  55.710  1.00  0.00           C
ATOM   2862 HG21 THR A 834      71.650  49.140  56.320  1.00  0.00           H
ATOM   2863 HG22 THR A 834      72.300  48.640  54.740  1.00  0.00           H
ATOM   2864 HG23 THR A 834      72.630  47.680  56.340  1.00  0.00           H
ATOM   2865  C   THR A 834      68.430  47.450  54.190  1.00  0.00           C
ATOM   2866  O   THR A 834      68.610  46.840  53.130  1.00  0.00           O
ATOM   2867  N   THR A 835      67.250  47.380  54.880  1.00  0.00           N
ATOM   2868  HN  THR A 835      67.160  47.690  55.830  1.00  0.00           H
ATOM   2869  CA  THR A 835      66.070  46.740  54.200  1.00  0.00           C
ATOM   2870  HA  THR A 835      66.360  45.730  53.950  1.00  0.00           H
ATOM   2871  CB  THR A 835      64.820  46.750  55.070  1.00  0.00           C
ATOM   2872  HB  THR A 835      64.570  47.820  55.280  1.00  0.00           H
ATOM   2873  OG1 THR A 835      64.970  46.060  56.340  1.00  0.00           O
ATOM   2874  HG1 THR A 835      65.640  46.490  56.880  1.00  0.00           H
ATOM   2875  CG2 THR A 835      63.610  46.100  54.230  1.00  0.00           C
ATOM   2876 HG21 THR A 835      63.180  46.850  53.530  1.00  0.00           H
ATOM   2877 HG22 THR A 835      62.730  45.840  54.850  1.00  0.00           H
ATOM   2878 HG23 THR A 835      64.000  45.170  53.770  1.00  0.00           H
ATOM   2879  C   THR A 835      65.750  47.390  52.900  1.00  0.00           C
ATOM   2880  O   THR A 835      65.690  46.720  51.870  1.00  0.00           O
ATOM   2881  N   PHE A 836      65.520  48.740  52.930  1.00  0.00           N
ATOM   2882  HN  PHE A 836      65.420  49.230  53.790  1.00  0.00           H
ATOM   2883  CA  PHE A 836      65.540  49.460  51.660  1.00  0.00           C
ATOM   2884  HA  PHE A 836      64.680  49.130  51.110  1.00  0.00           H
ATOM   2885  CB  PHE A 836      65.360  50.990  51.960  1.00  0.00           C
ATOM   2886  HB1 PHE A 836      66.260  51.410  52.470  1.00  0.00           H
ATOM   2887  HB2 PHE A 836      64.410  51.080  52.530  1.00  0.00           H
ATOM   2888  CG  PHE A 836      64.970  51.700  50.590  1.00  0.00           C
ATOM   2889  CD1 PHE A 836      65.910  52.290  49.740  1.00  0.00           C
ATOM   2890  HD1 PHE A 836      66.870  52.440  50.230  1.00  0.00           H
ATOM   2891  CE1 PHE A 836      65.550  52.710  48.440  1.00  0.00           C
ATOM   2892  HE1 PHE A 836      66.380  53.090  47.870  1.00  0.00           H
ATOM   2893  CZ  PHE A 836      64.160  52.600  48.050  1.00  0.00           C
ATOM   2894  HZ  PHE A 836      63.940  53.120  47.130  1.00  0.00           H
ATOM   2895  CD2 PHE A 836      63.650  51.460  50.120  1.00  0.00           C
ATOM   2896  HD2 PHE A 836      62.940  51.030  50.800  1.00  0.00           H
ATOM   2897  CE2 PHE A 836      63.170  52.010  48.870  1.00  0.00           C
ATOM   2898  HE2 PHE A 836      62.190  51.850  48.420  1.00  0.00           H
ATOM   2899  C   PHE A 836      66.760  49.220  50.690  1.00  0.00           C
ATOM   2900  O   PHE A 836      66.580  48.970  49.520  1.00  0.00           O
ATOM   2901  N   PHE A 837      68.020  49.330  51.160  1.00  0.00           N
ATOM   2902  HN  PHE A 837      68.130  49.500  52.140  1.00  0.00           H
ATOM   2903  CA  PHE A 837      69.190  49.100  50.310  1.00  0.00           C
ATOM   2904  HA  PHE A 837      69.180  49.830  49.500  1.00  0.00           H
ATOM   2905  CB  PHE A 837      70.510  49.240  51.150  1.00  0.00           C
ATOM   2906  HB1 PHE A 837      70.490  48.390  51.870  1.00  0.00           H
ATOM   2907  HB2 PHE A 837      70.550  50.140  51.810  1.00  0.00           H
ATOM   2908  CG  PHE A 837      71.880  49.170  50.480  1.00  0.00           C
ATOM   2909  CD1 PHE A 837      73.000  49.190  51.370  1.00  0.00           C
ATOM   2910  HD1 PHE A 837      72.800  49.260  52.430  1.00  0.00           H
ATOM   2911  CE1 PHE A 837      74.300  49.180  50.790  1.00  0.00           C
ATOM   2912  HE1 PHE A 837      75.150  49.150  51.460  1.00  0.00           H
ATOM   2913  CZ  PHE A 837      74.460  49.070  49.460  1.00  0.00           C
ATOM   2914  HZ  PHE A 837      75.470  49.030  49.070  1.00  0.00           H
ATOM   2915  CD2 PHE A 837      72.090  49.080  49.110  1.00  0.00           C
ATOM   2916  HD2 PHE A 837      71.260  49.070  48.430  1.00  0.00           H
ATOM   2917  CE2 PHE A 837      73.350  48.900  48.650  1.00  0.00           C
ATOM   2918  HE2 PHE A 837      73.470  48.970  47.580  1.00  0.00           H
ATOM   2919  C   PHE A 837      69.130  47.670  49.640  1.00  0.00           C
ATOM   2920  O   PHE A 837      69.330  47.630  48.430  1.00  0.00           O
ATOM   2921  N   LEU A 838      68.910  46.620  50.410  1.00  0.00           N
ATOM   2922  HN  LEU A 838      68.620  46.790  51.340  1.00  0.00           H
ATOM   2923  CA  LEU A 838      68.870  45.250  49.830  1.00  0.00           C
ATOM   2924  HA  LEU A 838      69.780  45.110  49.250  1.00  0.00           H
ATOM   2925  CB  LEU A 838      68.850  44.290  51.060  1.00  0.00           C
ATOM   2926  HB1 LEU A 838      67.830  44.350  51.490  1.00  0.00           H
ATOM   2927  HB2 LEU A 838      69.680  44.610  51.740  1.00  0.00           H
ATOM   2928  CG  LEU A 838      69.200  42.810  50.700  1.00  0.00           C
ATOM   2929  HG  LEU A 838      68.350  42.340  50.170  1.00  0.00           H
ATOM   2930  CD1 LEU A 838      70.400  42.650  49.830  1.00  0.00           C
ATOM   2931 HD11 LEU A 838      71.200  43.340  50.180  1.00  0.00           H
ATOM   2932 HD12 LEU A 838      70.000  42.920  48.830  1.00  0.00           H
ATOM   2933 HD13 LEU A 838      70.810  41.620  49.850  1.00  0.00           H
ATOM   2934  CD2 LEU A 838      69.400  41.970  51.970  1.00  0.00           C
ATOM   2935 HD21 LEU A 838      70.090  42.400  52.720  1.00  0.00           H
ATOM   2936 HD22 LEU A 838      69.660  40.940  51.650  1.00  0.00           H
ATOM   2937 HD23 LEU A 838      68.490  42.030  52.600  1.00  0.00           H
ATOM   2938  C   LEU A 838      67.760  45.040  48.860  1.00  0.00           C
ATOM   2939  O   LEU A 838      67.890  44.470  47.730  1.00  0.00           O
ATOM   2940  N   SER A 839      66.560  45.460  49.210  1.00  0.00           N
ATOM   2941  HN  SER A 839      66.390  45.840  50.120  1.00  0.00           H
ATOM   2942  CA  SER A 839      65.400  45.270  48.370  1.00  0.00           C
ATOM   2943  HA  SER A 839      65.310  44.200  48.220  1.00  0.00           H
ATOM   2944  CB  SER A 839      64.150  45.570  49.230  1.00  0.00           C
ATOM   2945  HB1 SER A 839      64.060  44.900  50.120  1.00  0.00           H
ATOM   2946  HB2 SER A 839      63.270  45.280  48.640  1.00  0.00           H
ATOM   2947  OG  SER A 839      64.120  46.920  49.690  1.00  0.00           O
ATOM   2948  HG1 SER A 839      64.820  46.960  50.350  1.00  0.00           H
ATOM   2949  C   SER A 839      65.370  46.100  47.040  1.00  0.00           C
ATOM   2950  O   SER A 839      64.850  45.660  45.970  1.00  0.00           O
ATOM   2951  N   SER A 840      65.870  47.350  46.960  1.00  0.00           N
ATOM   2952  HN  SER A 840      66.200  47.800  47.800  1.00  0.00           H
ATOM   2953  CA  SER A 840      66.040  48.040  45.670  1.00  0.00           C
ATOM   2954  HA  SER A 840      65.130  47.980  45.100  1.00  0.00           H
ATOM   2955  CB  SER A 840      66.170  49.560  45.870  1.00  0.00           C
ATOM   2956  HB1 SER A 840      65.370  49.940  46.560  1.00  0.00           H
ATOM   2957  HB2 SER A 840      65.940  50.000  44.870  1.00  0.00           H
ATOM   2958  OG  SER A 840      67.430  49.960  46.400  1.00  0.00           O
ATOM   2959  HG1 SER A 840      67.300  49.780  47.340  1.00  0.00           H
ATOM   2960  C   SER A 840      67.120  47.530  44.750  1.00  0.00           C
ATOM   2961  O   SER A 840      66.890  47.550  43.500  1.00  0.00           O
ATOM   2962  N   PHE A 841      68.260  46.980  45.290  1.00  0.00           N
ATOM   2963  HN  PHE A 841      68.390  47.110  46.270  1.00  0.00           H
ATOM   2964  CA  PHE A 841      69.370  46.320  44.570  1.00  0.00           C
ATOM   2965  HA  PHE A 841      69.620  46.930  43.710  1.00  0.00           H
ATOM   2966  CB  PHE A 841      70.660  46.140  45.480  1.00  0.00           C
ATOM   2967  HB1 PHE A 841      70.220  45.740  46.410  1.00  0.00           H
ATOM   2968  HB2 PHE A 841      71.140  47.130  45.640  1.00  0.00           H
ATOM   2969  CG  PHE A 841      71.600  45.100  44.950  1.00  0.00           C
ATOM   2970  CD1 PHE A 841      71.940  43.960  45.650  1.00  0.00           C
ATOM   2971  HD1 PHE A 841      71.490  43.720  46.610  1.00  0.00           H
ATOM   2972  CE1 PHE A 841      72.840  42.960  45.140  1.00  0.00           C
ATOM   2973  HE1 PHE A 841      73.140  42.080  45.670  1.00  0.00           H
ATOM   2974  CZ  PHE A 841      73.350  43.080  43.900  1.00  0.00           C
ATOM   2975  HZ  PHE A 841      73.980  42.310  43.480  1.00  0.00           H
ATOM   2976  CD2 PHE A 841      72.190  45.260  43.680  1.00  0.00           C
ATOM   2977  HD2 PHE A 841      71.960  46.120  43.070  1.00  0.00           H
ATOM   2978  CE2 PHE A 841      72.960  44.210  43.120  1.00  0.00           C
ATOM   2979  HE2 PHE A 841      73.420  44.310  42.150  1.00  0.00           H
ATOM   2980  C   PHE A 841      68.860  45.000  43.840  1.00  0.00           C
ATOM   2981  O   PHE A 841      68.970  44.860  42.660  1.00  0.00           O
ATOM   2982  N   LEU A 842      68.090  44.140  44.590  1.00  0.00           N
ATOM   2983  HN  LEU A 842      68.110  44.330  45.570  1.00  0.00           H
ATOM   2984  CA  LEU A 842      67.300  42.990  44.160  1.00  0.00           C
ATOM   2985  HA  LEU A 842      67.940  42.400  43.530  1.00  0.00           H
ATOM   2986  CB  LEU A 842      66.730  42.200  45.380  1.00  0.00           C
ATOM   2987  HB1 LEU A 842      66.120  41.400  44.910  1.00  0.00           H
ATOM   2988  HB2 LEU A 842      66.080  42.870  45.970  1.00  0.00           H
ATOM   2989  CG  LEU A 842      67.870  41.640  46.280  1.00  0.00           C
ATOM   2990  HG  LEU A 842      68.440  42.480  46.730  1.00  0.00           H
ATOM   2991  CD1 LEU A 842      67.250  40.860  47.450  1.00  0.00           C
ATOM   2992 HD11 LEU A 842      66.750  39.960  47.040  1.00  0.00           H
ATOM   2993 HD12 LEU A 842      66.480  41.460  47.990  1.00  0.00           H
ATOM   2994 HD13 LEU A 842      68.060  40.530  48.120  1.00  0.00           H
ATOM   2995  CD2 LEU A 842      68.860  40.700  45.600  1.00  0.00           C
ATOM   2996 HD21 LEU A 842      69.770  40.560  46.230  1.00  0.00           H
ATOM   2997 HD22 LEU A 842      69.240  41.150  44.660  1.00  0.00           H
ATOM   2998 HD23 LEU A 842      68.280  39.780  45.420  1.00  0.00           H
ATOM   2999  C   LEU A 842      66.270  43.460  43.230  1.00  0.00           C
ATOM   3000  O   LEU A 842      66.050  42.740  42.270  1.00  0.00           O
ATOM   3001  N   LYS A 843      65.580  44.580  43.400  1.00  0.00           N
ATOM   3002  HN  LYS A 843      65.830  45.130  44.190  1.00  0.00           H
ATOM   3003  CA  LYS A 843      64.570  45.000  42.450  1.00  0.00           C
ATOM   3004  HA  LYS A 843      63.900  44.170  42.300  1.00  0.00           H
ATOM   3005  CB  LYS A 843      63.650  46.070  43.080  1.00  0.00           C
ATOM   3006  HB1 LYS A 843      64.260  46.920  43.450  1.00  0.00           H
ATOM   3007  HB2 LYS A 843      63.230  45.560  43.960  1.00  0.00           H
ATOM   3008  CG  LYS A 843      62.540  46.640  42.120  1.00  0.00           C
ATOM   3009  HG1 LYS A 843      62.980  47.230  41.290  1.00  0.00           H
ATOM   3010  HG2 LYS A 843      61.960  47.350  42.750  1.00  0.00           H
ATOM   3011  CD  LYS A 843      61.500  45.610  41.570  1.00  0.00           C
ATOM   3012  HD1 LYS A 843      62.030  44.890  40.890  1.00  0.00           H
ATOM   3013  HD2 LYS A 843      60.650  46.070  41.040  1.00  0.00           H
ATOM   3014  CE  LYS A 843      60.990  44.730  42.630  1.00  0.00           C
ATOM   3015  HE1 LYS A 843      60.540  45.310  43.460  1.00  0.00           H
ATOM   3016  HE2 LYS A 843      61.720  44.070  43.170  1.00  0.00           H
ATOM   3017  NZ  LYS A 843      59.950  43.850  42.040  1.00  0.00           N
ATOM   3018  HZ1 LYS A 843      59.190  44.370  41.570  1.00  0.00           H
ATOM   3019  HZ2 LYS A 843      59.530  43.290  42.810  1.00  0.00           H
ATOM   3020  HZ3 LYS A 843      60.310  43.170  41.350  1.00  0.00           H
ATOM   3021  C   LYS A 843      65.060  45.430  41.090  1.00  0.00           C
ATOM   3022  O   LYS A 843      64.450  45.270  40.050  1.00  0.00           O
ATOM   3023  N   GLN A 844      66.310  45.950  41.140  1.00  0.00           N
ATOM   3024  HN  GLN A 844      66.740  46.100  42.020  1.00  0.00           H
ATOM   3025  CA  GLN A 844      67.110  46.300  40.000  1.00  0.00           C
ATOM   3026  HA  GLN A 844      66.440  46.450  39.160  1.00  0.00           H
ATOM   3027  CB  GLN A 844      67.950  47.560  40.370  1.00  0.00           C
ATOM   3028  HB1 GLN A 844      68.520  47.870  39.470  1.00  0.00           H
ATOM   3029  HB2 GLN A 844      68.620  47.400  41.240  1.00  0.00           H
ATOM   3030  CG  GLN A 844      67.130  48.880  40.600  1.00  0.00           C
ATOM   3031  HG1 GLN A 844      67.780  49.700  40.240  1.00  0.00           H
ATOM   3032  HG2 GLN A 844      66.800  49.100  41.640  1.00  0.00           H
ATOM   3033  CD  GLN A 844      65.940  48.890  39.720  1.00  0.00           C
ATOM   3034  OE1 GLN A 844      64.740  49.080  40.060  1.00  0.00           O
ATOM   3035  NE2 GLN A 844      66.170  49.080  38.420  1.00  0.00           N
ATOM   3036 HE21 GLN A 844      65.370  49.270  37.850  1.00  0.00           H
ATOM   3037 HE22 GLN A 844      67.140  49.030  38.190  1.00  0.00           H
ATOM   3038  C   GLN A 844      68.100  45.210  39.620  1.00  0.00           C
ATOM   3039  O   GLN A 844      69.090  45.460  38.970  1.00  0.00           O
ATOM   3040  N   PHE A 845      67.770  43.930  39.950  1.00  0.00           N
ATOM   3041  HN  PHE A 845      67.010  43.680  40.550  1.00  0.00           H
ATOM   3042  CA  PHE A 845      68.760  42.900  39.690  1.00  0.00           C
ATOM   3043  HA  PHE A 845      69.750  43.350  39.660  1.00  0.00           H
ATOM   3044  CB  PHE A 845      68.660  41.840  40.820  1.00  0.00           C
ATOM   3045  HB1 PHE A 845      67.640  41.400  40.900  1.00  0.00           H
ATOM   3046  HB2 PHE A 845      68.900  42.370  41.770  1.00  0.00           H
ATOM   3047  CG  PHE A 845      69.690  40.760  40.570  1.00  0.00           C
ATOM   3048  CD1 PHE A 845      70.840  40.820  41.370  1.00  0.00           C
ATOM   3049  HD1 PHE A 845      71.130  41.630  42.020  1.00  0.00           H
ATOM   3050  CE1 PHE A 845      71.830  39.840  41.300  1.00  0.00           C
ATOM   3051  HE1 PHE A 845      72.760  40.030  41.800  1.00  0.00           H
ATOM   3052  CZ  PHE A 845      71.700  38.790  40.470  1.00  0.00           C
ATOM   3053  HZ  PHE A 845      72.460  38.020  40.360  1.00  0.00           H
ATOM   3054  CD2 PHE A 845      69.560  39.540  39.820  1.00  0.00           C
ATOM   3055  HD2 PHE A 845      68.680  39.380  39.200  1.00  0.00           H
ATOM   3056  CE2 PHE A 845      70.520  38.560  39.730  1.00  0.00           C
ATOM   3057  HE2 PHE A 845      70.510  37.700  39.080  1.00  0.00           H
ATOM   3058  C   PHE A 845      68.660  42.260  38.300  1.00  0.00           C
ATOM   3059  O   PHE A 845      69.630  41.820  37.680  1.00  0.00           O
ATOM   3060  N   LYS A 846      67.460  42.390  37.660  1.00  0.00           N
ATOM   3061  HN  LYS A 846      66.740  42.730  38.260  1.00  0.00           H
ATOM   3062  CA  LYS A 846      67.210  42.030  36.230  1.00  0.00           C
ATOM   3063  HA  LYS A 846      67.670  41.040  36.230  1.00  0.00           H
ATOM   3064  CB  LYS A 846      65.690  41.900  35.910  1.00  0.00           C
ATOM   3065  HB1 LYS A 846      65.350  40.990  36.450  1.00  0.00           H
ATOM   3066  HB2 LYS A 846      65.480  41.530  34.890  1.00  0.00           H
ATOM   3067  CG  LYS A 846      64.760  43.110  36.280  1.00  0.00           C
ATOM   3068  HG1 LYS A 846      65.150  43.860  35.570  1.00  0.00           H
ATOM   3069  HG2 LYS A 846      64.980  43.490  37.310  1.00  0.00           H
ATOM   3070  CD  LYS A 846      63.280  42.840  36.240  1.00  0.00           C
ATOM   3071  HD1 LYS A 846      63.040  41.880  36.730  1.00  0.00           H
ATOM   3072  HD2 LYS A 846      62.860  42.730  35.230  1.00  0.00           H
ATOM   3073  CE  LYS A 846      62.390  43.960  36.830  1.00  0.00           C
ATOM   3074  HE1 LYS A 846      62.690  44.090  37.890  1.00  0.00           H
ATOM   3075  HE2 LYS A 846      61.350  43.580  36.710  1.00  0.00           H
ATOM   3076  NZ  LYS A 846      62.630  45.250  36.190  1.00  0.00           N
ATOM   3077  HZ1 LYS A 846      62.770  45.130  35.160  1.00  0.00           H
ATOM   3078  HZ2 LYS A 846      63.390  45.860  36.520  1.00  0.00           H
ATOM   3079  HZ3 LYS A 846      61.770  45.850  36.130  1.00  0.00           H
ATOM   3080  C   LYS A 846      67.920  42.860  35.230  1.00  0.00           C
ATOM   3081  O   LYS A 846      68.240  42.350  34.150  1.00  0.00           O
ATOM   3082  N   THR A 847      68.150  44.100  35.600  1.00  0.00           N
ATOM   3083  HN  THR A 847      67.800  44.320  36.510  1.00  0.00           H
ATOM   3084  CA  THR A 847      68.790  45.210  34.900  1.00  0.00           C
ATOM   3085  HA  THR A 847      68.490  45.050  33.880  1.00  0.00           H
ATOM   3086  CB  THR A 847      68.260  46.660  35.240  1.00  0.00           C
ATOM   3087  HB  THR A 847      68.940  47.500  34.950  1.00  0.00           H
ATOM   3088  OG1 THR A 847      67.820  46.710  36.600  1.00  0.00           O
ATOM   3089  HG1 THR A 847      68.270  47.400  37.100  1.00  0.00           H
ATOM   3090  CG2 THR A 847      67.120  46.880  34.250  1.00  0.00           C
ATOM   3091 HG21 THR A 847      66.810  47.930  34.440  1.00  0.00           H
ATOM   3092 HG22 THR A 847      66.290  46.150  34.420  1.00  0.00           H
ATOM   3093 HG23 THR A 847      67.390  46.780  33.180  1.00  0.00           H
ATOM   3094  C   THR A 847      70.330  45.080  34.990  1.00  0.00           C
ATOM   3095  O   THR A 847      70.990  45.700  34.120  1.00  0.00           O
ATOM   3096  N   LYS A 848      70.900  44.280  35.850  1.00  0.00           N
ATOM   3097  HN  LYS A 848      70.390  43.880  36.600  1.00  0.00           H
ATOM   3098  CA  LYS A 848      72.260  43.920  35.700  1.00  0.00           C
ATOM   3099  HA  LYS A 848      72.800  44.790  35.370  1.00  0.00           H
ATOM   3100  CB  LYS A 848      72.690  43.360  37.010  1.00  0.00           C
ATOM   3101  HB1 LYS A 848      73.700  42.900  36.920  1.00  0.00           H
ATOM   3102  HB2 LYS A 848      72.060  42.570  37.450  1.00  0.00           H
ATOM   3103  CG  LYS A 848      72.770  44.450  38.070  1.00  0.00           C
ATOM   3104  HG1 LYS A 848      72.840  43.880  39.020  1.00  0.00           H
ATOM   3105  HG2 LYS A 848      71.780  44.930  38.010  1.00  0.00           H
ATOM   3106  CD  LYS A 848      73.840  45.520  38.090  1.00  0.00           C
ATOM   3107  HD1 LYS A 848      73.720  46.150  37.180  1.00  0.00           H
ATOM   3108  HD2 LYS A 848      74.840  45.000  38.050  1.00  0.00           H
ATOM   3109  CE  LYS A 848      74.040  46.370  39.390  1.00  0.00           C
ATOM   3110  HE1 LYS A 848      74.960  46.970  39.220  1.00  0.00           H
ATOM   3111  HE2 LYS A 848      74.070  45.800  40.330  1.00  0.00           H
ATOM   3112  NZ  LYS A 848      72.990  47.330  39.730  1.00  0.00           N
ATOM   3113  HZ1 LYS A 848      72.240  46.950  40.340  1.00  0.00           H
ATOM   3114  HZ2 LYS A 848      72.510  47.650  38.870  1.00  0.00           H
ATOM   3115  HZ3 LYS A 848      73.320  48.260  40.060  1.00  0.00           H
ATOM   3116  C   LYS A 848      72.580  42.920  34.570  1.00  0.00           C
ATOM   3117  O   LYS A 848      71.750  42.360  33.850  1.00  0.00           O
ATOM   3118  N   ARG A 849      73.890  42.760  34.410  1.00  0.00           N
ATOM   3119  HN  ARG A 849      74.620  43.240  34.890  1.00  0.00           H
ATOM   3120  CA  ARG A 849      74.330  41.700  33.470  1.00  0.00           C
ATOM   3121  HA  ARG A 849      73.710  41.690  32.590  1.00  0.00           H
ATOM   3122  CB  ARG A 849      75.780  42.000  32.970  1.00  0.00           C
ATOM   3123  HB1 ARG A 849      75.860  41.150  32.250  1.00  0.00           H
ATOM   3124  HB2 ARG A 849      76.490  41.920  33.810  1.00  0.00           H
ATOM   3125  CG  ARG A 849      76.050  43.250  32.150  1.00  0.00           C
ATOM   3126  HG1 ARG A 849      76.960  43.040  31.560  1.00  0.00           H
ATOM   3127  HG2 ARG A 849      76.200  44.050  32.900  1.00  0.00           H
ATOM   3128  CD  ARG A 849      74.890  43.500  31.270  1.00  0.00           C
ATOM   3129  HD1 ARG A 849      74.020  43.630  31.930  1.00  0.00           H
ATOM   3130  HD2 ARG A 849      74.790  42.730  30.470  1.00  0.00           H
ATOM   3131  NE  ARG A 849      75.200  44.730  30.530  1.00  0.00           N
ATOM   3132  HE  ARG A 849      76.140  44.980  30.390  1.00  0.00           H
ATOM   3133  CZ  ARG A 849      74.210  45.440  29.970  1.00  0.00           C
ATOM   3134  NH1 ARG A 849      74.590  46.550  29.390  1.00  0.00           N
ATOM   3135 HH11 ARG A 849      75.530  46.820  29.170  1.00  0.00           H
ATOM   3136 HH12 ARG A 849      73.830  46.970  28.900  1.00  0.00           H
ATOM   3137  NH2 ARG A 849      72.960  45.060  29.870  1.00  0.00           N
ATOM   3138 HH21 ARG A 849      72.770  44.230  30.390  1.00  0.00           H
ATOM   3139 HH22 ARG A 849      72.190  45.610  29.560  1.00  0.00           H
ATOM   3140  C   ARG A 849      74.330  40.330  34.170  1.00  0.00           C
ATOM   3141  O   ARG A 849      74.410  39.290  33.520  1.00  0.00           O
ATOM   3142  N   TYR A 850      74.290  40.250  35.530  1.00  0.00           N
ATOM   3143  HN  TYR A 850      74.380  41.100  36.060  1.00  0.00           H
ATOM   3144  CA  TYR A 850      74.300  39.030  36.310  1.00  0.00           C
ATOM   3145  HA  TYR A 850      75.300  38.670  36.090  1.00  0.00           H
ATOM   3146  CB  TYR A 850      74.200  39.310  37.840  1.00  0.00           C
ATOM   3147  HB1 TYR A 850      74.130  38.400  38.470  1.00  0.00           H
ATOM   3148  HB2 TYR A 850      73.270  39.910  38.040  1.00  0.00           H
ATOM   3149  CG  TYR A 850      75.250  40.160  38.510  1.00  0.00           C
ATOM   3150  CD1 TYR A 850      76.640  39.900  38.220  1.00  0.00           C
ATOM   3151  HD1 TYR A 850      76.920  39.140  37.500  1.00  0.00           H
ATOM   3152  CE1 TYR A 850      77.650  40.720  38.720  1.00  0.00           C
ATOM   3153  HE1 TYR A 850      78.640  40.660  38.290  1.00  0.00           H
ATOM   3154  CZ  TYR A 850      77.360  41.660  39.730  1.00  0.00           C
ATOM   3155  OH  TYR A 850      78.410  42.400  40.130  1.00  0.00           O
ATOM   3156  HH  TYR A 850      78.080  42.970  40.840  1.00  0.00           H
ATOM   3157  CD2 TYR A 850      75.000  41.290  39.420  1.00  0.00           C
ATOM   3158  HD2 TYR A 850      73.960  41.570  39.500  1.00  0.00           H
ATOM   3159  CE2 TYR A 850      76.040  42.030  40.010  1.00  0.00           C
ATOM   3160  HE2 TYR A 850      75.800  42.880  40.630  1.00  0.00           H
ATOM   3161  C   TYR A 850      73.370  37.950  35.870  1.00  0.00           C
ATOM   3162  O   TYR A 850      72.220  38.260  35.670  1.00  0.00           O
ATOM   3163  N   PHE A 851      73.830  36.720  35.790  1.00  0.00           N
ATOM   3164  HN  PHE A 851      74.780  36.550  36.050  1.00  0.00           H
ATOM   3165  CA  PHE A 851      72.970  35.530  35.620  1.00  0.00           C
ATOM   3166  HA  PHE A 851      73.660  34.710  35.490  1.00  0.00           H
ATOM   3167  CB  PHE A 851      72.110  35.180  36.850  1.00  0.00           C
ATOM   3168  HB1 PHE A 851      71.420  34.310  36.790  1.00  0.00           H
ATOM   3169  HB2 PHE A 851      71.470  36.070  37.010  1.00  0.00           H
ATOM   3170  CG  PHE A 851      72.840  35.000  38.160  1.00  0.00           C
ATOM   3171  CD1 PHE A 851      74.230  34.690  38.320  1.00  0.00           C
ATOM   3172  HD1 PHE A 851      74.910  34.560  37.490  1.00  0.00           H
ATOM   3173  CE1 PHE A 851      74.750  34.520  39.630  1.00  0.00           C
ATOM   3174  HE1 PHE A 851      75.820  34.360  39.660  1.00  0.00           H
ATOM   3175  CZ  PHE A 851      73.980  34.710  40.750  1.00  0.00           C
ATOM   3176  HZ  PHE A 851      74.480  34.700  41.710  1.00  0.00           H
ATOM   3177  CD2 PHE A 851      72.080  35.170  39.380  1.00  0.00           C
ATOM   3178  HD2 PHE A 851      71.020  35.380  39.290  1.00  0.00           H
ATOM   3179  CE2 PHE A 851      72.650  35.120  40.650  1.00  0.00           C
ATOM   3180  HE2 PHE A 851      72.040  35.360  41.510  1.00  0.00           H
ATOM   3181  C   PHE A 851      72.140  35.390  34.330  1.00  0.00           C
ATOM   3182  O   PHE A 851      71.960  36.380  33.660  1.00  0.00           O
ATOM   3183  N   PRO A 852      71.730  34.220  33.930  1.00  0.00           N
ATOM   3184  CD  PRO A 852      72.210  32.870  34.410  1.00  0.00           C
ATOM   3185  HD1 PRO A 852      71.720  32.710  35.400  1.00  0.00           H
ATOM   3186  HD2 PRO A 852      73.310  32.830  34.580  1.00  0.00           H
ATOM   3187  CA  PRO A 852      70.620  34.000  32.940  1.00  0.00           C
ATOM   3188  HA  PRO A 852      71.050  34.220  31.970  1.00  0.00           H
ATOM   3189  CB  PRO A 852      70.330  32.480  32.950  1.00  0.00           C
ATOM   3190  HB1 PRO A 852      70.040  32.260  31.900  1.00  0.00           H
ATOM   3191  HB2 PRO A 852      69.580  32.210  33.720  1.00  0.00           H
ATOM   3192  CG  PRO A 852      71.700  31.860  33.390  1.00  0.00           C
ATOM   3193  HG1 PRO A 852      71.680  30.840  33.850  1.00  0.00           H
ATOM   3194  HG2 PRO A 852      72.330  31.750  32.490  1.00  0.00           H
ATOM   3195  C   PRO A 852      69.340  34.810  33.160  1.00  0.00           C
ATOM   3196  O   PRO A 852      68.930  34.770  34.260  1.00  0.00           O
ATOM   3197  N   THR A 853      68.790  35.290  32.000  1.00  0.00           N
ATOM   3198  HN  THR A 853      69.230  35.220  31.110  1.00  0.00           H
ATOM   3199  CA  THR A 853      67.520  36.080  31.820  1.00  0.00           C
ATOM   3200  HA  THR A 853      67.860  37.090  32.000  1.00  0.00           H
ATOM   3201  CB  THR A 853      66.780  36.040  30.550  1.00  0.00           C
ATOM   3202  HB  THR A 853      66.070  35.200  30.440  1.00  0.00           H
ATOM   3203  OG1 THR A 853      67.710  35.960  29.450  1.00  0.00           O
ATOM   3204  HG1 THR A 853      68.250  36.750  29.390  1.00  0.00           H
ATOM   3205  CG2 THR A 853      65.990  37.370  30.190  1.00  0.00           C
ATOM   3206 HG21 THR A 853      65.080  37.410  30.830  1.00  0.00           H
ATOM   3207 HG22 THR A 853      65.640  37.340  29.140  1.00  0.00           H
ATOM   3208 HG23 THR A 853      66.570  38.320  30.220  1.00  0.00           H
ATOM   3209  C   THR A 853      66.400  35.730  32.850  1.00  0.00           C
ATOM   3210  O   THR A 853      65.930  36.540  33.620  1.00  0.00           O
ATOM   3211  N   LYS A 854      66.050  34.400  32.920  1.00  0.00           N
ATOM   3212  HN  LYS A 854      66.640  33.690  32.560  1.00  0.00           H
ATOM   3213  CA  LYS A 854      64.980  33.930  33.790  1.00  0.00           C
ATOM   3214  HA  LYS A 854      64.180  34.630  33.750  1.00  0.00           H
ATOM   3215  CB  LYS A 854      64.440  32.490  33.360  1.00  0.00           C
ATOM   3216  HB1 LYS A 854      63.800  32.040  34.150  1.00  0.00           H
ATOM   3217  HB2 LYS A 854      65.370  31.900  33.170  1.00  0.00           H
ATOM   3218  CG  LYS A 854      63.710  32.520  32.070  1.00  0.00           C
ATOM   3219  HG1 LYS A 854      64.410  32.780  31.250  1.00  0.00           H
ATOM   3220  HG2 LYS A 854      62.960  33.330  32.070  1.00  0.00           H
ATOM   3221  CD  LYS A 854      63.180  31.100  31.700  1.00  0.00           C
ATOM   3222  HD1 LYS A 854      62.400  30.770  32.410  1.00  0.00           H
ATOM   3223  HD2 LYS A 854      64.030  30.370  31.640  1.00  0.00           H
ATOM   3224  CE  LYS A 854      62.630  31.040  30.250  1.00  0.00           C
ATOM   3225  HE1 LYS A 854      63.400  31.510  29.620  1.00  0.00           H
ATOM   3226  HE2 LYS A 854      61.740  31.690  30.280  1.00  0.00           H
ATOM   3227  NZ  LYS A 854      62.270  29.690  29.880  1.00  0.00           N
ATOM   3228  HZ1 LYS A 854      63.180  29.190  29.880  1.00  0.00           H
ATOM   3229  HZ2 LYS A 854      61.730  29.740  28.990  1.00  0.00           H
ATOM   3230  HZ3 LYS A 854      61.770  29.140  30.620  1.00  0.00           H
ATOM   3231  C   LYS A 854      65.320  33.820  35.260  1.00  0.00           C
ATOM   3232  O   LYS A 854      64.500  34.140  36.130  1.00  0.00           O
ATOM   3233  N   VAL A 855      66.620  33.470  35.620  1.00  0.00           N
ATOM   3234  HN  VAL A 855      67.280  33.340  34.880  1.00  0.00           H
ATOM   3235  CA  VAL A 855      67.130  33.470  36.990  1.00  0.00           C
ATOM   3236  HA  VAL A 855      66.490  32.860  37.610  1.00  0.00           H
ATOM   3237  CB  VAL A 855      68.560  32.880  37.090  1.00  0.00           C
ATOM   3238  HB  VAL A 855      69.280  33.470  36.500  1.00  0.00           H
ATOM   3239  CG1 VAL A 855      69.040  32.880  38.560  1.00  0.00           C
ATOM   3240 HG11 VAL A 855      69.010  33.860  39.070  1.00  0.00           H
ATOM   3241 HG12 VAL A 855      69.970  32.300  38.730  1.00  0.00           H
ATOM   3242 HG13 VAL A 855      68.310  32.340  39.220  1.00  0.00           H
ATOM   3243  CG2 VAL A 855      68.440  31.440  36.550  1.00  0.00           C
ATOM   3244 HG21 VAL A 855      68.010  31.270  35.550  1.00  0.00           H
ATOM   3245 HG22 VAL A 855      67.750  30.820  37.160  1.00  0.00           H
ATOM   3246 HG23 VAL A 855      69.430  30.950  36.670  1.00  0.00           H
ATOM   3247  C   VAL A 855      67.040  34.830  37.600  1.00  0.00           C
ATOM   3248  O   VAL A 855      66.490  35.040  38.650  1.00  0.00           O
ATOM   3249  N   ARG A 856      67.500  35.830  36.790  1.00  0.00           N
ATOM   3250  HN  ARG A 856      67.950  35.560  35.940  1.00  0.00           H
ATOM   3251  CA  ARG A 856      67.530  37.180  37.290  1.00  0.00           C
ATOM   3252  HA  ARG A 856      67.730  37.240  38.350  1.00  0.00           H
ATOM   3253  CB  ARG A 856      68.560  38.120  36.510  1.00  0.00           C
ATOM   3254  HB1 ARG A 856      69.560  37.720  36.750  1.00  0.00           H
ATOM   3255  HB2 ARG A 856      68.490  39.170  36.840  1.00  0.00           H
ATOM   3256  CG  ARG A 856      68.260  38.190  34.960  1.00  0.00           C
ATOM   3257  HG1 ARG A 856      67.200  38.470  34.780  1.00  0.00           H
ATOM   3258  HG2 ARG A 856      68.490  37.230  34.450  1.00  0.00           H
ATOM   3259  CD  ARG A 856      69.090  39.290  34.310  1.00  0.00           C
ATOM   3260  HD1 ARG A 856      69.470  40.030  35.050  1.00  0.00           H
ATOM   3261  HD2 ARG A 856      68.560  39.910  33.580  1.00  0.00           H
ATOM   3262  NE  ARG A 856      70.220  38.690  33.550  1.00  0.00           N
ATOM   3263  HE  ARG A 856      71.000  38.240  33.990  1.00  0.00           H
ATOM   3264  CZ  ARG A 856      70.540  38.840  32.290  1.00  0.00           C
ATOM   3265  NH1 ARG A 856      69.820  39.410  31.340  1.00  0.00           N
ATOM   3266 HH11 ARG A 856      68.890  39.730  31.510  1.00  0.00           H
ATOM   3267 HH12 ARG A 856      70.030  39.100  30.410  1.00  0.00           H
ATOM   3268  NH2 ARG A 856      71.760  38.570  31.860  1.00  0.00           N
ATOM   3269 HH21 ARG A 856      72.030  39.120  31.070  1.00  0.00           H
ATOM   3270 HH22 ARG A 856      72.510  38.330  32.480  1.00  0.00           H
ATOM   3271  C   ARG A 856      66.190  37.980  37.210  1.00  0.00           C
ATOM   3272  O   ARG A 856      65.910  38.810  38.000  1.00  0.00           O
ATOM   3273  N   SER A 857      65.270  37.460  36.380  1.00  0.00           N
ATOM   3274  HN  SER A 857      65.430  36.820  35.640  1.00  0.00           H
ATOM   3275  CA  SER A 857      63.820  37.770  36.570  1.00  0.00           C
ATOM   3276  HA  SER A 857      63.750  38.850  36.580  1.00  0.00           H
ATOM   3277  CB  SER A 857      62.840  37.370  35.510  1.00  0.00           C
ATOM   3278  HB1 SER A 857      61.760  37.390  35.830  1.00  0.00           H
ATOM   3279  HB2 SER A 857      63.050  36.290  35.310  1.00  0.00           H
ATOM   3280  OG  SER A 857      62.870  38.280  34.430  1.00  0.00           O
ATOM   3281  HG1 SER A 857      62.280  39.020  34.610  1.00  0.00           H
ATOM   3282  C   SER A 857      63.220  37.190  37.890  1.00  0.00           C
ATOM   3283  O   SER A 857      62.500  37.860  38.660  1.00  0.00           O
ATOM   3284  N   THR A 858      63.430  35.910  38.200  1.00  0.00           N
ATOM   3285  HN  THR A 858      63.990  35.280  37.670  1.00  0.00           H
ATOM   3286  CA  THR A 858      62.850  35.190  39.390  1.00  0.00           C
ATOM   3287  HA  THR A 858      61.790  35.320  39.240  1.00  0.00           H
ATOM   3288  CB  THR A 858      63.280  33.760  39.390  1.00  0.00           C
ATOM   3289  HB  THR A 858      64.380  33.620  39.450  1.00  0.00           H
ATOM   3290  OG1 THR A 858      62.880  33.050  38.260  1.00  0.00           O
ATOM   3291  HG1 THR A 858      63.310  33.440  37.490  1.00  0.00           H
ATOM   3292  CG2 THR A 858      62.660  33.010  40.670  1.00  0.00           C
ATOM   3293 HG21 THR A 858      61.600  33.320  40.770  1.00  0.00           H
ATOM   3294 HG22 THR A 858      63.200  33.230  41.620  1.00  0.00           H
ATOM   3295 HG23 THR A 858      62.660  31.910  40.520  1.00  0.00           H
ATOM   3296  C   THR A 858      63.300  35.770  40.770  1.00  0.00           C
ATOM   3297  O   THR A 858      62.560  36.010  41.690  1.00  0.00           O
ATOM   3298  N   ILE A 859      64.600  36.190  40.840  1.00  0.00           N
ATOM   3299  HN  ILE A 859      65.230  36.120  40.070  1.00  0.00           H
ATOM   3300  CA  ILE A 859      65.140  37.000  41.850  1.00  0.00           C
ATOM   3301  HA  ILE A 859      65.130  36.420  42.770  1.00  0.00           H
ATOM   3302  CB  ILE A 859      66.640  37.200  41.490  1.00  0.00           C
ATOM   3303  HB  ILE A 859      66.760  37.520  40.440  1.00  0.00           H
ATOM   3304  CG2 ILE A 859      67.310  38.220  42.420  1.00  0.00           C
ATOM   3305 HG21 ILE A 859      67.040  39.270  42.210  1.00  0.00           H
ATOM   3306 HG22 ILE A 859      68.400  38.020  42.440  1.00  0.00           H
ATOM   3307 HG23 ILE A 859      66.930  38.090  43.460  1.00  0.00           H
ATOM   3308  CG1 ILE A 859      67.390  35.910  41.740  1.00  0.00           C
ATOM   3309 HG11 ILE A 859      66.800  35.020  41.440  1.00  0.00           H
ATOM   3310 HG12 ILE A 859      67.630  35.860  42.830  1.00  0.00           H
ATOM   3311  CD  ILE A 859      68.730  35.800  41.030  1.00  0.00           C
ATOM   3312  HD1 ILE A 859      69.090  34.770  41.220  1.00  0.00           H
ATOM   3313  HD2 ILE A 859      69.550  36.490  41.330  1.00  0.00           H
ATOM   3314  HD3 ILE A 859      68.690  35.960  39.930  1.00  0.00           H
ATOM   3315  C   ILE A 859      64.480  38.340  42.060  1.00  0.00           C
ATOM   3316  O   ILE A 859      64.120  38.710  43.170  1.00  0.00           O
ATOM   3317  N   SER A 860      64.230  39.050  40.950  1.00  0.00           N
ATOM   3318  HN  SER A 860      64.550  38.710  40.060  1.00  0.00           H
ATOM   3319  CA  SER A 860      63.660  40.390  41.130  1.00  0.00           C
ATOM   3320  HA  SER A 860      64.180  40.800  41.970  1.00  0.00           H
ATOM   3321  CB  SER A 860      63.940  41.370  39.970  1.00  0.00           C
ATOM   3322  HB1 SER A 860      63.380  42.280  40.260  1.00  0.00           H
ATOM   3323  HB2 SER A 860      63.560  41.120  38.960  1.00  0.00           H
ATOM   3324  OG  SER A 860      65.300  41.830  39.950  1.00  0.00           O
ATOM   3325  HG1 SER A 860      65.520  42.090  40.840  1.00  0.00           H
ATOM   3326  C   SER A 860      62.170  40.540  41.540  1.00  0.00           C
ATOM   3327  O   SER A 860      61.750  41.620  42.060  1.00  0.00           O
ATOM   3328  N   ASP A 861      61.390  39.410  41.390  1.00  0.00           N
ATOM   3329  HN  ASP A 861      61.850  38.570  41.130  1.00  0.00           H
ATOM   3330  CA  ASP A 861      59.910  39.500  41.730  1.00  0.00           C
ATOM   3331  HA  ASP A 861      59.430  40.460  41.680  1.00  0.00           H
ATOM   3332  CB  ASP A 861      59.260  38.590  40.590  1.00  0.00           C
ATOM   3333  HB1 ASP A 861      58.360  38.050  40.940  1.00  0.00           H
ATOM   3334  HB2 ASP A 861      60.030  37.830  40.320  1.00  0.00           H
ATOM   3335  CG  ASP A 861      58.830  39.280  39.300  1.00  0.00           C
ATOM   3336  OD1 ASP A 861      58.350  38.550  38.370  1.00  0.00           O
ATOM   3337  OD2 ASP A 861      58.880  40.540  39.340  1.00  0.00           O
ATOM   3338  C   ASP A 861      59.640  38.920  43.060  1.00  0.00           C
ATOM   3339  O   ASP A 861      58.530  38.990  43.580  1.00  0.00           O
ATOM   3340  N   PHE A 862      60.610  38.330  43.760  1.00  0.00           N
ATOM   3341  HN  PHE A 862      61.540  38.390  43.410  1.00  0.00           H
ATOM   3342  CA  PHE A 862      60.550  37.550  44.980  1.00  0.00           C
ATOM   3343  HA  PHE A 862      59.490  37.410  45.190  1.00  0.00           H
ATOM   3344  CB  PHE A 862      61.350  36.180  44.660  1.00  0.00           C
ATOM   3345  HB1 PHE A 862      62.390  36.530  44.720  1.00  0.00           H
ATOM   3346  HB2 PHE A 862      61.110  35.840  43.630  1.00  0.00           H
ATOM   3347  CG  PHE A 862      61.010  35.060  45.600  1.00  0.00           C
ATOM   3348  CD1 PHE A 862      59.900  34.280  45.240  1.00  0.00           C
ATOM   3349  HD1 PHE A 862      59.400  34.550  44.320  1.00  0.00           H
ATOM   3350  CE1 PHE A 862      59.500  33.150  46.030  1.00  0.00           C
ATOM   3351  HE1 PHE A 862      58.700  32.500  45.680  1.00  0.00           H
ATOM   3352  CZ  PHE A 862      60.330  32.710  47.060  1.00  0.00           C
ATOM   3353  HZ  PHE A 862      60.050  31.780  47.530  1.00  0.00           H
ATOM   3354  CD2 PHE A 862      61.850  34.610  46.580  1.00  0.00           C
ATOM   3355  HD2 PHE A 862      62.690  35.240  46.840  1.00  0.00           H
ATOM   3356  CE2 PHE A 862      61.460  33.470  47.300  1.00  0.00           C
ATOM   3357  HE2 PHE A 862      62.190  32.990  47.940  1.00  0.00           H
ATOM   3358  C   PHE A 862      61.320  38.360  46.020  1.00  0.00           C
ATOM   3359  O   PHE A 862      61.600  37.900  47.140  1.00  0.00           O
ATOM   3360  N   ALA A 863      61.690  39.590  45.630  1.00  0.00           N
ATOM   3361  HN  ALA A 863      61.170  40.000  44.880  1.00  0.00           H
ATOM   3362  CA  ALA A 863      62.780  40.320  46.280  1.00  0.00           C
ATOM   3363  HA  ALA A 863      63.690  39.720  46.180  1.00  0.00           H
ATOM   3364  CB  ALA A 863      62.920  41.540  45.340  1.00  0.00           C
ATOM   3365  HB1 ALA A 863      63.820  42.110  45.630  1.00  0.00           H
ATOM   3366  HB2 ALA A 863      62.060  42.230  45.420  1.00  0.00           H
ATOM   3367  HB3 ALA A 863      62.870  41.280  44.250  1.00  0.00           H
ATOM   3368  C   ALA A 863      62.480  40.680  47.690  1.00  0.00           C
ATOM   3369  O   ALA A 863      63.390  40.600  48.540  1.00  0.00           O
ATOM   3370  N   VAL A 864      61.210  41.050  48.030  1.00  0.00           N
ATOM   3371  HN  VAL A 864      60.530  41.160  47.310  1.00  0.00           H
ATOM   3372  CA  VAL A 864      60.830  41.320  49.390  1.00  0.00           C
ATOM   3373  HA  VAL A 864      61.460  42.120  49.780  1.00  0.00           H
ATOM   3374  CB  VAL A 864      59.360  41.900  49.450  1.00  0.00           C
ATOM   3375  HB  VAL A 864      58.780  41.230  48.780  1.00  0.00           H
ATOM   3376  CG1 VAL A 864      58.970  42.030  50.940  1.00  0.00           C
ATOM   3377 HG11 VAL A 864      58.810  41.130  51.570  1.00  0.00           H
ATOM   3378 HG12 VAL A 864      58.030  42.640  51.040  1.00  0.00           H
ATOM   3379 HG13 VAL A 864      59.760  42.630  51.430  1.00  0.00           H
ATOM   3380  CG2 VAL A 864      59.240  43.300  48.810  1.00  0.00           C
ATOM   3381 HG21 VAL A 864      58.170  43.610  48.800  1.00  0.00           H
ATOM   3382 HG22 VAL A 864      59.720  43.300  47.810  1.00  0.00           H
ATOM   3383 HG23 VAL A 864      59.850  44.110  49.270  1.00  0.00           H
ATOM   3384  C   VAL A 864      60.990  40.120  50.310  1.00  0.00           C
ATOM   3385  O   VAL A 864      61.410  40.310  51.490  1.00  0.00           O
ATOM   3386  N   PHE A 865      60.680  38.900  49.860  1.00  0.00           N
ATOM   3387  HN  PHE A 865      60.450  38.800  48.900  1.00  0.00           H
ATOM   3388  CA  PHE A 865      60.930  37.680  50.570  1.00  0.00           C
ATOM   3389  HA  PHE A 865      60.320  37.650  51.460  1.00  0.00           H
ATOM   3390  CB  PHE A 865      60.350  36.480  49.800  1.00  0.00           C
ATOM   3391  HB1 PHE A 865      60.930  36.360  48.850  1.00  0.00           H
ATOM   3392  HB2 PHE A 865      59.280  36.720  49.590  1.00  0.00           H
ATOM   3393  CG  PHE A 865      60.230  35.260  50.720  1.00  0.00           C
ATOM   3394  CD1 PHE A 865      61.110  34.210  50.600  1.00  0.00           C
ATOM   3395  HD1 PHE A 865      62.070  34.380  50.160  1.00  0.00           H
ATOM   3396  CE1 PHE A 865      60.930  33.030  51.320  1.00  0.00           C
ATOM   3397  HE1 PHE A 865      61.650  32.220  51.340  1.00  0.00           H
ATOM   3398  CZ  PHE A 865      59.850  32.960  52.230  1.00  0.00           C
ATOM   3399  HZ  PHE A 865      59.650  32.040  52.760  1.00  0.00           H
ATOM   3400  CD2 PHE A 865      59.050  35.110  51.480  1.00  0.00           C
ATOM   3401  HD2 PHE A 865      58.280  35.860  51.390  1.00  0.00           H
ATOM   3402  CE2 PHE A 865      58.900  33.920  52.300  1.00  0.00           C
ATOM   3403  HE2 PHE A 865      58.010  33.820  52.900  1.00  0.00           H
ATOM   3404  C   PHE A 865      62.440  37.460  50.790  1.00  0.00           C
ATOM   3405  O   PHE A 865      62.770  37.130  51.900  1.00  0.00           O
ATOM   3406  N   LEU A 866      63.180  37.620  49.640  1.00  0.00           N
ATOM   3407  HN  LEU A 866      62.690  37.580  48.780  1.00  0.00           H
ATOM   3408  CA  LEU A 866      64.620  37.480  49.660  1.00  0.00           C
ATOM   3409  HA  LEU A 866      64.760  36.460  49.970  1.00  0.00           H
ATOM   3410  CB  LEU A 866      65.110  37.620  48.220  1.00  0.00           C
ATOM   3411  HB1 LEU A 866      64.920  38.610  47.740  1.00  0.00           H
ATOM   3412  HB2 LEU A 866      64.500  36.920  47.610  1.00  0.00           H
ATOM   3413  CG  LEU A 866      66.580  37.340  47.980  1.00  0.00           C
ATOM   3414  HG  LEU A 866      67.110  38.250  48.340  1.00  0.00           H
ATOM   3415  CD1 LEU A 866      67.180  36.110  48.620  1.00  0.00           C
ATOM   3416 HD11 LEU A 866      67.190  36.310  49.710  1.00  0.00           H
ATOM   3417 HD12 LEU A 866      68.270  35.980  48.440  1.00  0.00           H
ATOM   3418 HD13 LEU A 866      66.730  35.150  48.290  1.00  0.00           H
ATOM   3419  CD2 LEU A 866      66.910  37.210  46.440  1.00  0.00           C
ATOM   3420 HD21 LEU A 866      67.990  37.010  46.240  1.00  0.00           H
ATOM   3421 HD22 LEU A 866      66.590  38.120  45.910  1.00  0.00           H
ATOM   3422 HD23 LEU A 866      66.340  36.350  46.030  1.00  0.00           H
ATOM   3423  C   LEU A 866      65.320  38.400  50.690  1.00  0.00           C
ATOM   3424  O   LEU A 866      66.180  37.950  51.450  1.00  0.00           O
ATOM   3425  N   THR A 867      64.940  39.720  50.730  1.00  0.00           N
ATOM   3426  HN  THR A 867      64.320  40.070  50.040  1.00  0.00           H
ATOM   3427  CA  THR A 867      65.310  40.690  51.680  1.00  0.00           C
ATOM   3428  HA  THR A 867      66.320  40.980  51.480  1.00  0.00           H
ATOM   3429  CB  THR A 867      64.560  41.980  51.440  1.00  0.00           C
ATOM   3430  HB  THR A 867      63.490  41.650  51.520  1.00  0.00           H
ATOM   3431  OG1 THR A 867      64.710  42.460  50.100  1.00  0.00           O
ATOM   3432  HG1 THR A 867      64.410  41.790  49.500  1.00  0.00           H
ATOM   3433  CG2 THR A 867      64.980  43.090  52.400  1.00  0.00           C
ATOM   3434 HG21 THR A 867      66.070  43.210  52.220  1.00  0.00           H
ATOM   3435 HG22 THR A 867      64.670  42.840  53.440  1.00  0.00           H
ATOM   3436 HG23 THR A 867      64.370  43.960  52.070  1.00  0.00           H
ATOM   3437  C   THR A 867      65.140  40.250  53.110  1.00  0.00           C
ATOM   3438  O   THR A 867      66.070  40.330  53.900  1.00  0.00           O
ATOM   3439  N   ILE A 868      63.920  39.680  53.470  1.00  0.00           N
ATOM   3440  HN  ILE A 868      63.280  39.430  52.750  1.00  0.00           H
ATOM   3441  CA  ILE A 868      63.500  39.190  54.810  1.00  0.00           C
ATOM   3442  HA  ILE A 868      63.780  39.930  55.540  1.00  0.00           H
ATOM   3443  CB  ILE A 868      62.010  38.930  54.970  1.00  0.00           C
ATOM   3444  HB  ILE A 868      61.580  38.320  54.140  1.00  0.00           H
ATOM   3445  CG2 ILE A 868      61.580  38.260  56.320  1.00  0.00           C
ATOM   3446 HG21 ILE A 868      60.470  38.230  56.350  1.00  0.00           H
ATOM   3447 HG22 ILE A 868      61.940  38.810  57.220  1.00  0.00           H
ATOM   3448 HG23 ILE A 868      61.840  37.180  56.430  1.00  0.00           H
ATOM   3449  CG1 ILE A 868      61.320  40.280  54.690  1.00  0.00           C
ATOM   3450 HG11 ILE A 868      61.660  40.840  53.790  1.00  0.00           H
ATOM   3451 HG12 ILE A 868      61.620  41.000  55.480  1.00  0.00           H
ATOM   3452  CD  ILE A 868      59.800  40.200  54.640  1.00  0.00           C
ATOM   3453  HD1 ILE A 868      59.420  39.640  53.750  1.00  0.00           H
ATOM   3454  HD2 ILE A 868      59.340  41.210  54.660  1.00  0.00           H
ATOM   3455  HD3 ILE A 868      59.460  39.550  55.490  1.00  0.00           H
ATOM   3456  C   ILE A 868      64.280  38.000  55.200  1.00  0.00           C
ATOM   3457  O   ILE A 868      64.870  37.960  56.300  1.00  0.00           O
ATOM   3458  N   VAL A 869      64.330  37.070  54.210  1.00  0.00           N
ATOM   3459  HN  VAL A 869      63.890  37.200  53.330  1.00  0.00           H
ATOM   3460  CA  VAL A 869      65.120  35.850  54.310  1.00  0.00           C
ATOM   3461  HA  VAL A 869      64.690  35.330  55.150  1.00  0.00           H
ATOM   3462  CB  VAL A 869      65.110  34.900  53.130  1.00  0.00           C
ATOM   3463  HB  VAL A 869      65.340  35.560  52.260  1.00  0.00           H
ATOM   3464  CG1 VAL A 869      66.250  33.810  53.210  1.00  0.00           C
ATOM   3465 HG11 VAL A 869      67.190  34.220  52.800  1.00  0.00           H
ATOM   3466 HG12 VAL A 869      65.980  33.010  52.500  1.00  0.00           H
ATOM   3467 HG13 VAL A 869      66.430  33.360  54.210  1.00  0.00           H
ATOM   3468  CG2 VAL A 869      63.690  34.320  52.910  1.00  0.00           C
ATOM   3469 HG21 VAL A 869      63.590  33.650  52.040  1.00  0.00           H
ATOM   3470 HG22 VAL A 869      62.850  35.020  52.750  1.00  0.00           H
ATOM   3471 HG23 VAL A 869      63.330  33.640  53.710  1.00  0.00           H
ATOM   3472  C   VAL A 869      66.590  36.060  54.730  1.00  0.00           C
ATOM   3473  O   VAL A 869      67.030  35.360  55.660  1.00  0.00           O
ATOM   3474  N   ILE A 870      67.210  37.090  54.150  1.00  0.00           N
ATOM   3475  HN  ILE A 870      66.710  37.640  53.500  1.00  0.00           H
ATOM   3476  CA  ILE A 870      68.590  37.400  54.520  1.00  0.00           C
ATOM   3477  HA  ILE A 870      69.130  36.470  54.660  1.00  0.00           H
ATOM   3478  CB  ILE A 870      69.260  38.170  53.330  1.00  0.00           C
ATOM   3479  HB  ILE A 870      68.520  38.870  52.900  1.00  0.00           H
ATOM   3480  CG2 ILE A 870      70.370  39.040  53.990  1.00  0.00           C
ATOM   3481 HG21 ILE A 870      71.030  39.460  53.200  1.00  0.00           H
ATOM   3482 HG22 ILE A 870      70.980  38.440  54.700  1.00  0.00           H
ATOM   3483 HG23 ILE A 870      69.970  39.960  54.470  1.00  0.00           H
ATOM   3484  CG1 ILE A 870      69.720  37.200  52.290  1.00  0.00           C
ATOM   3485 HG11 ILE A 870      68.920  36.440  52.230  1.00  0.00           H
ATOM   3486 HG12 ILE A 870      70.610  36.600  52.590  1.00  0.00           H
ATOM   3487  CD  ILE A 870      70.050  37.840  50.950  1.00  0.00           C
ATOM   3488  HD1 ILE A 870      70.550  37.140  50.250  1.00  0.00           H
ATOM   3489  HD2 ILE A 870      70.690  38.740  51.050  1.00  0.00           H
ATOM   3490  HD3 ILE A 870      69.110  38.200  50.500  1.00  0.00           H
ATOM   3491  C   ILE A 870      68.670  37.970  55.950  1.00  0.00           C
ATOM   3492  O   ILE A 870      69.420  37.550  56.800  1.00  0.00           O
ATOM   3493  N   MET A 871      67.750  38.930  56.390  1.00  0.00           N
ATOM   3494  HN  MET A 871      67.110  39.320  55.730  1.00  0.00           H
ATOM   3495  CA  MET A 871      67.750  39.520  57.760  1.00  0.00           C
ATOM   3496  HA  MET A 871      68.710  39.970  57.960  1.00  0.00           H
ATOM   3497  CB  MET A 871      66.710  40.600  57.820  1.00  0.00           C
ATOM   3498  HB1 MET A 871      66.660  40.890  58.880  1.00  0.00           H
ATOM   3499  HB2 MET A 871      65.730  40.200  57.510  1.00  0.00           H
ATOM   3500  CG  MET A 871      67.010  41.830  56.900  1.00  0.00           C
ATOM   3501  HG1 MET A 871      66.180  42.550  57.020  1.00  0.00           H
ATOM   3502  HG2 MET A 871      66.910  41.440  55.860  1.00  0.00           H
ATOM   3503  SD  MET A 871      68.540  42.790  57.130  1.00  0.00           S
ATOM   3504  CE  MET A 871      67.980  44.050  56.000  1.00  0.00           C
ATOM   3505  HE1 MET A 871      67.170  44.420  56.660  1.00  0.00           H
ATOM   3506  HE2 MET A 871      67.460  43.630  55.100  1.00  0.00           H
ATOM   3507  HE3 MET A 871      68.720  44.810  55.700  1.00  0.00           H
ATOM   3508  C   MET A 871      67.540  38.530  58.920  1.00  0.00           C
ATOM   3509  O   MET A 871      68.350  38.500  59.850  1.00  0.00           O
ATOM   3510  N   VAL A 872      66.520  37.520  58.840  1.00  0.00           N
ATOM   3511  HN  VAL A 872      65.840  37.520  58.110  1.00  0.00           H
ATOM   3512  CA  VAL A 872      66.300  36.450  59.790  1.00  0.00           C
ATOM   3513  HA  VAL A 872      66.380  36.850  60.800  1.00  0.00           H
ATOM   3514  CB  VAL A 872      64.930  35.750  59.660  1.00  0.00           C
ATOM   3515  HB  VAL A 872      64.880  34.940  60.430  1.00  0.00           H
ATOM   3516  CG1 VAL A 872      63.760  36.750  59.810  1.00  0.00           C
ATOM   3517 HG11 VAL A 872      64.040  37.420  60.650  1.00  0.00           H
ATOM   3518 HG12 VAL A 872      62.780  36.360  60.180  1.00  0.00           H
ATOM   3519 HG13 VAL A 872      63.660  37.420  58.920  1.00  0.00           H
ATOM   3520  CG2 VAL A 872      64.910  35.050  58.300  1.00  0.00           C
ATOM   3521 HG21 VAL A 872      65.600  34.180  58.210  1.00  0.00           H
ATOM   3522 HG22 VAL A 872      65.130  35.800  57.510  1.00  0.00           H
ATOM   3523 HG23 VAL A 872      63.900  34.660  58.050  1.00  0.00           H
ATOM   3524  C   VAL A 872      67.440  35.480  59.780  1.00  0.00           C
ATOM   3525  O   VAL A 872      67.650  34.820  60.790  1.00  0.00           O
ATOM   3526  N   THR A 873      68.210  35.420  58.680  1.00  0.00           N
ATOM   3527  HN  THR A 873      67.960  35.900  57.850  1.00  0.00           H
ATOM   3528  CA  THR A 873      69.380  34.530  58.630  1.00  0.00           C
ATOM   3529  HA  THR A 873      69.080  33.530  58.860  1.00  0.00           H
ATOM   3530  CB  THR A 873      69.940  34.310  57.200  1.00  0.00           C
ATOM   3531  HB  THR A 873      70.020  35.280  56.670  1.00  0.00           H
ATOM   3532  OG1 THR A 873      69.090  33.490  56.460  1.00  0.00           O
ATOM   3533  HG1 THR A 873      68.270  34.000  56.440  1.00  0.00           H
ATOM   3534  CG2 THR A 873      71.250  33.550  57.250  1.00  0.00           C
ATOM   3535 HG21 THR A 873      71.020  32.690  57.900  1.00  0.00           H
ATOM   3536 HG22 THR A 873      71.990  34.110  57.870  1.00  0.00           H
ATOM   3537 HG23 THR A 873      71.670  33.190  56.290  1.00  0.00           H
ATOM   3538  C   THR A 873      70.550  34.970  59.550  1.00  0.00           C
ATOM   3539  O   THR A 873      70.980  34.170  60.350  1.00  0.00           O
ATOM   3540  N   ILE A 874      70.910  36.270  59.500  1.00  0.00           N
ATOM   3541  HN  ILE A 874      70.610  36.780  58.680  1.00  0.00           H
ATOM   3542  CA  ILE A 874      71.730  36.910  60.480  1.00  0.00           C
ATOM   3543  HA  ILE A 874      72.710  36.440  60.470  1.00  0.00           H
ATOM   3544  CB  ILE A 874      72.010  38.260  59.980  1.00  0.00           C
ATOM   3545  HB  ILE A 874      71.070  38.850  60.040  1.00  0.00           H
ATOM   3546  CG2 ILE A 874      73.020  38.960  60.960  1.00  0.00           C
ATOM   3547 HG21 ILE A 874      74.080  38.660  60.990  1.00  0.00           H
ATOM   3548 HG22 ILE A 874      72.630  38.960  62.000  1.00  0.00           H
ATOM   3549 HG23 ILE A 874      72.930  40.040  60.710  1.00  0.00           H
ATOM   3550  CG1 ILE A 874      72.440  38.340  58.490  1.00  0.00           C
ATOM   3551 HG11 ILE A 874      71.740  37.750  57.870  1.00  0.00           H
ATOM   3552 HG12 ILE A 874      73.510  38.030  58.440  1.00  0.00           H
ATOM   3553  CD  ILE A 874      72.460  39.760  58.010  1.00  0.00           C
ATOM   3554  HD1 ILE A 874      71.460  40.210  58.070  1.00  0.00           H
ATOM   3555  HD2 ILE A 874      72.790  39.810  56.940  1.00  0.00           H
ATOM   3556  HD3 ILE A 874      73.180  40.450  58.490  1.00  0.00           H
ATOM   3557  C   ILE A 874      71.200  36.870  61.930  1.00  0.00           C
ATOM   3558  O   ILE A 874      71.920  36.580  62.910  1.00  0.00           O
ATOM   3559  N   ASP A 875      69.920  37.140  62.220  1.00  0.00           N
ATOM   3560  HN  ASP A 875      69.340  37.510  61.510  1.00  0.00           H
ATOM   3561  CA  ASP A 875      69.380  37.020  63.620  1.00  0.00           C
ATOM   3562  HA  ASP A 875      69.960  37.620  64.310  1.00  0.00           H
ATOM   3563  CB  ASP A 875      67.940  37.560  63.470  1.00  0.00           C
ATOM   3564  HB1 ASP A 875      67.270  36.750  63.140  1.00  0.00           H
ATOM   3565  HB2 ASP A 875      68.020  38.340  62.680  1.00  0.00           H
ATOM   3566  CG  ASP A 875      67.470  38.100  64.750  1.00  0.00           C
ATOM   3567  OD1 ASP A 875      68.200  38.110  65.780  1.00  0.00           O
ATOM   3568  OD2 ASP A 875      66.340  38.640  64.810  1.00  0.00           O
ATOM   3569  C   ASP A 875      69.460  35.580  64.160  1.00  0.00           C
ATOM   3570  O   ASP A 875      69.740  35.360  65.350  1.00  0.00           O
ATOM   3571  N   TYR A 876      69.220  34.510  63.390  1.00  0.00           N
ATOM   3572  HN  TYR A 876      68.960  34.540  62.430  1.00  0.00           H
ATOM   3573  CA  TYR A 876      69.390  33.180  63.930  1.00  0.00           C
ATOM   3574  HA  TYR A 876      68.820  33.190  64.850  1.00  0.00           H
ATOM   3575  CB  TYR A 876      68.770  32.080  63.060  1.00  0.00           C
ATOM   3576  HB1 TYR A 876      69.370  32.120  62.120  1.00  0.00           H
ATOM   3577  HB2 TYR A 876      67.730  32.280  62.720  1.00  0.00           H
ATOM   3578  CG  TYR A 876      68.970  30.610  63.500  1.00  0.00           C
ATOM   3579  CD1 TYR A 876      69.370  29.650  62.500  1.00  0.00           C
ATOM   3580  HD1 TYR A 876      69.580  29.970  61.500  1.00  0.00           H
ATOM   3581  CE1 TYR A 876      69.740  28.370  62.950  1.00  0.00           C
ATOM   3582  HE1 TYR A 876      70.200  27.690  62.250  1.00  0.00           H
ATOM   3583  CZ  TYR A 876      69.480  28.030  64.250  1.00  0.00           C
ATOM   3584  OH  TYR A 876      69.810  26.740  64.650  1.00  0.00           O
ATOM   3585  HH  TYR A 876      69.590  26.060  64.020  1.00  0.00           H
ATOM   3586  CD2 TYR A 876      68.610  30.150  64.710  1.00  0.00           C
ATOM   3587  HD2 TYR A 876      68.250  30.830  65.480  1.00  0.00           H
ATOM   3588  CE2 TYR A 876      68.920  28.860  65.160  1.00  0.00           C
ATOM   3589  HE2 TYR A 876      68.710  28.570  66.170  1.00  0.00           H
ATOM   3590  C   TYR A 876      70.850  32.830  64.280  1.00  0.00           C
ATOM   3591  O   TYR A 876      71.150  32.140  65.260  1.00  0.00           O
ATOM   3592  N   LEU A 877      71.830  33.090  63.390  1.00  0.00           N
ATOM   3593  HN  LEU A 877      71.580  33.500  62.510  1.00  0.00           H
ATOM   3594  CA  LEU A 877      73.230  32.730  63.690  1.00  0.00           C
ATOM   3595  HA  LEU A 877      73.290  31.800  64.240  1.00  0.00           H
ATOM   3596  CB  LEU A 877      74.010  32.550  62.360  1.00  0.00           C
ATOM   3597  HB1 LEU A 877      75.030  32.260  62.690  1.00  0.00           H
ATOM   3598  HB2 LEU A 877      74.090  33.550  61.890  1.00  0.00           H
ATOM   3599  CG  LEU A 877      73.500  31.510  61.250  1.00  0.00           C
ATOM   3600  HG  LEU A 877      72.460  31.800  60.950  1.00  0.00           H
ATOM   3601  CD1 LEU A 877      74.500  31.390  60.130  1.00  0.00           C
ATOM   3602 HD11 LEU A 877      74.250  30.650  59.350  1.00  0.00           H
ATOM   3603 HD12 LEU A 877      75.470  31.030  60.550  1.00  0.00           H
ATOM   3604 HD13 LEU A 877      74.660  32.360  59.610  1.00  0.00           H
ATOM   3605  CD2 LEU A 877      73.350  30.080  61.890  1.00  0.00           C
ATOM   3606 HD21 LEU A 877      74.310  29.740  62.330  1.00  0.00           H
ATOM   3607 HD22 LEU A 877      72.980  29.340  61.160  1.00  0.00           H
ATOM   3608 HD23 LEU A 877      72.630  30.110  62.740  1.00  0.00           H
ATOM   3609  C   LEU A 877      73.880  33.720  64.620  1.00  0.00           C
ATOM   3610  O   LEU A 877      74.450  33.350  65.580  1.00  0.00           O
ATOM   3611  N   VAL A 878      73.700  35.080  64.440  1.00  0.00           N
ATOM   3612  HN  VAL A 878      73.260  35.500  63.650  1.00  0.00           H
ATOM   3613  CA  VAL A 878      74.400  36.140  65.140  1.00  0.00           C
ATOM   3614  HA  VAL A 878      75.130  35.720  65.820  1.00  0.00           H
ATOM   3615  CB  VAL A 878      74.960  37.240  64.190  1.00  0.00           C
ATOM   3616  HB  VAL A 878      74.130  37.580  63.530  1.00  0.00           H
ATOM   3617  CG1 VAL A 878      75.730  38.390  64.920  1.00  0.00           C
ATOM   3618 HG11 VAL A 878      75.450  38.590  65.970  1.00  0.00           H
ATOM   3619 HG12 VAL A 878      75.730  39.310  64.320  1.00  0.00           H
ATOM   3620 HG13 VAL A 878      76.810  38.170  65.010  1.00  0.00           H
ATOM   3621  CG2 VAL A 878      75.910  36.460  63.200  1.00  0.00           C
ATOM   3622 HG21 VAL A 878      75.250  35.950  62.460  1.00  0.00           H
ATOM   3623 HG22 VAL A 878      76.580  35.760  63.730  1.00  0.00           H
ATOM   3624 HG23 VAL A 878      76.620  37.150  62.700  1.00  0.00           H
ATOM   3625  C   VAL A 878      73.530  36.930  66.150  1.00  0.00           C
ATOM   3626  O   VAL A 878      73.860  37.020  67.320  1.00  0.00           O
ATOM   3627  N   GLY A 879      72.340  37.310  65.800  1.00  0.00           N
ATOM   3628  HN  GLY A 879      72.110  37.020  64.880  1.00  0.00           H
ATOM   3629  CA  GLY A 879      71.490  38.190  66.630  1.00  0.00           C
ATOM   3630  HA1 GLY A 879      71.820  38.180  67.660  1.00  0.00           H
ATOM   3631  HA2 GLY A 879      70.500  37.780  66.620  1.00  0.00           H
ATOM   3632  C   GLY A 879      71.480  39.520  66.030  1.00  0.00           C
ATOM   3633  O   GLY A 879      72.530  40.060  65.690  1.00  0.00           O
ATOM   3634  N   VAL A 880      70.250  40.140  65.900  1.00  0.00           N
ATOM   3635  HN  VAL A 880      69.410  39.620  66.100  1.00  0.00           H
ATOM   3636  CA  VAL A 880      70.110  41.520  65.650  1.00  0.00           C
ATOM   3637  HA  VAL A 880      71.080  41.980  65.740  1.00  0.00           H
ATOM   3638  CB  VAL A 880      69.730  41.820  64.190  1.00  0.00           C
ATOM   3639  HB  VAL A 880      68.710  41.440  63.970  1.00  0.00           H
ATOM   3640  CG1 VAL A 880      69.610  43.330  63.920  1.00  0.00           C
ATOM   3641 HG11 VAL A 880      69.000  43.800  64.730  1.00  0.00           H
ATOM   3642 HG12 VAL A 880      69.330  43.580  62.880  1.00  0.00           H
ATOM   3643 HG13 VAL A 880      70.620  43.780  64.000  1.00  0.00           H
ATOM   3644  CG2 VAL A 880      70.720  41.170  63.240  1.00  0.00           C
ATOM   3645 HG21 VAL A 880      71.750  41.590  63.350  1.00  0.00           H
ATOM   3646 HG22 VAL A 880      70.400  41.250  62.180  1.00  0.00           H
ATOM   3647 HG23 VAL A 880      71.000  40.120  63.470  1.00  0.00           H
ATOM   3648  C   VAL A 880      69.060  42.090  66.630  1.00  0.00           C
ATOM   3649  O   VAL A 880      67.870  41.750  66.490  1.00  0.00           O
ATOM   3650  N   PRO A 881      69.420  42.890  67.510  1.00  0.00           N
ATOM   3651  CD  PRO A 881      70.830  42.890  67.920  1.00  0.00           C
ATOM   3652  HD1 PRO A 881      71.330  43.390  67.060  1.00  0.00           H
ATOM   3653  HD2 PRO A 881      71.160  41.850  68.120  1.00  0.00           H
ATOM   3654  CA  PRO A 881      68.620  43.770  68.340  1.00  0.00           C
ATOM   3655  HA  PRO A 881      68.150  43.050  69.000  1.00  0.00           H
ATOM   3656  CB  PRO A 881      69.620  44.640  69.160  1.00  0.00           C
ATOM   3657  HB1 PRO A 881      69.270  44.790  70.210  1.00  0.00           H
ATOM   3658  HB2 PRO A 881      69.770  45.580  68.580  1.00  0.00           H
ATOM   3659  CG  PRO A 881      70.990  43.820  69.150  1.00  0.00           C
ATOM   3660  HG1 PRO A 881      71.960  44.350  68.980  1.00  0.00           H
ATOM   3661  HG2 PRO A 881      71.000  43.240  70.080  1.00  0.00           H
ATOM   3662  C   PRO A 881      67.540  44.570  67.590  1.00  0.00           C
ATOM   3663  O   PRO A 881      67.920  45.340  66.680  1.00  0.00           O
ATOM   3664  N   SER A 882      66.250  44.480  67.950  1.00  0.00           N
ATOM   3665  HN  SER A 882      66.080  43.800  68.670  1.00  0.00           H
ATOM   3666  CA  SER A 882      65.120  44.990  67.290  1.00  0.00           C
ATOM   3667  HA  SER A 882      65.170  46.070  67.410  1.00  0.00           H
ATOM   3668  CB  SER A 882      65.040  44.840  65.770  1.00  0.00           C
ATOM   3669  HB1 SER A 882      64.020  44.910  65.330  1.00  0.00           H
ATOM   3670  HB2 SER A 882      65.370  43.790  65.580  1.00  0.00           H
ATOM   3671  OG  SER A 882      65.790  45.900  65.160  1.00  0.00           O
ATOM   3672  HG1 SER A 882      66.690  45.610  65.320  1.00  0.00           H
ATOM   3673  C   SER A 882      63.750  44.440  67.660  1.00  0.00           C
ATOM   3674  O   SER A 882      63.590  43.210  67.410  1.00  0.00           O
ATOM   3675  N   PRO A 883      62.770  45.170  68.120  1.00  0.00           N
ATOM   3676  CD  PRO A 883      62.930  46.530  68.440  1.00  0.00           C
ATOM   3677  HD1 PRO A 883      63.140  47.060  67.480  1.00  0.00           H
ATOM   3678  HD2 PRO A 883      63.810  46.750  69.090  1.00  0.00           H
ATOM   3679  CA  PRO A 883      61.420  44.670  68.440  1.00  0.00           C
ATOM   3680  HA  PRO A 883      61.570  44.230  69.420  1.00  0.00           H
ATOM   3681  CB  PRO A 883      60.620  45.970  68.340  1.00  0.00           C
ATOM   3682  HB1 PRO A 883      59.650  45.980  68.870  1.00  0.00           H
ATOM   3683  HB2 PRO A 883      60.300  46.150  67.290  1.00  0.00           H
ATOM   3684  CG  PRO A 883      61.540  47.000  68.960  1.00  0.00           C
ATOM   3685  HG1 PRO A 883      61.160  48.000  68.650  1.00  0.00           H
ATOM   3686  HG2 PRO A 883      61.560  46.910  70.070  1.00  0.00           H
ATOM   3687  C   PRO A 883      60.740  43.620  67.620  1.00  0.00           C
ATOM   3688  O   PRO A 883      60.610  43.760  66.420  1.00  0.00           O
ATOM   3689  N   LYS A 884      60.250  42.510  68.300  1.00  0.00           N
ATOM   3690  HN  LYS A 884      60.290  42.420  69.290  1.00  0.00           H
ATOM   3691  CA  LYS A 884      59.850  41.400  67.490  1.00  0.00           C
ATOM   3692  HA  LYS A 884      60.310  41.530  66.520  1.00  0.00           H
ATOM   3693  CB  LYS A 884      60.260  40.000  67.970  1.00  0.00           C
ATOM   3694  HB1 LYS A 884      59.700  39.260  67.350  1.00  0.00           H
ATOM   3695  HB2 LYS A 884      59.850  39.930  69.000  1.00  0.00           H
ATOM   3696  CG  LYS A 884      61.690  39.620  67.930  1.00  0.00           C
ATOM   3697  HG1 LYS A 884      61.860  38.560  68.230  1.00  0.00           H
ATOM   3698  HG2 LYS A 884      62.370  40.220  68.570  1.00  0.00           H
ATOM   3699  CD  LYS A 884      62.180  39.800  66.390  1.00  0.00           C
ATOM   3700  HD1 LYS A 884      61.990  40.840  66.060  1.00  0.00           H
ATOM   3701  HD2 LYS A 884      61.550  39.150  65.750  1.00  0.00           H
ATOM   3702  CE  LYS A 884      63.650  39.500  66.240  1.00  0.00           C
ATOM   3703  HE1 LYS A 884      64.320  39.670  67.110  1.00  0.00           H
ATOM   3704  HE2 LYS A 884      64.110  40.210  65.500  1.00  0.00           H
ATOM   3705  NZ  LYS A 884      63.890  38.140  65.770  1.00  0.00           N
ATOM   3706  HZ1 LYS A 884      63.780  37.470  66.560  1.00  0.00           H
ATOM   3707  HZ2 LYS A 884      64.820  38.100  65.310  1.00  0.00           H
ATOM   3708  HZ3 LYS A 884      63.140  38.040  65.060  1.00  0.00           H
ATOM   3709  C   LYS A 884      58.300  41.390  67.470  1.00  0.00           C
ATOM   3710  O   LYS A 884      57.590  41.670  68.480  1.00  0.00           O
ATOM   3711  N   LEU A 885      57.690  41.120  66.300  1.00  0.00           N
ATOM   3712  HN  LEU A 885      58.070  41.010  65.380  1.00  0.00           H
ATOM   3713  CA  LEU A 885      56.250  41.030  66.010  1.00  0.00           C
ATOM   3714  HA  LEU A 885      55.850  42.030  66.020  1.00  0.00           H
ATOM   3715  CB  LEU A 885      56.000  40.480  64.590  1.00  0.00           C
ATOM   3716  HB1 LEU A 885      56.650  39.590  64.630  1.00  0.00           H
ATOM   3717  HB2 LEU A 885      56.360  41.170  63.810  1.00  0.00           H
ATOM   3718  CG  LEU A 885      54.540  40.120  64.270  1.00  0.00           C
ATOM   3719  HG  LEU A 885      54.130  39.330  64.940  1.00  0.00           H
ATOM   3720  CD1 LEU A 885      53.620  41.310  64.200  1.00  0.00           C
ATOM   3721 HD11 LEU A 885      53.960  41.930  63.350  1.00  0.00           H
ATOM   3722 HD12 LEU A 885      53.540  41.980  65.080  1.00  0.00           H
ATOM   3723 HD13 LEU A 885      52.580  41.030  63.920  1.00  0.00           H
ATOM   3724  CD2 LEU A 885      54.560  39.390  62.910  1.00  0.00           C
ATOM   3725 HD21 LEU A 885      53.550  39.010  62.660  1.00  0.00           H
ATOM   3726 HD22 LEU A 885      55.280  38.560  62.860  1.00  0.00           H
ATOM   3727 HD23 LEU A 885      54.700  40.200  62.170  1.00  0.00           H
ATOM   3728  C   LEU A 885      55.400  40.350  67.010  1.00  0.00           C
ATOM   3729  O   LEU A 885      55.580  39.160  67.190  1.00  0.00           O
ATOM   3730  N   HSD A 886      54.500  41.010  67.780  1.00  0.00           N
ATOM   3731  HN  HSD A 886      54.600  42.010  67.710  1.00  0.00           H
ATOM   3732  CA  HSD A 886      53.670  40.390  68.830  1.00  0.00           C
ATOM   3733  HA  HSD A 886      54.350  39.770  69.410  1.00  0.00           H
ATOM   3734  CB  HSD A 886      52.920  41.440  69.800  1.00  0.00           C
ATOM   3735  HB1 HSD A 886      52.280  42.080  69.130  1.00  0.00           H
ATOM   3736  HB2 HSD A 886      53.580  41.970  70.510  1.00  0.00           H
ATOM   3737  ND1 HSD A 886      51.880  40.360  71.940  1.00  0.00           N
ATOM   3738  HD1 HSD A 886      52.710  40.110  72.440  1.00  0.00           H
ATOM   3739  CG  HSD A 886      51.810  40.830  70.620  1.00  0.00           C
ATOM   3740  CE1 HSD A 886      50.620  40.220  72.370  1.00  0.00           C
ATOM   3741  HE1 HSD A 886      50.350  39.700  73.290  1.00  0.00           H
ATOM   3742  NE2 HSD A 886      49.690  40.470  71.430  1.00  0.00           N
ATOM   3743  CD2 HSD A 886      50.410  40.860  70.340  1.00  0.00           C
ATOM   3744  HD2 HSD A 886      49.890  41.220  69.460  1.00  0.00           H
ATOM   3745  C   HSD A 886      52.600  39.450  68.240  1.00  0.00           C
ATOM   3746  O   HSD A 886      51.650  39.910  67.610  1.00  0.00           O
ATOM   3747  N   VAL A 887      52.730  38.100  68.520  1.00  0.00           N
ATOM   3748  HN  VAL A 887      53.510  37.730  68.990  1.00  0.00           H
ATOM   3749  CA  VAL A 887      51.710  37.170  67.910  1.00  0.00           C
ATOM   3750  HA  VAL A 887      51.040  37.740  67.280  1.00  0.00           H
ATOM   3751  CB  VAL A 887      52.380  36.090  67.020  1.00  0.00           C
ATOM   3752  HB  VAL A 887      52.920  35.450  67.750  1.00  0.00           H
ATOM   3753  CG1 VAL A 887      51.320  35.370  66.160  1.00  0.00           C
ATOM   3754 HG11 VAL A 887      50.510  34.940  66.780  1.00  0.00           H
ATOM   3755 HG12 VAL A 887      51.790  34.570  65.560  1.00  0.00           H
ATOM   3756 HG13 VAL A 887      50.900  36.220  65.580  1.00  0.00           H
ATOM   3757  CG2 VAL A 887      53.380  36.720  66.040  1.00  0.00           C
ATOM   3758 HG21 VAL A 887      53.820  35.870  65.480  1.00  0.00           H
ATOM   3759 HG22 VAL A 887      54.210  37.310  66.470  1.00  0.00           H
ATOM   3760 HG23 VAL A 887      52.930  37.380  65.280  1.00  0.00           H
ATOM   3761  C   VAL A 887      50.800  36.620  69.060  1.00  0.00           C
ATOM   3762  O   VAL A 887      51.290  35.870  69.910  1.00  0.00           O
ATOM   3763  N   PRO A 888      49.470  36.940  69.070  1.00  0.00           N
ATOM   3764  CD  PRO A 888      48.810  37.990  68.330  1.00  0.00           C
ATOM   3765  HD1 PRO A 888      48.690  37.690  67.270  1.00  0.00           H
ATOM   3766  HD2 PRO A 888      49.250  39.000  68.380  1.00  0.00           H
ATOM   3767  CA  PRO A 888      48.410  36.120  69.750  1.00  0.00           C
ATOM   3768  HA  PRO A 888      48.670  36.270  70.790  1.00  0.00           H
ATOM   3769  CB  PRO A 888      47.040  36.680  69.440  1.00  0.00           C
ATOM   3770  HB1 PRO A 888      46.310  36.690  70.270  1.00  0.00           H
ATOM   3771  HB2 PRO A 888      46.590  36.050  68.630  1.00  0.00           H
ATOM   3772  CG  PRO A 888      47.360  38.140  69.040  1.00  0.00           C
ATOM   3773  HG1 PRO A 888      46.560  38.590  68.430  1.00  0.00           H
ATOM   3774  HG2 PRO A 888      47.600  38.700  69.960  1.00  0.00           H
ATOM   3775  C   PRO A 888      48.590  34.610  69.490  1.00  0.00           C
ATOM   3776  O   PRO A 888      48.560  34.230  68.300  1.00  0.00           O
ATOM   3777  N   GLU A 889      48.820  33.780  70.550  1.00  0.00           N
ATOM   3778  HN  GLU A 889      48.930  34.140  71.480  1.00  0.00           H
ATOM   3779  CA  GLU A 889      48.970  32.340  70.300  1.00  0.00           C
ATOM   3780  HA  GLU A 889      49.340  32.140  69.310  1.00  0.00           H
ATOM   3781  CB  GLU A 889      50.130  31.780  71.120  1.00  0.00           C
ATOM   3782  HB1 GLU A 889      50.020  30.680  71.200  1.00  0.00           H
ATOM   3783  HB2 GLU A 889      50.010  32.240  72.140  1.00  0.00           H
ATOM   3784  CG  GLU A 889      51.440  32.110  70.370  1.00  0.00           C
ATOM   3785  HG1 GLU A 889      51.360  33.150  69.980  1.00  0.00           H
ATOM   3786  HG2 GLU A 889      51.610  31.400  69.540  1.00  0.00           H
ATOM   3787  CD  GLU A 889      52.700  31.980  71.340  1.00  0.00           C
ATOM   3788  OE1 GLU A 889      52.690  32.700  72.430  1.00  0.00           O
ATOM   3789  OE2 GLU A 889      53.630  31.260  70.960  1.00  0.00           O
ATOM   3790  C   GLU A 889      47.690  31.600  70.570  1.00  0.00           C
ATOM   3791  O   GLU A 889      46.830  32.100  71.250  1.00  0.00           O
ATOM   3792  N   LYS A 890      47.410  30.440  70.000  1.00  0.00           N
ATOM   3793  HN  LYS A 890      48.060  29.970  69.410  1.00  0.00           H
ATOM   3794  CA  LYS A 890      46.350  29.500  70.360  1.00  0.00           C
ATOM   3795  HA  LYS A 890      46.660  28.540  69.970  1.00  0.00           H
ATOM   3796  CB  LYS A 890      46.130  29.240  71.890  1.00  0.00           C
ATOM   3797  HB1 LYS A 890      45.240  28.590  72.010  1.00  0.00           H
ATOM   3798  HB2 LYS A 890      45.970  30.160  72.470  1.00  0.00           H
ATOM   3799  CG  LYS A 890      47.440  28.630  72.530  1.00  0.00           C
ATOM   3800  HG1 LYS A 890      47.450  28.850  73.620  1.00  0.00           H
ATOM   3801  HG2 LYS A 890      48.350  29.160  72.180  1.00  0.00           H
ATOM   3802  CD  LYS A 890      47.660  27.130  72.510  1.00  0.00           C
ATOM   3803  HD1 LYS A 890      47.790  26.810  71.450  1.00  0.00           H
ATOM   3804  HD2 LYS A 890      46.690  26.700  72.860  1.00  0.00           H
ATOM   3805  CE  LYS A 890      48.840  26.690  73.320  1.00  0.00           C
ATOM   3806  HE1 LYS A 890      48.740  27.100  74.340  1.00  0.00           H
ATOM   3807  HE2 LYS A 890      49.760  27.110  72.840  1.00  0.00           H
ATOM   3808  NZ  LYS A 890      48.870  25.270  73.500  1.00  0.00           N
ATOM   3809  HZ1 LYS A 890      49.060  24.760  72.610  1.00  0.00           H
ATOM   3810  HZ2 LYS A 890      47.910  24.980  73.790  1.00  0.00           H
ATOM   3811  HZ3 LYS A 890      49.550  25.010  74.240  1.00  0.00           H
ATOM   3812  C   LYS A 890      44.960  29.650  69.620  1.00  0.00           C
ATOM   3813  O   LYS A 890      43.900  29.210  70.110  1.00  0.00           O
ATOM   3814  N   PHE A 891      44.890  30.210  68.440  1.00  0.00           N
ATOM   3815  HN  PHE A 891      45.680  30.570  67.950  1.00  0.00           H
ATOM   3816  CA  PHE A 891      43.710  30.710  67.750  1.00  0.00           C
ATOM   3817  HA  PHE A 891      44.070  31.240  66.870  1.00  0.00           H
ATOM   3818  CB  PHE A 891      42.810  29.560  67.170  1.00  0.00           C
ATOM   3819  HB1 PHE A 891      42.470  28.910  68.020  1.00  0.00           H
ATOM   3820  HB2 PHE A 891      43.490  28.920  66.570  1.00  0.00           H
ATOM   3821  CG  PHE A 891      41.660  30.000  66.280  1.00  0.00           C
ATOM   3822  CD1 PHE A 891      40.330  29.660  66.670  1.00  0.00           C
ATOM   3823  HD1 PHE A 891      40.060  28.970  67.450  1.00  0.00           H
ATOM   3824  CE1 PHE A 891      39.180  29.960  65.880  1.00  0.00           C
ATOM   3825  HE1 PHE A 891      38.190  29.730  66.270  1.00  0.00           H
ATOM   3826  CZ  PHE A 891      39.370  30.650  64.670  1.00  0.00           C
ATOM   3827  HZ  PHE A 891      38.520  30.950  64.090  1.00  0.00           H
ATOM   3828  CD2 PHE A 891      41.770  30.850  65.170  1.00  0.00           C
ATOM   3829  HD2 PHE A 891      42.740  31.160  64.800  1.00  0.00           H
ATOM   3830  CE2 PHE A 891      40.670  31.170  64.310  1.00  0.00           C
ATOM   3831  HE2 PHE A 891      40.830  31.720  63.400  1.00  0.00           H
ATOM   3832  C   PHE A 891      42.890  31.820  68.480  1.00  0.00           C
ATOM   3833  O   PHE A 891      41.670  31.640  68.740  1.00  0.00           O
ATOM   3834  N   GLU A 892      43.620  32.860  68.870  1.00  0.00           N
ATOM   3835  HN  GLU A 892      44.590  32.960  68.630  1.00  0.00           H
ATOM   3836  CA  GLU A 892      43.180  33.940  69.580  1.00  0.00           C
ATOM   3837  HA  GLU A 892      42.210  33.810  70.040  1.00  0.00           H
ATOM   3838  CB  GLU A 892      44.110  34.120  70.780  1.00  0.00           C
ATOM   3839  HB1 GLU A 892      43.850  35.060  71.310  1.00  0.00           H
ATOM   3840  HB2 GLU A 892      45.130  34.180  70.360  1.00  0.00           H
ATOM   3841  CG  GLU A 892      44.000  33.020  71.880  1.00  0.00           C
ATOM   3842  HG1 GLU A 892      44.880  33.070  72.550  1.00  0.00           H
ATOM   3843  HG2 GLU A 892      43.950  32.030  71.390  1.00  0.00           H
ATOM   3844  CD  GLU A 892      42.710  33.090  72.670  1.00  0.00           C
ATOM   3845  OE1 GLU A 892      42.240  34.170  72.910  1.00  0.00           O
ATOM   3846  OE2 GLU A 892      42.150  32.080  73.140  1.00  0.00           O
ATOM   3847  C   GLU A 892      43.250  35.290  68.740  1.00  0.00           C
ATOM   3848  O   GLU A 892      44.120  35.410  67.850  1.00  0.00           O
ATOM   3849  N   PRO A 893      42.410  36.260  68.980  1.00  0.00           N
ATOM   3850  CD  PRO A 893      41.280  36.240  70.030  1.00  0.00           C
ATOM   3851  HD1 PRO A 893      41.640  36.230  71.080  1.00  0.00           H
ATOM   3852  HD2 PRO A 893      40.630  35.380  69.760  1.00  0.00           H
ATOM   3853  CA  PRO A 893      42.440  37.550  68.390  1.00  0.00           C
ATOM   3854  HA  PRO A 893      42.870  37.490  67.390  1.00  0.00           H
ATOM   3855  CB  PRO A 893      40.960  37.990  68.470  1.00  0.00           C
ATOM   3856  HB1 PRO A 893      40.310  37.420  67.770  1.00  0.00           H
ATOM   3857  HB2 PRO A 893      40.830  39.060  68.210  1.00  0.00           H
ATOM   3858  CG  PRO A 893      40.560  37.620  69.850  1.00  0.00           C
ATOM   3859  HG1 PRO A 893      40.960  38.270  70.650  1.00  0.00           H
ATOM   3860  HG2 PRO A 893      39.500  37.330  69.970  1.00  0.00           H
ATOM   3861  C   PRO A 893      43.370  38.380  69.330  1.00  0.00           C
ATOM   3862  O   PRO A 893      43.760  37.980  70.370  1.00  0.00           O
ATOM   3863  N   THR A 894      43.720  39.630  68.860  1.00  0.00           N
ATOM   3864  HN  THR A 894      43.430  39.960  67.950  1.00  0.00           H
ATOM   3865  CA  THR A 894      44.670  40.530  69.490  1.00  0.00           C
ATOM   3866  HA  THR A 894      45.510  39.920  69.820  1.00  0.00           H
ATOM   3867  CB  THR A 894      45.370  41.490  68.540  1.00  0.00           C
ATOM   3868  HB  THR A 894      44.740  42.360  68.270  1.00  0.00           H
ATOM   3869  OG1 THR A 894      45.670  40.800  67.370  1.00  0.00           O
ATOM   3870  HG1 THR A 894      44.820  40.640  66.960  1.00  0.00           H
ATOM   3871  CG2 THR A 894      46.740  42.000  69.120  1.00  0.00           C
ATOM   3872 HG21 THR A 894      47.390  42.260  68.250  1.00  0.00           H
ATOM   3873 HG22 THR A 894      47.210  41.140  69.660  1.00  0.00           H
ATOM   3874 HG23 THR A 894      46.680  42.830  69.850  1.00  0.00           H
ATOM   3875  C   THR A 894      44.020  41.260  70.630  1.00  0.00           C
ATOM   3876  O   THR A 894      44.560  41.540  71.690  1.00  0.00           O
ATOM   3877  N   HSD A 895      42.740  41.620  70.530  1.00  0.00           N
ATOM   3878  HN  HSD A 895      42.190  41.310  69.760  1.00  0.00           H
ATOM   3879  CA  HSD A 895      42.040  42.320  71.640  1.00  0.00           C
ATOM   3880  HA  HSD A 895      42.600  43.220  71.820  1.00  0.00           H
ATOM   3881  CB  HSD A 895      40.610  42.690  71.050  1.00  0.00           C
ATOM   3882  HB1 HSD A 895      40.190  41.730  70.670  1.00  0.00           H
ATOM   3883  HB2 HSD A 895      40.810  43.300  70.140  1.00  0.00           H
ATOM   3884  ND1 HSD A 895      39.720  44.780  72.060  1.00  0.00           N
ATOM   3885  HD1 HSD A 895      40.580  45.270  72.210  1.00  0.00           H
ATOM   3886  CG  HSD A 895      39.520  43.450  71.770  1.00  0.00           C
ATOM   3887  CE1 HSD A 895      38.610  45.220  72.690  1.00  0.00           C
ATOM   3888  HE1 HSD A 895      38.520  46.050  73.390  1.00  0.00           H
ATOM   3889  NE2 HSD A 895      37.650  44.330  72.690  1.00  0.00           N
ATOM   3890  CD2 HSD A 895      38.230  43.150  72.160  1.00  0.00           C
ATOM   3891  HD2 HSD A 895      37.690  42.210  72.130  1.00  0.00           H
ATOM   3892  C   HSD A 895      41.740  41.530  72.860  1.00  0.00           C
ATOM   3893  O   HSD A 895      41.390  40.350  72.740  1.00  0.00           O
ATOM   3894  N   PRO A 896      41.760  42.010  74.120  1.00  0.00           N
ATOM   3895  CD  PRO A 896      42.480  43.170  74.470  1.00  0.00           C
ATOM   3896  HD1 PRO A 896      42.030  44.160  74.210  1.00  0.00           H
ATOM   3897  HD2 PRO A 896      43.510  43.210  74.060  1.00  0.00           H
ATOM   3898  CA  PRO A 896      41.600  41.050  75.270  1.00  0.00           C
ATOM   3899  HA  PRO A 896      41.810  40.010  75.050  1.00  0.00           H
ATOM   3900  CB  PRO A 896      42.660  41.510  76.290  1.00  0.00           C
ATOM   3901  HB1 PRO A 896      43.610  41.040  75.950  1.00  0.00           H
ATOM   3902  HB2 PRO A 896      42.520  41.270  77.370  1.00  0.00           H
ATOM   3903  CG  PRO A 896      42.720  43.070  76.010  1.00  0.00           C
ATOM   3904  HG1 PRO A 896      41.910  43.550  76.600  1.00  0.00           H
ATOM   3905  HG2 PRO A 896      43.680  43.510  76.360  1.00  0.00           H
ATOM   3906  C   PRO A 896      40.220  40.960  75.910  1.00  0.00           C
ATOM   3907  O   PRO A 896      40.050  40.070  76.710  1.00  0.00           O
ATOM   3908  N   GLU A 897      39.340  41.880  75.640  1.00  0.00           N
ATOM   3909  HN  GLU A 897      39.580  42.550  74.940  1.00  0.00           H
ATOM   3910  CA  GLU A 897      38.270  42.200  76.520  1.00  0.00           C
ATOM   3911  HA  GLU A 897      38.560  41.990  77.540  1.00  0.00           H
ATOM   3912  CB  GLU A 897      37.830  43.690  76.470  1.00  0.00           C
ATOM   3913  HB1 GLU A 897      37.030  43.770  77.240  1.00  0.00           H
ATOM   3914  HB2 GLU A 897      37.350  43.850  75.470  1.00  0.00           H
ATOM   3915  CG  GLU A 897      38.950  44.750  76.770  1.00  0.00           C
ATOM   3916  HG1 GLU A 897      39.480  44.870  75.800  1.00  0.00           H
ATOM   3917  HG2 GLU A 897      39.560  44.350  77.620  1.00  0.00           H
ATOM   3918  CD  GLU A 897      38.510  46.130  77.140  1.00  0.00           C
ATOM   3919  OE1 GLU A 897      37.760  46.780  76.480  1.00  0.00           O
ATOM   3920  OE2 GLU A 897      39.000  46.540  78.210  1.00  0.00           O
ATOM   3921  C   GLU A 897      37.090  41.250  76.210  1.00  0.00           C
ATOM   3922  O   GLU A 897      36.220  40.980  77.020  1.00  0.00           O
ATOM   3923  N   ARG A 898      36.950  40.750  75.000  1.00  0.00           N
ATOM   3924  HN  ARG A 898      37.780  40.960  74.490  1.00  0.00           H
ATOM   3925  CA  ARG A 898      36.080  39.730  74.580  1.00  0.00           C
ATOM   3926  HA  ARG A 898      36.070  38.980  75.350  1.00  0.00           H
ATOM   3927  CB  ARG A 898      34.630  40.310  74.230  1.00  0.00           C
ATOM   3928  HB1 ARG A 898      34.330  40.880  75.140  1.00  0.00           H
ATOM   3929  HB2 ARG A 898      33.830  39.560  74.080  1.00  0.00           H
ATOM   3930  CG  ARG A 898      34.670  41.480  73.150  1.00  0.00           C
ATOM   3931  HG1 ARG A 898      35.480  42.250  73.330  1.00  0.00           H
ATOM   3932  HG2 ARG A 898      33.730  42.010  73.400  1.00  0.00           H
ATOM   3933  CD  ARG A 898      34.620  41.080  71.740  1.00  0.00           C
ATOM   3934  HD1 ARG A 898      33.660  40.550  71.550  1.00  0.00           H
ATOM   3935  HD2 ARG A 898      35.440  40.350  71.570  1.00  0.00           H
ATOM   3936  NE  ARG A 898      34.730  42.300  70.830  1.00  0.00           N
ATOM   3937  HE  ARG A 898      34.890  43.190  71.250  1.00  0.00           H
ATOM   3938  CZ  ARG A 898      35.180  42.150  69.630  1.00  0.00           C
ATOM   3939  NH1 ARG A 898      35.220  40.960  69.050  1.00  0.00           N
ATOM   3940 HH11 ARG A 898      35.560  40.890  68.120  1.00  0.00           H
ATOM   3941 HH12 ARG A 898      35.270  40.190  69.680  1.00  0.00           H
ATOM   3942  NH2 ARG A 898      35.340  43.260  68.880  1.00  0.00           N
ATOM   3943 HH21 ARG A 898      35.570  43.250  67.900  1.00  0.00           H
ATOM   3944 HH22 ARG A 898      35.120  44.120  69.330  1.00  0.00           H
ATOM   3945  C   ARG A 898      36.600  38.940  73.440  1.00  0.00           C
ATOM   3946  O   ARG A 898      37.620  39.340  72.830  1.00  0.00           O
ATOM   3947  N   GLY A 899      35.950  37.850  72.990  1.00  0.00           N
ATOM   3948  HN  GLY A 899      35.100  37.500  73.400  1.00  0.00           H
ATOM   3949  CA  GLY A 899      36.480  37.030  72.000  1.00  0.00           C
ATOM   3950  HA1 GLY A 899      35.970  36.100  72.240  1.00  0.00           H
ATOM   3951  HA2 GLY A 899      37.550  36.950  72.100  1.00  0.00           H
ATOM   3952  C   GLY A 899      36.160  37.380  70.580  1.00  0.00           C
ATOM   3953  O   GLY A 899      35.570  38.420  70.230  1.00  0.00           O
ATOM   3954  N   TRP A 900      36.460  36.450  69.620  1.00  0.00           N
ATOM   3955  HN  TRP A 900      36.750  35.580  70.010  1.00  0.00           H
ATOM   3956  CA  TRP A 900      36.360  36.590  68.180  1.00  0.00           C
ATOM   3957  HA  TRP A 900      37.170  37.280  67.930  1.00  0.00           H
ATOM   3958  CB  TRP A 900      36.560  35.190  67.540  1.00  0.00           C
ATOM   3959  HB1 TRP A 900      36.080  35.110  66.540  1.00  0.00           H
ATOM   3960  HB2 TRP A 900      36.030  34.470  68.200  1.00  0.00           H
ATOM   3961  CG  TRP A 900      38.010  34.870  67.360  1.00  0.00           C
ATOM   3962  CD1 TRP A 900      38.740  33.870  67.900  1.00  0.00           C
ATOM   3963  HD1 TRP A 900      38.430  33.470  68.860  1.00  0.00           H
ATOM   3964  NE1 TRP A 900      39.990  33.810  67.370  1.00  0.00           N
ATOM   3965  HE1 TRP A 900      40.560  33.020  67.440  1.00  0.00           H
ATOM   3966  CE2 TRP A 900      40.200  34.910  66.540  1.00  0.00           C
ATOM   3967  CD2 TRP A 900      38.930  35.540  66.470  1.00  0.00           C
ATOM   3968  CE3 TRP A 900      38.750  36.580  65.540  1.00  0.00           C
ATOM   3969  HE3 TRP A 900      37.800  37.070  65.370  1.00  0.00           H
ATOM   3970  CZ3 TRP A 900      39.920  37.070  64.830  1.00  0.00           C
ATOM   3971  HZ3 TRP A 900      39.760  37.860  64.120  1.00  0.00           H
ATOM   3972  CZ2 TRP A 900      41.250  35.300  65.810  1.00  0.00           C
ATOM   3973  HZ2 TRP A 900      42.150  34.700  65.820  1.00  0.00           H
ATOM   3974  CH2 TRP A 900      41.090  36.340  64.880  1.00  0.00           C
ATOM   3975  HH2 TRP A 900      41.950  36.550  64.270  1.00  0.00           H
ATOM   3976  C   TRP A 900      35.120  37.260  67.520  1.00  0.00           C
ATOM   3977  O   TRP A 900      35.250  37.840  66.490  1.00  0.00           O
ATOM   3978  N   ILE A 901      33.910  37.270  68.150  1.00  0.00           N
ATOM   3979  HN  ILE A 901      33.870  36.870  69.060  1.00  0.00           H
ATOM   3980  CA  ILE A 901      32.630  37.660  67.670  1.00  0.00           C
ATOM   3981  HA  ILE A 901      32.830  37.900  66.640  1.00  0.00           H
ATOM   3982  CB  ILE A 901      31.570  36.540  67.730  1.00  0.00           C
ATOM   3983  HB  ILE A 901      31.340  36.340  68.800  1.00  0.00           H
ATOM   3984  CG2 ILE A 901      30.200  36.970  67.010  1.00  0.00           C
ATOM   3985 HG21 ILE A 901      29.480  36.130  67.130  1.00  0.00           H
ATOM   3986 HG22 ILE A 901      30.350  37.050  65.910  1.00  0.00           H
ATOM   3987 HG23 ILE A 901      29.780  37.930  67.370  1.00  0.00           H
ATOM   3988  CG1 ILE A 901      32.080  35.150  67.170  1.00  0.00           C
ATOM   3989 HG11 ILE A 901      31.330  34.360  67.370  1.00  0.00           H
ATOM   3990 HG12 ILE A 901      33.040  34.780  67.600  1.00  0.00           H
ATOM   3991  CD  ILE A 901      32.210  35.190  65.670  1.00  0.00           C
ATOM   3992  HD1 ILE A 901      33.210  34.770  65.390  1.00  0.00           H
ATOM   3993  HD2 ILE A 901      32.210  36.230  65.280  1.00  0.00           H
ATOM   3994  HD3 ILE A 901      31.570  34.520  65.070  1.00  0.00           H
ATOM   3995  C   ILE A 901      32.050  38.870  68.410  1.00  0.00           C
ATOM   3996  O   ILE A 901      31.960  38.850  69.630  1.00  0.00           O
ATOM   3997  N   ILE A 902      31.560  39.850  67.670  1.00  0.00           N
ATOM   3998  HN  ILE A 902      31.570  39.800  66.670  1.00  0.00           H
ATOM   3999  CA  ILE A 902      30.800  41.000  68.320  1.00  0.00           C
ATOM   4000  HA  ILE A 902      30.650  40.700  69.340  1.00  0.00           H
ATOM   4001  CB  ILE A 902      31.580  42.340  68.190  1.00  0.00           C
ATOM   4002  HB  ILE A 902      32.630  41.980  68.150  1.00  0.00           H
ATOM   4003  CG2 ILE A 902      31.300  43.100  66.910  1.00  0.00           C
ATOM   4004 HG21 ILE A 902      31.330  42.300  66.140  1.00  0.00           H
ATOM   4005 HG22 ILE A 902      32.100  43.790  66.580  1.00  0.00           H
ATOM   4006 HG23 ILE A 902      30.330  43.650  66.910  1.00  0.00           H
ATOM   4007  CG1 ILE A 902      31.430  43.200  69.450  1.00  0.00           C
ATOM   4008 HG11 ILE A 902      31.980  42.660  70.240  1.00  0.00           H
ATOM   4009 HG12 ILE A 902      30.360  43.380  69.680  1.00  0.00           H
ATOM   4010  CD  ILE A 902      32.100  44.550  69.430  1.00  0.00           C
ATOM   4011  HD1 ILE A 902      31.770  45.270  68.660  1.00  0.00           H
ATOM   4012  HD2 ILE A 902      33.150  44.310  69.170  1.00  0.00           H
ATOM   4013  HD3 ILE A 902      32.120  44.950  70.460  1.00  0.00           H
ATOM   4014  C   ILE A 902      29.390  41.210  67.760  1.00  0.00           C
ATOM   4015  O   ILE A 902      29.220  41.010  66.550  1.00  0.00           O
ATOM   4016  N   SER A 903      28.400  41.440  68.630  1.00  0.00           N
ATOM   4017  HN  SER A 903      28.580  41.540  69.590  1.00  0.00           H
ATOM   4018  CA  SER A 903      27.020  41.390  68.280  1.00  0.00           C
ATOM   4019  HA  SER A 903      26.910  40.390  67.880  1.00  0.00           H
ATOM   4020  CB  SER A 903      26.110  41.470  69.480  1.00  0.00           C
ATOM   4021  HB1 SER A 903      25.970  42.560  69.660  1.00  0.00           H
ATOM   4022  HB2 SER A 903      26.440  40.950  70.410  1.00  0.00           H
ATOM   4023  OG  SER A 903      24.860  40.860  69.140  1.00  0.00           O
ATOM   4024  HG1 SER A 903      24.400  40.720  69.970  1.00  0.00           H
ATOM   4025  C   SER A 903      26.620  42.380  67.120  1.00  0.00           C
ATOM   4026  O   SER A 903      27.050  43.480  67.120  1.00  0.00           O
ATOM   4027  N   PRO A 904      25.800  42.020  66.100  1.00  0.00           N
ATOM   4028  CD  PRO A 904      25.580  40.610  65.660  1.00  0.00           C
ATOM   4029  HD1 PRO A 904      24.820  40.120  66.290  1.00  0.00           H
ATOM   4030  HD2 PRO A 904      26.570  40.120  65.820  1.00  0.00           H
ATOM   4031  CA  PRO A 904      25.390  42.870  64.950  1.00  0.00           C
ATOM   4032  HA  PRO A 904      26.340  43.170  64.530  1.00  0.00           H
ATOM   4033  CB  PRO A 904      24.510  42.070  63.990  1.00  0.00           C
ATOM   4034  HB1 PRO A 904      24.460  42.370  62.920  1.00  0.00           H
ATOM   4035  HB2 PRO A 904      23.460  42.030  64.340  1.00  0.00           H
ATOM   4036  CG  PRO A 904      25.170  40.680  64.220  1.00  0.00           C
ATOM   4037  HG1 PRO A 904      24.450  39.930  63.830  1.00  0.00           H
ATOM   4038  HG2 PRO A 904      26.130  40.540  63.680  1.00  0.00           H
ATOM   4039  C   PRO A 904      24.680  44.120  65.420  1.00  0.00           C
ATOM   4040  O   PRO A 904      23.600  43.980  65.950  1.00  0.00           O
ATOM   4041  N   LEU A 905      25.480  45.280  65.470  1.00  0.00           N
ATOM   4042  HN  LEU A 905      26.450  45.170  65.280  1.00  0.00           H
ATOM   4043  CA  LEU A 905      25.080  46.620  65.770  1.00  0.00           C
ATOM   4044  HA  LEU A 905      25.800  47.210  65.240  1.00  0.00           H
ATOM   4045  CB  LEU A 905      23.690  47.060  65.270  1.00  0.00           C
ATOM   4046  HB1 LEU A 905      23.550  48.120  65.560  1.00  0.00           H
ATOM   4047  HB2 LEU A 905      22.870  46.450  65.730  1.00  0.00           H
ATOM   4048  CG  LEU A 905      23.470  46.950  63.620  1.00  0.00           C
ATOM   4049  HG  LEU A 905      23.230  45.920  63.270  1.00  0.00           H
ATOM   4050  CD1 LEU A 905      22.400  47.980  63.280  1.00  0.00           C
ATOM   4051 HD11 LEU A 905      21.470  47.850  63.880  1.00  0.00           H
ATOM   4052 HD12 LEU A 905      22.030  47.950  62.230  1.00  0.00           H
ATOM   4053 HD13 LEU A 905      22.830  48.970  63.520  1.00  0.00           H
ATOM   4054  CD2 LEU A 905      24.700  47.330  62.800  1.00  0.00           C
ATOM   4055 HD21 LEU A 905      24.540  47.430  61.700  1.00  0.00           H
ATOM   4056 HD22 LEU A 905      25.540  46.610  62.890  1.00  0.00           H
ATOM   4057 HD23 LEU A 905      25.040  48.290  63.240  1.00  0.00           H
ATOM   4058  C   LEU A 905      25.210  47.090  67.240  1.00  0.00           C
ATOM   4059  O   LEU A 905      24.720  48.180  67.560  1.00  0.00           O
ATOM   4060  N   GLY A 906      25.920  46.270  68.110  1.00  0.00           N
ATOM   4061  HN  GLY A 906      26.110  45.380  67.700  1.00  0.00           H
ATOM   4062  CA  GLY A 906      26.390  46.520  69.440  1.00  0.00           C
ATOM   4063  HA1 GLY A 906      27.190  47.220  69.300  1.00  0.00           H
ATOM   4064  HA2 GLY A 906      26.530  45.540  69.890  1.00  0.00           H
ATOM   4065  C   GLY A 906      25.370  47.150  70.370  1.00  0.00           C
ATOM   4066  O   GLY A 906      24.170  46.950  70.190  1.00  0.00           O
ATOM   4067  N   ASP A 907      25.860  47.920  71.360  1.00  0.00           N
ATOM   4068  HN  ASP A 907      26.850  47.900  71.520  1.00  0.00           H
ATOM   4069  CA  ASP A 907      25.090  48.700  72.250  1.00  0.00           C
ATOM   4070  HA  ASP A 907      24.130  48.200  72.200  1.00  0.00           H
ATOM   4071  CB  ASP A 907      25.600  48.460  73.670  1.00  0.00           C
ATOM   4072  HB1 ASP A 907      24.800  48.880  74.320  1.00  0.00           H
ATOM   4073  HB2 ASP A 907      26.600  48.870  73.930  1.00  0.00           H
ATOM   4074  CG  ASP A 907      25.670  46.950  74.120  1.00  0.00           C
ATOM   4075  OD1 ASP A 907      26.540  46.630  75.000  1.00  0.00           O
ATOM   4076  OD2 ASP A 907      24.800  46.160  73.730  1.00  0.00           O
ATOM   4077  C   ASP A 907      25.080  50.140  71.950  1.00  0.00           C
ATOM   4078  O   ASP A 907      24.730  50.940  72.790  1.00  0.00           O
ATOM   4079  N   ASN A 908      25.460  50.440  70.700  1.00  0.00           N
ATOM   4080  HN  ASN A 908      25.820  49.670  70.200  1.00  0.00           H
ATOM   4081  CA  ASN A 908      25.420  51.730  70.050  1.00  0.00           C
ATOM   4082  HA  ASN A 908      26.130  52.360  70.560  1.00  0.00           H
ATOM   4083  CB  ASN A 908      25.820  51.660  68.540  1.00  0.00           C
ATOM   4084  HB1 ASN A 908      25.520  52.540  67.930  1.00  0.00           H
ATOM   4085  HB2 ASN A 908      25.180  50.790  68.290  1.00  0.00           H
ATOM   4086  CG  ASN A 908      27.310  51.430  68.260  1.00  0.00           C
ATOM   4087  OD1 ASN A 908      28.220  51.630  69.110  1.00  0.00           O
ATOM   4088  ND2 ASN A 908      27.590  50.950  67.020  1.00  0.00           N
ATOM   4089 HD21 ASN A 908      28.540  50.680  66.890  1.00  0.00           H
ATOM   4090 HD22 ASN A 908      26.870  50.610  66.410  1.00  0.00           H
ATOM   4091  C   ASN A 908      23.950  52.290  70.080  1.00  0.00           C
ATOM   4092  O   ASN A 908      23.020  51.530  69.860  1.00  0.00           O
ATOM   4093  N   PRO A 909      23.760  53.560  70.360  1.00  0.00           N
ATOM   4094  CD  PRO A 909      24.630  54.410  71.210  1.00  0.00           C
ATOM   4095  HD1 PRO A 909      25.460  54.850  70.620  1.00  0.00           H
ATOM   4096  HD2 PRO A 909      25.080  53.800  72.030  1.00  0.00           H
ATOM   4097  CA  PRO A 909      22.450  54.190  70.230  1.00  0.00           C
ATOM   4098  HA  PRO A 909      21.760  53.550  70.780  1.00  0.00           H
ATOM   4099  CB  PRO A 909      22.690  55.600  70.770  1.00  0.00           C
ATOM   4100  HB1 PRO A 909      21.740  56.030  71.160  1.00  0.00           H
ATOM   4101  HB2 PRO A 909      23.020  56.360  70.050  1.00  0.00           H
ATOM   4102  CG  PRO A 909      23.750  55.420  71.850  1.00  0.00           C
ATOM   4103  HG1 PRO A 909      24.320  56.360  72.020  1.00  0.00           H
ATOM   4104  HG2 PRO A 909      23.310  55.240  72.850  1.00  0.00           H
ATOM   4105  C   PRO A 909      21.930  54.200  68.830  1.00  0.00           C
ATOM   4106  O   PRO A 909      22.670  54.260  67.860  1.00  0.00           O
ATOM   4107  N   TRP A 910      20.650  54.270  68.660  1.00  0.00           N
ATOM   4108  HN  TRP A 910      20.060  54.260  69.460  1.00  0.00           H
ATOM   4109  CA  TRP A 910      19.960  54.390  67.360  1.00  0.00           C
ATOM   4110  HA  TRP A 910      20.210  53.510  66.800  1.00  0.00           H
ATOM   4111  CB  TRP A 910      18.400  54.320  67.500  1.00  0.00           C
ATOM   4112  HB1 TRP A 910      18.020  55.030  68.260  1.00  0.00           H
ATOM   4113  HB2 TRP A 910      18.190  53.310  67.910  1.00  0.00           H
ATOM   4114  CG  TRP A 910      17.600  54.450  66.250  1.00  0.00           C
ATOM   4115  CD1 TRP A 910      17.060  53.370  65.550  1.00  0.00           C
ATOM   4116  HD1 TRP A 910      17.000  52.380  65.980  1.00  0.00           H
ATOM   4117  NE1 TRP A 910      16.280  53.880  64.500  1.00  0.00           N
ATOM   4118  HE1 TRP A 910      15.560  53.510  63.940  1.00  0.00           H
ATOM   4119  CE2 TRP A 910      16.460  55.230  64.460  1.00  0.00           C
ATOM   4120  CD2 TRP A 910      17.290  55.620  65.580  1.00  0.00           C
ATOM   4121  CE3 TRP A 910      17.500  56.970  65.820  1.00  0.00           C
ATOM   4122  HE3 TRP A 910      18.040  57.210  66.730  1.00  0.00           H
ATOM   4123  CZ3 TRP A 910      16.880  57.920  65.010  1.00  0.00           C
ATOM   4124  HZ3 TRP A 910      17.020  58.980  65.190  1.00  0.00           H
ATOM   4125  CZ2 TRP A 910      15.880  56.190  63.650  1.00  0.00           C
ATOM   4126  HZ2 TRP A 910      15.150  55.940  62.890  1.00  0.00           H
ATOM   4127  CH2 TRP A 910      16.150  57.540  63.890  1.00  0.00           C
ATOM   4128  HH2 TRP A 910      15.640  58.300  63.320  1.00  0.00           H
ATOM   4129  C   TRP A 910      20.450  55.520  66.510  1.00  0.00           C
ATOM   4130  O   TRP A 910      20.780  55.410  65.350  1.00  0.00           O
ATOM   4131  N   TRP A 911      20.590  56.690  67.160  1.00  0.00           N
ATOM   4132  HN  TRP A 911      20.250  56.790  68.100  1.00  0.00           H
ATOM   4133  CA  TRP A 911      21.110  57.920  66.560  1.00  0.00           C
ATOM   4134  HA  TRP A 911      20.480  58.110  65.700  1.00  0.00           H
ATOM   4135  CB  TRP A 911      20.980  59.060  67.610  1.00  0.00           C
ATOM   4136  HB1 TRP A 911      21.550  58.760  68.520  1.00  0.00           H
ATOM   4137  HB2 TRP A 911      19.890  59.190  67.760  1.00  0.00           H
ATOM   4138  CG  TRP A 911      21.430  60.410  67.170  1.00  0.00           C
ATOM   4139  CD1 TRP A 911      22.430  61.120  67.760  1.00  0.00           C
ATOM   4140  HD1 TRP A 911      23.190  60.610  68.340  1.00  0.00           H
ATOM   4141  NE1 TRP A 911      22.440  62.390  67.230  1.00  0.00           N
ATOM   4142  HE1 TRP A 911      22.650  63.210  67.730  1.00  0.00           H
ATOM   4143  CE2 TRP A 911      21.570  62.390  66.190  1.00  0.00           C
ATOM   4144  CD2 TRP A 911      20.890  61.230  66.180  1.00  0.00           C
ATOM   4145  CE3 TRP A 911      19.900  61.030  65.180  1.00  0.00           C
ATOM   4146  HE3 TRP A 911      19.380  60.100  65.010  1.00  0.00           H
ATOM   4147  CZ3 TRP A 911      19.710  62.000  64.130  1.00  0.00           C
ATOM   4148  HZ3 TRP A 911      19.030  61.940  63.290  1.00  0.00           H
ATOM   4149  CZ2 TRP A 911      21.470  63.350  65.230  1.00  0.00           C
ATOM   4150  HZ2 TRP A 911      22.120  64.220  65.160  1.00  0.00           H
ATOM   4151  CH2 TRP A 911      20.440  63.210  64.200  1.00  0.00           C
ATOM   4152  HH2 TRP A 911      20.630  63.850  63.360  1.00  0.00           H
ATOM   4153  C   TRP A 911      22.550  57.780  66.010  1.00  0.00           C
ATOM   4154  O   TRP A 911      22.840  58.040  64.870  1.00  0.00           O
ATOM   4155  N   THR A 912      23.470  57.170  66.820  1.00  0.00           N
ATOM   4156  HN  THR A 912      23.170  56.950  67.750  1.00  0.00           H
ATOM   4157  CA  THR A 912      24.790  56.800  66.280  1.00  0.00           C
ATOM   4158  HA  THR A 912      25.290  57.640  65.830  1.00  0.00           H
ATOM   4159  CB  THR A 912      25.730  56.260  67.280  1.00  0.00           C
ATOM   4160  HB  THR A 912      25.520  55.220  67.630  1.00  0.00           H
ATOM   4161  OG1 THR A 912      25.630  57.070  68.430  1.00  0.00           O
ATOM   4162  HG1 THR A 912      25.720  57.930  68.030  1.00  0.00           H
ATOM   4163  CG2 THR A 912      27.200  56.400  66.860  1.00  0.00           C
ATOM   4164 HG21 THR A 912      27.600  57.430  66.820  1.00  0.00           H
ATOM   4165 HG22 THR A 912      27.390  55.850  65.900  1.00  0.00           H
ATOM   4166 HG23 THR A 912      27.790  55.870  67.640  1.00  0.00           H
ATOM   4167  C   THR A 912      24.720  55.770  65.110  1.00  0.00           C
ATOM   4168  O   THR A 912      25.350  55.970  64.110  1.00  0.00           O
ATOM   4169  N   LEU A 913      23.850  54.780  65.240  1.00  0.00           N
ATOM   4170  HN  LEU A 913      23.280  54.670  66.040  1.00  0.00           H
ATOM   4171  CA  LEU A 913      23.610  53.810  64.200  1.00  0.00           C
ATOM   4172  HA  LEU A 913      24.560  53.370  63.970  1.00  0.00           H
ATOM   4173  CB  LEU A 913      22.670  52.660  64.730  1.00  0.00           C
ATOM   4174  HB1 LEU A 913      22.280  52.050  63.900  1.00  0.00           H
ATOM   4175  HB2 LEU A 913      21.680  53.010  65.120  1.00  0.00           H
ATOM   4176  CG  LEU A 913      23.340  51.780  65.690  1.00  0.00           C
ATOM   4177  HG  LEU A 913      23.660  52.390  66.550  1.00  0.00           H
ATOM   4178  CD1 LEU A 913      22.370  50.850  66.430  1.00  0.00           C
ATOM   4179 HD11 LEU A 913      21.620  51.430  67.020  1.00  0.00           H
ATOM   4180 HD12 LEU A 913      22.930  50.110  67.030  1.00  0.00           H
ATOM   4181 HD13 LEU A 913      21.810  50.270  65.660  1.00  0.00           H
ATOM   4182  CD2 LEU A 913      24.470  50.930  65.150  1.00  0.00           C
ATOM   4183 HD21 LEU A 913      25.350  51.610  65.080  1.00  0.00           H
ATOM   4184 HD22 LEU A 913      24.220  50.720  64.080  1.00  0.00           H
ATOM   4185 HD23 LEU A 913      24.580  50.060  65.810  1.00  0.00           H
ATOM   4186  C   LEU A 913      23.060  54.310  62.880  1.00  0.00           C
ATOM   4187  O   LEU A 913      23.520  53.980  61.800  1.00  0.00           O
ATOM   4188  N   LEU A 914      22.080  55.310  62.860  1.00  0.00           N
ATOM   4189  HN  LEU A 914      21.590  55.530  63.710  1.00  0.00           H
ATOM   4190  CA  LEU A 914      21.700  55.930  61.630  1.00  0.00           C
ATOM   4191  HA  LEU A 914      21.260  55.200  60.970  1.00  0.00           H
ATOM   4192  CB  LEU A 914      20.550  56.840  62.120  1.00  0.00           C
ATOM   4193  HB1 LEU A 914      21.000  57.510  62.870  1.00  0.00           H
ATOM   4194  HB2 LEU A 914      19.830  56.170  62.650  1.00  0.00           H
ATOM   4195  CG  LEU A 914      19.910  57.680  60.970  1.00  0.00           C
ATOM   4196  HG  LEU A 914      20.060  57.200  59.980  1.00  0.00           H
ATOM   4197  CD1 LEU A 914      18.400  57.830  61.040  1.00  0.00           C
ATOM   4198 HD11 LEU A 914      17.890  56.860  61.230  1.00  0.00           H
ATOM   4199 HD12 LEU A 914      17.980  58.200  60.080  1.00  0.00           H
ATOM   4200 HD13 LEU A 914      18.240  58.590  61.830  1.00  0.00           H
ATOM   4201  CD2 LEU A 914      20.410  59.170  60.940  1.00  0.00           C
ATOM   4202 HD21 LEU A 914      21.320  59.360  60.330  1.00  0.00           H
ATOM   4203 HD22 LEU A 914      20.480  59.550  61.970  1.00  0.00           H
ATOM   4204 HD23 LEU A 914      19.700  59.840  60.420  1.00  0.00           H
ATOM   4205  C   LEU A 914      22.790  56.740  60.940  1.00  0.00           C
ATOM   4206  O   LEU A 914      23.170  56.590  59.750  1.00  0.00           O
ATOM   4207  N   ILE A 915      23.540  57.580  61.770  1.00  0.00           N
ATOM   4208  HN  ILE A 915      23.240  57.820  62.690  1.00  0.00           H
ATOM   4209  CA  ILE A 915      24.660  58.400  61.290  1.00  0.00           C
ATOM   4210  HA  ILE A 915      24.290  59.060  60.500  1.00  0.00           H
ATOM   4211  CB  ILE A 915      25.280  59.330  62.320  1.00  0.00           C
ATOM   4212  HB  ILE A 915      25.660  58.680  63.120  1.00  0.00           H
ATOM   4213  CG2 ILE A 915      26.530  60.130  61.740  1.00  0.00           C
ATOM   4214 HG21 ILE A 915      27.470  59.530  61.780  1.00  0.00           H
ATOM   4215 HG22 ILE A 915      26.790  60.940  62.450  1.00  0.00           H
ATOM   4216 HG23 ILE A 915      26.300  60.470  60.720  1.00  0.00           H
ATOM   4217  CG1 ILE A 915      24.300  60.370  62.960  1.00  0.00           C
ATOM   4218 HG11 ILE A 915      24.960  60.970  63.620  1.00  0.00           H
ATOM   4219 HG12 ILE A 915      23.530  59.890  63.610  1.00  0.00           H
ATOM   4220  CD  ILE A 915      23.740  61.380  62.000  1.00  0.00           C
ATOM   4221  HD1 ILE A 915      23.060  60.960  61.240  1.00  0.00           H
ATOM   4222  HD2 ILE A 915      24.550  61.910  61.460  1.00  0.00           H
ATOM   4223  HD3 ILE A 915      23.150  62.160  62.540  1.00  0.00           H
ATOM   4224  C   ILE A 915      25.750  57.550  60.670  1.00  0.00           C
ATOM   4225  O   ILE A 915      26.350  57.920  59.660  1.00  0.00           O
ATOM   4226  N   ALA A 916      26.020  56.310  61.180  1.00  0.00           N
ATOM   4227  HN  ALA A 916      25.610  56.020  62.040  1.00  0.00           H
ATOM   4228  CA  ALA A 916      26.930  55.340  60.630  1.00  0.00           C
ATOM   4229  HA  ALA A 916      27.930  55.760  60.620  1.00  0.00           H
ATOM   4230  CB  ALA A 916      26.800  54.100  61.530  1.00  0.00           C
ATOM   4231  HB1 ALA A 916      27.610  53.360  61.390  1.00  0.00           H
ATOM   4232  HB2 ALA A 916      25.810  53.580  61.510  1.00  0.00           H
ATOM   4233  HB3 ALA A 916      26.970  54.340  62.600  1.00  0.00           H
ATOM   4234  C   ALA A 916      26.760  54.900  59.140  1.00  0.00           C
ATOM   4235  O   ALA A 916      27.750  54.480  58.460  1.00  0.00           O
ATOM   4236  N   ALA A 917      25.580  54.990  58.560  1.00  0.00           N
ATOM   4237  HN  ALA A 917      24.800  55.420  58.990  1.00  0.00           H
ATOM   4238  CA  ALA A 917      25.480  54.590  57.150  1.00  0.00           C
ATOM   4239  HA  ALA A 917      25.950  53.640  56.920  1.00  0.00           H
ATOM   4240  CB  ALA A 917      23.890  54.550  56.940  1.00  0.00           C
ATOM   4241  HB1 ALA A 917      23.550  55.610  56.990  1.00  0.00           H
ATOM   4242  HB2 ALA A 917      23.470  54.000  57.810  1.00  0.00           H
ATOM   4243  HB3 ALA A 917      23.540  54.150  55.970  1.00  0.00           H
ATOM   4244  C   ALA A 917      26.130  55.660  56.200  1.00  0.00           C
ATOM   4245  O   ALA A 917      26.670  55.390  55.120  1.00  0.00           O
ATOM   4246  N   ILE A 918      25.990  56.950  56.620  1.00  0.00           N
ATOM   4247  HN  ILE A 918      25.540  57.060  57.490  1.00  0.00           H
ATOM   4248  CA  ILE A 918      26.420  58.140  55.890  1.00  0.00           C
ATOM   4249  HA  ILE A 918      25.860  58.140  54.970  1.00  0.00           H
ATOM   4250  CB  ILE A 918      26.130  59.460  56.700  1.00  0.00           C
ATOM   4251  HB  ILE A 918      26.540  59.290  57.710  1.00  0.00           H
ATOM   4252  CG2 ILE A 918      26.890  60.710  56.240  1.00  0.00           C
ATOM   4253 HG21 ILE A 918      28.000  60.570  56.190  1.00  0.00           H
ATOM   4254 HG22 ILE A 918      26.730  61.550  56.930  1.00  0.00           H
ATOM   4255 HG23 ILE A 918      26.550  60.980  55.210  1.00  0.00           H
ATOM   4256  CG1 ILE A 918      24.580  59.680  56.890  1.00  0.00           C
ATOM   4257 HG11 ILE A 918      24.170  58.700  57.210  1.00  0.00           H
ATOM   4258 HG12 ILE A 918      24.090  59.920  55.930  1.00  0.00           H
ATOM   4259  CD  ILE A 918      24.320  60.710  58.030  1.00  0.00           C
ATOM   4260  HD1 ILE A 918      24.390  61.740  57.600  1.00  0.00           H
ATOM   4261  HD2 ILE A 918      25.050  60.670  58.860  1.00  0.00           H
ATOM   4262  HD3 ILE A 918      23.300  60.580  58.430  1.00  0.00           H
ATOM   4263  C   ILE A 918      27.880  58.080  55.550  1.00  0.00           C
ATOM   4264  O   ILE A 918      28.220  58.420  54.420  1.00  0.00           O
ATOM   4265  N   PRO A 919      28.900  57.690  56.410  1.00  0.00           N
ATOM   4266  CD  PRO A 919      28.880  57.760  57.880  1.00  0.00           C
ATOM   4267  HD1 PRO A 919      28.430  56.840  58.330  1.00  0.00           H
ATOM   4268  HD2 PRO A 919      28.420  58.680  58.290  1.00  0.00           H
ATOM   4269  CA  PRO A 919      30.300  57.410  55.970  1.00  0.00           C
ATOM   4270  HA  PRO A 919      30.450  58.170  55.220  1.00  0.00           H
ATOM   4271  CB  PRO A 919      31.240  57.560  57.180  1.00  0.00           C
ATOM   4272  HB1 PRO A 919      31.970  58.370  57.020  1.00  0.00           H
ATOM   4273  HB2 PRO A 919      31.890  56.720  57.530  1.00  0.00           H
ATOM   4274  CG  PRO A 919      30.330  57.940  58.320  1.00  0.00           C
ATOM   4275  HG1 PRO A 919      30.440  57.100  59.040  1.00  0.00           H
ATOM   4276  HG2 PRO A 919      30.530  58.910  58.840  1.00  0.00           H
ATOM   4277  C   PRO A 919      30.430  56.150  55.180  1.00  0.00           C
ATOM   4278  O   PRO A 919      31.250  56.080  54.280  1.00  0.00           O
ATOM   4279  N   ALA A 920      29.730  55.070  55.620  1.00  0.00           N
ATOM   4280  HN  ALA A 920      29.290  55.120  56.510  1.00  0.00           H
ATOM   4281  CA  ALA A 920      29.740  53.790  54.900  1.00  0.00           C
ATOM   4282  HA  ALA A 920      30.710  53.380  55.150  1.00  0.00           H
ATOM   4283  CB  ALA A 920      28.700  52.830  55.610  1.00  0.00           C
ATOM   4284  HB1 ALA A 920      29.040  52.680  56.640  1.00  0.00           H
ATOM   4285  HB2 ALA A 920      28.710  51.900  54.990  1.00  0.00           H
ATOM   4286  HB3 ALA A 920      27.680  53.250  55.460  1.00  0.00           H
ATOM   4287  C   ALA A 920      29.530  53.910  53.380  1.00  0.00           C
ATOM   4288  O   ALA A 920      30.200  53.160  52.620  1.00  0.00           O
ATOM   4289  N   LEU A 921      28.660  54.790  52.890  1.00  0.00           N
ATOM   4290  HN  LEU A 921      28.020  55.220  53.520  1.00  0.00           H
ATOM   4291  CA  LEU A 921      28.440  55.170  51.460  1.00  0.00           C
ATOM   4292  HA  LEU A 921      28.110  54.310  50.900  1.00  0.00           H
ATOM   4293  CB  LEU A 921      27.300  56.210  51.270  1.00  0.00           C
ATOM   4294  HB1 LEU A 921      27.470  56.830  50.360  1.00  0.00           H
ATOM   4295  HB2 LEU A 921      27.410  57.020  52.020  1.00  0.00           H
ATOM   4296  CG  LEU A 921      25.890  55.630  51.370  1.00  0.00           C
ATOM   4297  HG  LEU A 921      25.980  54.640  51.880  1.00  0.00           H
ATOM   4298  CD1 LEU A 921      25.150  56.520  52.340  1.00  0.00           C
ATOM   4299 HD11 LEU A 921      25.030  57.540  51.930  1.00  0.00           H
ATOM   4300 HD12 LEU A 921      25.710  56.520  53.300  1.00  0.00           H
ATOM   4301 HD13 LEU A 921      24.210  55.960  52.550  1.00  0.00           H
ATOM   4302  CD2 LEU A 921      25.200  55.460  50.010  1.00  0.00           C
ATOM   4303 HD21 LEU A 921      25.670  54.860  49.220  1.00  0.00           H
ATOM   4304 HD22 LEU A 921      25.070  56.450  49.520  1.00  0.00           H
ATOM   4305 HD23 LEU A 921      24.150  55.160  50.230  1.00  0.00           H
ATOM   4306  C   LEU A 921      29.690  55.650  50.780  1.00  0.00           C
ATOM   4307  O   LEU A 921      30.140  55.220  49.700  1.00  0.00           O
ATOM   4308  N   LEU A 922      30.470  56.490  51.360  1.00  0.00           N
ATOM   4309  HN  LEU A 922      30.270  56.900  52.240  1.00  0.00           H
ATOM   4310  CA  LEU A 922      31.790  56.910  50.890  1.00  0.00           C
ATOM   4311  HA  LEU A 922      31.550  57.310  49.920  1.00  0.00           H
ATOM   4312  CB  LEU A 922      32.280  58.170  51.620  1.00  0.00           C
ATOM   4313  HB1 LEU A 922      33.100  58.490  50.940  1.00  0.00           H
ATOM   4314  HB2 LEU A 922      32.790  57.820  52.540  1.00  0.00           H
ATOM   4315  CG  LEU A 922      31.300  59.240  51.920  1.00  0.00           C
ATOM   4316  HG  LEU A 922      30.400  58.820  52.430  1.00  0.00           H
ATOM   4317  CD1 LEU A 922      31.880  60.160  52.970  1.00  0.00           C
ATOM   4318 HD11 LEU A 922      32.070  59.720  53.970  1.00  0.00           H
ATOM   4319 HD12 LEU A 922      31.200  61.040  53.140  1.00  0.00           H
ATOM   4320 HD13 LEU A 922      32.870  60.550  52.660  1.00  0.00           H
ATOM   4321  CD2 LEU A 922      31.000  59.960  50.630  1.00  0.00           C
ATOM   4322 HD21 LEU A 922      30.170  60.680  50.790  1.00  0.00           H
ATOM   4323 HD22 LEU A 922      30.550  59.240  49.920  1.00  0.00           H
ATOM   4324 HD23 LEU A 922      31.900  60.440  50.190  1.00  0.00           H
ATOM   4325  C   LEU A 922      32.820  55.800  50.890  1.00  0.00           C
ATOM   4326  O   LEU A 922      33.560  55.740  49.920  1.00  0.00           O
ATOM   4327  N   CYS A 923      32.760  54.910  51.880  1.00  0.00           N
ATOM   4328  HN  CYS A 923      32.010  54.980  52.540  1.00  0.00           H
ATOM   4329  CA  CYS A 923      33.630  53.780  51.970  1.00  0.00           C
ATOM   4330  HA  CYS A 923      34.660  54.090  51.820  1.00  0.00           H
ATOM   4331  CB  CYS A 923      33.500  53.050  53.350  1.00  0.00           C
ATOM   4332  HB1 CYS A 923      34.340  52.320  53.380  1.00  0.00           H
ATOM   4333  HB2 CYS A 923      32.500  52.580  53.430  1.00  0.00           H
ATOM   4334  SG  CYS A 923      34.030  54.060  54.740  1.00  0.00           S
ATOM   4335  HG1 CYS A 923      33.120  54.970  54.410  1.00  0.00           H
ATOM   4336  C   CYS A 923      33.440  52.830  50.800  1.00  0.00           C
ATOM   4337  O   CYS A 923      34.330  52.140  50.210  1.00  0.00           O
ATOM   4338  N   THR A 924      32.150  52.700  50.450  1.00  0.00           N
ATOM   4339  HN  THR A 924      31.530  53.210  51.040  1.00  0.00           H
ATOM   4340  CA  THR A 924      31.600  51.830  49.370  1.00  0.00           C
ATOM   4341  HA  THR A 924      32.000  50.840  49.510  1.00  0.00           H
ATOM   4342  CB  THR A 924      30.070  51.910  49.230  1.00  0.00           C
ATOM   4343  HB  THR A 924      29.860  52.960  48.950  1.00  0.00           H
ATOM   4344  OG1 THR A 924      29.340  51.500  50.410  1.00  0.00           O
ATOM   4345  HG1 THR A 924      29.720  52.020  51.130  1.00  0.00           H
ATOM   4346  CG2 THR A 924      29.580  50.970  48.140  1.00  0.00           C
ATOM   4347 HG21 THR A 924      28.480  50.860  48.050  1.00  0.00           H
ATOM   4348 HG22 THR A 924      30.070  49.980  48.270  1.00  0.00           H
ATOM   4349 HG23 THR A 924      29.890  51.510  47.210  1.00  0.00           H
ATOM   4350  C   THR A 924      32.210  52.130  47.960  1.00  0.00           C
ATOM   4351  O   THR A 924      32.580  51.260  47.170  1.00  0.00           O
ATOM   4352  N   ILE A 925      32.440  53.430  47.720  1.00  0.00           N
ATOM   4353  HN  ILE A 925      32.080  54.090  48.370  1.00  0.00           H
ATOM   4354  CA  ILE A 925      33.200  53.940  46.610  1.00  0.00           C
ATOM   4355  HA  ILE A 925      32.730  53.670  45.680  1.00  0.00           H
ATOM   4356  CB  ILE A 925      33.150  55.510  46.640  1.00  0.00           C
ATOM   4357  HB  ILE A 925      33.780  55.790  47.510  1.00  0.00           H
ATOM   4358  CG2 ILE A 925      34.050  55.980  45.460  1.00  0.00           C
ATOM   4359 HG21 ILE A 925      33.920  57.080  45.280  1.00  0.00           H
ATOM   4360 HG22 ILE A 925      33.570  55.650  44.510  1.00  0.00           H
ATOM   4361 HG23 ILE A 925      35.140  55.790  45.530  1.00  0.00           H
ATOM   4362  CG1 ILE A 925      31.710  56.160  46.710  1.00  0.00           C
ATOM   4363 HG11 ILE A 925      31.250  56.000  47.710  1.00  0.00           H
ATOM   4364 HG12 ILE A 925      31.180  55.550  45.940  1.00  0.00           H
ATOM   4365  CD  ILE A 925      31.610  57.680  46.530  1.00  0.00           C
ATOM   4366  HD1 ILE A 925      31.550  57.960  45.450  1.00  0.00           H
ATOM   4367  HD2 ILE A 925      32.410  58.220  47.080  1.00  0.00           H
ATOM   4368  HD3 ILE A 925      30.660  58.000  47.020  1.00  0.00           H
ATOM   4369  C   ILE A 925      34.670  53.340  46.610  1.00  0.00           C
ATOM   4370  O   ILE A 925      35.210  53.090  45.550  1.00  0.00           O
ATOM   4371  N   LEU A 926      35.340  53.210  47.710  1.00  0.00           N
ATOM   4372  HN  LEU A 926      34.900  53.240  48.600  1.00  0.00           H
ATOM   4373  CA  LEU A 926      36.800  53.010  47.610  1.00  0.00           C
ATOM   4374  HA  LEU A 926      37.260  53.580  46.820  1.00  0.00           H
ATOM   4375  CB  LEU A 926      37.480  53.400  49.020  1.00  0.00           C
ATOM   4376  HB1 LEU A 926      38.580  53.490  48.900  1.00  0.00           H
ATOM   4377  HB2 LEU A 926      37.290  52.640  49.800  1.00  0.00           H
ATOM   4378  CG  LEU A 926      37.040  54.780  49.740  1.00  0.00           C
ATOM   4379  HG  LEU A 926      36.000  54.550  50.040  1.00  0.00           H
ATOM   4380  CD1 LEU A 926      37.780  55.010  51.050  1.00  0.00           C
ATOM   4381 HD11 LEU A 926      37.670  54.170  51.770  1.00  0.00           H
ATOM   4382 HD12 LEU A 926      37.230  55.750  51.680  1.00  0.00           H
ATOM   4383 HD13 LEU A 926      38.870  55.230  50.930  1.00  0.00           H
ATOM   4384  CD2 LEU A 926      37.080  56.000  48.790  1.00  0.00           C
ATOM   4385 HD21 LEU A 926      38.110  56.290  48.510  1.00  0.00           H
ATOM   4386 HD22 LEU A 926      36.640  56.840  49.360  1.00  0.00           H
ATOM   4387 HD23 LEU A 926      36.470  55.850  47.880  1.00  0.00           H
ATOM   4388  C   LEU A 926      37.030  51.620  47.360  1.00  0.00           C
ATOM   4389  O   LEU A 926      37.960  51.260  46.680  1.00  0.00           O
ATOM   4390  N   ILE A 927      36.140  50.740  47.960  1.00  0.00           N
ATOM   4391  HN  ILE A 927      35.340  51.030  48.490  1.00  0.00           H
ATOM   4392  CA  ILE A 927      36.210  49.280  47.770  1.00  0.00           C
ATOM   4393  HA  ILE A 927      37.230  49.030  48.040  1.00  0.00           H
ATOM   4394  CB  ILE A 927      35.330  48.510  48.710  1.00  0.00           C
ATOM   4395  HB  ILE A 927      34.270  48.690  48.430  1.00  0.00           H
ATOM   4396  CG2 ILE A 927      35.300  46.990  48.480  1.00  0.00           C
ATOM   4397 HG21 ILE A 927      34.570  46.450  49.130  1.00  0.00           H
ATOM   4398 HG22 ILE A 927      36.290  46.530  48.750  1.00  0.00           H
ATOM   4399 HG23 ILE A 927      35.110  46.750  47.410  1.00  0.00           H
ATOM   4400  CG1 ILE A 927      35.560  48.770  50.270  1.00  0.00           C
ATOM   4401 HG11 ILE A 927      34.970  48.030  50.850  1.00  0.00           H
ATOM   4402 HG12 ILE A 927      35.140  49.800  50.420  1.00  0.00           H
ATOM   4403  CD  ILE A 927      36.980  48.780  50.790  1.00  0.00           C
ATOM   4404  HD1 ILE A 927      37.430  47.770  50.730  1.00  0.00           H
ATOM   4405  HD2 ILE A 927      37.040  49.170  51.820  1.00  0.00           H
ATOM   4406  HD3 ILE A 927      37.580  49.430  50.120  1.00  0.00           H
ATOM   4407  C   ILE A 927      35.980  48.980  46.250  1.00  0.00           C
ATOM   4408  O   ILE A 927      36.790  48.300  45.550  1.00  0.00           O
ATOM   4409  N   PHE A 928      34.970  49.730  45.700  1.00  0.00           N
ATOM   4410  HN  PHE A 928      34.420  50.270  46.340  1.00  0.00           H
ATOM   4411  CA  PHE A 928      34.530  49.730  44.340  1.00  0.00           C
ATOM   4412  HA  PHE A 928      34.280  48.700  44.100  1.00  0.00           H
ATOM   4413  CB  PHE A 928      33.270  50.710  44.140  1.00  0.00           C
ATOM   4414  HB1 PHE A 928      33.430  51.570  44.810  1.00  0.00           H
ATOM   4415  HB2 PHE A 928      32.440  50.160  44.640  1.00  0.00           H
ATOM   4416  CG  PHE A 928      32.950  51.030  42.710  1.00  0.00           C
ATOM   4417  CD1 PHE A 928      32.560  50.150  41.670  1.00  0.00           C
ATOM   4418  HD1 PHE A 928      32.240  49.150  41.920  1.00  0.00           H
ATOM   4419  CE1 PHE A 928      32.590  50.580  40.330  1.00  0.00           C
ATOM   4420  HE1 PHE A 928      32.260  49.950  39.510  1.00  0.00           H
ATOM   4421  CZ  PHE A 928      32.760  51.960  40.050  1.00  0.00           C
ATOM   4422  HZ  PHE A 928      32.630  52.240  39.020  1.00  0.00           H
ATOM   4423  CD2 PHE A 928      33.040  52.350  42.350  1.00  0.00           C
ATOM   4424  HD2 PHE A 928      33.290  53.110  43.060  1.00  0.00           H
ATOM   4425  CE2 PHE A 928      33.030  52.810  41.050  1.00  0.00           C
ATOM   4426  HE2 PHE A 928      33.220  53.860  40.910  1.00  0.00           H
ATOM   4427  C   PHE A 928      35.630  50.050  43.340  1.00  0.00           C
ATOM   4428  O   PHE A 928      35.870  49.280  42.430  1.00  0.00           O
ATOM   4429  N   MET A 929      36.420  51.170  43.650  1.00  0.00           N
ATOM   4430  HN  MET A 929      36.150  51.820  44.360  1.00  0.00           H
ATOM   4431  CA  MET A 929      37.630  51.490  42.880  1.00  0.00           C
ATOM   4432  HA  MET A 929      37.310  51.740  41.880  1.00  0.00           H
ATOM   4433  CB  MET A 929      38.260  52.810  43.290  1.00  0.00           C
ATOM   4434  HB1 MET A 929      39.150  52.970  42.650  1.00  0.00           H
ATOM   4435  HB2 MET A 929      38.690  52.740  44.310  1.00  0.00           H
ATOM   4436  CG  MET A 929      37.370  54.170  43.120  1.00  0.00           C
ATOM   4437  HG1 MET A 929      36.380  54.010  43.590  1.00  0.00           H
ATOM   4438  HG2 MET A 929      37.320  54.400  42.040  1.00  0.00           H
ATOM   4439  SD  MET A 929      38.140  55.660  43.850  1.00  0.00           S
ATOM   4440  CE  MET A 929      39.260  56.320  42.600  1.00  0.00           C
ATOM   4441  HE1 MET A 929      38.850  56.160  41.570  1.00  0.00           H
ATOM   4442  HE2 MET A 929      40.300  56.010  42.420  1.00  0.00           H
ATOM   4443  HE3 MET A 929      39.280  57.420  42.690  1.00  0.00           H
ATOM   4444  C   MET A 929      38.680  50.370  42.820  1.00  0.00           C
ATOM   4445  O   MET A 929      38.840  49.760  41.750  1.00  0.00           O
ATOM   4446  N   ASP A 930      39.210  49.930  43.960  1.00  0.00           N
ATOM   4447  HN  ASP A 930      39.000  50.210  44.890  1.00  0.00           H
ATOM   4448  CA  ASP A 930      40.070  48.840  43.940  1.00  0.00           C
ATOM   4449  HA  ASP A 930      40.970  49.100  43.410  1.00  0.00           H
ATOM   4450  CB  ASP A 930      40.590  48.590  45.420  1.00  0.00           C
ATOM   4451  HB1 ASP A 930      41.040  47.580  45.480  1.00  0.00           H
ATOM   4452  HB2 ASP A 930      39.720  48.580  46.120  1.00  0.00           H
ATOM   4453  CG  ASP A 930      41.660  49.520  45.860  1.00  0.00           C
ATOM   4454  OD1 ASP A 930      42.630  49.770  45.100  1.00  0.00           O
ATOM   4455  OD2 ASP A 930      41.550  50.030  46.950  1.00  0.00           O
ATOM   4456  C   ASP A 930      39.590  47.540  43.380  1.00  0.00           C
ATOM   4457  O   ASP A 930      40.280  46.860  42.580  1.00  0.00           O
ATOM   4458  N   GLN A 931      38.300  47.140  43.650  1.00  0.00           N
ATOM   4459  HN  GLN A 931      37.710  47.790  44.120  1.00  0.00           H
ATOM   4460  CA  GLN A 931      37.690  45.950  43.140  1.00  0.00           C
ATOM   4461  HA  GLN A 931      38.340  45.080  43.200  1.00  0.00           H
ATOM   4462  CB  GLN A 931      36.460  45.540  44.010  1.00  0.00           C
ATOM   4463  HB1 GLN A 931      35.680  44.980  43.450  1.00  0.00           H
ATOM   4464  HB2 GLN A 931      35.960  46.500  44.280  1.00  0.00           H
ATOM   4465  CG  GLN A 931      36.860  44.750  45.320  1.00  0.00           C
ATOM   4466  HG1 GLN A 931      35.910  44.500  45.860  1.00  0.00           H
ATOM   4467  HG2 GLN A 931      37.360  45.490  45.980  1.00  0.00           H
ATOM   4468  CD  GLN A 931      37.750  43.580  45.020  1.00  0.00           C
ATOM   4469  OE1 GLN A 931      38.960  43.600  45.160  1.00  0.00           O
ATOM   4470  NE2 GLN A 931      37.170  42.490  44.480  1.00  0.00           N
ATOM   4471 HE21 GLN A 931      37.670  41.620  44.410  1.00  0.00           H
ATOM   4472 HE22 GLN A 931      36.180  42.440  44.450  1.00  0.00           H
ATOM   4473  C   GLN A 931      37.420  45.810  41.700  1.00  0.00           C
ATOM   4474  O   GLN A 931      37.520  44.740  41.110  1.00  0.00           O
ATOM   4475  N   GLN A 932      37.060  46.870  40.980  1.00  0.00           N
ATOM   4476  HN  GLN A 932      36.880  47.730  41.440  1.00  0.00           H
ATOM   4477  CA  GLN A 932      36.840  46.790  39.560  1.00  0.00           C
ATOM   4478  HA  GLN A 932      36.690  45.750  39.280  1.00  0.00           H
ATOM   4479  CB  GLN A 932      35.620  47.690  39.080  1.00  0.00           C
ATOM   4480  HB1 GLN A 932      35.850  48.780  39.060  1.00  0.00           H
ATOM   4481  HB2 GLN A 932      34.860  47.480  39.860  1.00  0.00           H
ATOM   4482  CG  GLN A 932      35.150  47.370  37.650  1.00  0.00           C
ATOM   4483  HG1 GLN A 932      35.930  47.490  36.870  1.00  0.00           H
ATOM   4484  HG2 GLN A 932      34.350  48.090  37.370  1.00  0.00           H
ATOM   4485  CD  GLN A 932      34.670  45.910  37.560  1.00  0.00           C
ATOM   4486  OE1 GLN A 932      35.500  45.010  37.320  1.00  0.00           O
ATOM   4487  NE2 GLN A 932      33.350  45.670  37.780  1.00  0.00           N
ATOM   4488 HE21 GLN A 932      32.780  46.440  38.050  1.00  0.00           H
ATOM   4489 HE22 GLN A 932      33.030  44.720  37.730  1.00  0.00           H
ATOM   4490  C   GLN A 932      37.970  47.220  38.750  1.00  0.00           C
ATOM   4491  O   GLN A 932      38.500  46.500  37.870  1.00  0.00           O
ATOM   4492  N   ILE A 933      38.530  48.390  39.010  1.00  0.00           N
ATOM   4493  HN  ILE A 933      38.190  48.890  39.800  1.00  0.00           H
ATOM   4494  CA  ILE A 933      39.620  49.010  38.340  1.00  0.00           C
ATOM   4495  HA  ILE A 933      39.380  49.110  37.280  1.00  0.00           H
ATOM   4496  CB  ILE A 933      39.830  50.510  38.840  1.00  0.00           C
ATOM   4497  HB  ILE A 933      40.110  50.400  39.910  1.00  0.00           H
ATOM   4498  CG2 ILE A 933      41.060  51.050  38.080  1.00  0.00           C
ATOM   4499 HG21 ILE A 933      42.030  50.590  38.360  1.00  0.00           H
ATOM   4500 HG22 ILE A 933      41.250  52.120  38.310  1.00  0.00           H
ATOM   4501 HG23 ILE A 933      40.900  50.910  36.990  1.00  0.00           H
ATOM   4502  CG1 ILE A 933      38.590  51.320  38.660  1.00  0.00           C
ATOM   4503 HG11 ILE A 933      37.790  50.870  39.290  1.00  0.00           H
ATOM   4504 HG12 ILE A 933      38.320  51.280  37.590  1.00  0.00           H
ATOM   4505  CD  ILE A 933      38.680  52.690  39.220  1.00  0.00           C
ATOM   4506  HD1 ILE A 933      39.480  53.360  38.870  1.00  0.00           H
ATOM   4507  HD2 ILE A 933      38.730  52.740  40.330  1.00  0.00           H
ATOM   4508  HD3 ILE A 933      37.670  53.110  39.050  1.00  0.00           H
ATOM   4509  C   ILE A 933      40.870  48.180  38.300  1.00  0.00           C
ATOM   4510  O   ILE A 933      41.550  48.070  37.310  1.00  0.00           O
ATOM   4511  N   THR A 934      41.310  47.530  39.430  1.00  0.00           N
ATOM   4512  HN  THR A 934      40.790  47.750  40.250  1.00  0.00           H
ATOM   4513  CA  THR A 934      42.350  46.530  39.370  1.00  0.00           C
ATOM   4514  HA  THR A 934      43.310  46.990  39.150  1.00  0.00           H
ATOM   4515  CB  THR A 934      42.610  46.010  40.730  1.00  0.00           C
ATOM   4516  HB  THR A 934      41.780  45.410  41.180  1.00  0.00           H
ATOM   4517  OG1 THR A 934      42.800  46.970  41.790  1.00  0.00           O
ATOM   4518  HG1 THR A 934      41.910  47.080  42.120  1.00  0.00           H
ATOM   4519  CG2 THR A 934      43.870  45.140  40.780  1.00  0.00           C
ATOM   4520 HG21 THR A 934      44.180  44.930  41.830  1.00  0.00           H
ATOM   4521 HG22 THR A 934      44.790  45.650  40.430  1.00  0.00           H
ATOM   4522 HG23 THR A 934      43.770  44.160  40.250  1.00  0.00           H
ATOM   4523  C   THR A 934      42.110  45.330  38.510  1.00  0.00           C
ATOM   4524  O   THR A 934      42.910  44.810  37.740  1.00  0.00           O
ATOM   4525  N   ALA A 935      40.930  44.770  38.490  1.00  0.00           N
ATOM   4526  HN  ALA A 935      40.260  45.190  39.100  1.00  0.00           H
ATOM   4527  CA  ALA A 935      40.550  43.640  37.670  1.00  0.00           C
ATOM   4528  HA  ALA A 935      41.340  42.920  37.800  1.00  0.00           H
ATOM   4529  CB  ALA A 935      39.320  42.940  38.240  1.00  0.00           C
ATOM   4530  HB1 ALA A 935      38.550  43.690  37.960  1.00  0.00           H
ATOM   4531  HB2 ALA A 935      39.350  42.710  39.330  1.00  0.00           H
ATOM   4532  HB3 ALA A 935      39.140  41.990  37.690  1.00  0.00           H
ATOM   4533  C   ALA A 935      40.580  43.890  36.100  1.00  0.00           C
ATOM   4534  O   ALA A 935      40.860  43.040  35.280  1.00  0.00           O
ATOM   4535  N   VAL A 936      40.150  45.200  35.810  1.00  0.00           N
ATOM   4536  HN  VAL A 936      39.890  45.850  36.530  1.00  0.00           H
ATOM   4537  CA  VAL A 936      40.190  45.730  34.500  1.00  0.00           C
ATOM   4538  HA  VAL A 936      39.660  45.060  33.840  1.00  0.00           H
ATOM   4539  CB  VAL A 936      39.550  47.100  34.530  1.00  0.00           C
ATOM   4540  HB  VAL A 936      39.900  47.770  35.360  1.00  0.00           H
ATOM   4541  CG1 VAL A 936      39.730  47.780  33.100  1.00  0.00           C
ATOM   4542 HG11 VAL A 936      39.250  48.780  32.990  1.00  0.00           H
ATOM   4543 HG12 VAL A 936      39.270  47.050  32.410  1.00  0.00           H
ATOM   4544 HG13 VAL A 936      40.810  47.940  32.910  1.00  0.00           H
ATOM   4545  CG2 VAL A 936      38.010  46.880  34.730  1.00  0.00           C
ATOM   4546 HG21 VAL A 936      37.410  47.710  34.300  1.00  0.00           H
ATOM   4547 HG22 VAL A 936      37.760  46.590  35.770  1.00  0.00           H
ATOM   4548 HG23 VAL A 936      37.710  45.980  34.150  1.00  0.00           H
ATOM   4549  C   VAL A 936      41.610  45.810  33.960  1.00  0.00           C
ATOM   4550  O   VAL A 936      41.840  45.440  32.780  1.00  0.00           O
ATOM   4551  N   ILE A 937      42.500  46.290  34.790  1.00  0.00           N
ATOM   4552  HN  ILE A 937      42.260  46.530  35.730  1.00  0.00           H
ATOM   4553  CA  ILE A 937      43.890  46.380  34.480  1.00  0.00           C
ATOM   4554  HA  ILE A 937      44.070  46.900  33.550  1.00  0.00           H
ATOM   4555  CB  ILE A 937      44.620  47.250  35.490  1.00  0.00           C
ATOM   4556  HB  ILE A 937      44.380  46.920  36.530  1.00  0.00           H
ATOM   4557  CG2 ILE A 937      46.120  47.240  35.500  1.00  0.00           C
ATOM   4558 HG21 ILE A 937      46.550  47.920  36.270  1.00  0.00           H
ATOM   4559 HG22 ILE A 937      46.460  47.500  34.470  1.00  0.00           H
ATOM   4560 HG23 ILE A 937      46.550  46.240  35.750  1.00  0.00           H
ATOM   4561  CG1 ILE A 937      44.040  48.710  35.370  1.00  0.00           C
ATOM   4562 HG11 ILE A 937      44.120  49.290  36.320  1.00  0.00           H
ATOM   4563 HG12 ILE A 937      43.000  48.750  34.990  1.00  0.00           H
ATOM   4564  CD  ILE A 937      44.780  49.580  34.420  1.00  0.00           C
ATOM   4565  HD1 ILE A 937      44.380  50.610  34.510  1.00  0.00           H
ATOM   4566  HD2 ILE A 937      44.800  49.250  33.360  1.00  0.00           H
ATOM   4567  HD3 ILE A 937      45.760  49.760  34.880  1.00  0.00           H
ATOM   4568  C   ILE A 937      44.580  44.990  34.390  1.00  0.00           C
ATOM   4569  O   ILE A 937      45.440  44.810  33.530  1.00  0.00           O
ATOM   4570  N   ILE A 938      44.320  44.060  35.280  1.00  0.00           N
ATOM   4571  HN  ILE A 938      43.930  44.250  36.180  1.00  0.00           H
ATOM   4572  CA  ILE A 938      44.870  42.700  35.300  1.00  0.00           C
ATOM   4573  HA  ILE A 938      45.940  42.800  35.310  1.00  0.00           H
ATOM   4574  CB  ILE A 938      44.370  41.820  36.470  1.00  0.00           C
ATOM   4575  HB  ILE A 938      43.260  41.870  36.570  1.00  0.00           H
ATOM   4576  CG2 ILE A 938      44.810  40.340  36.290  1.00  0.00           C
ATOM   4577 HG21 ILE A 938      45.890  40.350  36.030  1.00  0.00           H
ATOM   4578 HG22 ILE A 938      44.320  39.790  35.460  1.00  0.00           H
ATOM   4579 HG23 ILE A 938      44.650  39.750  37.230  1.00  0.00           H
ATOM   4580  CG1 ILE A 938      44.930  42.310  37.850  1.00  0.00           C
ATOM   4581 HG11 ILE A 938      44.660  41.710  38.750  1.00  0.00           H
ATOM   4582 HG12 ILE A 938      44.600  43.350  38.070  1.00  0.00           H
ATOM   4583  CD  ILE A 938      46.430  42.530  37.820  1.00  0.00           C
ATOM   4584  HD1 ILE A 938      46.810  43.000  38.750  1.00  0.00           H
ATOM   4585  HD2 ILE A 938      46.780  43.160  36.970  1.00  0.00           H
ATOM   4586  HD3 ILE A 938      47.010  41.580  37.750  1.00  0.00           H
ATOM   4587  C   ILE A 938      44.550  42.000  33.910  1.00  0.00           C
ATOM   4588  O   ILE A 938      45.450  41.390  33.370  1.00  0.00           O
ATOM   4589  N   ASN A 939      43.250  42.210  33.440  1.00  0.00           N
ATOM   4590  HN  ASN A 939      42.720  42.900  33.930  1.00  0.00           H
ATOM   4591  CA  ASN A 939      42.870  41.560  32.180  1.00  0.00           C
ATOM   4592  HA  ASN A 939      43.560  40.750  31.950  1.00  0.00           H
ATOM   4593  CB  ASN A 939      41.410  41.080  32.210  1.00  0.00           C
ATOM   4594  HB1 ASN A 939      41.110  40.870  31.150  1.00  0.00           H
ATOM   4595  HB2 ASN A 939      40.680  41.850  32.530  1.00  0.00           H
ATOM   4596  CG  ASN A 939      41.260  39.770  32.930  1.00  0.00           C
ATOM   4597  OD1 ASN A 939      41.920  38.820  32.610  1.00  0.00           O
ATOM   4598  ND2 ASN A 939      40.410  39.790  34.010  1.00  0.00           N
ATOM   4599 HD21 ASN A 939      40.070  40.670  34.320  1.00  0.00           H
ATOM   4600 HD22 ASN A 939      40.090  38.900  34.330  1.00  0.00           H
ATOM   4601  C   ASN A 939      43.070  42.410  31.010  1.00  0.00           C
ATOM   4602  O   ASN A 939      42.690  43.620  30.990  1.00  0.00           O
ATOM   4603  N   ARG A 940      43.800  41.900  29.950  1.00  0.00           N
ATOM   4604  HN  ARG A 940      44.110  40.960  29.930  1.00  0.00           H
ATOM   4605  CA  ARG A 940      44.360  42.750  28.880  1.00  0.00           C
ATOM   4606  HA  ARG A 940      44.050  43.780  29.000  1.00  0.00           H
ATOM   4607  CB  ARG A 940      45.850  42.920  29.090  1.00  0.00           C
ATOM   4608  HB1 ARG A 940      46.220  43.440  28.190  1.00  0.00           H
ATOM   4609  HB2 ARG A 940      46.330  41.920  29.250  1.00  0.00           H
ATOM   4610  CG  ARG A 940      46.390  43.610  30.490  1.00  0.00           C
ATOM   4611  HG1 ARG A 940      47.470  43.370  30.560  1.00  0.00           H
ATOM   4612  HG2 ARG A 940      45.880  43.150  31.360  1.00  0.00           H
ATOM   4613  CD  ARG A 940      46.190  45.140  30.580  1.00  0.00           C
ATOM   4614  HD1 ARG A 940      46.650  45.540  29.640  1.00  0.00           H
ATOM   4615  HD2 ARG A 940      46.770  45.430  31.480  1.00  0.00           H
ATOM   4616  NE  ARG A 940      44.710  45.520  30.590  1.00  0.00           N
ATOM   4617  HE  ARG A 940      44.060  44.930  31.060  1.00  0.00           H
ATOM   4618  CZ  ARG A 940      44.230  46.800  30.500  1.00  0.00           C
ATOM   4619  NH1 ARG A 940      43.050  46.980  30.940  1.00  0.00           N
ATOM   4620 HH11 ARG A 940      42.600  46.150  31.280  1.00  0.00           H
ATOM   4621 HH12 ARG A 940      42.670  47.900  31.070  1.00  0.00           H
ATOM   4622  NH2 ARG A 940      45.040  47.780  30.130  1.00  0.00           N
ATOM   4623 HH21 ARG A 940      45.940  47.610  29.740  1.00  0.00           H
ATOM   4624 HH22 ARG A 940      44.850  48.730  30.330  1.00  0.00           H
ATOM   4625  C   ARG A 940      43.950  42.200  27.540  1.00  0.00           C
ATOM   4626  O   ARG A 940      43.840  41.020  27.330  1.00  0.00           O
ATOM   4627  N   LYS A 941      43.710  43.170  26.680  1.00  0.00           N
ATOM   4628  HN  LYS A 941      43.780  44.080  27.090  1.00  0.00           H
ATOM   4629  CA  LYS A 941      43.100  43.200  25.290  1.00  0.00           C
ATOM   4630  HA  LYS A 941      42.080  42.860  25.420  1.00  0.00           H
ATOM   4631  CB  LYS A 941      43.150  44.600  24.730  1.00  0.00           C
ATOM   4632  HB1 LYS A 941      44.200  44.920  24.530  1.00  0.00           H
ATOM   4633  HB2 LYS A 941      42.750  45.340  25.470  1.00  0.00           H
ATOM   4634  CG  LYS A 941      42.460  44.870  23.360  1.00  0.00           C
ATOM   4635  HG1 LYS A 941      41.430  44.840  23.750  1.00  0.00           H
ATOM   4636  HG2 LYS A 941      42.640  44.030  22.650  1.00  0.00           H
ATOM   4637  CD  LYS A 941      42.890  46.190  22.720  1.00  0.00           C
ATOM   4638  HD1 LYS A 941      43.990  46.230  22.590  1.00  0.00           H
ATOM   4639  HD2 LYS A 941      42.570  47.000  23.420  1.00  0.00           H
ATOM   4640  CE  LYS A 941      42.250  46.410  21.340  1.00  0.00           C
ATOM   4641  HE1 LYS A 941      42.450  47.460  21.050  1.00  0.00           H
ATOM   4642  HE2 LYS A 941      41.190  46.130  21.490  1.00  0.00           H
ATOM   4643  NZ  LYS A 941      42.770  45.450  20.300  1.00  0.00           N
ATOM   4644  HZ1 LYS A 941      42.440  44.490  20.510  1.00  0.00           H
ATOM   4645  HZ2 LYS A 941      43.810  45.490  20.270  1.00  0.00           H
ATOM   4646  HZ3 LYS A 941      42.270  45.790  19.460  1.00  0.00           H
ATOM   4647  C   LYS A 941      43.860  42.200  24.300  1.00  0.00           C
ATOM   4648  O   LYS A 941      43.320  41.600  23.430  1.00  0.00           O
ATOM   4649  N   GLU A 942      45.220  42.030  24.440  1.00  0.00           N
ATOM   4650  HN  GLU A 942      45.770  42.530  25.110  1.00  0.00           H
ATOM   4651  CA  GLU A 942      46.070  41.150  23.720  1.00  0.00           C
ATOM   4652  HA  GLU A 942      45.970  41.200  22.650  1.00  0.00           H
ATOM   4653  CB  GLU A 942      47.460  41.590  23.700  1.00  0.00           C
ATOM   4654  HB1 GLU A 942      47.400  42.680  23.510  1.00  0.00           H
ATOM   4655  HB2 GLU A 942      47.930  41.240  22.750  1.00  0.00           H
ATOM   4656  CG  GLU A 942      48.400  41.250  24.960  1.00  0.00           C
ATOM   4657  HG1 GLU A 942      48.710  40.180  24.830  1.00  0.00           H
ATOM   4658  HG2 GLU A 942      47.770  41.470  25.850  1.00  0.00           H
ATOM   4659  CD  GLU A 942      49.610  42.100  25.000  1.00  0.00           C
ATOM   4660  OE1 GLU A 942      50.680  41.910  24.350  1.00  0.00           O
ATOM   4661  OE2 GLU A 942      49.590  43.020  25.910  1.00  0.00           O
ATOM   4662  C   GLU A 942      45.860  39.690  24.130  1.00  0.00           C
ATOM   4663  O   GLU A 942      46.260  38.760  23.430  1.00  0.00           O
ATOM   4664  N   HSD A 943      45.330  39.310  25.270  1.00  0.00           N
ATOM   4665  HN  HSD A 943      44.900  40.000  25.850  1.00  0.00           H
ATOM   4666  CA  HSD A 943      45.240  37.940  25.710  1.00  0.00           C
ATOM   4667  HA  HSD A 943      45.690  37.240  25.040  1.00  0.00           H
ATOM   4668  CB  HSD A 943      45.780  37.770  27.180  1.00  0.00           C
ATOM   4669  HB1 HSD A 943      45.880  36.700  27.470  1.00  0.00           H
ATOM   4670  HB2 HSD A 943      45.060  38.300  27.860  1.00  0.00           H
ATOM   4671  ND1 HSD A 943      47.590  39.260  28.380  1.00  0.00           N
ATOM   4672  HD1 HSD A 943      47.060  39.320  29.230  1.00  0.00           H
ATOM   4673  CG  HSD A 943      47.210  38.310  27.420  1.00  0.00           C
ATOM   4674  CE1 HSD A 943      48.920  39.540  28.180  1.00  0.00           C
ATOM   4675  HE1 HSD A 943      49.560  40.060  28.880  1.00  0.00           H
ATOM   4676  NE2 HSD A 943      49.410  38.840  27.200  1.00  0.00           N
ATOM   4677  CD2 HSD A 943      48.330  38.110  26.710  1.00  0.00           C
ATOM   4678  HD2 HSD A 943      48.440  37.420  25.890  1.00  0.00           H
ATOM   4679  C   HSD A 943      43.760  37.490  25.710  1.00  0.00           C
ATOM   4680  O   HSD A 943      42.920  38.320  26.120  1.00  0.00           O
ATOM   4681  N   LYS A 944      43.490  36.260  25.250  1.00  0.00           N
ATOM   4682  HN  LYS A 944      44.280  35.800  24.850  1.00  0.00           H
ATOM   4683  CA  LYS A 944      42.190  35.700  25.010  1.00  0.00           C
ATOM   4684  HA  LYS A 944      41.390  36.380  25.250  1.00  0.00           H
ATOM   4685  CB  LYS A 944      42.120  35.310  23.500  1.00  0.00           C
ATOM   4686  HB1 LYS A 944      41.350  34.530  23.360  1.00  0.00           H
ATOM   4687  HB2 LYS A 944      43.070  34.890  23.120  1.00  0.00           H
ATOM   4688  CG  LYS A 944      41.620  36.440  22.510  1.00  0.00           C
ATOM   4689  HG1 LYS A 944      40.730  36.830  23.040  1.00  0.00           H
ATOM   4690  HG2 LYS A 944      41.250  35.900  21.610  1.00  0.00           H
ATOM   4691  CD  LYS A 944      42.530  37.610  22.280  1.00  0.00           C
ATOM   4692  HD1 LYS A 944      42.810  38.110  23.230  1.00  0.00           H
ATOM   4693  HD2 LYS A 944      42.020  38.380  21.650  1.00  0.00           H
ATOM   4694  CE  LYS A 944      43.890  37.290  21.550  1.00  0.00           C
ATOM   4695  HE1 LYS A 944      44.530  36.620  22.160  1.00  0.00           H
ATOM   4696  HE2 LYS A 944      44.460  38.220  21.360  1.00  0.00           H
ATOM   4697  NZ  LYS A 944      43.750  36.690  20.220  1.00  0.00           N
ATOM   4698  HZ1 LYS A 944      44.680  36.780  19.770  1.00  0.00           H
ATOM   4699  HZ2 LYS A 944      43.180  37.280  19.580  1.00  0.00           H
ATOM   4700  HZ3 LYS A 944      43.420  35.720  20.380  1.00  0.00           H
ATOM   4701  C   LYS A 944      41.980  34.450  25.900  1.00  0.00           C
ATOM   4702  O   LYS A 944      42.710  33.440  25.690  1.00  0.00           O
ATOM   4703  N   LEU A 945      41.050  34.550  26.860  1.00  0.00           N
ATOM   4704  HN  LEU A 945      40.540  35.370  27.050  1.00  0.00           H
ATOM   4705  CA  LEU A 945      40.780  33.560  27.940  1.00  0.00           C
ATOM   4706  HA  LEU A 945      41.500  32.760  27.820  1.00  0.00           H
ATOM   4707  CB  LEU A 945      40.950  34.210  29.370  1.00  0.00           C
ATOM   4708  HB1 LEU A 945      40.670  33.460  30.140  1.00  0.00           H
ATOM   4709  HB2 LEU A 945      40.260  35.060  29.390  1.00  0.00           H
ATOM   4710  CG  LEU A 945      42.340  34.830  29.640  1.00  0.00           C
ATOM   4711  HG  LEU A 945      42.580  35.440  28.740  1.00  0.00           H
ATOM   4712  CD1 LEU A 945      42.310  35.730  30.880  1.00  0.00           C
ATOM   4713 HD11 LEU A 945      43.290  36.230  31.040  1.00  0.00           H
ATOM   4714 HD12 LEU A 945      42.040  35.070  31.740  1.00  0.00           H
ATOM   4715 HD13 LEU A 945      41.530  36.480  30.690  1.00  0.00           H
ATOM   4716  CD2 LEU A 945      43.500  33.880  29.700  1.00  0.00           C
ATOM   4717 HD21 LEU A 945      43.470  33.200  30.580  1.00  0.00           H
ATOM   4718 HD22 LEU A 945      44.410  34.490  29.850  1.00  0.00           H
ATOM   4719 HD23 LEU A 945      43.700  33.390  28.720  1.00  0.00           H
ATOM   4720  C   LEU A 945      39.370  32.980  27.610  1.00  0.00           C
ATOM   4721  O   LEU A 945      38.660  33.590  26.790  1.00  0.00           O
ATOM   4722  N   LYS A 946      39.030  31.740  28.090  1.00  0.00           N
ATOM   4723  HN  LYS A 946      39.650  31.200  28.660  1.00  0.00           H
ATOM   4724  CA  LYS A 946      37.900  31.000  27.650  1.00  0.00           C
ATOM   4725  HA  LYS A 946      37.300  31.570  26.950  1.00  0.00           H
ATOM   4726  CB  LYS A 946      38.300  29.720  26.840  1.00  0.00           C
ATOM   4727  HB1 LYS A 946      37.310  29.360  26.460  1.00  0.00           H
ATOM   4728  HB2 LYS A 946      38.750  28.890  27.400  1.00  0.00           H
ATOM   4729  CG  LYS A 946      39.100  30.020  25.530  1.00  0.00           C
ATOM   4730  HG1 LYS A 946      40.120  30.370  25.780  1.00  0.00           H
ATOM   4731  HG2 LYS A 946      38.590  30.810  24.930  1.00  0.00           H
ATOM   4732  CD  LYS A 946      39.210  28.840  24.580  1.00  0.00           C
ATOM   4733  HD1 LYS A 946      39.430  29.230  23.550  1.00  0.00           H
ATOM   4734  HD2 LYS A 946      38.230  28.340  24.720  1.00  0.00           H
ATOM   4735  CE  LYS A 946      40.240  27.850  24.990  1.00  0.00           C
ATOM   4736  HE1 LYS A 946      40.260  27.500  26.050  1.00  0.00           H
ATOM   4737  HE2 LYS A 946      41.260  28.180  24.700  1.00  0.00           H
ATOM   4738  NZ  LYS A 946      40.050  26.590  24.200  1.00  0.00           N
ATOM   4739  HZ1 LYS A 946      40.650  25.820  24.570  1.00  0.00           H
ATOM   4740  HZ2 LYS A 946      40.390  26.790  23.240  1.00  0.00           H
ATOM   4741  HZ3 LYS A 946      39.070  26.310  24.170  1.00  0.00           H
ATOM   4742  C   LYS A 946      36.960  30.630  28.760  1.00  0.00           C
ATOM   4743  O   LYS A 946      35.690  30.480  28.490  1.00  0.00           O
ATOM   4744  N   LYS A 947      37.480  30.470  30.060  1.00  0.00           N
ATOM   4745  HN  LYS A 947      38.460  30.410  30.190  1.00  0.00           H
ATOM   4746  CA  LYS A 947      36.590  30.230  31.170  1.00  0.00           C
ATOM   4747  HA  LYS A 947      35.740  29.710  30.750  1.00  0.00           H
ATOM   4748  CB  LYS A 947      37.240  29.300  32.260  1.00  0.00           C
ATOM   4749  HB1 LYS A 947      36.470  28.890  32.950  1.00  0.00           H
ATOM   4750  HB2 LYS A 947      38.000  29.830  32.860  1.00  0.00           H
ATOM   4751  CG  LYS A 947      37.910  28.050  31.650  1.00  0.00           C
ATOM   4752  HG1 LYS A 947      38.810  28.290  31.050  1.00  0.00           H
ATOM   4753  HG2 LYS A 947      37.150  27.580  30.980  1.00  0.00           H
ATOM   4754  CD  LYS A 947      38.310  27.070  32.760  1.00  0.00           C
ATOM   4755  HD1 LYS A 947      37.380  26.650  33.210  1.00  0.00           H
ATOM   4756  HD2 LYS A 947      38.800  27.700  33.530  1.00  0.00           H
ATOM   4757  CE  LYS A 947      39.340  26.070  32.270  1.00  0.00           C
ATOM   4758  HE1 LYS A 947      40.260  26.660  32.060  1.00  0.00           H
ATOM   4759  HE2 LYS A 947      38.890  25.620  31.360  1.00  0.00           H
ATOM   4760  NZ  LYS A 947      39.640  25.170  33.290  1.00  0.00           N
ATOM   4761  HZ1 LYS A 947      39.750  25.650  34.200  1.00  0.00           H
ATOM   4762  HZ2 LYS A 947      40.470  24.560  33.150  1.00  0.00           H
ATOM   4763  HZ3 LYS A 947      38.860  24.510  33.490  1.00  0.00           H
ATOM   4764  C   LYS A 947      36.110  31.580  31.790  1.00  0.00           C
ATOM   4765  O   LYS A 947      34.920  31.930  31.720  1.00  0.00           O
ATOM   4766  N   GLY A 948      36.970  32.320  32.440  1.00  0.00           N
ATOM   4767  HN  GLY A 948      37.910  31.990  32.370  1.00  0.00           H
ATOM   4768  CA  GLY A 948      36.670  33.550  33.180  1.00  0.00           C
ATOM   4769  HA1 GLY A 948      36.390  34.250  32.410  1.00  0.00           H
ATOM   4770  HA2 GLY A 948      37.550  33.870  33.710  1.00  0.00           H
ATOM   4771  C   GLY A 948      35.600  33.670  34.220  1.00  0.00           C
ATOM   4772  O   GLY A 948      35.140  32.710  34.820  1.00  0.00           O
ATOM   4773  N   ALA A 949      35.200  34.860  34.450  1.00  0.00           N
ATOM   4774  HN  ALA A 949      35.560  35.640  33.940  1.00  0.00           H
ATOM   4775  CA  ALA A 949      34.200  35.160  35.440  1.00  0.00           C
ATOM   4776  HA  ALA A 949      33.580  34.310  35.670  1.00  0.00           H
ATOM   4777  CB  ALA A 949      34.810  35.540  36.840  1.00  0.00           C
ATOM   4778  HB1 ALA A 949      34.080  36.030  37.530  1.00  0.00           H
ATOM   4779  HB2 ALA A 949      35.660  36.250  36.850  1.00  0.00           H
ATOM   4780  HB3 ALA A 949      35.150  34.600  37.330  1.00  0.00           H
ATOM   4781  C   ALA A 949      33.450  36.440  35.030  1.00  0.00           C
ATOM   4782  O   ALA A 949      33.890  37.270  34.270  1.00  0.00           O
ATOM   4783  N   GLY A 950      32.150  36.500  35.430  1.00  0.00           N
ATOM   4784  HN  GLY A 950      31.910  35.760  36.050  1.00  0.00           H
ATOM   4785  CA  GLY A 950      31.280  37.660  35.240  1.00  0.00           C
ATOM   4786  HA1 GLY A 950      30.260  37.420  35.490  1.00  0.00           H
ATOM   4787  HA2 GLY A 950      31.150  37.920  34.200  1.00  0.00           H
ATOM   4788  C   GLY A 950      31.770  39.000  35.800  1.00  0.00           C
ATOM   4789  O   GLY A 950      32.460  39.120  36.760  1.00  0.00           O
ATOM   4790  N   TYR A 951      31.350  40.080  35.150  1.00  0.00           N
ATOM   4791  HN  TYR A 951      30.750  39.960  34.370  1.00  0.00           H
ATOM   4792  CA  TYR A 951      31.960  41.460  35.330  1.00  0.00           C
ATOM   4793  HA  TYR A 951      33.000  41.270  35.100  1.00  0.00           H
ATOM   4794  CB  TYR A 951      31.270  42.430  34.240  1.00  0.00           C
ATOM   4795  HB1 TYR A 951      30.170  42.300  34.270  1.00  0.00           H
ATOM   4796  HB2 TYR A 951      31.640  42.120  33.240  1.00  0.00           H
ATOM   4797  CG  TYR A 951      31.600  43.910  34.370  1.00  0.00           C
ATOM   4798  CD1 TYR A 951      30.580  44.800  34.650  1.00  0.00           C
ATOM   4799  HD1 TYR A 951      29.550  44.520  34.820  1.00  0.00           H
ATOM   4800  CE1 TYR A 951      30.860  46.220  34.730  1.00  0.00           C
ATOM   4801  HE1 TYR A 951      30.140  47.000  34.930  1.00  0.00           H
ATOM   4802  CZ  TYR A 951      32.160  46.680  34.470  1.00  0.00           C
ATOM   4803  OH  TYR A 951      32.580  48.090  34.690  1.00  0.00           O
ATOM   4804  HH  TYR A 951      33.480  48.160  34.380  1.00  0.00           H
ATOM   4805  CD2 TYR A 951      32.920  44.350  34.180  1.00  0.00           C
ATOM   4806  HD2 TYR A 951      33.700  43.620  34.000  1.00  0.00           H
ATOM   4807  CE2 TYR A 951      33.210  45.730  34.210  1.00  0.00           C
ATOM   4808  HE2 TYR A 951      34.200  46.110  34.010  1.00  0.00           H
ATOM   4809  C   TYR A 951      31.930  42.020  36.750  1.00  0.00           C
ATOM   4810  O   TYR A 951      32.870  42.630  37.210  1.00  0.00           O
ATOM   4811  N   HSD A 952      30.800  41.890  37.420  1.00  0.00           N
ATOM   4812  HN  HSD A 952      30.090  41.290  37.050  1.00  0.00           H
ATOM   4813  CA  HSD A 952      30.470  42.530  38.640  1.00  0.00           C
ATOM   4814  HA  HSD A 952      31.220  43.310  38.730  1.00  0.00           H
ATOM   4815  CB  HSD A 952      29.030  43.110  38.560  1.00  0.00           C
ATOM   4816  HB1 HSD A 952      28.900  43.720  37.650  1.00  0.00           H
ATOM   4817  HB2 HSD A 952      28.710  43.720  39.440  1.00  0.00           H
ATOM   4818  ND1 HSD A 952      27.280  41.860  37.050  1.00  0.00           N
ATOM   4819  HD1 HSD A 952      27.550  42.280  36.180  1.00  0.00           H
ATOM   4820  CG  HSD A 952      27.850  42.180  38.320  1.00  0.00           C
ATOM   4821  CE1 HSD A 952      26.390  40.900  37.300  1.00  0.00           C
ATOM   4822  HE1 HSD A 952      25.760  40.530  36.480  1.00  0.00           H
ATOM   4823  NE2 HSD A 952      26.310  40.570  38.560  1.00  0.00           N
ATOM   4824  CD2 HSD A 952      27.300  41.340  39.160  1.00  0.00           C
ATOM   4825  HD2 HSD A 952      27.470  41.280  40.240  1.00  0.00           H
ATOM   4826  C   HSD A 952      30.540  41.610  39.810  1.00  0.00           C
ATOM   4827  O   HSD A 952      29.920  41.850  40.870  1.00  0.00           O
ATOM   4828  N   LEU A 953      31.300  40.500  39.710  1.00  0.00           N
ATOM   4829  HN  LEU A 953      31.820  40.290  38.880  1.00  0.00           H
ATOM   4830  CA  LEU A 953      31.410  39.480  40.800  1.00  0.00           C
ATOM   4831  HA  LEU A 953      30.490  39.410  41.360  1.00  0.00           H
ATOM   4832  CB  LEU A 953      31.680  38.080  40.140  1.00  0.00           C
ATOM   4833  HB1 LEU A 953      31.710  37.340  40.960  1.00  0.00           H
ATOM   4834  HB2 LEU A 953      32.640  38.000  39.590  1.00  0.00           H
ATOM   4835  CG  LEU A 953      30.610  37.500  39.200  1.00  0.00           C
ATOM   4836  HG  LEU A 953      30.590  38.100  38.280  1.00  0.00           H
ATOM   4837  CD1 LEU A 953      30.800  36.040  38.840  1.00  0.00           C
ATOM   4838 HD11 LEU A 953      31.710  35.910  38.210  1.00  0.00           H
ATOM   4839 HD12 LEU A 953      30.020  35.660  38.150  1.00  0.00           H
ATOM   4840 HD13 LEU A 953      30.740  35.330  39.690  1.00  0.00           H
ATOM   4841  CD2 LEU A 953      29.240  37.760  39.770  1.00  0.00           C
ATOM   4842 HD21 LEU A 953      28.520  37.200  39.130  1.00  0.00           H
ATOM   4843 HD22 LEU A 953      28.880  38.820  39.770  1.00  0.00           H
ATOM   4844 HD23 LEU A 953      29.070  37.380  40.800  1.00  0.00           H
ATOM   4845  C   LEU A 953      32.550  39.810  41.750  1.00  0.00           C
ATOM   4846  O   LEU A 953      32.610  39.400  42.930  1.00  0.00           O
ATOM   4847  N   ASP A 954      33.470  40.570  41.310  1.00  0.00           N
ATOM   4848  HN  ASP A 954      33.580  40.790  40.350  1.00  0.00           H
ATOM   4849  CA  ASP A 954      34.480  41.160  42.140  1.00  0.00           C
ATOM   4850  HA  ASP A 954      35.030  40.400  42.670  1.00  0.00           H
ATOM   4851  CB  ASP A 954      35.540  41.910  41.260  1.00  0.00           C
ATOM   4852  HB1 ASP A 954      36.280  41.200  40.860  1.00  0.00           H
ATOM   4853  HB2 ASP A 954      36.170  42.510  41.960  1.00  0.00           H
ATOM   4854  CG  ASP A 954      34.930  42.870  40.210  1.00  0.00           C
ATOM   4855  OD1 ASP A 954      33.890  43.440  40.240  1.00  0.00           O
ATOM   4856  OD2 ASP A 954      35.830  43.070  39.150  1.00  0.00           O
ATOM   4857  HD2 ASP A 954      35.450  43.630  38.470  1.00  0.00           H
ATOM   4858  C   ASP A 954      33.910  42.090  43.230  1.00  0.00           C
ATOM   4859  O   ASP A 954      34.260  41.900  44.410  1.00  0.00           O
ATOM   4860  N   LEU A 955      32.960  42.960  42.930  1.00  0.00           N
ATOM   4861  HN  LEU A 955      32.910  43.250  41.990  1.00  0.00           H
ATOM   4862  CA  LEU A 955      32.030  43.640  43.850  1.00  0.00           C
ATOM   4863  HA  LEU A 955      32.690  44.220  44.490  1.00  0.00           H
ATOM   4864  CB  LEU A 955      31.110  44.670  42.970  1.00  0.00           C
ATOM   4865  HB1 LEU A 955      30.390  45.330  43.490  1.00  0.00           H
ATOM   4866  HB2 LEU A 955      30.500  44.110  42.230  1.00  0.00           H
ATOM   4867  CG  LEU A 955      32.050  45.690  42.100  1.00  0.00           C
ATOM   4868  HG  LEU A 955      32.840  45.070  41.640  1.00  0.00           H
ATOM   4869  CD1 LEU A 955      31.320  46.510  41.060  1.00  0.00           C
ATOM   4870 HD11 LEU A 955      30.820  45.910  40.270  1.00  0.00           H
ATOM   4871 HD12 LEU A 955      32.030  47.250  40.620  1.00  0.00           H
ATOM   4872 HD13 LEU A 955      30.610  47.100  41.670  1.00  0.00           H
ATOM   4873  CD2 LEU A 955      32.670  46.670  43.150  1.00  0.00           C
ATOM   4874 HD21 LEU A 955      33.260  47.450  42.620  1.00  0.00           H
ATOM   4875 HD22 LEU A 955      33.230  46.080  43.890  1.00  0.00           H
ATOM   4876 HD23 LEU A 955      31.880  47.170  43.750  1.00  0.00           H
ATOM   4877  C   LEU A 955      31.120  42.770  44.680  1.00  0.00           C
ATOM   4878  O   LEU A 955      31.020  42.990  45.880  1.00  0.00           O
ATOM   4879  N   LEU A 956      30.530  41.670  44.180  1.00  0.00           N
ATOM   4880  HN  LEU A 956      30.540  41.370  43.230  1.00  0.00           H
ATOM   4881  CA  LEU A 956      29.570  40.970  44.980  1.00  0.00           C
ATOM   4882  HA  LEU A 956      28.980  41.700  45.520  1.00  0.00           H
ATOM   4883  CB  LEU A 956      28.720  40.170  44.010  1.00  0.00           C
ATOM   4884  HB1 LEU A 956      29.270  39.240  43.780  1.00  0.00           H
ATOM   4885  HB2 LEU A 956      28.410  40.670  43.070  1.00  0.00           H
ATOM   4886  CG  LEU A 956      27.410  39.510  44.700  1.00  0.00           C
ATOM   4887  HG  LEU A 956      26.740  39.270  43.860  1.00  0.00           H
ATOM   4888  CD1 LEU A 956      27.640  38.130  45.380  1.00  0.00           C
ATOM   4889 HD11 LEU A 956      26.630  37.750  45.650  1.00  0.00           H
ATOM   4890 HD12 LEU A 956      28.270  38.280  46.290  1.00  0.00           H
ATOM   4891 HD13 LEU A 956      28.170  37.440  44.680  1.00  0.00           H
ATOM   4892  CD2 LEU A 956      26.610  40.550  45.500  1.00  0.00           C
ATOM   4893 HD21 LEU A 956      25.620  40.130  45.770  1.00  0.00           H
ATOM   4894 HD22 LEU A 956      26.480  41.450  44.870  1.00  0.00           H
ATOM   4895 HD23 LEU A 956      27.120  40.940  46.410  1.00  0.00           H
ATOM   4896  C   LEU A 956      30.250  40.090  45.970  1.00  0.00           C
ATOM   4897  O   LEU A 956      29.950  40.050  47.180  1.00  0.00           O
ATOM   4898  N   MET A 957      31.270  39.280  45.570  1.00  0.00           N
ATOM   4899  HN  MET A 957      31.640  39.380  44.650  1.00  0.00           H
ATOM   4900  CA  MET A 957      32.010  38.410  46.440  1.00  0.00           C
ATOM   4901  HA  MET A 957      31.360  37.730  46.980  1.00  0.00           H
ATOM   4902  CB  MET A 957      33.060  37.470  45.790  1.00  0.00           C
ATOM   4903  HB1 MET A 957      33.740  36.940  46.490  1.00  0.00           H
ATOM   4904  HB2 MET A 957      33.660  37.970  45.000  1.00  0.00           H
ATOM   4905  CG  MET A 957      32.330  36.210  45.080  1.00  0.00           C
ATOM   4906  HG1 MET A 957      31.760  35.570  45.800  1.00  0.00           H
ATOM   4907  HG2 MET A 957      33.120  35.480  44.770  1.00  0.00           H
ATOM   4908  SD  MET A 957      31.290  36.410  43.640  1.00  0.00           S
ATOM   4909  CE  MET A 957      30.810  34.670  43.370  1.00  0.00           C
ATOM   4910  HE1 MET A 957      31.480  34.070  42.720  1.00  0.00           H
ATOM   4911  HE2 MET A 957      29.850  34.600  42.820  1.00  0.00           H
ATOM   4912  HE3 MET A 957      30.500  34.270  44.370  1.00  0.00           H
ATOM   4913  C   MET A 957      32.710  39.100  47.550  1.00  0.00           C
ATOM   4914  O   MET A 957      32.640  38.690  48.660  1.00  0.00           O
ATOM   4915  N   VAL A 958      33.410  40.240  47.300  1.00  0.00           N
ATOM   4916  HN  VAL A 958      33.690  40.580  46.410  1.00  0.00           H
ATOM   4917  CA  VAL A 958      33.990  41.020  48.390  1.00  0.00           C
ATOM   4918  HA  VAL A 958      34.570  40.370  49.030  1.00  0.00           H
ATOM   4919  CB  VAL A 958      35.140  41.890  47.800  1.00  0.00           C
ATOM   4920  HB  VAL A 958      34.870  42.150  46.750  1.00  0.00           H
ATOM   4921  CG1 VAL A 958      35.340  43.200  48.570  1.00  0.00           C
ATOM   4922 HG11 VAL A 958      34.490  43.900  48.600  1.00  0.00           H
ATOM   4923 HG12 VAL A 958      36.070  43.740  47.930  1.00  0.00           H
ATOM   4924 HG13 VAL A 958      35.870  43.060  49.530  1.00  0.00           H
ATOM   4925  CG2 VAL A 958      36.440  41.000  47.750  1.00  0.00           C
ATOM   4926 HG21 VAL A 958      36.890  40.850  48.740  1.00  0.00           H
ATOM   4927 HG22 VAL A 958      37.170  41.550  47.110  1.00  0.00           H
ATOM   4928 HG23 VAL A 958      36.260  40.030  47.240  1.00  0.00           H
ATOM   4929  C   VAL A 958      32.980  41.670  49.280  1.00  0.00           C
ATOM   4930  O   VAL A 958      33.260  41.800  50.450  1.00  0.00           O
ATOM   4931  N   GLY A 959      31.810  42.000  48.740  1.00  0.00           N
ATOM   4932  HN  GLY A 959      31.760  41.780  47.770  1.00  0.00           H
ATOM   4933  CA  GLY A 959      30.800  42.780  49.400  1.00  0.00           C
ATOM   4934  HA1 GLY A 959      30.060  42.950  48.630  1.00  0.00           H
ATOM   4935  HA2 GLY A 959      31.210  43.710  49.760  1.00  0.00           H
ATOM   4936  C   GLY A 959      30.210  42.120  50.610  1.00  0.00           C
ATOM   4937  O   GLY A 959      30.060  42.750  51.650  1.00  0.00           O
ATOM   4938  N   VAL A 960      29.730  40.900  50.470  1.00  0.00           N
ATOM   4939  HN  VAL A 960      29.850  40.390  49.620  1.00  0.00           H
ATOM   4940  CA  VAL A 960      29.270  40.120  51.600  1.00  0.00           C
ATOM   4941  HA  VAL A 960      28.560  40.700  52.160  1.00  0.00           H
ATOM   4942  CB  VAL A 960      28.750  38.780  51.070  1.00  0.00           C
ATOM   4943  HB  VAL A 960      29.580  38.180  50.610  1.00  0.00           H
ATOM   4944  CG1 VAL A 960      28.140  38.000  52.160  1.00  0.00           C
ATOM   4945 HG11 VAL A 960      28.870  37.860  52.980  1.00  0.00           H
ATOM   4946 HG12 VAL A 960      27.780  36.960  51.950  1.00  0.00           H
ATOM   4947 HG13 VAL A 960      27.250  38.540  52.590  1.00  0.00           H
ATOM   4948  CG2 VAL A 960      27.690  38.940  49.960  1.00  0.00           C
ATOM   4949 HG21 VAL A 960      26.850  39.630  50.210  1.00  0.00           H
ATOM   4950 HG22 VAL A 960      27.190  38.010  49.650  1.00  0.00           H
ATOM   4951 HG23 VAL A 960      28.150  39.460  49.090  1.00  0.00           H
ATOM   4952  C   VAL A 960      30.430  39.770  52.600  1.00  0.00           C
ATOM   4953  O   VAL A 960      30.240  39.880  53.820  1.00  0.00           O
ATOM   4954  N   MET A 961      31.580  39.420  52.070  1.00  0.00           N
ATOM   4955  HN  MET A 961      31.650  39.460  51.080  1.00  0.00           H
ATOM   4956  CA  MET A 961      32.690  38.940  52.930  1.00  0.00           C
ATOM   4957  HA  MET A 961      32.330  38.170  53.600  1.00  0.00           H
ATOM   4958  CB  MET A 961      33.730  38.190  52.080  1.00  0.00           C
ATOM   4959  HB1 MET A 961      34.590  37.960  52.750  1.00  0.00           H
ATOM   4960  HB2 MET A 961      34.080  38.870  51.270  1.00  0.00           H
ATOM   4961  CG  MET A 961      33.180  36.910  51.360  1.00  0.00           C
ATOM   4962  HG1 MET A 961      34.040  36.530  50.770  1.00  0.00           H
ATOM   4963  HG2 MET A 961      32.410  37.180  50.620  1.00  0.00           H
ATOM   4964  SD  MET A 961      32.360  35.640  52.420  1.00  0.00           S
ATOM   4965  CE  MET A 961      33.690  35.470  53.620  1.00  0.00           C
ATOM   4966  HE1 MET A 961      33.470  34.690  54.370  1.00  0.00           H
ATOM   4967  HE2 MET A 961      33.930  36.430  54.110  1.00  0.00           H
ATOM   4968  HE3 MET A 961      34.600  35.020  53.150  1.00  0.00           H
ATOM   4969  C   MET A 961      33.350  40.020  53.840  1.00  0.00           C
ATOM   4970  O   MET A 961      33.970  39.780  54.850  1.00  0.00           O
ATOM   4971  N   LEU A 962      33.220  41.290  53.470  1.00  0.00           N
ATOM   4972  HN  LEU A 962      32.860  41.410  52.550  1.00  0.00           H
ATOM   4973  CA  LEU A 962      33.350  42.520  54.330  1.00  0.00           C
ATOM   4974  HA  LEU A 962      34.390  42.630  54.590  1.00  0.00           H
ATOM   4975  CB  LEU A 962      32.960  43.750  53.480  1.00  0.00           C
ATOM   4976  HB1 LEU A 962      31.870  43.650  53.300  1.00  0.00           H
ATOM   4977  HB2 LEU A 962      33.450  43.630  52.480  1.00  0.00           H
ATOM   4978  CG  LEU A 962      33.230  45.160  54.080  1.00  0.00           C
ATOM   4979  HG  LEU A 962      34.160  45.110  54.690  1.00  0.00           H
ATOM   4980  CD1 LEU A 962      33.230  46.190  52.960  1.00  0.00           C
ATOM   4981 HD11 LEU A 962      33.340  47.210  53.380  1.00  0.00           H
ATOM   4982 HD12 LEU A 962      32.340  46.150  52.320  1.00  0.00           H
ATOM   4983 HD13 LEU A 962      34.140  46.050  52.310  1.00  0.00           H
ATOM   4984  CD2 LEU A 962      32.140  45.730  55.010  1.00  0.00           C
ATOM   4985 HD21 LEU A 962      32.470  46.710  55.370  1.00  0.00           H
ATOM   4986 HD22 LEU A 962      32.050  45.170  55.970  1.00  0.00           H
ATOM   4987 HD23 LEU A 962      31.090  45.790  54.650  1.00  0.00           H
ATOM   4988  C   LEU A 962      32.610  42.400  55.540  1.00  0.00           C
ATOM   4989  O   LEU A 962      33.130  42.600  56.610  1.00  0.00           O
ATOM   4990  N   GLY A 963      31.290  42.040  55.470  1.00  0.00           N
ATOM   4991  HN  GLY A 963      30.780  42.010  54.610  1.00  0.00           H
ATOM   4992  CA  GLY A 963      30.440  41.810  56.620  1.00  0.00           C
ATOM   4993  HA1 GLY A 963      29.420  41.670  56.300  1.00  0.00           H
ATOM   4994  HA2 GLY A 963      30.450  42.730  57.200  1.00  0.00           H
ATOM   4995  C   GLY A 963      30.890  40.700  57.520  1.00  0.00           C
ATOM   4996  O   GLY A 963      31.020  40.960  58.720  1.00  0.00           O
ATOM   4997  N   VAL A 964      31.340  39.610  56.910  1.00  0.00           N
ATOM   4998  HN  VAL A 964      31.140  39.340  55.970  1.00  0.00           H
ATOM   4999  CA  VAL A 964      32.070  38.550  57.630  1.00  0.00           C
ATOM   5000  HA  VAL A 964      31.440  38.230  58.440  1.00  0.00           H
ATOM   5001  CB  VAL A 964      32.530  37.360  56.790  1.00  0.00           C
ATOM   5002  HB  VAL A 964      33.340  37.730  56.120  1.00  0.00           H
ATOM   5003  CG1 VAL A 964      33.060  36.190  57.580  1.00  0.00           C
ATOM   5004 HG11 VAL A 964      33.910  36.400  58.270  1.00  0.00           H
ATOM   5005 HG12 VAL A 964      33.430  35.380  56.920  1.00  0.00           H
ATOM   5006 HG13 VAL A 964      32.290  35.840  58.310  1.00  0.00           H
ATOM   5007  CG2 VAL A 964      31.340  36.750  55.970  1.00  0.00           C
ATOM   5008 HG21 VAL A 964      31.620  35.860  55.370  1.00  0.00           H
ATOM   5009 HG22 VAL A 964      31.010  37.510  55.230  1.00  0.00           H
ATOM   5010 HG23 VAL A 964      30.470  36.540  56.640  1.00  0.00           H
ATOM   5011  C   VAL A 964      33.310  39.020  58.420  1.00  0.00           C
ATOM   5012  O   VAL A 964      33.530  38.640  59.550  1.00  0.00           O
ATOM   5013  N   CYS A 965      34.180  39.920  57.800  1.00  0.00           N
ATOM   5014  HN  CYS A 965      34.070  40.050  56.810  1.00  0.00           H
ATOM   5015  CA  CYS A 965      35.400  40.550  58.360  1.00  0.00           C
ATOM   5016  HA  CYS A 965      36.090  39.800  58.710  1.00  0.00           H
ATOM   5017  CB  CYS A 965      36.090  41.370  57.180  1.00  0.00           C
ATOM   5018  HB1 CYS A 965      36.900  41.960  57.640  1.00  0.00           H
ATOM   5019  HB2 CYS A 965      35.350  42.030  56.680  1.00  0.00           H
ATOM   5020  SG  CYS A 965      37.000  40.150  56.150  1.00  0.00           S
ATOM   5021  HG1 CYS A 965      35.920  39.560  55.660  1.00  0.00           H
ATOM   5022  C   CYS A 965      35.180  41.490  59.470  1.00  0.00           C
ATOM   5023  O   CYS A 965      35.750  41.260  60.540  1.00  0.00           O
ATOM   5024  N   SER A 966      34.170  42.340  59.320  1.00  0.00           N
ATOM   5025  HN  SER A 966      33.620  42.270  58.490  1.00  0.00           H
ATOM   5026  CA  SER A 966      33.580  43.370  60.150  1.00  0.00           C
ATOM   5027  HA  SER A 966      34.290  44.160  60.310  1.00  0.00           H
ATOM   5028  CB  SER A 966      32.360  44.000  59.400  1.00  0.00           C
ATOM   5029  HB1 SER A 966      31.900  44.740  60.100  1.00  0.00           H
ATOM   5030  HB2 SER A 966      31.650  43.210  59.120  1.00  0.00           H
ATOM   5031  OG  SER A 966      32.810  44.560  58.210  1.00  0.00           O
ATOM   5032  HG1 SER A 966      32.980  43.850  57.570  1.00  0.00           H
ATOM   5033  C   SER A 966      33.140  42.800  61.540  1.00  0.00           C
ATOM   5034  O   SER A 966      33.580  43.290  62.570  1.00  0.00           O
ATOM   5035  N   VAL A 967      32.500  41.590  61.530  1.00  0.00           N
ATOM   5036  HN  VAL A 967      32.190  41.350  60.620  1.00  0.00           H
ATOM   5037  CA  VAL A 967      32.070  40.850  62.730  1.00  0.00           C
ATOM   5038  HA  VAL A 967      31.600  41.540  63.420  1.00  0.00           H
ATOM   5039  CB  VAL A 967      31.040  39.850  62.310  1.00  0.00           C
ATOM   5040  HB  VAL A 967      31.440  39.340  61.400  1.00  0.00           H
ATOM   5041  CG1 VAL A 967      30.680  38.730  63.340  1.00  0.00           C
ATOM   5042 HG11 VAL A 967      30.340  39.230  64.270  1.00  0.00           H
ATOM   5043 HG12 VAL A 967      31.500  37.980  63.470  1.00  0.00           H
ATOM   5044 HG13 VAL A 967      29.960  38.040  62.860  1.00  0.00           H
ATOM   5045  CG2 VAL A 967      29.710  40.590  62.030  1.00  0.00           C
ATOM   5046 HG21 VAL A 967      29.450  41.070  63.000  1.00  0.00           H
ATOM   5047 HG22 VAL A 967      28.910  39.850  61.770  1.00  0.00           H
ATOM   5048 HG23 VAL A 967      29.740  41.350  61.220  1.00  0.00           H
ATOM   5049  C   VAL A 967      33.200  40.230  63.400  1.00  0.00           C
ATOM   5050  O   VAL A 967      33.190  40.180  64.640  1.00  0.00           O
ATOM   5051  N   MET A 968      34.220  39.700  62.620  1.00  0.00           N
ATOM   5052  HN  MET A 968      34.330  39.810  61.630  1.00  0.00           H
ATOM   5053  CA  MET A 968      35.340  39.060  63.330  1.00  0.00           C
ATOM   5054  HA  MET A 968      35.000  38.830  64.330  1.00  0.00           H
ATOM   5055  CB  MET A 968      35.610  37.690  62.680  1.00  0.00           C
ATOM   5056  HB1 MET A 968      36.460  37.150  63.130  1.00  0.00           H
ATOM   5057  HB2 MET A 968      35.960  37.860  61.630  1.00  0.00           H
ATOM   5058  CG  MET A 968      34.290  36.780  62.690  1.00  0.00           C
ATOM   5059  HG1 MET A 968      33.360  37.260  62.320  1.00  0.00           H
ATOM   5060  HG2 MET A 968      34.130  36.510  63.760  1.00  0.00           H
[truncated: 6,873,249 more chars]
