# Supplementary material for: CryoEM and computational modeling structural insights into the pH regulator NBCn1
Source: Nat Commun. 2025 Nov 11;16:9932. doi: 10.1038/s41467-025-64868-z (PMC12606367; doi:10.1038/s41467-025-64868-z)
Supplement: Supplementary file 7 — Supplementary Data 5 [file 41467_2025_64868_MOESM7_ESM.zip › 100ns_z_restr_MD_NBCn1_2NaCO3/hNBCn1_IF/z-restr_hNBCn1_IF_2NaCO3_first_step_13.pdb]

REMARK    GENERATED BY TRJCONV
TITLE     Title t= 4100.00000 step= 2050000
REMARK    THIS IS A SIMULATION BOX
CRYST1   93.008   93.008  103.149  90.00  90.00  90.00 P 1           1
MODEL        1
ATOM      1  N   LEU A 585      24.500  40.000  37.970  1.00  0.00           N
ATOM      2  HT1 LEU A 585      24.940  40.930  37.780  1.00  0.00           H
ATOM      3  HT2 LEU A 585      23.490  40.030  37.760  1.00  0.00           H
ATOM      4  HT3 LEU A 585      24.960  39.340  37.300  1.00  0.00           H
ATOM      5  CA  LEU A 585      24.870  39.650  39.390  1.00  0.00           C
ATOM      6  HA  LEU A 585      25.870  40.050  39.530  1.00  0.00           H
ATOM      7  CB  LEU A 585      23.980  40.320  40.400  1.00  0.00           C
ATOM      8  HB1 LEU A 585      24.150  39.760  41.350  1.00  0.00           H
ATOM      9  HB2 LEU A 585      22.880  40.250  40.230  1.00  0.00           H
ATOM     10  CG  LEU A 585      24.240  41.820  40.720  1.00  0.00           C
ATOM     11  HG  LEU A 585      25.340  41.960  40.580  1.00  0.00           H
ATOM     12  CD1 LEU A 585      23.600  42.740  39.710  1.00  0.00           C
ATOM     13 HD11 LEU A 585      23.730  43.760  40.100  1.00  0.00           H
ATOM     14 HD12 LEU A 585      22.510  42.580  39.540  1.00  0.00           H
ATOM     15 HD13 LEU A 585      24.080  42.640  38.710  1.00  0.00           H
ATOM     16  CD2 LEU A 585      23.920  42.120  42.230  1.00  0.00           C
ATOM     17 HD21 LEU A 585      22.900  41.790  42.540  1.00  0.00           H
ATOM     18 HD22 LEU A 585      23.940  43.200  42.460  1.00  0.00           H
ATOM     19 HD23 LEU A 585      24.570  41.520  42.900  1.00  0.00           H
ATOM     20  C   LEU A 585      24.870  38.090  39.640  1.00  0.00           C
ATOM     21  O   LEU A 585      25.890  37.410  39.670  1.00  0.00           O
ATOM     22  N   ILE A 586      23.600  37.520  39.710  1.00  0.00           N
ATOM     23  HN  ILE A 586      22.790  38.020  39.450  1.00  0.00           H
ATOM     24  CA  ILE A 586      23.300  36.060  39.860  1.00  0.00           C
ATOM     25  HA  ILE A 586      23.990  35.680  40.600  1.00  0.00           H
ATOM     26  CB  ILE A 586      21.880  35.950  40.320  1.00  0.00           C
ATOM     27  HB  ILE A 586      21.200  36.450  39.600  1.00  0.00           H
ATOM     28  CG2 ILE A 586      21.470  34.480  40.500  1.00  0.00           C
ATOM     29 HG21 ILE A 586      22.300  34.000  41.070  1.00  0.00           H
ATOM     30 HG22 ILE A 586      21.280  33.840  39.620  1.00  0.00           H
ATOM     31 HG23 ILE A 586      20.510  34.400  41.050  1.00  0.00           H
ATOM     32  CG1 ILE A 586      21.770  36.660  41.690  1.00  0.00           C
ATOM     33 HG11 ILE A 586      20.810  36.280  42.100  1.00  0.00           H
ATOM     34 HG12 ILE A 586      21.550  37.750  41.680  1.00  0.00           H
ATOM     35  CD  ILE A 586      22.840  36.240  42.740  1.00  0.00           C
ATOM     36  HD1 ILE A 586      22.340  36.550  43.670  1.00  0.00           H
ATOM     37  HD2 ILE A 586      23.760  36.830  42.510  1.00  0.00           H
ATOM     38  HD3 ILE A 586      22.990  35.150  42.730  1.00  0.00           H
ATOM     39  C   ILE A 586      23.540  35.370  38.580  1.00  0.00           C
ATOM     40  O   ILE A 586      24.190  34.270  38.530  1.00  0.00           O
ATOM     41  N   LEU A 587      23.190  35.900  37.430  1.00  0.00           N
ATOM     42  HN  LEU A 587      22.670  36.750  37.410  1.00  0.00           H
ATOM     43  CA  LEU A 587      23.470  35.270  36.110  1.00  0.00           C
ATOM     44  HA  LEU A 587      22.990  34.300  36.120  1.00  0.00           H
ATOM     45  CB  LEU A 587      22.720  36.180  35.030  1.00  0.00           C
ATOM     46  HB1 LEU A 587      23.080  37.220  35.150  1.00  0.00           H
ATOM     47  HB2 LEU A 587      21.640  36.310  35.240  1.00  0.00           H
ATOM     48  CG  LEU A 587      22.870  35.620  33.630  1.00  0.00           C
ATOM     49  HG  LEU A 587      23.950  35.510  33.390  1.00  0.00           H
ATOM     50  CD1 LEU A 587      22.170  34.260  33.490  1.00  0.00           C
ATOM     51 HD11 LEU A 587      22.800  33.390  33.810  1.00  0.00           H
ATOM     52 HD12 LEU A 587      21.870  34.070  32.440  1.00  0.00           H
ATOM     53 HD13 LEU A 587      21.240  34.160  34.080  1.00  0.00           H
ATOM     54  CD2 LEU A 587      22.280  36.510  32.580  1.00  0.00           C
ATOM     55 HD21 LEU A 587      22.600  36.120  31.600  1.00  0.00           H
ATOM     56 HD22 LEU A 587      22.580  37.580  32.520  1.00  0.00           H
ATOM     57 HD23 LEU A 587      21.170  36.570  32.590  1.00  0.00           H
ATOM     58  C   LEU A 587      24.960  35.070  35.800  1.00  0.00           C
ATOM     59  O   LEU A 587      25.300  33.980  35.300  1.00  0.00           O
ATOM     60  N   ASP A 588      25.870  36.030  36.050  1.00  0.00           N
ATOM     61  HN  ASP A 588      25.570  36.920  36.370  1.00  0.00           H
ATOM     62  CA  ASP A 588      27.350  35.950  36.070  1.00  0.00           C
ATOM     63  HA  ASP A 588      27.610  35.920  35.020  1.00  0.00           H
ATOM     64  CB  ASP A 588      27.930  37.270  36.640  1.00  0.00           C
ATOM     65  HB1 ASP A 588      29.010  37.280  36.370  1.00  0.00           H
ATOM     66  HB2 ASP A 588      27.920  37.420  37.740  1.00  0.00           H
ATOM     67  CG  ASP A 588      27.250  38.430  35.910  1.00  0.00           C
ATOM     68  OD1 ASP A 588      26.040  38.740  36.230  1.00  0.00           O
ATOM     69  OD2 ASP A 588      27.910  39.110  35.090  1.00  0.00           O
ATOM     70  C   ASP A 588      27.930  34.740  36.680  1.00  0.00           C
ATOM     71  O   ASP A 588      28.970  34.270  36.220  1.00  0.00           O
ATOM     72  N   ILE A 589      27.240  34.230  37.690  1.00  0.00           N
ATOM     73  HN  ILE A 589      26.370  34.630  37.920  1.00  0.00           H
ATOM     74  CA  ILE A 589      27.680  33.100  38.520  1.00  0.00           C
ATOM     75  HA  ILE A 589      28.750  33.120  38.420  1.00  0.00           H
ATOM     76  CB  ILE A 589      27.250  33.360  40.030  1.00  0.00           C
ATOM     77  HB  ILE A 589      26.140  33.360  39.950  1.00  0.00           H
ATOM     78  CG2 ILE A 589      27.790  32.190  40.850  1.00  0.00           C
ATOM     79 HG21 ILE A 589      27.360  31.190  40.650  1.00  0.00           H
ATOM     80 HG22 ILE A 589      27.600  32.480  41.920  1.00  0.00           H
ATOM     81 HG23 ILE A 589      28.870  32.030  40.660  1.00  0.00           H
ATOM     82  CG1 ILE A 589      27.750  34.740  40.600  1.00  0.00           C
ATOM     83 HG11 ILE A 589      27.580  35.520  39.820  1.00  0.00           H
ATOM     84 HG12 ILE A 589      28.800  34.640  40.910  1.00  0.00           H
ATOM     85  CD  ILE A 589      26.830  35.090  41.860  1.00  0.00           C
ATOM     86  HD1 ILE A 589      25.750  34.830  41.800  1.00  0.00           H
ATOM     87  HD2 ILE A 589      26.830  36.180  42.090  1.00  0.00           H
ATOM     88  HD3 ILE A 589      27.330  34.660  42.750  1.00  0.00           H
ATOM     89  C   ILE A 589      27.280  31.710  37.980  1.00  0.00           C
ATOM     90  O   ILE A 589      27.980  30.730  38.080  1.00  0.00           O
ATOM     91  N   LYS A 590      26.100  31.680  37.380  1.00  0.00           N
ATOM     92  HN  LYS A 590      25.490  32.470  37.410  1.00  0.00           H
ATOM     93  CA  LYS A 590      25.520  30.490  36.700  1.00  0.00           C
ATOM     94  HA  LYS A 590      25.700  29.670  37.380  1.00  0.00           H
ATOM     95  CB  LYS A 590      23.960  30.760  36.470  1.00  0.00           C
ATOM     96  HB1 LYS A 590      23.610  29.980  35.770  1.00  0.00           H
ATOM     97  HB2 LYS A 590      23.870  31.740  35.940  1.00  0.00           H
ATOM     98  CG  LYS A 590      23.100  30.700  37.780  1.00  0.00           C
ATOM     99  HG1 LYS A 590      23.670  31.200  38.590  1.00  0.00           H
ATOM    100  HG2 LYS A 590      22.960  29.640  38.060  1.00  0.00           H
ATOM    101  CD  LYS A 590      21.770  31.490  37.770  1.00  0.00           C
ATOM    102  HD1 LYS A 590      21.990  32.520  37.400  1.00  0.00           H
ATOM    103  HD2 LYS A 590      21.400  31.610  38.820  1.00  0.00           H
ATOM    104  CE  LYS A 590      20.610  30.930  36.950  1.00  0.00           C
ATOM    105  HE1 LYS A 590      20.590  29.840  37.150  1.00  0.00           H
ATOM    106  HE2 LYS A 590      20.650  31.150  35.860  1.00  0.00           H
ATOM    107  NZ  LYS A 590      19.320  31.520  37.400  1.00  0.00           N
ATOM    108  HZ1 LYS A 590      18.520  31.350  36.760  1.00  0.00           H
ATOM    109  HZ2 LYS A 590      19.400  32.560  37.490  1.00  0.00           H
ATOM    110  HZ3 LYS A 590      19.010  31.240  38.350  1.00  0.00           H
ATOM    111  C   LYS A 590      26.220  30.200  35.340  1.00  0.00           C
ATOM    112  O   LYS A 590      26.370  29.070  34.920  1.00  0.00           O
ATOM    113  N   ARG A 591      26.740  31.190  34.600  1.00  0.00           N
ATOM    114  HN  ARG A 591      26.650  32.140  34.870  1.00  0.00           H
ATOM    115  CA  ARG A 591      27.280  30.990  33.250  1.00  0.00           C
ATOM    116  HA  ARG A 591      26.490  30.460  32.730  1.00  0.00           H
ATOM    117  CB  ARG A 591      27.520  32.350  32.610  1.00  0.00           C
ATOM    118  HB1 ARG A 591      28.320  32.270  31.840  1.00  0.00           H
ATOM    119  HB2 ARG A 591      27.990  33.070  33.300  1.00  0.00           H
ATOM    120  CG  ARG A 591      26.180  33.000  32.070  1.00  0.00           C
ATOM    121  HG1 ARG A 591      25.270  32.910  32.690  1.00  0.00           H
ATOM    122  HG2 ARG A 591      25.950  32.380  31.160  1.00  0.00           H
ATOM    123  CD  ARG A 591      26.260  34.490  31.670  1.00  0.00           C
ATOM    124  HD1 ARG A 591      26.570  35.130  32.520  1.00  0.00           H
ATOM    125  HD2 ARG A 591      25.350  34.960  31.210  1.00  0.00           H
ATOM    126  NE  ARG A 591      27.230  34.440  30.530  1.00  0.00           N
ATOM    127  HE  ARG A 591      27.210  33.620  29.940  1.00  0.00           H
ATOM    128  CZ  ARG A 591      28.420  35.050  30.650  1.00  0.00           C
ATOM    129  NH1 ARG A 591      28.780  35.920  31.600  1.00  0.00           N
ATOM    130 HH11 ARG A 591      27.950  36.320  31.980  1.00  0.00           H
ATOM    131 HH12 ARG A 591      29.670  36.330  31.420  1.00  0.00           H
ATOM    132  NH2 ARG A 591      29.350  34.780  29.800  1.00  0.00           N
ATOM    133 HH21 ARG A 591      30.270  35.110  30.020  1.00  0.00           H
ATOM    134 HH22 ARG A 591      29.140  34.060  29.140  1.00  0.00           H
ATOM    135  C   ARG A 591      28.470  30.130  33.240  1.00  0.00           C
ATOM    136  O   ARG A 591      28.770  29.460  32.300  1.00  0.00           O
ATOM    137  N   LYS A 592      29.230  30.220  34.350  1.00  0.00           N
ATOM    138  HN  LYS A 592      28.940  30.790  35.110  1.00  0.00           H
ATOM    139  CA  LYS A 592      30.570  29.660  34.640  1.00  0.00           C
ATOM    140  HA  LYS A 592      31.150  29.520  33.740  1.00  0.00           H
ATOM    141  CB  LYS A 592      31.230  30.610  35.620  1.00  0.00           C
ATOM    142  HB1 LYS A 592      32.280  30.230  35.720  1.00  0.00           H
ATOM    143  HB2 LYS A 592      30.620  30.630  36.550  1.00  0.00           H
ATOM    144  CG  LYS A 592      31.270  32.070  35.150  1.00  0.00           C
ATOM    145  HG1 LYS A 592      31.900  32.560  35.930  1.00  0.00           H
ATOM    146  HG2 LYS A 592      30.270  32.570  35.130  1.00  0.00           H
ATOM    147  CD  LYS A 592      31.910  32.210  33.720  1.00  0.00           C
ATOM    148  HD1 LYS A 592      31.220  31.750  32.990  1.00  0.00           H
ATOM    149  HD2 LYS A 592      32.880  31.670  33.740  1.00  0.00           H
ATOM    150  CE  LYS A 592      32.270  33.640  33.320  1.00  0.00           C
ATOM    151  HE1 LYS A 592      33.140  34.050  33.880  1.00  0.00           H
ATOM    152  HE2 LYS A 592      31.480  34.390  33.500  1.00  0.00           H
ATOM    153  NZ  LYS A 592      32.690  33.760  31.910  1.00  0.00           N
ATOM    154  HZ1 LYS A 592      32.610  34.760  31.660  1.00  0.00           H
ATOM    155  HZ2 LYS A 592      32.060  33.190  31.320  1.00  0.00           H
ATOM    156  HZ3 LYS A 592      33.630  33.350  31.740  1.00  0.00           H
ATOM    157  C   LYS A 592      30.590  28.210  35.240  1.00  0.00           C
ATOM    158  O   LYS A 592      31.620  27.510  35.290  1.00  0.00           O
ATOM    159  N   ALA A 593      29.380  27.760  35.610  1.00  0.00           N
ATOM    160  HN  ALA A 593      28.620  28.380  35.460  1.00  0.00           H
ATOM    161  CA  ALA A 593      29.110  26.500  36.280  1.00  0.00           C
ATOM    162  HA  ALA A 593      29.510  26.550  37.280  1.00  0.00           H
ATOM    163  CB  ALA A 593      27.560  26.450  36.380  1.00  0.00           C
ATOM    164  HB1 ALA A 593      27.160  27.290  37.000  1.00  0.00           H
ATOM    165  HB2 ALA A 593      27.230  25.580  36.990  1.00  0.00           H
ATOM    166  HB3 ALA A 593      27.040  26.480  35.400  1.00  0.00           H
ATOM    167  C   ALA A 593      29.630  25.330  35.550  1.00  0.00           C
ATOM    168  O   ALA A 593      30.380  24.640  36.250  1.00  0.00           O
ATOM    169  N   PRO A 594      29.450  24.960  34.240  1.00  0.00           N
ATOM    170  CD  PRO A 594      28.840  25.860  33.260  1.00  0.00           C
ATOM    171  HD1 PRO A 594      29.680  26.420  32.800  1.00  0.00           H
ATOM    172  HD2 PRO A 594      28.010  26.480  33.650  1.00  0.00           H
ATOM    173  CA  PRO A 594      30.060  23.780  33.480  1.00  0.00           C
ATOM    174  HA  PRO A 594      29.940  22.910  34.110  1.00  0.00           H
ATOM    175  CB  PRO A 594      29.380  23.860  32.090  1.00  0.00           C
ATOM    176  HB1 PRO A 594      28.980  22.910  31.700  1.00  0.00           H
ATOM    177  HB2 PRO A 594      30.080  24.330  31.370  1.00  0.00           H
ATOM    178  CG  PRO A 594      28.290  24.950  32.230  1.00  0.00           C
ATOM    179  HG1 PRO A 594      28.170  25.490  31.270  1.00  0.00           H
ATOM    180  HG2 PRO A 594      27.390  24.380  32.550  1.00  0.00           H
ATOM    181  C   PRO A 594      31.600  23.910  33.360  1.00  0.00           C
ATOM    182  O   PRO A 594      32.180  22.970  32.740  1.00  0.00           O
ATOM    183  N   PHE A 595      32.200  24.980  33.780  1.00  0.00           N
ATOM    184  HN  PHE A 595      31.730  25.670  34.310  1.00  0.00           H
ATOM    185  CA  PHE A 595      33.640  25.190  33.500  1.00  0.00           C
ATOM    186  HA  PHE A 595      33.950  24.520  32.720  1.00  0.00           H
ATOM    187  CB  PHE A 595      33.940  26.580  32.940  1.00  0.00           C
ATOM    188  HB1 PHE A 595      35.030  26.680  32.720  1.00  0.00           H
ATOM    189  HB2 PHE A 595      33.420  27.300  33.610  1.00  0.00           H
ATOM    190  CG  PHE A 595      33.180  26.680  31.540  1.00  0.00           C
ATOM    191  CD1 PHE A 595      33.830  26.200  30.340  1.00  0.00           C
ATOM    192  HD1 PHE A 595      34.850  25.870  30.460  1.00  0.00           H
ATOM    193  CE1 PHE A 595      33.200  26.300  29.070  1.00  0.00           C
ATOM    194  HE1 PHE A 595      33.600  25.860  28.160  1.00  0.00           H
ATOM    195  CZ  PHE A 595      31.970  26.870  28.970  1.00  0.00           C
ATOM    196  HZ  PHE A 595      31.490  26.820  28.010  1.00  0.00           H
ATOM    197  CD2 PHE A 595      31.880  27.210  31.410  1.00  0.00           C
ATOM    198  HD2 PHE A 595      31.340  27.540  32.280  1.00  0.00           H
ATOM    199  CE2 PHE A 595      31.230  27.270  30.130  1.00  0.00           C
ATOM    200  HE2 PHE A 595      30.230  27.640  30.020  1.00  0.00           H
ATOM    201  C   PHE A 595      34.470  24.860  34.770  1.00  0.00           C
ATOM    202  O   PHE A 595      35.690  25.080  34.810  1.00  0.00           O
ATOM    203  N   PHE A 596      33.780  24.390  35.820  1.00  0.00           N
ATOM    204  HN  PHE A 596      32.820  24.150  35.710  1.00  0.00           H
ATOM    205  CA  PHE A 596      34.410  24.220  37.070  1.00  0.00           C
ATOM    206  HA  PHE A 596      34.980  25.130  37.210  1.00  0.00           H
ATOM    207  CB  PHE A 596      33.380  24.100  38.240  1.00  0.00           C
ATOM    208  HB1 PHE A 596      32.750  23.240  37.950  1.00  0.00           H
ATOM    209  HB2 PHE A 596      32.930  25.120  38.240  1.00  0.00           H
ATOM    210  CG  PHE A 596      33.900  23.830  39.640  1.00  0.00           C
ATOM    211  CD1 PHE A 596      33.460  22.730  40.460  1.00  0.00           C
ATOM    212  HD1 PHE A 596      32.700  22.060  40.090  1.00  0.00           H
ATOM    213  CE1 PHE A 596      33.980  22.580  41.770  1.00  0.00           C
ATOM    214  HE1 PHE A 596      33.590  21.850  42.470  1.00  0.00           H
ATOM    215  CZ  PHE A 596      34.990  23.500  42.240  1.00  0.00           C
ATOM    216  HZ  PHE A 596      35.300  23.540  43.270  1.00  0.00           H
ATOM    217  CD2 PHE A 596      34.920  24.650  40.140  1.00  0.00           C
ATOM    218  HD2 PHE A 596      35.080  25.490  39.480  1.00  0.00           H
ATOM    219  CE2 PHE A 596      35.450  24.520  41.420  1.00  0.00           C
ATOM    220  HE2 PHE A 596      36.140  25.230  41.850  1.00  0.00           H
ATOM    221  C   PHE A 596      35.420  23.090  37.230  1.00  0.00           C
ATOM    222  O   PHE A 596      36.600  23.210  37.580  1.00  0.00           O
ATOM    223  N   LEU A 597      35.000  21.920  36.710  1.00  0.00           N
ATOM    224  HN  LEU A 597      34.190  21.810  36.130  1.00  0.00           H
ATOM    225  CA  LEU A 597      35.860  20.760  36.830  1.00  0.00           C
ATOM    226  HA  LEU A 597      36.160  20.760  37.860  1.00  0.00           H
ATOM    227  CB  LEU A 597      35.010  19.450  36.860  1.00  0.00           C
ATOM    228  HB1 LEU A 597      35.760  18.650  36.700  1.00  0.00           H
ATOM    229  HB2 LEU A 597      34.380  19.600  35.960  1.00  0.00           H
ATOM    230  CG  LEU A 597      34.250  19.110  38.150  1.00  0.00           C
ATOM    231  HG  LEU A 597      33.650  20.020  38.320  1.00  0.00           H
ATOM    232  CD1 LEU A 597      33.450  17.850  37.990  1.00  0.00           C
ATOM    233 HD11 LEU A 597      34.100  16.970  38.160  1.00  0.00           H
ATOM    234 HD12 LEU A 597      32.890  17.800  37.030  1.00  0.00           H
ATOM    235 HD13 LEU A 597      32.670  17.750  38.770  1.00  0.00           H
ATOM    236  CD2 LEU A 597      35.270  18.930  39.300  1.00  0.00           C
ATOM    237 HD21 LEU A 597      36.150  18.290  39.090  1.00  0.00           H
ATOM    238 HD22 LEU A 597      34.770  18.420  40.140  1.00  0.00           H
ATOM    239 HD23 LEU A 597      35.730  19.890  39.630  1.00  0.00           H
ATOM    240  C   LEU A 597      37.160  20.810  35.950  1.00  0.00           C
ATOM    241  O   LEU A 597      38.250  20.390  36.320  1.00  0.00           O
ATOM    242  N   SER A 598      37.010  21.520  34.760  1.00  0.00           N
ATOM    243  HN  SER A 598      36.120  21.780  34.390  1.00  0.00           H
ATOM    244  CA  SER A 598      38.200  21.950  34.010  1.00  0.00           C
ATOM    245  HA  SER A 598      38.670  21.090  33.550  1.00  0.00           H
ATOM    246  CB  SER A 598      37.740  22.970  32.910  1.00  0.00           C
ATOM    247  HB1 SER A 598      37.340  23.920  33.330  1.00  0.00           H
ATOM    248  HB2 SER A 598      36.950  22.360  32.420  1.00  0.00           H
ATOM    249  OG  SER A 598      38.610  23.130  31.820  1.00  0.00           O
ATOM    250  HG1 SER A 598      39.500  23.360  32.120  1.00  0.00           H
ATOM    251  C   SER A 598      39.190  22.680  34.810  1.00  0.00           C
ATOM    252  O   SER A 598      40.350  22.320  34.770  1.00  0.00           O
ATOM    253  N   ASP A 599      38.780  23.620  35.690  1.00  0.00           N
ATOM    254  HN  ASP A 599      37.790  23.720  35.660  1.00  0.00           H
ATOM    255  CA  ASP A 599      39.740  24.290  36.600  1.00  0.00           C
ATOM    256  HA  ASP A 599      40.500  24.660  35.910  1.00  0.00           H
ATOM    257  CB  ASP A 599      39.050  25.400  37.430  1.00  0.00           C
ATOM    258  HB1 ASP A 599      39.810  25.700  38.210  1.00  0.00           H
ATOM    259  HB2 ASP A 599      38.110  25.080  37.940  1.00  0.00           H
ATOM    260  CG  ASP A 599      38.630  26.590  36.630  1.00  0.00           C
ATOM    261  OD1 ASP A 599      38.850  26.720  35.420  1.00  0.00           O
ATOM    262  OD2 ASP A 599      38.150  27.570  37.280  1.00  0.00           O
ATOM    263  C   ASP A 599      40.610  23.410  37.470  1.00  0.00           C
ATOM    264  O   ASP A 599      41.780  23.680  37.420  1.00  0.00           O
ATOM    265  N   PHE A 600      40.010  22.370  38.110  1.00  0.00           N
ATOM    266  HN  PHE A 600      39.020  22.400  38.170  1.00  0.00           H
ATOM    267  CA  PHE A 600      40.700  21.440  38.980  1.00  0.00           C
ATOM    268  HA  PHE A 600      41.320  22.030  39.640  1.00  0.00           H
ATOM    269  CB  PHE A 600      39.640  20.700  39.810  1.00  0.00           C
ATOM    270  HB1 PHE A 600      39.940  19.650  40.040  1.00  0.00           H
ATOM    271  HB2 PHE A 600      38.760  20.550  39.140  1.00  0.00           H
ATOM    272  CG  PHE A 600      39.300  21.270  41.220  1.00  0.00           C
ATOM    273  CD1 PHE A 600      37.950  21.240  41.520  1.00  0.00           C
ATOM    274  HD1 PHE A 600      37.200  21.100  40.750  1.00  0.00           H
ATOM    275  CE1 PHE A 600      37.560  21.420  42.870  1.00  0.00           C
ATOM    276  HE1 PHE A 600      36.510  21.510  43.110  1.00  0.00           H
ATOM    277  CZ  PHE A 600      38.580  21.640  43.830  1.00  0.00           C
ATOM    278  HZ  PHE A 600      38.340  21.810  44.870  1.00  0.00           H
ATOM    279  CD2 PHE A 600      40.250  21.470  42.200  1.00  0.00           C
ATOM    280  HD2 PHE A 600      41.300  21.500  41.950  1.00  0.00           H
ATOM    281  CE2 PHE A 600      39.870  21.680  43.570  1.00  0.00           C
ATOM    282  HE2 PHE A 600      40.590  21.820  44.360  1.00  0.00           H
ATOM    283  C   PHE A 600      41.580  20.470  38.210  1.00  0.00           C
ATOM    284  O   PHE A 600      42.460  19.900  38.780  1.00  0.00           O
ATOM    285  N   LYS A 601      41.380  20.400  36.810  1.00  0.00           N
ATOM    286  HN  LYS A 601      40.610  20.920  36.470  1.00  0.00           H
ATOM    287  CA  LYS A 601      42.240  19.670  35.840  1.00  0.00           C
ATOM    288  HA  LYS A 601      42.680  18.830  36.380  1.00  0.00           H
ATOM    289  CB  LYS A 601      41.350  18.960  34.770  1.00  0.00           C
ATOM    290  HB1 LYS A 601      42.000  18.460  34.020  1.00  0.00           H
ATOM    291  HB2 LYS A 601      40.740  19.740  34.260  1.00  0.00           H
ATOM    292  CG  LYS A 601      40.370  17.940  35.420  1.00  0.00           C
ATOM    293  HG1 LYS A 601      39.810  18.560  36.150  1.00  0.00           H
ATOM    294  HG2 LYS A 601      40.860  17.230  36.100  1.00  0.00           H
ATOM    295  CD  LYS A 601      39.550  17.160  34.450  1.00  0.00           C
ATOM    296  HD1 LYS A 601      39.270  18.000  33.790  1.00  0.00           H
ATOM    297  HD2 LYS A 601      38.620  16.860  34.970  1.00  0.00           H
ATOM    298  CE  LYS A 601      40.170  15.990  33.750  1.00  0.00           C
ATOM    299  HE1 LYS A 601      40.540  15.240  34.480  1.00  0.00           H
ATOM    300  HE2 LYS A 601      41.060  16.200  33.130  1.00  0.00           H
ATOM    301  NZ  LYS A 601      39.310  15.390  32.770  1.00  0.00           N
ATOM    302  HZ1 LYS A 601      39.860  14.760  32.150  1.00  0.00           H
ATOM    303  HZ2 LYS A 601      38.980  16.180  32.190  1.00  0.00           H
ATOM    304  HZ3 LYS A 601      38.550  14.760  33.080  1.00  0.00           H
ATOM    305  C   LYS A 601      43.240  20.490  35.090  1.00  0.00           C
ATOM    306  O   LYS A 601      44.260  19.960  34.590  1.00  0.00           O
ATOM    307  N   ASP A 602      43.080  21.810  35.020  1.00  0.00           N
ATOM    308  HN  ASP A 602      42.260  22.150  35.470  1.00  0.00           H
ATOM    309  CA  ASP A 602      43.890  22.790  34.320  1.00  0.00           C
ATOM    310  HA  ASP A 602      44.450  22.370  33.500  1.00  0.00           H
ATOM    311  CB  ASP A 602      43.090  24.030  33.800  1.00  0.00           C
ATOM    312  HB1 ASP A 602      43.790  24.790  33.380  1.00  0.00           H
ATOM    313  HB2 ASP A 602      42.470  24.540  34.560  1.00  0.00           H
ATOM    314  CG  ASP A 602      42.100  23.590  32.720  1.00  0.00           C
ATOM    315  OD1 ASP A 602      42.400  22.650  31.960  1.00  0.00           O
ATOM    316  OD2 ASP A 602      41.070  24.240  32.450  1.00  0.00           O
ATOM    317  C   ASP A 602      44.980  23.210  35.330  1.00  0.00           C
ATOM    318  O   ASP A 602      45.760  24.090  35.030  1.00  0.00           O
ATOM    319  N   ALA A 603      45.030  22.620  36.500  1.00  0.00           N
ATOM    320  HN  ALA A 603      44.510  21.790  36.680  1.00  0.00           H
ATOM    321  CA  ALA A 603      45.770  23.190  37.610  1.00  0.00           C
ATOM    322  HA  ALA A 603      46.330  24.040  37.260  1.00  0.00           H
ATOM    323  CB  ALA A 603      44.970  23.720  38.850  1.00  0.00           C
ATOM    324  HB1 ALA A 603      44.340  22.910  39.280  1.00  0.00           H
ATOM    325  HB2 ALA A 603      44.270  24.530  38.550  1.00  0.00           H
ATOM    326  HB3 ALA A 603      45.680  24.210  39.540  1.00  0.00           H
ATOM    327  C   ALA A 603      46.840  22.200  38.010  1.00  0.00           C
ATOM    328  O   ALA A 603      47.520  22.320  38.990  1.00  0.00           O
ATOM    329  N   LEU A 604      47.050  21.070  37.210  1.00  0.00           N
ATOM    330  HN  LEU A 604      46.600  21.050  36.320  1.00  0.00           H
ATOM    331  CA  LEU A 604      47.750  19.890  37.670  1.00  0.00           C
ATOM    332  HA  LEU A 604      47.980  19.990  38.730  1.00  0.00           H
ATOM    333  CB  LEU A 604      46.890  18.700  37.400  1.00  0.00           C
ATOM    334  HB1 LEU A 604      47.450  17.770  37.650  1.00  0.00           H
ATOM    335  HB2 LEU A 604      46.690  18.620  36.310  1.00  0.00           H
ATOM    336  CG  LEU A 604      45.520  18.640  38.070  1.00  0.00           C
ATOM    337  HG  LEU A 604      44.910  19.560  37.890  1.00  0.00           H
ATOM    338  CD1 LEU A 604      44.670  17.480  37.520  1.00  0.00           C
ATOM    339 HD11 LEU A 604      44.490  17.610  36.440  1.00  0.00           H
ATOM    340 HD12 LEU A 604      43.710  17.230  38.030  1.00  0.00           H
ATOM    341 HD13 LEU A 604      45.210  16.560  37.850  1.00  0.00           H
ATOM    342  CD2 LEU A 604      45.670  18.520  39.620  1.00  0.00           C
ATOM    343 HD21 LEU A 604      46.030  17.480  39.760  1.00  0.00           H
ATOM    344 HD22 LEU A 604      44.620  18.630  39.990  1.00  0.00           H
ATOM    345 HD23 LEU A 604      46.340  19.300  40.010  1.00  0.00           H
ATOM    346  C   LEU A 604      49.150  19.660  37.000  1.00  0.00           C
ATOM    347  O   LEU A 604      49.820  18.630  37.060  1.00  0.00           O
ATOM    348  N   SER A 605      49.710  20.810  36.480  1.00  0.00           N
ATOM    349  HN  SER A 605      49.220  21.650  36.680  1.00  0.00           H
ATOM    350  CA  SER A 605      51.040  20.760  35.980  1.00  0.00           C
ATOM    351  HA  SER A 605      51.430  19.780  35.760  1.00  0.00           H
ATOM    352  CB  SER A 605      51.140  21.600  34.670  1.00  0.00           C
ATOM    353  HB1 SER A 605      50.600  21.100  33.830  1.00  0.00           H
ATOM    354  HB2 SER A 605      52.220  21.630  34.420  1.00  0.00           H
ATOM    355  OG  SER A 605      50.760  23.000  34.840  1.00  0.00           O
ATOM    356  HG1 SER A 605      49.800  23.010  34.740  1.00  0.00           H
ATOM    357  C   SER A 605      52.120  21.330  36.930  1.00  0.00           C
ATOM    358  O   SER A 605      51.890  22.070  37.850  1.00  0.00           O
ATOM    359  N   LEU A 606      53.430  20.990  36.790  1.00  0.00           N
ATOM    360  HN  LEU A 606      53.650  20.130  36.320  1.00  0.00           H
ATOM    361  CA  LEU A 606      54.580  21.540  37.600  1.00  0.00           C
ATOM    362  HA  LEU A 606      54.410  21.270  38.620  1.00  0.00           H
ATOM    363  CB  LEU A 606      55.960  21.050  37.100  1.00  0.00           C
ATOM    364  HB1 LEU A 606      56.750  21.440  37.760  1.00  0.00           H
ATOM    365  HB2 LEU A 606      56.210  21.310  36.050  1.00  0.00           H
ATOM    366  CG  LEU A 606      56.210  19.520  37.090  1.00  0.00           C
ATOM    367  HG  LEU A 606      55.310  18.970  36.750  1.00  0.00           H
ATOM    368  CD1 LEU A 606      57.510  19.210  36.270  1.00  0.00           C
ATOM    369 HD11 LEU A 606      57.450  18.100  36.190  1.00  0.00           H
ATOM    370 HD12 LEU A 606      58.360  19.510  36.930  1.00  0.00           H
ATOM    371 HD13 LEU A 606      57.440  19.720  35.280  1.00  0.00           H
ATOM    372  CD2 LEU A 606      56.490  19.010  38.430  1.00  0.00           C
ATOM    373 HD21 LEU A 606      55.630  19.080  39.120  1.00  0.00           H
ATOM    374 HD22 LEU A 606      57.150  19.670  39.040  1.00  0.00           H
ATOM    375 HD23 LEU A 606      56.800  17.940  38.360  1.00  0.00           H
ATOM    376  C   LEU A 606      54.510  23.100  37.530  1.00  0.00           C
ATOM    377  O   LEU A 606      54.630  23.760  38.530  1.00  0.00           O
ATOM    378  N   GLN A 607      54.330  23.730  36.320  1.00  0.00           N
ATOM    379  HN  GLN A 607      54.120  23.120  35.560  1.00  0.00           H
ATOM    380  CA  GLN A 607      54.110  25.190  36.210  1.00  0.00           C
ATOM    381  HA  GLN A 607      55.000  25.640  36.590  1.00  0.00           H
ATOM    382  CB  GLN A 607      53.810  25.590  34.720  1.00  0.00           C
ATOM    383  HB1 GLN A 607      53.080  24.860  34.320  1.00  0.00           H
ATOM    384  HB2 GLN A 607      54.750  25.460  34.150  1.00  0.00           H
ATOM    385  CG  GLN A 607      53.320  27.020  34.580  1.00  0.00           C
ATOM    386  HG1 GLN A 607      53.920  27.730  35.200  1.00  0.00           H
ATOM    387  HG2 GLN A 607      52.270  27.170  34.920  1.00  0.00           H
ATOM    388  CD  GLN A 607      53.230  27.470  33.090  1.00  0.00           C
ATOM    389  OE1 GLN A 607      52.910  26.660  32.170  1.00  0.00           O
ATOM    390  NE2 GLN A 607      53.420  28.780  32.840  1.00  0.00           N
ATOM    391 HE21 GLN A 607      53.220  29.160  31.930  1.00  0.00           H
ATOM    392 HE22 GLN A 607      53.630  29.340  33.640  1.00  0.00           H
ATOM    393  C   GLN A 607      53.030  25.690  37.200  1.00  0.00           C
ATOM    394  O   GLN A 607      53.190  26.680  37.940  1.00  0.00           O
ATOM    395  N   CYS A 608      51.770  25.130  37.230  1.00  0.00           N
ATOM    396  HN  CYS A 608      51.590  24.460  36.520  1.00  0.00           H
ATOM    397  CA  CYS A 608      50.780  25.500  38.250  1.00  0.00           C
ATOM    398  HA  CYS A 608      50.710  26.580  38.240  1.00  0.00           H
ATOM    399  CB  CYS A 608      49.470  24.740  37.990  1.00  0.00           C
ATOM    400  HB1 CYS A 608      48.700  24.970  38.750  1.00  0.00           H
ATOM    401  HB2 CYS A 608      49.670  23.660  38.120  1.00  0.00           H
ATOM    402  SG  CYS A 608      48.740  25.050  36.420  1.00  0.00           S
ATOM    403  HG1 CYS A 608      49.780  24.460  35.850  1.00  0.00           H
ATOM    404  C   CYS A 608      51.190  25.190  39.720  1.00  0.00           C
ATOM    405  O   CYS A 608      50.840  26.030  40.570  1.00  0.00           O
ATOM    406  N   LEU A 609      51.830  24.060  39.970  1.00  0.00           N
ATOM    407  HN  LEU A 609      52.090  23.390  39.270  1.00  0.00           H
ATOM    408  CA  LEU A 609      52.110  23.620  41.310  1.00  0.00           C
ATOM    409  HA  LEU A 609      51.220  23.770  41.910  1.00  0.00           H
ATOM    410  CB  LEU A 609      52.500  22.130  41.440  1.00  0.00           C
ATOM    411  HB1 LEU A 609      52.720  21.900  42.510  1.00  0.00           H
ATOM    412  HB2 LEU A 609      53.400  22.030  40.770  1.00  0.00           H
ATOM    413  CG  LEU A 609      51.530  21.060  40.940  1.00  0.00           C
ATOM    414  HG  LEU A 609      51.170  21.250  39.900  1.00  0.00           H
ATOM    415  CD1 LEU A 609      52.120  19.640  41.110  1.00  0.00           C
ATOM    416 HD11 LEU A 609      51.340  18.900  40.800  1.00  0.00           H
ATOM    417 HD12 LEU A 609      52.430  19.490  42.170  1.00  0.00           H
ATOM    418 HD13 LEU A 609      53.050  19.550  40.540  1.00  0.00           H
ATOM    419  CD2 LEU A 609      50.310  21.180  41.800  1.00  0.00           C
ATOM    420 HD21 LEU A 609      50.560  20.960  42.860  1.00  0.00           H
ATOM    421 HD22 LEU A 609      49.590  20.380  41.500  1.00  0.00           H
ATOM    422 HD23 LEU A 609      49.860  22.190  41.770  1.00  0.00           H
ATOM    423  C   LEU A 609      53.280  24.520  41.900  1.00  0.00           C
ATOM    424  O   LEU A 609      53.230  25.000  43.070  1.00  0.00           O
ATOM    425  N   ALA A 610      54.310  24.870  41.030  1.00  0.00           N
ATOM    426  HN  ALA A 610      54.170  24.510  40.120  1.00  0.00           H
ATOM    427  CA  ALA A 610      55.370  25.800  41.290  1.00  0.00           C
ATOM    428  HA  ALA A 610      55.930  25.430  42.130  1.00  0.00           H
ATOM    429  CB  ALA A 610      56.260  25.910  40.130  1.00  0.00           C
ATOM    430  HB1 ALA A 610      56.580  24.920  39.740  1.00  0.00           H
ATOM    431  HB2 ALA A 610      57.200  26.450  40.390  1.00  0.00           H
ATOM    432  HB3 ALA A 610      55.770  26.500  39.330  1.00  0.00           H
ATOM    433  C   ALA A 610      54.800  27.210  41.620  1.00  0.00           C
ATOM    434  O   ALA A 610      55.200  27.810  42.610  1.00  0.00           O
ATOM    435  N   SER A 611      53.970  27.830  40.720  1.00  0.00           N
ATOM    436  HN  SER A 611      53.750  27.360  39.870  1.00  0.00           H
ATOM    437  CA  SER A 611      53.380  29.090  40.990  1.00  0.00           C
ATOM    438  HA  SER A 611      54.150  29.860  40.960  1.00  0.00           H
ATOM    439  CB  SER A 611      52.390  29.380  39.830  1.00  0.00           C
ATOM    440  HB1 SER A 611      52.060  30.440  39.940  1.00  0.00           H
ATOM    441  HB2 SER A 611      51.480  28.760  39.800  1.00  0.00           H
ATOM    442  OG  SER A 611      53.100  29.300  38.600  1.00  0.00           O
ATOM    443  HG1 SER A 611      52.980  28.400  38.310  1.00  0.00           H
ATOM    444  C   SER A 611      52.630  29.360  42.230  1.00  0.00           C
ATOM    445  O   SER A 611      52.710  30.420  42.800  1.00  0.00           O
ATOM    446  N   ILE A 612      51.860  28.370  42.740  1.00  0.00           N
ATOM    447  HN  ILE A 612      51.780  27.480  42.310  1.00  0.00           H
ATOM    448  CA  ILE A 612      51.260  28.270  44.020  1.00  0.00           C
ATOM    449  HA  ILE A 612      50.460  28.990  44.000  1.00  0.00           H
ATOM    450  CB  ILE A 612      50.580  26.820  44.180  1.00  0.00           C
ATOM    451  HB  ILE A 612      51.140  25.940  43.780  1.00  0.00           H
ATOM    452  CG2 ILE A 612      50.350  26.590  45.720  1.00  0.00           C
ATOM    453 HG21 ILE A 612      51.270  26.540  46.340  1.00  0.00           H
ATOM    454 HG22 ILE A 612      49.750  25.690  45.990  1.00  0.00           H
ATOM    455 HG23 ILE A 612      49.730  27.410  46.150  1.00  0.00           H
ATOM    456  CG1 ILE A 612      49.190  26.700  43.460  1.00  0.00           C
ATOM    457 HG11 ILE A 612      49.290  26.970  42.400  1.00  0.00           H
ATOM    458 HG12 ILE A 612      48.440  27.300  44.010  1.00  0.00           H
ATOM    459  CD  ILE A 612      48.750  25.220  43.410  1.00  0.00           C
ATOM    460  HD1 ILE A 612      48.580  24.650  44.350  1.00  0.00           H
ATOM    461  HD2 ILE A 612      49.480  24.660  42.800  1.00  0.00           H
ATOM    462  HD3 ILE A 612      47.760  25.240  42.900  1.00  0.00           H
ATOM    463  C   ILE A 612      52.300  28.610  45.140  1.00  0.00           C
ATOM    464  O   ILE A 612      52.260  29.570  45.900  1.00  0.00           O
ATOM    465  N   LEU A 613      53.350  27.730  45.260  1.00  0.00           N
ATOM    466  HN  LEU A 613      53.400  27.010  44.580  1.00  0.00           H
ATOM    467  CA  LEU A 613      54.450  27.920  46.210  1.00  0.00           C
ATOM    468  HA  LEU A 613      54.000  27.930  47.180  1.00  0.00           H
ATOM    469  CB  LEU A 613      55.570  26.780  46.140  1.00  0.00           C
ATOM    470  HB1 LEU A 613      56.600  27.100  46.360  1.00  0.00           H
ATOM    471  HB2 LEU A 613      55.440  26.260  45.170  1.00  0.00           H
ATOM    472  CG  LEU A 613      55.320  25.640  47.180  1.00  0.00           C
ATOM    473  HG  LEU A 613      56.110  24.860  47.080  1.00  0.00           H
ATOM    474  CD1 LEU A 613      55.510  26.090  48.640  1.00  0.00           C
ATOM    475 HD11 LEU A 613      56.560  26.290  48.950  1.00  0.00           H
ATOM    476 HD12 LEU A 613      55.190  25.210  49.250  1.00  0.00           H
ATOM    477 HD13 LEU A 613      54.790  26.870  48.950  1.00  0.00           H
ATOM    478  CD2 LEU A 613      53.950  24.970  46.850  1.00  0.00           C
ATOM    479 HD21 LEU A 613      53.850  24.700  45.780  1.00  0.00           H
ATOM    480 HD22 LEU A 613      53.050  25.570  47.150  1.00  0.00           H
ATOM    481 HD23 LEU A 613      53.780  24.050  47.430  1.00  0.00           H
ATOM    482  C   LEU A 613      55.130  29.200  46.030  1.00  0.00           C
ATOM    483  O   LEU A 613      55.490  29.800  47.070  1.00  0.00           O
ATOM    484  N   PHE A 614      55.420  29.740  44.810  1.00  0.00           N
ATOM    485  HN  PHE A 614      55.140  29.310  43.960  1.00  0.00           H
ATOM    486  CA  PHE A 614      56.080  31.000  44.570  1.00  0.00           C
ATOM    487  HA  PHE A 614      57.000  31.020  45.120  1.00  0.00           H
ATOM    488  CB  PHE A 614      56.430  31.000  43.040  1.00  0.00           C
ATOM    489  HB1 PHE A 614      55.610  30.490  42.500  1.00  0.00           H
ATOM    490  HB2 PHE A 614      57.260  30.270  42.930  1.00  0.00           H
ATOM    491  CG  PHE A 614      56.750  32.310  42.340  1.00  0.00           C
ATOM    492  CD1 PHE A 614      57.970  32.890  42.400  1.00  0.00           C
ATOM    493  HD1 PHE A 614      58.820  32.500  42.960  1.00  0.00           H
ATOM    494  CE1 PHE A 614      58.330  34.020  41.660  1.00  0.00           C
ATOM    495  HE1 PHE A 614      59.340  34.380  41.750  1.00  0.00           H
ATOM    496  CZ  PHE A 614      57.400  34.590  40.770  1.00  0.00           C
ATOM    497  HZ  PHE A 614      57.480  35.490  40.190  1.00  0.00           H
ATOM    498  CD2 PHE A 614      55.820  32.930  41.580  1.00  0.00           C
ATOM    499  HD2 PHE A 614      54.850  32.450  41.480  1.00  0.00           H
ATOM    500  CE2 PHE A 614      56.080  34.090  40.810  1.00  0.00           C
ATOM    501  HE2 PHE A 614      55.300  34.540  40.200  1.00  0.00           H
ATOM    502  C   PHE A 614      55.220  32.190  44.960  1.00  0.00           C
ATOM    503  O   PHE A 614      55.690  33.190  45.520  1.00  0.00           O
ATOM    504  N   LEU A 615      53.960  32.170  44.620  1.00  0.00           N
ATOM    505  HN  LEU A 615      53.600  31.460  44.020  1.00  0.00           H
ATOM    506  CA  LEU A 615      53.060  33.150  45.030  1.00  0.00           C
ATOM    507  HA  LEU A 615      53.440  34.130  44.800  1.00  0.00           H
ATOM    508  CB  LEU A 615      51.900  33.010  44.090  1.00  0.00           C
ATOM    509  HB1 LEU A 615      51.060  33.640  44.480  1.00  0.00           H
ATOM    510  HB2 LEU A 615      51.500  31.970  44.190  1.00  0.00           H
ATOM    511  CG  LEU A 615      52.080  33.520  42.680  1.00  0.00           C
ATOM    512  HG  LEU A 615      53.070  33.170  42.300  1.00  0.00           H
ATOM    513  CD1 LEU A 615      50.890  33.080  41.810  1.00  0.00           C
ATOM    514 HD11 LEU A 615      50.010  33.690  42.110  1.00  0.00           H
ATOM    515 HD12 LEU A 615      50.790  32.010  42.090  1.00  0.00           H
ATOM    516 HD13 LEU A 615      51.200  33.140  40.750  1.00  0.00           H
ATOM    517  CD2 LEU A 615      52.210  35.030  42.550  1.00  0.00           C
ATOM    518 HD21 LEU A 615      51.190  35.450  42.440  1.00  0.00           H
ATOM    519 HD22 LEU A 615      52.680  35.190  41.550  1.00  0.00           H
ATOM    520 HD23 LEU A 615      52.760  35.550  43.360  1.00  0.00           H
ATOM    521  C   LEU A 615      52.620  33.130  46.460  1.00  0.00           C
ATOM    522  O   LEU A 615      52.320  34.140  47.130  1.00  0.00           O
ATOM    523  N   TYR A 616      52.720  31.980  47.200  1.00  0.00           N
ATOM    524  HN  TYR A 616      52.680  31.090  46.750  1.00  0.00           H
ATOM    525  CA  TYR A 616      52.590  31.900  48.610  1.00  0.00           C
ATOM    526  HA  TYR A 616      51.790  32.600  48.800  1.00  0.00           H
ATOM    527  CB  TYR A 616      52.290  30.450  49.110  1.00  0.00           C
ATOM    528  HB1 TYR A 616      53.090  29.850  48.610  1.00  0.00           H
ATOM    529  HB2 TYR A 616      51.270  30.120  48.800  1.00  0.00           H
ATOM    530  CG  TYR A 616      52.490  30.120  50.630  1.00  0.00           C
ATOM    531  CD1 TYR A 616      53.490  29.190  51.060  1.00  0.00           C
ATOM    532  HD1 TYR A 616      53.960  28.660  50.260  1.00  0.00           H
ATOM    533  CE1 TYR A 616      53.770  29.060  52.470  1.00  0.00           C
ATOM    534  HE1 TYR A 616      54.560  28.430  52.840  1.00  0.00           H
ATOM    535  CZ  TYR A 616      53.110  29.810  53.430  1.00  0.00           C
ATOM    536  OH  TYR A 616      53.520  29.760  54.780  1.00  0.00           O
ATOM    537  HH  TYR A 616      52.920  30.240  55.360  1.00  0.00           H
ATOM    538  CD2 TYR A 616      51.870  30.860  51.610  1.00  0.00           C
ATOM    539  HD2 TYR A 616      51.180  31.620  51.290  1.00  0.00           H
ATOM    540  CE2 TYR A 616      52.220  30.790  52.980  1.00  0.00           C
ATOM    541  HE2 TYR A 616      51.800  31.500  53.680  1.00  0.00           H
ATOM    542  C   TYR A 616      53.870  32.460  49.260  1.00  0.00           C
ATOM    543  O   TYR A 616      53.730  33.020  50.360  1.00  0.00           O
ATOM    544  N   CYS A 617      55.020  32.510  48.510  1.00  0.00           N
ATOM    545  HN  CYS A 617      55.140  31.990  47.680  1.00  0.00           H
ATOM    546  CA  CYS A 617      56.090  33.270  49.100  1.00  0.00           C
ATOM    547  HA  CYS A 617      56.180  33.000  50.150  1.00  0.00           H
ATOM    548  CB  CYS A 617      57.490  32.980  48.500  1.00  0.00           C
ATOM    549  HB1 CYS A 617      58.210  33.750  48.850  1.00  0.00           H
ATOM    550  HB2 CYS A 617      57.410  33.270  47.420  1.00  0.00           H
ATOM    551  SG  CYS A 617      58.240  31.330  48.750  1.00  0.00           S
ATOM    552  HG1 CYS A 617      57.140  30.620  48.480  1.00  0.00           H
ATOM    553  C   CYS A 617      55.910  34.730  49.030  1.00  0.00           C
ATOM    554  O   CYS A 617      56.220  35.370  49.980  1.00  0.00           O
ATOM    555  N   ALA A 618      55.390  35.200  47.870  1.00  0.00           N
ATOM    556  HN  ALA A 618      55.230  34.650  47.060  1.00  0.00           H
ATOM    557  CA  ALA A 618      55.120  36.620  47.740  1.00  0.00           C
ATOM    558  HA  ALA A 618      56.020  37.190  47.810  1.00  0.00           H
ATOM    559  CB  ALA A 618      54.480  36.820  46.400  1.00  0.00           C
ATOM    560  HB1 ALA A 618      53.460  36.410  46.190  1.00  0.00           H
ATOM    561  HB2 ALA A 618      55.150  36.410  45.630  1.00  0.00           H
ATOM    562  HB3 ALA A 618      54.440  37.910  46.240  1.00  0.00           H
ATOM    563  C   ALA A 618      54.090  37.260  48.670  1.00  0.00           C
ATOM    564  O   ALA A 618      54.200  38.470  49.010  1.00  0.00           O
ATOM    565  N   CYS A 619      53.040  36.500  49.070  1.00  0.00           N
ATOM    566  HN  CYS A 619      52.970  35.580  48.690  1.00  0.00           H
ATOM    567  CA  CYS A 619      51.840  37.100  49.730  1.00  0.00           C
ATOM    568  HA  CYS A 619      51.590  38.050  49.290  1.00  0.00           H
ATOM    569  CB  CYS A 619      50.650  36.130  49.680  1.00  0.00           C
ATOM    570  HB1 CYS A 619      49.860  36.620  50.310  1.00  0.00           H
ATOM    571  HB2 CYS A 619      50.750  35.090  50.070  1.00  0.00           H
ATOM    572  SG  CYS A 619      50.120  36.130  47.950  1.00  0.00           S
ATOM    573  HG1 CYS A 619      51.070  35.240  47.730  1.00  0.00           H
ATOM    574  C   CYS A 619      51.970  37.420  51.200  1.00  0.00           C
ATOM    575  O   CYS A 619      51.350  38.340  51.810  1.00  0.00           O
ATOM    576  N   MET A 620      52.840  36.640  51.840  1.00  0.00           N
ATOM    577  HN  MET A 620      53.380  35.890  51.460  1.00  0.00           H
ATOM    578  CA  MET A 620      53.200  36.650  53.290  1.00  0.00           C
ATOM    579  HA  MET A 620      52.320  36.330  53.830  1.00  0.00           H
ATOM    580  CB  MET A 620      54.150  35.480  53.540  1.00  0.00           C
ATOM    581  HB1 MET A 620      54.640  35.690  54.510  1.00  0.00           H
ATOM    582  HB2 MET A 620      54.890  35.480  52.720  1.00  0.00           H
ATOM    583  CG  MET A 620      53.460  34.120  53.480  1.00  0.00           C
ATOM    584  HG1 MET A 620      54.100  33.220  53.400  1.00  0.00           H
ATOM    585  HG2 MET A 620      52.930  33.950  52.520  1.00  0.00           H
ATOM    586  SD  MET A 620      52.470  33.740  54.970  1.00  0.00           S
ATOM    587  CE  MET A 620      53.870  33.390  56.040  1.00  0.00           C
ATOM    588  HE1 MET A 620      53.490  32.780  56.880  1.00  0.00           H
ATOM    589  HE2 MET A 620      54.420  34.240  56.490  1.00  0.00           H
ATOM    590  HE3 MET A 620      54.570  32.660  55.590  1.00  0.00           H
ATOM    591  C   MET A 620      53.730  37.960  53.850  1.00  0.00           C
ATOM    592  O   MET A 620      53.070  38.470  54.750  1.00  0.00           O
ATOM    593  N   SER A 621      54.940  38.480  53.410  1.00  0.00           N
ATOM    594  HN  SER A 621      55.460  37.970  52.750  1.00  0.00           H
ATOM    595  CA  SER A 621      55.470  39.740  53.840  1.00  0.00           C
ATOM    596  HA  SER A 621      55.770  39.470  54.840  1.00  0.00           H
ATOM    597  CB  SER A 621      56.830  40.000  53.190  1.00  0.00           C
ATOM    598  HB1 SER A 621      57.300  40.930  53.580  1.00  0.00           H
ATOM    599  HB2 SER A 621      56.740  40.090  52.090  1.00  0.00           H
ATOM    600  OG  SER A 621      57.800  38.960  53.400  1.00  0.00           O
ATOM    601  HG1 SER A 621      57.590  38.220  52.830  1.00  0.00           H
ATOM    602  C   SER A 621      54.620  41.040  53.800  1.00  0.00           C
ATOM    603  O   SER A 621      54.780  41.840  54.730  1.00  0.00           O
ATOM    604  N   PRO A 622      53.790  41.300  52.770  1.00  0.00           N
ATOM    605  CD  PRO A 622      53.870  40.770  51.470  1.00  0.00           C
ATOM    606  HD1 PRO A 622      53.690  39.670  51.400  1.00  0.00           H
ATOM    607  HD2 PRO A 622      54.780  41.140  50.950  1.00  0.00           H
ATOM    608  CA  PRO A 622      52.910  42.470  52.860  1.00  0.00           C
ATOM    609  HA  PRO A 622      53.480  43.290  53.280  1.00  0.00           H
ATOM    610  CB  PRO A 622      52.530  42.710  51.380  1.00  0.00           C
ATOM    611  HB1 PRO A 622      53.360  43.340  51.000  1.00  0.00           H
ATOM    612  HB2 PRO A 622      51.560  43.230  51.250  1.00  0.00           H
ATOM    613  CG  PRO A 622      52.640  41.320  50.750  1.00  0.00           C
ATOM    614  HG1 PRO A 622      51.680  40.790  50.970  1.00  0.00           H
ATOM    615  HG2 PRO A 622      52.730  41.140  49.660  1.00  0.00           H
ATOM    616  C   PRO A 622      51.810  42.280  53.790  1.00  0.00           C
ATOM    617  O   PRO A 622      51.470  43.170  54.510  1.00  0.00           O
ATOM    618  N   VAL A 623      51.150  41.130  53.780  1.00  0.00           N
ATOM    619  HN  VAL A 623      51.630  40.490  53.190  1.00  0.00           H
ATOM    620  CA  VAL A 623      50.080  40.730  54.640  1.00  0.00           C
ATOM    621  HA  VAL A 623      49.210  41.370  54.670  1.00  0.00           H
ATOM    622  CB  VAL A 623      49.450  39.380  54.290  1.00  0.00           C
ATOM    623  HB  VAL A 623      50.180  38.560  54.090  1.00  0.00           H
ATOM    624  CG1 VAL A 623      48.450  38.940  55.310  1.00  0.00           C
ATOM    625 HG11 VAL A 623      47.680  38.250  54.890  1.00  0.00           H
ATOM    626 HG12 VAL A 623      47.870  39.860  55.530  1.00  0.00           H
ATOM    627 HG13 VAL A 623      48.900  38.590  56.260  1.00  0.00           H
ATOM    628  CG2 VAL A 623      48.670  39.490  52.910  1.00  0.00           C
ATOM    629 HG21 VAL A 623      48.190  38.550  52.570  1.00  0.00           H
ATOM    630 HG22 VAL A 623      49.350  39.850  52.110  1.00  0.00           H
ATOM    631 HG23 VAL A 623      47.890  40.260  53.050  1.00  0.00           H
ATOM    632  C   VAL A 623      50.430  40.650  56.170  1.00  0.00           C
ATOM    633  O   VAL A 623      49.700  41.110  57.020  1.00  0.00           O
ATOM    634  N   ILE A 624      51.590  40.140  56.540  1.00  0.00           N
ATOM    635  HN  ILE A 624      52.200  39.690  55.890  1.00  0.00           H
ATOM    636  CA  ILE A 624      52.150  40.320  57.860  1.00  0.00           C
ATOM    637  HA  ILE A 624      51.460  40.170  58.670  1.00  0.00           H
ATOM    638  CB  ILE A 624      53.220  39.310  58.130  1.00  0.00           C
ATOM    639  HB  ILE A 624      53.980  39.430  57.320  1.00  0.00           H
ATOM    640  CG2 ILE A 624      53.860  39.610  59.510  1.00  0.00           C
ATOM    641 HG21 ILE A 624      53.160  39.440  60.360  1.00  0.00           H
ATOM    642 HG22 ILE A 624      54.330  40.600  59.650  1.00  0.00           H
ATOM    643 HG23 ILE A 624      54.690  38.890  59.610  1.00  0.00           H
ATOM    644  CG1 ILE A 624      52.740  37.790  58.160  1.00  0.00           C
ATOM    645 HG11 ILE A 624      51.780  37.640  57.620  1.00  0.00           H
ATOM    646 HG12 ILE A 624      52.530  37.390  59.170  1.00  0.00           H
ATOM    647  CD  ILE A 624      53.800  36.780  57.600  1.00  0.00           C
ATOM    648  HD1 ILE A 624      54.800  36.920  58.050  1.00  0.00           H
ATOM    649  HD2 ILE A 624      53.910  36.920  56.510  1.00  0.00           H
ATOM    650  HD3 ILE A 624      53.490  35.770  57.940  1.00  0.00           H
ATOM    651  C   ILE A 624      52.580  41.760  58.080  1.00  0.00           C
ATOM    652  O   ILE A 624      52.440  42.330  59.180  1.00  0.00           O
ATOM    653  N   THR A 625      53.060  42.490  57.100  1.00  0.00           N
ATOM    654  HN  THR A 625      53.220  42.020  56.230  1.00  0.00           H
ATOM    655  CA  THR A 625      53.370  43.940  57.210  1.00  0.00           C
ATOM    656  HA  THR A 625      54.080  43.970  58.030  1.00  0.00           H
ATOM    657  CB  THR A 625      54.160  44.510  56.060  1.00  0.00           C
ATOM    658  HB  THR A 625      53.690  44.280  55.090  1.00  0.00           H
ATOM    659  OG1 THR A 625      55.430  43.940  55.950  1.00  0.00           O
ATOM    660  HG1 THR A 625      55.320  43.070  55.560  1.00  0.00           H
ATOM    661  CG2 THR A 625      54.440  45.950  56.230  1.00  0.00           C
ATOM    662 HG21 THR A 625      55.050  46.350  55.400  1.00  0.00           H
ATOM    663 HG22 THR A 625      54.950  46.030  57.220  1.00  0.00           H
ATOM    664 HG23 THR A 625      53.640  46.710  56.350  1.00  0.00           H
ATOM    665  C   THR A 625      52.060  44.840  57.470  1.00  0.00           C
ATOM    666  O   THR A 625      52.020  45.760  58.300  1.00  0.00           O
ATOM    667  N   PHE A 626      50.880  44.550  56.800  1.00  0.00           N
ATOM    668  HN  PHE A 626      50.980  43.930  56.030  1.00  0.00           H
ATOM    669  CA  PHE A 626      49.600  45.160  57.080  1.00  0.00           C
ATOM    670  HA  PHE A 626      49.740  46.210  56.880  1.00  0.00           H
ATOM    671  CB  PHE A 626      48.660  44.550  55.980  1.00  0.00           C
ATOM    672  HB1 PHE A 626      48.550  43.450  56.120  1.00  0.00           H
ATOM    673  HB2 PHE A 626      49.070  44.740  54.970  1.00  0.00           H
ATOM    674  CG  PHE A 626      47.250  45.060  55.880  1.00  0.00           C
ATOM    675  CD1 PHE A 626      46.130  44.210  55.720  1.00  0.00           C
ATOM    676  HD1 PHE A 626      46.160  43.130  55.780  1.00  0.00           H
ATOM    677  CE1 PHE A 626      44.840  44.730  55.510  1.00  0.00           C
ATOM    678  HE1 PHE A 626      44.030  44.030  55.390  1.00  0.00           H
ATOM    679  CZ  PHE A 626      44.620  46.140  55.370  1.00  0.00           C
ATOM    680  HZ  PHE A 626      43.690  46.610  55.090  1.00  0.00           H
ATOM    681  CD2 PHE A 626      47.010  46.420  55.580  1.00  0.00           C
ATOM    682  HD2 PHE A 626      47.850  47.100  55.530  1.00  0.00           H
ATOM    683  CE2 PHE A 626      45.770  46.970  55.460  1.00  0.00           C
ATOM    684  HE2 PHE A 626      45.630  48.010  55.240  1.00  0.00           H
ATOM    685  C   PHE A 626      49.230  45.010  58.510  1.00  0.00           C
ATOM    686  O   PHE A 626      48.930  45.970  59.180  1.00  0.00           O
ATOM    687  N   GLY A 627      49.470  43.840  59.050  1.00  0.00           N
ATOM    688  HN  GLY A 627      49.740  43.120  58.410  1.00  0.00           H
ATOM    689  CA  GLY A 627      49.290  43.480  60.420  1.00  0.00           C
ATOM    690  HA1 GLY A 627      49.550  42.440  60.580  1.00  0.00           H
ATOM    691  HA2 GLY A 627      48.260  43.590  60.660  1.00  0.00           H
ATOM    692  C   GLY A 627      50.100  44.190  61.420  1.00  0.00           C
ATOM    693  O   GLY A 627      49.680  44.460  62.530  1.00  0.00           O
ATOM    694  N   GLY A 628      51.380  44.580  60.970  1.00  0.00           N
ATOM    695  HN  GLY A 628      51.690  44.300  60.070  1.00  0.00           H
ATOM    696  CA  GLY A 628      52.230  45.540  61.710  1.00  0.00           C
ATOM    697  HA1 GLY A 628      53.120  45.500  61.090  1.00  0.00           H
ATOM    698  HA2 GLY A 628      52.320  45.300  62.760  1.00  0.00           H
ATOM    699  C   GLY A 628      51.780  47.000  61.710  1.00  0.00           C
ATOM    700  O   GLY A 628      51.730  47.550  62.820  1.00  0.00           O
ATOM    701  N   LEU A 629      51.550  47.600  60.500  1.00  0.00           N
ATOM    702  HN  LEU A 629      51.630  47.060  59.660  1.00  0.00           H
ATOM    703  CA  LEU A 629      51.120  48.930  60.310  1.00  0.00           C
ATOM    704  HA  LEU A 629      51.810  49.410  60.970  1.00  0.00           H
ATOM    705  CB  LEU A 629      51.330  49.390  58.880  1.00  0.00           C
ATOM    706  HB1 LEU A 629      50.620  50.230  58.690  1.00  0.00           H
ATOM    707  HB2 LEU A 629      51.050  48.500  58.280  1.00  0.00           H
ATOM    708  CG  LEU A 629      52.780  49.880  58.520  1.00  0.00           C
ATOM    709  HG  LEU A 629      52.780  50.140  57.440  1.00  0.00           H
ATOM    710  CD1 LEU A 629      53.300  50.980  59.400  1.00  0.00           C
ATOM    711 HD11 LEU A 629      53.650  50.810  60.440  1.00  0.00           H
ATOM    712 HD12 LEU A 629      52.650  51.890  59.440  1.00  0.00           H
ATOM    713 HD13 LEU A 629      54.250  51.280  58.900  1.00  0.00           H
ATOM    714  CD2 LEU A 629      53.790  48.710  58.580  1.00  0.00           C
ATOM    715 HD21 LEU A 629      53.960  48.380  59.640  1.00  0.00           H
ATOM    716 HD22 LEU A 629      54.760  49.050  58.180  1.00  0.00           H
ATOM    717 HD23 LEU A 629      53.480  47.830  57.990  1.00  0.00           H
ATOM    718  C   LEU A 629      49.750  49.180  60.980  1.00  0.00           C
ATOM    719  O   LEU A 629      49.590  50.100  61.710  1.00  0.00           O
ATOM    720  N   LEU A 630      48.790  48.230  60.960  1.00  0.00           N
ATOM    721  HN  LEU A 630      48.920  47.430  60.370  1.00  0.00           H
ATOM    722  CA  LEU A 630      47.500  48.330  61.630  1.00  0.00           C
ATOM    723  HA  LEU A 630      47.100  49.320  61.440  1.00  0.00           H
ATOM    724  CB  LEU A 630      46.550  47.140  61.300  1.00  0.00           C
ATOM    725  HB1 LEU A 630      45.860  46.900  62.120  1.00  0.00           H
ATOM    726  HB2 LEU A 630      47.280  46.290  61.330  1.00  0.00           H
ATOM    727  CG  LEU A 630      45.840  47.290  59.930  1.00  0.00           C
ATOM    728  HG  LEU A 630      46.590  47.490  59.150  1.00  0.00           H
ATOM    729  CD1 LEU A 630      45.140  45.900  59.560  1.00  0.00           C
ATOM    730 HD11 LEU A 630      44.340  45.780  60.310  1.00  0.00           H
ATOM    731 HD12 LEU A 630      45.810  45.000  59.580  1.00  0.00           H
ATOM    732 HD13 LEU A 630      44.640  46.000  58.570  1.00  0.00           H
ATOM    733  CD2 LEU A 630      44.800  48.380  59.810  1.00  0.00           C
ATOM    734 HD21 LEU A 630      44.930  49.310  60.380  1.00  0.00           H
ATOM    735 HD22 LEU A 630      43.840  47.990  60.190  1.00  0.00           H
ATOM    736 HD23 LEU A 630      44.570  48.590  58.740  1.00  0.00           H
ATOM    737  C   LEU A 630      47.720  48.160  63.180  1.00  0.00           C
ATOM    738  O   LEU A 630      47.050  48.870  63.960  1.00  0.00           O
ATOM    739  N   GLY A 631      48.740  47.420  63.590  1.00  0.00           N
ATOM    740  HN  GLY A 631      49.330  47.050  62.880  1.00  0.00           H
ATOM    741  CA  GLY A 631      49.120  47.200  65.000  1.00  0.00           C
ATOM    742  HA1 GLY A 631      49.850  46.430  65.100  1.00  0.00           H
ATOM    743  HA2 GLY A 631      48.190  46.970  65.500  1.00  0.00           H
ATOM    744  C   GLY A 631      49.670  48.510  65.540  1.00  0.00           C
ATOM    745  O   GLY A 631      49.260  49.050  66.530  1.00  0.00           O
ATOM    746  N   GLU A 632      50.520  49.190  64.810  1.00  0.00           N
ATOM    747  HN  GLU A 632      50.920  48.750  64.000  1.00  0.00           H
ATOM    748  CA  GLU A 632      50.960  50.550  65.110  1.00  0.00           C
ATOM    749  HA  GLU A 632      51.410  50.610  66.090  1.00  0.00           H
ATOM    750  CB  GLU A 632      52.020  51.090  64.140  1.00  0.00           C
ATOM    751  HB1 GLU A 632      52.470  52.090  64.340  1.00  0.00           H
ATOM    752  HB2 GLU A 632      51.520  51.200  63.150  1.00  0.00           H
ATOM    753  CG  GLU A 632      53.240  50.250  63.970  1.00  0.00           C
ATOM    754  HG1 GLU A 632      53.910  50.770  63.250  1.00  0.00           H
ATOM    755  HG2 GLU A 632      53.140  49.210  63.590  1.00  0.00           H
ATOM    756  CD  GLU A 632      53.970  50.210  65.250  1.00  0.00           C
ATOM    757  OE1 GLU A 632      54.300  49.080  65.680  1.00  0.00           O
ATOM    758  OE2 GLU A 632      54.140  51.210  66.010  1.00  0.00           O
ATOM    759  C   GLU A 632      49.840  51.590  65.110  1.00  0.00           C
ATOM    760  O   GLU A 632      49.790  52.480  65.970  1.00  0.00           O
ATOM    761  N   ALA A 633      49.000  51.550  64.150  1.00  0.00           N
ATOM    762  HN  ALA A 633      49.200  50.820  63.500  1.00  0.00           H
ATOM    763  CA  ALA A 633      47.860  52.450  64.120  1.00  0.00           C
ATOM    764  HA  ALA A 633      48.300  53.430  64.180  1.00  0.00           H
ATOM    765  CB  ALA A 633      47.070  52.280  62.850  1.00  0.00           C
ATOM    766  HB1 ALA A 633      46.390  53.120  62.620  1.00  0.00           H
ATOM    767  HB2 ALA A 633      46.470  51.340  62.790  1.00  0.00           H
ATOM    768  HB3 ALA A 633      47.790  52.410  62.020  1.00  0.00           H
ATOM    769  C   ALA A 633      46.970  52.260  65.290  1.00  0.00           C
ATOM    770  O   ALA A 633      46.500  53.120  66.020  1.00  0.00           O
ATOM    771  N   THR A 634      46.580  51.010  65.600  1.00  0.00           N
ATOM    772  HN  THR A 634      46.810  50.160  65.130  1.00  0.00           H
ATOM    773  CA  THR A 634      45.480  50.700  66.540  1.00  0.00           C
ATOM    774  HA  THR A 634      45.010  51.650  66.760  1.00  0.00           H
ATOM    775  CB  THR A 634      44.440  49.780  66.030  1.00  0.00           C
ATOM    776  HB  THR A 634      43.640  49.840  66.800  1.00  0.00           H
ATOM    777  OG1 THR A 634      44.900  48.370  65.960  1.00  0.00           O
ATOM    778  HG1 THR A 634      45.310  48.370  65.090  1.00  0.00           H
ATOM    779  CG2 THR A 634      43.880  50.280  64.680  1.00  0.00           C
ATOM    780 HG21 THR A 634      44.610  50.310  63.850  1.00  0.00           H
ATOM    781 HG22 THR A 634      43.560  51.340  64.840  1.00  0.00           H
ATOM    782 HG23 THR A 634      43.020  49.670  64.360  1.00  0.00           H
ATOM    783  C   THR A 634      46.000  50.260  67.850  1.00  0.00           C
ATOM    784  O   THR A 634      45.210  49.930  68.720  1.00  0.00           O
ATOM    785  N   GLU A 635      47.360  50.320  68.120  1.00  0.00           N
ATOM    786  HN  GLU A 635      48.030  50.460  67.390  1.00  0.00           H
ATOM    787  CA  GLU A 635      48.010  49.800  69.370  1.00  0.00           C
ATOM    788  HA  GLU A 635      49.010  49.750  68.970  1.00  0.00           H
ATOM    789  CB  GLU A 635      47.740  50.760  70.600  1.00  0.00           C
ATOM    790  HB1 GLU A 635      48.340  50.360  71.460  1.00  0.00           H
ATOM    791  HB2 GLU A 635      46.660  50.790  70.820  1.00  0.00           H
ATOM    792  CG  GLU A 635      48.160  52.340  70.390  1.00  0.00           C
ATOM    793  HG1 GLU A 635      47.740  52.600  69.400  1.00  0.00           H
ATOM    794  HG2 GLU A 635      49.260  52.440  70.550  1.00  0.00           H
ATOM    795  CD  GLU A 635      47.510  53.230  71.460  1.00  0.00           C
ATOM    796  OE1 GLU A 635      47.320  52.720  72.590  1.00  0.00           O
ATOM    797  OE2 GLU A 635      47.040  54.340  71.120  1.00  0.00           O
ATOM    798  C   GLU A 635      47.560  48.400  69.670  1.00  0.00           C
ATOM    799  O   GLU A 635      47.300  48.080  70.830  1.00  0.00           O
ATOM    800  N   GLY A 636      47.380  47.500  68.620  1.00  0.00           N
ATOM    801  HN  GLY A 636      47.710  47.790  67.730  1.00  0.00           H
ATOM    802  CA  GLY A 636      47.300  46.130  68.830  1.00  0.00           C
ATOM    803  HA1 GLY A 636      47.820  45.750  69.710  1.00  0.00           H
ATOM    804  HA2 GLY A 636      47.520  45.530  67.970  1.00  0.00           H
ATOM    805  C   GLY A 636      45.820  45.550  69.040  1.00  0.00           C
ATOM    806  O   GLY A 636      45.570  44.570  69.780  1.00  0.00           O
ATOM    807  N   ARG A 637      44.770  46.170  68.410  1.00  0.00           N
ATOM    808  HN  ARG A 637      44.920  46.920  67.770  1.00  0.00           H
ATOM    809  CA  ARG A 637      43.420  45.570  68.430  1.00  0.00           C
ATOM    810  HA  ARG A 637      43.280  45.220  69.450  1.00  0.00           H
ATOM    811  CB  ARG A 637      42.250  46.510  68.070  1.00  0.00           C
ATOM    812  HB1 ARG A 637      41.260  46.050  68.250  1.00  0.00           H
ATOM    813  HB2 ARG A 637      42.370  46.810  67.000  1.00  0.00           H
ATOM    814  CG  ARG A 637      42.190  47.830  68.840  1.00  0.00           C
ATOM    815  HG1 ARG A 637      41.350  48.410  68.390  1.00  0.00           H
ATOM    816  HG2 ARG A 637      43.170  48.270  68.590  1.00  0.00           H
ATOM    817  CD  ARG A 637      42.020  47.640  70.330  1.00  0.00           C
ATOM    818  HD1 ARG A 637      42.900  47.250  70.870  1.00  0.00           H
ATOM    819  HD2 ARG A 637      41.180  46.940  70.510  1.00  0.00           H
ATOM    820  NE  ARG A 637      41.670  48.920  70.920  1.00  0.00           N
ATOM    821  HE  ARG A 637      40.690  49.100  71.050  1.00  0.00           H
ATOM    822  CZ  ARG A 637      42.560  49.700  71.630  1.00  0.00           C
ATOM    823  NH1 ARG A 637      42.050  50.720  72.390  1.00  0.00           N
ATOM    824 HH11 ARG A 637      41.090  50.640  72.620  1.00  0.00           H
ATOM    825 HH12 ARG A 637      42.650  51.070  73.110  1.00  0.00           H
ATOM    826  NH2 ARG A 637      43.840  49.620  71.550  1.00  0.00           N
ATOM    827 HH21 ARG A 637      44.080  49.260  70.650  1.00  0.00           H
ATOM    828 HH22 ARG A 637      44.430  50.230  72.070  1.00  0.00           H
ATOM    829  C   ARG A 637      43.230  44.450  67.370  1.00  0.00           C
ATOM    830  O   ARG A 637      42.570  43.520  67.670  1.00  0.00           O
ATOM    831  N   ILE A 638      43.720  44.660  66.110  1.00  0.00           N
ATOM    832  HN  ILE A 638      44.060  45.570  65.870  1.00  0.00           H
ATOM    833  CA  ILE A 638      43.930  43.710  65.020  1.00  0.00           C
ATOM    834  HA  ILE A 638      43.930  42.720  65.460  1.00  0.00           H
ATOM    835  CB  ILE A 638      42.910  43.870  63.910  1.00  0.00           C
ATOM    836  HB  ILE A 638      43.160  43.300  62.990  1.00  0.00           H
ATOM    837  CG2 ILE A 638      41.570  43.210  64.250  1.00  0.00           C
ATOM    838 HG21 ILE A 638      40.910  43.910  64.820  1.00  0.00           H
ATOM    839 HG22 ILE A 638      41.770  42.390  64.970  1.00  0.00           H
ATOM    840 HG23 ILE A 638      40.980  42.820  63.390  1.00  0.00           H
ATOM    841  CG1 ILE A 638      42.670  45.350  63.620  1.00  0.00           C
ATOM    842 HG11 ILE A 638      43.590  45.970  63.600  1.00  0.00           H
ATOM    843 HG12 ILE A 638      41.950  45.890  64.290  1.00  0.00           H
ATOM    844  CD  ILE A 638      42.110  45.550  62.150  1.00  0.00           C
ATOM    845  HD1 ILE A 638      42.830  45.050  61.460  1.00  0.00           H
ATOM    846  HD2 ILE A 638      41.940  46.580  61.800  1.00  0.00           H
ATOM    847  HD3 ILE A 638      41.110  45.080  62.050  1.00  0.00           H
ATOM    848  C   ILE A 638      45.330  43.860  64.440  1.00  0.00           C
ATOM    849  O   ILE A 638      45.800  45.000  64.220  1.00  0.00           O
ATOM    850  N   SER A 639      45.950  42.720  64.210  1.00  0.00           N
ATOM    851  HN  SER A 639      45.500  41.850  64.380  1.00  0.00           H
ATOM    852  CA  SER A 639      47.290  42.710  63.650  1.00  0.00           C
ATOM    853  HA  SER A 639      47.600  43.570  63.070  1.00  0.00           H
ATOM    854  CB  SER A 639      48.240  42.720  64.910  1.00  0.00           C
ATOM    855  HB1 SER A 639      48.060  41.800  65.510  1.00  0.00           H
ATOM    856  HB2 SER A 639      48.000  43.640  65.470  1.00  0.00           H
ATOM    857  OG  SER A 639      49.630  42.740  64.600  1.00  0.00           O
ATOM    858  HG1 SER A 639      49.820  43.570  64.160  1.00  0.00           H
ATOM    859  C   SER A 639      47.480  41.590  62.620  1.00  0.00           C
ATOM    860  O   SER A 639      46.680  41.430  61.660  1.00  0.00           O
ATOM    861  N   ALA A 640      48.560  40.810  62.730  1.00  0.00           N
ATOM    862  HN  ALA A 640      49.190  41.010  63.490  1.00  0.00           H
ATOM    863  CA  ALA A 640      49.180  39.870  61.870  1.00  0.00           C
ATOM    864  HA  ALA A 640      49.340  40.380  60.920  1.00  0.00           H
ATOM    865  CB  ALA A 640      50.460  39.510  62.670  1.00  0.00           C
ATOM    866  HB1 ALA A 640      51.140  38.830  62.110  1.00  0.00           H
ATOM    867  HB2 ALA A 640      50.150  38.860  63.510  1.00  0.00           H
ATOM    868  HB3 ALA A 640      50.990  40.440  62.980  1.00  0.00           H
ATOM    869  C   ALA A 640      48.380  38.590  61.620  1.00  0.00           C
ATOM    870  O   ALA A 640      48.140  38.150  60.490  1.00  0.00           O
ATOM    871  N   ILE A 641      47.790  38.060  62.760  1.00  0.00           N
ATOM    872  HN  ILE A 641      47.810  38.470  63.660  1.00  0.00           H
ATOM    873  CA  ILE A 641      46.880  36.930  62.610  1.00  0.00           C
ATOM    874  HA  ILE A 641      47.430  36.220  62.010  1.00  0.00           H
ATOM    875  CB  ILE A 641      46.590  36.300  64.030  1.00  0.00           C
ATOM    876  HB  ILE A 641      46.350  37.150  64.700  1.00  0.00           H
ATOM    877  CG2 ILE A 641      45.470  35.310  64.020  1.00  0.00           C
ATOM    878 HG21 ILE A 641      45.630  34.550  63.240  1.00  0.00           H
ATOM    879 HG22 ILE A 641      44.490  35.830  63.900  1.00  0.00           H
ATOM    880 HG23 ILE A 641      45.440  34.800  65.010  1.00  0.00           H
ATOM    881  CG1 ILE A 641      47.860  35.750  64.710  1.00  0.00           C
ATOM    882 HG11 ILE A 641      47.570  35.330  65.700  1.00  0.00           H
ATOM    883 HG12 ILE A 641      48.560  36.590  64.970  1.00  0.00           H
ATOM    884  CD  ILE A 641      48.470  34.520  63.970  1.00  0.00           C
ATOM    885  HD1 ILE A 641      47.790  33.660  63.860  1.00  0.00           H
ATOM    886  HD2 ILE A 641      49.230  34.060  64.630  1.00  0.00           H
ATOM    887  HD3 ILE A 641      48.780  34.690  62.930  1.00  0.00           H
ATOM    888  C   ILE A 641      45.610  37.210  61.890  1.00  0.00           C
ATOM    889  O   ILE A 641      45.190  36.400  61.050  1.00  0.00           O
ATOM    890  N   GLU A 642      44.870  38.340  62.120  1.00  0.00           N
ATOM    891  HN  GLU A 642      45.100  39.050  62.790  1.00  0.00           H
ATOM    892  CA  GLU A 642      43.610  38.620  61.520  1.00  0.00           C
ATOM    893  HA  GLU A 642      42.990  37.770  61.700  1.00  0.00           H
ATOM    894  CB  GLU A 642      42.940  39.850  62.280  1.00  0.00           C
ATOM    895  HB1 GLU A 642      41.940  39.800  61.820  1.00  0.00           H
ATOM    896  HB2 GLU A 642      43.520  40.770  62.070  1.00  0.00           H
ATOM    897  CG  GLU A 642      42.660  39.630  63.780  1.00  0.00           C
ATOM    898  HG1 GLU A 642      42.350  38.590  63.990  1.00  0.00           H
ATOM    899  HG2 GLU A 642      41.750  40.230  64.000  1.00  0.00           H
ATOM    900  CD  GLU A 642      43.680  40.120  64.800  1.00  0.00           C
ATOM    901  OE1 GLU A 642      43.370  40.290  65.970  1.00  0.00           O
ATOM    902  OE2 GLU A 642      44.840  40.210  64.380  1.00  0.00           O
ATOM    903  C   GLU A 642      43.800  38.950  60.060  1.00  0.00           C
ATOM    904  O   GLU A 642      43.000  38.730  59.180  1.00  0.00           O
ATOM    905  N   SER A 643      45.030  39.480  59.840  1.00  0.00           N
ATOM    906  HN  SER A 643      45.670  39.630  60.590  1.00  0.00           H
ATOM    907  CA  SER A 643      45.430  39.790  58.420  1.00  0.00           C
ATOM    908  HA  SER A 643      44.640  40.400  58.020  1.00  0.00           H
ATOM    909  CB  SER A 643      46.700  40.660  58.390  1.00  0.00           C
ATOM    910  HB1 SER A 643      47.090  40.980  57.400  1.00  0.00           H
ATOM    911  HB2 SER A 643      47.540  40.130  58.880  1.00  0.00           H
ATOM    912  OG  SER A 643      46.470  41.900  59.020  1.00  0.00           O
ATOM    913  HG1 SER A 643      46.420  41.790  59.980  1.00  0.00           H
ATOM    914  C   SER A 643      45.590  38.510  57.640  1.00  0.00           C
ATOM    915  O   SER A 643      45.270  38.450  56.500  1.00  0.00           O
ATOM    916  N   LEU A 644      46.320  37.530  58.280  1.00  0.00           N
ATOM    917  HN  LEU A 644      46.830  37.660  59.130  1.00  0.00           H
ATOM    918  CA  LEU A 644      46.500  36.190  57.630  1.00  0.00           C
ATOM    919  HA  LEU A 644      46.840  36.380  56.620  1.00  0.00           H
ATOM    920  CB  LEU A 644      47.620  35.450  58.400  1.00  0.00           C
ATOM    921  HB1 LEU A 644      47.520  34.380  58.160  1.00  0.00           H
ATOM    922  HB2 LEU A 644      47.410  35.530  59.490  1.00  0.00           H
ATOM    923  CG  LEU A 644      49.130  35.840  58.150  1.00  0.00           C
ATOM    924  HG  LEU A 644      49.270  36.920  58.390  1.00  0.00           H
ATOM    925  CD1 LEU A 644      49.980  35.150  59.230  1.00  0.00           C
ATOM    926 HD11 LEU A 644      49.650  35.290  60.280  1.00  0.00           H
ATOM    927 HD12 LEU A 644      51.020  35.510  59.160  1.00  0.00           H
ATOM    928 HD13 LEU A 644      50.060  34.050  59.090  1.00  0.00           H
ATOM    929  CD2 LEU A 644      49.520  35.740  56.660  1.00  0.00           C
ATOM    930 HD21 LEU A 644      49.490  34.700  56.280  1.00  0.00           H
ATOM    931 HD22 LEU A 644      50.510  36.220  56.650  1.00  0.00           H
ATOM    932 HD23 LEU A 644      48.970  36.280  55.860  1.00  0.00           H
ATOM    933  C   LEU A 644      45.280  35.470  57.540  1.00  0.00           C
ATOM    934  O   LEU A 644      44.970  34.960  56.430  1.00  0.00           O
ATOM    935  N   PHE A 645      44.480  35.390  58.620  1.00  0.00           N
ATOM    936  HN  PHE A 645      44.730  35.910  59.430  1.00  0.00           H
ATOM    937  CA  PHE A 645      43.200  34.580  58.690  1.00  0.00           C
ATOM    938  HA  PHE A 645      43.430  33.570  58.390  1.00  0.00           H
ATOM    939  CB  PHE A 645      42.590  34.750  60.070  1.00  0.00           C
ATOM    940  HB1 PHE A 645      42.410  35.830  60.240  1.00  0.00           H
ATOM    941  HB2 PHE A 645      43.400  34.550  60.800  1.00  0.00           H
ATOM    942  CG  PHE A 645      41.380  33.950  60.350  1.00  0.00           C
ATOM    943  CD1 PHE A 645      40.760  34.250  61.610  1.00  0.00           C
ATOM    944  HD1 PHE A 645      41.130  35.030  62.260  1.00  0.00           H
ATOM    945  CE1 PHE A 645      39.600  33.550  62.070  1.00  0.00           C
ATOM    946  HE1 PHE A 645      39.130  33.750  63.030  1.00  0.00           H
ATOM    947  CZ  PHE A 645      39.130  32.500  61.360  1.00  0.00           C
ATOM    948  HZ  PHE A 645      38.200  32.050  61.670  1.00  0.00           H
ATOM    949  CD2 PHE A 645      40.790  32.890  59.640  1.00  0.00           C
ATOM    950  HD2 PHE A 645      41.270  32.690  58.700  1.00  0.00           H
ATOM    951  CE2 PHE A 645      39.660  32.160  60.180  1.00  0.00           C
ATOM    952  HE2 PHE A 645      39.190  31.360  59.640  1.00  0.00           H
ATOM    953  C   PHE A 645      42.240  35.220  57.640  1.00  0.00           C
ATOM    954  O   PHE A 645      41.620  34.520  56.880  1.00  0.00           O
ATOM    955  N   GLY A 646      42.180  36.570  57.540  1.00  0.00           N
ATOM    956  HN  GLY A 646      42.680  37.060  58.250  1.00  0.00           H
ATOM    957  CA  GLY A 646      41.460  37.320  56.470  1.00  0.00           C
ATOM    958  HA1 GLY A 646      41.530  38.370  56.670  1.00  0.00           H
ATOM    959  HA2 GLY A 646      40.450  36.950  56.370  1.00  0.00           H
ATOM    960  C   GLY A 646      41.820  37.200  55.060  1.00  0.00           C
ATOM    961  O   GLY A 646      40.960  37.010  54.170  1.00  0.00           O
ATOM    962  N   ALA A 647      43.090  37.290  54.700  1.00  0.00           N
ATOM    963  HN  ALA A 647      43.700  37.440  55.480  1.00  0.00           H
ATOM    964  CA  ALA A 647      43.580  37.200  53.300  1.00  0.00           C
ATOM    965  HA  ALA A 647      43.030  37.900  52.680  1.00  0.00           H
ATOM    966  CB  ALA A 647      45.130  37.450  53.080  1.00  0.00           C
ATOM    967  HB1 ALA A 647      45.400  38.330  53.710  1.00  0.00           H
ATOM    968  HB2 ALA A 647      45.190  37.570  51.970  1.00  0.00           H
ATOM    969  HB3 ALA A 647      45.700  36.560  53.430  1.00  0.00           H
ATOM    970  C   ALA A 647      43.240  35.820  52.640  1.00  0.00           C
ATOM    971  O   ALA A 647      42.750  35.850  51.540  1.00  0.00           O
ATOM    972  N   SER A 648      43.340  34.860  53.510  1.00  0.00           N
ATOM    973  HN  SER A 648      43.750  35.080  54.400  1.00  0.00           H
ATOM    974  CA  SER A 648      42.820  33.550  53.270  1.00  0.00           C
ATOM    975  HA  SER A 648      43.190  33.320  52.280  1.00  0.00           H
ATOM    976  CB  SER A 648      43.410  32.580  54.270  1.00  0.00           C
ATOM    977  HB1 SER A 648      44.490  32.480  54.000  1.00  0.00           H
ATOM    978  HB2 SER A 648      42.990  31.550  54.120  1.00  0.00           H
ATOM    979  OG  SER A 648      43.350  32.940  55.640  1.00  0.00           O
ATOM    980  HG1 SER A 648      44.030  33.560  55.920  1.00  0.00           H
ATOM    981  C   SER A 648      41.360  33.340  53.220  1.00  0.00           C
ATOM    982  O   SER A 648      40.910  32.760  52.210  1.00  0.00           O
ATOM    983  N   LEU A 649      40.660  33.800  54.280  1.00  0.00           N
ATOM    984  HN  LEU A 649      41.190  34.210  55.020  1.00  0.00           H
ATOM    985  CA  LEU A 649      39.180  33.710  54.460  1.00  0.00           C
ATOM    986  HA  LEU A 649      39.010  32.640  54.430  1.00  0.00           H
ATOM    987  CB  LEU A 649      38.780  34.180  55.870  1.00  0.00           C
ATOM    988  HB1 LEU A 649      39.080  35.250  55.950  1.00  0.00           H
ATOM    989  HB2 LEU A 649      39.240  33.550  56.670  1.00  0.00           H
ATOM    990  CG  LEU A 649      37.190  34.220  56.150  1.00  0.00           C
ATOM    991  HG  LEU A 649      36.710  34.920  55.440  1.00  0.00           H
ATOM    992  CD1 LEU A 649      36.340  32.950  56.050  1.00  0.00           C
ATOM    993 HD11 LEU A 649      35.250  33.170  56.140  1.00  0.00           H
ATOM    994 HD12 LEU A 649      36.640  32.220  56.850  1.00  0.00           H
ATOM    995 HD13 LEU A 649      36.470  32.610  55.010  1.00  0.00           H
ATOM    996  CD2 LEU A 649      36.990  34.940  57.580  1.00  0.00           C
ATOM    997 HD21 LEU A 649      37.490  34.270  58.290  1.00  0.00           H
ATOM    998 HD22 LEU A 649      35.910  34.940  57.880  1.00  0.00           H
ATOM    999 HD23 LEU A 649      37.420  35.960  57.610  1.00  0.00           H
ATOM   1000  C   LEU A 649      38.420  34.320  53.370  1.00  0.00           C
ATOM   1001  O   LEU A 649      37.470  33.840  52.770  1.00  0.00           O
ATOM   1002  N   THR A 650      38.860  35.530  52.920  1.00  0.00           N
ATOM   1003  HN  THR A 650      39.550  36.040  53.440  1.00  0.00           H
ATOM   1004  CA  THR A 650      38.260  36.200  51.790  1.00  0.00           C
ATOM   1005  HA  THR A 650      37.220  36.440  51.980  1.00  0.00           H
ATOM   1006  CB  THR A 650      38.910  37.550  51.440  1.00  0.00           C
ATOM   1007  HB  THR A 650      39.980  37.290  51.340  1.00  0.00           H
ATOM   1008  OG1 THR A 650      38.750  38.420  52.510  1.00  0.00           O
ATOM   1009  HG1 THR A 650      39.300  38.140  53.230  1.00  0.00           H
ATOM   1010  CG2 THR A 650      38.220  38.290  50.230  1.00  0.00           C
ATOM   1011 HG21 THR A 650      37.190  38.580  50.530  1.00  0.00           H
ATOM   1012 HG22 THR A 650      38.270  37.590  49.350  1.00  0.00           H
ATOM   1013 HG23 THR A 650      38.690  39.260  49.980  1.00  0.00           H
ATOM   1014  C   THR A 650      38.410  35.320  50.580  1.00  0.00           C
ATOM   1015  O   THR A 650      37.410  35.070  49.840  1.00  0.00           O
ATOM   1016  N   GLY A 651      39.680  34.820  50.400  1.00  0.00           N
ATOM   1017  HN  GLY A 651      40.430  35.010  51.030  1.00  0.00           H
ATOM   1018  CA  GLY A 651      40.140  34.270  49.210  1.00  0.00           C
ATOM   1019  HA1 GLY A 651      41.210  34.210  49.350  1.00  0.00           H
ATOM   1020  HA2 GLY A 651      39.830  34.920  48.400  1.00  0.00           H
ATOM   1021  C   GLY A 651      39.580  33.020  48.690  1.00  0.00           C
ATOM   1022  O   GLY A 651      39.260  32.920  47.500  1.00  0.00           O
ATOM   1023  N   ILE A 652      39.440  32.090  49.580  1.00  0.00           N
ATOM   1024  HN  ILE A 652      39.730  32.230  50.510  1.00  0.00           H
ATOM   1025  CA  ILE A 652      38.760  30.840  49.290  1.00  0.00           C
ATOM   1026  HA  ILE A 652      39.300  30.300  48.540  1.00  0.00           H
ATOM   1027  CB  ILE A 652      38.840  29.960  50.510  1.00  0.00           C
ATOM   1028  HB  ILE A 652      38.430  30.600  51.310  1.00  0.00           H
ATOM   1029  CG2 ILE A 652      37.850  28.840  50.400  1.00  0.00           C
ATOM   1030 HG21 ILE A 652      36.790  29.160  50.540  1.00  0.00           H
ATOM   1031 HG22 ILE A 652      38.130  28.110  51.190  1.00  0.00           H
ATOM   1032 HG23 ILE A 652      37.930  28.280  49.440  1.00  0.00           H
ATOM   1033  CG1 ILE A 652      40.300  29.570  50.770  1.00  0.00           C
ATOM   1034 HG11 ILE A 652      40.920  30.490  50.750  1.00  0.00           H
ATOM   1035 HG12 ILE A 652      40.610  28.930  49.920  1.00  0.00           H
ATOM   1036  CD  ILE A 652      40.710  28.800  52.110  1.00  0.00           C
ATOM   1037  HD1 ILE A 652      41.710  28.330  52.060  1.00  0.00           H
ATOM   1038  HD2 ILE A 652      39.980  28.050  52.480  1.00  0.00           H
ATOM   1039  HD3 ILE A 652      40.790  29.640  52.830  1.00  0.00           H
ATOM   1040  C   ILE A 652      37.340  30.950  48.770  1.00  0.00           C
ATOM   1041  O   ILE A 652      37.000  30.500  47.690  1.00  0.00           O
ATOM   1042  N   ALA A 653      36.430  31.680  49.410  1.00  0.00           N
ATOM   1043  HN  ALA A 653      36.700  32.200  50.210  1.00  0.00           H
ATOM   1044  CA  ALA A 653      35.150  32.010  48.900  1.00  0.00           C
ATOM   1045  HA  ALA A 653      34.550  31.160  48.610  1.00  0.00           H
ATOM   1046  CB  ALA A 653      34.540  32.770  50.060  1.00  0.00           C
ATOM   1047  HB1 ALA A 653      34.660  32.130  50.960  1.00  0.00           H
ATOM   1048  HB2 ALA A 653      33.460  32.990  49.910  1.00  0.00           H
ATOM   1049  HB3 ALA A 653      35.110  33.720  50.180  1.00  0.00           H
ATOM   1050  C   ALA A 653      35.080  32.900  47.590  1.00  0.00           C
ATOM   1051  O   ALA A 653      34.400  32.600  46.590  1.00  0.00           O
ATOM   1052  N   TYR A 654      35.960  33.930  47.590  1.00  0.00           N
ATOM   1053  HN  TYR A 654      36.550  33.950  48.400  1.00  0.00           H
ATOM   1054  CA  TYR A 654      36.230  34.810  46.420  1.00  0.00           C
ATOM   1055  HA  TYR A 654      35.290  35.240  46.110  1.00  0.00           H
ATOM   1056  CB  TYR A 654      37.220  35.990  46.720  1.00  0.00           C
ATOM   1057  HB1 TYR A 654      38.230  35.550  46.880  1.00  0.00           H
ATOM   1058  HB2 TYR A 654      36.970  36.640  47.580  1.00  0.00           H
ATOM   1059  CG  TYR A 654      37.450  36.860  45.440  1.00  0.00           C
ATOM   1060  CD1 TYR A 654      38.570  36.730  44.560  1.00  0.00           C
ATOM   1061  HD1 TYR A 654      39.280  35.990  44.900  1.00  0.00           H
ATOM   1062  CE1 TYR A 654      38.760  37.490  43.420  1.00  0.00           C
ATOM   1063  HE1 TYR A 654      39.650  37.340  42.840  1.00  0.00           H
ATOM   1064  CZ  TYR A 654      37.820  38.520  43.110  1.00  0.00           C
ATOM   1065  OH  TYR A 654      38.020  39.450  42.120  1.00  0.00           O
ATOM   1066  HH  TYR A 654      38.820  39.180  41.670  1.00  0.00           H
ATOM   1067  CD2 TYR A 654      36.630  37.880  45.140  1.00  0.00           C
ATOM   1068  HD2 TYR A 654      35.920  38.170  45.910  1.00  0.00           H
ATOM   1069  CE2 TYR A 654      36.690  38.630  43.960  1.00  0.00           C
ATOM   1070  HE2 TYR A 654      36.040  39.460  43.750  1.00  0.00           H
ATOM   1071  C   TYR A 654      36.620  34.030  45.160  1.00  0.00           C
ATOM   1072  O   TYR A 654      36.100  34.110  44.070  1.00  0.00           O
ATOM   1073  N   SER A 655      37.690  33.210  45.270  1.00  0.00           N
ATOM   1074  HN  SER A 655      38.060  33.150  46.190  1.00  0.00           H
ATOM   1075  CA  SER A 655      38.200  32.320  44.250  1.00  0.00           C
ATOM   1076  HA  SER A 655      38.390  32.930  43.370  1.00  0.00           H
ATOM   1077  CB  SER A 655      39.590  31.690  44.640  1.00  0.00           C
ATOM   1078  HB1 SER A 655      40.410  32.420  44.750  1.00  0.00           H
ATOM   1079  HB2 SER A 655      39.920  31.080  43.770  1.00  0.00           H
ATOM   1080  OG  SER A 655      39.410  30.850  45.790  1.00  0.00           O
ATOM   1081  HG1 SER A 655      39.580  31.370  46.570  1.00  0.00           H
ATOM   1082  C   SER A 655      37.230  31.210  43.820  1.00  0.00           C
ATOM   1083  O   SER A 655      37.140  31.010  42.610  1.00  0.00           O
ATOM   1084  N   LEU A 656      36.470  30.550  44.710  1.00  0.00           N
ATOM   1085  HN  LEU A 656      36.680  30.830  45.640  1.00  0.00           H
ATOM   1086  CA  LEU A 656      35.590  29.430  44.640  1.00  0.00           C
ATOM   1087  HA  LEU A 656      36.100  28.660  44.080  1.00  0.00           H
ATOM   1088  CB  LEU A 656      35.460  28.770  46.020  1.00  0.00           C
ATOM   1089  HB1 LEU A 656      34.980  29.470  46.730  1.00  0.00           H
ATOM   1090  HB2 LEU A 656      36.450  28.570  46.480  1.00  0.00           H
ATOM   1091  CG  LEU A 656      34.590  27.490  46.080  1.00  0.00           C
ATOM   1092  HG  LEU A 656      33.560  27.650  45.700  1.00  0.00           H
ATOM   1093  CD1 LEU A 656      35.090  26.340  45.220  1.00  0.00           C
ATOM   1094 HD11 LEU A 656      34.510  25.400  45.210  1.00  0.00           H
ATOM   1095 HD12 LEU A 656      36.080  25.970  45.560  1.00  0.00           H
ATOM   1096 HD13 LEU A 656      35.300  26.680  44.190  1.00  0.00           H
ATOM   1097  CD2 LEU A 656      34.440  27.150  47.540  1.00  0.00           C
ATOM   1098 HD21 LEU A 656      33.790  26.270  47.750  1.00  0.00           H
ATOM   1099 HD22 LEU A 656      34.080  27.990  48.180  1.00  0.00           H
ATOM   1100 HD23 LEU A 656      35.440  26.910  47.950  1.00  0.00           H
ATOM   1101  C   LEU A 656      34.280  29.750  43.960  1.00  0.00           C
ATOM   1102  O   LEU A 656      34.000  29.090  42.940  1.00  0.00           O
ATOM   1103  N   PHE A 657      33.630  30.860  44.240  1.00  0.00           N
ATOM   1104  HN  PHE A 657      33.760  31.280  45.140  1.00  0.00           H
ATOM   1105  CA  PHE A 657      32.560  31.370  43.430  1.00  0.00           C
ATOM   1106  HA  PHE A 657      31.990  30.600  42.930  1.00  0.00           H
ATOM   1107  CB  PHE A 657      31.600  32.260  44.320  1.00  0.00           C
ATOM   1108  HB1 PHE A 657      30.860  32.850  43.730  1.00  0.00           H
ATOM   1109  HB2 PHE A 657      32.170  33.040  44.860  1.00  0.00           H
ATOM   1110  CG  PHE A 657      30.850  31.360  45.240  1.00  0.00           C
ATOM   1111  CD1 PHE A 657      31.440  31.010  46.540  1.00  0.00           C
ATOM   1112  HD1 PHE A 657      32.380  31.440  46.890  1.00  0.00           H
ATOM   1113  CE1 PHE A 657      30.870  30.080  47.360  1.00  0.00           C
ATOM   1114  HE1 PHE A 657      31.340  29.970  48.330  1.00  0.00           H
ATOM   1115  CZ  PHE A 657      29.650  29.450  46.900  1.00  0.00           C
ATOM   1116  HZ  PHE A 657      29.220  28.750  47.600  1.00  0.00           H
ATOM   1117  CD2 PHE A 657      29.690  30.670  44.860  1.00  0.00           C
ATOM   1118  HD2 PHE A 657      29.300  30.950  43.890  1.00  0.00           H
ATOM   1119  CE2 PHE A 657      29.060  29.820  45.730  1.00  0.00           C
ATOM   1120  HE2 PHE A 657      28.080  29.450  45.480  1.00  0.00           H
ATOM   1121  C   PHE A 657      33.040  32.340  42.360  1.00  0.00           C
ATOM   1122  O   PHE A 657      32.260  32.820  41.540  1.00  0.00           O
ATOM   1123  N   ALA A 658      34.390  32.630  42.240  1.00  0.00           N
ATOM   1124  HN  ALA A 658      34.950  32.300  43.010  1.00  0.00           H
ATOM   1125  CA  ALA A 658      35.110  33.340  41.180  1.00  0.00           C
ATOM   1126  HA  ALA A 658      36.120  33.440  41.560  1.00  0.00           H
ATOM   1127  CB  ALA A 658      35.180  32.500  39.850  1.00  0.00           C
ATOM   1128  HB1 ALA A 658      34.120  32.400  39.550  1.00  0.00           H
ATOM   1129  HB2 ALA A 658      35.630  31.500  40.040  1.00  0.00           H
ATOM   1130  HB3 ALA A 658      35.800  32.970  39.060  1.00  0.00           H
ATOM   1131  C   ALA A 658      34.700  34.750  40.860  1.00  0.00           C
ATOM   1132  O   ALA A 658      34.000  35.040  39.860  1.00  0.00           O
ATOM   1133  N   GLY A 659      35.100  35.810  41.620  1.00  0.00           N
ATOM   1134  HN  GLY A 659      35.590  35.590  42.450  1.00  0.00           H
ATOM   1135  CA  GLY A 659      34.950  37.190  41.270  1.00  0.00           C
ATOM   1136  HA1 GLY A 659      35.420  37.690  42.080  1.00  0.00           H
ATOM   1137  HA2 GLY A 659      33.900  37.450  41.140  1.00  0.00           H
ATOM   1138  C   GLY A 659      35.620  37.480  39.920  1.00  0.00           C
ATOM   1139  O   GLY A 659      35.050  38.030  38.950  1.00  0.00           O
ATOM   1140  N   GLN A 660      36.910  37.100  39.800  1.00  0.00           N
ATOM   1141  HN  GLN A 660      37.440  36.920  40.630  1.00  0.00           H
ATOM   1142  CA  GLN A 660      37.650  36.970  38.620  1.00  0.00           C
ATOM   1143  HA  GLN A 660      37.000  36.570  37.860  1.00  0.00           H
ATOM   1144  CB  GLN A 660      38.290  38.400  38.310  1.00  0.00           C
ATOM   1145  HB1 GLN A 660      39.140  38.520  39.010  1.00  0.00           H
ATOM   1146  HB2 GLN A 660      37.540  39.230  38.320  1.00  0.00           H
ATOM   1147  CG  GLN A 660      38.900  38.460  36.860  1.00  0.00           C
ATOM   1148  HG1 GLN A 660      38.950  39.560  36.660  1.00  0.00           H
ATOM   1149  HG2 GLN A 660      38.130  38.080  36.150  1.00  0.00           H
ATOM   1150  CD  GLN A 660      40.290  37.830  36.680  1.00  0.00           C
ATOM   1151  OE1 GLN A 660      40.900  37.190  37.510  1.00  0.00           O
ATOM   1152  NE2 GLN A 660      40.720  37.870  35.360  1.00  0.00           N
ATOM   1153 HE21 GLN A 660      41.580  37.490  35.020  1.00  0.00           H
ATOM   1154 HE22 GLN A 660      40.060  38.350  34.770  1.00  0.00           H
ATOM   1155  C   GLN A 660      38.510  35.830  39.180  1.00  0.00           C
ATOM   1156  O   GLN A 660      38.840  35.870  40.350  1.00  0.00           O
ATOM   1157  N   PRO A 661      38.960  34.900  38.370  1.00  0.00           N
ATOM   1158  CD  PRO A 661      38.310  34.550  37.060  1.00  0.00           C
ATOM   1159  HD1 PRO A 661      38.400  35.420  36.380  1.00  0.00           H
ATOM   1160  HD2 PRO A 661      37.210  34.450  37.190  1.00  0.00           H
ATOM   1161  CA  PRO A 661      39.580  33.630  38.850  1.00  0.00           C
ATOM   1162  HA  PRO A 661      39.060  33.310  39.750  1.00  0.00           H
ATOM   1163  CB  PRO A 661      39.330  32.580  37.800  1.00  0.00           C
ATOM   1164  HB1 PRO A 661      38.350  32.100  37.990  1.00  0.00           H
ATOM   1165  HB2 PRO A 661      40.140  31.850  37.570  1.00  0.00           H
ATOM   1166  CG  PRO A 661      39.000  33.350  36.470  1.00  0.00           C
ATOM   1167  HG1 PRO A 661      39.920  33.710  35.970  1.00  0.00           H
ATOM   1168  HG2 PRO A 661      38.450  32.910  35.610  1.00  0.00           H
ATOM   1169  C   PRO A 661      40.990  33.900  39.280  1.00  0.00           C
ATOM   1170  O   PRO A 661      41.430  33.400  40.330  1.00  0.00           O
ATOM   1171  N   LEU A 662      41.780  34.650  38.590  1.00  0.00           N
ATOM   1172  HN  LEU A 662      41.370  35.120  37.810  1.00  0.00           H
ATOM   1173  CA  LEU A 662      43.250  34.790  38.810  1.00  0.00           C
ATOM   1174  HA  LEU A 662      43.680  33.980  39.360  1.00  0.00           H
ATOM   1175  CB  LEU A 662      43.900  34.760  37.400  1.00  0.00           C
ATOM   1176  HB1 LEU A 662      45.010  34.850  37.500  1.00  0.00           H
ATOM   1177  HB2 LEU A 662      43.640  35.690  36.850  1.00  0.00           H
ATOM   1178  CG  LEU A 662      43.760  33.470  36.590  1.00  0.00           C
ATOM   1179  HG  LEU A 662      42.730  33.060  36.690  1.00  0.00           H
ATOM   1180  CD1 LEU A 662      44.190  33.660  35.130  1.00  0.00           C
ATOM   1181 HD11 LEU A 662      44.080  32.700  34.610  1.00  0.00           H
ATOM   1182 HD12 LEU A 662      45.220  34.100  35.170  1.00  0.00           H
ATOM   1183 HD13 LEU A 662      43.430  34.380  34.770  1.00  0.00           H
ATOM   1184  CD2 LEU A 662      44.570  32.220  37.070  1.00  0.00           C
ATOM   1185 HD21 LEU A 662      45.610  32.490  37.360  1.00  0.00           H
ATOM   1186 HD22 LEU A 662      44.670  31.380  36.340  1.00  0.00           H
ATOM   1187 HD23 LEU A 662      44.040  31.810  37.960  1.00  0.00           H
ATOM   1188  C   LEU A 662      43.650  36.060  39.620  1.00  0.00           C
ATOM   1189  O   LEU A 662      44.790  36.250  40.040  1.00  0.00           O
ATOM   1190  N   THR A 663      42.650  36.960  39.910  1.00  0.00           N
ATOM   1191  HN  THR A 663      41.820  36.950  39.360  1.00  0.00           H
ATOM   1192  CA  THR A 663      42.870  38.030  40.860  1.00  0.00           C
ATOM   1193  HA  THR A 663      43.710  38.530  40.410  1.00  0.00           H
ATOM   1194  CB  THR A 663      41.860  39.140  40.920  1.00  0.00           C
ATOM   1195  HB  THR A 663      42.110  39.950  41.640  1.00  0.00           H
ATOM   1196  OG1 THR A 663      40.520  38.720  41.080  1.00  0.00           O
ATOM   1197  HG1 THR A 663      40.530  37.750  41.010  1.00  0.00           H
ATOM   1198  CG2 THR A 663      41.950  39.840  39.530  1.00  0.00           C
ATOM   1199 HG21 THR A 663      41.220  40.660  39.370  1.00  0.00           H
ATOM   1200 HG22 THR A 663      41.970  39.120  38.680  1.00  0.00           H
ATOM   1201 HG23 THR A 663      42.930  40.350  39.430  1.00  0.00           H
ATOM   1202  C   THR A 663      43.210  37.560  42.250  1.00  0.00           C
ATOM   1203  O   THR A 663      42.520  36.720  42.800  1.00  0.00           O
ATOM   1204  N   ILE A 664      44.300  38.150  42.820  1.00  0.00           N
ATOM   1205  HN  ILE A 664      44.810  38.910  42.440  1.00  0.00           H
ATOM   1206  CA  ILE A 664      44.820  37.750  44.140  1.00  0.00           C
ATOM   1207  HA  ILE A 664      44.330  36.920  44.630  1.00  0.00           H
ATOM   1208  CB  ILE A 664      46.260  37.350  44.190  1.00  0.00           C
ATOM   1209  HB  ILE A 664      46.880  38.150  43.700  1.00  0.00           H
ATOM   1210  CG2 ILE A 664      46.800  37.210  45.650  1.00  0.00           C
ATOM   1211 HG21 ILE A 664      47.720  36.600  45.590  1.00  0.00           H
ATOM   1212 HG22 ILE A 664      46.130  36.540  46.230  1.00  0.00           H
ATOM   1213 HG23 ILE A 664      46.760  38.170  46.210  1.00  0.00           H
ATOM   1214  CG1 ILE A 664      46.570  36.060  43.460  1.00  0.00           C
ATOM   1215 HG11 ILE A 664      47.660  35.870  43.350  1.00  0.00           H
ATOM   1216 HG12 ILE A 664      46.270  36.260  42.410  1.00  0.00           H
ATOM   1217  CD  ILE A 664      45.980  34.760  44.040  1.00  0.00           C
ATOM   1218  HD1 ILE A 664      44.910  34.810  44.320  1.00  0.00           H
ATOM   1219  HD2 ILE A 664      46.650  34.510  44.890  1.00  0.00           H
ATOM   1220  HD3 ILE A 664      46.080  33.880  43.360  1.00  0.00           H
ATOM   1221  C   ILE A 664      44.510  38.920  45.110  1.00  0.00           C
ATOM   1222  O   ILE A 664      44.820  40.030  44.870  1.00  0.00           O
ATOM   1223  N   LEU A 665      43.880  38.610  46.320  1.00  0.00           N
ATOM   1224  HN  LEU A 665      43.640  37.650  46.470  1.00  0.00           H
ATOM   1225  CA  LEU A 665      43.600  39.600  47.370  1.00  0.00           C
ATOM   1226  HA  LEU A 665      42.990  40.360  46.910  1.00  0.00           H
ATOM   1227  CB  LEU A 665      42.780  38.990  48.510  1.00  0.00           C
ATOM   1228  HB1 LEU A 665      42.720  39.760  49.320  1.00  0.00           H
ATOM   1229  HB2 LEU A 665      43.360  38.230  49.090  1.00  0.00           H
ATOM   1230  CG  LEU A 665      41.330  38.500  48.170  1.00  0.00           C
ATOM   1231  HG  LEU A 665      40.740  38.500  49.110  1.00  0.00           H
ATOM   1232  CD1 LEU A 665      40.510  39.620  47.360  1.00  0.00           C
ATOM   1233 HD11 LEU A 665      39.410  39.520  47.240  1.00  0.00           H
ATOM   1234 HD12 LEU A 665      40.830  39.600  46.300  1.00  0.00           H
ATOM   1235 HD13 LEU A 665      40.650  40.620  47.820  1.00  0.00           H
ATOM   1236  CD2 LEU A 665      41.170  37.130  47.500  1.00  0.00           C
ATOM   1237 HD21 LEU A 665      40.110  36.810  47.410  1.00  0.00           H
ATOM   1238 HD22 LEU A 665      41.710  36.410  48.150  1.00  0.00           H
ATOM   1239 HD23 LEU A 665      41.500  37.070  46.440  1.00  0.00           H
ATOM   1240  C   LEU A 665      44.860  40.150  47.980  1.00  0.00           C
ATOM   1241  O   LEU A 665      45.860  39.380  48.130  1.00  0.00           O
ATOM   1242  N   GLY A 666      44.820  41.430  48.390  1.00  0.00           N
ATOM   1243  HN  GLY A 666      44.080  42.070  48.220  1.00  0.00           H
ATOM   1244  CA  GLY A 666      45.930  42.100  49.030  1.00  0.00           C
ATOM   1245  HA1 GLY A 666      46.520  42.550  48.240  1.00  0.00           H
ATOM   1246  HA2 GLY A 666      46.420  41.310  49.590  1.00  0.00           H
ATOM   1247  C   GLY A 666      45.500  43.010  50.080  1.00  0.00           C
ATOM   1248  O   GLY A 666      44.350  43.250  50.360  1.00  0.00           O
ATOM   1249  N   SER A 667      46.530  43.530  50.780  1.00  0.00           N
ATOM   1250  HN  SER A 667      47.410  43.160  50.480  1.00  0.00           H
ATOM   1251  CA  SER A 667      46.440  44.500  51.870  1.00  0.00           C
ATOM   1252  HA  SER A 667      45.530  44.140  52.340  1.00  0.00           H
ATOM   1253  CB  SER A 667      47.790  44.600  52.680  1.00  0.00           C
ATOM   1254  HB1 SER A 667      47.720  43.700  53.330  1.00  0.00           H
ATOM   1255  HB2 SER A 667      47.760  45.460  53.370  1.00  0.00           H
ATOM   1256  OG  SER A 667      48.990  44.450  51.950  1.00  0.00           O
ATOM   1257  HG1 SER A 667      49.020  43.540  51.620  1.00  0.00           H
ATOM   1258  C   SER A 667      46.070  45.880  51.310  1.00  0.00           C
ATOM   1259  O   SER A 667      46.860  46.680  50.860  1.00  0.00           O
ATOM   1260  N   THR A 668      44.710  46.140  51.190  1.00  0.00           N
ATOM   1261  HN  THR A 668      44.060  45.400  51.280  1.00  0.00           H
ATOM   1262  CA  THR A 668      44.150  47.320  50.540  1.00  0.00           C
ATOM   1263  HA  THR A 668      44.490  47.350  49.520  1.00  0.00           H
ATOM   1264  CB  THR A 668      42.580  47.210  50.360  1.00  0.00           C
ATOM   1265  HB  THR A 668      42.460  46.440  49.570  1.00  0.00           H
ATOM   1266  OG1 THR A 668      42.010  48.460  50.080  1.00  0.00           O
ATOM   1267  HG1 THR A 668      42.470  48.720  49.290  1.00  0.00           H
ATOM   1268  CG2 THR A 668      42.010  46.560  51.630  1.00  0.00           C
ATOM   1269 HG21 THR A 668      42.190  47.250  52.480  1.00  0.00           H
ATOM   1270 HG22 THR A 668      42.490  45.570  51.810  1.00  0.00           H
ATOM   1271 HG23 THR A 668      40.910  46.440  51.550  1.00  0.00           H
ATOM   1272  C   THR A 668      44.660  48.730  50.990  1.00  0.00           C
ATOM   1273  O   THR A 668      44.980  48.970  52.170  1.00  0.00           O
ATOM   1274  N   GLY A 669      44.870  49.610  50.040  1.00  0.00           N
ATOM   1275  HN  GLY A 669      44.460  49.470  49.130  1.00  0.00           H
ATOM   1276  CA  GLY A 669      45.710  50.790  50.280  1.00  0.00           C
ATOM   1277  HA1 GLY A 669      45.810  51.270  49.310  1.00  0.00           H
ATOM   1278  HA2 GLY A 669      46.640  50.450  50.680  1.00  0.00           H
ATOM   1279  C   GLY A 669      45.130  51.850  51.190  1.00  0.00           C
ATOM   1280  O   GLY A 669      45.790  52.040  52.190  1.00  0.00           O
ATOM   1281  N   PRO A 670      43.940  52.480  51.030  1.00  0.00           N
ATOM   1282  CD  PRO A 670      43.160  52.290  49.790  1.00  0.00           C
ATOM   1283  HD1 PRO A 670      42.880  51.230  49.630  1.00  0.00           H
ATOM   1284  HD2 PRO A 670      43.650  52.660  48.870  1.00  0.00           H
ATOM   1285  CA  PRO A 670      43.480  53.640  51.800  1.00  0.00           C
ATOM   1286  HA  PRO A 670      44.330  54.250  52.040  1.00  0.00           H
ATOM   1287  CB  PRO A 670      42.460  54.290  50.930  1.00  0.00           C
ATOM   1288  HB1 PRO A 670      43.130  54.960  50.360  1.00  0.00           H
ATOM   1289  HB2 PRO A 670      41.650  54.870  51.410  1.00  0.00           H
ATOM   1290  CG  PRO A 670      41.920  53.150  50.040  1.00  0.00           C
ATOM   1291  HG1 PRO A 670      41.220  52.520  50.650  1.00  0.00           H
ATOM   1292  HG2 PRO A 670      41.470  53.490  49.090  1.00  0.00           H
ATOM   1293  C   PRO A 670      42.920  53.130  53.060  1.00  0.00           C
ATOM   1294  O   PRO A 670      42.680  53.900  53.960  1.00  0.00           O
ATOM   1295  N   VAL A 671      42.520  51.830  53.080  1.00  0.00           N
ATOM   1296  HN  VAL A 671      42.540  51.330  52.210  1.00  0.00           H
ATOM   1297  CA  VAL A 671      41.830  51.160  54.200  1.00  0.00           C
ATOM   1298  HA  VAL A 671      40.910  51.700  54.430  1.00  0.00           H
ATOM   1299  CB  VAL A 671      41.450  49.740  53.830  1.00  0.00           C
ATOM   1300  HB  VAL A 671      42.290  49.330  53.230  1.00  0.00           H
ATOM   1301  CG1 VAL A 671      41.210  48.760  55.070  1.00  0.00           C
ATOM   1302 HG11 VAL A 671      40.540  49.260  55.790  1.00  0.00           H
ATOM   1303 HG12 VAL A 671      42.220  48.530  55.480  1.00  0.00           H
ATOM   1304 HG13 VAL A 671      40.710  47.850  54.670  1.00  0.00           H
ATOM   1305  CG2 VAL A 671      40.190  49.770  52.980  1.00  0.00           C
ATOM   1306 HG21 VAL A 671      39.310  50.070  53.590  1.00  0.00           H
ATOM   1307 HG22 VAL A 671      39.830  48.800  52.580  1.00  0.00           H
ATOM   1308 HG23 VAL A 671      40.360  50.450  52.130  1.00  0.00           H
ATOM   1309  C   VAL A 671      42.650  51.210  55.450  1.00  0.00           C
ATOM   1310  O   VAL A 671      42.080  51.500  56.450  1.00  0.00           O
ATOM   1311  N   LEU A 672      43.980  51.040  55.390  1.00  0.00           N
ATOM   1312  HN  LEU A 672      44.370  50.860  54.490  1.00  0.00           H
ATOM   1313  CA  LEU A 672      44.940  51.210  56.480  1.00  0.00           C
ATOM   1314  HA  LEU A 672      44.620  50.650  57.340  1.00  0.00           H
ATOM   1315  CB  LEU A 672      46.380  50.860  55.920  1.00  0.00           C
ATOM   1316  HB1 LEU A 672      46.590  51.600  55.130  1.00  0.00           H
ATOM   1317  HB2 LEU A 672      46.430  49.850  55.470  1.00  0.00           H
ATOM   1318  CG  LEU A 672      47.650  51.090  56.870  1.00  0.00           C
ATOM   1319  HG  LEU A 672      47.650  52.170  57.150  1.00  0.00           H
ATOM   1320  CD1 LEU A 672      47.400  50.450  58.220  1.00  0.00           C
ATOM   1321 HD11 LEU A 672      46.370  50.510  58.620  1.00  0.00           H
ATOM   1322 HD12 LEU A 672      48.080  51.020  58.880  1.00  0.00           H
ATOM   1323 HD13 LEU A 672      47.610  49.360  58.250  1.00  0.00           H
ATOM   1324  CD2 LEU A 672      48.990  50.730  56.240  1.00  0.00           C
ATOM   1325 HD21 LEU A 672      49.820  50.690  56.970  1.00  0.00           H
ATOM   1326 HD22 LEU A 672      49.270  51.350  55.360  1.00  0.00           H
ATOM   1327 HD23 LEU A 672      48.900  49.730  55.780  1.00  0.00           H
ATOM   1328  C   LEU A 672      44.950  52.640  56.970  1.00  0.00           C
ATOM   1329  O   LEU A 672      44.910  52.880  58.190  1.00  0.00           O
ATOM   1330  N   VAL A 673      44.930  53.660  56.080  1.00  0.00           N
ATOM   1331  HN  VAL A 673      44.930  53.470  55.100  1.00  0.00           H
ATOM   1332  CA  VAL A 673      44.780  54.980  56.610  1.00  0.00           C
ATOM   1333  HA  VAL A 673      45.450  55.080  57.450  1.00  0.00           H
ATOM   1334  CB  VAL A 673      45.110  56.070  55.570  1.00  0.00           C
ATOM   1335  HB  VAL A 673      44.250  56.160  54.870  1.00  0.00           H
ATOM   1336  CG1 VAL A 673      45.530  57.370  56.290  1.00  0.00           C
ATOM   1337 HG11 VAL A 673      45.380  58.090  55.460  1.00  0.00           H
ATOM   1338 HG12 VAL A 673      46.560  57.380  56.710  1.00  0.00           H
ATOM   1339 HG13 VAL A 673      44.810  57.750  57.030  1.00  0.00           H
ATOM   1340  CG2 VAL A 673      46.300  55.640  54.750  1.00  0.00           C
ATOM   1341 HG21 VAL A 673      46.170  54.700  54.170  1.00  0.00           H
ATOM   1342 HG22 VAL A 673      47.150  55.490  55.440  1.00  0.00           H
ATOM   1343 HG23 VAL A 673      46.590  56.410  53.990  1.00  0.00           H
ATOM   1344  C   VAL A 673      43.420  55.290  57.220  1.00  0.00           C
ATOM   1345  O   VAL A 673      43.320  55.880  58.300  1.00  0.00           O
ATOM   1346  N   PHE A 674      42.270  54.780  56.680  1.00  0.00           N
ATOM   1347  HN  PHE A 674      42.420  54.210  55.860  1.00  0.00           H
ATOM   1348  CA  PHE A 674      40.930  54.930  57.200  1.00  0.00           C
ATOM   1349  HA  PHE A 674      40.800  55.990  57.370  1.00  0.00           H
ATOM   1350  CB  PHE A 674      39.880  54.270  56.240  1.00  0.00           C
ATOM   1351  HB1 PHE A 674      40.010  53.190  56.020  1.00  0.00           H
ATOM   1352  HB2 PHE A 674      39.920  54.710  55.220  1.00  0.00           H
ATOM   1353  CG  PHE A 674      38.390  54.400  56.670  1.00  0.00           C
ATOM   1354  CD1 PHE A 674      37.510  55.310  56.080  1.00  0.00           C
ATOM   1355  HD1 PHE A 674      37.870  56.100  55.440  1.00  0.00           H
ATOM   1356  CE1 PHE A 674      36.170  55.070  56.340  1.00  0.00           C
ATOM   1357  HE1 PHE A 674      35.420  55.740  55.960  1.00  0.00           H
ATOM   1358  CZ  PHE A 674      35.670  54.070  57.190  1.00  0.00           C
ATOM   1359  HZ  PHE A 674      34.590  54.080  57.300  1.00  0.00           H
ATOM   1360  CD2 PHE A 674      37.960  53.430  57.620  1.00  0.00           C
ATOM   1361  HD2 PHE A 674      38.680  52.810  58.170  1.00  0.00           H
ATOM   1362  CE2 PHE A 674      36.570  53.240  57.800  1.00  0.00           C
ATOM   1363  HE2 PHE A 674      36.290  52.550  58.590  1.00  0.00           H
ATOM   1364  C   PHE A 674      40.770  54.390  58.700  1.00  0.00           C
ATOM   1365  O   PHE A 674      40.160  54.990  59.550  1.00  0.00           O
ATOM   1366  N   GLU A 675      41.450  53.240  59.030  1.00  0.00           N
ATOM   1367  HN  GLU A 675      41.680  52.610  58.290  1.00  0.00           H
ATOM   1368  CA  GLU A 675      41.370  52.590  60.350  1.00  0.00           C
ATOM   1369  HA  GLU A 675      40.380  52.370  60.700  1.00  0.00           H
ATOM   1370  CB  GLU A 675      42.020  51.170  60.240  1.00  0.00           C
ATOM   1371  HB1 GLU A 675      42.140  50.790  61.280  1.00  0.00           H
ATOM   1372  HB2 GLU A 675      43.050  51.300  59.850  1.00  0.00           H
ATOM   1373  CG  GLU A 675      41.080  50.190  59.480  1.00  0.00           C
ATOM   1374  HG1 GLU A 675      41.560  49.310  59.010  1.00  0.00           H
ATOM   1375  HG2 GLU A 675      40.360  50.630  58.740  1.00  0.00           H
ATOM   1376  CD  GLU A 675      40.050  49.520  60.410  1.00  0.00           C
ATOM   1377  OE1 GLU A 675      39.500  48.460  60.000  1.00  0.00           O
ATOM   1378  OE2 GLU A 675      39.650  50.010  61.460  1.00  0.00           O
ATOM   1379  C   GLU A 675      41.990  53.440  61.500  1.00  0.00           C
ATOM   1380  O   GLU A 675      41.430  53.490  62.610  1.00  0.00           O
ATOM   1381  N   LYS A 676      43.150  54.100  61.160  1.00  0.00           N
ATOM   1382  HN  LYS A 676      43.430  53.990  60.210  1.00  0.00           H
ATOM   1383  CA  LYS A 676      43.900  54.980  62.010  1.00  0.00           C
ATOM   1384  HA  LYS A 676      44.090  54.430  62.920  1.00  0.00           H
ATOM   1385  CB  LYS A 676      45.320  55.420  61.440  1.00  0.00           C
ATOM   1386  HB1 LYS A 676      45.200  55.950  60.470  1.00  0.00           H
ATOM   1387  HB2 LYS A 676      45.820  54.470  61.180  1.00  0.00           H
ATOM   1388  CG  LYS A 676      46.210  56.190  62.420  1.00  0.00           C
ATOM   1389  HG1 LYS A 676      46.160  55.750  63.440  1.00  0.00           H
ATOM   1390  HG2 LYS A 676      46.010  57.270  62.590  1.00  0.00           H
ATOM   1391  CD  LYS A 676      47.740  56.210  62.040  1.00  0.00           C
ATOM   1392  HD1 LYS A 676      47.780  56.660  61.020  1.00  0.00           H
ATOM   1393  HD2 LYS A 676      47.940  55.120  62.070  1.00  0.00           H
ATOM   1394  CE  LYS A 676      48.510  57.180  63.010  1.00  0.00           C
ATOM   1395  HE1 LYS A 676      48.330  56.920  64.080  1.00  0.00           H
ATOM   1396  HE2 LYS A 676      48.280  58.230  62.710  1.00  0.00           H
ATOM   1397  NZ  LYS A 676      49.960  56.970  62.780  1.00  0.00           N
ATOM   1398  HZ1 LYS A 676      50.240  56.030  63.120  1.00  0.00           H
ATOM   1399  HZ2 LYS A 676      50.500  57.750  63.210  1.00  0.00           H
ATOM   1400  HZ3 LYS A 676      50.210  57.060  61.770  1.00  0.00           H
ATOM   1401  C   LYS A 676      43.100  56.290  62.420  1.00  0.00           C
ATOM   1402  O   LYS A 676      43.100  56.730  63.560  1.00  0.00           O
ATOM   1403  N   ILE A 677      42.410  56.870  61.420  1.00  0.00           N
ATOM   1404  HN  ILE A 677      42.510  56.500  60.500  1.00  0.00           H
ATOM   1405  CA  ILE A 677      41.470  57.960  61.650  1.00  0.00           C
ATOM   1406  HA  ILE A 677      42.010  58.740  62.180  1.00  0.00           H
ATOM   1407  CB  ILE A 677      41.020  58.490  60.320  1.00  0.00           C
ATOM   1408  HB  ILE A 677      40.580  57.620  59.770  1.00  0.00           H
ATOM   1409  CG2 ILE A 677      39.790  59.440  60.460  1.00  0.00           C
ATOM   1410 HG21 ILE A 677      39.990  60.240  61.210  1.00  0.00           H
ATOM   1411 HG22 ILE A 677      38.850  58.850  60.540  1.00  0.00           H
ATOM   1412 HG23 ILE A 677      39.650  60.020  59.530  1.00  0.00           H
ATOM   1413  CG1 ILE A 677      42.120  59.270  59.540  1.00  0.00           C
ATOM   1414 HG11 ILE A 677      41.800  59.560  58.510  1.00  0.00           H
ATOM   1415 HG12 ILE A 677      42.860  58.450  59.480  1.00  0.00           H
ATOM   1416  CD  ILE A 677      42.860  60.430  60.310  1.00  0.00           C
ATOM   1417  HD1 ILE A 677      43.630  60.940  59.700  1.00  0.00           H
ATOM   1418  HD2 ILE A 677      43.390  59.950  61.160  1.00  0.00           H
ATOM   1419  HD3 ILE A 677      42.010  61.040  60.690  1.00  0.00           H
ATOM   1420  C   ILE A 677      40.310  57.600  62.550  1.00  0.00           C
ATOM   1421  O   ILE A 677      39.990  58.230  63.530  1.00  0.00           O
ATOM   1422  N   LEU A 678      39.720  56.410  62.220  1.00  0.00           N
ATOM   1423  HN  LEU A 678      40.080  56.010  61.380  1.00  0.00           H
ATOM   1424  CA  LEU A 678      38.560  55.860  62.870  1.00  0.00           C
ATOM   1425  HA  LEU A 678      37.910  56.710  63.040  1.00  0.00           H
ATOM   1426  CB  LEU A 678      37.990  54.650  62.020  1.00  0.00           C
ATOM   1427  HB1 LEU A 678      38.810  53.910  61.950  1.00  0.00           H
ATOM   1428  HB2 LEU A 678      37.840  54.920  60.960  1.00  0.00           H
ATOM   1429  CG  LEU A 678      36.700  53.910  62.640  1.00  0.00           C
ATOM   1430  HG  LEU A 678      36.940  53.480  63.630  1.00  0.00           H
ATOM   1431  CD1 LEU A 678      35.480  54.790  62.840  1.00  0.00           C
ATOM   1432 HD11 LEU A 678      34.850  54.300  63.610  1.00  0.00           H
ATOM   1433 HD12 LEU A 678      35.000  55.100  61.890  1.00  0.00           H
ATOM   1434 HD13 LEU A 678      35.770  55.730  63.340  1.00  0.00           H
ATOM   1435  CD2 LEU A 678      36.330  52.670  61.740  1.00  0.00           C
ATOM   1436 HD21 LEU A 678      35.520  52.040  62.180  1.00  0.00           H
ATOM   1437 HD22 LEU A 678      37.120  51.940  61.470  1.00  0.00           H
ATOM   1438 HD23 LEU A 678      35.800  52.980  60.820  1.00  0.00           H
ATOM   1439  C   LEU A 678      38.840  55.510  64.310  1.00  0.00           C
ATOM   1440  O   LEU A 678      38.030  55.890  65.150  1.00  0.00           O
ATOM   1441  N   TYR A 679      40.000  54.980  64.630  1.00  0.00           N
ATOM   1442  HN  TYR A 679      40.580  54.540  63.940  1.00  0.00           H
ATOM   1443  CA  TYR A 679      40.520  54.810  65.990  1.00  0.00           C
ATOM   1444  HA  TYR A 679      39.890  54.230  66.640  1.00  0.00           H
ATOM   1445  CB  TYR A 679      41.790  53.900  65.750  1.00  0.00           C
ATOM   1446  HB1 TYR A 679      42.460  54.490  65.100  1.00  0.00           H
ATOM   1447  HB2 TYR A 679      41.460  52.950  65.280  1.00  0.00           H
ATOM   1448  CG  TYR A 679      42.440  53.610  67.020  1.00  0.00           C
ATOM   1449  CD1 TYR A 679      41.820  53.020  68.070  1.00  0.00           C
ATOM   1450  HD1 TYR A 679      40.760  52.870  67.950  1.00  0.00           H
ATOM   1451  CE1 TYR A 679      42.410  52.650  69.280  1.00  0.00           C
ATOM   1452  HE1 TYR A 679      41.810  52.080  69.970  1.00  0.00           H
ATOM   1453  CZ  TYR A 679      43.760  53.010  69.510  1.00  0.00           C
ATOM   1454  OH  TYR A 679      44.370  52.850  70.750  1.00  0.00           O
ATOM   1455  HH  TYR A 679      45.200  53.320  70.660  1.00  0.00           H
ATOM   1456  CD2 TYR A 679      43.800  53.920  67.290  1.00  0.00           C
ATOM   1457  HD2 TYR A 679      44.280  54.440  66.470  1.00  0.00           H
ATOM   1458  CE2 TYR A 679      44.470  53.770  68.500  1.00  0.00           C
ATOM   1459  HE2 TYR A 679      45.440  54.210  68.680  1.00  0.00           H
ATOM   1460  C   TYR A 679      40.720  56.160  66.720  1.00  0.00           C
ATOM   1461  O   TYR A 679      40.170  56.260  67.800  1.00  0.00           O
ATOM   1462  N   LYS A 680      41.400  57.220  66.120  1.00  0.00           N
ATOM   1463  HN  LYS A 680      41.640  57.070  65.170  1.00  0.00           H
ATOM   1464  CA  LYS A 680      41.570  58.480  66.690  1.00  0.00           C
ATOM   1465  HA  LYS A 680      42.060  58.330  67.640  1.00  0.00           H
ATOM   1466  CB  LYS A 680      42.420  59.490  65.810  1.00  0.00           C
ATOM   1467  HB1 LYS A 680      41.980  59.490  64.790  1.00  0.00           H
ATOM   1468  HB2 LYS A 680      43.320  58.840  65.780  1.00  0.00           H
ATOM   1469  CG  LYS A 680      42.720  60.870  66.320  1.00  0.00           C
ATOM   1470  HG1 LYS A 680      41.800  61.500  66.170  1.00  0.00           H
ATOM   1471  HG2 LYS A 680      43.460  61.300  65.620  1.00  0.00           H
ATOM   1472  CD  LYS A 680      43.300  60.940  67.730  1.00  0.00           C
ATOM   1473  HD1 LYS A 680      44.170  60.240  67.760  1.00  0.00           H
ATOM   1474  HD2 LYS A 680      42.580  60.490  68.450  1.00  0.00           H
ATOM   1475  CE  LYS A 680      43.850  62.290  68.220  1.00  0.00           C
ATOM   1476  HE1 LYS A 680      43.460  63.130  67.620  1.00  0.00           H
ATOM   1477  HE2 LYS A 680      44.950  62.270  68.090  1.00  0.00           H
ATOM   1478  NZ  LYS A 680      43.680  62.530  69.700  1.00  0.00           N
ATOM   1479  HZ1 LYS A 680      43.910  61.620  70.140  1.00  0.00           H
ATOM   1480  HZ2 LYS A 680      42.730  62.870  69.910  1.00  0.00           H
ATOM   1481  HZ3 LYS A 680      44.370  63.220  70.090  1.00  0.00           H
ATOM   1482  C   LYS A 680      40.300  59.120  67.210  1.00  0.00           C
ATOM   1483  O   LYS A 680      40.180  59.490  68.370  1.00  0.00           O
ATOM   1484  N   PHE A 681      39.270  59.270  66.320  1.00  0.00           N
ATOM   1485  HN  PHE A 681      39.460  59.060  65.360  1.00  0.00           H
ATOM   1486  CA  PHE A 681      37.900  59.660  66.590  1.00  0.00           C
ATOM   1487  HA  PHE A 681      37.870  60.710  66.830  1.00  0.00           H
ATOM   1488  CB  PHE A 681      37.150  59.270  65.300  1.00  0.00           C
ATOM   1489  HB1 PHE A 681      37.370  58.210  65.060  1.00  0.00           H
ATOM   1490  HB2 PHE A 681      37.640  59.720  64.410  1.00  0.00           H
ATOM   1491  CG  PHE A 681      35.650  59.570  65.280  1.00  0.00           C
ATOM   1492  CD1 PHE A 681      34.700  58.570  65.110  1.00  0.00           C
ATOM   1493  HD1 PHE A 681      35.060  57.570  64.890  1.00  0.00           H
ATOM   1494  CE1 PHE A 681      33.360  58.850  65.380  1.00  0.00           C
ATOM   1495  HE1 PHE A 681      32.600  58.110  65.210  1.00  0.00           H
ATOM   1496  CZ  PHE A 681      32.990  60.150  65.760  1.00  0.00           C
ATOM   1497  HZ  PHE A 681      31.930  60.390  65.850  1.00  0.00           H
ATOM   1498  CD2 PHE A 681      35.260  60.890  65.540  1.00  0.00           C
ATOM   1499  HD2 PHE A 681      35.960  61.710  65.610  1.00  0.00           H
ATOM   1500  CE2 PHE A 681      33.920  61.160  65.720  1.00  0.00           C
ATOM   1501  HE2 PHE A 681      33.520  62.150  65.880  1.00  0.00           H
ATOM   1502  C   PHE A 681      37.270  58.890  67.720  1.00  0.00           C
ATOM   1503  O   PHE A 681      36.780  59.510  68.650  1.00  0.00           O
ATOM   1504  N   CYS A 682      37.350  57.520  67.740  1.00  0.00           N
ATOM   1505  HN  CYS A 682      37.810  56.940  67.060  1.00  0.00           H
ATOM   1506  CA  CYS A 682      36.600  56.710  68.710  1.00  0.00           C
ATOM   1507  HA  CYS A 682      35.610  57.110  68.910  1.00  0.00           H
ATOM   1508  CB  CYS A 682      36.560  55.150  68.300  1.00  0.00           C
ATOM   1509  HB1 CYS A 682      36.050  54.570  69.100  1.00  0.00           H
ATOM   1510  HB2 CYS A 682      37.560  54.790  68.020  1.00  0.00           H
ATOM   1511  SG  CYS A 682      35.590  55.020  66.790  1.00  0.00           S
ATOM   1512  HG1 CYS A 682      36.600  55.590  66.150  1.00  0.00           H
ATOM   1513  C   CYS A 682      37.350  56.820  70.090  1.00  0.00           C
ATOM   1514  O   CYS A 682      36.740  56.600  71.130  1.00  0.00           O
ATOM   1515  N   ARG A 683      38.690  57.180  70.180  1.00  0.00           N
ATOM   1516  HN  ARG A 683      39.270  57.160  69.370  1.00  0.00           H
ATOM   1517  CA  ARG A 683      39.370  57.530  71.410  1.00  0.00           C
ATOM   1518  HA  ARG A 683      39.060  56.870  72.220  1.00  0.00           H
ATOM   1519  CB  ARG A 683      40.870  57.340  71.220  1.00  0.00           C
ATOM   1520  HB1 ARG A 683      41.410  57.560  72.170  1.00  0.00           H
ATOM   1521  HB2 ARG A 683      41.330  57.940  70.400  1.00  0.00           H
ATOM   1522  CG  ARG A 683      41.250  55.840  70.820  1.00  0.00           C
ATOM   1523  HG1 ARG A 683      42.240  55.930  70.340  1.00  0.00           H
ATOM   1524  HG2 ARG A 683      40.570  55.340  70.100  1.00  0.00           H
ATOM   1525  CD  ARG A 683      41.130  54.880  72.010  1.00  0.00           C
ATOM   1526  HD1 ARG A 683      41.060  53.820  71.710  1.00  0.00           H
ATOM   1527  HD2 ARG A 683      40.240  55.090  72.650  1.00  0.00           H
ATOM   1528  NE  ARG A 683      42.340  55.090  72.880  1.00  0.00           N
ATOM   1529  HE  ARG A 683      43.220  55.390  72.490  1.00  0.00           H
ATOM   1530  CZ  ARG A 683      42.350  55.020  74.200  1.00  0.00           C
ATOM   1531  NH1 ARG A 683      43.500  55.340  74.790  1.00  0.00           N
ATOM   1532 HH11 ARG A 683      43.680  55.020  75.720  1.00  0.00           H
ATOM   1533 HH12 ARG A 683      44.340  55.430  74.270  1.00  0.00           H
ATOM   1534  NH2 ARG A 683      41.340  54.670  74.950  1.00  0.00           N
ATOM   1535 HH21 ARG A 683      40.480  54.380  74.530  1.00  0.00           H
ATOM   1536 HH22 ARG A 683      41.350  54.870  75.930  1.00  0.00           H
ATOM   1537  C   ARG A 683      39.100  59.020  71.870  1.00  0.00           C
ATOM   1538  O   ARG A 683      39.070  59.340  73.030  1.00  0.00           O
ATOM   1539  N   ASP A 684      38.810  59.990  70.930  1.00  0.00           N
ATOM   1540  HN  ASP A 684      38.870  59.780  69.950  1.00  0.00           H
ATOM   1541  CA  ASP A 684      38.530  61.440  71.180  1.00  0.00           C
ATOM   1542  HA  ASP A 684      39.120  61.950  71.930  1.00  0.00           H
ATOM   1543  CB  ASP A 684      38.780  62.170  69.810  1.00  0.00           C
ATOM   1544  HB1 ASP A 684      38.160  63.080  69.880  1.00  0.00           H
ATOM   1545  HB2 ASP A 684      38.510  61.480  68.980  1.00  0.00           H
ATOM   1546  CG  ASP A 684      40.220  62.660  69.650  1.00  0.00           C
ATOM   1547  OD1 ASP A 684      40.460  63.340  68.650  1.00  0.00           O
ATOM   1548  OD2 ASP A 684      41.080  62.380  70.560  1.00  0.00           O
ATOM   1549  C   ASP A 684      37.060  61.630  71.580  1.00  0.00           C
ATOM   1550  O   ASP A 684      36.710  62.400  72.440  1.00  0.00           O
ATOM   1551  N   TYR A 685      36.230  60.710  71.000  1.00  0.00           N
ATOM   1552  HN  TYR A 685      36.600  60.070  70.330  1.00  0.00           H
ATOM   1553  CA  TYR A 685      34.820  60.670  71.200  1.00  0.00           C
ATOM   1554  HA  TYR A 685      34.450  61.550  71.710  1.00  0.00           H
ATOM   1555  CB  TYR A 685      34.030  60.780  69.860  1.00  0.00           C
ATOM   1556  HB1 TYR A 685      32.980  60.440  70.010  1.00  0.00           H
ATOM   1557  HB2 TYR A 685      34.370  60.000  69.150  1.00  0.00           H
ATOM   1558  CG  TYR A 685      33.960  62.170  69.300  1.00  0.00           C
ATOM   1559  CD1 TYR A 685      35.040  62.600  68.450  1.00  0.00           C
ATOM   1560  HD1 TYR A 685      35.810  61.910  68.130  1.00  0.00           H
ATOM   1561  CE1 TYR A 685      35.020  63.860  67.880  1.00  0.00           C
ATOM   1562  HE1 TYR A 685      35.770  64.180  67.160  1.00  0.00           H
ATOM   1563  CZ  TYR A 685      34.010  64.760  68.240  1.00  0.00           C
ATOM   1564  OH  TYR A 685      33.880  65.990  67.580  1.00  0.00           O
ATOM   1565  HH  TYR A 685      33.100  66.420  67.940  1.00  0.00           H
ATOM   1566  CD2 TYR A 685      32.920  63.030  69.610  1.00  0.00           C
ATOM   1567  HD2 TYR A 685      32.120  62.840  70.310  1.00  0.00           H
ATOM   1568  CE2 TYR A 685      32.910  64.340  69.060  1.00  0.00           C
ATOM   1569  HE2 TYR A 685      32.040  64.970  69.130  1.00  0.00           H
ATOM   1570  C   TYR A 685      34.280  59.580  72.030  1.00  0.00           C
ATOM   1571  O   TYR A 685      33.070  59.340  72.120  1.00  0.00           O
ATOM   1572  N   GLN A 686      35.210  58.830  72.630  1.00  0.00           N
ATOM   1573  HN  GLN A 686      36.180  59.030  72.540  1.00  0.00           H
ATOM   1574  CA  GLN A 686      34.910  57.730  73.520  1.00  0.00           C
ATOM   1575  HA  GLN A 686      35.870  57.270  73.700  1.00  0.00           H
ATOM   1576  CB  GLN A 686      34.490  58.230  74.980  1.00  0.00           C
ATOM   1577  HB1 GLN A 686      34.150  57.400  75.650  1.00  0.00           H
ATOM   1578  HB2 GLN A 686      33.580  58.860  74.890  1.00  0.00           H
ATOM   1579  CG  GLN A 686      35.540  59.030  75.710  1.00  0.00           C
ATOM   1580  HG1 GLN A 686      35.340  59.440  76.720  1.00  0.00           H
ATOM   1581  HG2 GLN A 686      35.820  59.970  75.190  1.00  0.00           H
ATOM   1582  CD  GLN A 686      36.850  58.270  75.960  1.00  0.00           C
ATOM   1583  OE1 GLN A 686      37.950  58.710  75.590  1.00  0.00           O
ATOM   1584  NE2 GLN A 686      36.710  57.140  76.670  1.00  0.00           N
ATOM   1585 HE21 GLN A 686      37.450  56.460  76.640  1.00  0.00           H
ATOM   1586 HE22 GLN A 686      35.800  56.760  76.820  1.00  0.00           H
ATOM   1587  C   GLN A 686      33.970  56.630  72.940  1.00  0.00           C
ATOM   1588  O   GLN A 686      33.230  55.910  73.660  1.00  0.00           O
ATOM   1589  N   LEU A 687      33.900  56.420  71.600  1.00  0.00           N
ATOM   1590  HN  LEU A 687      34.440  56.940  70.940  1.00  0.00           H
ATOM   1591  CA  LEU A 687      32.950  55.480  70.970  1.00  0.00           C
ATOM   1592  HA  LEU A 687      32.030  55.450  71.540  1.00  0.00           H
ATOM   1593  CB  LEU A 687      32.550  55.850  69.520  1.00  0.00           C
ATOM   1594  HB1 LEU A 687      31.820  55.090  69.150  1.00  0.00           H
ATOM   1595  HB2 LEU A 687      33.430  55.910  68.860  1.00  0.00           H
ATOM   1596  CG  LEU A 687      31.650  57.150  69.530  1.00  0.00           C
ATOM   1597  HG  LEU A 687      32.050  57.940  70.190  1.00  0.00           H
ATOM   1598  CD1 LEU A 687      31.760  57.740  68.100  1.00  0.00           C
ATOM   1599 HD11 LEU A 687      31.450  56.950  67.390  1.00  0.00           H
ATOM   1600 HD12 LEU A 687      32.830  58.000  67.970  1.00  0.00           H
ATOM   1601 HD13 LEU A 687      31.100  58.610  67.900  1.00  0.00           H
ATOM   1602  CD2 LEU A 687      30.130  56.910  69.920  1.00  0.00           C
ATOM   1603 HD21 LEU A 687      29.670  56.150  69.250  1.00  0.00           H
ATOM   1604 HD22 LEU A 687      29.560  57.860  69.940  1.00  0.00           H
ATOM   1605 HD23 LEU A 687      30.270  56.520  70.950  1.00  0.00           H
ATOM   1606  C   LEU A 687      33.550  54.040  70.970  1.00  0.00           C
ATOM   1607  O   LEU A 687      34.750  53.830  71.160  1.00  0.00           O
ATOM   1608  N   SER A 688      32.700  52.950  70.740  1.00  0.00           N
ATOM   1609  HN  SER A 688      31.720  53.060  70.560  1.00  0.00           H
ATOM   1610  CA  SER A 688      33.310  51.670  70.450  1.00  0.00           C
ATOM   1611  HA  SER A 688      34.180  51.580  71.080  1.00  0.00           H
ATOM   1612  CB  SER A 688      32.320  50.530  70.640  1.00  0.00           C
ATOM   1613  HB1 SER A 688      31.500  50.800  69.940  1.00  0.00           H
ATOM   1614  HB2 SER A 688      32.000  50.650  71.700  1.00  0.00           H
ATOM   1615  OG  SER A 688      32.890  49.250  70.430  1.00  0.00           O
ATOM   1616  HG1 SER A 688      33.400  48.970  71.190  1.00  0.00           H
ATOM   1617  C   SER A 688      33.910  51.540  69.030  1.00  0.00           C
ATOM   1618  O   SER A 688      33.170  51.560  68.050  1.00  0.00           O
ATOM   1619  N   TYR A 689      35.240  51.420  68.940  1.00  0.00           N
ATOM   1620  HN  TYR A 689      35.830  51.270  69.730  1.00  0.00           H
ATOM   1621  CA  TYR A 689      35.960  51.330  67.690  1.00  0.00           C
ATOM   1622  HA  TYR A 689      35.460  52.100  67.120  1.00  0.00           H
ATOM   1623  CB  TYR A 689      37.470  51.600  67.930  1.00  0.00           C
ATOM   1624  HB1 TYR A 689      37.760  50.970  68.790  1.00  0.00           H
ATOM   1625  HB2 TYR A 689      37.710  52.670  68.130  1.00  0.00           H
ATOM   1626  CG  TYR A 689      38.330  51.090  66.880  1.00  0.00           C
ATOM   1627  CD1 TYR A 689      39.030  49.870  67.010  1.00  0.00           C
ATOM   1628  HD1 TYR A 689      38.870  49.250  67.880  1.00  0.00           H
ATOM   1629  CE1 TYR A 689      39.830  49.360  65.960  1.00  0.00           C
ATOM   1630  HE1 TYR A 689      40.410  48.450  66.050  1.00  0.00           H
ATOM   1631  CZ  TYR A 689      40.040  50.150  64.780  1.00  0.00           C
ATOM   1632  OH  TYR A 689      40.670  49.620  63.660  1.00  0.00           O
ATOM   1633  HH  TYR A 689      40.240  49.950  62.870  1.00  0.00           H
ATOM   1634  CD2 TYR A 689      38.640  51.930  65.760  1.00  0.00           C
ATOM   1635  HD2 TYR A 689      38.220  52.930  65.780  1.00  0.00           H
ATOM   1636  CE2 TYR A 689      39.380  51.390  64.670  1.00  0.00           C
ATOM   1637  HE2 TYR A 689      39.480  52.020  63.790  1.00  0.00           H
ATOM   1638  C   TYR A 689      35.660  50.040  67.000  1.00  0.00           C
ATOM   1639  O   TYR A 689      35.390  50.020  65.740  1.00  0.00           O
ATOM   1640  N   LEU A 690      35.650  48.880  67.720  1.00  0.00           N
ATOM   1641  HN  LEU A 690      35.830  48.980  68.700  1.00  0.00           H
ATOM   1642  CA  LEU A 690      35.330  47.560  67.250  1.00  0.00           C
ATOM   1643  HA  LEU A 690      35.990  47.240  66.460  1.00  0.00           H
ATOM   1644  CB  LEU A 690      35.590  46.570  68.370  1.00  0.00           C
ATOM   1645  HB1 LEU A 690      35.410  45.490  68.130  1.00  0.00           H
ATOM   1646  HB2 LEU A 690      34.920  46.810  69.220  1.00  0.00           H
ATOM   1647  CG  LEU A 690      37.070  46.570  68.920  1.00  0.00           C
ATOM   1648  HG  LEU A 690      37.330  47.590  69.280  1.00  0.00           H
ATOM   1649  CD1 LEU A 690      37.260  45.610  70.130  1.00  0.00           C
ATOM   1650 HD11 LEU A 690      36.550  45.830  70.950  1.00  0.00           H
ATOM   1651 HD12 LEU A 690      38.260  45.760  70.580  1.00  0.00           H
ATOM   1652 HD13 LEU A 690      37.140  44.530  69.890  1.00  0.00           H
ATOM   1653  CD2 LEU A 690      38.190  46.410  67.830  1.00  0.00           C
ATOM   1654 HD21 LEU A 690      38.000  47.040  66.930  1.00  0.00           H
ATOM   1655 HD22 LEU A 690      38.070  45.390  67.430  1.00  0.00           H
ATOM   1656 HD23 LEU A 690      39.220  46.490  68.210  1.00  0.00           H
ATOM   1657  C   LEU A 690      33.900  47.450  66.650  1.00  0.00           C
ATOM   1658  O   LEU A 690      33.720  46.810  65.570  1.00  0.00           O
ATOM   1659  N   SER A 691      32.850  47.970  67.390  1.00  0.00           N
ATOM   1660  HN  SER A 691      32.950  48.300  68.320  1.00  0.00           H
ATOM   1661  CA  SER A 691      31.470  48.000  66.910  1.00  0.00           C
ATOM   1662  HA  SER A 691      31.240  47.030  66.510  1.00  0.00           H
ATOM   1663  CB  SER A 691      30.460  48.320  68.050  1.00  0.00           C
ATOM   1664  HB1 SER A 691      30.520  49.400  68.270  1.00  0.00           H
ATOM   1665  HB2 SER A 691      30.720  47.670  68.920  1.00  0.00           H
ATOM   1666  OG  SER A 691      29.060  48.130  67.670  1.00  0.00           O
ATOM   1667  HG1 SER A 691      28.910  47.200  67.460  1.00  0.00           H
ATOM   1668  C   SER A 691      31.190  48.890  65.720  1.00  0.00           C
ATOM   1669  O   SER A 691      30.550  48.480  64.750  1.00  0.00           O
ATOM   1670  N   LEU A 692      31.710  50.130  65.830  1.00  0.00           N
ATOM   1671  HN  LEU A 692      32.300  50.360  66.590  1.00  0.00           H
ATOM   1672  CA  LEU A 692      31.570  51.140  64.760  1.00  0.00           C
ATOM   1673  HA  LEU A 692      30.520  51.280  64.550  1.00  0.00           H
ATOM   1674  CB  LEU A 692      31.990  52.530  65.270  1.00  0.00           C
ATOM   1675  HB1 LEU A 692      33.070  52.500  65.550  1.00  0.00           H
ATOM   1676  HB2 LEU A 692      31.510  52.850  66.210  1.00  0.00           H
ATOM   1677  CG  LEU A 692      31.900  53.770  64.360  1.00  0.00           C
ATOM   1678  HG  LEU A 692      32.580  53.580  63.500  1.00  0.00           H
ATOM   1679  CD1 LEU A 692      30.490  53.850  63.720  1.00  0.00           C
ATOM   1680 HD11 LEU A 692      30.380  52.940  63.100  1.00  0.00           H
ATOM   1681 HD12 LEU A 692      30.340  54.750  63.080  1.00  0.00           H
ATOM   1682 HD13 LEU A 692      29.720  53.850  64.510  1.00  0.00           H
ATOM   1683  CD2 LEU A 692      32.270  55.110  65.030  1.00  0.00           C
ATOM   1684 HD21 LEU A 692      33.150  55.200  65.690  1.00  0.00           H
ATOM   1685 HD22 LEU A 692      31.440  55.340  65.730  1.00  0.00           H
ATOM   1686 HD23 LEU A 692      32.290  55.940  64.280  1.00  0.00           H
ATOM   1687  C   LEU A 692      32.270  50.790  63.440  1.00  0.00           C
ATOM   1688  O   LEU A 692      31.690  50.780  62.370  1.00  0.00           O
ATOM   1689  N   ARG A 693      33.500  50.200  63.490  1.00  0.00           N
ATOM   1690  HN  ARG A 693      33.990  50.130  64.360  1.00  0.00           H
ATOM   1691  CA  ARG A 693      34.070  49.610  62.300  1.00  0.00           C
ATOM   1692  HA  ARG A 693      34.080  50.360  61.530  1.00  0.00           H
ATOM   1693  CB  ARG A 693      35.590  49.200  62.400  1.00  0.00           C
ATOM   1694  HB1 ARG A 693      36.050  50.050  62.960  1.00  0.00           H
ATOM   1695  HB2 ARG A 693      36.010  49.020  61.380  1.00  0.00           H
ATOM   1696  CG  ARG A 693      35.930  47.940  63.270  1.00  0.00           C
ATOM   1697  HG1 ARG A 693      35.430  47.030  62.880  1.00  0.00           H
ATOM   1698  HG2 ARG A 693      35.550  48.090  64.300  1.00  0.00           H
ATOM   1699  CD  ARG A 693      37.430  47.610  63.400  1.00  0.00           C
ATOM   1700  HD1 ARG A 693      37.780  46.940  64.210  1.00  0.00           H
ATOM   1701  HD2 ARG A 693      37.950  48.570  63.660  1.00  0.00           H
ATOM   1702  NE  ARG A 693      37.820  47.280  62.010  1.00  0.00           N
ATOM   1703  HE  ARG A 693      38.400  47.930  61.520  1.00  0.00           H
ATOM   1704  CZ  ARG A 693      38.030  46.040  61.530  1.00  0.00           C
ATOM   1705  NH1 ARG A 693      37.580  44.910  62.080  1.00  0.00           N
ATOM   1706 HH11 ARG A 693      36.850  44.880  62.780  1.00  0.00           H
ATOM   1707 HH12 ARG A 693      37.680  44.090  61.530  1.00  0.00           H
ATOM   1708  NH2 ARG A 693      38.720  45.970  60.420  1.00  0.00           N
ATOM   1709 HH21 ARG A 693      38.790  45.070  59.990  1.00  0.00           H
ATOM   1710 HH22 ARG A 693      39.160  46.840  60.180  1.00  0.00           H
ATOM   1711  C   ARG A 693      33.300  48.340  61.690  1.00  0.00           C
ATOM   1712  O   ARG A 693      33.070  48.340  60.480  1.00  0.00           O
ATOM   1713  N   THR A 694      32.780  47.390  62.460  1.00  0.00           N
ATOM   1714  HN  THR A 694      32.930  47.380  63.450  1.00  0.00           H
ATOM   1715  CA  THR A 694      31.890  46.350  61.900  1.00  0.00           C
ATOM   1716  HA  THR A 694      32.400  45.860  61.080  1.00  0.00           H
ATOM   1717  CB  THR A 694      31.610  45.240  62.990  1.00  0.00           C
ATOM   1718  HB  THR A 694      31.160  45.800  63.840  1.00  0.00           H
ATOM   1719  OG1 THR A 694      32.750  44.630  63.420  1.00  0.00           O
ATOM   1720  HG1 THR A 694      32.960  43.940  62.770  1.00  0.00           H
ATOM   1721  CG2 THR A 694      30.620  44.200  62.530  1.00  0.00           C
ATOM   1722 HG21 THR A 694      29.570  44.490  62.750  1.00  0.00           H
ATOM   1723 HG22 THR A 694      30.820  43.220  63.020  1.00  0.00           H
ATOM   1724 HG23 THR A 694      30.690  44.120  61.420  1.00  0.00           H
ATOM   1725  C   THR A 694      30.500  46.860  61.410  1.00  0.00           C
ATOM   1726  O   THR A 694      29.980  46.430  60.370  1.00  0.00           O
ATOM   1727  N   SER A 695      29.920  47.820  62.090  1.00  0.00           N
ATOM   1728  HN  SER A 695      30.300  48.140  62.940  1.00  0.00           H
ATOM   1729  CA  SER A 695      28.650  48.500  61.660  1.00  0.00           C
ATOM   1730  HA  SER A 695      27.890  47.770  61.410  1.00  0.00           H
ATOM   1731  CB  SER A 695      28.120  49.460  62.670  1.00  0.00           C
ATOM   1732  HB1 SER A 695      28.940  50.110  63.030  1.00  0.00           H
ATOM   1733  HB2 SER A 695      27.810  48.860  63.560  1.00  0.00           H
ATOM   1734  OG  SER A 695      27.080  50.310  62.240  1.00  0.00           O
ATOM   1735  HG1 SER A 695      27.150  51.050  62.860  1.00  0.00           H
ATOM   1736  C   SER A 695      28.830  49.200  60.310  1.00  0.00           C
ATOM   1737  O   SER A 695      28.200  48.870  59.310  1.00  0.00           O
ATOM   1738  N   ILE A 696      29.850  50.080  60.180  1.00  0.00           N
ATOM   1739  HN  ILE A 696      30.350  50.330  61.010  1.00  0.00           H
ATOM   1740  CA  ILE A 696      30.420  50.660  58.960  1.00  0.00           C
ATOM   1741  HA  ILE A 696      29.620  51.280  58.570  1.00  0.00           H
ATOM   1742  CB  ILE A 696      31.630  51.620  59.230  1.00  0.00           C
ATOM   1743  HB  ILE A 696      32.420  51.140  59.840  1.00  0.00           H
ATOM   1744  CG2 ILE A 696      32.360  51.950  57.960  1.00  0.00           C
ATOM   1745 HG21 ILE A 696      33.170  52.700  58.150  1.00  0.00           H
ATOM   1746 HG22 ILE A 696      31.600  52.420  57.300  1.00  0.00           H
ATOM   1747 HG23 ILE A 696      32.800  51.070  57.460  1.00  0.00           H
ATOM   1748  CG1 ILE A 696      31.170  52.890  59.960  1.00  0.00           C
ATOM   1749 HG11 ILE A 696      30.520  52.670  60.830  1.00  0.00           H
ATOM   1750 HG12 ILE A 696      30.490  53.500  59.310  1.00  0.00           H
ATOM   1751  CD  ILE A 696      32.280  53.830  60.400  1.00  0.00           C
ATOM   1752  HD1 ILE A 696      33.090  53.260  60.910  1.00  0.00           H
ATOM   1753  HD2 ILE A 696      31.870  54.640  61.060  1.00  0.00           H
ATOM   1754  HD3 ILE A 696      32.850  54.310  59.570  1.00  0.00           H
ATOM   1755  C   ILE A 696      30.770  49.720  57.850  1.00  0.00           C
ATOM   1756  O   ILE A 696      30.390  50.000  56.710  1.00  0.00           O
ATOM   1757  N   GLY A 697      31.340  48.550  58.190  1.00  0.00           N
ATOM   1758  HN  GLY A 697      31.740  48.580  59.100  1.00  0.00           H
ATOM   1759  CA  GLY A 697      31.560  47.380  57.260  1.00  0.00           C
ATOM   1760  HA1 GLY A 697      32.100  46.620  57.800  1.00  0.00           H
ATOM   1761  HA2 GLY A 697      31.970  47.720  56.320  1.00  0.00           H
ATOM   1762  C   GLY A 697      30.350  46.720  56.790  1.00  0.00           C
ATOM   1763  O   GLY A 697      30.210  46.470  55.600  1.00  0.00           O
ATOM   1764  N   LEU A 698      29.350  46.340  57.680  1.00  0.00           N
ATOM   1765  HN  LEU A 698      29.400  46.510  58.670  1.00  0.00           H
ATOM   1766  CA  LEU A 698      28.150  45.760  57.150  1.00  0.00           C
ATOM   1767  HA  LEU A 698      28.460  44.980  56.480  1.00  0.00           H
ATOM   1768  CB  LEU A 698      27.400  44.960  58.190  1.00  0.00           C
ATOM   1769  HB1 LEU A 698      26.450  44.620  57.750  1.00  0.00           H
ATOM   1770  HB2 LEU A 698      27.100  45.670  58.980  1.00  0.00           H
ATOM   1771  CG  LEU A 698      28.180  43.750  58.910  1.00  0.00           C
ATOM   1772  HG  LEU A 698      29.270  43.950  58.850  1.00  0.00           H
ATOM   1773  CD1 LEU A 698      27.800  43.600  60.420  1.00  0.00           C
ATOM   1774 HD11 LEU A 698      27.820  44.650  60.800  1.00  0.00           H
ATOM   1775 HD12 LEU A 698      28.480  43.030  61.100  1.00  0.00           H
ATOM   1776 HD13 LEU A 698      26.810  43.140  60.610  1.00  0.00           H
ATOM   1777  CD2 LEU A 698      27.850  42.460  58.130  1.00  0.00           C
ATOM   1778 HD21 LEU A 698      28.060  42.580  57.040  1.00  0.00           H
ATOM   1779 HD22 LEU A 698      26.810  42.110  58.320  1.00  0.00           H
ATOM   1780 HD23 LEU A 698      28.470  41.630  58.550  1.00  0.00           H
ATOM   1781  C   LEU A 698      27.350  46.720  56.280  1.00  0.00           C
ATOM   1782  O   LEU A 698      26.900  46.210  55.180  1.00  0.00           O
ATOM   1783  N   TRP A 699      27.300  47.980  56.570  1.00  0.00           N
ATOM   1784  HN  TRP A 699      27.590  48.310  57.460  1.00  0.00           H
ATOM   1785  CA  TRP A 699      26.860  49.070  55.650  1.00  0.00           C
ATOM   1786  HA  TRP A 699      25.830  48.960  55.370  1.00  0.00           H
ATOM   1787  CB  TRP A 699      26.900  50.440  56.430  1.00  0.00           C
ATOM   1788  HB1 TRP A 699      26.930  51.210  55.640  1.00  0.00           H
ATOM   1789  HB2 TRP A 699      27.730  50.420  57.170  1.00  0.00           H
ATOM   1790  CG  TRP A 699      25.720  50.870  57.110  1.00  0.00           C
ATOM   1791  CD1 TRP A 699      25.670  51.180  58.470  1.00  0.00           C
ATOM   1792  HD1 TRP A 699      26.450  51.000  59.190  1.00  0.00           H
ATOM   1793  NE1 TRP A 699      24.410  51.730  58.760  1.00  0.00           N
ATOM   1794  HE1 TRP A 699      24.210  52.090  59.650  1.00  0.00           H
ATOM   1795  CE2 TRP A 699      23.610  51.590  57.630  1.00  0.00           C
ATOM   1796  CD2 TRP A 699      24.410  51.080  56.560  1.00  0.00           C
ATOM   1797  CE3 TRP A 699      23.790  50.810  55.350  1.00  0.00           C
ATOM   1798  HE3 TRP A 699      24.400  50.450  54.530  1.00  0.00           H
ATOM   1799  CZ3 TRP A 699      22.430  51.250  55.170  1.00  0.00           C
ATOM   1800  HZ3 TRP A 699      21.930  51.160  54.210  1.00  0.00           H
ATOM   1801  CZ2 TRP A 699      22.310  52.030  57.440  1.00  0.00           C
ATOM   1802  HZ2 TRP A 699      21.750  52.510  58.230  1.00  0.00           H
ATOM   1803  CH2 TRP A 699      21.830  52.020  56.110  1.00  0.00           C
ATOM   1804  HH2 TRP A 699      20.840  52.430  55.970  1.00  0.00           H
ATOM   1805  C   TRP A 699      27.630  49.210  54.350  1.00  0.00           C
ATOM   1806  O   TRP A 699      26.990  49.310  53.310  1.00  0.00           O
ATOM   1807  N   THR A 700      29.000  49.170  54.300  1.00  0.00           N
ATOM   1808  HN  THR A 700      29.530  49.010  55.140  1.00  0.00           H
ATOM   1809  CA  THR A 700      29.890  49.300  53.160  1.00  0.00           C
ATOM   1810  HA  THR A 700      29.680  50.270  52.720  1.00  0.00           H
ATOM   1811  CB  THR A 700      31.390  49.280  53.470  1.00  0.00           C
ATOM   1812  HB  THR A 700      31.680  48.380  54.030  1.00  0.00           H
ATOM   1813  OG1 THR A 700      31.680  50.420  54.320  1.00  0.00           O
ATOM   1814  HG1 THR A 700      31.090  50.250  55.050  1.00  0.00           H
ATOM   1815  CG2 THR A 700      32.340  49.450  52.230  1.00  0.00           C
ATOM   1816 HG21 THR A 700      32.080  50.460  51.850  1.00  0.00           H
ATOM   1817 HG22 THR A 700      31.970  48.770  51.430  1.00  0.00           H
ATOM   1818 HG23 THR A 700      33.410  49.400  52.550  1.00  0.00           H
ATOM   1819  C   THR A 700      29.520  48.100  52.260  1.00  0.00           C
ATOM   1820  O   THR A 700      29.340  48.370  51.090  1.00  0.00           O
ATOM   1821  N   SER A 701      29.310  46.880  52.760  1.00  0.00           N
ATOM   1822  HN  SER A 701      29.470  46.860  53.740  1.00  0.00           H
ATOM   1823  CA  SER A 701      28.820  45.660  52.100  1.00  0.00           C
ATOM   1824  HA  SER A 701      29.560  45.450  51.340  1.00  0.00           H
ATOM   1825  CB  SER A 701      28.980  44.550  53.180  1.00  0.00           C
ATOM   1826  HB1 SER A 701      28.420  44.790  54.130  1.00  0.00           H
ATOM   1827  HB2 SER A 701      30.060  44.470  53.430  1.00  0.00           H
ATOM   1828  OG  SER A 701      28.560  43.330  52.720  1.00  0.00           O
ATOM   1829  HG1 SER A 701      29.040  43.170  51.900  1.00  0.00           H
ATOM   1830  C   SER A 701      27.370  45.820  51.600  1.00  0.00           C
ATOM   1831  O   SER A 701      27.100  45.510  50.400  1.00  0.00           O
ATOM   1832  N   PHE A 702      26.430  46.350  52.330  1.00  0.00           N
ATOM   1833  HN  PHE A 702      26.560  46.440  53.320  1.00  0.00           H
ATOM   1834  CA  PHE A 702      25.180  46.690  51.740  1.00  0.00           C
ATOM   1835  HA  PHE A 702      24.820  45.830  51.200  1.00  0.00           H
ATOM   1836  CB  PHE A 702      24.230  47.150  52.870  1.00  0.00           C
ATOM   1837  HB1 PHE A 702      24.570  48.090  53.350  1.00  0.00           H
ATOM   1838  HB2 PHE A 702      24.200  46.340  53.620  1.00  0.00           H
ATOM   1839  CG  PHE A 702      22.820  47.440  52.410  1.00  0.00           C
ATOM   1840  CD1 PHE A 702      22.000  46.390  51.880  1.00  0.00           C
ATOM   1841  HD1 PHE A 702      22.370  45.380  51.740  1.00  0.00           H
ATOM   1842  CE1 PHE A 702      20.640  46.650  51.500  1.00  0.00           C
ATOM   1843  HE1 PHE A 702      19.990  45.840  51.220  1.00  0.00           H
ATOM   1844  CZ  PHE A 702      20.200  47.930  51.520  1.00  0.00           C
ATOM   1845  HZ  PHE A 702      19.170  48.170  51.320  1.00  0.00           H
ATOM   1846  CD2 PHE A 702      22.280  48.770  52.520  1.00  0.00           C
ATOM   1847  HD2 PHE A 702      22.960  49.580  52.770  1.00  0.00           H
ATOM   1848  CE2 PHE A 702      20.930  48.960  52.030  1.00  0.00           C
ATOM   1849  HE2 PHE A 702      20.490  49.940  51.950  1.00  0.00           H
ATOM   1850  C   PHE A 702      25.310  47.680  50.590  1.00  0.00           C
ATOM   1851  O   PHE A 702      24.710  47.490  49.530  1.00  0.00           O
ATOM   1852  N   LEU A 703      26.130  48.720  50.740  1.00  0.00           N
ATOM   1853  HN  LEU A 703      26.610  48.670  51.610  1.00  0.00           H
ATOM   1854  CA  LEU A 703      26.310  49.610  49.600  1.00  0.00           C
ATOM   1855  HA  LEU A 703      25.340  49.950  49.250  1.00  0.00           H
ATOM   1856  CB  LEU A 703      27.020  50.920  49.990  1.00  0.00           C
ATOM   1857  HB1 LEU A 703      27.340  51.460  49.070  1.00  0.00           H
ATOM   1858  HB2 LEU A 703      27.950  50.670  50.530  1.00  0.00           H
ATOM   1859  CG  LEU A 703      26.190  51.930  50.900  1.00  0.00           C
ATOM   1860  HG  LEU A 703      25.350  51.420  51.410  1.00  0.00           H
ATOM   1861  CD1 LEU A 703      27.050  52.610  51.920  1.00  0.00           C
ATOM   1862 HD11 LEU A 703      27.410  51.850  52.650  1.00  0.00           H
ATOM   1863 HD12 LEU A 703      26.510  53.470  52.380  1.00  0.00           H
ATOM   1864 HD13 LEU A 703      27.930  53.050  51.400  1.00  0.00           H
ATOM   1865  CD2 LEU A 703      25.550  52.810  49.880  1.00  0.00           C
ATOM   1866 HD21 LEU A 703      26.240  53.240  49.130  1.00  0.00           H
ATOM   1867 HD22 LEU A 703      24.990  53.640  50.360  1.00  0.00           H
ATOM   1868 HD23 LEU A 703      24.900  52.240  49.180  1.00  0.00           H
ATOM   1869  C   LEU A 703      27.020  49.010  48.350  1.00  0.00           C
ATOM   1870  O   LEU A 703      26.520  49.210  47.240  1.00  0.00           O
ATOM   1871  N   CYS A 704      28.030  48.100  48.450  1.00  0.00           N
ATOM   1872  HN  CYS A 704      28.440  47.980  49.350  1.00  0.00           H
ATOM   1873  CA  CYS A 704      28.660  47.360  47.380  1.00  0.00           C
ATOM   1874  HA  CYS A 704      29.080  48.180  46.810  1.00  0.00           H
ATOM   1875  CB  CYS A 704      29.800  46.460  47.880  1.00  0.00           C
ATOM   1876  HB1 CYS A 704      30.110  45.750  47.090  1.00  0.00           H
ATOM   1877  HB2 CYS A 704      29.410  45.930  48.780  1.00  0.00           H
ATOM   1878  SG  CYS A 704      31.210  47.460  48.640  1.00  0.00           S
ATOM   1879  HG1 CYS A 704      30.490  48.060  49.560  1.00  0.00           H
ATOM   1880  C   CYS A 704      27.640  46.530  46.590  1.00  0.00           C
ATOM   1881  O   CYS A 704      27.490  46.800  45.380  1.00  0.00           O
ATOM   1882  N   ILE A 705      26.880  45.740  47.300  1.00  0.00           N
ATOM   1883  HN  ILE A 705      26.960  45.740  48.290  1.00  0.00           H
ATOM   1884  CA  ILE A 705      25.870  44.920  46.740  1.00  0.00           C
ATOM   1885  HA  ILE A 705      26.320  44.300  45.960  1.00  0.00           H
ATOM   1886  CB  ILE A 705      25.130  44.080  47.820  1.00  0.00           C
ATOM   1887  HB  ILE A 705      24.700  44.730  48.610  1.00  0.00           H
ATOM   1888  CG2 ILE A 705      23.960  43.240  47.140  1.00  0.00           C
ATOM   1889 HG21 ILE A 705      23.200  43.830  46.590  1.00  0.00           H
ATOM   1890 HG22 ILE A 705      23.340  42.800  47.950  1.00  0.00           H
ATOM   1891 HG23 ILE A 705      24.370  42.470  46.450  1.00  0.00           H
ATOM   1892  CG1 ILE A 705      26.180  43.100  48.390  1.00  0.00           C
ATOM   1893 HG11 ILE A 705      27.030  43.590  48.910  1.00  0.00           H
ATOM   1894 HG12 ILE A 705      26.680  42.570  47.560  1.00  0.00           H
ATOM   1895  CD  ILE A 705      25.590  42.010  49.350  1.00  0.00           C
ATOM   1896  HD1 ILE A 705      24.900  41.260  48.890  1.00  0.00           H
ATOM   1897  HD2 ILE A 705      25.000  42.470  50.180  1.00  0.00           H
ATOM   1898  HD3 ILE A 705      26.450  41.420  49.730  1.00  0.00           H
ATOM   1899  C   ILE A 705      24.850  45.830  46.000  1.00  0.00           C
ATOM   1900  O   ILE A 705      24.520  45.600  44.830  1.00  0.00           O
ATOM   1901  N   VAL A 706      24.320  46.900  46.720  1.00  0.00           N
ATOM   1902  HN  VAL A 706      24.470  47.030  47.700  1.00  0.00           H
ATOM   1903  CA  VAL A 706      23.330  47.860  46.190  1.00  0.00           C
ATOM   1904  HA  VAL A 706      22.450  47.350  45.820  1.00  0.00           H
ATOM   1905  CB  VAL A 706      22.920  48.830  47.290  1.00  0.00           C
ATOM   1906  HB  VAL A 706      23.790  49.110  47.930  1.00  0.00           H
ATOM   1907  CG1 VAL A 706      22.180  50.080  46.780  1.00  0.00           C
ATOM   1908 HG11 VAL A 706      21.220  49.790  46.300  1.00  0.00           H
ATOM   1909 HG12 VAL A 706      22.850  50.740  46.180  1.00  0.00           H
ATOM   1910 HG13 VAL A 706      22.000  50.800  47.610  1.00  0.00           H
ATOM   1911  CG2 VAL A 706      21.990  48.080  48.280  1.00  0.00           C
ATOM   1912 HG21 VAL A 706      21.530  48.670  49.100  1.00  0.00           H
ATOM   1913 HG22 VAL A 706      22.480  47.230  48.800  1.00  0.00           H
ATOM   1914 HG23 VAL A 706      21.180  47.660  47.660  1.00  0.00           H
ATOM   1915  C   VAL A 706      23.840  48.600  44.900  1.00  0.00           C
ATOM   1916  O   VAL A 706      23.180  48.750  43.890  1.00  0.00           O
ATOM   1917  N   LEU A 707      25.090  49.080  44.960  1.00  0.00           N
ATOM   1918  HN  LEU A 707      25.720  49.010  45.730  1.00  0.00           H
ATOM   1919  CA  LEU A 707      25.700  49.800  43.900  1.00  0.00           C
ATOM   1920  HA  LEU A 707      25.120  50.680  43.640  1.00  0.00           H
ATOM   1921  CB  LEU A 707      27.120  50.340  44.310  1.00  0.00           C
ATOM   1922  HB1 LEU A 707      27.720  49.510  44.750  1.00  0.00           H
ATOM   1923  HB2 LEU A 707      27.110  51.100  45.110  1.00  0.00           H
ATOM   1924  CG  LEU A 707      28.050  50.840  43.100  1.00  0.00           C
ATOM   1925  HG  LEU A 707      28.280  49.960  42.480  1.00  0.00           H
ATOM   1926  CD1 LEU A 707      27.290  51.930  42.270  1.00  0.00           C
ATOM   1927 HD11 LEU A 707      27.880  52.040  41.340  1.00  0.00           H
ATOM   1928 HD12 LEU A 707      27.200  52.870  42.850  1.00  0.00           H
ATOM   1929 HD13 LEU A 707      26.230  51.750  42.000  1.00  0.00           H
ATOM   1930  CD2 LEU A 707      29.400  51.370  43.650  1.00  0.00           C
ATOM   1931 HD21 LEU A 707      30.130  51.720  42.890  1.00  0.00           H
ATOM   1932 HD22 LEU A 707      29.780  50.680  44.440  1.00  0.00           H
ATOM   1933 HD23 LEU A 707      29.240  52.360  44.140  1.00  0.00           H
ATOM   1934  C   LEU A 707      25.850  48.940  42.620  1.00  0.00           C
ATOM   1935  O   LEU A 707      25.440  49.340  41.530  1.00  0.00           O
ATOM   1936  N   VAL A 708      26.320  47.710  42.810  1.00  0.00           N
ATOM   1937  HN  VAL A 708      26.690  47.430  43.700  1.00  0.00           H
ATOM   1938  CA  VAL A 708      26.300  46.770  41.730  1.00  0.00           C
ATOM   1939  HA  VAL A 708      26.860  47.240  40.940  1.00  0.00           H
ATOM   1940  CB  VAL A 708      27.030  45.460  42.010  1.00  0.00           C
ATOM   1941  HB  VAL A 708      26.610  44.990  42.920  1.00  0.00           H
ATOM   1942  CG1 VAL A 708      26.850  44.430  40.860  1.00  0.00           C
ATOM   1943 HG11 VAL A 708      26.970  45.000  39.910  1.00  0.00           H
ATOM   1944 HG12 VAL A 708      25.810  44.030  40.810  1.00  0.00           H
ATOM   1945 HG13 VAL A 708      27.550  43.580  40.960  1.00  0.00           H
ATOM   1946  CG2 VAL A 708      28.560  45.730  42.280  1.00  0.00           C
ATOM   1947 HG21 VAL A 708      29.100  44.820  42.640  1.00  0.00           H
ATOM   1948 HG22 VAL A 708      28.720  46.470  43.090  1.00  0.00           H
ATOM   1949 HG23 VAL A 708      29.050  46.190  41.390  1.00  0.00           H
ATOM   1950  C   VAL A 708      24.920  46.460  41.210  1.00  0.00           C
ATOM   1951  O   VAL A 708      24.790  46.450  39.960  1.00  0.00           O
ATOM   1952  N   ALA A 709      23.890  46.270  42.080  1.00  0.00           N
ATOM   1953  HN  ALA A 709      24.110  46.260  43.050  1.00  0.00           H
ATOM   1954  CA  ALA A 709      22.540  46.190  41.550  1.00  0.00           C
ATOM   1955  HA  ALA A 709      22.530  45.300  40.940  1.00  0.00           H
ATOM   1956  CB  ALA A 709      21.610  45.870  42.740  1.00  0.00           C
ATOM   1957  HB1 ALA A 709      22.090  45.110  43.390  1.00  0.00           H
ATOM   1958  HB2 ALA A 709      20.590  45.580  42.410  1.00  0.00           H
ATOM   1959  HB3 ALA A 709      21.590  46.720  43.450  1.00  0.00           H
ATOM   1960  C   ALA A 709      21.940  47.360  40.760  1.00  0.00           C
ATOM   1961  O   ALA A 709      21.230  47.160  39.740  1.00  0.00           O
ATOM   1962  N   THR A 710      22.160  48.660  41.170  1.00  0.00           N
ATOM   1963  HN  THR A 710      22.740  48.760  41.990  1.00  0.00           H
ATOM   1964  CA  THR A 710      21.820  49.910  40.370  1.00  0.00           C
ATOM   1965  HA  THR A 710      20.760  50.000  40.160  1.00  0.00           H
ATOM   1966  CB  THR A 710      22.280  51.090  41.230  1.00  0.00           C
ATOM   1967  HB  THR A 710      23.380  51.170  41.200  1.00  0.00           H
ATOM   1968  OG1 THR A 710      21.880  51.030  42.590  1.00  0.00           O
ATOM   1969  HG1 THR A 710      22.360  50.380  43.110  1.00  0.00           H
ATOM   1970  CG2 THR A 710      21.580  52.310  40.730  1.00  0.00           C
ATOM   1971 HG21 THR A 710      21.900  52.610  39.710  1.00  0.00           H
ATOM   1972 HG22 THR A 710      21.740  53.100  41.500  1.00  0.00           H
ATOM   1973 HG23 THR A 710      20.480  52.150  40.620  1.00  0.00           H
ATOM   1974  C   THR A 710      22.530  49.960  39.040  1.00  0.00           C
ATOM   1975  O   THR A 710      21.970  50.360  38.000  1.00  0.00           O
ATOM   1976  N   ASP A 711      23.800  49.520  39.100  1.00  0.00           N
ATOM   1977  HN  ASP A 711      24.070  49.280  40.030  1.00  0.00           H
ATOM   1978  CA  ASP A 711      24.830  49.280  38.140  1.00  0.00           C
ATOM   1979  HA  ASP A 711      25.440  48.470  38.480  1.00  0.00           H
ATOM   1980  CB  ASP A 711      24.310  49.160  36.700  1.00  0.00           C
ATOM   1981  HB1 ASP A 711      24.040  50.140  36.250  1.00  0.00           H
ATOM   1982  HB2 ASP A 711      23.360  48.580  36.640  1.00  0.00           H
ATOM   1983  CG  ASP A 711      25.360  48.480  35.850  1.00  0.00           C
ATOM   1984  OD1 ASP A 711      24.980  48.200  34.680  1.00  0.00           O
ATOM   1985  OD2 ASP A 711      26.490  48.160  36.290  1.00  0.00           O
ATOM   1986  C   ASP A 711      25.820  50.450  38.400  1.00  0.00           C
ATOM   1987  O   ASP A 711      25.440  51.590  38.500  1.00  0.00           O
ATOM   1988  N   ALA A 712      27.150  50.240  38.510  1.00  0.00           N
ATOM   1989  HN  ALA A 712      27.450  49.300  38.320  1.00  0.00           H
ATOM   1990  CA  ALA A 712      28.250  51.150  38.700  1.00  0.00           C
ATOM   1991  HA  ALA A 712      27.900  52.070  39.150  1.00  0.00           H
ATOM   1992  CB  ALA A 712      29.440  50.480  39.480  1.00  0.00           C
ATOM   1993  HB1 ALA A 712      30.260  51.220  39.640  1.00  0.00           H
ATOM   1994  HB2 ALA A 712      29.900  49.640  38.920  1.00  0.00           H
ATOM   1995  HB3 ALA A 712      29.130  49.990  40.420  1.00  0.00           H
ATOM   1996  C   ALA A 712      28.800  51.450  37.360  1.00  0.00           C
ATOM   1997  O   ALA A 712      29.790  52.210  37.310  1.00  0.00           O
ATOM   1998  N   SER A 713      28.200  51.040  36.260  1.00  0.00           N
ATOM   1999  HN  SER A 713      27.360  50.530  36.440  1.00  0.00           H
ATOM   2000  CA  SER A 713      28.800  51.130  34.880  1.00  0.00           C
ATOM   2001  HA  SER A 713      29.670  50.490  34.950  1.00  0.00           H
ATOM   2002  CB  SER A 713      27.820  50.610  33.860  1.00  0.00           C
ATOM   2003  HB1 SER A 713      28.080  50.870  32.820  1.00  0.00           H
ATOM   2004  HB2 SER A 713      26.810  51.040  34.060  1.00  0.00           H
ATOM   2005  OG  SER A 713      27.900  49.150  34.080  1.00  0.00           O
ATOM   2006  HG1 SER A 713      27.410  48.930  34.870  1.00  0.00           H
ATOM   2007  C   SER A 713      29.210  52.490  34.360  1.00  0.00           C
ATOM   2008  O   SER A 713      30.240  52.670  33.750  1.00  0.00           O
ATOM   2009  N   SER A 714      28.340  53.490  34.670  1.00  0.00           N
ATOM   2010  HN  SER A 714      27.490  53.330  35.170  1.00  0.00           H
ATOM   2011  CA  SER A 714      28.640  54.880  34.350  1.00  0.00           C
ATOM   2012  HA  SER A 714      29.210  54.940  33.440  1.00  0.00           H
ATOM   2013  CB  SER A 714      27.400  55.770  34.310  1.00  0.00           C
ATOM   2014  HB1 SER A 714      26.840  55.730  35.280  1.00  0.00           H
ATOM   2015  HB2 SER A 714      26.760  55.200  33.590  1.00  0.00           H
ATOM   2016  OG  SER A 714      27.630  57.040  33.830  1.00  0.00           O
ATOM   2017  HG1 SER A 714      26.780  57.470  33.970  1.00  0.00           H
ATOM   2018  C   SER A 714      29.560  55.460  35.350  1.00  0.00           C
ATOM   2019  O   SER A 714      30.450  56.280  34.990  1.00  0.00           O
ATOM   2020  N   LEU A 715      29.560  55.030  36.640  1.00  0.00           N
ATOM   2021  HN  LEU A 715      28.980  54.340  37.070  1.00  0.00           H
ATOM   2022  CA  LEU A 715      30.530  55.450  37.590  1.00  0.00           C
ATOM   2023  HA  LEU A 715      30.520  56.530  37.680  1.00  0.00           H
ATOM   2024  CB  LEU A 715      30.260  55.030  39.100  1.00  0.00           C
ATOM   2025  HB1 LEU A 715      30.910  55.590  39.800  1.00  0.00           H
ATOM   2026  HB2 LEU A 715      30.450  53.950  39.290  1.00  0.00           H
ATOM   2027  CG  LEU A 715      28.830  55.130  39.550  1.00  0.00           C
ATOM   2028  HG  LEU A 715      28.250  54.400  38.960  1.00  0.00           H
ATOM   2029  CD1 LEU A 715      28.700  54.760  41.040  1.00  0.00           C
ATOM   2030 HD11 LEU A 715      27.630  54.510  41.240  1.00  0.00           H
ATOM   2031 HD12 LEU A 715      28.960  55.560  41.760  1.00  0.00           H
ATOM   2032 HD13 LEU A 715      29.390  53.900  41.110  1.00  0.00           H
ATOM   2033  CD2 LEU A 715      28.410  56.650  39.290  1.00  0.00           C
ATOM   2034 HD21 LEU A 715      27.370  56.770  39.650  1.00  0.00           H
ATOM   2035 HD22 LEU A 715      28.180  56.740  38.210  1.00  0.00           H
ATOM   2036 HD23 LEU A 715      29.080  57.500  39.540  1.00  0.00           H
ATOM   2037  C   LEU A 715      31.930  54.930  37.340  1.00  0.00           C
ATOM   2038  O   LEU A 715      32.910  55.590  37.630  1.00  0.00           O
ATOM   2039  N   VAL A 716      32.060  53.710  36.810  1.00  0.00           N
ATOM   2040  HN  VAL A 716      31.280  53.080  36.710  1.00  0.00           H
ATOM   2041  CA  VAL A 716      33.390  53.210  36.370  1.00  0.00           C
ATOM   2042  HA  VAL A 716      34.080  53.260  37.190  1.00  0.00           H
ATOM   2043  CB  VAL A 716      33.240  51.690  35.960  1.00  0.00           C
ATOM   2044  HB  VAL A 716      32.340  51.590  35.320  1.00  0.00           H
ATOM   2045  CG1 VAL A 716      34.480  51.290  35.180  1.00  0.00           C
ATOM   2046 HG11 VAL A 716      34.280  50.280  34.760  1.00  0.00           H
ATOM   2047 HG12 VAL A 716      35.420  51.270  35.770  1.00  0.00           H
ATOM   2048 HG13 VAL A 716      34.680  51.840  34.240  1.00  0.00           H
ATOM   2049  CG2 VAL A 716      33.170  50.890  37.260  1.00  0.00           C
ATOM   2050 HG21 VAL A 716      32.280  51.100  37.880  1.00  0.00           H
ATOM   2051 HG22 VAL A 716      34.160  51.120  37.700  1.00  0.00           H
ATOM   2052 HG23 VAL A 716      33.040  49.790  37.090  1.00  0.00           H
ATOM   2053  C   VAL A 716      33.960  54.060  35.190  1.00  0.00           C
ATOM   2054  O   VAL A 716      35.150  54.440  35.260  1.00  0.00           O
ATOM   2055  N   CYS A 717      33.070  54.460  34.300  1.00  0.00           N
ATOM   2056  HN  CYS A 717      32.130  54.150  34.260  1.00  0.00           H
ATOM   2057  CA  CYS A 717      33.420  55.490  33.250  1.00  0.00           C
ATOM   2058  HA  CYS A 717      34.250  55.030  32.720  1.00  0.00           H
ATOM   2059  CB  CYS A 717      32.280  55.670  32.220  1.00  0.00           C
ATOM   2060  HB1 CYS A 717      32.500  56.430  31.430  1.00  0.00           H
ATOM   2061  HB2 CYS A 717      31.330  55.830  32.760  1.00  0.00           H
ATOM   2062  SG  CYS A 717      31.890  54.090  31.410  1.00  0.00           S
ATOM   2063  HG1 CYS A 717      31.020  53.790  32.350  1.00  0.00           H
ATOM   2064  C   CYS A 717      33.850  56.820  33.760  1.00  0.00           C
ATOM   2065  O   CYS A 717      34.740  57.450  33.130  1.00  0.00           O
ATOM   2066  N   TYR A 718      33.220  57.410  34.770  1.00  0.00           N
ATOM   2067  HN  TYR A 718      32.380  56.930  35.070  1.00  0.00           H
ATOM   2068  CA  TYR A 718      33.620  58.640  35.500  1.00  0.00           C
ATOM   2069  HA  TYR A 718      33.700  59.400  34.740  1.00  0.00           H
ATOM   2070  CB  TYR A 718      32.530  58.960  36.600  1.00  0.00           C
ATOM   2071  HB1 TYR A 718      32.990  59.700  37.280  1.00  0.00           H
ATOM   2072  HB2 TYR A 718      32.200  58.060  37.160  1.00  0.00           H
ATOM   2073  CG  TYR A 718      31.320  59.740  36.060  1.00  0.00           C
ATOM   2074  CD1 TYR A 718      31.540  60.890  35.360  1.00  0.00           C
ATOM   2075  HD1 TYR A 718      32.530  61.280  35.240  1.00  0.00           H
ATOM   2076  CE1 TYR A 718      30.400  61.650  34.930  1.00  0.00           C
ATOM   2077  HE1 TYR A 718      30.460  62.520  34.290  1.00  0.00           H
ATOM   2078  CZ  TYR A 718      29.130  61.190  35.200  1.00  0.00           C
ATOM   2079  OH  TYR A 718      28.100  61.860  34.490  1.00  0.00           O
ATOM   2080  HH  TYR A 718      27.310  61.340  34.700  1.00  0.00           H
ATOM   2081  CD2 TYR A 718      30.030  59.370  36.490  1.00  0.00           C
ATOM   2082  HD2 TYR A 718      29.790  58.490  37.070  1.00  0.00           H
ATOM   2083  CE2 TYR A 718      28.910  60.060  36.010  1.00  0.00           C
ATOM   2084  HE2 TYR A 718      27.920  59.680  36.250  1.00  0.00           H
ATOM   2085  C   TYR A 718      34.990  58.530  36.200  1.00  0.00           C
ATOM   2086  O   TYR A 718      35.690  59.510  36.380  1.00  0.00           O
ATOM   2087  N   ILE A 719      35.420  57.410  36.660  1.00  0.00           N
ATOM   2088  HN  ILE A 719      34.970  56.550  36.420  1.00  0.00           H
ATOM   2089  CA  ILE A 719      36.780  57.230  37.220  1.00  0.00           C
ATOM   2090  HA  ILE A 719      37.030  58.170  37.680  1.00  0.00           H
ATOM   2091  CB  ILE A 719      36.860  56.110  38.270  1.00  0.00           C
ATOM   2092  HB  ILE A 719      36.530  55.190  37.740  1.00  0.00           H
ATOM   2093  CG2 ILE A 719      38.300  55.990  38.770  1.00  0.00           C
ATOM   2094 HG21 ILE A 719      38.390  55.600  39.800  1.00  0.00           H
ATOM   2095 HG22 ILE A 719      38.810  56.980  38.820  1.00  0.00           H
ATOM   2096 HG23 ILE A 719      38.880  55.340  38.070  1.00  0.00           H
ATOM   2097  CG1 ILE A 719      35.880  56.450  39.360  1.00  0.00           C
ATOM   2098 HG11 ILE A 719      35.840  55.580  40.050  1.00  0.00           H
ATOM   2099 HG12 ILE A 719      34.890  56.470  38.860  1.00  0.00           H
ATOM   2100  CD  ILE A 719      36.170  57.760  40.140  1.00  0.00           C
ATOM   2101  HD1 ILE A 719      35.970  58.690  39.580  1.00  0.00           H
ATOM   2102  HD2 ILE A 719      37.210  57.770  40.530  1.00  0.00           H
ATOM   2103  HD3 ILE A 719      35.440  57.870  40.960  1.00  0.00           H
ATOM   2104  C   ILE A 719      37.900  56.960  36.170  1.00  0.00           C
ATOM   2105  O   ILE A 719      38.050  55.870  35.620  1.00  0.00           O
ATOM   2106  N   THR A 720      38.700  58.020  35.970  1.00  0.00           N
ATOM   2107  HN  THR A 720      38.580  58.920  36.370  1.00  0.00           H
ATOM   2108  CA  THR A 720      39.750  58.060  34.920  1.00  0.00           C
ATOM   2109  HA  THR A 720      39.860  57.050  34.550  1.00  0.00           H
ATOM   2110  CB  THR A 720      39.450  59.010  33.770  1.00  0.00           C
ATOM   2111  HB  THR A 720      39.990  58.700  32.860  1.00  0.00           H
ATOM   2112  OG1 THR A 720      39.770  60.380  33.960  1.00  0.00           O
ATOM   2113  HG1 THR A 720      39.770  60.700  33.050  1.00  0.00           H
ATOM   2114  CG2 THR A 720      37.890  58.970  33.480  1.00  0.00           C
ATOM   2115 HG21 THR A 720      37.690  59.560  32.570  1.00  0.00           H
ATOM   2116 HG22 THR A 720      37.240  59.310  34.320  1.00  0.00           H
ATOM   2117 HG23 THR A 720      37.530  57.960  33.190  1.00  0.00           H
ATOM   2118  C   THR A 720      41.070  58.380  35.540  1.00  0.00           C
ATOM   2119  O   THR A 720      41.210  58.600  36.740  1.00  0.00           O
ATOM   2120  N   ARG A 721      42.190  58.400  34.730  1.00  0.00           N
ATOM   2121  HN  ARG A 721      42.040  58.170  33.770  1.00  0.00           H
ATOM   2122  CA  ARG A 721      43.570  58.520  35.170  1.00  0.00           C
ATOM   2123  HA  ARG A 721      43.750  57.620  35.740  1.00  0.00           H
ATOM   2124  CB  ARG A 721      44.660  58.500  34.130  1.00  0.00           C
ATOM   2125  HB1 ARG A 721      45.670  58.680  34.550  1.00  0.00           H
ATOM   2126  HB2 ARG A 721      44.660  59.380  33.440  1.00  0.00           H
ATOM   2127  CG  ARG A 721      44.700  57.240  33.310  1.00  0.00           C
ATOM   2128  HG1 ARG A 721      45.420  57.270  32.460  1.00  0.00           H
ATOM   2129  HG2 ARG A 721      43.640  57.110  33.000  1.00  0.00           H
ATOM   2130  CD  ARG A 721      45.020  55.990  34.130  1.00  0.00           C
ATOM   2131  HD1 ARG A 721      45.000  55.100  33.450  1.00  0.00           H
ATOM   2132  HD2 ARG A 721      44.230  55.750  34.880  1.00  0.00           H
ATOM   2133  NE  ARG A 721      46.370  56.200  34.710  1.00  0.00           N
ATOM   2134  HE  ARG A 721      46.950  56.880  34.270  1.00  0.00           H
ATOM   2135  CZ  ARG A 721      46.950  55.430  35.650  1.00  0.00           C
ATOM   2136  NH1 ARG A 721      46.240  54.540  36.370  1.00  0.00           N
ATOM   2137 HH11 ARG A 721      45.250  54.560  36.530  1.00  0.00           H
ATOM   2138 HH12 ARG A 721      46.700  53.890  36.950  1.00  0.00           H
ATOM   2139  NH2 ARG A 721      48.220  55.640  35.930  1.00  0.00           N
ATOM   2140 HH21 ARG A 721      48.630  56.470  35.560  1.00  0.00           H
ATOM   2141 HH22 ARG A 721      48.780  55.000  36.440  1.00  0.00           H
ATOM   2142  C   ARG A 721      43.860  59.740  36.040  1.00  0.00           C
ATOM   2143  O   ARG A 721      44.660  59.600  36.990  1.00  0.00           O
ATOM   2144  N   PHE A 722      43.260  60.940  35.720  1.00  0.00           N
ATOM   2145  HN  PHE A 722      42.550  60.980  35.020  1.00  0.00           H
ATOM   2146  CA  PHE A 722      43.430  62.130  36.470  1.00  0.00           C
ATOM   2147  HA  PHE A 722      44.500  62.300  36.500  1.00  0.00           H
ATOM   2148  CB  PHE A 722      42.670  63.260  35.810  1.00  0.00           C
ATOM   2149  HB1 PHE A 722      41.660  62.920  35.470  1.00  0.00           H
ATOM   2150  HB2 PHE A 722      43.060  63.410  34.780  1.00  0.00           H
ATOM   2151  CG  PHE A 722      42.600  64.540  36.650  1.00  0.00           C
ATOM   2152  CD1 PHE A 722      43.630  65.460  36.310  1.00  0.00           C
ATOM   2153  HD1 PHE A 722      44.530  65.060  35.870  1.00  0.00           H
ATOM   2154  CE1 PHE A 722      43.660  66.700  36.910  1.00  0.00           C
ATOM   2155  HE1 PHE A 722      44.440  67.430  36.740  1.00  0.00           H
ATOM   2156  CZ  PHE A 722      42.640  67.020  37.840  1.00  0.00           C
ATOM   2157  HZ  PHE A 722      42.640  67.990  38.320  1.00  0.00           H
ATOM   2158  CD2 PHE A 722      41.470  64.990  37.370  1.00  0.00           C
ATOM   2159  HD2 PHE A 722      40.600  64.360  37.480  1.00  0.00           H
ATOM   2160  CE2 PHE A 722      41.520  66.180  38.020  1.00  0.00           C
ATOM   2161  HE2 PHE A 722      40.760  66.380  38.760  1.00  0.00           H
ATOM   2162  C   PHE A 722      43.010  61.950  37.910  1.00  0.00           C
ATOM   2163  O   PHE A 722      43.710  62.240  38.840  1.00  0.00           O
ATOM   2164  N   THR A 723      41.790  61.360  38.070  1.00  0.00           N
ATOM   2165  HN  THR A 723      41.150  61.190  37.320  1.00  0.00           H
ATOM   2166  CA  THR A 723      41.390  61.020  39.450  1.00  0.00           C
ATOM   2167  HA  THR A 723      41.590  61.870  40.090  1.00  0.00           H
ATOM   2168  CB  THR A 723      39.860  60.540  39.540  1.00  0.00           C
ATOM   2169  HB  THR A 723      39.740  59.550  39.050  1.00  0.00           H
ATOM   2170  OG1 THR A 723      38.950  61.570  39.020  1.00  0.00           O
ATOM   2171  HG1 THR A 723      39.350  61.720  38.160  1.00  0.00           H
ATOM   2172  CG2 THR A 723      39.460  60.410  40.960  1.00  0.00           C
ATOM   2173 HG21 THR A 723      38.370  60.230  40.970  1.00  0.00           H
ATOM   2174 HG22 THR A 723      39.600  61.300  41.630  1.00  0.00           H
ATOM   2175 HG23 THR A 723      40.060  59.620  41.460  1.00  0.00           H
ATOM   2176  C   THR A 723      42.310  59.930  40.110  1.00  0.00           C
ATOM   2177  O   THR A 723      42.630  60.080  41.320  1.00  0.00           O
ATOM   2178  N   GLU A 724      42.640  58.810  39.400  1.00  0.00           N
ATOM   2179  HN  GLU A 724      42.320  58.740  38.460  1.00  0.00           H
ATOM   2180  CA  GLU A 724      43.510  57.770  39.910  1.00  0.00           C
ATOM   2181  HA  GLU A 724      43.010  57.230  40.700  1.00  0.00           H
ATOM   2182  CB  GLU A 724      43.740  56.780  38.790  1.00  0.00           C
ATOM   2183  HB1 GLU A 724      44.400  55.930  39.060  1.00  0.00           H
ATOM   2184  HB2 GLU A 724      44.110  57.340  37.910  1.00  0.00           H
ATOM   2185  CG  GLU A 724      42.530  55.880  38.420  1.00  0.00           C
ATOM   2186  HG1 GLU A 724      41.610  56.430  38.150  1.00  0.00           H
ATOM   2187  HG2 GLU A 724      42.220  55.300  39.310  1.00  0.00           H
ATOM   2188  CD  GLU A 724      42.920  54.890  37.410  1.00  0.00           C
ATOM   2189  OE1 GLU A 724      42.280  54.950  36.310  1.00  0.00           O
ATOM   2190  OE2 GLU A 724      43.790  54.050  37.600  1.00  0.00           O
ATOM   2191  C   GLU A 724      44.910  58.220  40.310  1.00  0.00           C
ATOM   2192  O   GLU A 724      45.300  57.900  41.440  1.00  0.00           O
ATOM   2193  N   GLU A 725      45.680  58.940  39.410  1.00  0.00           N
ATOM   2194  HN  GLU A 725      45.380  59.150  38.480  1.00  0.00           H
ATOM   2195  CA  GLU A 725      47.060  59.210  39.720  1.00  0.00           C
ATOM   2196  HA  GLU A 725      47.560  58.310  40.030  1.00  0.00           H
ATOM   2197  CB  GLU A 725      47.740  59.730  38.440  1.00  0.00           C
ATOM   2198  HB1 GLU A 725      48.700  60.210  38.720  1.00  0.00           H
ATOM   2199  HB2 GLU A 725      47.120  60.530  37.980  1.00  0.00           H
ATOM   2200  CG  GLU A 725      47.980  58.520  37.520  1.00  0.00           C
ATOM   2201  HG1 GLU A 725      47.010  58.280  37.030  1.00  0.00           H
ATOM   2202  HG2 GLU A 725      48.340  57.680  38.140  1.00  0.00           H
ATOM   2203  CD  GLU A 725      49.070  58.740  36.480  1.00  0.00           C
ATOM   2204  OE1 GLU A 725      48.970  58.230  35.370  1.00  0.00           O
ATOM   2205  OE2 GLU A 725      50.100  59.390  36.780  1.00  0.00           O
ATOM   2206  C   GLU A 725      47.360  60.070  40.940  1.00  0.00           C
ATOM   2207  O   GLU A 725      48.210  59.780  41.770  1.00  0.00           O
ATOM   2208  N   ALA A 726      46.590  61.120  41.190  1.00  0.00           N
ATOM   2209  HN  ALA A 726      45.780  61.240  40.620  1.00  0.00           H
ATOM   2210  CA  ALA A 726      46.740  62.000  42.310  1.00  0.00           C
ATOM   2211  HA  ALA A 726      47.770  62.310  42.430  1.00  0.00           H
ATOM   2212  CB  ALA A 726      46.010  63.290  42.140  1.00  0.00           C
ATOM   2213  HB1 ALA A 726      46.300  64.010  42.930  1.00  0.00           H
ATOM   2214  HB2 ALA A 726      44.910  63.180  42.060  1.00  0.00           H
ATOM   2215  HB3 ALA A 726      46.260  63.690  41.130  1.00  0.00           H
ATOM   2216  C   ALA A 726      46.250  61.290  43.620  1.00  0.00           C
ATOM   2217  O   ALA A 726      46.870  61.390  44.730  1.00  0.00           O
ATOM   2218  N   PHE A 727      45.120  60.530  43.500  1.00  0.00           N
ATOM   2219  HN  PHE A 727      44.660  60.380  42.630  1.00  0.00           H
ATOM   2220  CA  PHE A 727      44.630  59.790  44.640  1.00  0.00           C
ATOM   2221  HA  PHE A 727      44.400  60.550  45.360  1.00  0.00           H
ATOM   2222  CB  PHE A 727      43.200  59.160  44.320  1.00  0.00           C
ATOM   2223  HB1 PHE A 727      43.170  58.810  43.260  1.00  0.00           H
ATOM   2224  HB2 PHE A 727      42.450  59.980  44.360  1.00  0.00           H
ATOM   2225  CG  PHE A 727      42.810  58.150  45.280  1.00  0.00           C
ATOM   2226  CD1 PHE A 727      43.240  56.810  45.200  1.00  0.00           C
ATOM   2227  HD1 PHE A 727      43.830  56.510  44.340  1.00  0.00           H
ATOM   2228  CE1 PHE A 727      42.950  55.900  46.240  1.00  0.00           C
ATOM   2229  HE1 PHE A 727      43.320  54.890  46.140  1.00  0.00           H
ATOM   2230  CZ  PHE A 727      42.230  56.270  47.410  1.00  0.00           C
ATOM   2231  HZ  PHE A 727      41.850  55.500  48.070  1.00  0.00           H
ATOM   2232  CD2 PHE A 727      42.030  58.450  46.450  1.00  0.00           C
ATOM   2233  HD2 PHE A 727      41.700  59.470  46.470  1.00  0.00           H
ATOM   2234  CE2 PHE A 727      41.710  57.590  47.450  1.00  0.00           C
ATOM   2235  HE2 PHE A 727      41.100  57.970  48.270  1.00  0.00           H
ATOM   2236  C   PHE A 727      45.600  58.840  45.260  1.00  0.00           C
ATOM   2237  O   PHE A 727      45.990  58.910  46.420  1.00  0.00           O
ATOM   2238  N   ALA A 728      46.270  58.050  44.390  1.00  0.00           N
ATOM   2239  HN  ALA A 728      46.170  58.090  43.410  1.00  0.00           H
ATOM   2240  CA  ALA A 728      47.170  57.040  44.700  1.00  0.00           C
ATOM   2241  HA  ALA A 728      46.890  56.460  45.560  1.00  0.00           H
ATOM   2242  CB  ALA A 728      47.200  56.170  43.490  1.00  0.00           C
ATOM   2243  HB1 ALA A 728      46.470  55.340  43.370  1.00  0.00           H
ATOM   2244  HB2 ALA A 728      48.160  55.620  43.370  1.00  0.00           H
ATOM   2245  HB3 ALA A 728      47.320  56.680  42.510  1.00  0.00           H
ATOM   2246  C   ALA A 728      48.590  57.550  45.010  1.00  0.00           C
ATOM   2247  O   ALA A 728      49.170  56.840  45.820  1.00  0.00           O
ATOM   2248  N   ALA A 729      49.040  58.690  44.440  1.00  0.00           N
ATOM   2249  HN  ALA A 729      48.460  59.200  43.790  1.00  0.00           H
ATOM   2250  CA  ALA A 729      50.240  59.270  44.960  1.00  0.00           C
ATOM   2251  HA  ALA A 729      50.970  58.480  44.990  1.00  0.00           H
ATOM   2252  CB  ALA A 729      50.650  60.450  44.130  1.00  0.00           C
ATOM   2253  HB1 ALA A 729      51.630  60.800  44.500  1.00  0.00           H
ATOM   2254  HB2 ALA A 729      49.940  61.280  43.910  1.00  0.00           H
ATOM   2255  HB3 ALA A 729      50.940  60.100  43.110  1.00  0.00           H
ATOM   2256  C   ALA A 729      50.120  59.700  46.440  1.00  0.00           C
ATOM   2257  O   ALA A 729      51.050  59.470  47.210  1.00  0.00           O
ATOM   2258  N   LEU A 730      49.010  60.300  46.940  1.00  0.00           N
ATOM   2259  HN  LEU A 730      48.280  60.540  46.310  1.00  0.00           H
ATOM   2260  CA  LEU A 730      48.970  60.760  48.350  1.00  0.00           C
ATOM   2261  HA  LEU A 730      49.830  61.410  48.480  1.00  0.00           H
ATOM   2262  CB  LEU A 730      47.690  61.610  48.640  1.00  0.00           C
ATOM   2263  HB1 LEU A 730      46.880  60.850  48.730  1.00  0.00           H
ATOM   2264  HB2 LEU A 730      47.450  62.270  47.780  1.00  0.00           H
ATOM   2265  CG  LEU A 730      47.700  62.350  50.020  1.00  0.00           C
ATOM   2266  HG  LEU A 730      48.120  61.600  50.720  1.00  0.00           H
ATOM   2267  CD1 LEU A 730      48.530  63.660  49.860  1.00  0.00           C
ATOM   2268 HD11 LEU A 730      48.770  64.140  50.830  1.00  0.00           H
ATOM   2269 HD12 LEU A 730      48.190  64.420  49.120  1.00  0.00           H
ATOM   2270 HD13 LEU A 730      49.480  63.260  49.440  1.00  0.00           H
ATOM   2271  CD2 LEU A 730      46.330  62.620  50.600  1.00  0.00           C
ATOM   2272 HD21 LEU A 730      46.430  63.190  51.550  1.00  0.00           H
ATOM   2273 HD22 LEU A 730      45.770  61.670  50.800  1.00  0.00           H
ATOM   2274 HD23 LEU A 730      45.660  63.200  49.930  1.00  0.00           H
ATOM   2275  C   LEU A 730      49.100  59.650  49.400  1.00  0.00           C
ATOM   2276  O   LEU A 730      49.810  59.780  50.420  1.00  0.00           O
ATOM   2277  N   ILE A 731      48.570  58.440  49.130  1.00  0.00           N
ATOM   2278  HN  ILE A 731      47.940  58.400  48.360  1.00  0.00           H
ATOM   2279  CA  ILE A 731      48.710  57.140  49.940  1.00  0.00           C
ATOM   2280  HA  ILE A 731      48.380  57.420  50.920  1.00  0.00           H
ATOM   2281  CB  ILE A 731      47.850  55.910  49.400  1.00  0.00           C
ATOM   2282  HB  ILE A 731      48.250  55.460  48.470  1.00  0.00           H
ATOM   2283  CG2 ILE A 731      48.020  54.720  50.460  1.00  0.00           C
ATOM   2284 HG21 ILE A 731      48.870  54.080  50.160  1.00  0.00           H
ATOM   2285 HG22 ILE A 731      47.210  53.970  50.310  1.00  0.00           H
ATOM   2286 HG23 ILE A 731      48.200  55.070  51.490  1.00  0.00           H
ATOM   2287  CG1 ILE A 731      46.400  56.270  49.270  1.00  0.00           C
ATOM   2288 HG11 ILE A 731      45.850  55.440  48.760  1.00  0.00           H
ATOM   2289 HG12 ILE A 731      46.290  57.160  48.620  1.00  0.00           H
ATOM   2290  CD  ILE A 731      45.690  56.580  50.630  1.00  0.00           C
ATOM   2291  HD1 ILE A 731      46.270  57.180  51.360  1.00  0.00           H
ATOM   2292  HD2 ILE A 731      45.500  55.570  51.060  1.00  0.00           H
ATOM   2293  HD3 ILE A 731      44.690  57.020  50.410  1.00  0.00           H
ATOM   2294  C   ILE A 731      50.120  56.750  50.020  1.00  0.00           C
ATOM   2295  O   ILE A 731      50.660  56.430  51.100  1.00  0.00           O
ATOM   2296  N   CYS A 732      50.870  56.760  48.940  1.00  0.00           N
ATOM   2297  HN  CYS A 732      50.400  56.950  48.070  1.00  0.00           H
ATOM   2298  CA  CYS A 732      52.330  56.540  48.950  1.00  0.00           C
ATOM   2299  HA  CYS A 732      52.600  55.530  49.230  1.00  0.00           H
ATOM   2300  CB  CYS A 732      52.880  56.830  47.480  1.00  0.00           C
ATOM   2301  HB1 CYS A 732      53.950  56.490  47.430  1.00  0.00           H
ATOM   2302  HB2 CYS A 732      52.860  57.920  47.290  1.00  0.00           H
ATOM   2303  SG  CYS A 732      52.240  55.940  46.080  1.00  0.00           S
ATOM   2304  HG1 CYS A 732      53.040  54.880  46.200  1.00  0.00           H
ATOM   2305  C   CYS A 732      53.050  57.520  49.820  1.00  0.00           C
ATOM   2306  O   CYS A 732      53.920  57.130  50.610  1.00  0.00           O
ATOM   2307  N   ILE A 733      52.820  58.870  49.710  1.00  0.00           N
ATOM   2308  HN  ILE A 733      52.020  59.150  49.180  1.00  0.00           H
ATOM   2309  CA  ILE A 733      53.390  59.900  50.580  1.00  0.00           C
ATOM   2310  HA  ILE A 733      54.450  59.900  50.390  1.00  0.00           H
ATOM   2311  CB  ILE A 733      52.910  61.300  50.160  1.00  0.00           C
ATOM   2312  HB  ILE A 733      51.820  61.390  50.050  1.00  0.00           H
ATOM   2313  CG2 ILE A 733      53.490  62.320  51.190  1.00  0.00           C
ATOM   2314 HG21 ILE A 733      53.110  62.100  52.200  1.00  0.00           H
ATOM   2315 HG22 ILE A 733      53.270  63.390  51.020  1.00  0.00           H
ATOM   2316 HG23 ILE A 733      54.560  62.040  51.310  1.00  0.00           H
ATOM   2317  CG1 ILE A 733      53.520  61.590  48.740  1.00  0.00           C
ATOM   2318 HG11 ILE A 733      53.190  62.620  48.460  1.00  0.00           H
ATOM   2319 HG12 ILE A 733      53.060  60.980  47.940  1.00  0.00           H
ATOM   2320  CD  ILE A 733      55.040  61.690  48.410  1.00  0.00           C
ATOM   2321  HD1 ILE A 733      55.630  60.850  48.820  1.00  0.00           H
ATOM   2322  HD2 ILE A 733      55.390  62.650  48.840  1.00  0.00           H
ATOM   2323  HD3 ILE A 733      55.370  61.730  47.350  1.00  0.00           H
ATOM   2324  C   ILE A 733      53.120  59.620  51.950  1.00  0.00           C
ATOM   2325  O   ILE A 733      53.940  59.520  52.820  1.00  0.00           O
ATOM   2326  N   ILE A 734      51.800  59.440  52.280  1.00  0.00           N
ATOM   2327  HN  ILE A 734      51.080  59.570  51.610  1.00  0.00           H
ATOM   2328  CA  ILE A 734      51.380  59.010  53.660  1.00  0.00           C
ATOM   2329  HA  ILE A 734      51.800  59.790  54.290  1.00  0.00           H
ATOM   2330  CB  ILE A 734      49.820  58.890  53.730  1.00  0.00           C
ATOM   2331  HB  ILE A 734      49.440  58.310  52.860  1.00  0.00           H
ATOM   2332  CG2 ILE A 734      49.360  58.280  55.070  1.00  0.00           C
ATOM   2333 HG21 ILE A 734      49.640  57.200  55.190  1.00  0.00           H
ATOM   2334 HG22 ILE A 734      48.250  58.300  55.210  1.00  0.00           H
ATOM   2335 HG23 ILE A 734      49.790  58.790  55.970  1.00  0.00           H
ATOM   2336  CG1 ILE A 734      49.140  60.310  53.660  1.00  0.00           C
ATOM   2337 HG11 ILE A 734      49.610  60.880  52.830  1.00  0.00           H
ATOM   2338 HG12 ILE A 734      49.380  60.860  54.600  1.00  0.00           H
ATOM   2339  CD  ILE A 734      47.640  60.360  53.460  1.00  0.00           C
ATOM   2340  HD1 ILE A 734      47.340  59.970  52.450  1.00  0.00           H
ATOM   2341  HD2 ILE A 734      47.460  61.460  53.370  1.00  0.00           H
ATOM   2342  HD3 ILE A 734      47.090  59.980  54.350  1.00  0.00           H
ATOM   2343  C   ILE A 734      52.120  57.880  54.200  1.00  0.00           C
ATOM   2344  O   ILE A 734      52.590  57.880  55.360  1.00  0.00           O
ATOM   2345  N   PHE A 735      52.270  56.810  53.400  1.00  0.00           N
ATOM   2346  HN  PHE A 735      51.750  56.710  52.560  1.00  0.00           H
ATOM   2347  CA  PHE A 735      53.080  55.650  53.750  1.00  0.00           C
ATOM   2348  HA  PHE A 735      52.660  55.150  54.620  1.00  0.00           H
ATOM   2349  CB  PHE A 735      53.060  54.470  52.670  1.00  0.00           C
ATOM   2350  HB1 PHE A 735      53.920  53.810  52.910  1.00  0.00           H
ATOM   2351  HB2 PHE A 735      53.280  55.010  51.720  1.00  0.00           H
ATOM   2352  CG  PHE A 735      51.730  53.770  52.500  1.00  0.00           C
ATOM   2353  CD1 PHE A 735      50.570  53.830  53.310  1.00  0.00           C
ATOM   2354  HD1 PHE A 735      50.580  54.500  54.150  1.00  0.00           H
ATOM   2355  CE1 PHE A 735      49.450  53.090  52.960  1.00  0.00           C
ATOM   2356  HE1 PHE A 735      48.500  53.260  53.430  1.00  0.00           H
ATOM   2357  CZ  PHE A 735      49.390  52.310  51.870  1.00  0.00           C
ATOM   2358  HZ  PHE A 735      48.440  51.860  51.660  1.00  0.00           H
ATOM   2359  CD2 PHE A 735      51.710  52.880  51.440  1.00  0.00           C
ATOM   2360  HD2 PHE A 735      52.700  52.810  51.010  1.00  0.00           H
ATOM   2361  CE2 PHE A 735      50.580  52.120  51.140  1.00  0.00           C
ATOM   2362  HE2 PHE A 735      50.570  51.320  50.410  1.00  0.00           H
ATOM   2363  C   PHE A 735      54.510  55.910  54.070  1.00  0.00           C
ATOM   2364  O   PHE A 735      55.120  55.350  54.990  1.00  0.00           O
ATOM   2365  N   ILE A 736      55.170  56.790  53.270  1.00  0.00           N
ATOM   2366  HN  ILE A 736      54.680  57.090  52.450  1.00  0.00           H
ATOM   2367  CA  ILE A 736      56.590  57.210  53.480  1.00  0.00           C
ATOM   2368  HA  ILE A 736      57.200  56.330  53.620  1.00  0.00           H
ATOM   2369  CB  ILE A 736      57.160  57.960  52.290  1.00  0.00           C
ATOM   2370  HB  ILE A 736      56.370  58.690  52.010  1.00  0.00           H
ATOM   2371  CG2 ILE A 736      58.650  58.450  52.510  1.00  0.00           C
ATOM   2372 HG21 ILE A 736      59.010  58.810  51.530  1.00  0.00           H
ATOM   2373 HG22 ILE A 736      59.330  57.640  52.840  1.00  0.00           H
ATOM   2374 HG23 ILE A 736      58.640  59.290  53.240  1.00  0.00           H
ATOM   2375  CG1 ILE A 736      57.090  56.930  51.120  1.00  0.00           C
ATOM   2376 HG11 ILE A 736      56.170  56.310  51.150  1.00  0.00           H
ATOM   2377 HG12 ILE A 736      57.990  56.300  51.350  1.00  0.00           H
ATOM   2378  CD  ILE A 736      57.200  57.630  49.750  1.00  0.00           C
ATOM   2379  HD1 ILE A 736      56.240  57.970  49.320  1.00  0.00           H
ATOM   2380  HD2 ILE A 736      57.550  56.830  49.060  1.00  0.00           H
ATOM   2381  HD3 ILE A 736      57.920  58.460  49.840  1.00  0.00           H
ATOM   2382  C   ILE A 736      56.670  58.010  54.770  1.00  0.00           C
ATOM   2383  O   ILE A 736      57.560  57.780  55.600  1.00  0.00           O
ATOM   2384  N   TYR A 737      55.770  58.970  54.970  1.00  0.00           N
ATOM   2385  HN  TYR A 737      55.070  59.160  54.280  1.00  0.00           H
ATOM   2386  CA  TYR A 737      55.660  59.840  56.120  1.00  0.00           C
ATOM   2387  HA  TYR A 737      56.600  60.370  56.170  1.00  0.00           H
ATOM   2388  CB  TYR A 737      54.550  60.910  55.950  1.00  0.00           C
ATOM   2389  HB1 TYR A 737      53.640  60.280  55.890  1.00  0.00           H
ATOM   2390  HB2 TYR A 737      54.650  61.350  54.940  1.00  0.00           H
ATOM   2391  CG  TYR A 737      54.350  62.100  56.910  1.00  0.00           C
ATOM   2392  CD1 TYR A 737      54.390  61.890  58.330  1.00  0.00           C
ATOM   2393  HD1 TYR A 737      54.590  60.930  58.780  1.00  0.00           H
ATOM   2394  CE1 TYR A 737      54.480  63.030  59.160  1.00  0.00           C
ATOM   2395  HE1 TYR A 737      54.920  62.910  60.140  1.00  0.00           H
ATOM   2396  CZ  TYR A 737      54.330  64.260  58.640  1.00  0.00           C
ATOM   2397  OH  TYR A 737      54.650  65.370  59.490  1.00  0.00           O
ATOM   2398  HH  TYR A 737      54.970  64.980  60.310  1.00  0.00           H
ATOM   2399  CD2 TYR A 737      54.060  63.360  56.380  1.00  0.00           C
ATOM   2400  HD2 TYR A 737      53.860  63.470  55.330  1.00  0.00           H
ATOM   2401  CE2 TYR A 737      54.010  64.490  57.240  1.00  0.00           C
ATOM   2402  HE2 TYR A 737      53.880  65.520  56.980  1.00  0.00           H
ATOM   2403  C   TYR A 737      55.510  59.000  57.380  1.00  0.00           C
ATOM   2404  O   TYR A 737      56.280  59.190  58.300  1.00  0.00           O
ATOM   2405  N   GLU A 738      54.490  58.110  57.480  1.00  0.00           N
ATOM   2406  HN  GLU A 738      53.730  57.990  56.830  1.00  0.00           H
ATOM   2407  CA  GLU A 738      54.320  57.280  58.600  1.00  0.00           C
ATOM   2408  HA  GLU A 738      54.380  57.870  59.500  1.00  0.00           H
ATOM   2409  CB  GLU A 738      53.130  56.370  58.400  1.00  0.00           C
ATOM   2410  HB1 GLU A 738      53.070  55.630  59.240  1.00  0.00           H
ATOM   2411  HB2 GLU A 738      53.190  55.920  57.390  1.00  0.00           H
ATOM   2412  CG  GLU A 738      51.830  57.210  58.460  1.00  0.00           C
ATOM   2413  HG1 GLU A 738      51.040  56.770  57.820  1.00  0.00           H
ATOM   2414  HG2 GLU A 738      51.960  58.260  58.130  1.00  0.00           H
ATOM   2415  CD  GLU A 738      51.140  57.270  59.770  1.00  0.00           C
ATOM   2416  OE1 GLU A 738      51.120  58.330  60.390  1.00  0.00           O
ATOM   2417  OE2 GLU A 738      50.540  56.250  60.260  1.00  0.00           O
ATOM   2418  C   GLU A 738      55.570  56.330  58.930  1.00  0.00           C
ATOM   2419  O   GLU A 738      55.830  56.080  60.110  1.00  0.00           O
ATOM   2420  N   ALA A 739      56.230  55.860  57.820  1.00  0.00           N
ATOM   2421  HN  ALA A 739      55.860  56.090  56.930  1.00  0.00           H
ATOM   2422  CA  ALA A 739      57.410  54.980  57.960  1.00  0.00           C
ATOM   2423  HA  ALA A 739      57.140  54.160  58.620  1.00  0.00           H
ATOM   2424  CB  ALA A 739      57.750  54.430  56.570  1.00  0.00           C
ATOM   2425  HB1 ALA A 739      56.820  53.940  56.220  1.00  0.00           H
ATOM   2426  HB2 ALA A 739      58.590  53.690  56.610  1.00  0.00           H
ATOM   2427  HB3 ALA A 739      58.010  55.200  55.810  1.00  0.00           H
ATOM   2428  C   ALA A 739      58.540  55.680  58.650  1.00  0.00           C
ATOM   2429  O   ALA A 739      59.100  55.220  59.610  1.00  0.00           O
ATOM   2430  N   LEU A 740      58.910  56.870  58.110  1.00  0.00           N
ATOM   2431  HN  LEU A 740      58.300  57.230  57.400  1.00  0.00           H
ATOM   2432  CA  LEU A 740      60.050  57.630  58.530  1.00  0.00           C
ATOM   2433  HA  LEU A 740      60.880  56.930  58.610  1.00  0.00           H
ATOM   2434  CB  LEU A 740      60.560  58.800  57.610  1.00  0.00           C
ATOM   2435  HB1 LEU A 740      61.240  59.550  58.060  1.00  0.00           H
ATOM   2436  HB2 LEU A 740      59.690  59.370  57.200  1.00  0.00           H
ATOM   2437  CG  LEU A 740      61.440  58.200  56.510  1.00  0.00           C
ATOM   2438  HG  LEU A 740      61.130  57.140  56.350  1.00  0.00           H
ATOM   2439  CD1 LEU A 740      61.210  58.980  55.200  1.00  0.00           C
ATOM   2440 HD11 LEU A 740      60.140  58.960  54.910  1.00  0.00           H
ATOM   2441 HD12 LEU A 740      61.890  58.680  54.370  1.00  0.00           H
ATOM   2442 HD13 LEU A 740      61.390  60.070  55.340  1.00  0.00           H
ATOM   2443  CD2 LEU A 740      62.950  58.140  56.890  1.00  0.00           C
ATOM   2444 HD21 LEU A 740      63.210  59.060  57.470  1.00  0.00           H
ATOM   2445 HD22 LEU A 740      63.600  58.010  56.010  1.00  0.00           H
ATOM   2446 HD23 LEU A 740      63.060  57.300  57.620  1.00  0.00           H
ATOM   2447  C   LEU A 740      59.810  58.170  59.930  1.00  0.00           C
ATOM   2448  O   LEU A 740      60.630  58.020  60.810  1.00  0.00           O
ATOM   2449  N   GLU A 741      58.510  58.670  60.090  1.00  0.00           N
ATOM   2450  HN  GLU A 741      57.910  58.680  59.280  1.00  0.00           H
ATOM   2451  CA  GLU A 741      57.890  59.080  61.390  1.00  0.00           C
ATOM   2452  HA  GLU A 741      58.450  59.880  61.820  1.00  0.00           H
ATOM   2453  CB  GLU A 741      56.430  59.660  61.450  1.00  0.00           C
ATOM   2454  HB1 GLU A 741      55.810  58.940  60.860  1.00  0.00           H
ATOM   2455  HB2 GLU A 741      56.370  60.590  60.850  1.00  0.00           H
ATOM   2456  CG  GLU A 741      55.720  59.900  62.810  1.00  0.00           C
ATOM   2457  HG1 GLU A 741      56.580  60.320  63.370  1.00  0.00           H
ATOM   2458  HG2 GLU A 741      55.430  58.930  63.260  1.00  0.00           H
ATOM   2459  CD  GLU A 741      54.560  60.870  62.820  1.00  0.00           C
ATOM   2460  OE1 GLU A 741      53.360  60.470  62.600  1.00  0.00           O
ATOM   2461  OE2 GLU A 741      54.890  62.070  62.970  1.00  0.00           O
ATOM   2462  C   GLU A 741      58.010  58.040  62.510  1.00  0.00           C
ATOM   2463  O   GLU A 741      58.430  58.390  63.630  1.00  0.00           O
ATOM   2464  N   LYS A 742      57.710  56.780  62.240  1.00  0.00           N
ATOM   2465  HN  LYS A 742      57.550  56.490  61.290  1.00  0.00           H
ATOM   2466  CA  LYS A 742      57.690  55.620  63.140  1.00  0.00           C
ATOM   2467  HA  LYS A 742      56.940  55.780  63.900  1.00  0.00           H
ATOM   2468  CB  LYS A 742      57.240  54.310  62.460  1.00  0.00           C
ATOM   2469  HB1 LYS A 742      57.810  53.930  61.580  1.00  0.00           H
ATOM   2470  HB2 LYS A 742      56.170  54.400  62.180  1.00  0.00           H
ATOM   2471  CG  LYS A 742      57.310  53.110  63.450  1.00  0.00           C
ATOM   2472  HG1 LYS A 742      58.300  52.850  63.870  1.00  0.00           H
ATOM   2473  HG2 LYS A 742      57.220  52.180  62.870  1.00  0.00           H
ATOM   2474  CD  LYS A 742      56.380  53.040  64.630  1.00  0.00           C
ATOM   2475  HD1 LYS A 742      55.620  52.230  64.480  1.00  0.00           H
ATOM   2476  HD2 LYS A 742      55.770  53.970  64.680  1.00  0.00           H
ATOM   2477  CE  LYS A 742      57.070  52.800  65.970  1.00  0.00           C
ATOM   2478  HE1 LYS A 742      57.780  53.620  66.220  1.00  0.00           H
ATOM   2479  HE2 LYS A 742      57.730  51.910  66.060  1.00  0.00           H
ATOM   2480  NZ  LYS A 742      56.090  52.770  67.000  1.00  0.00           N
ATOM   2481  HZ1 LYS A 742      56.340  52.190  67.820  1.00  0.00           H
ATOM   2482  HZ2 LYS A 742      55.270  52.370  66.520  1.00  0.00           H
ATOM   2483  HZ3 LYS A 742      55.770  53.730  67.220  1.00  0.00           H
ATOM   2484  C   LYS A 742      59.060  55.430  63.800  1.00  0.00           C
ATOM   2485  O   LYS A 742      59.260  55.150  64.990  1.00  0.00           O
ATOM   2486  N   LEU A 743      60.200  55.640  63.040  1.00  0.00           N
ATOM   2487  HN  LEU A 743      60.120  55.800  62.060  1.00  0.00           H
ATOM   2488  CA  LEU A 743      61.570  55.650  63.620  1.00  0.00           C
ATOM   2489  HA  LEU A 743      61.740  54.660  64.000  1.00  0.00           H
ATOM   2490  CB  LEU A 743      62.650  55.840  62.550  1.00  0.00           C
ATOM   2491  HB1 LEU A 743      63.710  55.780  62.890  1.00  0.00           H
ATOM   2492  HB2 LEU A 743      62.520  56.810  62.010  1.00  0.00           H
ATOM   2493  CG  LEU A 743      62.620  54.790  61.440  1.00  0.00           C
ATOM   2494  HG  LEU A 743      61.550  54.600  61.220  1.00  0.00           H
ATOM   2495  CD1 LEU A 743      63.430  55.280  60.190  1.00  0.00           C
ATOM   2496 HD11 LEU A 743      62.960  56.210  59.800  1.00  0.00           H
ATOM   2497 HD12 LEU A 743      63.340  54.510  59.400  1.00  0.00           H
ATOM   2498 HD13 LEU A 743      64.490  55.420  60.490  1.00  0.00           H
ATOM   2499  CD2 LEU A 743      63.110  53.410  61.890  1.00  0.00           C
ATOM   2500 HD21 LEU A 743      63.090  52.640  61.080  1.00  0.00           H
ATOM   2501 HD22 LEU A 743      62.460  52.990  62.680  1.00  0.00           H
ATOM   2502 HD23 LEU A 743      64.130  53.490  62.310  1.00  0.00           H
ATOM   2503  C   LEU A 743      61.890  56.690  64.730  1.00  0.00           C
ATOM   2504  O   LEU A 743      62.600  56.450  65.690  1.00  0.00           O
ATOM   2505  N   PHE A 744      61.340  57.900  64.620  1.00  0.00           N
ATOM   2506  HN  PHE A 744      60.750  58.080  63.830  1.00  0.00           H
ATOM   2507  CA  PHE A 744      61.340  58.910  65.640  1.00  0.00           C
ATOM   2508  HA  PHE A 744      62.370  58.920  65.950  1.00  0.00           H
ATOM   2509  CB  PHE A 744      60.890  60.360  65.120  1.00  0.00           C
ATOM   2510  HB1 PHE A 744      61.090  61.130  65.890  1.00  0.00           H
ATOM   2511  HB2 PHE A 744      59.850  60.290  64.730  1.00  0.00           H
ATOM   2512  CG  PHE A 744      61.880  60.860  64.060  1.00  0.00           C
ATOM   2513  CD1 PHE A 744      61.780  60.320  62.760  1.00  0.00           C
ATOM   2514  HD1 PHE A 744      61.010  59.560  62.680  1.00  0.00           H
ATOM   2515  CE1 PHE A 744      62.690  60.570  61.710  1.00  0.00           C
ATOM   2516  HE1 PHE A 744      62.570  60.190  60.710  1.00  0.00           H
ATOM   2517  CZ  PHE A 744      63.710  61.450  62.040  1.00  0.00           C
ATOM   2518  HZ  PHE A 744      64.430  61.730  61.280  1.00  0.00           H
ATOM   2519  CD2 PHE A 744      62.860  61.770  64.310  1.00  0.00           C
ATOM   2520  HD2 PHE A 744      62.930  62.290  65.260  1.00  0.00           H
ATOM   2521  CE2 PHE A 744      63.810  62.040  63.280  1.00  0.00           C
ATOM   2522  HE2 PHE A 744      64.720  62.600  63.420  1.00  0.00           H
ATOM   2523  C   PHE A 744      60.610  58.610  66.950  1.00  0.00           C
ATOM   2524  O   PHE A 744      61.120  58.780  68.030  1.00  0.00           O
ATOM   2525  N   ASP A 745      59.430  57.900  66.740  1.00  0.00           N
ATOM   2526  HN  ASP A 745      59.200  57.790  65.770  1.00  0.00           H
ATOM   2527  CA  ASP A 745      58.610  57.190  67.720  1.00  0.00           C
ATOM   2528  HA  ASP A 745      58.300  57.920  68.440  1.00  0.00           H
ATOM   2529  CB  ASP A 745      57.220  56.780  67.150  1.00  0.00           C
ATOM   2530  HB1 ASP A 745      57.400  56.170  66.230  1.00  0.00           H
ATOM   2531  HB2 ASP A 745      56.610  57.680  66.880  1.00  0.00           H
ATOM   2532  CG  ASP A 745      56.200  56.050  68.050  1.00  0.00           C
ATOM   2533  OD1 ASP A 745      55.340  55.270  67.550  1.00  0.00           O
ATOM   2534  OD2 ASP A 745      56.180  56.530  69.180  1.00  0.00           O
ATOM   2535  C   ASP A 745      59.320  56.090  68.390  1.00  0.00           C
ATOM   2536  O   ASP A 745      59.190  55.960  69.590  1.00  0.00           O
ATOM   2537  N   LEU A 746      60.100  55.180  67.620  1.00  0.00           N
ATOM   2538  HN  LEU A 746      60.130  55.240  66.630  1.00  0.00           H
ATOM   2539  CA  LEU A 746      60.960  54.240  68.310  1.00  0.00           C
ATOM   2540  HA  LEU A 746      60.410  53.560  68.950  1.00  0.00           H
ATOM   2541  CB  LEU A 746      61.750  53.320  67.310  1.00  0.00           C
ATOM   2542  HB1 LEU A 746      62.460  52.720  67.910  1.00  0.00           H
ATOM   2543  HB2 LEU A 746      62.420  53.990  66.740  1.00  0.00           H
ATOM   2544  CG  LEU A 746      60.980  52.440  66.330  1.00  0.00           C
ATOM   2545  HG  LEU A 746      60.260  52.990  65.690  1.00  0.00           H
ATOM   2546  CD1 LEU A 746      61.970  51.760  65.360  1.00  0.00           C
ATOM   2547 HD11 LEU A 746      62.750  51.210  65.910  1.00  0.00           H
ATOM   2548 HD12 LEU A 746      62.560  52.630  64.980  1.00  0.00           H
ATOM   2549 HD13 LEU A 746      61.500  51.140  64.550  1.00  0.00           H
ATOM   2550  CD2 LEU A 746      60.130  51.350  66.980  1.00  0.00           C
ATOM   2551 HD21 LEU A 746      59.320  51.850  67.560  1.00  0.00           H
ATOM   2552 HD22 LEU A 746      60.620  50.740  67.780  1.00  0.00           H
ATOM   2553 HD23 LEU A 746      59.630  50.680  66.250  1.00  0.00           H
ATOM   2554  C   LEU A 746      61.990  54.890  69.230  1.00  0.00           C
ATOM   2555  O   LEU A 746      62.070  54.630  70.410  1.00  0.00           O
ATOM   2556  N   GLY A 747      62.640  55.960  68.730  1.00  0.00           N
ATOM   2557  HN  GLY A 747      62.610  56.220  67.770  1.00  0.00           H
ATOM   2558  CA  GLY A 747      63.520  56.760  69.590  1.00  0.00           C
ATOM   2559  HA1 GLY A 747      63.830  57.600  69.000  1.00  0.00           H
ATOM   2560  HA2 GLY A 747      64.390  56.160  69.810  1.00  0.00           H
ATOM   2561  C   GLY A 747      62.770  57.420  70.760  1.00  0.00           C
ATOM   2562  O   GLY A 747      63.260  57.590  71.850  1.00  0.00           O
ATOM   2563  N   GLU A 748      61.590  57.920  70.580  1.00  0.00           N
ATOM   2564  HN  GLU A 748      61.260  57.960  69.640  1.00  0.00           H
ATOM   2565  CA  GLU A 748      60.820  58.430  71.700  1.00  0.00           C
ATOM   2566  HA  GLU A 748      61.410  59.140  72.250  1.00  0.00           H
ATOM   2567  CB  GLU A 748      59.500  59.080  71.240  1.00  0.00           C
ATOM   2568  HB1 GLU A 748      58.900  59.240  72.160  1.00  0.00           H
ATOM   2569  HB2 GLU A 748      58.890  58.420  70.590  1.00  0.00           H
ATOM   2570  CG  GLU A 748      59.690  60.450  70.510  1.00  0.00           C
ATOM   2571  HG1 GLU A 748      58.660  60.720  70.200  1.00  0.00           H
ATOM   2572  HG2 GLU A 748      60.360  60.550  69.640  1.00  0.00           H
ATOM   2573  CD  GLU A 748      60.160  61.600  71.430  1.00  0.00           C
ATOM   2574  OE1 GLU A 748      60.380  61.290  72.660  1.00  0.00           O
ATOM   2575  OE2 GLU A 748      60.130  62.730  70.870  1.00  0.00           O
ATOM   2576  C   GLU A 748      60.430  57.260  72.700  1.00  0.00           C
ATOM   2577  O   GLU A 748      60.380  57.450  73.910  1.00  0.00           O
ATOM   2578  N   THR A 749      60.070  56.050  72.170  1.00  0.00           N
ATOM   2579  HN  THR A 749      60.100  55.920  71.190  1.00  0.00           H
ATOM   2580  CA  THR A 749      59.670  54.960  73.010  1.00  0.00           C
ATOM   2581  HA  THR A 749      58.950  55.280  73.750  1.00  0.00           H
ATOM   2582  CB  THR A 749      58.970  53.860  72.240  1.00  0.00           C
ATOM   2583  HB  THR A 749      59.680  53.400  71.520  1.00  0.00           H
ATOM   2584  OG1 THR A 749      57.800  54.370  71.480  1.00  0.00           O
ATOM   2585  HG1 THR A 749      58.140  55.070  70.910  1.00  0.00           H
ATOM   2586  CG2 THR A 749      58.410  52.760  73.140  1.00  0.00           C
ATOM   2587 HG21 THR A 749      57.970  53.120  74.090  1.00  0.00           H
ATOM   2588 HG22 THR A 749      59.170  51.970  73.340  1.00  0.00           H
ATOM   2589 HG23 THR A 749      57.620  52.100  72.700  1.00  0.00           H
ATOM   2590  C   THR A 749      60.860  54.330  73.810  1.00  0.00           C
ATOM   2591  O   THR A 749      60.710  53.940  74.920  1.00  0.00           O
ATOM   2592  N   TYR A 750      62.020  54.250  73.120  1.00  0.00           N
ATOM   2593  HN  TYR A 750      62.110  54.670  72.230  1.00  0.00           H
ATOM   2594  CA  TYR A 750      63.110  53.250  73.370  1.00  0.00           C
ATOM   2595  HA  TYR A 750      62.910  52.650  74.250  1.00  0.00           H
ATOM   2596  CB  TYR A 750      63.220  52.350  72.120  1.00  0.00           C
ATOM   2597  HB1 TYR A 750      64.130  51.750  72.310  1.00  0.00           H
ATOM   2598  HB2 TYR A 750      63.300  52.850  71.130  1.00  0.00           H
ATOM   2599  CG  TYR A 750      62.100  51.370  72.060  1.00  0.00           C
ATOM   2600  CD1 TYR A 750      61.180  51.320  71.000  1.00  0.00           C
ATOM   2601  HD1 TYR A 750      61.160  52.060  70.210  1.00  0.00           H
ATOM   2602  CE1 TYR A 750      60.260  50.270  70.870  1.00  0.00           C
ATOM   2603  HE1 TYR A 750      59.460  50.320  70.140  1.00  0.00           H
ATOM   2604  CZ  TYR A 750      60.060  49.400  71.960  1.00  0.00           C
ATOM   2605  OH  TYR A 750      58.920  48.640  72.010  1.00  0.00           O
ATOM   2606  HH  TYR A 750      58.930  47.950  71.330  1.00  0.00           H
ATOM   2607  CD2 TYR A 750      62.140  50.240  72.980  1.00  0.00           C
ATOM   2608  HD2 TYR A 750      62.930  50.230  73.700  1.00  0.00           H
ATOM   2609  CE2 TYR A 750      61.060  49.370  72.970  1.00  0.00           C
ATOM   2610  HE2 TYR A 750      60.970  48.660  73.780  1.00  0.00           H
ATOM   2611  C   TYR A 750      64.430  54.010  73.710  1.00  0.00           C
ATOM   2612  O   TYR A 750      65.440  53.370  74.060  1.00  0.00           O
ATOM   2613  N   ALA A 751      64.480  55.350  73.680  1.00  0.00           N
ATOM   2614  HN  ALA A 751      63.700  55.900  73.400  1.00  0.00           H
ATOM   2615  CA  ALA A 751      65.600  56.230  73.740  1.00  0.00           C
ATOM   2616  HA  ALA A 751      65.190  57.200  73.560  1.00  0.00           H
ATOM   2617  CB  ALA A 751      66.110  56.350  75.180  1.00  0.00           C
ATOM   2618  HB1 ALA A 751      66.680  55.430  75.450  1.00  0.00           H
ATOM   2619  HB2 ALA A 751      65.240  56.560  75.830  1.00  0.00           H
ATOM   2620  HB3 ALA A 751      66.790  57.180  75.480  1.00  0.00           H
ATOM   2621  C   ALA A 751      66.650  56.110  72.660  1.00  0.00           C
ATOM   2622  O   ALA A 751      66.400  55.610  71.550  1.00  0.00           O
ATOM   2623  N   PHE A 752      67.880  56.680  72.800  1.00  0.00           N
ATOM   2624  HN  PHE A 752      68.050  57.070  73.710  1.00  0.00           H
ATOM   2625  CA  PHE A 752      68.880  56.660  71.770  1.00  0.00           C
ATOM   2626  HA  PHE A 752      68.840  55.650  71.360  1.00  0.00           H
ATOM   2627  CB  PHE A 752      68.520  57.630  70.590  1.00  0.00           C
ATOM   2628  HB1 PHE A 752      67.470  57.460  70.260  1.00  0.00           H
ATOM   2629  HB2 PHE A 752      69.170  57.440  69.710  1.00  0.00           H
ATOM   2630  CG  PHE A 752      68.440  59.070  71.020  1.00  0.00           C
ATOM   2631  CD1 PHE A 752      67.210  59.620  71.360  1.00  0.00           C
ATOM   2632  HD1 PHE A 752      66.360  58.970  71.210  1.00  0.00           H
ATOM   2633  CE1 PHE A 752      67.070  60.940  71.860  1.00  0.00           C
ATOM   2634  HE1 PHE A 752      66.160  61.300  72.300  1.00  0.00           H
ATOM   2635  CZ  PHE A 752      68.240  61.720  72.000  1.00  0.00           C
ATOM   2636  HZ  PHE A 752      67.990  62.740  72.270  1.00  0.00           H
ATOM   2637  CD2 PHE A 752      69.610  59.810  71.240  1.00  0.00           C
ATOM   2638  HD2 PHE A 752      70.540  59.350  70.930  1.00  0.00           H
ATOM   2639  CE2 PHE A 752      69.450  61.210  71.610  1.00  0.00           C
ATOM   2640  HE2 PHE A 752      70.230  61.950  71.480  1.00  0.00           H
ATOM   2641  C   PHE A 752      70.250  56.860  72.330  1.00  0.00           C
ATOM   2642  O   PHE A 752      70.370  57.290  73.490  1.00  0.00           O
ATOM   2643  N   PRO A 822      71.440  56.390  71.710  1.00  0.00           N
ATOM   2644  CD  PRO A 822      72.780  56.580  72.310  1.00  0.00           C
ATOM   2645  HD1 PRO A 822      72.900  56.000  73.250  1.00  0.00           H
ATOM   2646  HD2 PRO A 822      72.930  57.680  72.390  1.00  0.00           H
ATOM   2647  CA  PRO A 822      71.500  55.750  70.430  1.00  0.00           C
ATOM   2648  HA  PRO A 822      70.800  56.200  69.740  1.00  0.00           H
ATOM   2649  CB  PRO A 822      73.000  55.850  70.070  1.00  0.00           C
ATOM   2650  HB1 PRO A 822      73.060  56.810  69.540  1.00  0.00           H
ATOM   2651  HB2 PRO A 822      73.420  55.010  69.470  1.00  0.00           H
ATOM   2652  CG  PRO A 822      73.790  55.890  71.360  1.00  0.00           C
ATOM   2653  HG1 PRO A 822      74.010  54.890  71.780  1.00  0.00           H
ATOM   2654  HG2 PRO A 822      74.740  56.470  71.260  1.00  0.00           H
ATOM   2655  C   PRO A 822      71.030  54.350  70.480  1.00  0.00           C
ATOM   2656  O   PRO A 822      70.580  53.940  69.410  1.00  0.00           O
ATOM   2657  N   ASP A 823      71.090  53.600  71.610  1.00  0.00           N
ATOM   2658  HN  ASP A 823      71.560  53.880  72.440  1.00  0.00           H
ATOM   2659  CA  ASP A 823      70.580  52.260  72.040  1.00  0.00           C
ATOM   2660  HA  ASP A 823      71.400  51.790  72.550  1.00  0.00           H
ATOM   2661  CB  ASP A 823      69.490  52.420  73.170  1.00  0.00           C
ATOM   2662  HB1 ASP A 823      69.220  51.450  73.640  1.00  0.00           H
ATOM   2663  HB2 ASP A 823      68.630  53.050  72.880  1.00  0.00           H
ATOM   2664  CG  ASP A 823      70.100  53.180  74.360  1.00  0.00           C
ATOM   2665  OD1 ASP A 823      71.290  53.390  74.330  1.00  0.00           O
ATOM   2666  OD2 ASP A 823      69.350  53.570  75.310  1.00  0.00           O
ATOM   2667  C   ASP A 823      70.170  51.320  70.980  1.00  0.00           C
ATOM   2668  O   ASP A 823      70.940  51.000  70.070  1.00  0.00           O
ATOM   2669  N   VAL A 824      69.020  50.640  71.120  1.00  0.00           N
ATOM   2670  HN  VAL A 824      68.400  50.690  71.910  1.00  0.00           H
ATOM   2671  CA  VAL A 824      68.520  49.700  70.100  1.00  0.00           C
ATOM   2672  HA  VAL A 824      69.360  49.120  69.710  1.00  0.00           H
ATOM   2673  CB  VAL A 824      67.490  48.740  70.640  1.00  0.00           C
ATOM   2674  HB  VAL A 824      68.000  48.120  71.410  1.00  0.00           H
ATOM   2675  CG1 VAL A 824      66.410  49.480  71.430  1.00  0.00           C
ATOM   2676 HG11 VAL A 824      65.580  48.810  71.710  1.00  0.00           H
ATOM   2677 HG12 VAL A 824      65.980  50.340  70.890  1.00  0.00           H
ATOM   2678 HG13 VAL A 824      66.880  49.820  72.380  1.00  0.00           H
ATOM   2679  CG2 VAL A 824      66.940  47.600  69.740  1.00  0.00           C
ATOM   2680 HG21 VAL A 824      67.660  46.790  69.500  1.00  0.00           H
ATOM   2681 HG22 VAL A 824      66.600  48.030  68.780  1.00  0.00           H
ATOM   2682 HG23 VAL A 824      66.040  47.230  70.270  1.00  0.00           H
ATOM   2683  C   VAL A 824      68.120  50.430  68.890  1.00  0.00           C
ATOM   2684  O   VAL A 824      68.320  49.890  67.760  1.00  0.00           O
ATOM   2685  N   LEU A 825      67.610  51.700  68.980  1.00  0.00           N
ATOM   2686  HN  LEU A 825      67.290  52.030  69.850  1.00  0.00           H
ATOM   2687  CA  LEU A 825      67.300  52.600  67.850  1.00  0.00           C
ATOM   2688  HA  LEU A 825      66.420  52.140  67.440  1.00  0.00           H
ATOM   2689  CB  LEU A 825      67.060  54.050  68.260  1.00  0.00           C
ATOM   2690  HB1 LEU A 825      68.070  54.330  68.640  1.00  0.00           H
ATOM   2691  HB2 LEU A 825      66.360  54.070  69.120  1.00  0.00           H
ATOM   2692  CG  LEU A 825      66.730  55.060  67.120  1.00  0.00           C
ATOM   2693  HG  LEU A 825      67.580  55.020  66.390  1.00  0.00           H
ATOM   2694  CD1 LEU A 825      65.340  54.600  66.610  1.00  0.00           C
ATOM   2695 HD11 LEU A 825      65.430  53.780  65.860  1.00  0.00           H
ATOM   2696 HD12 LEU A 825      64.910  55.410  65.980  1.00  0.00           H
ATOM   2697 HD13 LEU A 825      64.680  54.270  67.430  1.00  0.00           H
ATOM   2698  CD2 LEU A 825      66.700  56.400  67.720  1.00  0.00           C
ATOM   2699 HD21 LEU A 825      66.470  57.200  66.980  1.00  0.00           H
ATOM   2700 HD22 LEU A 825      67.570  56.610  68.390  1.00  0.00           H
ATOM   2701 HD23 LEU A 825      65.770  56.480  68.350  1.00  0.00           H
ATOM   2702  C   LEU A 825      68.250  52.640  66.640  1.00  0.00           C
ATOM   2703  O   LEU A 825      67.860  52.650  65.470  1.00  0.00           O
ATOM   2704  N   PHE A 826      69.560  52.730  66.930  1.00  0.00           N
ATOM   2705  HN  PHE A 826      69.760  53.010  67.860  1.00  0.00           H
ATOM   2706  CA  PHE A 826      70.460  52.820  65.800  1.00  0.00           C
ATOM   2707  HA  PHE A 826      70.170  53.590  65.100  1.00  0.00           H
ATOM   2708  CB  PHE A 826      71.820  53.310  66.370  1.00  0.00           C
ATOM   2709  HB1 PHE A 826      72.030  52.550  67.150  1.00  0.00           H
ATOM   2710  HB2 PHE A 826      71.770  54.290  66.900  1.00  0.00           H
ATOM   2711  CG  PHE A 826      73.050  53.460  65.510  1.00  0.00           C
ATOM   2712  CD1 PHE A 826      74.230  53.560  66.150  1.00  0.00           C
ATOM   2713  HD1 PHE A 826      74.310  53.470  67.230  1.00  0.00           H
ATOM   2714  CE1 PHE A 826      75.410  53.740  65.420  1.00  0.00           C
ATOM   2715  HE1 PHE A 826      76.310  54.100  65.920  1.00  0.00           H
ATOM   2716  CZ  PHE A 826      75.360  53.780  63.990  1.00  0.00           C
ATOM   2717  HZ  PHE A 826      76.310  53.890  63.470  1.00  0.00           H
ATOM   2718  CD2 PHE A 826      72.930  53.560  64.110  1.00  0.00           C
ATOM   2719  HD2 PHE A 826      71.950  53.660  63.680  1.00  0.00           H
ATOM   2720  CE2 PHE A 826      74.180  53.690  63.360  1.00  0.00           C
ATOM   2721  HE2 PHE A 826      74.110  53.750  62.280  1.00  0.00           H
ATOM   2722  C   PHE A 826      70.480  51.590  64.920  1.00  0.00           C
ATOM   2723  O   PHE A 826      70.370  51.670  63.720  1.00  0.00           O
ATOM   2724  N   TRP A 827      70.470  50.400  65.560  1.00  0.00           N
ATOM   2725  HN  TRP A 827      70.500  50.220  66.540  1.00  0.00           H
ATOM   2726  CA  TRP A 827      70.400  49.130  64.830  1.00  0.00           C
ATOM   2727  HA  TRP A 827      71.170  49.010  64.080  1.00  0.00           H
ATOM   2728  CB  TRP A 827      70.470  47.940  65.800  1.00  0.00           C
ATOM   2729  HB1 TRP A 827      70.050  47.020  65.340  1.00  0.00           H
ATOM   2730  HB2 TRP A 827      69.850  48.190  66.690  1.00  0.00           H
ATOM   2731  CG  TRP A 827      71.830  47.500  66.240  1.00  0.00           C
ATOM   2732  CD1 TRP A 827      72.340  47.610  67.540  1.00  0.00           C
ATOM   2733  HD1 TRP A 827      71.680  48.010  68.290  1.00  0.00           H
ATOM   2734  NE1 TRP A 827      73.590  47.070  67.620  1.00  0.00           N
ATOM   2735  HE1 TRP A 827      73.990  46.840  68.490  1.00  0.00           H
ATOM   2736  CE2 TRP A 827      74.010  46.660  66.420  1.00  0.00           C
ATOM   2737  CD2 TRP A 827      72.930  46.890  65.550  1.00  0.00           C
ATOM   2738  CE3 TRP A 827      73.010  46.480  64.190  1.00  0.00           C
ATOM   2739  HE3 TRP A 827      72.220  46.430  63.460  1.00  0.00           H
ATOM   2740  CZ3 TRP A 827      74.310  46.110  63.730  1.00  0.00           C
ATOM   2741  HZ3 TRP A 827      74.470  45.790  62.720  1.00  0.00           H
ATOM   2742  CZ2 TRP A 827      75.210  46.060  66.040  1.00  0.00           C
ATOM   2743  HZ2 TRP A 827      76.070  45.910  66.670  1.00  0.00           H
ATOM   2744  CH2 TRP A 827      75.360  45.880  64.700  1.00  0.00           C
ATOM   2745  HH2 TRP A 827      76.320  45.720  64.240  1.00  0.00           H
ATOM   2746  C   TRP A 827      69.080  49.060  64.000  1.00  0.00           C
ATOM   2747  O   TRP A 827      69.040  48.640  62.830  1.00  0.00           O
ATOM   2748  N   CYS A 828      68.000  49.550  64.620  1.00  0.00           N
ATOM   2749  HN  CYS A 828      68.140  49.950  65.530  1.00  0.00           H
ATOM   2750  CA  CYS A 828      66.660  49.650  63.960  1.00  0.00           C
ATOM   2751  HA  CYS A 828      66.530  48.620  63.650  1.00  0.00           H
ATOM   2752  CB  CYS A 828      65.650  50.350  64.970  1.00  0.00           C
ATOM   2753  HB1 CYS A 828      64.700  50.340  64.390  1.00  0.00           H
ATOM   2754  HB2 CYS A 828      65.970  51.380  65.210  1.00  0.00           H
ATOM   2755  SG  CYS A 828      65.470  49.510  66.560  1.00  0.00           S
ATOM   2756  HG1 CYS A 828      66.240  48.550  66.050  1.00  0.00           H
ATOM   2757  C   CYS A 828      66.780  50.450  62.710  1.00  0.00           C
ATOM   2758  O   CYS A 828      66.260  49.990  61.710  1.00  0.00           O
ATOM   2759  N   VAL A 829      67.400  51.640  62.800  1.00  0.00           N
ATOM   2760  HN  VAL A 829      67.800  51.940  63.670  1.00  0.00           H
ATOM   2761  CA  VAL A 829      67.640  52.400  61.580  1.00  0.00           C
ATOM   2762  HA  VAL A 829      66.680  52.590  61.130  1.00  0.00           H
ATOM   2763  CB  VAL A 829      68.290  53.720  61.930  1.00  0.00           C
ATOM   2764  HB  VAL A 829      69.140  53.540  62.630  1.00  0.00           H
ATOM   2765  CG1 VAL A 829      68.790  54.540  60.690  1.00  0.00           C
ATOM   2766 HG11 VAL A 829      68.010  54.590  59.890  1.00  0.00           H
ATOM   2767 HG12 VAL A 829      69.700  54.210  60.160  1.00  0.00           H
ATOM   2768 HG13 VAL A 829      68.990  55.580  60.990  1.00  0.00           H
ATOM   2769  CG2 VAL A 829      67.330  54.540  62.740  1.00  0.00           C
ATOM   2770 HG21 VAL A 829      66.930  54.040  63.660  1.00  0.00           H
ATOM   2771 HG22 VAL A 829      66.430  54.790  62.160  1.00  0.00           H
ATOM   2772 HG23 VAL A 829      67.870  55.440  63.080  1.00  0.00           H
ATOM   2773  C   VAL A 829      68.460  51.680  60.530  1.00  0.00           C
ATOM   2774  O   VAL A 829      68.190  51.870  59.290  1.00  0.00           O
ATOM   2775  N   ILE A 830      69.510  50.920  60.920  1.00  0.00           N
ATOM   2776  HN  ILE A 830      69.820  50.910  61.860  1.00  0.00           H
ATOM   2777  CA  ILE A 830      70.370  50.370  59.800  1.00  0.00           C
ATOM   2778  HA  ILE A 830      70.550  51.180  59.100  1.00  0.00           H
ATOM   2779  CB  ILE A 830      71.730  50.050  60.290  1.00  0.00           C
ATOM   2780  HB  ILE A 830      71.560  49.300  61.100  1.00  0.00           H
ATOM   2781  CG2 ILE A 830      72.600  49.550  59.180  1.00  0.00           C
ATOM   2782 HG21 ILE A 830      72.690  50.340  58.390  1.00  0.00           H
ATOM   2783 HG22 ILE A 830      72.130  48.680  58.680  1.00  0.00           H
ATOM   2784 HG23 ILE A 830      73.540  49.170  59.640  1.00  0.00           H
ATOM   2785  CG1 ILE A 830      72.340  51.230  61.010  1.00  0.00           C
ATOM   2786 HG11 ILE A 830      73.300  50.910  61.490  1.00  0.00           H
ATOM   2787 HG12 ILE A 830      71.740  51.510  61.900  1.00  0.00           H
ATOM   2788  CD  ILE A 830      72.550  52.400  60.100  1.00  0.00           C
ATOM   2789  HD1 ILE A 830      71.720  52.600  59.390  1.00  0.00           H
ATOM   2790  HD2 ILE A 830      73.480  52.470  59.490  1.00  0.00           H
ATOM   2791  HD3 ILE A 830      72.550  53.280  60.760  1.00  0.00           H
ATOM   2792  C   ILE A 830      69.670  49.210  59.110  1.00  0.00           C
ATOM   2793  O   ILE A 830      69.780  49.150  57.890  1.00  0.00           O
ATOM   2794  N   LEU A 831      68.900  48.410  59.870  1.00  0.00           N
ATOM   2795  HN  LEU A 831      68.910  48.570  60.860  1.00  0.00           H
ATOM   2796  CA  LEU A 831      67.990  47.330  59.350  1.00  0.00           C
ATOM   2797  HA  LEU A 831      68.570  46.620  58.780  1.00  0.00           H
ATOM   2798  CB  LEU A 831      67.270  46.590  60.580  1.00  0.00           C
ATOM   2799  HB1 LEU A 831      66.780  47.360  61.210  1.00  0.00           H
ATOM   2800  HB2 LEU A 831      68.120  46.240  61.200  1.00  0.00           H
ATOM   2801  CG  LEU A 831      66.320  45.410  60.290  1.00  0.00           C
ATOM   2802  HG  LEU A 831      65.470  45.790  59.690  1.00  0.00           H
ATOM   2803  CD1 LEU A 831      67.040  44.290  59.480  1.00  0.00           C
ATOM   2804 HD11 LEU A 831      67.160  44.680  58.450  1.00  0.00           H
ATOM   2805 HD12 LEU A 831      66.500  43.330  59.540  1.00  0.00           H
ATOM   2806 HD13 LEU A 831      68.050  44.100  59.910  1.00  0.00           H
ATOM   2807  CD2 LEU A 831      65.860  44.820  61.620  1.00  0.00           C
ATOM   2808 HD21 LEU A 831      65.240  45.480  62.270  1.00  0.00           H
ATOM   2809 HD22 LEU A 831      66.710  44.530  62.290  1.00  0.00           H
ATOM   2810 HD23 LEU A 831      65.210  43.940  61.440  1.00  0.00           H
ATOM   2811  C   LEU A 831      66.880  47.780  58.480  1.00  0.00           C
ATOM   2812  O   LEU A 831      66.610  47.070  57.480  1.00  0.00           O
ATOM   2813  N   PHE A 832      66.210  48.920  58.840  1.00  0.00           N
ATOM   2814  HN  PHE A 832      66.590  49.370  59.650  1.00  0.00           H
ATOM   2815  CA  PHE A 832      65.270  49.610  57.950  1.00  0.00           C
ATOM   2816  HA  PHE A 832      64.430  48.960  57.780  1.00  0.00           H
ATOM   2817  CB  PHE A 832      64.680  50.840  58.810  1.00  0.00           C
ATOM   2818  HB1 PHE A 832      65.630  51.400  58.960  1.00  0.00           H
ATOM   2819  HB2 PHE A 832      64.270  50.590  59.800  1.00  0.00           H
ATOM   2820  CG  PHE A 832      63.840  51.780  58.020  1.00  0.00           C
ATOM   2821  CD1 PHE A 832      62.430  51.610  58.030  1.00  0.00           C
ATOM   2822  HD1 PHE A 832      62.020  50.650  58.340  1.00  0.00           H
ATOM   2823  CE1 PHE A 832      61.570  52.620  57.560  1.00  0.00           C
ATOM   2824  HE1 PHE A 832      60.500  52.480  57.520  1.00  0.00           H
ATOM   2825  CZ  PHE A 832      62.150  53.720  56.920  1.00  0.00           C
ATOM   2826  HZ  PHE A 832      61.510  54.490  56.520  1.00  0.00           H
ATOM   2827  CD2 PHE A 832      64.340  52.890  57.340  1.00  0.00           C
ATOM   2828  HD2 PHE A 832      65.400  53.010  57.300  1.00  0.00           H
ATOM   2829  CE2 PHE A 832      63.510  53.850  56.880  1.00  0.00           C
ATOM   2830  HE2 PHE A 832      63.910  54.770  56.470  1.00  0.00           H
ATOM   2831  C   PHE A 832      65.820  50.100  56.560  1.00  0.00           C
ATOM   2832  O   PHE A 832      65.270  49.780  55.510  1.00  0.00           O
ATOM   2833  N   PHE A 833      67.000  50.750  56.620  1.00  0.00           N
ATOM   2834  HN  PHE A 833      67.260  51.120  57.510  1.00  0.00           H
ATOM   2835  CA  PHE A 833      67.740  51.170  55.440  1.00  0.00           C
ATOM   2836  HA  PHE A 833      67.150  51.870  54.850  1.00  0.00           H
ATOM   2837  CB  PHE A 833      68.870  52.140  55.880  1.00  0.00           C
ATOM   2838  HB1 PHE A 833      69.390  51.670  56.730  1.00  0.00           H
ATOM   2839  HB2 PHE A 833      68.430  53.140  56.100  1.00  0.00           H
ATOM   2840  CG  PHE A 833      69.920  52.360  54.810  1.00  0.00           C
ATOM   2841  CD1 PHE A 833      71.110  51.630  54.850  1.00  0.00           C
ATOM   2842  HD1 PHE A 833      71.310  51.030  55.730  1.00  0.00           H
ATOM   2843  CE1 PHE A 833      72.020  51.740  53.790  1.00  0.00           C
ATOM   2844  HE1 PHE A 833      72.900  51.110  53.820  1.00  0.00           H
ATOM   2845  CZ  PHE A 833      71.750  52.570  52.670  1.00  0.00           C
ATOM   2846  HZ  PHE A 833      72.430  52.580  51.830  1.00  0.00           H
ATOM   2847  CD2 PHE A 833      69.610  53.060  53.690  1.00  0.00           C
ATOM   2848  HD2 PHE A 833      68.640  53.550  53.670  1.00  0.00           H
ATOM   2849  CE2 PHE A 833      70.570  53.280  52.670  1.00  0.00           C
ATOM   2850  HE2 PHE A 833      70.350  54.010  51.900  1.00  0.00           H
ATOM   2851  C   PHE A 833      68.180  50.110  54.480  1.00  0.00           C
ATOM   2852  O   PHE A 833      67.960  50.240  53.250  1.00  0.00           O
ATOM   2853  N   THR A 834      68.810  49.020  55.100  1.00  0.00           N
ATOM   2854  HN  THR A 834      68.810  48.950  56.090  1.00  0.00           H
ATOM   2855  CA  THR A 834      69.340  47.860  54.390  1.00  0.00           C
ATOM   2856  HA  THR A 834      69.850  48.310  53.550  1.00  0.00           H
ATOM   2857  CB  THR A 834      70.290  46.990  55.180  1.00  0.00           C
ATOM   2858  HB  THR A 834      70.350  45.950  54.770  1.00  0.00           H
ATOM   2859  OG1 THR A 834      69.810  46.780  56.480  1.00  0.00           O
ATOM   2860  HG1 THR A 834      69.940  47.580  56.980  1.00  0.00           H
ATOM   2861  CG2 THR A 834      71.670  47.630  55.220  1.00  0.00           C
ATOM   2862 HG21 THR A 834      72.350  46.950  55.780  1.00  0.00           H
ATOM   2863 HG22 THR A 834      71.600  48.550  55.830  1.00  0.00           H
ATOM   2864 HG23 THR A 834      72.110  47.870  54.230  1.00  0.00           H
ATOM   2865  C   THR A 834      68.230  47.020  53.750  1.00  0.00           C
ATOM   2866  O   THR A 834      68.430  46.620  52.610  1.00  0.00           O
ATOM   2867  N   THR A 835      67.150  46.880  54.490  1.00  0.00           N
ATOM   2868  HN  THR A 835      67.140  47.270  55.410  1.00  0.00           H
ATOM   2869  CA  THR A 835      65.930  46.300  53.930  1.00  0.00           C
ATOM   2870  HA  THR A 835      66.270  45.290  53.720  1.00  0.00           H
ATOM   2871  CB  THR A 835      64.710  46.230  54.900  1.00  0.00           C
ATOM   2872  HB  THR A 835      64.300  47.190  55.280  1.00  0.00           H
ATOM   2873  OG1 THR A 835      64.960  45.320  55.930  1.00  0.00           O
ATOM   2874  HG1 THR A 835      65.540  45.820  56.500  1.00  0.00           H
ATOM   2875  CG2 THR A 835      63.430  45.630  54.230  1.00  0.00           C
ATOM   2876 HG21 THR A 835      62.960  46.270  53.460  1.00  0.00           H
ATOM   2877 HG22 THR A 835      62.630  45.410  54.960  1.00  0.00           H
ATOM   2878 HG23 THR A 835      63.860  44.750  53.690  1.00  0.00           H
ATOM   2879  C   THR A 835      65.410  47.050  52.740  1.00  0.00           C
ATOM   2880  O   THR A 835      65.150  46.370  51.730  1.00  0.00           O
ATOM   2881  N   PHE A 836      65.280  48.350  52.760  1.00  0.00           N
ATOM   2882  HN  PHE A 836      65.250  48.870  53.620  1.00  0.00           H
ATOM   2883  CA  PHE A 836      65.040  49.110  51.520  1.00  0.00           C
ATOM   2884  HA  PHE A 836      64.130  48.790  51.050  1.00  0.00           H
ATOM   2885  CB  PHE A 836      64.740  50.600  51.940  1.00  0.00           C
ATOM   2886  HB1 PHE A 836      65.630  51.010  52.460  1.00  0.00           H
ATOM   2887  HB2 PHE A 836      63.880  50.660  52.640  1.00  0.00           H
ATOM   2888  CG  PHE A 836      64.400  51.460  50.770  1.00  0.00           C
ATOM   2889  CD1 PHE A 836      65.400  52.280  50.140  1.00  0.00           C
ATOM   2890  HD1 PHE A 836      66.390  52.290  50.590  1.00  0.00           H
ATOM   2891  CE1 PHE A 836      65.070  53.000  48.990  1.00  0.00           C
ATOM   2892  HE1 PHE A 836      65.780  53.700  48.590  1.00  0.00           H
ATOM   2893  CZ  PHE A 836      63.790  52.880  48.390  1.00  0.00           C
ATOM   2894  HZ  PHE A 836      63.660  53.440  47.480  1.00  0.00           H
ATOM   2895  CD2 PHE A 836      63.100  51.400  50.160  1.00  0.00           C
ATOM   2896  HD2 PHE A 836      62.360  50.770  50.640  1.00  0.00           H
ATOM   2897  CE2 PHE A 836      62.860  52.000  48.950  1.00  0.00           C
ATOM   2898  HE2 PHE A 836      61.900  51.830  48.480  1.00  0.00           H
ATOM   2899  C   PHE A 836      66.100  48.980  50.360  1.00  0.00           C
ATOM   2900  O   PHE A 836      65.860  48.720  49.170  1.00  0.00           O
ATOM   2901  N   PHE A 837      67.390  49.010  50.670  1.00  0.00           N
ATOM   2902  HN  PHE A 837      67.730  49.260  51.570  1.00  0.00           H
ATOM   2903  CA  PHE A 837      68.470  48.900  49.690  1.00  0.00           C
ATOM   2904  HA  PHE A 837      68.200  49.570  48.890  1.00  0.00           H
ATOM   2905  CB  PHE A 837      69.800  49.450  50.260  1.00  0.00           C
ATOM   2906  HB1 PHE A 837      70.110  48.890  51.170  1.00  0.00           H
ATOM   2907  HB2 PHE A 837      69.630  50.510  50.540  1.00  0.00           H
ATOM   2908  CG  PHE A 837      70.960  49.450  49.260  1.00  0.00           C
ATOM   2909  CD1 PHE A 837      71.850  48.380  49.180  1.00  0.00           C
ATOM   2910  HD1 PHE A 837      71.900  47.540  49.860  1.00  0.00           H
ATOM   2911  CE1 PHE A 837      72.850  48.250  48.190  1.00  0.00           C
ATOM   2912  HE1 PHE A 837      73.530  47.410  48.220  1.00  0.00           H
ATOM   2913  CZ  PHE A 837      72.920  49.240  47.260  1.00  0.00           C
ATOM   2914  HZ  PHE A 837      73.640  49.100  46.450  1.00  0.00           H
ATOM   2915  CD2 PHE A 837      71.100  50.440  48.220  1.00  0.00           C
ATOM   2916  HD2 PHE A 837      70.320  51.190  48.140  1.00  0.00           H
ATOM   2917  CE2 PHE A 837      72.080  50.380  47.250  1.00  0.00           C
ATOM   2918  HE2 PHE A 837      72.260  51.160  46.530  1.00  0.00           H
ATOM   2919  C   PHE A 837      68.690  47.480  49.180  1.00  0.00           C
ATOM   2920  O   PHE A 837      68.780  47.220  47.980  1.00  0.00           O
ATOM   2921  N   LEU A 838      68.650  46.440  50.070  1.00  0.00           N
ATOM   2922  HN  LEU A 838      68.780  46.590  51.040  1.00  0.00           H
ATOM   2923  CA  LEU A 838      68.570  45.040  49.650  1.00  0.00           C
ATOM   2924  HA  LEU A 838      69.470  44.950  49.060  1.00  0.00           H
ATOM   2925  CB  LEU A 838      68.700  44.060  50.800  1.00  0.00           C
ATOM   2926  HB1 LEU A 838      67.800  44.050  51.440  1.00  0.00           H
ATOM   2927  HB2 LEU A 838      69.610  44.400  51.320  1.00  0.00           H
ATOM   2928  CG  LEU A 838      69.000  42.570  50.500  1.00  0.00           C
ATOM   2929  HG  LEU A 838      68.090  42.120  50.060  1.00  0.00           H
ATOM   2930  CD1 LEU A 838      70.140  42.150  49.430  1.00  0.00           C
ATOM   2931 HD11 LEU A 838      70.360  41.080  49.640  1.00  0.00           H
ATOM   2932 HD12 LEU A 838      71.030  42.740  49.740  1.00  0.00           H
ATOM   2933 HD13 LEU A 838      69.830  42.350  48.380  1.00  0.00           H
ATOM   2934  CD2 LEU A 838      69.170  41.820  51.820  1.00  0.00           C
ATOM   2935 HD21 LEU A 838      69.070  40.730  51.670  1.00  0.00           H
ATOM   2936 HD22 LEU A 838      68.270  41.960  52.450  1.00  0.00           H
ATOM   2937 HD23 LEU A 838      70.140  42.180  52.250  1.00  0.00           H
ATOM   2938  C   LEU A 838      67.340  44.720  48.770  1.00  0.00           C
ATOM   2939  O   LEU A 838      67.390  43.990  47.750  1.00  0.00           O
ATOM   2940  N   SER A 839      66.090  45.140  49.200  1.00  0.00           N
ATOM   2941  HN  SER A 839      65.990  45.480  50.130  1.00  0.00           H
ATOM   2942  CA  SER A 839      64.930  44.940  48.340  1.00  0.00           C
ATOM   2943  HA  SER A 839      64.990  43.890  48.090  1.00  0.00           H
ATOM   2944  CB  SER A 839      63.540  45.070  48.970  1.00  0.00           C
ATOM   2945  HB1 SER A 839      63.430  44.280  49.750  1.00  0.00           H
ATOM   2946  HB2 SER A 839      62.710  45.020  48.240  1.00  0.00           H
ATOM   2947  OG  SER A 839      63.500  46.340  49.660  1.00  0.00           O
ATOM   2948  HG1 SER A 839      64.140  46.270  50.360  1.00  0.00           H
ATOM   2949  C   SER A 839      64.890  45.710  47.080  1.00  0.00           C
ATOM   2950  O   SER A 839      64.540  45.190  46.030  1.00  0.00           O
ATOM   2951  N   SER A 840      65.320  47.010  47.050  1.00  0.00           N
ATOM   2952  HN  SER A 840      65.490  47.420  47.940  1.00  0.00           H
ATOM   2953  CA  SER A 840      65.280  47.750  45.840  1.00  0.00           C
ATOM   2954  HA  SER A 840      64.260  47.640  45.490  1.00  0.00           H
ATOM   2955  CB  SER A 840      65.360  49.270  46.060  1.00  0.00           C
ATOM   2956  HB1 SER A 840      64.500  49.550  46.700  1.00  0.00           H
ATOM   2957  HB2 SER A 840      65.140  49.800  45.110  1.00  0.00           H
ATOM   2958  OG  SER A 840      66.640  49.540  46.680  1.00  0.00           O
ATOM   2959  HG1 SER A 840      66.660  49.160  47.560  1.00  0.00           H
ATOM   2960  C   SER A 840      66.350  47.360  44.830  1.00  0.00           C
ATOM   2961  O   SER A 840      66.010  47.090  43.670  1.00  0.00           O
ATOM   2962  N   PHE A 841      67.620  47.090  45.220  1.00  0.00           N
ATOM   2963  HN  PHE A 841      67.860  47.240  46.170  1.00  0.00           H
ATOM   2964  CA  PHE A 841      68.720  46.610  44.360  1.00  0.00           C
ATOM   2965  HA  PHE A 841      69.010  47.400  43.670  1.00  0.00           H
ATOM   2966  CB  PHE A 841      69.880  46.320  45.350  1.00  0.00           C
ATOM   2967  HB1 PHE A 841      69.680  45.530  46.110  1.00  0.00           H
ATOM   2968  HB2 PHE A 841      69.990  47.230  45.990  1.00  0.00           H
ATOM   2969  CG  PHE A 841      71.230  46.110  44.710  1.00  0.00           C
ATOM   2970  CD1 PHE A 841      71.640  44.800  44.710  1.00  0.00           C
ATOM   2971  HD1 PHE A 841      71.070  44.010  45.150  1.00  0.00           H
ATOM   2972  CE1 PHE A 841      72.750  44.430  43.960  1.00  0.00           C
ATOM   2973  HE1 PHE A 841      73.020  43.400  43.760  1.00  0.00           H
ATOM   2974  CZ  PHE A 841      73.450  45.420  43.240  1.00  0.00           C
ATOM   2975  HZ  PHE A 841      74.280  45.170  42.590  1.00  0.00           H
ATOM   2976  CD2 PHE A 841      71.950  47.140  44.100  1.00  0.00           C
ATOM   2977  HD2 PHE A 841      71.430  48.090  44.070  1.00  0.00           H
ATOM   2978  CE2 PHE A 841      73.050  46.730  43.300  1.00  0.00           C
ATOM   2979  HE2 PHE A 841      73.610  47.530  42.800  1.00  0.00           H
ATOM   2980  C   PHE A 841      68.390  45.380  43.580  1.00  0.00           C
ATOM   2981  O   PHE A 841      68.670  45.240  42.440  1.00  0.00           O
ATOM   2982  N   LEU A 842      67.660  44.390  44.240  1.00  0.00           N
ATOM   2983  HN  LEU A 842      67.530  44.480  45.220  1.00  0.00           H
ATOM   2984  CA  LEU A 842      67.120  43.180  43.620  1.00  0.00           C
ATOM   2985  HA  LEU A 842      67.830  42.800  42.900  1.00  0.00           H
ATOM   2986  CB  LEU A 842      66.940  42.190  44.800  1.00  0.00           C
ATOM   2987  HB1 LEU A 842      66.430  41.270  44.440  1.00  0.00           H
ATOM   2988  HB2 LEU A 842      66.250  42.700  45.510  1.00  0.00           H
ATOM   2989  CG  LEU A 842      68.360  41.840  45.410  1.00  0.00           C
ATOM   2990  HG  LEU A 842      68.800  42.730  45.900  1.00  0.00           H
ATOM   2991  CD1 LEU A 842      68.120  40.850  46.640  1.00  0.00           C
ATOM   2992 HD11 LEU A 842      68.990  40.280  47.050  1.00  0.00           H
ATOM   2993 HD12 LEU A 842      67.430  40.050  46.310  1.00  0.00           H
ATOM   2994 HD13 LEU A 842      67.680  41.490  47.440  1.00  0.00           H
ATOM   2995  CD2 LEU A 842      69.460  41.300  44.510  1.00  0.00           C
ATOM   2996 HD21 LEU A 842      70.330  40.990  45.140  1.00  0.00           H
ATOM   2997 HD22 LEU A 842      69.730  41.950  43.660  1.00  0.00           H
ATOM   2998 HD23 LEU A 842      69.120  40.340  44.110  1.00  0.00           H
ATOM   2999  C   LEU A 842      65.910  43.450  42.820  1.00  0.00           C
ATOM   3000  O   LEU A 842      65.700  42.890  41.770  1.00  0.00           O
ATOM   3001  N   LYS A 843      65.020  44.410  43.250  1.00  0.00           N
ATOM   3002  HN  LYS A 843      65.210  44.910  44.080  1.00  0.00           H
ATOM   3003  CA  LYS A 843      63.860  44.790  42.390  1.00  0.00           C
ATOM   3004  HA  LYS A 843      63.280  43.890  42.250  1.00  0.00           H
ATOM   3005  CB  LYS A 843      63.010  45.850  43.190  1.00  0.00           C
ATOM   3006  HB1 LYS A 843      63.660  46.610  43.670  1.00  0.00           H
ATOM   3007  HB2 LYS A 843      62.720  45.170  44.040  1.00  0.00           H
ATOM   3008  CG  LYS A 843      61.760  46.460  42.560  1.00  0.00           C
ATOM   3009  HG1 LYS A 843      62.130  47.070  41.710  1.00  0.00           H
ATOM   3010  HG2 LYS A 843      61.330  47.200  43.270  1.00  0.00           H
ATOM   3011  CD  LYS A 843      60.620  45.420  42.070  1.00  0.00           C
ATOM   3012  HD1 LYS A 843      60.510  44.770  42.970  1.00  0.00           H
ATOM   3013  HD2 LYS A 843      61.100  44.730  41.340  1.00  0.00           H
ATOM   3014  CE  LYS A 843      59.340  45.990  41.510  1.00  0.00           C
ATOM   3015  HE1 LYS A 843      59.650  46.640  40.660  1.00  0.00           H
ATOM   3016  HE2 LYS A 843      58.760  46.500  42.320  1.00  0.00           H
ATOM   3017  NZ  LYS A 843      58.480  44.880  40.960  1.00  0.00           N
ATOM   3018  HZ1 LYS A 843      59.050  44.370  40.260  1.00  0.00           H
ATOM   3019  HZ2 LYS A 843      57.600  45.300  40.610  1.00  0.00           H
ATOM   3020  HZ3 LYS A 843      58.240  44.150  41.650  1.00  0.00           H
ATOM   3021  C   LYS A 843      64.320  45.380  41.070  1.00  0.00           C
ATOM   3022  O   LYS A 843      63.750  45.080  40.040  1.00  0.00           O
ATOM   3023  N   GLN A 844      65.310  46.290  41.070  1.00  0.00           N
ATOM   3024  HN  GLN A 844      65.640  46.570  41.970  1.00  0.00           H
ATOM   3025  CA  GLN A 844      65.950  46.950  39.910  1.00  0.00           C
ATOM   3026  HA  GLN A 844      65.140  47.120  39.220  1.00  0.00           H
ATOM   3027  CB  GLN A 844      66.640  48.300  40.430  1.00  0.00           C
ATOM   3028  HB1 GLN A 844      66.890  48.810  39.480  1.00  0.00           H
ATOM   3029  HB2 GLN A 844      67.470  48.130  41.150  1.00  0.00           H
ATOM   3030  CG  GLN A 844      65.660  49.250  41.160  1.00  0.00           C
ATOM   3031  HG1 GLN A 844      66.180  50.160  41.520  1.00  0.00           H
ATOM   3032  HG2 GLN A 844      65.170  48.770  42.030  1.00  0.00           H
ATOM   3033  CD  GLN A 844      64.460  49.580  40.230  1.00  0.00           C
ATOM   3034  OE1 GLN A 844      63.340  49.100  40.230  1.00  0.00           O
ATOM   3035  NE2 GLN A 844      64.740  50.490  39.320  1.00  0.00           N
ATOM   3036 HE21 GLN A 844      64.130  50.810  38.600  1.00  0.00           H
ATOM   3037 HE22 GLN A 844      65.710  50.680  39.160  1.00  0.00           H
ATOM   3038  C   GLN A 844      67.030  46.100  39.190  1.00  0.00           C
ATOM   3039  O   GLN A 844      67.940  46.670  38.590  1.00  0.00           O
ATOM   3040  N   PHE A 845      66.930  44.770  39.190  1.00  0.00           N
ATOM   3041  HN  PHE A 845      66.190  44.270  39.630  1.00  0.00           H
ATOM   3042  CA  PHE A 845      67.920  43.870  38.780  1.00  0.00           C
ATOM   3043  HA  PHE A 845      68.910  44.280  38.790  1.00  0.00           H
ATOM   3044  CB  PHE A 845      67.800  42.660  39.780  1.00  0.00           C
ATOM   3045  HB1 PHE A 845      66.890  42.030  39.740  1.00  0.00           H
ATOM   3046  HB2 PHE A 845      67.850  43.120  40.790  1.00  0.00           H
ATOM   3047  CG  PHE A 845      69.010  41.710  39.890  1.00  0.00           C
ATOM   3048  CD1 PHE A 845      70.050  42.040  40.760  1.00  0.00           C
ATOM   3049  HD1 PHE A 845      70.010  42.930  41.360  1.00  0.00           H
ATOM   3050  CE1 PHE A 845      71.190  41.210  40.900  1.00  0.00           C
ATOM   3051  HE1 PHE A 845      71.980  41.520  41.560  1.00  0.00           H
ATOM   3052  CZ  PHE A 845      71.200  39.950  40.190  1.00  0.00           C
ATOM   3053  HZ  PHE A 845      72.050  39.310  40.320  1.00  0.00           H
ATOM   3054  CD2 PHE A 845      69.090  40.520  39.240  1.00  0.00           C
ATOM   3055  HD2 PHE A 845      68.240  40.370  38.600  1.00  0.00           H
ATOM   3056  CE2 PHE A 845      70.140  39.600  39.400  1.00  0.00           C
ATOM   3057  HE2 PHE A 845      70.110  38.690  38.800  1.00  0.00           H
ATOM   3058  C   PHE A 845      67.550  43.330  37.350  1.00  0.00           C
ATOM   3059  O   PHE A 845      68.250  42.410  36.840  1.00  0.00           O
ATOM   3060  N   LYS A 846      66.540  43.830  36.680  1.00  0.00           N
ATOM   3061  HN  LYS A 846      65.940  44.530  37.040  1.00  0.00           H
ATOM   3062  CA  LYS A 846      66.260  43.440  35.330  1.00  0.00           C
ATOM   3063  HA  LYS A 846      66.030  42.390  35.390  1.00  0.00           H
ATOM   3064  CB  LYS A 846      65.020  44.210  34.830  1.00  0.00           C
ATOM   3065  HB1 LYS A 846      64.890  43.950  33.760  1.00  0.00           H
ATOM   3066  HB2 LYS A 846      65.240  45.300  34.890  1.00  0.00           H
ATOM   3067  CG  LYS A 846      63.710  43.720  35.460  1.00  0.00           C
ATOM   3068  HG1 LYS A 846      63.710  43.630  36.560  1.00  0.00           H
ATOM   3069  HG2 LYS A 846      63.650  42.680  35.080  1.00  0.00           H
ATOM   3070  CD  LYS A 846      62.440  44.480  35.000  1.00  0.00           C
ATOM   3071  HD1 LYS A 846      62.560  44.690  33.910  1.00  0.00           H
ATOM   3072  HD2 LYS A 846      62.410  45.460  35.510  1.00  0.00           H
ATOM   3073  CE  LYS A 846      61.060  43.760  35.290  1.00  0.00           C
ATOM   3074  HE1 LYS A 846      60.830  43.760  36.370  1.00  0.00           H
ATOM   3075  HE2 LYS A 846      61.130  42.720  34.930  1.00  0.00           H
ATOM   3076  NZ  LYS A 846      60.080  44.540  34.530  1.00  0.00           N
ATOM   3077  HZ1 LYS A 846      60.160  44.340  33.510  1.00  0.00           H
ATOM   3078  HZ2 LYS A 846      60.210  45.560  34.610  1.00  0.00           H
ATOM   3079  HZ3 LYS A 846      59.170  44.220  34.930  1.00  0.00           H
ATOM   3080  C   LYS A 846      67.340  43.700  34.310  1.00  0.00           C
ATOM   3081  O   LYS A 846      67.570  42.850  33.460  1.00  0.00           O
ATOM   3082  N   THR A 847      67.940  44.920  34.300  1.00  0.00           N
ATOM   3083  HN  THR A 847      67.660  45.550  35.030  1.00  0.00           H
ATOM   3084  CA  THR A 847      68.900  45.310  33.260  1.00  0.00           C
ATOM   3085  HA  THR A 847      68.700  44.670  32.420  1.00  0.00           H
ATOM   3086  CB  THR A 847      68.730  46.700  32.640  1.00  0.00           C
ATOM   3087  HB  THR A 847      69.440  46.880  31.810  1.00  0.00           H
ATOM   3088  OG1 THR A 847      68.760  47.770  33.580  1.00  0.00           O
ATOM   3089  HG1 THR A 847      68.610  47.340  34.430  1.00  0.00           H
ATOM   3090  CG2 THR A 847      67.340  46.800  31.970  1.00  0.00           C
ATOM   3091 HG21 THR A 847      66.560  46.560  32.730  1.00  0.00           H
ATOM   3092 HG22 THR A 847      67.200  46.100  31.130  1.00  0.00           H
ATOM   3093 HG23 THR A 847      67.090  47.800  31.580  1.00  0.00           H
ATOM   3094  C   THR A 847      70.320  45.110  33.830  1.00  0.00           C
ATOM   3095  O   THR A 847      71.280  45.680  33.250  1.00  0.00           O
ATOM   3096  N   LYS A 848      70.570  44.340  34.850  1.00  0.00           N
ATOM   3097  HN  LYS A 848      69.870  43.700  35.140  1.00  0.00           H
ATOM   3098  CA  LYS A 848      71.890  44.040  35.400  1.00  0.00           C
ATOM   3099  HA  LYS A 848      72.430  44.970  35.530  1.00  0.00           H
ATOM   3100  CB  LYS A 848      71.830  43.390  36.770  1.00  0.00           C
ATOM   3101  HB1 LYS A 848      72.860  43.160  37.120  1.00  0.00           H
ATOM   3102  HB2 LYS A 848      71.120  42.540  36.760  1.00  0.00           H
ATOM   3103  CG  LYS A 848      71.400  44.430  37.800  1.00  0.00           C
ATOM   3104  HG1 LYS A 848      71.210  43.750  38.670  1.00  0.00           H
ATOM   3105  HG2 LYS A 848      70.470  45.010  37.630  1.00  0.00           H
ATOM   3106  CD  LYS A 848      72.510  45.420  38.300  1.00  0.00           C
ATOM   3107  HD1 LYS A 848      72.720  46.190  37.520  1.00  0.00           H
ATOM   3108  HD2 LYS A 848      73.470  44.900  38.460  1.00  0.00           H
ATOM   3109  CE  LYS A 848      72.060  46.000  39.660  1.00  0.00           C
ATOM   3110  HE1 LYS A 848      72.830  46.650  40.130  1.00  0.00           H
ATOM   3111  HE2 LYS A 848      71.710  45.230  40.380  1.00  0.00           H
ATOM   3112  NZ  LYS A 848      70.870  46.890  39.510  1.00  0.00           N
ATOM   3113  HZ1 LYS A 848      71.060  47.660  38.840  1.00  0.00           H
ATOM   3114  HZ2 LYS A 848      70.660  47.420  40.380  1.00  0.00           H
ATOM   3115  HZ3 LYS A 848      70.060  46.310  39.190  1.00  0.00           H
ATOM   3116  C   LYS A 848      72.750  43.190  34.430  1.00  0.00           C
ATOM   3117  O   LYS A 848      72.140  42.470  33.660  1.00  0.00           O
ATOM   3118  N   ARG A 849      74.100  43.250  34.320  1.00  0.00           N
ATOM   3119  HN  ARG A 849      74.540  43.700  35.100  1.00  0.00           H
ATOM   3120  CA  ARG A 849      74.750  42.510  33.150  1.00  0.00           C
ATOM   3121  HA  ARG A 849      74.110  42.350  32.290  1.00  0.00           H
ATOM   3122  CB  ARG A 849      76.090  43.320  32.840  1.00  0.00           C
ATOM   3123  HB1 ARG A 849      76.640  42.900  31.980  1.00  0.00           H
ATOM   3124  HB2 ARG A 849      76.680  43.260  33.780  1.00  0.00           H
ATOM   3125  CG  ARG A 849      75.900  44.820  32.630  1.00  0.00           C
ATOM   3126  HG1 ARG A 849      76.870  45.310  32.860  1.00  0.00           H
ATOM   3127  HG2 ARG A 849      75.140  45.230  33.330  1.00  0.00           H
ATOM   3128  CD  ARG A 849      75.310  45.040  31.280  1.00  0.00           C
ATOM   3129  HD1 ARG A 849      74.300  44.610  31.150  1.00  0.00           H
ATOM   3130  HD2 ARG A 849      76.090  44.600  30.620  1.00  0.00           H
ATOM   3131  NE  ARG A 849      75.220  46.530  31.140  1.00  0.00           N
ATOM   3132  HE  ARG A 849      75.810  47.050  31.750  1.00  0.00           H
ATOM   3133  CZ  ARG A 849      75.040  46.930  29.920  1.00  0.00           C
ATOM   3134  NH1 ARG A 849      75.370  48.210  29.740  1.00  0.00           N
ATOM   3135 HH11 ARG A 849      75.620  48.740  30.540  1.00  0.00           H
ATOM   3136 HH12 ARG A 849      74.970  48.710  28.970  1.00  0.00           H
ATOM   3137  NH2 ARG A 849      74.520  46.250  28.890  1.00  0.00           N
ATOM   3138 HH21 ARG A 849      74.430  45.250  28.960  1.00  0.00           H
ATOM   3139 HH22 ARG A 849      74.450  46.670  27.980  1.00  0.00           H
ATOM   3140  C   ARG A 849      75.160  41.060  33.550  1.00  0.00           C
ATOM   3141  O   ARG A 849      75.710  40.320  32.760  1.00  0.00           O
ATOM   3142  N   TYR A 850      74.850  40.650  34.830  1.00  0.00           N
ATOM   3143  HN  TYR A 850      74.320  41.390  35.250  1.00  0.00           H
ATOM   3144  CA  TYR A 850      75.110  39.350  35.410  1.00  0.00           C
ATOM   3145  HA  TYR A 850      75.740  38.830  34.700  1.00  0.00           H
ATOM   3146  CB  TYR A 850      75.910  39.470  36.730  1.00  0.00           C
ATOM   3147  HB1 TYR A 850      76.970  39.460  36.410  1.00  0.00           H
ATOM   3148  HB2 TYR A 850      75.570  38.710  37.470  1.00  0.00           H
ATOM   3149  CG  TYR A 850      75.770  40.750  37.490  1.00  0.00           C
ATOM   3150  CD1 TYR A 850      76.670  41.890  37.430  1.00  0.00           C
ATOM   3151  HD1 TYR A 850      77.440  41.880  36.670  1.00  0.00           H
ATOM   3152  CE1 TYR A 850      76.470  42.950  38.210  1.00  0.00           C
ATOM   3153  HE1 TYR A 850      77.230  43.700  38.260  1.00  0.00           H
ATOM   3154  CZ  TYR A 850      75.420  42.960  39.130  1.00  0.00           C
ATOM   3155  OH  TYR A 850      75.330  44.060  40.080  1.00  0.00           O
ATOM   3156  HH  TYR A 850      76.200  44.470  40.060  1.00  0.00           H
ATOM   3157  CD2 TYR A 850      74.730  40.700  38.400  1.00  0.00           C
ATOM   3158  HD2 TYR A 850      74.080  39.840  38.530  1.00  0.00           H
ATOM   3159  CE2 TYR A 850      74.510  41.860  39.230  1.00  0.00           C
ATOM   3160  HE2 TYR A 850      73.840  41.730  40.060  1.00  0.00           H
ATOM   3161  C   TYR A 850      73.850  38.560  35.480  1.00  0.00           C
ATOM   3162  O   TYR A 850      72.950  39.170  36.070  1.00  0.00           O
ATOM   3163  N   PHE A 851      73.870  37.380  34.930  1.00  0.00           N
ATOM   3164  HN  PHE A 851      74.600  37.160  34.280  1.00  0.00           H
ATOM   3165  CA  PHE A 851      72.890  36.310  34.970  1.00  0.00           C
ATOM   3166  HA  PHE A 851      73.440  35.390  34.890  1.00  0.00           H
ATOM   3167  CB  PHE A 851      72.000  36.200  36.260  1.00  0.00           C
ATOM   3168  HB1 PHE A 851      71.170  35.480  36.070  1.00  0.00           H
ATOM   3169  HB2 PHE A 851      71.480  37.160  36.480  1.00  0.00           H
ATOM   3170  CG  PHE A 851      72.770  35.690  37.470  1.00  0.00           C
ATOM   3171  CD1 PHE A 851      72.770  36.350  38.660  1.00  0.00           C
ATOM   3172  HD1 PHE A 851      72.420  37.370  38.580  1.00  0.00           H
ATOM   3173  CE1 PHE A 851      73.460  35.820  39.790  1.00  0.00           C
ATOM   3174  HE1 PHE A 851      73.290  36.310  40.740  1.00  0.00           H
ATOM   3175  CZ  PHE A 851      74.050  34.560  39.670  1.00  0.00           C
ATOM   3176  HZ  PHE A 851      74.380  33.950  40.500  1.00  0.00           H
ATOM   3177  CD2 PHE A 851      73.330  34.500  37.310  1.00  0.00           C
ATOM   3178  HD2 PHE A 851      73.140  33.960  36.390  1.00  0.00           H
ATOM   3179  CE2 PHE A 851      73.950  33.850  38.420  1.00  0.00           C
ATOM   3180  HE2 PHE A 851      74.360  32.850  38.310  1.00  0.00           H
ATOM   3181  C   PHE A 851      72.090  36.380  33.700  1.00  0.00           C
ATOM   3182  O   PHE A 851      71.710  37.450  33.210  1.00  0.00           O
ATOM   3183  N   PRO A 852      71.700  35.250  33.130  1.00  0.00           N
ATOM   3184  CD  PRO A 852      72.330  33.960  33.350  1.00  0.00           C
ATOM   3185  HD1 PRO A 852      71.900  33.490  34.270  1.00  0.00           H
ATOM   3186  HD2 PRO A 852      73.430  33.930  33.410  1.00  0.00           H
ATOM   3187  CA  PRO A 852      70.610  35.180  32.200  1.00  0.00           C
ATOM   3188  HA  PRO A 852      70.920  35.670  31.290  1.00  0.00           H
ATOM   3189  CB  PRO A 852      70.500  33.670  31.860  1.00  0.00           C
ATOM   3190  HB1 PRO A 852      70.160  33.510  30.810  1.00  0.00           H
ATOM   3191  HB2 PRO A 852      69.880  33.150  32.630  1.00  0.00           H
ATOM   3192  CG  PRO A 852      71.930  33.070  32.160  1.00  0.00           C
ATOM   3193  HG1 PRO A 852      71.900  31.990  32.440  1.00  0.00           H
ATOM   3194  HG2 PRO A 852      72.510  33.390  31.270  1.00  0.00           H
ATOM   3195  C   PRO A 852      69.340  35.810  32.530  1.00  0.00           C
ATOM   3196  O   PRO A 852      68.990  35.960  33.710  1.00  0.00           O
ATOM   3197  N   THR A 853      68.570  36.350  31.470  1.00  0.00           N
ATOM   3198  HN  THR A 853      69.120  36.300  30.630  1.00  0.00           H
ATOM   3199  CA  THR A 853      67.310  37.040  31.520  1.00  0.00           C
ATOM   3200  HA  THR A 853      67.580  38.040  31.830  1.00  0.00           H
ATOM   3201  CB  THR A 853      66.780  37.140  30.130  1.00  0.00           C
ATOM   3202  HB  THR A 853      66.400  36.180  29.730  1.00  0.00           H
ATOM   3203  OG1 THR A 853      67.750  37.610  29.230  1.00  0.00           O
ATOM   3204  HG1 THR A 853      68.380  36.910  29.080  1.00  0.00           H
ATOM   3205  CG2 THR A 853      65.550  38.120  30.130  1.00  0.00           C
ATOM   3206 HG21 THR A 853      64.610  37.790  30.640  1.00  0.00           H
ATOM   3207 HG22 THR A 853      65.280  38.310  29.070  1.00  0.00           H
ATOM   3208 HG23 THR A 853      65.860  39.120  30.480  1.00  0.00           H
ATOM   3209  C   THR A 853      66.180  36.600  32.450  1.00  0.00           C
ATOM   3210  O   THR A 853      65.670  37.440  33.200  1.00  0.00           O
ATOM   3211  N   LYS A 854      65.740  35.320  32.470  1.00  0.00           N
ATOM   3212  HN  LYS A 854      66.190  34.640  31.900  1.00  0.00           H
ATOM   3213  CA  LYS A 854      64.760  34.790  33.450  1.00  0.00           C
ATOM   3214  HA  LYS A 854      63.830  35.350  33.380  1.00  0.00           H
ATOM   3215  CB  LYS A 854      64.370  33.290  33.090  1.00  0.00           C
ATOM   3216  HB1 LYS A 854      63.690  32.840  33.850  1.00  0.00           H
ATOM   3217  HB2 LYS A 854      65.250  32.640  32.940  1.00  0.00           H
ATOM   3218  CG  LYS A 854      63.380  33.200  31.930  1.00  0.00           C
ATOM   3219  HG1 LYS A 854      63.150  32.160  31.630  1.00  0.00           H
ATOM   3220  HG2 LYS A 854      63.970  33.560  31.050  1.00  0.00           H
ATOM   3221  CD  LYS A 854      62.150  33.940  32.140  1.00  0.00           C
ATOM   3222  HD1 LYS A 854      62.170  34.980  31.730  1.00  0.00           H
ATOM   3223  HD2 LYS A 854      61.820  34.130  33.180  1.00  0.00           H
ATOM   3224  CE  LYS A 854      60.920  33.220  31.460  1.00  0.00           C
ATOM   3225  HE1 LYS A 854      59.970  33.520  31.950  1.00  0.00           H
ATOM   3226  HE2 LYS A 854      60.980  32.120  31.620  1.00  0.00           H
ATOM   3227  NZ  LYS A 854      60.940  33.480  30.060  1.00  0.00           N
ATOM   3228  HZ1 LYS A 854      61.790  33.030  29.640  1.00  0.00           H
ATOM   3229  HZ2 LYS A 854      60.980  34.500  29.910  1.00  0.00           H
ATOM   3230  HZ3 LYS A 854      60.050  33.150  29.640  1.00  0.00           H
ATOM   3231  C   LYS A 854      65.150  34.910  34.900  1.00  0.00           C
ATOM   3232  O   LYS A 854      64.410  35.300  35.780  1.00  0.00           O
ATOM   3233  N   VAL A 855      66.410  34.660  35.310  1.00  0.00           N
ATOM   3234  HN  VAL A 855      66.970  34.210  34.610  1.00  0.00           H
ATOM   3235  CA  VAL A 855      66.980  34.870  36.560  1.00  0.00           C
ATOM   3236  HA  VAL A 855      66.370  34.260  37.220  1.00  0.00           H
ATOM   3237  CB  VAL A 855      68.440  34.290  36.630  1.00  0.00           C
ATOM   3238  HB  VAL A 855      69.120  34.850  35.970  1.00  0.00           H
ATOM   3239  CG1 VAL A 855      69.020  34.430  38.010  1.00  0.00           C
ATOM   3240 HG11 VAL A 855      70.000  33.910  37.980  1.00  0.00           H
ATOM   3241 HG12 VAL A 855      68.310  33.990  38.730  1.00  0.00           H
ATOM   3242 HG13 VAL A 855      69.380  35.470  38.210  1.00  0.00           H
ATOM   3243  CG2 VAL A 855      68.360  32.800  36.330  1.00  0.00           C
ATOM   3244 HG21 VAL A 855      67.900  32.580  35.340  1.00  0.00           H
ATOM   3245 HG22 VAL A 855      67.900  32.270  37.200  1.00  0.00           H
ATOM   3246 HG23 VAL A 855      69.400  32.420  36.160  1.00  0.00           H
ATOM   3247  C   VAL A 855      66.930  36.370  36.970  1.00  0.00           C
ATOM   3248  O   VAL A 855      66.530  36.720  38.100  1.00  0.00           O
ATOM   3249  N   ARG A 856      67.290  37.240  36.040  1.00  0.00           N
ATOM   3250  HN  ARG A 856      67.530  36.900  35.130  1.00  0.00           H
ATOM   3251  CA  ARG A 856      67.250  38.730  36.220  1.00  0.00           C
ATOM   3252  HA  ARG A 856      67.900  38.870  37.070  1.00  0.00           H
ATOM   3253  CB  ARG A 856      67.930  39.500  35.070  1.00  0.00           C
ATOM   3254  HB1 ARG A 856      67.850  40.570  35.400  1.00  0.00           H
ATOM   3255  HB2 ARG A 856      67.410  39.290  34.110  1.00  0.00           H
ATOM   3256  CG  ARG A 856      69.390  39.220  34.900  1.00  0.00           C
ATOM   3257  HG1 ARG A 856      69.490  38.220  34.430  1.00  0.00           H
ATOM   3258  HG2 ARG A 856      69.990  39.280  35.830  1.00  0.00           H
ATOM   3259  CD  ARG A 856      70.110  40.370  34.070  1.00  0.00           C
ATOM   3260  HD1 ARG A 856      71.180  40.100  33.890  1.00  0.00           H
ATOM   3261  HD2 ARG A 856      70.140  41.290  34.700  1.00  0.00           H
ATOM   3262  NE  ARG A 856      69.440  40.740  32.750  1.00  0.00           N
ATOM   3263  HE  ARG A 856      68.790  41.480  32.660  1.00  0.00           H
ATOM   3264  CZ  ARG A 856      69.870  40.280  31.590  1.00  0.00           C
ATOM   3265  NH1 ARG A 856      70.780  39.350  31.380  1.00  0.00           N
ATOM   3266 HH11 ARG A 856      71.160  38.880  32.160  1.00  0.00           H
ATOM   3267 HH12 ARG A 856      71.050  39.200  30.430  1.00  0.00           H
ATOM   3268  NH2 ARG A 856      69.220  40.610  30.500  1.00  0.00           N
ATOM   3269 HH21 ARG A 856      69.600  40.250  29.660  1.00  0.00           H
ATOM   3270 HH22 ARG A 856      68.360  41.100  30.550  1.00  0.00           H
ATOM   3271  C   ARG A 856      65.850  39.260  36.480  1.00  0.00           C
ATOM   3272  O   ARG A 856      65.590  40.050  37.360  1.00  0.00           O
ATOM   3273  N   SER A 857      64.880  38.750  35.740  1.00  0.00           N
ATOM   3274  HN  SER A 857      65.060  38.060  35.030  1.00  0.00           H
ATOM   3275  CA  SER A 857      63.440  39.190  35.980  1.00  0.00           C
ATOM   3276  HA  SER A 857      63.450  40.250  36.160  1.00  0.00           H
ATOM   3277  CB  SER A 857      62.570  38.900  34.710  1.00  0.00           C
ATOM   3278  HB1 SER A 857      63.060  39.520  33.930  1.00  0.00           H
ATOM   3279  HB2 SER A 857      61.540  39.310  34.810  1.00  0.00           H
ATOM   3280  OG  SER A 857      62.670  37.470  34.390  1.00  0.00           O
ATOM   3281  HG1 SER A 857      62.060  37.040  35.010  1.00  0.00           H
ATOM   3282  C   SER A 857      62.820  38.480  37.170  1.00  0.00           C
ATOM   3283  O   SER A 857      61.960  39.150  37.800  1.00  0.00           O
ATOM   3284  N   THR A 858      63.250  37.270  37.540  1.00  0.00           N
ATOM   3285  HN  THR A 858      64.030  36.900  37.050  1.00  0.00           H
ATOM   3286  CA  THR A 858      62.620  36.460  38.650  1.00  0.00           C
ATOM   3287  HA  THR A 858      61.540  36.510  38.640  1.00  0.00           H
ATOM   3288  CB  THR A 858      62.750  34.880  38.550  1.00  0.00           C
ATOM   3289  HB  THR A 858      63.830  34.670  38.700  1.00  0.00           H
ATOM   3290  OG1 THR A 858      62.410  34.580  37.260  1.00  0.00           O
ATOM   3291  HG1 THR A 858      63.020  35.080  36.720  1.00  0.00           H
ATOM   3292  CG2 THR A 858      61.820  34.130  39.530  1.00  0.00           C
ATOM   3293 HG21 THR A 858      62.080  33.060  39.420  1.00  0.00           H
ATOM   3294 HG22 THR A 858      60.780  34.410  39.250  1.00  0.00           H
ATOM   3295 HG23 THR A 858      62.030  34.410  40.590  1.00  0.00           H
ATOM   3296  C   THR A 858      63.080  37.020  40.020  1.00  0.00           C
ATOM   3297  O   THR A 858      62.330  37.120  41.000  1.00  0.00           O
ATOM   3298  N   ILE A 859      64.410  37.440  40.090  1.00  0.00           N
ATOM   3299  HN  ILE A 859      65.100  37.120  39.440  1.00  0.00           H
ATOM   3300  CA  ILE A 859      65.010  38.240  41.230  1.00  0.00           C
ATOM   3301  HA  ILE A 859      64.880  37.550  42.060  1.00  0.00           H
ATOM   3302  CB  ILE A 859      66.550  38.400  41.090  1.00  0.00           C
ATOM   3303  HB  ILE A 859      66.830  38.620  40.040  1.00  0.00           H
ATOM   3304  CG2 ILE A 859      67.120  39.490  42.090  1.00  0.00           C
ATOM   3305 HG21 ILE A 859      66.790  40.490  41.720  1.00  0.00           H
ATOM   3306 HG22 ILE A 859      68.230  39.500  42.110  1.00  0.00           H
ATOM   3307 HG23 ILE A 859      66.700  39.490  43.120  1.00  0.00           H
ATOM   3308  CG1 ILE A 859      67.340  37.020  41.170  1.00  0.00           C
ATOM   3309 HG11 ILE A 859      68.420  37.120  40.910  1.00  0.00           H
ATOM   3310 HG12 ILE A 859      67.030  36.200  40.480  1.00  0.00           H
ATOM   3311  CD  ILE A 859      67.130  36.320  42.530  1.00  0.00           C
ATOM   3312  HD1 ILE A 859      67.880  35.510  42.660  1.00  0.00           H
ATOM   3313  HD2 ILE A 859      66.110  35.920  42.640  1.00  0.00           H
ATOM   3314  HD3 ILE A 859      67.290  37.030  43.360  1.00  0.00           H
ATOM   3315  C   ILE A 859      64.240  39.620  41.480  1.00  0.00           C
ATOM   3316  O   ILE A 859      63.920  39.910  42.600  1.00  0.00           O
ATOM   3317  N   SER A 860      63.960  40.340  40.320  1.00  0.00           N
ATOM   3318  HN  SER A 860      64.390  40.050  39.480  1.00  0.00           H
ATOM   3319  CA  SER A 860      63.140  41.530  40.460  1.00  0.00           C
ATOM   3320  HA  SER A 860      63.600  42.140  41.220  1.00  0.00           H
ATOM   3321  CB  SER A 860      63.170  42.290  39.090  1.00  0.00           C
ATOM   3322  HB1 SER A 860      62.980  41.520  38.330  1.00  0.00           H
ATOM   3323  HB2 SER A 860      64.220  42.520  38.790  1.00  0.00           H
ATOM   3324  OG  SER A 860      62.230  43.380  38.870  1.00  0.00           O
ATOM   3325  HG1 SER A 860      62.680  44.180  39.150  1.00  0.00           H
ATOM   3326  C   SER A 860      61.750  41.370  40.920  1.00  0.00           C
ATOM   3327  O   SER A 860      61.210  42.160  41.690  1.00  0.00           O
ATOM   3328  N   ASP A 861      61.060  40.250  40.540  1.00  0.00           N
ATOM   3329  HN  ASP A 861      61.480  39.580  39.940  1.00  0.00           H
ATOM   3330  CA  ASP A 861      59.760  39.850  41.060  1.00  0.00           C
ATOM   3331  HA  ASP A 861      59.190  40.760  41.150  1.00  0.00           H
ATOM   3332  CB  ASP A 861      59.080  38.730  40.160  1.00  0.00           C
ATOM   3333  HB1 ASP A 861      58.260  38.200  40.670  1.00  0.00           H
ATOM   3334  HB2 ASP A 861      59.840  37.960  39.940  1.00  0.00           H
ATOM   3335  CG  ASP A 861      58.640  39.330  38.870  1.00  0.00           C
ATOM   3336  OD1 ASP A 861      58.710  40.530  38.650  1.00  0.00           O
ATOM   3337  OD2 ASP A 861      58.220  38.530  38.040  1.00  0.00           O
ATOM   3338  C   ASP A 861      59.770  39.360  42.550  1.00  0.00           C
ATOM   3339  O   ASP A 861      58.920  39.600  43.370  1.00  0.00           O
ATOM   3340  N   PHE A 862      60.800  38.590  42.990  1.00  0.00           N
ATOM   3341  HN  PHE A 862      61.530  38.430  42.330  1.00  0.00           H
ATOM   3342  CA  PHE A 862      60.880  37.720  44.200  1.00  0.00           C
ATOM   3343  HA  PHE A 862      59.910  37.550  44.620  1.00  0.00           H
ATOM   3344  CB  PHE A 862      61.550  36.380  43.680  1.00  0.00           C
ATOM   3345  HB1 PHE A 862      62.630  36.580  43.570  1.00  0.00           H
ATOM   3346  HB2 PHE A 862      61.180  36.170  42.660  1.00  0.00           H
ATOM   3347  CG  PHE A 862      61.280  35.210  44.530  1.00  0.00           C
ATOM   3348  CD1 PHE A 862      62.350  34.560  45.260  1.00  0.00           C
ATOM   3349  HD1 PHE A 862      63.400  34.790  45.160  1.00  0.00           H
ATOM   3350  CE1 PHE A 862      62.090  33.420  46.070  1.00  0.00           C
ATOM   3351  HE1 PHE A 862      62.930  32.890  46.500  1.00  0.00           H
ATOM   3352  CZ  PHE A 862      60.750  33.000  46.250  1.00  0.00           C
ATOM   3353  HZ  PHE A 862      60.550  32.180  46.910  1.00  0.00           H
ATOM   3354  CD2 PHE A 862      59.970  34.790  44.820  1.00  0.00           C
ATOM   3355  HD2 PHE A 862      59.100  35.250  44.370  1.00  0.00           H
ATOM   3356  CE2 PHE A 862      59.720  33.660  45.620  1.00  0.00           C
ATOM   3357  HE2 PHE A 862      58.690  33.320  45.640  1.00  0.00           H
ATOM   3358  C   PHE A 862      61.770  38.370  45.260  1.00  0.00           C
ATOM   3359  O   PHE A 862      62.030  37.840  46.360  1.00  0.00           O
ATOM   3360  N   ALA A 863      62.240  39.650  45.050  1.00  0.00           N
ATOM   3361  HN  ALA A 863      62.150  39.960  44.100  1.00  0.00           H
ATOM   3362  CA  ALA A 863      63.080  40.470  45.860  1.00  0.00           C
ATOM   3363  HA  ALA A 863      64.120  40.200  45.810  1.00  0.00           H
ATOM   3364  CB  ALA A 863      62.960  41.870  45.240  1.00  0.00           C
ATOM   3365  HB1 ALA A 863      63.490  42.660  45.810  1.00  0.00           H
ATOM   3366  HB2 ALA A 863      61.900  42.120  45.050  1.00  0.00           H
ATOM   3367  HB3 ALA A 863      63.370  41.670  44.220  1.00  0.00           H
ATOM   3368  C   ALA A 863      62.580  40.580  47.350  1.00  0.00           C
ATOM   3369  O   ALA A 863      63.450  40.480  48.270  1.00  0.00           O
ATOM   3370  N   VAL A 864      61.330  40.810  47.660  1.00  0.00           N
ATOM   3371  HN  VAL A 864      60.670  40.720  46.910  1.00  0.00           H
ATOM   3372  CA  VAL A 864      60.920  40.990  49.020  1.00  0.00           C
ATOM   3373  HA  VAL A 864      61.570  41.720  49.480  1.00  0.00           H
ATOM   3374  CB  VAL A 864      59.510  41.580  48.960  1.00  0.00           C
ATOM   3375  HB  VAL A 864      58.850  40.950  48.310  1.00  0.00           H
ATOM   3376  CG1 VAL A 864      58.880  41.560  50.370  1.00  0.00           C
ATOM   3377 HG11 VAL A 864      59.620  42.070  51.050  1.00  0.00           H
ATOM   3378 HG12 VAL A 864      58.790  40.530  50.780  1.00  0.00           H
ATOM   3379 HG13 VAL A 864      57.940  42.160  50.360  1.00  0.00           H
ATOM   3380  CG2 VAL A 864      59.710  43.040  48.590  1.00  0.00           C
ATOM   3381 HG21 VAL A 864      58.680  43.470  48.470  1.00  0.00           H
ATOM   3382 HG22 VAL A 864      60.130  43.070  47.560  1.00  0.00           H
ATOM   3383 HG23 VAL A 864      60.370  43.570  49.310  1.00  0.00           H
ATOM   3384  C   VAL A 864      61.100  39.840  49.960  1.00  0.00           C
ATOM   3385  O   VAL A 864      61.640  40.060  51.030  1.00  0.00           O
ATOM   3386  N   PHE A 865      60.690  38.620  49.620  1.00  0.00           N
ATOM   3387  HN  PHE A 865      60.090  38.510  48.830  1.00  0.00           H
ATOM   3388  CA  PHE A 865      60.780  37.440  50.360  1.00  0.00           C
ATOM   3389  HA  PHE A 865      60.360  37.600  51.340  1.00  0.00           H
ATOM   3390  CB  PHE A 865      60.040  36.260  49.630  1.00  0.00           C
ATOM   3391  HB1 PHE A 865      60.550  36.080  48.660  1.00  0.00           H
ATOM   3392  HB2 PHE A 865      58.980  36.490  49.430  1.00  0.00           H
ATOM   3393  CG  PHE A 865      60.120  34.950  50.480  1.00  0.00           C
ATOM   3394  CD1 PHE A 865      60.590  33.750  49.860  1.00  0.00           C
ATOM   3395  HD1 PHE A 865      60.970  33.710  48.850  1.00  0.00           H
ATOM   3396  CE1 PHE A 865      60.590  32.570  50.600  1.00  0.00           C
ATOM   3397  HE1 PHE A 865      61.280  31.840  50.240  1.00  0.00           H
ATOM   3398  CZ  PHE A 865      60.090  32.530  51.910  1.00  0.00           C
ATOM   3399  HZ  PHE A 865      60.180  31.620  52.460  1.00  0.00           H
ATOM   3400  CD2 PHE A 865      59.560  34.860  51.830  1.00  0.00           C
ATOM   3401  HD2 PHE A 865      59.090  35.720  52.270  1.00  0.00           H
ATOM   3402  CE2 PHE A 865      59.530  33.630  52.550  1.00  0.00           C
ATOM   3403  HE2 PHE A 865      59.290  33.690  53.600  1.00  0.00           H
ATOM   3404  C   PHE A 865      62.170  36.980  50.620  1.00  0.00           C
ATOM   3405  O   PHE A 865      62.510  36.620  51.770  1.00  0.00           O
ATOM   3406  N   LEU A 866      63.030  37.180  49.620  1.00  0.00           N
ATOM   3407  HN  LEU A 866      62.590  37.430  48.750  1.00  0.00           H
ATOM   3408  CA  LEU A 866      64.410  36.940  49.670  1.00  0.00           C
ATOM   3409  HA  LEU A 866      64.480  35.890  49.930  1.00  0.00           H
ATOM   3410  CB  LEU A 866      65.010  37.140  48.260  1.00  0.00           C
ATOM   3411  HB1 LEU A 866      65.200  38.200  47.950  1.00  0.00           H
ATOM   3412  HB2 LEU A 866      64.230  36.740  47.570  1.00  0.00           H
ATOM   3413  CG  LEU A 866      66.270  36.270  48.000  1.00  0.00           C
ATOM   3414  HG  LEU A 866      67.170  36.740  48.470  1.00  0.00           H
ATOM   3415  CD1 LEU A 866      66.230  34.870  48.620  1.00  0.00           C
ATOM   3416 HD11 LEU A 866      66.220  34.840  49.730  1.00  0.00           H
ATOM   3417 HD12 LEU A 866      67.060  34.230  48.270  1.00  0.00           H
ATOM   3418 HD13 LEU A 866      65.320  34.300  48.300  1.00  0.00           H
ATOM   3419  CD2 LEU A 866      66.410  36.270  46.440  1.00  0.00           C
ATOM   3420 HD21 LEU A 866      65.540  35.860  45.890  1.00  0.00           H
ATOM   3421 HD22 LEU A 866      67.410  35.870  46.160  1.00  0.00           H
ATOM   3422 HD23 LEU A 866      66.540  37.340  46.180  1.00  0.00           H
ATOM   3423  C   LEU A 866      65.100  37.850  50.640  1.00  0.00           C
ATOM   3424  O   LEU A 866      65.860  37.320  51.470  1.00  0.00           O
ATOM   3425  N   THR A 867      64.900  39.140  50.600  1.00  0.00           N
ATOM   3426  HN  THR A 867      64.300  39.510  49.880  1.00  0.00           H
ATOM   3427  CA  THR A 867      65.260  40.130  51.620  1.00  0.00           C
ATOM   3428  HA  THR A 867      66.340  40.130  51.680  1.00  0.00           H
ATOM   3429  CB  THR A 867      64.750  41.610  51.370  1.00  0.00           C
ATOM   3430  HB  THR A 867      63.650  41.570  51.300  1.00  0.00           H
ATOM   3431  OG1 THR A 867      65.210  42.100  50.160  1.00  0.00           O
ATOM   3432  HG1 THR A 867      64.830  41.560  49.440  1.00  0.00           H
ATOM   3433  CG2 THR A 867      65.210  42.620  52.410  1.00  0.00           C
ATOM   3434 HG21 THR A 867      65.330  43.650  52.010  1.00  0.00           H
ATOM   3435 HG22 THR A 867      66.260  42.460  52.770  1.00  0.00           H
ATOM   3436 HG23 THR A 867      64.610  42.520  53.330  1.00  0.00           H
ATOM   3437  C   THR A 867      64.830  39.700  53.000  1.00  0.00           C
ATOM   3438  O   THR A 867      65.680  39.640  53.870  1.00  0.00           O
ATOM   3439  N   ILE A 868      63.520  39.420  53.300  1.00  0.00           N
ATOM   3440  HN  ILE A 868      62.770  39.500  52.650  1.00  0.00           H
ATOM   3441  CA  ILE A 868      63.070  39.170  54.680  1.00  0.00           C
ATOM   3442  HA  ILE A 868      63.440  39.990  55.280  1.00  0.00           H
ATOM   3443  CB  ILE A 868      61.600  39.170  54.890  1.00  0.00           C
ATOM   3444  HB  ILE A 868      61.200  40.110  54.470  1.00  0.00           H
ATOM   3445  CG2 ILE A 868      60.990  38.020  54.020  1.00  0.00           C
ATOM   3446 HG21 ILE A 868      59.910  37.980  54.330  1.00  0.00           H
ATOM   3447 HG22 ILE A 868      61.390  37.010  54.210  1.00  0.00           H
ATOM   3448 HG23 ILE A 868      61.040  38.250  52.940  1.00  0.00           H
ATOM   3449  CG1 ILE A 868      61.240  39.020  56.390  1.00  0.00           C
ATOM   3450 HG11 ILE A 868      62.050  39.380  57.060  1.00  0.00           H
ATOM   3451 HG12 ILE A 868      61.100  37.950  56.700  1.00  0.00           H
ATOM   3452  CD  ILE A 868      59.950  39.660  56.900  1.00  0.00           C
ATOM   3453  HD1 ILE A 868      59.110  39.570  56.190  1.00  0.00           H
ATOM   3454  HD2 ILE A 868      60.060  40.760  56.990  1.00  0.00           H
ATOM   3455  HD3 ILE A 868      59.690  39.240  57.890  1.00  0.00           H
ATOM   3456  C   ILE A 868      63.620  37.900  55.200  1.00  0.00           C
ATOM   3457  O   ILE A 868      64.130  37.780  56.300  1.00  0.00           O
ATOM   3458  N   VAL A 869      63.840  36.900  54.320  1.00  0.00           N
ATOM   3459  HN  VAL A 869      63.390  37.020  53.450  1.00  0.00           H
ATOM   3460  CA  VAL A 869      64.640  35.710  54.600  1.00  0.00           C
ATOM   3461  HA  VAL A 869      64.230  35.150  55.420  1.00  0.00           H
ATOM   3462  CB  VAL A 869      64.560  34.620  53.500  1.00  0.00           C
ATOM   3463  HB  VAL A 869      64.490  35.070  52.480  1.00  0.00           H
ATOM   3464  CG1 VAL A 869      65.760  33.640  53.470  1.00  0.00           C
ATOM   3465 HG11 VAL A 869      65.860  33.190  54.490  1.00  0.00           H
ATOM   3466 HG12 VAL A 869      66.650  34.140  53.030  1.00  0.00           H
ATOM   3467 HG13 VAL A 869      65.510  32.730  52.890  1.00  0.00           H
ATOM   3468  CG2 VAL A 869      63.250  33.930  53.690  1.00  0.00           C
ATOM   3469 HG21 VAL A 869      63.150  33.480  54.710  1.00  0.00           H
ATOM   3470 HG22 VAL A 869      63.200  33.070  52.980  1.00  0.00           H
ATOM   3471 HG23 VAL A 869      62.450  34.690  53.640  1.00  0.00           H
ATOM   3472  C   VAL A 869      66.020  36.070  54.940  1.00  0.00           C
ATOM   3473  O   VAL A 869      66.410  35.760  56.050  1.00  0.00           O
ATOM   3474  N   ILE A 870      66.790  36.720  54.070  1.00  0.00           N
ATOM   3475  HN  ILE A 870      66.410  37.050  53.200  1.00  0.00           H
ATOM   3476  CA  ILE A 870      68.140  37.210  54.360  1.00  0.00           C
ATOM   3477  HA  ILE A 870      68.800  36.360  54.410  1.00  0.00           H
ATOM   3478  CB  ILE A 870      68.760  38.160  53.310  1.00  0.00           C
ATOM   3479  HB  ILE A 870      68.020  38.930  53.030  1.00  0.00           H
ATOM   3480  CG2 ILE A 870      70.030  38.810  53.890  1.00  0.00           C
ATOM   3481 HG21 ILE A 870      69.750  39.370  54.810  1.00  0.00           H
ATOM   3482 HG22 ILE A 870      70.330  39.450  53.030  1.00  0.00           H
ATOM   3483 HG23 ILE A 870      70.840  38.070  54.040  1.00  0.00           H
ATOM   3484  CG1 ILE A 870      69.130  37.300  52.070  1.00  0.00           C
ATOM   3485 HG11 ILE A 870      68.410  36.480  51.870  1.00  0.00           H
ATOM   3486 HG12 ILE A 870      70.130  36.850  52.230  1.00  0.00           H
ATOM   3487  CD  ILE A 870      69.190  38.080  50.750  1.00  0.00           C
ATOM   3488  HD1 ILE A 870      69.130  37.280  49.970  1.00  0.00           H
ATOM   3489  HD2 ILE A 870      70.110  38.700  50.820  1.00  0.00           H
ATOM   3490  HD3 ILE A 870      68.410  38.870  50.650  1.00  0.00           H
ATOM   3491  C   ILE A 870      68.240  37.800  55.760  1.00  0.00           C
ATOM   3492  O   ILE A 870      69.180  37.380  56.550  1.00  0.00           O
ATOM   3493  N   MET A 871      67.330  38.720  56.100  1.00  0.00           N
ATOM   3494  HN  MET A 871      66.620  38.940  55.440  1.00  0.00           H
ATOM   3495  CA  MET A 871      67.210  39.300  57.410  1.00  0.00           C
ATOM   3496  HA  MET A 871      68.210  39.690  57.570  1.00  0.00           H
ATOM   3497  CB  MET A 871      66.230  40.480  57.450  1.00  0.00           C
ATOM   3498  HB1 MET A 871      66.070  40.920  58.450  1.00  0.00           H
ATOM   3499  HB2 MET A 871      65.250  40.010  57.180  1.00  0.00           H
ATOM   3500  CG  MET A 871      66.530  41.660  56.540  1.00  0.00           C
ATOM   3501  HG1 MET A 871      65.790  42.480  56.630  1.00  0.00           H
ATOM   3502  HG2 MET A 871      66.430  41.200  55.530  1.00  0.00           H
ATOM   3503  SD  MET A 871      68.110  42.530  56.740  1.00  0.00           S
ATOM   3504  CE  MET A 871      67.990  43.800  55.480  1.00  0.00           C
ATOM   3505  HE1 MET A 871      67.770  43.350  54.490  1.00  0.00           H
ATOM   3506  HE2 MET A 871      68.860  44.480  55.530  1.00  0.00           H
ATOM   3507  HE3 MET A 871      67.030  44.280  55.790  1.00  0.00           H
ATOM   3508  C   MET A 871      67.010  38.400  58.630  1.00  0.00           C
ATOM   3509  O   MET A 871      67.730  38.550  59.630  1.00  0.00           O
ATOM   3510  N   VAL A 872      66.090  37.460  58.530  1.00  0.00           N
ATOM   3511  HN  VAL A 872      65.500  37.360  57.730  1.00  0.00           H
ATOM   3512  CA  VAL A 872      65.670  36.680  59.650  1.00  0.00           C
ATOM   3513  HA  VAL A 872      65.730  37.250  60.570  1.00  0.00           H
ATOM   3514  CB  VAL A 872      64.280  36.150  59.620  1.00  0.00           C
ATOM   3515  HB  VAL A 872      64.010  35.750  60.610  1.00  0.00           H
ATOM   3516  CG1 VAL A 872      63.360  37.370  59.440  1.00  0.00           C
ATOM   3517 HG11 VAL A 872      63.420  38.020  60.330  1.00  0.00           H
ATOM   3518 HG12 VAL A 872      62.320  36.980  59.390  1.00  0.00           H
ATOM   3519 HG13 VAL A 872      63.410  37.890  58.460  1.00  0.00           H
ATOM   3520  CG2 VAL A 872      64.070  35.170  58.450  1.00  0.00           C
ATOM   3521 HG21 VAL A 872      63.020  34.870  58.370  1.00  0.00           H
ATOM   3522 HG22 VAL A 872      64.720  34.270  58.470  1.00  0.00           H
ATOM   3523 HG23 VAL A 872      64.230  35.690  57.480  1.00  0.00           H
ATOM   3524  C   VAL A 872      66.660  35.490  59.750  1.00  0.00           C
ATOM   3525  O   VAL A 872      66.810  35.010  60.890  1.00  0.00           O
ATOM   3526  N   THR A 873      67.390  35.110  58.600  1.00  0.00           N
ATOM   3527  HN  THR A 873      67.090  35.380  57.690  1.00  0.00           H
ATOM   3528  CA  THR A 873      68.450  34.230  58.570  1.00  0.00           C
ATOM   3529  HA  THR A 873      68.260  33.260  59.020  1.00  0.00           H
ATOM   3530  CB  THR A 873      68.990  33.910  57.190  1.00  0.00           C
ATOM   3531  HB  THR A 873      69.680  34.720  56.870  1.00  0.00           H
ATOM   3532  OG1 THR A 873      68.000  33.670  56.190  1.00  0.00           O
ATOM   3533  HG1 THR A 873      67.530  34.500  56.080  1.00  0.00           H
ATOM   3534  CG2 THR A 873      69.840  32.680  57.320  1.00  0.00           C
ATOM   3535 HG21 THR A 873      69.250  31.740  57.240  1.00  0.00           H
ATOM   3536 HG22 THR A 873      70.490  32.650  58.230  1.00  0.00           H
ATOM   3537 HG23 THR A 873      70.470  32.570  56.420  1.00  0.00           H
ATOM   3538  C   THR A 873      69.660  34.750  59.370  1.00  0.00           C
ATOM   3539  O   THR A 873      70.360  34.060  60.060  1.00  0.00           O
ATOM   3540  N   ILE A 874      69.910  36.040  59.170  1.00  0.00           N
ATOM   3541  HN  ILE A 874      69.380  36.610  58.550  1.00  0.00           H
ATOM   3542  CA  ILE A 874      70.840  36.760  59.980  1.00  0.00           C
ATOM   3543  HA  ILE A 874      71.750  36.190  59.960  1.00  0.00           H
ATOM   3544  CB  ILE A 874      71.230  38.160  59.430  1.00  0.00           C
ATOM   3545  HB  ILE A 874      70.340  38.710  59.040  1.00  0.00           H
ATOM   3546  CG2 ILE A 874      71.980  39.010  60.480  1.00  0.00           C
ATOM   3547 HG21 ILE A 874      72.310  39.930  59.950  1.00  0.00           H
ATOM   3548 HG22 ILE A 874      72.910  38.480  60.810  1.00  0.00           H
ATOM   3549 HG23 ILE A 874      71.330  39.250  61.350  1.00  0.00           H
ATOM   3550  CG1 ILE A 874      72.070  38.070  58.110  1.00  0.00           C
ATOM   3551 HG11 ILE A 874      71.520  37.270  57.550  1.00  0.00           H
ATOM   3552 HG12 ILE A 874      73.100  37.700  58.290  1.00  0.00           H
ATOM   3553  CD  ILE A 874      72.040  39.310  57.230  1.00  0.00           C
ATOM   3554  HD1 ILE A 874      72.200  39.020  56.180  1.00  0.00           H
ATOM   3555  HD2 ILE A 874      72.910  39.950  57.450  1.00  0.00           H
ATOM   3556  HD3 ILE A 874      71.010  39.760  57.220  1.00  0.00           H
ATOM   3557  C   ILE A 874      70.610  36.740  61.520  1.00  0.00           C
ATOM   3558  O   ILE A 874      71.520  36.590  62.310  1.00  0.00           O
ATOM   3559  N   ASP A 875      69.300  36.870  62.000  1.00  0.00           N
ATOM   3560  HN  ASP A 875      68.580  37.020  61.330  1.00  0.00           H
ATOM   3561  CA  ASP A 875      68.920  36.910  63.360  1.00  0.00           C
ATOM   3562  HA  ASP A 875      69.570  37.590  63.890  1.00  0.00           H
ATOM   3563  CB  ASP A 875      67.460  37.600  63.430  1.00  0.00           C
ATOM   3564  HB1 ASP A 875      66.680  36.880  63.100  1.00  0.00           H
ATOM   3565  HB2 ASP A 875      67.360  38.650  63.090  1.00  0.00           H
ATOM   3566  CG  ASP A 875      67.030  37.870  64.900  1.00  0.00           C
ATOM   3567  OD1 ASP A 875      67.750  37.650  65.880  1.00  0.00           O
ATOM   3568  OD2 ASP A 875      65.910  38.350  65.140  1.00  0.00           O
ATOM   3569  C   ASP A 875      69.020  35.510  64.000  1.00  0.00           C
ATOM   3570  O   ASP A 875      69.350  35.260  65.160  1.00  0.00           O
ATOM   3571  N   TYR A 876      68.810  34.410  63.340  1.00  0.00           N
ATOM   3572  HN  TYR A 876      68.310  34.550  62.490  1.00  0.00           H
ATOM   3573  CA  TYR A 876      69.180  33.100  63.690  1.00  0.00           C
ATOM   3574  HA  TYR A 876      68.860  32.810  64.680  1.00  0.00           H
ATOM   3575  CB  TYR A 876      68.520  32.110  62.730  1.00  0.00           C
ATOM   3576  HB1 TYR A 876      68.810  32.350  61.690  1.00  0.00           H
ATOM   3577  HB2 TYR A 876      67.430  32.180  62.880  1.00  0.00           H
ATOM   3578  CG  TYR A 876      68.880  30.630  63.020  1.00  0.00           C
ATOM   3579  CD1 TYR A 876      69.960  29.950  62.410  1.00  0.00           C
ATOM   3580  HD1 TYR A 876      70.590  30.420  61.660  1.00  0.00           H
ATOM   3581  CE1 TYR A 876      70.230  28.650  62.820  1.00  0.00           C
ATOM   3582  HE1 TYR A 876      71.000  28.080  62.310  1.00  0.00           H
ATOM   3583  CZ  TYR A 876      69.470  27.970  63.820  1.00  0.00           C
ATOM   3584  OH  TYR A 876      69.700  26.620  64.170  1.00  0.00           O
ATOM   3585  HH  TYR A 876      69.050  26.300  64.810  1.00  0.00           H
ATOM   3586  CD2 TYR A 876      68.010  29.950  63.890  1.00  0.00           C
ATOM   3587  HD2 TYR A 876      67.110  30.410  64.260  1.00  0.00           H
ATOM   3588  CE2 TYR A 876      68.310  28.640  64.250  1.00  0.00           C
ATOM   3589  HE2 TYR A 876      67.630  28.130  64.920  1.00  0.00           H
ATOM   3590  C   TYR A 876      70.720  32.960  63.740  1.00  0.00           C
ATOM   3591  O   TYR A 876      71.230  32.320  64.670  1.00  0.00           O
ATOM   3592  N   LEU A 877      71.500  33.510  62.740  1.00  0.00           N
ATOM   3593  HN  LEU A 877      71.110  33.820  61.880  1.00  0.00           H
ATOM   3594  CA  LEU A 877      72.930  33.350  62.750  1.00  0.00           C
ATOM   3595  HA  LEU A 877      73.070  32.360  63.150  1.00  0.00           H
ATOM   3596  CB  LEU A 877      73.510  33.580  61.300  1.00  0.00           C
ATOM   3597  HB1 LEU A 877      74.600  33.750  61.460  1.00  0.00           H
ATOM   3598  HB2 LEU A 877      72.950  34.400  60.830  1.00  0.00           H
ATOM   3599  CG  LEU A 877      73.440  32.390  60.350  1.00  0.00           C
ATOM   3600  HG  LEU A 877      72.360  32.100  60.270  1.00  0.00           H
ATOM   3601  CD1 LEU A 877      73.850  32.760  58.920  1.00  0.00           C
ATOM   3602 HD11 LEU A 877      73.240  33.610  58.560  1.00  0.00           H
ATOM   3603 HD12 LEU A 877      73.690  31.900  58.230  1.00  0.00           H
ATOM   3604 HD13 LEU A 877      74.920  32.980  59.050  1.00  0.00           H
ATOM   3605  CD2 LEU A 877      74.190  31.140  60.930  1.00  0.00           C
ATOM   3606 HD21 LEU A 877      73.980  30.180  60.400  1.00  0.00           H
ATOM   3607 HD22 LEU A 877      73.880  30.940  61.970  1.00  0.00           H
ATOM   3608 HD23 LEU A 877      75.290  31.330  60.960  1.00  0.00           H
ATOM   3609  C   LEU A 877      73.680  34.240  63.820  1.00  0.00           C
ATOM   3610  O   LEU A 877      74.530  33.700  64.500  1.00  0.00           O
ATOM   3611  N   VAL A 878      73.410  35.550  64.010  1.00  0.00           N
ATOM   3612  HN  VAL A 878      72.660  35.910  63.460  1.00  0.00           H
ATOM   3613  CA  VAL A 878      74.300  36.460  64.690  1.00  0.00           C
ATOM   3614  HA  VAL A 878      75.130  36.020  65.220  1.00  0.00           H
ATOM   3615  CB  VAL A 878      74.710  37.620  63.820  1.00  0.00           C
ATOM   3616  HB  VAL A 878      73.890  38.350  63.650  1.00  0.00           H
ATOM   3617  CG1 VAL A 878      75.900  38.320  64.430  1.00  0.00           C
ATOM   3618 HG11 VAL A 878      76.780  37.690  64.160  1.00  0.00           H
ATOM   3619 HG12 VAL A 878      75.760  38.590  65.500  1.00  0.00           H
ATOM   3620 HG13 VAL A 878      75.890  39.300  63.910  1.00  0.00           H
ATOM   3621  CG2 VAL A 878      75.120  37.100  62.330  1.00  0.00           C
ATOM   3622 HG21 VAL A 878      74.160  36.960  61.780  1.00  0.00           H
ATOM   3623 HG22 VAL A 878      75.690  36.150  62.460  1.00  0.00           H
ATOM   3624 HG23 VAL A 878      75.780  37.850  61.860  1.00  0.00           H
ATOM   3625  C   VAL A 878      73.330  37.070  65.720  1.00  0.00           C
ATOM   3626  O   VAL A 878      73.830  37.590  66.710  1.00  0.00           O
ATOM   3627  N   GLY A 879      72.000  37.110  65.560  1.00  0.00           N
ATOM   3628  HN  GLY A 879      71.630  36.670  64.740  1.00  0.00           H
ATOM   3629  CA  GLY A 879      71.170  37.830  66.480  1.00  0.00           C
ATOM   3630  HA1 GLY A 879      71.510  37.780  67.520  1.00  0.00           H
ATOM   3631  HA2 GLY A 879      70.230  37.330  66.380  1.00  0.00           H
ATOM   3632  C   GLY A 879      71.050  39.300  66.090  1.00  0.00           C
ATOM   3633  O   GLY A 879      72.010  40.080  66.040  1.00  0.00           O
ATOM   3634  N   VAL A 880      69.750  39.660  65.690  1.00  0.00           N
ATOM   3635  HN  VAL A 880      69.100  38.920  65.570  1.00  0.00           H
ATOM   3636  CA  VAL A 880      69.490  41.020  65.310  1.00  0.00           C
ATOM   3637  HA  VAL A 880      70.460  41.350  64.930  1.00  0.00           H
ATOM   3638  CB  VAL A 880      68.650  41.140  64.040  1.00  0.00           C
ATOM   3639  HB  VAL A 880      67.680  40.630  64.180  1.00  0.00           H
ATOM   3640  CG1 VAL A 880      68.320  42.560  63.530  1.00  0.00           C
ATOM   3641 HG11 VAL A 880      67.890  42.500  62.520  1.00  0.00           H
ATOM   3642 HG12 VAL A 880      69.230  43.210  63.520  1.00  0.00           H
ATOM   3643 HG13 VAL A 880      67.570  42.980  64.230  1.00  0.00           H
ATOM   3644  CG2 VAL A 880      69.270  40.420  62.800  1.00  0.00           C
ATOM   3645 HG21 VAL A 880      68.500  40.090  62.060  1.00  0.00           H
ATOM   3646 HG22 VAL A 880      69.720  39.500  63.220  1.00  0.00           H
ATOM   3647 HG23 VAL A 880      69.940  41.140  62.290  1.00  0.00           H
ATOM   3648  C   VAL A 880      69.010  41.920  66.440  1.00  0.00           C
ATOM   3649  O   VAL A 880      67.930  41.660  67.030  1.00  0.00           O
ATOM   3650  N   PRO A 881      69.670  42.950  66.940  1.00  0.00           N
ATOM   3651  CD  PRO A 881      71.080  43.290  66.760  1.00  0.00           C
ATOM   3652  HD1 PRO A 881      71.320  43.820  65.820  1.00  0.00           H
ATOM   3653  HD2 PRO A 881      71.710  42.390  66.670  1.00  0.00           H
ATOM   3654  CA  PRO A 881      68.970  43.870  67.800  1.00  0.00           C
ATOM   3655  HA  PRO A 881      68.390  43.270  68.470  1.00  0.00           H
ATOM   3656  CB  PRO A 881      70.140  44.700  68.450  1.00  0.00           C
ATOM   3657  HB1 PRO A 881      70.130  44.790  69.550  1.00  0.00           H
ATOM   3658  HB2 PRO A 881      70.320  45.690  67.970  1.00  0.00           H
ATOM   3659  CG  PRO A 881      71.440  44.030  67.990  1.00  0.00           C
ATOM   3660  HG1 PRO A 881      72.350  44.660  68.050  1.00  0.00           H
ATOM   3661  HG2 PRO A 881      71.660  43.260  68.760  1.00  0.00           H
ATOM   3662  C   PRO A 881      67.950  44.820  67.080  1.00  0.00           C
ATOM   3663  O   PRO A 881      68.290  45.470  66.140  1.00  0.00           O
ATOM   3664  N   SER A 882      66.710  44.830  67.580  1.00  0.00           N
ATOM   3665  HN  SER A 882      66.530  44.320  68.430  1.00  0.00           H
ATOM   3666  CA  SER A 882      65.530  45.470  67.020  1.00  0.00           C
ATOM   3667  HA  SER A 882      65.610  46.510  67.330  1.00  0.00           H
ATOM   3668  CB  SER A 882      65.220  45.470  65.520  1.00  0.00           C
ATOM   3669  HB1 SER A 882      64.160  45.630  65.250  1.00  0.00           H
ATOM   3670  HB2 SER A 882      65.300  44.450  65.100  1.00  0.00           H
ATOM   3671  OG  SER A 882      66.040  46.440  64.860  1.00  0.00           O
ATOM   3672  HG1 SER A 882      66.940  46.220  65.090  1.00  0.00           H
ATOM   3673  C   SER A 882      64.290  44.920  67.650  1.00  0.00           C
ATOM   3674  O   SER A 882      64.350  43.730  67.790  1.00  0.00           O
ATOM   3675  N   PRO A 883      63.210  45.570  68.110  1.00  0.00           N
ATOM   3676  CD  PRO A 883      63.100  47.010  68.350  1.00  0.00           C
ATOM   3677  HD1 PRO A 883      63.210  47.420  67.340  1.00  0.00           H
ATOM   3678  HD2 PRO A 883      63.830  47.380  69.110  1.00  0.00           H
ATOM   3679  CA  PRO A 883      61.920  44.940  68.350  1.00  0.00           C
ATOM   3680  HA  PRO A 883      61.870  44.550  69.350  1.00  0.00           H
ATOM   3681  CB  PRO A 883      60.990  46.120  68.260  1.00  0.00           C
ATOM   3682  HB1 PRO A 883      59.950  45.940  68.610  1.00  0.00           H
ATOM   3683  HB2 PRO A 883      60.810  46.420  67.200  1.00  0.00           H
ATOM   3684  CG  PRO A 883      61.750  47.200  68.940  1.00  0.00           C
ATOM   3685  HG1 PRO A 883      61.260  48.190  68.770  1.00  0.00           H
ATOM   3686  HG2 PRO A 883      61.920  47.070  70.030  1.00  0.00           H
ATOM   3687  C   PRO A 883      61.570  43.840  67.380  1.00  0.00           C
ATOM   3688  O   PRO A 883      61.810  43.900  66.170  1.00  0.00           O
ATOM   3689  N   LYS A 884      61.050  42.750  67.860  1.00  0.00           N
ATOM   3690  HN  LYS A 884      60.940  42.630  68.860  1.00  0.00           H
ATOM   3691  CA  LYS A 884      60.520  41.600  67.070  1.00  0.00           C
ATOM   3692  HA  LYS A 884      60.620  41.830  66.020  1.00  0.00           H
ATOM   3693  CB  LYS A 884      61.070  40.210  67.500  1.00  0.00           C
ATOM   3694  HB1 LYS A 884      60.900  39.420  66.740  1.00  0.00           H
ATOM   3695  HB2 LYS A 884      60.390  39.980  68.350  1.00  0.00           H
ATOM   3696  CG  LYS A 884      62.520  40.210  67.980  1.00  0.00           C
ATOM   3697  HG1 LYS A 884      62.790  39.210  68.380  1.00  0.00           H
ATOM   3698  HG2 LYS A 884      62.640  40.950  68.790  1.00  0.00           H
ATOM   3699  CD  LYS A 884      63.520  40.640  66.920  1.00  0.00           C
ATOM   3700  HD1 LYS A 884      63.230  41.550  66.350  1.00  0.00           H
ATOM   3701  HD2 LYS A 884      63.650  39.820  66.180  1.00  0.00           H
ATOM   3702  CE  LYS A 884      64.870  40.870  67.480  1.00  0.00           C
ATOM   3703  HE1 LYS A 884      64.730  41.100  68.560  1.00  0.00           H
ATOM   3704  HE2 LYS A 884      65.440  41.760  67.110  1.00  0.00           H
ATOM   3705  NZ  LYS A 884      65.760  39.690  67.420  1.00  0.00           N
ATOM   3706  HZ1 LYS A 884      65.520  39.080  68.220  1.00  0.00           H
ATOM   3707  HZ2 LYS A 884      66.780  39.890  67.530  1.00  0.00           H
ATOM   3708  HZ3 LYS A 884      65.600  39.120  66.560  1.00  0.00           H
ATOM   3709  C   LYS A 884      59.010  41.640  67.200  1.00  0.00           C
ATOM   3710  O   LYS A 884      58.490  42.470  67.970  1.00  0.00           O
ATOM   3711  N   LEU A 885      58.260  40.900  66.260  1.00  0.00           N
ATOM   3712  HN  LEU A 885      58.660  40.260  65.610  1.00  0.00           H
ATOM   3713  CA  LEU A 885      56.770  40.940  66.240  1.00  0.00           C
ATOM   3714  HA  LEU A 885      56.630  42.010  66.300  1.00  0.00           H
ATOM   3715  CB  LEU A 885      56.270  40.410  64.990  1.00  0.00           C
ATOM   3716  HB1 LEU A 885      56.630  39.360  64.960  1.00  0.00           H
ATOM   3717  HB2 LEU A 885      56.860  40.950  64.220  1.00  0.00           H
ATOM   3718  CG  LEU A 885      54.780  40.470  64.610  1.00  0.00           C
ATOM   3719  HG  LEU A 885      54.140  40.090  65.430  1.00  0.00           H
ATOM   3720  CD1 LEU A 885      54.300  41.910  64.380  1.00  0.00           C
ATOM   3721 HD11 LEU A 885      54.800  42.240  63.450  1.00  0.00           H
ATOM   3722 HD12 LEU A 885      54.650  42.520  65.230  1.00  0.00           H
ATOM   3723 HD13 LEU A 885      53.200  41.900  64.210  1.00  0.00           H
ATOM   3724  CD2 LEU A 885      54.560  39.550  63.340  1.00  0.00           C
ATOM   3725 HD21 LEU A 885      55.150  39.920  62.470  1.00  0.00           H
ATOM   3726 HD22 LEU A 885      53.470  39.440  63.140  1.00  0.00           H
ATOM   3727 HD23 LEU A 885      54.970  38.550  63.560  1.00  0.00           H
ATOM   3728  C   LEU A 885      56.100  40.320  67.430  1.00  0.00           C
ATOM   3729  O   LEU A 885      56.520  39.320  67.890  1.00  0.00           O
ATOM   3730  N   HSD A 886      55.080  40.960  67.950  1.00  0.00           N
ATOM   3731  HN  HSD A 886      54.810  41.830  67.560  1.00  0.00           H
ATOM   3732  CA  HSD A 886      54.210  40.460  69.000  1.00  0.00           C
ATOM   3733  HA  HSD A 886      54.750  39.780  69.630  1.00  0.00           H
ATOM   3734  CB  HSD A 886      53.680  41.570  70.000  1.00  0.00           C
ATOM   3735  HB1 HSD A 886      52.950  41.150  70.740  1.00  0.00           H
ATOM   3736  HB2 HSD A 886      53.330  42.360  69.310  1.00  0.00           H
ATOM   3737  ND1 HSD A 886      54.660  43.070  71.860  1.00  0.00           N
ATOM   3738  HD1 HSD A 886      53.850  43.650  71.910  1.00  0.00           H
ATOM   3739  CG  HSD A 886      54.800  42.040  70.870  1.00  0.00           C
ATOM   3740  CE1 HSD A 886      55.860  43.300  72.370  1.00  0.00           C
ATOM   3741  HE1 HSD A 886      56.100  44.100  73.080  1.00  0.00           H
ATOM   3742  NE2 HSD A 886      56.810  42.500  71.830  1.00  0.00           N
ATOM   3743  CD2 HSD A 886      56.120  41.710  70.940  1.00  0.00           C
ATOM   3744  HD2 HSD A 886      56.580  40.870  70.450  1.00  0.00           H
ATOM   3745  C   HSD A 886      53.110  39.730  68.320  1.00  0.00           C
ATOM   3746  O   HSD A 886      52.280  40.330  67.620  1.00  0.00           O
ATOM   3747  N   VAL A 887      52.980  38.420  68.450  1.00  0.00           N
ATOM   3748  HN  VAL A 887      53.490  37.890  69.110  1.00  0.00           H
ATOM   3749  CA  VAL A 887      51.820  37.670  67.900  1.00  0.00           C
ATOM   3750  HA  VAL A 887      51.150  38.320  67.370  1.00  0.00           H
ATOM   3751  CB  VAL A 887      52.170  36.680  66.760  1.00  0.00           C
ATOM   3752  HB  VAL A 887      51.250  36.410  66.200  1.00  0.00           H
ATOM   3753  CG1 VAL A 887      52.970  37.470  65.670  1.00  0.00           C
ATOM   3754 HG11 VAL A 887      52.390  38.340  65.310  1.00  0.00           H
ATOM   3755 HG12 VAL A 887      53.090  36.780  64.800  1.00  0.00           H
ATOM   3756 HG13 VAL A 887      53.960  37.910  65.950  1.00  0.00           H
ATOM   3757  CG2 VAL A 887      53.010  35.420  67.250  1.00  0.00           C
ATOM   3758 HG21 VAL A 887      53.940  35.800  67.710  1.00  0.00           H
ATOM   3759 HG22 VAL A 887      53.280  34.730  66.420  1.00  0.00           H
ATOM   3760 HG23 VAL A 887      52.410  34.920  68.050  1.00  0.00           H
ATOM   3761  C   VAL A 887      51.040  37.080  69.080  1.00  0.00           C
ATOM   3762  O   VAL A 887      51.680  36.550  70.010  1.00  0.00           O
ATOM   3763  N   PRO A 888      49.710  37.130  69.050  1.00  0.00           N
ATOM   3764  CD  PRO A 888      48.930  37.740  68.060  1.00  0.00           C
ATOM   3765  HD1 PRO A 888      49.260  37.460  67.040  1.00  0.00           H
ATOM   3766  HD2 PRO A 888      49.070  38.830  68.230  1.00  0.00           H
ATOM   3767  CA  PRO A 888      48.880  36.300  69.930  1.00  0.00           C
ATOM   3768  HA  PRO A 888      49.230  36.430  70.950  1.00  0.00           H
ATOM   3769  CB  PRO A 888      47.540  37.010  69.780  1.00  0.00           C
ATOM   3770  HB1 PRO A 888      47.630  37.870  70.490  1.00  0.00           H
ATOM   3771  HB2 PRO A 888      46.690  36.360  70.100  1.00  0.00           H
ATOM   3772  CG  PRO A 888      47.520  37.320  68.330  1.00  0.00           C
ATOM   3773  HG1 PRO A 888      47.200  36.510  67.640  1.00  0.00           H
ATOM   3774  HG2 PRO A 888      46.970  38.270  68.150  1.00  0.00           H
ATOM   3775  C   PRO A 888      48.940  34.860  69.580  1.00  0.00           C
ATOM   3776  O   PRO A 888      48.870  34.390  68.440  1.00  0.00           O
ATOM   3777  N   GLU A 889      49.320  34.040  70.600  1.00  0.00           N
ATOM   3778  HN  GLU A 889      49.480  34.420  71.510  1.00  0.00           H
ATOM   3779  CA  GLU A 889      49.460  32.630  70.490  1.00  0.00           C
ATOM   3780  HA  GLU A 889      49.680  32.310  69.480  1.00  0.00           H
ATOM   3781  CB  GLU A 889      50.680  32.130  71.240  1.00  0.00           C
ATOM   3782  HB1 GLU A 889      50.640  31.030  71.370  1.00  0.00           H
ATOM   3783  HB2 GLU A 889      50.700  32.520  72.280  1.00  0.00           H
ATOM   3784  CG  GLU A 889      52.000  32.380  70.520  1.00  0.00           C
ATOM   3785  HG1 GLU A 889      52.110  33.390  70.060  1.00  0.00           H
ATOM   3786  HG2 GLU A 889      52.000  31.650  69.690  1.00  0.00           H
ATOM   3787  CD  GLU A 889      53.220  32.100  71.420  1.00  0.00           C
ATOM   3788  OE1 GLU A 889      54.040  33.070  71.680  1.00  0.00           O
ATOM   3789  OE2 GLU A 889      53.410  30.910  71.810  1.00  0.00           O
ATOM   3790  C   GLU A 889      48.100  31.860  70.890  1.00  0.00           C
ATOM   3791  O   GLU A 889      47.100  32.570  71.150  1.00  0.00           O
ATOM   3792  N   LYS A 890      48.050  30.490  70.680  1.00  0.00           N
ATOM   3793  HN  LYS A 890      48.940  30.060  70.570  1.00  0.00           H
ATOM   3794  CA  LYS A 890      46.970  29.570  70.760  1.00  0.00           C
ATOM   3795  HA  LYS A 890      47.400  28.710  70.280  1.00  0.00           H
ATOM   3796  CB  LYS A 890      46.570  29.310  72.260  1.00  0.00           C
ATOM   3797  HB1 LYS A 890      45.550  28.900  72.320  1.00  0.00           H
ATOM   3798  HB2 LYS A 890      46.690  30.260  72.830  1.00  0.00           H
ATOM   3799  CG  LYS A 890      47.580  28.320  72.990  1.00  0.00           C
ATOM   3800  HG1 LYS A 890      47.320  28.020  74.030  1.00  0.00           H
ATOM   3801  HG2 LYS A 890      48.580  28.800  72.910  1.00  0.00           H
ATOM   3802  CD  LYS A 890      47.650  26.860  72.400  1.00  0.00           C
ATOM   3803  HD1 LYS A 890      48.320  27.020  71.520  1.00  0.00           H
ATOM   3804  HD2 LYS A 890      46.600  26.650  72.060  1.00  0.00           H
ATOM   3805  CE  LYS A 890      48.190  25.790  73.330  1.00  0.00           C
ATOM   3806  HE1 LYS A 890      47.480  25.770  74.190  1.00  0.00           H
ATOM   3807  HE2 LYS A 890      49.170  26.220  73.620  1.00  0.00           H
ATOM   3808  NZ  LYS A 890      48.250  24.460  72.640  1.00  0.00           N
ATOM   3809  HZ1 LYS A 890      48.770  23.870  73.330  1.00  0.00           H
ATOM   3810  HZ2 LYS A 890      48.750  24.460  71.730  1.00  0.00           H
ATOM   3811  HZ3 LYS A 890      47.300  24.090  72.440  1.00  0.00           H
ATOM   3812  C   LYS A 890      45.670  29.870  69.890  1.00  0.00           C
ATOM   3813  O   LYS A 890      44.630  29.310  70.190  1.00  0.00           O
ATOM   3814  N   PHE A 891      45.750  30.570  68.750  1.00  0.00           N
ATOM   3815  HN  PHE A 891      46.700  30.800  68.530  1.00  0.00           H
ATOM   3816  CA  PHE A 891      44.640  30.920  67.860  1.00  0.00           C
ATOM   3817  HA  PHE A 891      44.920  31.440  66.960  1.00  0.00           H
ATOM   3818  CB  PHE A 891      43.800  29.650  67.400  1.00  0.00           C
ATOM   3819  HB1 PHE A 891      43.210  29.230  68.230  1.00  0.00           H
ATOM   3820  HB2 PHE A 891      44.590  28.950  67.020  1.00  0.00           H
ATOM   3821  CG  PHE A 891      42.810  29.830  66.270  1.00  0.00           C
ATOM   3822  CD1 PHE A 891      41.580  29.180  66.220  1.00  0.00           C
ATOM   3823  HD1 PHE A 891      41.240  28.550  67.030  1.00  0.00           H
ATOM   3824  CE1 PHE A 891      40.710  29.270  65.120  1.00  0.00           C
ATOM   3825  HE1 PHE A 891      39.830  28.640  65.080  1.00  0.00           H
ATOM   3826  CZ  PHE A 891      41.010  30.210  64.090  1.00  0.00           C
ATOM   3827  HZ  PHE A 891      40.320  30.230  63.270  1.00  0.00           H
ATOM   3828  CD2 PHE A 891      43.010  30.810  65.250  1.00  0.00           C
ATOM   3829  HD2 PHE A 891      43.750  31.600  65.240  1.00  0.00           H
ATOM   3830  CE2 PHE A 891      42.150  30.990  64.130  1.00  0.00           C
ATOM   3831  HE2 PHE A 891      42.300  31.720  63.340  1.00  0.00           H
ATOM   3832  C   PHE A 891      43.730  31.970  68.480  1.00  0.00           C
ATOM   3833  O   PHE A 891      42.510  32.000  68.340  1.00  0.00           O
ATOM   3834  N   GLU A 892      44.290  32.850  69.270  1.00  0.00           N
ATOM   3835  HN  GLU A 892      45.230  32.620  69.470  1.00  0.00           H
ATOM   3836  CA  GLU A 892      43.690  34.040  69.850  1.00  0.00           C
ATOM   3837  HA  GLU A 892      42.680  33.760  70.130  1.00  0.00           H
ATOM   3838  CB  GLU A 892      44.310  34.370  71.140  1.00  0.00           C
ATOM   3839  HB1 GLU A 892      43.960  35.400  71.380  1.00  0.00           H
ATOM   3840  HB2 GLU A 892      45.410  34.450  71.010  1.00  0.00           H
ATOM   3841  CG  GLU A 892      43.910  33.400  72.320  1.00  0.00           C
ATOM   3842  HG1 GLU A 892      44.420  32.440  72.090  1.00  0.00           H
ATOM   3843  HG2 GLU A 892      42.800  33.310  72.390  1.00  0.00           H
ATOM   3844  CD  GLU A 892      44.410  33.840  73.720  1.00  0.00           C
ATOM   3845  OE1 GLU A 892      44.340  33.030  74.680  1.00  0.00           O
ATOM   3846  OE2 GLU A 892      44.850  35.020  73.860  1.00  0.00           O
ATOM   3847  C   GLU A 892      43.570  35.320  68.930  1.00  0.00           C
ATOM   3848  O   GLU A 892      44.600  35.590  68.370  1.00  0.00           O
ATOM   3849  N   PRO A 893      42.460  36.020  68.850  1.00  0.00           N
ATOM   3850  CD  PRO A 893      41.150  35.520  69.250  1.00  0.00           C
ATOM   3851  HD1 PRO A 893      41.170  35.360  70.340  1.00  0.00           H
ATOM   3852  HD2 PRO A 893      40.800  34.600  68.730  1.00  0.00           H
ATOM   3853  CA  PRO A 893      42.480  37.500  68.520  1.00  0.00           C
ATOM   3854  HA  PRO A 893      42.690  37.670  67.480  1.00  0.00           H
ATOM   3855  CB  PRO A 893      41.070  37.940  68.950  1.00  0.00           C
ATOM   3856  HB1 PRO A 893      40.540  38.720  68.380  1.00  0.00           H
ATOM   3857  HB2 PRO A 893      41.020  38.110  70.040  1.00  0.00           H
ATOM   3858  CG  PRO A 893      40.290  36.650  68.740  1.00  0.00           C
ATOM   3859  HG1 PRO A 893      39.240  36.570  69.070  1.00  0.00           H
ATOM   3860  HG2 PRO A 893      40.290  36.590  67.630  1.00  0.00           H
ATOM   3861  C   PRO A 893      43.540  38.450  69.130  1.00  0.00           C
ATOM   3862  O   PRO A 893      43.840  38.220  70.320  1.00  0.00           O
ATOM   3863  N   THR A 894      44.110  39.490  68.490  1.00  0.00           N
ATOM   3864  HN  THR A 894      44.010  39.690  67.520  1.00  0.00           H
ATOM   3865  CA  THR A 894      44.940  40.430  69.230  1.00  0.00           C
ATOM   3866  HA  THR A 894      45.800  39.840  69.510  1.00  0.00           H
ATOM   3867  CB  THR A 894      45.580  41.590  68.440  1.00  0.00           C
ATOM   3868  HB  THR A 894      44.890  42.460  68.330  1.00  0.00           H
ATOM   3869  OG1 THR A 894      45.860  41.250  67.060  1.00  0.00           O
ATOM   3870  HG1 THR A 894      45.030  41.010  66.660  1.00  0.00           H
ATOM   3871  CG2 THR A 894      46.980  42.030  68.930  1.00  0.00           C
ATOM   3872 HG21 THR A 894      46.830  42.350  69.980  1.00  0.00           H
ATOM   3873 HG22 THR A 894      47.360  42.860  68.310  1.00  0.00           H
ATOM   3874 HG23 THR A 894      47.740  41.200  68.970  1.00  0.00           H
ATOM   3875  C   THR A 894      44.310  41.100  70.450  1.00  0.00           C
ATOM   3876  O   THR A 894      44.910  41.260  71.440  1.00  0.00           O
ATOM   3877  N   HSD A 895      43.050  41.610  70.350  1.00  0.00           N
ATOM   3878  HN  HSD A 895      42.540  41.630  69.490  1.00  0.00           H
ATOM   3879  CA  HSD A 895      42.380  42.040  71.570  1.00  0.00           C
ATOM   3880  HA  HSD A 895      43.070  42.660  72.120  1.00  0.00           H
ATOM   3881  CB  HSD A 895      41.140  42.910  71.110  1.00  0.00           C
ATOM   3882  HB1 HSD A 895      40.570  42.320  70.350  1.00  0.00           H
ATOM   3883  HB2 HSD A 895      41.490  43.730  70.440  1.00  0.00           H
ATOM   3884  ND1 HSD A 895      40.340  44.650  72.800  1.00  0.00           N
ATOM   3885  HD1 HSD A 895      41.210  45.120  72.940  1.00  0.00           H
ATOM   3886  CG  HSD A 895      40.190  43.510  72.090  1.00  0.00           C
ATOM   3887  CE1 HSD A 895      39.160  44.930  73.450  1.00  0.00           C
ATOM   3888  HE1 HSD A 895      38.980  45.770  74.120  1.00  0.00           H
ATOM   3889  NE2 HSD A 895      38.230  43.970  73.190  1.00  0.00           N
ATOM   3890  CD2 HSD A 895      38.930  43.050  72.320  1.00  0.00           C
ATOM   3891  HD2 HSD A 895      38.530  42.180  71.820  1.00  0.00           H
ATOM   3892  C   HSD A 895      41.840  40.890  72.480  1.00  0.00           C
ATOM   3893  O   HSD A 895      41.310  39.890  71.950  1.00  0.00           O
ATOM   3894  N   PRO A 896      41.840  40.910  73.860  1.00  0.00           N
ATOM   3895  CD  PRO A 896      42.710  41.870  74.520  1.00  0.00           C
ATOM   3896  HD1 PRO A 896      42.300  42.900  74.530  1.00  0.00           H
ATOM   3897  HD2 PRO A 896      43.670  41.890  73.950  1.00  0.00           H
ATOM   3898  CA  PRO A 896      41.750  39.620  74.610  1.00  0.00           C
ATOM   3899  HA  PRO A 896      41.790  38.750  73.960  1.00  0.00           H
ATOM   3900  CB  PRO A 896      42.860  39.790  75.700  1.00  0.00           C
ATOM   3901  HB1 PRO A 896      43.840  39.390  75.390  1.00  0.00           H
ATOM   3902  HB2 PRO A 896      42.750  39.270  76.670  1.00  0.00           H
ATOM   3903  CG  PRO A 896      42.870  41.340  75.890  1.00  0.00           C
ATOM   3904  HG1 PRO A 896      42.040  41.580  76.580  1.00  0.00           H
ATOM   3905  HG2 PRO A 896      43.870  41.700  76.190  1.00  0.00           H
ATOM   3906  C   PRO A 896      40.430  39.530  75.390  1.00  0.00           C
ATOM   3907  O   PRO A 896      40.190  38.550  76.090  1.00  0.00           O
ATOM   3908  N   GLU A 897      39.500  40.490  75.240  1.00  0.00           N
ATOM   3909  HN  GLU A 897      39.720  41.310  74.720  1.00  0.00           H
ATOM   3910  CA  GLU A 897      38.400  40.590  76.200  1.00  0.00           C
ATOM   3911  HA  GLU A 897      38.650  40.120  77.140  1.00  0.00           H
ATOM   3912  CB  GLU A 897      38.090  42.160  76.480  1.00  0.00           C
ATOM   3913  HB1 GLU A 897      37.350  42.230  77.300  1.00  0.00           H
ATOM   3914  HB2 GLU A 897      37.500  42.610  75.660  1.00  0.00           H
ATOM   3915  CG  GLU A 897      39.290  43.010  76.860  1.00  0.00           C
ATOM   3916  HG1 GLU A 897      40.040  42.980  76.030  1.00  0.00           H
ATOM   3917  HG2 GLU A 897      39.770  42.560  77.750  1.00  0.00           H
ATOM   3918  CD  GLU A 897      39.050  44.450  77.070  1.00  0.00           C
ATOM   3919  OE1 GLU A 897      39.920  45.170  77.660  1.00  0.00           O
ATOM   3920  OE2 GLU A 897      37.900  44.850  76.880  1.00  0.00           O
ATOM   3921  C   GLU A 897      37.180  39.920  75.810  1.00  0.00           C
ATOM   3922  O   GLU A 897      36.250  39.740  76.540  1.00  0.00           O
ATOM   3923  N   ARG A 898      37.170  39.320  74.610  1.00  0.00           N
ATOM   3924  HN  ARG A 898      37.990  39.330  74.050  1.00  0.00           H
ATOM   3925  CA  ARG A 898      36.070  38.470  74.130  1.00  0.00           C
ATOM   3926  HA  ARG A 898      35.850  37.890  75.020  1.00  0.00           H
ATOM   3927  CB  ARG A 898      34.890  39.250  73.650  1.00  0.00           C
ATOM   3928  HB1 ARG A 898      34.490  39.790  74.530  1.00  0.00           H
ATOM   3929  HB2 ARG A 898      34.110  38.510  73.310  1.00  0.00           H
ATOM   3930  CG  ARG A 898      35.180  40.370  72.580  1.00  0.00           C
ATOM   3931  HG1 ARG A 898      35.950  41.100  72.920  1.00  0.00           H
ATOM   3932  HG2 ARG A 898      34.250  40.960  72.500  1.00  0.00           H
ATOM   3933  CD  ARG A 898      35.590  39.930  71.170  1.00  0.00           C
ATOM   3934  HD1 ARG A 898      34.870  39.130  70.890  1.00  0.00           H
ATOM   3935  HD2 ARG A 898      36.590  39.480  71.190  1.00  0.00           H
ATOM   3936  NE  ARG A 898      35.500  41.090  70.180  1.00  0.00           N
ATOM   3937  HE  ARG A 898      34.990  41.910  70.430  1.00  0.00           H
ATOM   3938  CZ  ARG A 898      36.410  41.180  69.240  1.00  0.00           C
ATOM   3939  NH1 ARG A 898      37.210  40.110  68.940  1.00  0.00           N
ATOM   3940 HH11 ARG A 898      37.650  40.140  68.050  1.00  0.00           H
ATOM   3941 HH12 ARG A 898      36.830  39.210  69.150  1.00  0.00           H
ATOM   3942  NH2 ARG A 898      36.520  42.220  68.530  1.00  0.00           N
ATOM   3943 HH21 ARG A 898      37.250  42.340  67.840  1.00  0.00           H
ATOM   3944 HH22 ARG A 898      35.800  42.910  68.630  1.00  0.00           H
ATOM   3945  C   ARG A 898      36.830  37.650  73.090  1.00  0.00           C
ATOM   3946  O   ARG A 898      37.970  37.940  72.770  1.00  0.00           O
ATOM   3947  N   GLY A 899      36.190  36.580  72.530  1.00  0.00           N
ATOM   3948  HN  GLY A 899      35.320  36.240  72.880  1.00  0.00           H
ATOM   3949  CA  GLY A 899      36.750  35.750  71.490  1.00  0.00           C
ATOM   3950  HA1 GLY A 899      36.230  34.790  71.520  1.00  0.00           H
ATOM   3951  HA2 GLY A 899      37.800  35.710  71.740  1.00  0.00           H
ATOM   3952  C   GLY A 899      36.610  36.210  70.070  1.00  0.00           C
ATOM   3953  O   GLY A 899      36.440  37.360  69.770  1.00  0.00           O
ATOM   3954  N   TRP A 900      36.580  35.260  69.120  1.00  0.00           N
ATOM   3955  HN  TRP A 900      36.760  34.340  69.480  1.00  0.00           H
ATOM   3956  CA  TRP A 900      36.420  35.500  67.720  1.00  0.00           C
ATOM   3957  HA  TRP A 900      37.170  36.270  67.580  1.00  0.00           H
ATOM   3958  CB  TRP A 900      36.700  34.380  66.740  1.00  0.00           C
ATOM   3959  HB1 TRP A 900      36.390  34.500  65.690  1.00  0.00           H
ATOM   3960  HB2 TRP A 900      36.110  33.530  67.160  1.00  0.00           H
ATOM   3961  CG  TRP A 900      38.160  33.990  66.600  1.00  0.00           C
ATOM   3962  CD1 TRP A 900      38.740  32.840  67.080  1.00  0.00           C
ATOM   3963  HD1 TRP A 900      38.300  32.050  67.660  1.00  0.00           H
ATOM   3964  NE1 TRP A 900      40.050  32.820  66.580  1.00  0.00           N
ATOM   3965  HE1 TRP A 900      40.770  32.270  66.950  1.00  0.00           H
ATOM   3966  CE2 TRP A 900      40.300  33.960  65.870  1.00  0.00           C
ATOM   3967  CD2 TRP A 900      39.130  34.680  65.750  1.00  0.00           C
ATOM   3968  CE3 TRP A 900      39.110  35.950  65.090  1.00  0.00           C
ATOM   3969  HE3 TRP A 900      38.270  36.610  64.940  1.00  0.00           H
ATOM   3970  CZ3 TRP A 900      40.370  36.400  64.600  1.00  0.00           C
ATOM   3971  HZ3 TRP A 900      40.440  37.410  64.250  1.00  0.00           H
ATOM   3972  CZ2 TRP A 900      41.470  34.440  65.390  1.00  0.00           C
ATOM   3973  HZ2 TRP A 900      42.400  33.970  65.670  1.00  0.00           H
ATOM   3974  CH2 TRP A 900      41.560  35.760  64.850  1.00  0.00           C
ATOM   3975  HH2 TRP A 900      42.520  36.210  64.650  1.00  0.00           H
ATOM   3976  C   TRP A 900      35.070  36.140  67.320  1.00  0.00           C
ATOM   3977  O   TRP A 900      35.080  37.070  66.480  1.00  0.00           O
ATOM   3978  N   ILE A 901      33.960  35.760  67.940  1.00  0.00           N
ATOM   3979  HN  ILE A 901      33.880  34.940  68.510  1.00  0.00           H
ATOM   3980  CA  ILE A 901      32.690  36.410  67.620  1.00  0.00           C
ATOM   3981  HA  ILE A 901      32.790  37.350  67.080  1.00  0.00           H
ATOM   3982  CB  ILE A 901      31.680  35.540  66.850  1.00  0.00           C
ATOM   3983  HB  ILE A 901      31.390  34.750  67.560  1.00  0.00           H
ATOM   3984  CG2 ILE A 901      30.450  36.480  66.550  1.00  0.00           C
ATOM   3985 HG21 ILE A 901      29.880  36.820  67.450  1.00  0.00           H
ATOM   3986 HG22 ILE A 901      29.690  36.030  65.880  1.00  0.00           H
ATOM   3987 HG23 ILE A 901      30.780  37.440  66.080  1.00  0.00           H
ATOM   3988  CG1 ILE A 901      32.420  34.930  65.710  1.00  0.00           C
ATOM   3989 HG11 ILE A 901      33.340  34.470  66.120  1.00  0.00           H
ATOM   3990 HG12 ILE A 901      32.680  35.750  65.000  1.00  0.00           H
ATOM   3991  CD  ILE A 901      31.690  33.820  64.940  1.00  0.00           C
ATOM   3992  HD1 ILE A 901      31.200  33.140  65.690  1.00  0.00           H
ATOM   3993  HD2 ILE A 901      32.380  33.200  64.340  1.00  0.00           H
ATOM   3994  HD3 ILE A 901      30.880  34.270  64.320  1.00  0.00           H
ATOM   3995  C   ILE A 901      32.100  36.800  68.930  1.00  0.00           C
ATOM   3996  O   ILE A 901      31.830  36.040  69.840  1.00  0.00           O
ATOM   3997  N   ILE A 902      31.650  38.060  69.030  1.00  0.00           N
ATOM   3998  HN  ILE A 902      31.880  38.800  68.400  1.00  0.00           H
ATOM   3999  CA  ILE A 902      30.680  38.520  69.990  1.00  0.00           C
ATOM   4000  HA  ILE A 902      30.270  37.640  70.460  1.00  0.00           H
ATOM   4001  CB  ILE A 902      31.330  39.330  71.040  1.00  0.00           C
ATOM   4002  HB  ILE A 902      32.190  38.770  71.440  1.00  0.00           H
ATOM   4003  CG2 ILE A 902      31.980  40.590  70.350  1.00  0.00           C
ATOM   4004 HG21 ILE A 902      32.690  40.360  69.530  1.00  0.00           H
ATOM   4005 HG22 ILE A 902      32.440  41.140  71.200  1.00  0.00           H
ATOM   4006 HG23 ILE A 902      31.270  41.240  69.810  1.00  0.00           H
ATOM   4007  CG1 ILE A 902      30.380  39.740  72.140  1.00  0.00           C
ATOM   4008 HG11 ILE A 902      29.470  40.240  71.750  1.00  0.00           H
ATOM   4009 HG12 ILE A 902      30.910  40.440  72.820  1.00  0.00           H
ATOM   4010  CD  ILE A 902      30.080  38.540  73.030  1.00  0.00           C
ATOM   4011  HD1 ILE A 902      30.960  38.320  73.670  1.00  0.00           H
ATOM   4012  HD2 ILE A 902      29.890  37.630  72.410  1.00  0.00           H
ATOM   4013  HD3 ILE A 902      29.200  38.810  73.660  1.00  0.00           H
ATOM   4014  C   ILE A 902      29.700  39.380  69.180  1.00  0.00           C
ATOM   4015  O   ILE A 902      30.090  40.020  68.150  1.00  0.00           O
ATOM   4016  N   SER A 903      28.370  39.240  69.550  1.00  0.00           N
ATOM   4017  HN  SER A 903      28.260  38.690  70.380  1.00  0.00           H
ATOM   4018  CA  SER A 903      27.240  39.950  68.870  1.00  0.00           C
ATOM   4019  HA  SER A 903      26.960  39.190  68.160  1.00  0.00           H
ATOM   4020  CB  SER A 903      26.130  40.170  69.970  1.00  0.00           C
ATOM   4021  HB1 SER A 903      25.370  40.770  69.450  1.00  0.00           H
ATOM   4022  HB2 SER A 903      26.620  40.590  70.880  1.00  0.00           H
ATOM   4023  OG  SER A 903      25.410  38.950  70.280  1.00  0.00           O
ATOM   4024  HG1 SER A 903      26.140  38.460  70.680  1.00  0.00           H
ATOM   4025  C   SER A 903      27.580  41.190  68.100  1.00  0.00           C
ATOM   4026  O   SER A 903      27.820  42.230  68.700  1.00  0.00           O
ATOM   4027  N   PRO A 904      27.600  41.150  66.770  1.00  0.00           N
ATOM   4028  CD  PRO A 904      27.650  39.910  65.960  1.00  0.00           C
ATOM   4029  HD1 PRO A 904      26.640  39.550  65.700  1.00  0.00           H
ATOM   4030  HD2 PRO A 904      28.290  39.230  66.580  1.00  0.00           H
ATOM   4031  CA  PRO A 904      27.700  42.370  65.900  1.00  0.00           C
ATOM   4032  HA  PRO A 904      28.620  42.820  66.210  1.00  0.00           H
ATOM   4033  CB  PRO A 904      27.840  41.850  64.460  1.00  0.00           C
ATOM   4034  HB1 PRO A 904      28.620  42.410  63.890  1.00  0.00           H
ATOM   4035  HB2 PRO A 904      26.930  41.950  63.840  1.00  0.00           H
ATOM   4036  CG  PRO A 904      28.240  40.360  64.610  1.00  0.00           C
ATOM   4037  HG1 PRO A 904      27.810  39.770  63.780  1.00  0.00           H
ATOM   4038  HG2 PRO A 904      29.300  40.040  64.720  1.00  0.00           H
ATOM   4039  C   PRO A 904      26.740  43.520  66.180  1.00  0.00           C
ATOM   4040  O   PRO A 904      25.500  43.300  66.250  1.00  0.00           O
ATOM   4041  N   LEU A 905      27.210  44.730  66.230  1.00  0.00           N
ATOM   4042  HN  LEU A 905      28.180  44.880  66.000  1.00  0.00           H
ATOM   4043  CA  LEU A 905      26.470  45.960  66.500  1.00  0.00           C
ATOM   4044  HA  LEU A 905      27.080  46.770  66.140  1.00  0.00           H
ATOM   4045  CB  LEU A 905      25.210  45.960  65.580  1.00  0.00           C
ATOM   4046  HB1 LEU A 905      24.690  46.930  65.650  1.00  0.00           H
ATOM   4047  HB2 LEU A 905      24.520  45.200  66.000  1.00  0.00           H
ATOM   4048  CG  LEU A 905      25.340  45.570  64.050  1.00  0.00           C
ATOM   4049  HG  LEU A 905      25.660  44.500  63.990  1.00  0.00           H
ATOM   4050  CD1 LEU A 905      23.970  45.500  63.330  1.00  0.00           C
ATOM   4051 HD11 LEU A 905      24.120  45.120  62.300  1.00  0.00           H
ATOM   4052 HD12 LEU A 905      23.660  46.570  63.350  1.00  0.00           H
ATOM   4053 HD13 LEU A 905      23.240  44.910  63.940  1.00  0.00           H
ATOM   4054  CD2 LEU A 905      26.210  46.540  63.180  1.00  0.00           C
ATOM   4055 HD21 LEU A 905      26.310  46.120  62.150  1.00  0.00           H
ATOM   4056 HD22 LEU A 905      27.260  46.520  63.530  1.00  0.00           H
ATOM   4057 HD23 LEU A 905      25.690  47.510  63.190  1.00  0.00           H
ATOM   4058  C   LEU A 905      26.090  46.130  68.010  1.00  0.00           C
ATOM   4059  O   LEU A 905      25.710  47.250  68.370  1.00  0.00           O
ATOM   4060  N   GLY A 906      26.280  45.000  68.840  1.00  0.00           N
ATOM   4061  HN  GLY A 906      26.830  44.230  68.560  1.00  0.00           H
ATOM   4062  CA  GLY A 906      26.170  45.180  70.280  1.00  0.00           C
ATOM   4063  HA1 GLY A 906      26.860  45.960  70.600  1.00  0.00           H
ATOM   4064  HA2 GLY A 906      26.390  44.200  70.660  1.00  0.00           H
ATOM   4065  C   GLY A 906      24.910  45.610  70.880  1.00  0.00           C
ATOM   4066  O   GLY A 906      23.850  45.450  70.320  1.00  0.00           O
ATOM   4067  N   ASP A 907      24.920  46.280  72.020  1.00  0.00           N
ATOM   4068  HN  ASP A 907      25.810  46.500  72.420  1.00  0.00           H
ATOM   4069  CA  ASP A 907      23.750  46.530  72.830  1.00  0.00           C
ATOM   4070  HA  ASP A 907      22.900  45.970  72.480  1.00  0.00           H
ATOM   4071  CB  ASP A 907      24.030  46.340  74.300  1.00  0.00           C
ATOM   4072  HB1 ASP A 907      23.200  46.680  74.970  1.00  0.00           H
ATOM   4073  HB2 ASP A 907      25.020  46.690  74.660  1.00  0.00           H
ATOM   4074  CG  ASP A 907      24.080  44.810  74.590  1.00  0.00           C
ATOM   4075  OD1 ASP A 907      23.380  43.970  73.930  1.00  0.00           O
ATOM   4076  OD2 ASP A 907      24.740  44.490  75.640  1.00  0.00           O
ATOM   4077  C   ASP A 907      23.440  48.040  72.650  1.00  0.00           C
ATOM   4078  O   ASP A 907      22.720  48.670  73.470  1.00  0.00           O
ATOM   4079  N   ASN A 908      24.080  48.600  71.560  1.00  0.00           N
ATOM   4080  HN  ASN A 908      24.530  48.030  70.870  1.00  0.00           H
ATOM   4081  CA  ASN A 908      24.090  50.070  71.160  1.00  0.00           C
ATOM   4082  HA  ASN A 908      24.340  50.490  72.110  1.00  0.00           H
ATOM   4083  CB  ASN A 908      25.180  50.550  70.100  1.00  0.00           C
ATOM   4084  HB1 ASN A 908      25.050  51.630  69.900  1.00  0.00           H
ATOM   4085  HB2 ASN A 908      25.170  49.970  69.150  1.00  0.00           H
ATOM   4086  CG  ASN A 908      26.560  50.320  70.720  1.00  0.00           C
ATOM   4087  OD1 ASN A 908      27.010  50.960  71.660  1.00  0.00           O
ATOM   4088  ND2 ASN A 908      27.370  49.440  70.090  1.00  0.00           N
ATOM   4089 HD21 ASN A 908      28.280  49.210  70.430  1.00  0.00           H
ATOM   4090 HD22 ASN A 908      27.010  48.800  69.410  1.00  0.00           H
ATOM   4091  C   ASN A 908      22.680  50.560  70.680  1.00  0.00           C
ATOM   4092  O   ASN A 908      22.100  49.810  69.900  1.00  0.00           O
ATOM   4093  N   PRO A 909      22.130  51.670  71.150  1.00  0.00           N
ATOM   4094  CD  PRO A 909      22.910  52.700  71.910  1.00  0.00           C
ATOM   4095  HD1 PRO A 909      23.980  52.750  71.640  1.00  0.00           H
ATOM   4096  HD2 PRO A 909      22.920  52.400  72.970  1.00  0.00           H
ATOM   4097  CA  PRO A 909      20.970  52.280  70.490  1.00  0.00           C
ATOM   4098  HA  PRO A 909      20.200  51.530  70.530  1.00  0.00           H
ATOM   4099  CB  PRO A 909      20.830  53.670  71.280  1.00  0.00           C
ATOM   4100  HB1 PRO A 909      20.370  53.490  72.270  1.00  0.00           H
ATOM   4101  HB2 PRO A 909      20.300  54.500  70.750  1.00  0.00           H
ATOM   4102  CG  PRO A 909      22.220  54.010  71.690  1.00  0.00           C
ATOM   4103  HG1 PRO A 909      22.650  54.670  70.900  1.00  0.00           H
ATOM   4104  HG2 PRO A 909      22.360  54.640  72.590  1.00  0.00           H
ATOM   4105  C   PRO A 909      20.880  52.550  68.930  1.00  0.00           C
ATOM   4106  O   PRO A 909      21.870  52.930  68.310  1.00  0.00           O
ATOM   4107  N   TRP A 910      19.790  52.330  68.280  1.00  0.00           N
ATOM   4108  HN  TRP A 910      19.010  52.150  68.870  1.00  0.00           H
ATOM   4109  CA  TRP A 910      19.490  52.150  66.890  1.00  0.00           C
ATOM   4110  HA  TRP A 910      20.010  51.320  66.460  1.00  0.00           H
ATOM   4111  CB  TRP A 910      17.940  51.870  66.640  1.00  0.00           C
ATOM   4112  HB1 TRP A 910      17.460  52.810  66.990  1.00  0.00           H
ATOM   4113  HB2 TRP A 910      17.640  50.970  67.230  1.00  0.00           H
ATOM   4114  CG  TRP A 910      17.570  51.620  65.280  1.00  0.00           C
ATOM   4115  CD1 TRP A 910      17.880  50.490  64.590  1.00  0.00           C
ATOM   4116  HD1 TRP A 910      18.370  49.600  64.950  1.00  0.00           H
ATOM   4117  NE1 TRP A 910      17.590  50.710  63.220  1.00  0.00           N
ATOM   4118  HE1 TRP A 910      17.960  50.110  62.550  1.00  0.00           H
ATOM   4119  CE2 TRP A 910      17.010  51.940  63.090  1.00  0.00           C
ATOM   4120  CD2 TRP A 910      17.040  52.600  64.340  1.00  0.00           C
ATOM   4121  CE3 TRP A 910      16.550  53.870  64.400  1.00  0.00           C
ATOM   4122  HE3 TRP A 910      16.640  54.360  65.370  1.00  0.00           H
ATOM   4123  CZ3 TRP A 910      15.930  54.510  63.310  1.00  0.00           C
ATOM   4124  HZ3 TRP A 910      15.400  55.440  63.450  1.00  0.00           H
ATOM   4125  CZ2 TRP A 910      16.390  52.490  62.000  1.00  0.00           C
ATOM   4126  HZ2 TRP A 910      16.120  51.920  61.120  1.00  0.00           H
ATOM   4127  CH2 TRP A 910      15.850  53.840  62.090  1.00  0.00           C
ATOM   4128  HH2 TRP A 910      15.180  54.290  61.380  1.00  0.00           H
ATOM   4129  C   TRP A 910      19.930  53.330  66.050  1.00  0.00           C
ATOM   4130  O   TRP A 910      20.540  53.080  64.970  1.00  0.00           O
ATOM   4131  N   TRP A 911      19.690  54.600  66.570  1.00  0.00           N
ATOM   4132  HN  TRP A 911      19.230  54.780  67.430  1.00  0.00           H
ATOM   4133  CA  TRP A 911      19.990  55.800  65.770  1.00  0.00           C
ATOM   4134  HA  TRP A 911      19.430  55.760  64.860  1.00  0.00           H
ATOM   4135  CB  TRP A 911      19.540  57.040  66.510  1.00  0.00           C
ATOM   4136  HB1 TRP A 911      18.520  56.850  66.910  1.00  0.00           H
ATOM   4137  HB2 TRP A 911      19.390  57.910  65.840  1.00  0.00           H
ATOM   4138  CG  TRP A 911      20.430  57.610  67.620  1.00  0.00           C
ATOM   4139  CD1 TRP A 911      20.440  57.200  68.930  1.00  0.00           C
ATOM   4140  HD1 TRP A 911      19.580  56.650  69.300  1.00  0.00           H
ATOM   4141  NE1 TRP A 911      21.450  57.720  69.570  1.00  0.00           N
ATOM   4142  HE1 TRP A 911      21.850  57.490  70.430  1.00  0.00           H
ATOM   4143  CE2 TRP A 911      22.120  58.620  68.740  1.00  0.00           C
ATOM   4144  CD2 TRP A 911      21.520  58.550  67.480  1.00  0.00           C
ATOM   4145  CE3 TRP A 911      21.960  59.360  66.410  1.00  0.00           C
ATOM   4146  HE3 TRP A 911      21.300  59.500  65.570  1.00  0.00           H
ATOM   4147  CZ3 TRP A 911      23.060  60.260  66.600  1.00  0.00           C
ATOM   4148  HZ3 TRP A 911      23.510  60.870  65.830  1.00  0.00           H
ATOM   4149  CZ2 TRP A 911      23.270  59.410  68.900  1.00  0.00           C
ATOM   4150  HZ2 TRP A 911      23.810  59.380  69.840  1.00  0.00           H
ATOM   4151  CH2 TRP A 911      23.680  60.270  67.870  1.00  0.00           C
ATOM   4152  HH2 TRP A 911      24.580  60.850  68.030  1.00  0.00           H
ATOM   4153  C   TRP A 911      21.500  55.750  65.360  1.00  0.00           C
ATOM   4154  O   TRP A 911      21.880  56.070  64.230  1.00  0.00           O
ATOM   4155  N   THR A 912      22.440  55.320  66.200  1.00  0.00           N
ATOM   4156  HN  THR A 912      22.250  54.800  67.020  1.00  0.00           H
ATOM   4157  CA  THR A 912      23.920  55.280  65.960  1.00  0.00           C
ATOM   4158  HA  THR A 912      24.210  56.280  65.690  1.00  0.00           H
ATOM   4159  CB  THR A 912      24.690  54.840  67.260  1.00  0.00           C
ATOM   4160  HB  THR A 912      25.790  55.000  67.260  1.00  0.00           H
ATOM   4161  OG1 THR A 912      24.490  53.540  67.730  1.00  0.00           O
ATOM   4162  HG1 THR A 912      23.560  53.490  67.950  1.00  0.00           H
ATOM   4163  CG2 THR A 912      24.260  55.690  68.470  1.00  0.00           C
ATOM   4164 HG21 THR A 912      23.260  55.380  68.830  1.00  0.00           H
ATOM   4165 HG22 THR A 912      24.440  56.770  68.240  1.00  0.00           H
ATOM   4166 HG23 THR A 912      24.940  55.410  69.290  1.00  0.00           H
ATOM   4167  C   THR A 912      24.360  54.300  64.840  1.00  0.00           C
ATOM   4168  O   THR A 912      25.200  54.540  63.990  1.00  0.00           O
ATOM   4169  N   LEU A 913      23.610  53.120  64.790  1.00  0.00           N
ATOM   4170  HN  LEU A 913      22.990  52.970  65.570  1.00  0.00           H
ATOM   4171  CA  LEU A 913      23.680  52.060  63.790  1.00  0.00           C
ATOM   4172  HA  LEU A 913      24.700  51.740  63.690  1.00  0.00           H
ATOM   4173  CB  LEU A 913      22.930  50.820  64.090  1.00  0.00           C
ATOM   4174  HB1 LEU A 913      23.190  50.020  63.370  1.00  0.00           H
ATOM   4175  HB2 LEU A 913      21.840  51.050  64.050  1.00  0.00           H
ATOM   4176  CG  LEU A 913      23.100  50.340  65.540  1.00  0.00           C
ATOM   4177  HG  LEU A 913      22.650  51.070  66.240  1.00  0.00           H
ATOM   4178  CD1 LEU A 913      22.530  48.920  65.720  1.00  0.00           C
ATOM   4179 HD11 LEU A 913      22.700  48.330  64.800  1.00  0.00           H
ATOM   4180 HD12 LEU A 913      21.430  49.000  65.900  1.00  0.00           H
ATOM   4181 HD13 LEU A 913      22.870  48.430  66.660  1.00  0.00           H
ATOM   4182  CD2 LEU A 913      24.540  50.230  66.140  1.00  0.00           C
ATOM   4183 HD21 LEU A 913      25.050  51.220  66.240  1.00  0.00           H
ATOM   4184 HD22 LEU A 913      25.170  49.590  65.490  1.00  0.00           H
ATOM   4185 HD23 LEU A 913      24.490  49.870  67.200  1.00  0.00           H
ATOM   4186  C   LEU A 913      23.100  52.520  62.400  1.00  0.00           C
ATOM   4187  O   LEU A 913      23.680  52.180  61.360  1.00  0.00           O
ATOM   4188  N   LEU A 914      22.080  53.270  62.380  1.00  0.00           N
ATOM   4189  HN  LEU A 914      21.620  53.480  63.240  1.00  0.00           H
ATOM   4190  CA  LEU A 914      21.660  54.000  61.200  1.00  0.00           C
ATOM   4191  HA  LEU A 914      21.590  53.290  60.390  1.00  0.00           H
ATOM   4192  CB  LEU A 914      20.190  54.600  61.490  1.00  0.00           C
ATOM   4193  HB1 LEU A 914      20.300  54.920  62.550  1.00  0.00           H
ATOM   4194  HB2 LEU A 914      19.510  53.740  61.370  1.00  0.00           H
ATOM   4195  CG  LEU A 914      19.820  55.890  60.700  1.00  0.00           C
ATOM   4196  HG  LEU A 914      20.630  56.630  60.890  1.00  0.00           H
ATOM   4197  CD1 LEU A 914      19.560  55.590  59.230  1.00  0.00           C
ATOM   4198 HD11 LEU A 914      18.670  54.940  59.030  1.00  0.00           H
ATOM   4199 HD12 LEU A 914      20.490  55.160  58.810  1.00  0.00           H
ATOM   4200 HD13 LEU A 914      19.430  56.590  58.760  1.00  0.00           H
ATOM   4201  CD2 LEU A 914      18.670  56.700  61.270  1.00  0.00           C
ATOM   4202 HD21 LEU A 914      17.840  55.960  61.240  1.00  0.00           H
ATOM   4203 HD22 LEU A 914      18.490  57.610  60.640  1.00  0.00           H
ATOM   4204 HD23 LEU A 914      18.830  57.040  62.310  1.00  0.00           H
ATOM   4205  C   LEU A 914      22.600  55.020  60.630  1.00  0.00           C
ATOM   4206  O   LEU A 914      22.970  55.020  59.470  1.00  0.00           O
ATOM   4207  N   ILE A 915      23.090  55.950  61.450  1.00  0.00           N
ATOM   4208  HN  ILE A 915      22.960  55.940  62.430  1.00  0.00           H
ATOM   4209  CA  ILE A 915      23.710  57.130  60.970  1.00  0.00           C
ATOM   4210  HA  ILE A 915      23.210  57.380  60.050  1.00  0.00           H
ATOM   4211  CB  ILE A 915      23.670  58.220  62.010  1.00  0.00           C
ATOM   4212  HB  ILE A 915      22.700  58.080  62.530  1.00  0.00           H
ATOM   4213  CG2 ILE A 915      24.770  58.230  63.120  1.00  0.00           C
ATOM   4214 HG21 ILE A 915      24.300  58.810  63.950  1.00  0.00           H
ATOM   4215 HG22 ILE A 915      25.700  58.750  62.810  1.00  0.00           H
ATOM   4216 HG23 ILE A 915      25.090  57.240  63.520  1.00  0.00           H
ATOM   4217  CG1 ILE A 915      23.590  59.610  61.380  1.00  0.00           C
ATOM   4218 HG11 ILE A 915      22.990  59.610  60.440  1.00  0.00           H
ATOM   4219 HG12 ILE A 915      24.550  60.040  61.010  1.00  0.00           H
ATOM   4220  CD  ILE A 915      22.940  60.630  62.320  1.00  0.00           C
ATOM   4221  HD1 ILE A 915      22.010  60.110  62.660  1.00  0.00           H
ATOM   4222  HD2 ILE A 915      22.490  61.500  61.800  1.00  0.00           H
ATOM   4223  HD3 ILE A 915      23.600  60.930  63.170  1.00  0.00           H
ATOM   4224  C   ILE A 915      25.260  56.810  60.660  1.00  0.00           C
ATOM   4225  O   ILE A 915      25.970  57.650  60.100  1.00  0.00           O
ATOM   4226  N   ALA A 916      25.720  55.520  60.920  1.00  0.00           N
ATOM   4227  HN  ALA A 916      25.140  54.900  61.450  1.00  0.00           H
ATOM   4228  CA  ALA A 916      27.000  55.070  60.500  1.00  0.00           C
ATOM   4229  HA  ALA A 916      27.760  55.790  60.770  1.00  0.00           H
ATOM   4230  CB  ALA A 916      27.310  53.740  61.250  1.00  0.00           C
ATOM   4231  HB1 ALA A 916      28.220  53.260  60.810  1.00  0.00           H
ATOM   4232  HB2 ALA A 916      26.520  53.000  61.010  1.00  0.00           H
ATOM   4233  HB3 ALA A 916      27.410  53.770  62.350  1.00  0.00           H
ATOM   4234  C   ALA A 916      27.030  54.870  59.010  1.00  0.00           C
ATOM   4235  O   ALA A 916      28.110  54.720  58.380  1.00  0.00           O
ATOM   4236  N   ALA A 917      25.840  54.910  58.310  1.00  0.00           N
ATOM   4237  HN  ALA A 917      24.930  54.870  58.710  1.00  0.00           H
ATOM   4238  CA  ALA A 917      25.720  54.950  56.850  1.00  0.00           C
ATOM   4239  HA  ALA A 917      26.200  54.030  56.550  1.00  0.00           H
ATOM   4240  CB  ALA A 917      24.230  55.100  56.550  1.00  0.00           C
ATOM   4241  HB1 ALA A 917      23.840  55.940  57.190  1.00  0.00           H
ATOM   4242  HB2 ALA A 917      23.750  54.240  57.070  1.00  0.00           H
ATOM   4243  HB3 ALA A 917      23.820  55.090  55.520  1.00  0.00           H
ATOM   4244  C   ALA A 917      26.520  56.050  56.170  1.00  0.00           C
ATOM   4245  O   ALA A 917      27.270  55.870  55.210  1.00  0.00           O
ATOM   4246  N   ILE A 918      26.460  57.260  56.640  1.00  0.00           N
ATOM   4247  HN  ILE A 918      26.150  57.450  57.560  1.00  0.00           H
ATOM   4248  CA  ILE A 918      27.090  58.440  56.010  1.00  0.00           C
ATOM   4249  HA  ILE A 918      26.640  58.330  55.030  1.00  0.00           H
ATOM   4250  CB  ILE A 918      26.620  59.760  56.640  1.00  0.00           C
ATOM   4251  HB  ILE A 918      27.290  60.100  57.460  1.00  0.00           H
ATOM   4252  CG2 ILE A 918      26.810  60.860  55.540  1.00  0.00           C
ATOM   4253 HG21 ILE A 918      27.820  60.830  55.070  1.00  0.00           H
ATOM   4254 HG22 ILE A 918      26.570  61.840  55.990  1.00  0.00           H
ATOM   4255 HG23 ILE A 918      26.030  60.650  54.780  1.00  0.00           H
ATOM   4256  CG1 ILE A 918      25.170  59.880  57.190  1.00  0.00           C
ATOM   4257 HG11 ILE A 918      24.910  60.840  57.700  1.00  0.00           H
ATOM   4258 HG12 ILE A 918      24.950  59.180  58.020  1.00  0.00           H
ATOM   4259  CD  ILE A 918      23.970  59.540  56.260  1.00  0.00           C
ATOM   4260  HD1 ILE A 918      23.750  60.310  55.500  1.00  0.00           H
ATOM   4261  HD2 ILE A 918      23.060  59.400  56.880  1.00  0.00           H
ATOM   4262  HD3 ILE A 918      24.290  58.540  55.880  1.00  0.00           H
ATOM   4263  C   ILE A 918      28.580  58.270  55.850  1.00  0.00           C
ATOM   4264  O   ILE A 918      29.080  58.440  54.800  1.00  0.00           O
ATOM   4265  N   PRO A 919      29.450  57.800  56.850  1.00  0.00           N
ATOM   4266  CD  PRO A 919      29.190  57.780  58.280  1.00  0.00           C
ATOM   4267  HD1 PRO A 919      28.270  57.200  58.520  1.00  0.00           H
ATOM   4268  HD2 PRO A 919      29.150  58.880  58.420  1.00  0.00           H
ATOM   4269  CA  PRO A 919      30.840  57.550  56.570  1.00  0.00           C
ATOM   4270  HA  PRO A 919      31.270  58.370  56.020  1.00  0.00           H
ATOM   4271  CB  PRO A 919      31.480  57.580  57.950  1.00  0.00           C
ATOM   4272  HB1 PRO A 919      31.930  58.580  58.090  1.00  0.00           H
ATOM   4273  HB2 PRO A 919      32.360  56.910  58.060  1.00  0.00           H
ATOM   4274  CG  PRO A 919      30.390  57.260  58.950  1.00  0.00           C
ATOM   4275  HG1 PRO A 919      30.270  56.150  59.050  1.00  0.00           H
ATOM   4276  HG2 PRO A 919      30.770  57.860  59.800  1.00  0.00           H
ATOM   4277  C   PRO A 919      31.170  56.210  55.880  1.00  0.00           C
ATOM   4278  O   PRO A 919      32.200  56.130  55.140  1.00  0.00           O
ATOM   4279  N   ALA A 920      30.340  55.220  56.050  1.00  0.00           N
ATOM   4280  HN  ALA A 920      29.620  55.200  56.750  1.00  0.00           H
ATOM   4281  CA  ALA A 920      30.410  54.020  55.230  1.00  0.00           C
ATOM   4282  HA  ALA A 920      31.400  53.630  55.430  1.00  0.00           H
ATOM   4283  CB  ALA A 920      29.420  53.020  55.780  1.00  0.00           C
ATOM   4284  HB1 ALA A 920      29.330  53.090  56.890  1.00  0.00           H
ATOM   4285  HB2 ALA A 920      29.720  51.990  55.470  1.00  0.00           H
ATOM   4286  HB3 ALA A 920      28.370  53.210  55.480  1.00  0.00           H
ATOM   4287  C   ALA A 920      30.310  54.190  53.740  1.00  0.00           C
ATOM   4288  O   ALA A 920      30.890  53.410  52.940  1.00  0.00           O
ATOM   4289  N   LEU A 921      29.530  55.190  53.220  1.00  0.00           N
ATOM   4290  HN  LEU A 921      29.010  55.700  53.900  1.00  0.00           H
ATOM   4291  CA  LEU A 921      29.430  55.640  51.870  1.00  0.00           C
ATOM   4292  HA  LEU A 921      29.370  54.720  51.320  1.00  0.00           H
ATOM   4293  CB  LEU A 921      28.310  56.690  51.690  1.00  0.00           C
ATOM   4294  HB1 LEU A 921      28.650  57.620  52.200  1.00  0.00           H
ATOM   4295  HB2 LEU A 921      27.440  56.400  52.320  1.00  0.00           H
ATOM   4296  CG  LEU A 921      27.830  57.050  50.240  1.00  0.00           C
ATOM   4297  HG  LEU A 921      28.600  57.650  49.720  1.00  0.00           H
ATOM   4298  CD1 LEU A 921      27.680  55.840  49.370  1.00  0.00           C
ATOM   4299 HD11 LEU A 921      26.830  55.200  49.700  1.00  0.00           H
ATOM   4300 HD12 LEU A 921      28.590  55.210  49.330  1.00  0.00           H
ATOM   4301 HD13 LEU A 921      27.440  56.120  48.320  1.00  0.00           H
ATOM   4302  CD2 LEU A 921      26.510  57.850  50.370  1.00  0.00           C
ATOM   4303 HD21 LEU A 921      26.230  58.300  49.390  1.00  0.00           H
ATOM   4304 HD22 LEU A 921      26.660  58.730  51.020  1.00  0.00           H
ATOM   4305 HD23 LEU A 921      25.720  57.170  50.780  1.00  0.00           H
ATOM   4306  C   LEU A 921      30.800  56.200  51.380  1.00  0.00           C
ATOM   4307  O   LEU A 921      31.300  55.860  50.340  1.00  0.00           O
ATOM   4308  N   LEU A 922      31.480  57.050  52.200  1.00  0.00           N
ATOM   4309  HN  LEU A 922      31.060  57.480  53.000  1.00  0.00           H
ATOM   4310  CA  LEU A 922      32.830  57.460  51.990  1.00  0.00           C
ATOM   4311  HA  LEU A 922      32.840  57.980  51.040  1.00  0.00           H
ATOM   4312  CB  LEU A 922      33.270  58.580  52.940  1.00  0.00           C
ATOM   4313  HB1 LEU A 922      34.300  58.870  52.670  1.00  0.00           H
ATOM   4314  HB2 LEU A 922      33.330  58.180  53.980  1.00  0.00           H
ATOM   4315  CG  LEU A 922      32.430  59.860  52.970  1.00  0.00           C
ATOM   4316  HG  LEU A 922      31.380  59.560  53.210  1.00  0.00           H
ATOM   4317  CD1 LEU A 922      32.920  60.840  54.110  1.00  0.00           C
ATOM   4318 HD11 LEU A 922      32.860  60.250  55.060  1.00  0.00           H
ATOM   4319 HD12 LEU A 922      32.230  61.710  54.160  1.00  0.00           H
ATOM   4320 HD13 LEU A 922      33.960  61.160  53.970  1.00  0.00           H
ATOM   4321  CD2 LEU A 922      32.450  60.520  51.630  1.00  0.00           C
ATOM   4322 HD21 LEU A 922      33.490  60.680  51.260  1.00  0.00           H
ATOM   4323 HD22 LEU A 922      31.850  61.450  51.580  1.00  0.00           H
ATOM   4324 HD23 LEU A 922      31.990  59.900  50.830  1.00  0.00           H
ATOM   4325  C   LEU A 922      33.890  56.320  51.910  1.00  0.00           C
ATOM   4326  O   LEU A 922      34.740  56.220  51.090  1.00  0.00           O
ATOM   4327  N   CYS A 923      33.700  55.310  52.820  1.00  0.00           N
ATOM   4328  HN  CYS A 923      33.070  55.420  53.590  1.00  0.00           H
ATOM   4329  CA  CYS A 923      34.410  54.030  52.810  1.00  0.00           C
ATOM   4330  HA  CYS A 923      35.480  54.210  52.780  1.00  0.00           H
ATOM   4331  CB  CYS A 923      34.120  53.100  54.070  1.00  0.00           C
ATOM   4332  HB1 CYS A 923      33.070  52.740  53.990  1.00  0.00           H
ATOM   4333  HB2 CYS A 923      34.110  53.810  54.920  1.00  0.00           H
ATOM   4334  SG  CYS A 923      35.180  51.670  54.330  1.00  0.00           S
ATOM   4335  HG1 CYS A 923      34.320  50.660  54.210  1.00  0.00           H
ATOM   4336  C   CYS A 923      34.150  53.220  51.550  1.00  0.00           C
ATOM   4337  O   CYS A 923      35.130  52.840  50.900  1.00  0.00           O
ATOM   4338  N   THR A 924      32.920  53.110  50.950  1.00  0.00           N
ATOM   4339  HN  THR A 924      32.190  53.480  51.510  1.00  0.00           H
ATOM   4340  CA  THR A 924      32.540  52.500  49.690  1.00  0.00           C
ATOM   4341  HA  THR A 924      33.090  51.590  49.900  1.00  0.00           H
ATOM   4342  CB  THR A 924      31.040  52.280  49.430  1.00  0.00           C
ATOM   4343  HB  THR A 924      30.580  53.240  49.070  1.00  0.00           H
ATOM   4344  OG1 THR A 924      30.440  51.720  50.540  1.00  0.00           O
ATOM   4345  HG1 THR A 924      30.420  52.300  51.310  1.00  0.00           H
ATOM   4346  CG2 THR A 924      30.960  51.280  48.210  1.00  0.00           C
ATOM   4347 HG21 THR A 924      29.930  50.890  48.150  1.00  0.00           H
ATOM   4348 HG22 THR A 924      31.590  50.410  48.490  1.00  0.00           H
ATOM   4349 HG23 THR A 924      31.270  51.650  47.220  1.00  0.00           H
ATOM   4350  C   THR A 924      33.310  53.150  48.610  1.00  0.00           C
ATOM   4351  O   THR A 924      33.770  52.460  47.730  1.00  0.00           O
ATOM   4352  N   ILE A 925      33.470  54.490  48.620  1.00  0.00           N
ATOM   4353  HN  ILE A 925      33.120  55.100  49.320  1.00  0.00           H
ATOM   4354  CA  ILE A 925      34.330  55.160  47.690  1.00  0.00           C
ATOM   4355  HA  ILE A 925      34.180  54.920  46.650  1.00  0.00           H
ATOM   4356  CB  ILE A 925      34.270  56.690  47.730  1.00  0.00           C
ATOM   4357  HB  ILE A 925      34.380  57.070  48.770  1.00  0.00           H
ATOM   4358  CG2 ILE A 925      35.300  57.360  46.710  1.00  0.00           C
ATOM   4359 HG21 ILE A 925      36.340  57.080  46.940  1.00  0.00           H
ATOM   4360 HG22 ILE A 925      35.240  58.460  46.920  1.00  0.00           H
ATOM   4361 HG23 ILE A 925      34.960  57.020  45.710  1.00  0.00           H
ATOM   4362  CG1 ILE A 925      32.850  57.200  47.300  1.00  0.00           C
ATOM   4363 HG11 ILE A 925      32.190  56.490  47.840  1.00  0.00           H
ATOM   4364 HG12 ILE A 925      32.770  57.010  46.210  1.00  0.00           H
ATOM   4365  CD  ILE A 925      32.430  58.590  47.670  1.00  0.00           C
ATOM   4366  HD1 ILE A 925      33.070  59.400  47.270  1.00  0.00           H
ATOM   4367  HD2 ILE A 925      32.280  58.770  48.760  1.00  0.00           H
ATOM   4368  HD3 ILE A 925      31.400  58.750  47.290  1.00  0.00           H
ATOM   4369  C   ILE A 925      35.810  54.740  47.790  1.00  0.00           C
ATOM   4370  O   ILE A 925      36.450  54.590  46.760  1.00  0.00           O
ATOM   4371  N   LEU A 926      36.400  54.570  48.990  1.00  0.00           N
ATOM   4372  HN  LEU A 926      35.970  54.750  49.870  1.00  0.00           H
ATOM   4373  CA  LEU A 926      37.780  54.000  49.200  1.00  0.00           C
ATOM   4374  HA  LEU A 926      38.550  54.450  48.590  1.00  0.00           H
ATOM   4375  CB  LEU A 926      38.350  54.270  50.620  1.00  0.00           C
ATOM   4376  HB1 LEU A 926      39.350  53.800  50.620  1.00  0.00           H
ATOM   4377  HB2 LEU A 926      37.780  53.790  51.440  1.00  0.00           H
ATOM   4378  CG  LEU A 926      38.560  55.750  51.100  1.00  0.00           C
ATOM   4379  HG  LEU A 926      37.600  56.310  51.130  1.00  0.00           H
ATOM   4380  CD1 LEU A 926      39.100  55.830  52.560  1.00  0.00           C
ATOM   4381 HD11 LEU A 926      39.270  56.870  52.910  1.00  0.00           H
ATOM   4382 HD12 LEU A 926      40.100  55.380  52.700  1.00  0.00           H
ATOM   4383 HD13 LEU A 926      38.470  55.340  53.330  1.00  0.00           H
ATOM   4384  CD2 LEU A 926      39.510  56.370  50.070  1.00  0.00           C
ATOM   4385 HD21 LEU A 926      38.930  56.510  49.130  1.00  0.00           H
ATOM   4386 HD22 LEU A 926      40.380  55.720  49.820  1.00  0.00           H
ATOM   4387 HD23 LEU A 926      39.960  57.250  50.600  1.00  0.00           H
ATOM   4388  C   LEU A 926      37.920  52.610  48.770  1.00  0.00           C
ATOM   4389  O   LEU A 926      39.050  52.280  48.260  1.00  0.00           O
ATOM   4390  N   ILE A 927      36.930  51.690  48.960  1.00  0.00           N
ATOM   4391  HN  ILE A 927      36.100  52.040  49.380  1.00  0.00           H
ATOM   4392  CA  ILE A 927      36.920  50.300  48.450  1.00  0.00           C
ATOM   4393  HA  ILE A 927      37.870  49.910  48.740  1.00  0.00           H
ATOM   4394  CB  ILE A 927      35.920  49.370  49.010  1.00  0.00           C
ATOM   4395  HB  ILE A 927      34.860  49.580  48.730  1.00  0.00           H
ATOM   4396  CG2 ILE A 927      36.120  47.900  48.550  1.00  0.00           C
ATOM   4397 HG21 ILE A 927      36.060  47.840  47.430  1.00  0.00           H
ATOM   4398 HG22 ILE A 927      35.210  47.380  48.910  1.00  0.00           H
ATOM   4399 HG23 ILE A 927      37.040  47.440  48.990  1.00  0.00           H
ATOM   4400  CG1 ILE A 927      35.840  49.400  50.560  1.00  0.00           C
ATOM   4401 HG11 ILE A 927      35.130  48.600  50.860  1.00  0.00           H
ATOM   4402 HG12 ILE A 927      35.490  50.360  50.960  1.00  0.00           H
ATOM   4403  CD  ILE A 927      37.120  48.970  51.300  1.00  0.00           C
ATOM   4404  HD1 ILE A 927      37.890  49.690  50.960  1.00  0.00           H
ATOM   4405  HD2 ILE A 927      37.500  47.960  51.040  1.00  0.00           H
ATOM   4406  HD3 ILE A 927      36.960  49.100  52.390  1.00  0.00           H
ATOM   4407  C   ILE A 927      36.820  50.350  46.930  1.00  0.00           C
ATOM   4408  O   ILE A 927      37.610  49.650  46.250  1.00  0.00           O
ATOM   4409  N   PHE A 928      36.030  51.280  46.360  1.00  0.00           N
ATOM   4410  HN  PHE A 928      35.550  51.950  46.930  1.00  0.00           H
ATOM   4411  CA  PHE A 928      35.750  51.330  45.000  1.00  0.00           C
ATOM   4412  HA  PHE A 928      35.560  50.330  44.640  1.00  0.00           H
ATOM   4413  CB  PHE A 928      34.530  52.260  44.800  1.00  0.00           C
ATOM   4414  HB1 PHE A 928      34.660  53.330  45.020  1.00  0.00           H
ATOM   4415  HB2 PHE A 928      33.700  51.840  45.400  1.00  0.00           H
ATOM   4416  CG  PHE A 928      34.050  52.280  43.400  1.00  0.00           C
ATOM   4417  CD1 PHE A 928      33.190  51.300  42.920  1.00  0.00           C
ATOM   4418  HD1 PHE A 928      33.000  50.460  43.580  1.00  0.00           H
ATOM   4419  CE1 PHE A 928      32.630  51.360  41.610  1.00  0.00           C
ATOM   4420  HE1 PHE A 928      32.020  50.560  41.230  1.00  0.00           H
ATOM   4421  CZ  PHE A 928      32.860  52.500  40.850  1.00  0.00           C
ATOM   4422  HZ  PHE A 928      32.390  52.650  39.900  1.00  0.00           H
ATOM   4423  CD2 PHE A 928      34.320  53.420  42.590  1.00  0.00           C
ATOM   4424  HD2 PHE A 928      34.950  54.230  42.920  1.00  0.00           H
ATOM   4425  CE2 PHE A 928      33.800  53.460  41.250  1.00  0.00           C
ATOM   4426  HE2 PHE A 928      33.930  54.320  40.610  1.00  0.00           H
ATOM   4427  C   PHE A 928      36.950  51.710  44.160  1.00  0.00           C
ATOM   4428  O   PHE A 928      37.300  51.070  43.140  1.00  0.00           O
ATOM   4429  N   MET A 929      37.720  52.760  44.600  1.00  0.00           N
ATOM   4430  HN  MET A 929      37.500  53.220  45.450  1.00  0.00           H
ATOM   4431  CA  MET A 929      38.870  53.240  43.950  1.00  0.00           C
ATOM   4432  HA  MET A 929      38.700  53.370  42.890  1.00  0.00           H
ATOM   4433  CB  MET A 929      39.350  54.500  44.590  1.00  0.00           C
ATOM   4434  HB1 MET A 929      40.370  54.830  44.320  1.00  0.00           H
ATOM   4435  HB2 MET A 929      39.340  54.380  45.700  1.00  0.00           H
ATOM   4436  CG  MET A 929      38.390  55.640  44.330  1.00  0.00           C
ATOM   4437  HG1 MET A 929      38.780  56.410  45.030  1.00  0.00           H
ATOM   4438  HG2 MET A 929      37.320  55.380  44.520  1.00  0.00           H
ATOM   4439  SD  MET A 929      38.560  56.360  42.620  1.00  0.00           S
ATOM   4440  CE  MET A 929      40.290  56.910  42.700  1.00  0.00           C
ATOM   4441  HE1 MET A 929      40.660  57.230  43.700  1.00  0.00           H
ATOM   4442  HE2 MET A 929      40.590  57.730  42.010  1.00  0.00           H
ATOM   4443  HE3 MET A 929      40.920  56.070  42.320  1.00  0.00           H
ATOM   4444  C   MET A 929      39.910  52.140  43.930  1.00  0.00           C
ATOM   4445  O   MET A 929      40.500  51.860  42.880  1.00  0.00           O
ATOM   4446  N   ASP A 930      40.220  51.420  45.070  1.00  0.00           N
ATOM   4447  HN  ASP A 930      39.820  51.740  45.910  1.00  0.00           H
ATOM   4448  CA  ASP A 930      41.340  50.510  45.060  1.00  0.00           C
ATOM   4449  HA  ASP A 930      42.180  50.910  44.530  1.00  0.00           H
ATOM   4450  CB  ASP A 930      41.640  50.240  46.550  1.00  0.00           C
ATOM   4451  HB1 ASP A 930      40.940  49.500  46.990  1.00  0.00           H
ATOM   4452  HB2 ASP A 930      41.570  51.230  47.050  1.00  0.00           H
ATOM   4453  CG  ASP A 930      43.030  49.690  46.820  1.00  0.00           C
ATOM   4454  OD1 ASP A 930      43.240  49.020  47.880  1.00  0.00           O
ATOM   4455  OD2 ASP A 930      43.970  50.000  46.000  1.00  0.00           O
ATOM   4456  C   ASP A 930      40.990  49.250  44.220  1.00  0.00           C
ATOM   4457  O   ASP A 930      41.890  48.680  43.530  1.00  0.00           O
ATOM   4458  N   GLN A 931      39.740  48.840  44.140  1.00  0.00           N
ATOM   4459  HN  GLN A 931      39.080  49.170  44.800  1.00  0.00           H
ATOM   4460  CA  GLN A 931      39.280  47.870  43.110  1.00  0.00           C
ATOM   4461  HA  GLN A 931      39.850  46.950  43.140  1.00  0.00           H
ATOM   4462  CB  GLN A 931      37.850  47.520  43.480  1.00  0.00           C
ATOM   4463  HB1 GLN A 931      37.250  48.430  43.580  1.00  0.00           H
ATOM   4464  HB2 GLN A 931      37.790  47.140  44.520  1.00  0.00           H
ATOM   4465  CG  GLN A 931      37.100  46.540  42.510  1.00  0.00           C
ATOM   4466  HG1 GLN A 931      37.150  46.740  41.430  1.00  0.00           H
ATOM   4467  HG2 GLN A 931      36.060  46.630  42.890  1.00  0.00           H
ATOM   4468  CD  GLN A 931      37.490  45.080  42.670  1.00  0.00           C
ATOM   4469  OE1 GLN A 931      36.900  44.280  43.400  1.00  0.00           O
ATOM   4470  NE2 GLN A 931      38.520  44.620  41.930  1.00  0.00           N
ATOM   4471 HE21 GLN A 931      38.830  43.700  42.160  1.00  0.00           H
ATOM   4472 HE22 GLN A 931      38.950  45.320  41.350  1.00  0.00           H
ATOM   4473  C   GLN A 931      39.360  48.370  41.700  1.00  0.00           C
ATOM   4474  O   GLN A 931      39.850  47.620  40.860  1.00  0.00           O
ATOM   4475  N   GLN A 932      39.040  49.590  41.420  1.00  0.00           N
ATOM   4476  HN  GLN A 932      38.680  50.240  42.080  1.00  0.00           H
ATOM   4477  CA  GLN A 932      39.210  50.170  40.080  1.00  0.00           C
ATOM   4478  HA  GLN A 932      38.790  49.480  39.360  1.00  0.00           H
ATOM   4479  CB  GLN A 932      38.490  51.600  39.950  1.00  0.00           C
ATOM   4480  HB1 GLN A 932      38.710  51.950  38.930  1.00  0.00           H
ATOM   4481  HB2 GLN A 932      38.890  52.260  40.740  1.00  0.00           H
ATOM   4482  CG  GLN A 932      36.960  51.560  39.890  1.00  0.00           C
ATOM   4483  HG1 GLN A 932      36.700  52.040  38.920  1.00  0.00           H
ATOM   4484  HG2 GLN A 932      36.530  52.170  40.710  1.00  0.00           H
ATOM   4485  CD  GLN A 932      36.350  50.130  39.820  1.00  0.00           C
ATOM   4486  OE1 GLN A 932      36.300  49.430  38.830  1.00  0.00           O
ATOM   4487  NE2 GLN A 932      35.910  49.710  41.000  1.00  0.00           N
ATOM   4488 HE21 GLN A 932      36.210  50.230  41.790  1.00  0.00           H
ATOM   4489 HE22 GLN A 932      35.420  48.840  41.020  1.00  0.00           H
ATOM   4490  C   GLN A 932      40.650  50.400  39.550  1.00  0.00           C
ATOM   4491  O   GLN A 932      40.840  50.240  38.330  1.00  0.00           O
ATOM   4492  N   ILE A 933      41.560  50.740  40.410  1.00  0.00           N
ATOM   4493  HN  ILE A 933      41.120  50.910  41.290  1.00  0.00           H
ATOM   4494  CA  ILE A 933      42.990  50.790  40.180  1.00  0.00           C
ATOM   4495  HA  ILE A 933      43.290  51.470  39.400  1.00  0.00           H
ATOM   4496  CB  ILE A 933      43.620  51.290  41.500  1.00  0.00           C
ATOM   4497  HB  ILE A 933      43.350  50.810  42.460  1.00  0.00           H
ATOM   4498  CG2 ILE A 933      45.170  51.130  41.500  1.00  0.00           C
ATOM   4499 HG21 ILE A 933      45.510  51.310  40.460  1.00  0.00           H
ATOM   4500 HG22 ILE A 933      45.410  50.130  41.880  1.00  0.00           H
ATOM   4501 HG23 ILE A 933      45.680  51.830  42.200  1.00  0.00           H
ATOM   4502  CG1 ILE A 933      43.250  52.810  41.610  1.00  0.00           C
ATOM   4503 HG11 ILE A 933      42.160  52.990  41.480  1.00  0.00           H
ATOM   4504 HG12 ILE A 933      43.730  53.320  40.740  1.00  0.00           H
ATOM   4505  CD  ILE A 933      43.720  53.480  42.920  1.00  0.00           C
ATOM   4506  HD1 ILE A 933      43.350  54.530  43.010  1.00  0.00           H
ATOM   4507  HD2 ILE A 933      44.830  53.490  43.030  1.00  0.00           H
ATOM   4508  HD3 ILE A 933      43.480  52.880  43.830  1.00  0.00           H
ATOM   4509  C   ILE A 933      43.510  49.430  39.750  1.00  0.00           C
ATOM   4510  O   ILE A 933      44.180  49.330  38.690  1.00  0.00           O
ATOM   4511  N   THR A 934      43.190  48.270  40.410  1.00  0.00           N
ATOM   4512  HN  THR A 934      42.680  48.370  41.260  1.00  0.00           H
ATOM   4513  CA  THR A 934      43.410  46.910  40.010  1.00  0.00           C
ATOM   4514  HA  THR A 934      44.480  46.840  39.820  1.00  0.00           H
ATOM   4515  CB  THR A 934      43.060  45.910  41.160  1.00  0.00           C
ATOM   4516  HB  THR A 934      42.010  46.090  41.490  1.00  0.00           H
ATOM   4517  OG1 THR A 934      44.020  45.850  42.240  1.00  0.00           O
ATOM   4518  HG1 THR A 934      43.720  45.280  42.940  1.00  0.00           H
ATOM   4519  CG2 THR A 934      43.210  44.520  40.480  1.00  0.00           C
ATOM   4520 HG21 THR A 934      44.230  44.510  40.050  1.00  0.00           H
ATOM   4521 HG22 THR A 934      42.520  44.290  39.640  1.00  0.00           H
ATOM   4522 HG23 THR A 934      43.160  43.740  41.270  1.00  0.00           H
ATOM   4523  C   THR A 934      42.750  46.510  38.660  1.00  0.00           C
ATOM   4524  O   THR A 934      43.350  46.100  37.660  1.00  0.00           O
ATOM   4525  N   ALA A 935      41.410  46.690  38.760  1.00  0.00           N
ATOM   4526  HN  ALA A 935      41.030  47.140  39.570  1.00  0.00           H
ATOM   4527  CA  ALA A 935      40.540  46.170  37.710  1.00  0.00           C
ATOM   4528  HA  ALA A 935      40.520  45.090  37.780  1.00  0.00           H
ATOM   4529  CB  ALA A 935      39.160  46.550  38.020  1.00  0.00           C
ATOM   4530  HB1 ALA A 935      38.360  46.230  37.300  1.00  0.00           H
ATOM   4531  HB2 ALA A 935      38.940  47.630  38.180  1.00  0.00           H
ATOM   4532  HB3 ALA A 935      38.810  46.130  38.980  1.00  0.00           H
ATOM   4533  C   ALA A 935      40.870  46.650  36.270  1.00  0.00           C
ATOM   4534  O   ALA A 935      40.930  45.820  35.400  1.00  0.00           O
ATOM   4535  N   VAL A 936      41.210  47.970  36.090  1.00  0.00           N
ATOM   4536  HN  VAL A 936      41.270  48.650  36.810  1.00  0.00           H
ATOM   4537  CA  VAL A 936      41.620  48.430  34.740  1.00  0.00           C
ATOM   4538  HA  VAL A 936      40.830  48.080  34.100  1.00  0.00           H
ATOM   4539  CB  VAL A 936      41.450  49.910  34.640  1.00  0.00           C
ATOM   4540  HB  VAL A 936      40.500  50.190  35.140  1.00  0.00           H
ATOM   4541  CG1 VAL A 936      42.590  50.650  35.430  1.00  0.00           C
ATOM   4542 HG11 VAL A 936      43.630  50.500  35.050  1.00  0.00           H
ATOM   4543 HG12 VAL A 936      42.510  50.410  36.500  1.00  0.00           H
ATOM   4544 HG13 VAL A 936      42.370  51.730  35.280  1.00  0.00           H
ATOM   4545  CG2 VAL A 936      41.430  50.380  33.190  1.00  0.00           C
ATOM   4546 HG21 VAL A 936      40.860  49.690  32.520  1.00  0.00           H
ATOM   4547 HG22 VAL A 936      42.460  50.430  32.780  1.00  0.00           H
ATOM   4548 HG23 VAL A 936      41.130  51.450  33.130  1.00  0.00           H
ATOM   4549  C   VAL A 936      42.860  47.790  34.150  1.00  0.00           C
ATOM   4550  O   VAL A 936      42.910  47.330  33.040  1.00  0.00           O
ATOM   4551  N   ILE A 937      43.990  47.560  34.900  1.00  0.00           N
ATOM   4552  HN  ILE A 937      44.080  47.880  35.840  1.00  0.00           H
ATOM   4553  CA  ILE A 937      45.260  46.920  34.380  1.00  0.00           C
ATOM   4554  HA  ILE A 937      45.380  47.420  33.430  1.00  0.00           H
ATOM   4555  CB  ILE A 937      46.560  47.360  35.150  1.00  0.00           C
ATOM   4556  HB  ILE A 937      46.580  48.470  35.220  1.00  0.00           H
ATOM   4557  CG2 ILE A 937      46.480  46.850  36.610  1.00  0.00           C
ATOM   4558 HG21 ILE A 937      46.490  45.740  36.610  1.00  0.00           H
ATOM   4559 HG22 ILE A 937      45.650  47.390  37.100  1.00  0.00           H
ATOM   4560 HG23 ILE A 937      47.380  47.140  37.190  1.00  0.00           H
ATOM   4561  CG1 ILE A 937      47.870  46.900  34.400  1.00  0.00           C
ATOM   4562 HG11 ILE A 937      47.560  47.070  33.350  1.00  0.00           H
ATOM   4563 HG12 ILE A 937      48.200  45.860  34.590  1.00  0.00           H
ATOM   4564  CD  ILE A 937      49.080  47.790  34.700  1.00  0.00           C
ATOM   4565  HD1 ILE A 937      49.830  47.760  33.880  1.00  0.00           H
ATOM   4566  HD2 ILE A 937      49.570  47.480  35.650  1.00  0.00           H
ATOM   4567  HD3 ILE A 937      48.830  48.870  34.840  1.00  0.00           H
ATOM   4568  C   ILE A 937      45.100  45.440  34.150  1.00  0.00           C
ATOM   4569  O   ILE A 937      45.600  44.900  33.130  1.00  0.00           O
ATOM   4570  N   ILE A 938      44.160  44.720  34.920  1.00  0.00           N
ATOM   4571  HN  ILE A 938      43.640  45.180  35.630  1.00  0.00           H
ATOM   4572  CA  ILE A 938      43.870  43.320  34.740  1.00  0.00           C
ATOM   4573  HA  ILE A 938      44.780  42.970  34.270  1.00  0.00           H
ATOM   4574  CB  ILE A 938      43.630  42.580  36.100  1.00  0.00           C
ATOM   4575  HB  ILE A 938      42.770  43.000  36.660  1.00  0.00           H
ATOM   4576  CG2 ILE A 938      43.420  41.050  35.760  1.00  0.00           C
ATOM   4577 HG21 ILE A 938      42.530  40.870  35.140  1.00  0.00           H
ATOM   4578 HG22 ILE A 938      43.300  40.340  36.600  1.00  0.00           H
ATOM   4579 HG23 ILE A 938      44.290  40.760  35.110  1.00  0.00           H
ATOM   4580  CG1 ILE A 938      44.810  42.730  37.090  1.00  0.00           C
ATOM   4581 HG11 ILE A 938      44.470  42.060  37.910  1.00  0.00           H
ATOM   4582 HG12 ILE A 938      44.750  43.820  37.360  1.00  0.00           H
ATOM   4583  CD  ILE A 938      46.180  42.350  36.550  1.00  0.00           C
ATOM   4584  HD1 ILE A 938      46.200  41.310  36.140  1.00  0.00           H
ATOM   4585  HD2 ILE A 938      47.030  42.490  37.250  1.00  0.00           H
ATOM   4586  HD3 ILE A 938      46.370  43.020  35.690  1.00  0.00           H
ATOM   4587  C   ILE A 938      42.790  43.090  33.700  1.00  0.00           C
ATOM   4588  O   ILE A 938      42.800  42.070  33.010  1.00  0.00           O
ATOM   4589  N   ASN A 939      41.840  43.980  33.580  1.00  0.00           N
ATOM   4590  HN  ASN A 939      41.670  44.770  34.180  1.00  0.00           H
ATOM   4591  CA  ASN A 939      40.860  43.930  32.510  1.00  0.00           C
ATOM   4592  HA  ASN A 939      40.670  42.880  32.290  1.00  0.00           H
ATOM   4593  CB  ASN A 939      39.590  44.650  32.900  1.00  0.00           C
ATOM   4594  HB1 ASN A 939      38.820  44.600  32.100  1.00  0.00           H
ATOM   4595  HB2 ASN A 939      39.720  45.730  33.140  1.00  0.00           H
ATOM   4596  CG  ASN A 939      38.790  44.070  34.120  1.00  0.00           C
ATOM   4597  OD1 ASN A 939      38.940  42.940  34.540  1.00  0.00           O
ATOM   4598  ND2 ASN A 939      37.960  44.970  34.720  1.00  0.00           N
ATOM   4599 HD21 ASN A 939      37.980  45.910  34.380  1.00  0.00           H
ATOM   4600 HD22 ASN A 939      37.560  44.670  35.580  1.00  0.00           H
ATOM   4601  C   ASN A 939      41.430  44.520  31.200  1.00  0.00           C
ATOM   4602  O   ASN A 939      41.250  45.710  30.950  1.00  0.00           O
ATOM   4603  N   ARG A 940      42.220  43.680  30.430  1.00  0.00           N
ATOM   4604  HN  ARG A 940      42.520  42.750  30.660  1.00  0.00           H
ATOM   4605  CA  ARG A 940      42.700  44.070  29.090  1.00  0.00           C
ATOM   4606  HA  ARG A 940      42.420  45.090  28.880  1.00  0.00           H
ATOM   4607  CB  ARG A 940      44.190  43.830  29.000  1.00  0.00           C
ATOM   4608  HB1 ARG A 940      44.450  44.070  27.940  1.00  0.00           H
ATOM   4609  HB2 ARG A 940      44.440  42.750  29.150  1.00  0.00           H
ATOM   4610  CG  ARG A 940      45.070  44.660  29.990  1.00  0.00           C
ATOM   4611  HG1 ARG A 940      46.070  44.190  29.940  1.00  0.00           H
ATOM   4612  HG2 ARG A 940      44.670  44.620  31.020  1.00  0.00           H
ATOM   4613  CD  ARG A 940      45.150  46.120  29.520  1.00  0.00           C
ATOM   4614  HD1 ARG A 940      45.100  46.210  28.410  1.00  0.00           H
ATOM   4615  HD2 ARG A 940      46.080  46.620  29.840  1.00  0.00           H
ATOM   4616  NE  ARG A 940      44.050  46.960  30.200  1.00  0.00           N
ATOM   4617  HE  ARG A 940      43.220  46.570  30.610  1.00  0.00           H
ATOM   4618  CZ  ARG A 940      43.700  48.230  29.920  1.00  0.00           C
ATOM   4619  NH1 ARG A 940      42.610  48.580  30.610  1.00  0.00           N
ATOM   4620 HH11 ARG A 940      42.400  48.090  31.460  1.00  0.00           H
ATOM   4621 HH12 ARG A 940      42.320  49.540  30.500  1.00  0.00           H
ATOM   4622  NH2 ARG A 940      44.420  49.010  29.170  1.00  0.00           N
ATOM   4623 HH21 ARG A 940      45.120  48.540  28.650  1.00  0.00           H
ATOM   4624 HH22 ARG A 940      43.970  49.860  28.890  1.00  0.00           H
ATOM   4625  C   ARG A 940      42.030  43.380  27.920  1.00  0.00           C
ATOM   4626  O   ARG A 940      41.870  42.160  27.980  1.00  0.00           O
ATOM   4627  N   LYS A 941      41.390  44.100  26.990  1.00  0.00           N
ATOM   4628  HN  LYS A 941      41.390  45.100  26.950  1.00  0.00           H
ATOM   4629  CA  LYS A 941      40.470  43.510  26.000  1.00  0.00           C
ATOM   4630  HA  LYS A 941      39.730  42.920  26.510  1.00  0.00           H
ATOM   4631  CB  LYS A 941      39.690  44.620  25.280  1.00  0.00           C
ATOM   4632  HB1 LYS A 941      38.980  44.940  26.070  1.00  0.00           H
ATOM   4633  HB2 LYS A 941      39.050  44.290  24.450  1.00  0.00           H
ATOM   4634  CG  LYS A 941      40.530  45.800  24.810  1.00  0.00           C
ATOM   4635  HG1 LYS A 941      41.140  45.330  24.000  1.00  0.00           H
ATOM   4636  HG2 LYS A 941      41.280  46.150  25.540  1.00  0.00           H
ATOM   4637  CD  LYS A 941      39.660  46.980  24.330  1.00  0.00           C
ATOM   4638  HD1 LYS A 941      39.240  46.730  23.320  1.00  0.00           H
ATOM   4639  HD2 LYS A 941      40.400  47.800  24.220  1.00  0.00           H
ATOM   4640  CE  LYS A 941      38.710  47.470  25.280  1.00  0.00           C
ATOM   4641  HE1 LYS A 941      39.140  47.670  26.290  1.00  0.00           H
ATOM   4642  HE2 LYS A 941      38.000  46.630  25.460  1.00  0.00           H
ATOM   4643  NZ  LYS A 941      37.960  48.660  24.820  1.00  0.00           N
ATOM   4644  HZ1 LYS A 941      37.570  48.440  23.880  1.00  0.00           H
ATOM   4645  HZ2 LYS A 941      38.620  49.440  24.750  1.00  0.00           H
ATOM   4646  HZ3 LYS A 941      37.260  49.020  25.510  1.00  0.00           H
ATOM   4647  C   LYS A 941      41.180  42.570  25.020  1.00  0.00           C
ATOM   4648  O   LYS A 941      40.680  41.530  24.490  1.00  0.00           O
ATOM   4649  N   GLU A 942      42.460  42.870  24.700  1.00  0.00           N
ATOM   4650  HN  GLU A 942      42.840  43.720  25.040  1.00  0.00           H
ATOM   4651  CA  GLU A 942      43.310  42.060  23.790  1.00  0.00           C
ATOM   4652  HA  GLU A 942      42.800  41.850  22.860  1.00  0.00           H
ATOM   4653  CB  GLU A 942      44.530  42.820  23.360  1.00  0.00           C
ATOM   4654  HB1 GLU A 942      44.940  42.130  22.600  1.00  0.00           H
ATOM   4655  HB2 GLU A 942      45.250  42.980  24.190  1.00  0.00           H
ATOM   4656  CG  GLU A 942      44.160  44.170  22.650  1.00  0.00           C
ATOM   4657  HG1 GLU A 942      45.150  44.540  22.320  1.00  0.00           H
ATOM   4658  HG2 GLU A 942      43.650  44.900  23.320  1.00  0.00           H
ATOM   4659  CD  GLU A 942      43.300  44.060  21.440  1.00  0.00           C
ATOM   4660  OE1 GLU A 942      43.660  43.350  20.460  1.00  0.00           O
ATOM   4661  OE2 GLU A 942      42.270  44.700  21.390  1.00  0.00           O
ATOM   4662  C   GLU A 942      43.680  40.730  24.330  1.00  0.00           C
ATOM   4663  O   GLU A 942      43.860  39.790  23.560  1.00  0.00           O
ATOM   4664  N   HSD A 943      44.030  40.620  25.660  1.00  0.00           N
ATOM   4665  HN  HSD A 943      43.880  41.450  26.180  1.00  0.00           H
ATOM   4666  CA  HSD A 943      44.350  39.380  26.360  1.00  0.00           C
ATOM   4667  HA  HSD A 943      44.950  38.760  25.720  1.00  0.00           H
ATOM   4668  CB  HSD A 943      45.130  39.700  27.680  1.00  0.00           C
ATOM   4669  HB1 HSD A 943      45.820  38.890  28.010  1.00  0.00           H
ATOM   4670  HB2 HSD A 943      44.510  40.030  28.540  1.00  0.00           H
ATOM   4671  ND1 HSD A 943      46.660  41.460  28.610  1.00  0.00           N
ATOM   4672  HD1 HSD A 943      46.300  41.460  29.540  1.00  0.00           H
ATOM   4673  CG  HSD A 943      46.270  40.690  27.550  1.00  0.00           C
ATOM   4674  CE1 HSD A 943      47.580  42.340  28.180  1.00  0.00           C
ATOM   4675  HE1 HSD A 943      48.130  42.990  28.850  1.00  0.00           H
ATOM   4676  NE2 HSD A 943      47.780  42.200  26.860  1.00  0.00           N
ATOM   4677  CD2 HSD A 943      46.930  41.180  26.470  1.00  0.00           C
ATOM   4678  HD2 HSD A 943      46.780  41.040  25.400  1.00  0.00           H
ATOM   4679  C   HSD A 943      43.040  38.600  26.650  1.00  0.00           C
ATOM   4680  O   HSD A 943      42.100  38.970  27.410  1.00  0.00           O
ATOM   4681  N   LYS A 944      42.880  37.580  25.790  1.00  0.00           N
ATOM   4682  HN  LYS A 944      43.620  37.440  25.140  1.00  0.00           H
ATOM   4683  CA  LYS A 944      41.740  36.670  25.680  1.00  0.00           C
ATOM   4684  HA  LYS A 944      40.940  37.410  25.640  1.00  0.00           H
ATOM   4685  CB  LYS A 944      41.710  35.900  24.270  1.00  0.00           C
ATOM   4686  HB1 LYS A 944      40.830  35.250  24.400  1.00  0.00           H
ATOM   4687  HB2 LYS A 944      42.520  35.150  24.140  1.00  0.00           H
ATOM   4688  CG  LYS A 944      41.720  36.840  23.060  1.00  0.00           C
ATOM   4689  HG1 LYS A 944      41.680  36.110  22.230  1.00  0.00           H
ATOM   4690  HG2 LYS A 944      42.700  37.340  22.920  1.00  0.00           H
ATOM   4691  CD  LYS A 944      40.560  37.840  22.970  1.00  0.00           C
ATOM   4692  HD1 LYS A 944      40.440  38.350  23.960  1.00  0.00           H
ATOM   4693  HD2 LYS A 944      39.680  37.190  22.780  1.00  0.00           H
ATOM   4694  CE  LYS A 944      40.730  38.940  21.980  1.00  0.00           C
ATOM   4695  HE1 LYS A 944      40.440  38.580  20.980  1.00  0.00           H
ATOM   4696  HE2 LYS A 944      41.730  39.410  22.010  1.00  0.00           H
ATOM   4697  NZ  LYS A 944      39.770  40.040  22.270  1.00  0.00           N
ATOM   4698  HZ1 LYS A 944      38.860  39.620  22.030  1.00  0.00           H
ATOM   4699  HZ2 LYS A 944      40.050  40.800  21.620  1.00  0.00           H
ATOM   4700  HZ3 LYS A 944      39.890  40.420  23.230  1.00  0.00           H
ATOM   4701  C   LYS A 944      41.390  35.830  26.890  1.00  0.00           C
ATOM   4702  O   LYS A 944      42.310  35.160  27.370  1.00  0.00           O
ATOM   4703  N   LEU A 945      40.090  35.790  27.310  1.00  0.00           N
ATOM   4704  HN  LEU A 945      39.450  36.490  26.980  1.00  0.00           H
ATOM   4705  CA  LEU A 945      39.640  35.030  28.460  1.00  0.00           C
ATOM   4706  HA  LEU A 945      40.510  34.580  28.920  1.00  0.00           H
ATOM   4707  CB  LEU A 945      38.790  35.850  29.430  1.00  0.00           C
ATOM   4708  HB1 LEU A 945      38.600  35.210  30.310  1.00  0.00           H
ATOM   4709  HB2 LEU A 945      37.830  36.160  28.960  1.00  0.00           H
ATOM   4710  CG  LEU A 945      39.450  37.180  29.860  1.00  0.00           C
ATOM   4711  HG  LEU A 945      39.620  37.800  28.950  1.00  0.00           H
ATOM   4712  CD1 LEU A 945      38.440  38.030  30.700  1.00  0.00           C
ATOM   4713 HD11 LEU A 945      38.820  38.980  31.120  1.00  0.00           H
ATOM   4714 HD12 LEU A 945      38.180  37.550  31.670  1.00  0.00           H
ATOM   4715 HD13 LEU A 945      37.520  38.240  30.130  1.00  0.00           H
ATOM   4716  CD2 LEU A 945      40.660  36.940  30.700  1.00  0.00           C
ATOM   4717 HD21 LEU A 945      41.370  36.410  30.030  1.00  0.00           H
ATOM   4718 HD22 LEU A 945      40.370  36.370  31.600  1.00  0.00           H
ATOM   4719 HD23 LEU A 945      41.140  37.890  31.030  1.00  0.00           H
ATOM   4720  C   LEU A 945      38.840  33.830  27.940  1.00  0.00           C
ATOM   4721  O   LEU A 945      37.720  33.990  27.520  1.00  0.00           O
ATOM   4722  N   LYS A 946      39.320  32.560  28.120  1.00  0.00           N
ATOM   4723  HN  LYS A 946      40.190  32.510  28.610  1.00  0.00           H
ATOM   4724  CA  LYS A 946      38.650  31.330  27.870  1.00  0.00           C
ATOM   4725  HA  LYS A 946      37.970  31.520  27.050  1.00  0.00           H
ATOM   4726  CB  LYS A 946      39.600  30.150  27.500  1.00  0.00           C
ATOM   4727  HB1 LYS A 946      40.120  30.500  26.580  1.00  0.00           H
ATOM   4728  HB2 LYS A 946      38.920  29.320  27.250  1.00  0.00           H
ATOM   4729  CG  LYS A 946      40.580  29.660  28.510  1.00  0.00           C
ATOM   4730  HG1 LYS A 946      40.010  29.400  29.430  1.00  0.00           H
ATOM   4731  HG2 LYS A 946      41.280  30.490  28.740  1.00  0.00           H
ATOM   4732  CD  LYS A 946      41.430  28.500  28.160  1.00  0.00           C
ATOM   4733  HD1 LYS A 946      41.950  28.710  27.200  1.00  0.00           H
ATOM   4734  HD2 LYS A 946      40.860  27.550  28.050  1.00  0.00           H
ATOM   4735  CE  LYS A 946      42.510  28.140  29.180  1.00  0.00           C
ATOM   4736  HE1 LYS A 946      42.020  27.810  30.120  1.00  0.00           H
ATOM   4737  HE2 LYS A 946      43.240  28.950  29.370  1.00  0.00           H
ATOM   4738  NZ  LYS A 946      43.420  27.020  28.800  1.00  0.00           N
ATOM   4739  HZ1 LYS A 946      43.750  27.210  27.840  1.00  0.00           H
ATOM   4740  HZ2 LYS A 946      42.840  26.170  28.670  1.00  0.00           H
ATOM   4741  HZ3 LYS A 946      44.160  26.860  29.510  1.00  0.00           H
ATOM   4742  C   LYS A 946      37.690  30.960  29.010  1.00  0.00           C
ATOM   4743  O   LYS A 946      36.610  30.360  28.900  1.00  0.00           O
ATOM   4744  N   LYS A 947      38.020  31.420  30.260  1.00  0.00           N
ATOM   4745  HN  LYS A 947      38.870  31.930  30.360  1.00  0.00           H
ATOM   4746  CA  LYS A 947      37.190  31.160  31.380  1.00  0.00           C
ATOM   4747  HA  LYS A 947      36.420  30.400  31.250  1.00  0.00           H
ATOM   4748  CB  LYS A 947      37.940  30.730  32.710  1.00  0.00           C
ATOM   4749  HB1 LYS A 947      37.160  30.560  33.490  1.00  0.00           H
ATOM   4750  HB2 LYS A 947      38.580  31.570  33.070  1.00  0.00           H
ATOM   4751  CG  LYS A 947      38.880  29.480  32.530  1.00  0.00           C
ATOM   4752  HG1 LYS A 947      39.470  29.450  33.460  1.00  0.00           H
ATOM   4753  HG2 LYS A 947      39.580  29.650  31.690  1.00  0.00           H
ATOM   4754  CD  LYS A 947      38.190  28.070  32.280  1.00  0.00           C
ATOM   4755  HD1 LYS A 947      37.700  28.320  31.310  1.00  0.00           H
ATOM   4756  HD2 LYS A 947      37.470  27.740  33.050  1.00  0.00           H
ATOM   4757  CE  LYS A 947      39.050  26.810  32.120  1.00  0.00           C
ATOM   4758  HE1 LYS A 947      39.660  26.940  31.210  1.00  0.00           H
ATOM   4759  HE2 LYS A 947      38.460  25.860  32.060  1.00  0.00           H
ATOM   4760  NZ  LYS A 947      40.060  26.670  33.190  1.00  0.00           N
ATOM   4761  HZ1 LYS A 947      40.750  27.440  33.100  1.00  0.00           H
ATOM   4762  HZ2 LYS A 947      40.530  25.740  33.190  1.00  0.00           H
ATOM   4763  HZ3 LYS A 947      39.490  26.740  34.060  1.00  0.00           H
ATOM   4764  C   LYS A 947      36.420  32.480  31.740  1.00  0.00           C
ATOM   4765  O   LYS A 947      35.160  32.480  31.930  1.00  0.00           O
ATOM   4766  N   GLY A 948      37.120  33.710  31.790  1.00  0.00           N
ATOM   4767  HN  GLY A 948      38.110  33.710  31.630  1.00  0.00           H
ATOM   4768  CA  GLY A 948      36.600  35.040  32.160  1.00  0.00           C
ATOM   4769  HA1 GLY A 948      36.010  35.380  31.310  1.00  0.00           H
ATOM   4770  HA2 GLY A 948      37.520  35.610  32.270  1.00  0.00           H
ATOM   4771  C   GLY A 948      35.720  35.140  33.350  1.00  0.00           C
ATOM   4772  O   GLY A 948      35.650  34.250  34.190  1.00  0.00           O
ATOM   4773  N   ALA A 949      35.060  36.330  33.470  1.00  0.00           N
ATOM   4774  HN  ALA A 949      35.190  37.020  32.780  1.00  0.00           H
ATOM   4775  CA  ALA A 949      34.240  36.680  34.640  1.00  0.00           C
ATOM   4776  HA  ALA A 949      33.570  35.860  34.860  1.00  0.00           H
ATOM   4777  CB  ALA A 949      35.120  36.850  35.880  1.00  0.00           C
ATOM   4778  HB1 ALA A 949      35.770  35.970  36.080  1.00  0.00           H
ATOM   4779  HB2 ALA A 949      34.450  37.090  36.740  1.00  0.00           H
ATOM   4780  HB3 ALA A 949      35.740  37.740  35.670  1.00  0.00           H
ATOM   4781  C   ALA A 949      33.460  37.910  34.340  1.00  0.00           C
ATOM   4782  O   ALA A 949      33.870  38.850  33.670  1.00  0.00           O
ATOM   4783  N   GLY A 950      32.110  38.010  34.680  1.00  0.00           N
ATOM   4784  HN  GLY A 950      31.620  37.210  35.000  1.00  0.00           H
ATOM   4785  CA  GLY A 950      31.240  39.140  34.710  1.00  0.00           C
ATOM   4786  HA1 GLY A 950      30.430  38.810  35.350  1.00  0.00           H
ATOM   4787  HA2 GLY A 950      30.950  39.190  33.680  1.00  0.00           H
ATOM   4788  C   GLY A 950      31.830  40.460  35.200  1.00  0.00           C
ATOM   4789  O   GLY A 950      32.590  40.490  36.170  1.00  0.00           O
ATOM   4790  N   TYR A 951      31.460  41.600  34.530  1.00  0.00           N
ATOM   4791  HN  TYR A 951      30.690  41.600  33.890  1.00  0.00           H
ATOM   4792  CA  TYR A 951      32.150  42.880  34.750  1.00  0.00           C
ATOM   4793  HA  TYR A 951      33.170  42.750  34.440  1.00  0.00           H
ATOM   4794  CB  TYR A 951      31.480  43.930  33.820  1.00  0.00           C
ATOM   4795  HB1 TYR A 951      30.420  43.930  34.130  1.00  0.00           H
ATOM   4796  HB2 TYR A 951      31.540  43.380  32.850  1.00  0.00           H
ATOM   4797  CG  TYR A 951      32.160  45.280  33.680  1.00  0.00           C
ATOM   4798  CD1 TYR A 951      31.400  46.440  33.710  1.00  0.00           C
ATOM   4799  HD1 TYR A 951      30.320  46.450  33.720  1.00  0.00           H
ATOM   4800  CE1 TYR A 951      32.010  47.630  33.190  1.00  0.00           C
ATOM   4801  HE1 TYR A 951      31.340  48.460  32.990  1.00  0.00           H
ATOM   4802  CZ  TYR A 951      33.390  47.620  32.940  1.00  0.00           C
ATOM   4803  OH  TYR A 951      34.040  48.780  32.580  1.00  0.00           O
ATOM   4804  HH  TYR A 951      33.520  49.570  32.690  1.00  0.00           H
ATOM   4805  CD2 TYR A 951      33.520  45.250  33.370  1.00  0.00           C
ATOM   4806  HD2 TYR A 951      34.090  44.340  33.270  1.00  0.00           H
ATOM   4807  CE2 TYR A 951      34.140  46.460  33.000  1.00  0.00           C
ATOM   4808  HE2 TYR A 951      35.120  46.380  32.540  1.00  0.00           H
ATOM   4809  C   TYR A 951      32.170  43.430  36.180  1.00  0.00           C
ATOM   4810  O   TYR A 951      33.090  44.140  36.580  1.00  0.00           O
ATOM   4811  N   HSD A 952      31.110  43.100  36.910  1.00  0.00           N
ATOM   4812  HN  HSD A 952      30.280  42.720  36.510  1.00  0.00           H
ATOM   4813  CA  HSD A 952      30.990  43.560  38.250  1.00  0.00           C
ATOM   4814  HA  HSD A 952      31.910  44.050  38.540  1.00  0.00           H
ATOM   4815  CB  HSD A 952      29.650  44.290  38.570  1.00  0.00           C
ATOM   4816  HB1 HSD A 952      29.640  45.130  37.840  1.00  0.00           H
ATOM   4817  HB2 HSD A 952      29.620  44.680  39.610  1.00  0.00           H
ATOM   4818  ND1 HSD A 952      27.690  43.760  37.100  1.00  0.00           N
ATOM   4819  HD1 HSD A 952      27.870  44.600  36.590  1.00  0.00           H
ATOM   4820  CG  HSD A 952      28.410  43.430  38.260  1.00  0.00           C
ATOM   4821  CE1 HSD A 952      26.580  42.950  37.080  1.00  0.00           C
ATOM   4822  HE1 HSD A 952      25.920  43.030  36.210  1.00  0.00           H
ATOM   4823  NE2 HSD A 952      26.590  42.140  38.100  1.00  0.00           N
ATOM   4824  CD2 HSD A 952      27.710  42.440  38.870  1.00  0.00           C
ATOM   4825  HD2 HSD A 952      27.840  41.790  39.720  1.00  0.00           H
ATOM   4826  C   HSD A 952      31.150  42.460  39.200  1.00  0.00           C
ATOM   4827  O   HSD A 952      31.100  42.700  40.410  1.00  0.00           O
ATOM   4828  N   LEU A 953      31.340  41.210  38.760  1.00  0.00           N
ATOM   4829  HN  LEU A 953      31.450  40.920  37.810  1.00  0.00           H
ATOM   4830  CA  LEU A 953      31.310  40.110  39.720  1.00  0.00           C
ATOM   4831  HA  LEU A 953      30.350  40.170  40.200  1.00  0.00           H
ATOM   4832  CB  LEU A 953      31.220  38.790  38.950  1.00  0.00           C
ATOM   4833  HB1 LEU A 953      32.250  38.680  38.550  1.00  0.00           H
ATOM   4834  HB2 LEU A 953      30.440  38.750  38.160  1.00  0.00           H
ATOM   4835  CG  LEU A 953      30.910  37.460  39.830  1.00  0.00           C
ATOM   4836  HG  LEU A 953      31.720  37.330  40.580  1.00  0.00           H
ATOM   4837  CD1 LEU A 953      29.580  37.560  40.650  1.00  0.00           C
ATOM   4838 HD11 LEU A 953      29.640  38.410  41.350  1.00  0.00           H
ATOM   4839 HD12 LEU A 953      29.590  36.640  41.280  1.00  0.00           H
ATOM   4840 HD13 LEU A 953      28.690  37.600  39.970  1.00  0.00           H
ATOM   4841  CD2 LEU A 953      30.770  36.250  38.890  1.00  0.00           C
ATOM   4842 HD21 LEU A 953      31.680  36.110  38.260  1.00  0.00           H
ATOM   4843 HD22 LEU A 953      29.860  36.270  38.270  1.00  0.00           H
ATOM   4844 HD23 LEU A 953      30.720  35.300  39.480  1.00  0.00           H
ATOM   4845  C   LEU A 953      32.420  40.080  40.780  1.00  0.00           C
ATOM   4846  O   LEU A 953      32.240  39.610  41.920  1.00  0.00           O
ATOM   4847  N   ASP A 954      33.580  40.660  40.480  1.00  0.00           N
ATOM   4848  HN  ASP A 954      33.690  40.990  39.550  1.00  0.00           H
ATOM   4849  CA  ASP A 954      34.610  40.870  41.490  1.00  0.00           C
ATOM   4850  HA  ASP A 954      34.950  39.850  41.670  1.00  0.00           H
ATOM   4851  CB  ASP A 954      35.790  41.610  40.800  1.00  0.00           C
ATOM   4852  HB1 ASP A 954      36.110  40.790  40.130  1.00  0.00           H
ATOM   4853  HB2 ASP A 954      36.650  41.900  41.420  1.00  0.00           H
ATOM   4854  CG  ASP A 954      35.500  42.790  39.890  1.00  0.00           C
ATOM   4855  OD1 ASP A 954      34.470  43.460  39.810  1.00  0.00           O
ATOM   4856  OD2 ASP A 954      36.610  43.180  39.230  1.00  0.00           O
ATOM   4857  HD2 ASP A 954      36.450  43.810  38.530  1.00  0.00           H
ATOM   4858  C   ASP A 954      34.220  41.690  42.770  1.00  0.00           C
ATOM   4859  O   ASP A 954      34.260  41.230  43.920  1.00  0.00           O
ATOM   4860  N   LEU A 955      33.710  42.940  42.500  1.00  0.00           N
ATOM   4861  HN  LEU A 955      33.780  43.320  41.590  1.00  0.00           H
ATOM   4862  CA  LEU A 955      33.250  43.910  43.460  1.00  0.00           C
ATOM   4863  HA  LEU A 955      34.100  44.140  44.080  1.00  0.00           H
ATOM   4864  CB  LEU A 955      32.890  45.220  42.810  1.00  0.00           C
ATOM   4865  HB1 LEU A 955      32.100  44.900  42.090  1.00  0.00           H
ATOM   4866  HB2 LEU A 955      33.680  45.620  42.150  1.00  0.00           H
ATOM   4867  CG  LEU A 955      32.160  46.360  43.630  1.00  0.00           C
ATOM   4868  HG  LEU A 955      31.300  45.950  44.190  1.00  0.00           H
ATOM   4869  CD1 LEU A 955      33.070  47.060  44.680  1.00  0.00           C
ATOM   4870 HD11 LEU A 955      32.530  47.770  45.340  1.00  0.00           H
ATOM   4871 HD12 LEU A 955      33.960  47.470  44.150  1.00  0.00           H
ATOM   4872 HD13 LEU A 955      33.370  46.260  45.380  1.00  0.00           H
ATOM   4873  CD2 LEU A 955      31.710  47.530  42.750  1.00  0.00           C
ATOM   4874 HD21 LEU A 955      32.560  47.690  42.060  1.00  0.00           H
ATOM   4875 HD22 LEU A 955      31.600  48.430  43.390  1.00  0.00           H
ATOM   4876 HD23 LEU A 955      30.820  47.280  42.130  1.00  0.00           H
ATOM   4877  C   LEU A 955      32.060  43.360  44.290  1.00  0.00           C
ATOM   4878  O   LEU A 955      32.070  43.530  45.490  1.00  0.00           O
ATOM   4879  N   LEU A 956      31.080  42.700  43.610  1.00  0.00           N
ATOM   4880  HN  LEU A 956      31.090  42.610  42.620  1.00  0.00           H
ATOM   4881  CA  LEU A 956      30.040  42.050  44.350  1.00  0.00           C
ATOM   4882  HA  LEU A 956      29.470  42.780  44.910  1.00  0.00           H
ATOM   4883  CB  LEU A 956      29.050  41.460  43.320  1.00  0.00           C
ATOM   4884  HB1 LEU A 956      29.570  40.700  42.670  1.00  0.00           H
ATOM   4885  HB2 LEU A 956      28.730  42.270  42.640  1.00  0.00           H
ATOM   4886  CG  LEU A 956      27.790  40.770  43.800  1.00  0.00           C
ATOM   4887  HG  LEU A 956      28.090  39.900  44.440  1.00  0.00           H
ATOM   4888  CD1 LEU A 956      26.970  41.740  44.680  1.00  0.00           C
ATOM   4889 HD11 LEU A 956      26.510  42.540  44.070  1.00  0.00           H
ATOM   4890 HD12 LEU A 956      27.620  42.150  45.480  1.00  0.00           H
ATOM   4891 HD13 LEU A 956      26.130  41.280  45.240  1.00  0.00           H
ATOM   4892  CD2 LEU A 956      26.970  40.300  42.640  1.00  0.00           C
ATOM   4893 HD21 LEU A 956      26.810  40.910  41.730  1.00  0.00           H
ATOM   4894 HD22 LEU A 956      26.000  39.860  42.940  1.00  0.00           H
ATOM   4895 HD23 LEU A 956      27.520  39.410  42.260  1.00  0.00           H
ATOM   4896  C   LEU A 956      30.520  40.940  45.210  1.00  0.00           C
ATOM   4897  O   LEU A 956      30.170  40.740  46.380  1.00  0.00           O
ATOM   4898  N   MET A 957      31.430  40.100  44.620  1.00  0.00           N
ATOM   4899  HN  MET A 957      31.730  40.180  43.670  1.00  0.00           H
ATOM   4900  CA  MET A 957      31.820  38.900  45.270  1.00  0.00           C
ATOM   4901  HA  MET A 957      30.920  38.430  45.640  1.00  0.00           H
ATOM   4902  CB  MET A 957      32.510  37.930  44.270  1.00  0.00           C
ATOM   4903  HB1 MET A 957      33.430  38.480  43.950  1.00  0.00           H
ATOM   4904  HB2 MET A 957      31.840  37.900  43.390  1.00  0.00           H
ATOM   4905  CG  MET A 957      32.950  36.590  44.850  1.00  0.00           C
ATOM   4906  HG1 MET A 957      33.810  36.670  45.550  1.00  0.00           H
ATOM   4907  HG2 MET A 957      33.370  35.910  44.080  1.00  0.00           H
ATOM   4908  SD  MET A 957      31.570  35.810  45.740  1.00  0.00           S
ATOM   4909  CE  MET A 957      30.350  35.620  44.420  1.00  0.00           C
ATOM   4910  HE1 MET A 957      29.910  34.610  44.500  1.00  0.00           H
ATOM   4911  HE2 MET A 957      30.870  35.540  43.440  1.00  0.00           H
ATOM   4912  HE3 MET A 957      29.520  36.360  44.440  1.00  0.00           H
ATOM   4913  C   MET A 957      32.640  39.230  46.470  1.00  0.00           C
ATOM   4914  O   MET A 957      32.520  38.710  47.580  1.00  0.00           O
ATOM   4915  N   VAL A 958      33.570  40.270  46.380  1.00  0.00           N
ATOM   4916  HN  VAL A 958      33.590  40.810  45.540  1.00  0.00           H
ATOM   4917  CA  VAL A 958      34.270  40.790  47.560  1.00  0.00           C
ATOM   4918  HA  VAL A 958      34.640  39.880  48.030  1.00  0.00           H
ATOM   4919  CB  VAL A 958      35.490  41.520  47.190  1.00  0.00           C
ATOM   4920  HB  VAL A 958      35.960  40.910  46.390  1.00  0.00           H
ATOM   4921  CG1 VAL A 958      35.130  42.900  46.680  1.00  0.00           C
ATOM   4922 HG11 VAL A 958      35.950  43.350  46.070  1.00  0.00           H
ATOM   4923 HG12 VAL A 958      34.850  43.660  47.430  1.00  0.00           H
ATOM   4924 HG13 VAL A 958      34.370  42.750  45.880  1.00  0.00           H
ATOM   4925  CG2 VAL A 958      36.620  41.640  48.260  1.00  0.00           C
ATOM   4926 HG21 VAL A 958      37.420  42.390  48.200  1.00  0.00           H
ATOM   4927 HG22 VAL A 958      37.200  40.690  48.360  1.00  0.00           H
ATOM   4928 HG23 VAL A 958      36.130  41.780  49.240  1.00  0.00           H
ATOM   4929  C   VAL A 958      33.480  41.460  48.650  1.00  0.00           C
ATOM   4930  O   VAL A 958      33.580  41.250  49.830  1.00  0.00           O
ATOM   4931  N   GLY A 959      32.420  42.250  48.300  1.00  0.00           N
ATOM   4932  HN  GLY A 959      32.290  42.360  47.310  1.00  0.00           H
ATOM   4933  CA  GLY A 959      31.580  43.040  49.230  1.00  0.00           C
ATOM   4934  HA1 GLY A 959      30.950  43.590  48.540  1.00  0.00           H
ATOM   4935  HA2 GLY A 959      32.200  43.480  49.990  1.00  0.00           H
ATOM   4936  C   GLY A 959      30.780  42.090  50.150  1.00  0.00           C
ATOM   4937  O   GLY A 959      30.680  42.410  51.320  1.00  0.00           O
ATOM   4938  N   VAL A 960      30.270  40.930  49.720  1.00  0.00           N
ATOM   4939  HN  VAL A 960      30.410  40.670  48.760  1.00  0.00           H
ATOM   4940  CA  VAL A 960      29.750  39.760  50.490  1.00  0.00           C
ATOM   4941  HA  VAL A 960      28.870  40.080  51.020  1.00  0.00           H
ATOM   4942  CB  VAL A 960      29.400  38.510  49.520  1.00  0.00           C
ATOM   4943  HB  VAL A 960      30.270  38.370  48.840  1.00  0.00           H
ATOM   4944  CG1 VAL A 960      29.050  37.230  50.350  1.00  0.00           C
ATOM   4945 HG11 VAL A 960      28.750  37.370  51.400  1.00  0.00           H
ATOM   4946 HG12 VAL A 960      30.000  36.670  50.510  1.00  0.00           H
ATOM   4947 HG13 VAL A 960      28.330  36.450  50.000  1.00  0.00           H
ATOM   4948  CG2 VAL A 960      28.110  39.000  48.840  1.00  0.00           C
ATOM   4949 HG21 VAL A 960      28.150  40.000  48.370  1.00  0.00           H
ATOM   4950 HG22 VAL A 960      27.230  39.060  49.510  1.00  0.00           H
ATOM   4951 HG23 VAL A 960      27.760  38.290  48.070  1.00  0.00           H
ATOM   4952  C   VAL A 960      30.700  39.330  51.520  1.00  0.00           C
ATOM   4953  O   VAL A 960      30.460  39.060  52.710  1.00  0.00           O
ATOM   4954  N   MET A 961      31.970  39.200  51.150  1.00  0.00           N
ATOM   4955  HN  MET A 961      32.210  39.620  50.270  1.00  0.00           H
ATOM   4956  CA  MET A 961      33.130  38.710  51.950  1.00  0.00           C
ATOM   4957  HA  MET A 961      32.760  37.820  52.430  1.00  0.00           H
ATOM   4958  CB  MET A 961      34.240  38.060  51.100  1.00  0.00           C
ATOM   4959  HB1 MET A 961      35.170  38.040  51.690  1.00  0.00           H
ATOM   4960  HB2 MET A 961      34.480  38.720  50.240  1.00  0.00           H
ATOM   4961  CG  MET A 961      33.840  36.610  50.640  1.00  0.00           C
ATOM   4962  HG1 MET A 961      34.620  36.090  50.030  1.00  0.00           H
ATOM   4963  HG2 MET A 961      33.010  36.860  49.940  1.00  0.00           H
ATOM   4964  SD  MET A 961      33.160  35.440  51.880  1.00  0.00           S
ATOM   4965  CE  MET A 961      34.740  35.140  52.680  1.00  0.00           C
ATOM   4966  HE1 MET A 961      35.130  36.090  53.090  1.00  0.00           H
ATOM   4967  HE2 MET A 961      35.470  34.770  51.920  1.00  0.00           H
ATOM   4968  HE3 MET A 961      34.760  34.490  53.580  1.00  0.00           H
ATOM   4969  C   MET A 961      33.670  39.790  52.900  1.00  0.00           C
ATOM   4970  O   MET A 961      34.100  39.410  54.010  1.00  0.00           O
ATOM   4971  N   LEU A 962      33.560  41.020  52.550  1.00  0.00           N
ATOM   4972  HN  LEU A 962      33.400  41.260  51.590  1.00  0.00           H
ATOM   4973  CA  LEU A 962      33.640  42.150  53.460  1.00  0.00           C
ATOM   4974  HA  LEU A 962      34.650  42.140  53.820  1.00  0.00           H
ATOM   4975  CB  LEU A 962      33.450  43.490  52.640  1.00  0.00           C
ATOM   4976  HB1 LEU A 962      32.410  43.840  52.440  1.00  0.00           H
ATOM   4977  HB2 LEU A 962      33.900  43.290  51.640  1.00  0.00           H
ATOM   4978  CG  LEU A 962      34.220  44.680  53.180  1.00  0.00           C
ATOM   4979  HG  LEU A 962      35.250  44.370  53.450  1.00  0.00           H
ATOM   4980  CD1 LEU A 962      34.400  45.720  52.080  1.00  0.00           C
ATOM   4981 HD11 LEU A 962      34.970  46.560  52.550  1.00  0.00           H
ATOM   4982 HD12 LEU A 962      33.390  45.950  51.670  1.00  0.00           H
ATOM   4983 HD13 LEU A 962      35.000  45.390  51.200  1.00  0.00           H
ATOM   4984  CD2 LEU A 962      33.470  45.280  54.390  1.00  0.00           C
ATOM   4985 HD21 LEU A 962      32.430  45.570  54.170  1.00  0.00           H
ATOM   4986 HD22 LEU A 962      34.030  46.170  54.780  1.00  0.00           H
ATOM   4987 HD23 LEU A 962      33.470  44.520  55.200  1.00  0.00           H
ATOM   4988  C   LEU A 962      32.670  42.000  54.630  1.00  0.00           C
ATOM   4989  O   LEU A 962      33.150  42.160  55.780  1.00  0.00           O
ATOM   4990  N   GLY A 963      31.400  41.690  54.460  1.00  0.00           N
ATOM   4991  HN  GLY A 963      31.000  41.750  53.570  1.00  0.00           H
ATOM   4992  CA  GLY A 963      30.490  41.400  55.650  1.00  0.00           C
ATOM   4993  HA1 GLY A 963      29.500  41.180  55.310  1.00  0.00           H
ATOM   4994  HA2 GLY A 963      30.600  42.270  56.270  1.00  0.00           H
ATOM   4995  C   GLY A 963      30.910  40.250  56.540  1.00  0.00           C
ATOM   4996  O   GLY A 963      30.810  40.280  57.760  1.00  0.00           O
ATOM   4997  N   VAL A 964      31.330  39.180  55.920  1.00  0.00           N
ATOM   4998  HN  VAL A 964      31.340  39.050  54.940  1.00  0.00           H
ATOM   4999  CA  VAL A 964      31.910  38.060  56.670  1.00  0.00           C
ATOM   5000  HA  VAL A 964      31.180  37.710  57.380  1.00  0.00           H
ATOM   5001  CB  VAL A 964      32.300  37.020  55.560  1.00  0.00           C
ATOM   5002  HB  VAL A 964      32.720  37.490  54.650  1.00  0.00           H
ATOM   5003  CG1 VAL A 964      33.330  36.050  56.100  1.00  0.00           C
ATOM   5004 HG11 VAL A 964      32.920  35.560  57.010  1.00  0.00           H
ATOM   5005 HG12 VAL A 964      34.250  36.610  56.380  1.00  0.00           H
ATOM   5006 HG13 VAL A 964      33.570  35.260  55.350  1.00  0.00           H
ATOM   5007  CG2 VAL A 964      31.010  36.300  55.160  1.00  0.00           C
ATOM   5008 HG21 VAL A 964      30.360  36.980  54.570  1.00  0.00           H
ATOM   5009 HG22 VAL A 964      30.370  35.810  55.930  1.00  0.00           H
ATOM   5010 HG23 VAL A 964      31.310  35.440  54.520  1.00  0.00           H
ATOM   5011  C   VAL A 964      33.060  38.520  57.480  1.00  0.00           C
ATOM   5012  O   VAL A 964      33.080  38.310  58.690  1.00  0.00           O
ATOM   5013  N   CYS A 965      34.030  39.250  56.840  1.00  0.00           N
ATOM   5014  HN  CYS A 965      33.820  39.650  55.950  1.00  0.00           H
ATOM   5015  CA  CYS A 965      35.260  39.690  57.530  1.00  0.00           C
ATOM   5016  HA  CYS A 965      35.730  38.780  57.880  1.00  0.00           H
ATOM   5017  CB  CYS A 965      36.170  40.300  56.470  1.00  0.00           C
ATOM   5018  HB1 CYS A 965      37.060  40.840  56.890  1.00  0.00           H
ATOM   5019  HB2 CYS A 965      35.610  40.960  55.770  1.00  0.00           H
ATOM   5020  SG  CYS A 965      36.880  38.980  55.410  1.00  0.00           S
ATOM   5021  HG1 CYS A 965      35.820  39.050  54.620  1.00  0.00           H
ATOM   5022  C   CYS A 965      34.930  40.570  58.770  1.00  0.00           C
ATOM   5023  O   CYS A 965      35.670  40.550  59.750  1.00  0.00           O
ATOM   5024  N   SER A 966      33.940  41.480  58.640  1.00  0.00           N
ATOM   5025  HN  SER A 966      33.400  41.530  57.810  1.00  0.00           H
ATOM   5026  CA  SER A 966      33.540  42.500  59.590  1.00  0.00           C
ATOM   5027  HA  SER A 966      34.410  43.040  59.920  1.00  0.00           H
ATOM   5028  CB  SER A 966      32.620  43.560  58.960  1.00  0.00           C
ATOM   5029  HB1 SER A 966      32.220  44.220  59.770  1.00  0.00           H
ATOM   5030  HB2 SER A 966      31.680  43.130  58.560  1.00  0.00           H
ATOM   5031  OG  SER A 966      33.350  44.280  57.880  1.00  0.00           O
ATOM   5032  HG1 SER A 966      33.390  43.670  57.130  1.00  0.00           H
ATOM   5033  C   SER A 966      32.910  41.870  60.780  1.00  0.00           C
ATOM   5034  O   SER A 966      33.160  42.290  61.920  1.00  0.00           O
ATOM   5035  N   VAL A 967      32.050  40.830  60.500  1.00  0.00           N
ATOM   5036  HN  VAL A 967      31.750  40.520  59.600  1.00  0.00           H
ATOM   5037  CA  VAL A 967      31.470  39.990  61.570  1.00  0.00           C
ATOM   5038  HA  VAL A 967      30.990  40.620  62.320  1.00  0.00           H
ATOM   5039  CB  VAL A 967      30.450  39.010  60.940  1.00  0.00           C
ATOM   5040  HB  VAL A 967      30.830  38.590  59.990  1.00  0.00           H
ATOM   5041  CG1 VAL A 967      30.070  37.800  61.870  1.00  0.00           C
ATOM   5042 HG11 VAL A 967      29.240  37.210  61.420  1.00  0.00           H
ATOM   5043 HG12 VAL A 967      29.680  38.190  62.850  1.00  0.00           H
ATOM   5044 HG13 VAL A 967      30.930  37.120  62.000  1.00  0.00           H
ATOM   5045  CG2 VAL A 967      29.280  39.910  60.570  1.00  0.00           C
ATOM   5046 HG21 VAL A 967      28.780  40.200  61.520  1.00  0.00           H
ATOM   5047 HG22 VAL A 967      28.600  39.240  60.000  1.00  0.00           H
ATOM   5048 HG23 VAL A 967      29.500  40.830  59.980  1.00  0.00           H
ATOM   5049  C   VAL A 967      32.520  39.320  62.390  1.00  0.00           C
ATOM   5050  O   VAL A 967      32.540  39.350  63.640  1.00  0.00           O
ATOM   5051  N   MET A 968      33.530  38.620  61.710  1.00  0.00           N
ATOM   5052  HN  MET A 968      33.600  38.670  60.720  1.00  0.00           H
ATOM   5053  CA  MET A 968      34.670  37.910  62.360  1.00  0.00           C
ATOM   5054  HA  MET A 968      34.300  37.350  63.200  1.00  0.00           H
ATOM   5055  CB  MET A 968      35.460  36.950  61.390  1.00  0.00           C
ATOM   5056  HB1 MET A 968      36.340  36.640  61.990  1.00  0.00           H
ATOM   5057  HB2 MET A 968      35.690  37.650  60.570  1.00  0.00           H
ATOM   5058  CG  MET A 968      34.590  35.690  60.990  1.00  0.00           C
ATOM   5059  HG1 MET A 968      35.090  35.250  60.110  1.00  0.00           H
ATOM   5060  HG2 MET A 968      33.580  36.020  60.640  1.00  0.00           H
[truncated: 6,873,249 more chars]
