# Supplementary material for: CryoEM and computational modeling structural insights into the pH regulator NBCn1
Source: Nat Commun. 2025 Nov 11;16:9932. doi: 10.1038/s41467-025-64868-z (PMC12606367; doi:10.1038/s41467-025-64868-z)
Supplement: Supplementary file 7 — Supplementary Data 5 [file 41467_2025_64868_MOESM7_ESM.zip › 100ns_z_restr_MD_NBCn1_2NaCO3/hNBCn1_IF/z-restr_hNBCn1_IF_2NaCO3_last_step_9.pdb]

REMARK    GENERATED BY TRJCONV
TITLE     Title t= 101000.00000 step= 50500000
REMARK    THIS IS A SIMULATION BOX
CRYST1   93.608   93.608  102.225  90.00  90.00  90.00 P 1           1
MODEL        1
ATOM      1  N   LEU A 585      23.680  37.450  37.490  1.00  0.00           N
ATOM      2  HT1 LEU A 585      22.780  36.940  37.600  1.00  0.00           H
ATOM      3  HT2 LEU A 585      24.230  36.870  36.830  1.00  0.00           H
ATOM      4  HT3 LEU A 585      23.380  38.360  37.090  1.00  0.00           H
ATOM      5  CA  LEU A 585      24.480  37.480  38.770  1.00  0.00           C
ATOM      6  HA  LEU A 585      25.510  37.630  38.470  1.00  0.00           H
ATOM      7  CB  LEU A 585      23.780  38.590  39.660  1.00  0.00           C
ATOM      8  HB1 LEU A 585      22.700  38.370  39.600  1.00  0.00           H
ATOM      9  HB2 LEU A 585      23.930  39.500  39.040  1.00  0.00           H
ATOM     10  CG  LEU A 585      24.340  38.810  41.070  1.00  0.00           C
ATOM     11  HG  LEU A 585      24.240  37.870  41.670  1.00  0.00           H
ATOM     12  CD1 LEU A 585      25.790  39.230  41.050  1.00  0.00           C
ATOM     13 HD11 LEU A 585      26.250  39.840  41.850  1.00  0.00           H
ATOM     14 HD12 LEU A 585      25.970  39.800  40.110  1.00  0.00           H
ATOM     15 HD13 LEU A 585      26.300  38.250  41.010  1.00  0.00           H
ATOM     16  CD2 LEU A 585      23.340  39.760  41.760  1.00  0.00           C
ATOM     17 HD21 LEU A 585      22.370  39.370  41.390  1.00  0.00           H
ATOM     18 HD22 LEU A 585      23.580  40.790  41.420  1.00  0.00           H
ATOM     19 HD23 LEU A 585      23.470  39.660  42.860  1.00  0.00           H
ATOM     20  C   LEU A 585      24.520  36.190  39.560  1.00  0.00           C
ATOM     21  O   LEU A 585      25.630  35.730  39.760  1.00  0.00           O
ATOM     22  N   ILE A 586      23.440  35.710  40.130  1.00  0.00           N
ATOM     23  HN  ILE A 586      22.590  36.220  40.010  1.00  0.00           H
ATOM     24  CA  ILE A 586      23.350  34.450  40.780  1.00  0.00           C
ATOM     25  HA  ILE A 586      24.170  34.370  41.480  1.00  0.00           H
ATOM     26  CB  ILE A 586      22.090  34.270  41.610  1.00  0.00           C
ATOM     27  HB  ILE A 586      21.160  34.510  41.040  1.00  0.00           H
ATOM     28  CG2 ILE A 586      22.000  32.820  42.110  1.00  0.00           C
ATOM     29 HG21 ILE A 586      22.940  32.570  42.650  1.00  0.00           H
ATOM     30 HG22 ILE A 586      21.710  32.170  41.270  1.00  0.00           H
ATOM     31 HG23 ILE A 586      21.230  32.670  42.890  1.00  0.00           H
ATOM     32  CG1 ILE A 586      22.030  35.330  42.810  1.00  0.00           C
ATOM     33 HG11 ILE A 586      21.120  35.210  43.430  1.00  0.00           H
ATOM     34 HG12 ILE A 586      21.860  36.280  42.270  1.00  0.00           H
ATOM     35  CD  ILE A 586      23.230  35.410  43.720  1.00  0.00           C
ATOM     36  HD1 ILE A 586      23.130  34.780  44.620  1.00  0.00           H
ATOM     37  HD2 ILE A 586      23.310  36.480  44.010  1.00  0.00           H
ATOM     38  HD3 ILE A 586      24.230  35.300  43.250  1.00  0.00           H
ATOM     39  C   ILE A 586      23.380  33.300  39.700  1.00  0.00           C
ATOM     40  O   ILE A 586      23.950  32.260  39.920  1.00  0.00           O
ATOM     41  N   LEU A 587      22.840  33.480  38.450  1.00  0.00           N
ATOM     42  HN  LEU A 587      22.420  34.300  38.090  1.00  0.00           H
ATOM     43  CA  LEU A 587      22.910  32.400  37.470  1.00  0.00           C
ATOM     44  HA  LEU A 587      22.650  31.460  37.940  1.00  0.00           H
ATOM     45  CB  LEU A 587      21.890  32.700  36.320  1.00  0.00           C
ATOM     46  HB1 LEU A 587      22.160  33.690  35.880  1.00  0.00           H
ATOM     47  HB2 LEU A 587      20.960  32.930  36.890  1.00  0.00           H
ATOM     48  CG  LEU A 587      21.730  31.610  35.290  1.00  0.00           C
ATOM     49  HG  LEU A 587      22.590  31.460  34.590  1.00  0.00           H
ATOM     50  CD1 LEU A 587      21.400  30.260  35.820  1.00  0.00           C
ATOM     51 HD11 LEU A 587      21.140  29.570  34.980  1.00  0.00           H
ATOM     52 HD12 LEU A 587      20.510  30.330  36.480  1.00  0.00           H
ATOM     53 HD13 LEU A 587      22.200  29.750  36.400  1.00  0.00           H
ATOM     54  CD2 LEU A 587      20.530  31.940  34.400  1.00  0.00           C
ATOM     55 HD21 LEU A 587      19.700  32.340  35.020  1.00  0.00           H
ATOM     56 HD22 LEU A 587      20.120  31.050  33.870  1.00  0.00           H
ATOM     57 HD23 LEU A 587      20.930  32.700  33.700  1.00  0.00           H
ATOM     58  C   LEU A 587      24.340  32.210  36.910  1.00  0.00           C
ATOM     59  O   LEU A 587      24.690  31.100  36.560  1.00  0.00           O
ATOM     60  N   ASP A 588      25.110  33.290  36.990  1.00  0.00           N
ATOM     61  HN  ASP A 588      24.700  34.200  37.130  1.00  0.00           H
ATOM     62  CA  ASP A 588      26.520  33.300  36.610  1.00  0.00           C
ATOM     63  HA  ASP A 588      26.560  33.010  35.570  1.00  0.00           H
ATOM     64  CB  ASP A 588      27.170  34.700  36.740  1.00  0.00           C
ATOM     65  HB1 ASP A 588      28.240  34.630  36.520  1.00  0.00           H
ATOM     66  HB2 ASP A 588      27.090  35.110  37.780  1.00  0.00           H
ATOM     67  CG  ASP A 588      26.500  35.700  35.830  1.00  0.00           C
ATOM     68  OD1 ASP A 588      27.040  36.150  34.790  1.00  0.00           O
ATOM     69  OD2 ASP A 588      25.340  36.030  36.150  1.00  0.00           O
ATOM     70  C   ASP A 588      27.410  32.350  37.450  1.00  0.00           C
ATOM     71  O   ASP A 588      28.260  31.670  36.820  1.00  0.00           O
ATOM     72  N   ILE A 589      27.140  32.310  38.760  1.00  0.00           N
ATOM     73  HN  ILE A 589      26.630  33.060  39.140  1.00  0.00           H
ATOM     74  CA  ILE A 589      27.740  31.400  39.700  1.00  0.00           C
ATOM     75  HA  ILE A 589      28.790  31.630  39.670  1.00  0.00           H
ATOM     76  CB  ILE A 589      27.340  31.660  41.190  1.00  0.00           C
ATOM     77  HB  ILE A 589      26.270  31.360  41.250  1.00  0.00           H
ATOM     78  CG2 ILE A 589      28.090  30.660  42.110  1.00  0.00           C
ATOM     79 HG21 ILE A 589      28.020  30.910  43.190  1.00  0.00           H
ATOM     80 HG22 ILE A 589      29.150  30.790  41.780  1.00  0.00           H
ATOM     81 HG23 ILE A 589      27.700  29.630  41.940  1.00  0.00           H
ATOM     82  CG1 ILE A 589      27.460  33.110  41.660  1.00  0.00           C
ATOM     83 HG11 ILE A 589      26.800  33.740  41.010  1.00  0.00           H
ATOM     84 HG12 ILE A 589      28.530  33.420  41.540  1.00  0.00           H
ATOM     85  CD  ILE A 589      26.930  33.340  43.050  1.00  0.00           C
ATOM     86  HD1 ILE A 589      26.760  34.380  43.380  1.00  0.00           H
ATOM     87  HD2 ILE A 589      27.500  32.730  43.790  1.00  0.00           H
ATOM     88  HD3 ILE A 589      25.870  33.030  43.010  1.00  0.00           H
ATOM     89  C   ILE A 589      27.450  29.930  39.370  1.00  0.00           C
ATOM     90  O   ILE A 589      28.270  29.080  39.370  1.00  0.00           O
ATOM     91  N   LYS A 590      26.130  29.640  39.190  1.00  0.00           N
ATOM     92  HN  LYS A 590      25.540  30.440  39.170  1.00  0.00           H
ATOM     93  CA  LYS A 590      25.600  28.370  38.780  1.00  0.00           C
ATOM     94  HA  LYS A 590      25.860  27.630  39.530  1.00  0.00           H
ATOM     95  CB  LYS A 590      24.080  28.410  38.750  1.00  0.00           C
ATOM     96  HB1 LYS A 590      23.640  27.500  38.290  1.00  0.00           H
ATOM     97  HB2 LYS A 590      23.730  29.280  38.150  1.00  0.00           H
ATOM     98  CG  LYS A 590      23.390  28.680  40.110  1.00  0.00           C
ATOM     99  HG1 LYS A 590      23.610  29.660  40.570  1.00  0.00           H
ATOM    100  HG2 LYS A 590      23.920  28.010  40.820  1.00  0.00           H
ATOM    101  CD  LYS A 590      21.840  28.370  40.160  1.00  0.00           C
ATOM    102  HD1 LYS A 590      21.530  28.450  41.230  1.00  0.00           H
ATOM    103  HD2 LYS A 590      21.670  27.330  39.810  1.00  0.00           H
ATOM    104  CE  LYS A 590      20.970  29.320  39.370  1.00  0.00           C
ATOM    105  HE1 LYS A 590      21.030  29.020  38.300  1.00  0.00           H
ATOM    106  HE2 LYS A 590      21.350  30.330  39.630  1.00  0.00           H
ATOM    107  NZ  LYS A 590      19.590  29.300  39.740  1.00  0.00           N
ATOM    108  HZ1 LYS A 590      19.470  29.200  40.770  1.00  0.00           H
ATOM    109  HZ2 LYS A 590      19.060  28.480  39.380  1.00  0.00           H
ATOM    110  HZ3 LYS A 590      19.170  30.210  39.470  1.00  0.00           H
ATOM    111  C   LYS A 590      26.160  27.940  37.460  1.00  0.00           C
ATOM    112  O   LYS A 590      26.620  26.790  37.350  1.00  0.00           O
ATOM    113  N   ARG A 591      26.280  28.890  36.430  1.00  0.00           N
ATOM    114  HN  ARG A 591      25.900  29.800  36.550  1.00  0.00           H
ATOM    115  CA  ARG A 591      26.810  28.510  35.100  1.00  0.00           C
ATOM    116  HA  ARG A 591      26.180  27.730  34.700  1.00  0.00           H
ATOM    117  CB  ARG A 591      26.760  29.720  34.100  1.00  0.00           C
ATOM    118  HB1 ARG A 591      27.520  29.540  33.310  1.00  0.00           H
ATOM    119  HB2 ARG A 591      26.980  30.660  34.640  1.00  0.00           H
ATOM    120  CG  ARG A 591      25.400  29.790  33.440  1.00  0.00           C
ATOM    121  HG1 ARG A 591      24.690  29.950  34.280  1.00  0.00           H
ATOM    122  HG2 ARG A 591      25.140  28.930  32.810  1.00  0.00           H
ATOM    123  CD  ARG A 591      25.310  31.050  32.550  1.00  0.00           C
ATOM    124  HD1 ARG A 591      26.080  31.040  31.750  1.00  0.00           H
ATOM    125  HD2 ARG A 591      25.470  31.950  33.160  1.00  0.00           H
ATOM    126  NE  ARG A 591      23.980  31.060  31.890  1.00  0.00           N
ATOM    127  HE  ARG A 591      23.540  30.170  31.750  1.00  0.00           H
ATOM    128  CZ  ARG A 591      23.460  32.040  31.180  1.00  0.00           C
ATOM    129  NH1 ARG A 591      23.890  33.300  31.150  1.00  0.00           N
ATOM    130 HH11 ARG A 591      24.780  33.600  31.490  1.00  0.00           H
ATOM    131 HH12 ARG A 591      23.370  33.880  30.520  1.00  0.00           H
ATOM    132  NH2 ARG A 591      22.430  31.700  30.430  1.00  0.00           N
ATOM    133 HH21 ARG A 591      21.860  32.280  29.840  1.00  0.00           H
ATOM    134 HH22 ARG A 591      22.230  30.720  30.440  1.00  0.00           H
ATOM    135  C   ARG A 591      28.230  28.040  35.100  1.00  0.00           C
ATOM    136  O   ARG A 591      28.560  27.030  34.440  1.00  0.00           O
ATOM    137  N   LYS A 592      29.150  28.710  35.830  1.00  0.00           N
ATOM    138  HN  LYS A 592      28.930  29.510  36.390  1.00  0.00           H
ATOM    139  CA  LYS A 592      30.510  28.250  35.910  1.00  0.00           C
ATOM    140  HA  LYS A 592      30.780  27.820  34.960  1.00  0.00           H
ATOM    141  CB  LYS A 592      31.470  29.500  36.130  1.00  0.00           C
ATOM    142  HB1 LYS A 592      32.490  29.070  35.980  1.00  0.00           H
ATOM    143  HB2 LYS A 592      31.430  29.950  37.140  1.00  0.00           H
ATOM    144  CG  LYS A 592      31.470  30.650  35.070  1.00  0.00           C
ATOM    145  HG1 LYS A 592      32.540  30.960  35.010  1.00  0.00           H
ATOM    146  HG2 LYS A 592      30.790  31.480  35.370  1.00  0.00           H
ATOM    147  CD  LYS A 592      31.060  30.250  33.620  1.00  0.00           C
ATOM    148  HD1 LYS A 592      30.000  29.910  33.680  1.00  0.00           H
ATOM    149  HD2 LYS A 592      31.710  29.430  33.220  1.00  0.00           H
ATOM    150  CE  LYS A 592      31.240  31.380  32.590  1.00  0.00           C
ATOM    151  HE1 LYS A 592      32.270  31.830  32.590  1.00  0.00           H
ATOM    152  HE2 LYS A 592      30.590  32.260  32.780  1.00  0.00           H
ATOM    153  NZ  LYS A 592      30.760  30.990  31.250  1.00  0.00           N
ATOM    154  HZ1 LYS A 592      29.860  30.460  31.270  1.00  0.00           H
ATOM    155  HZ2 LYS A 592      31.540  30.500  30.790  1.00  0.00           H
ATOM    156  HZ3 LYS A 592      30.570  31.840  30.670  1.00  0.00           H
ATOM    157  C   LYS A 592      30.800  27.240  36.960  1.00  0.00           C
ATOM    158  O   LYS A 592      31.930  26.760  37.080  1.00  0.00           O
ATOM    159  N   ALA A 593      29.860  26.860  37.830  1.00  0.00           N
ATOM    160  HN  ALA A 593      28.950  27.290  37.780  1.00  0.00           H
ATOM    161  CA  ALA A 593      30.100  25.830  38.840  1.00  0.00           C
ATOM    162  HA  ALA A 593      30.980  26.080  39.400  1.00  0.00           H
ATOM    163  CB  ALA A 593      29.030  25.900  39.920  1.00  0.00           C
ATOM    164  HB1 ALA A 593      28.900  26.860  40.480  1.00  0.00           H
ATOM    165  HB2 ALA A 593      29.260  25.160  40.710  1.00  0.00           H
ATOM    166  HB3 ALA A 593      28.040  25.830  39.410  1.00  0.00           H
ATOM    167  C   ALA A 593      30.420  24.390  38.290  1.00  0.00           C
ATOM    168  O   ALA A 593      31.300  23.770  38.870  1.00  0.00           O
ATOM    169  N   PRO A 594      29.770  23.800  37.370  1.00  0.00           N
ATOM    170  CD  PRO A 594      28.520  24.240  36.740  1.00  0.00           C
ATOM    171  HD1 PRO A 594      28.600  25.080  36.020  1.00  0.00           H
ATOM    172  HD2 PRO A 594      27.710  24.420  37.490  1.00  0.00           H
ATOM    173  CA  PRO A 594      30.380  22.590  36.840  1.00  0.00           C
ATOM    174  HA  PRO A 594      30.330  21.800  37.580  1.00  0.00           H
ATOM    175  CB  PRO A 594      29.520  22.330  35.680  1.00  0.00           C
ATOM    176  HB1 PRO A 594      29.390  21.240  35.520  1.00  0.00           H
ATOM    177  HB2 PRO A 594      29.870  22.780  34.720  1.00  0.00           H
ATOM    178  CG  PRO A 594      28.190  22.910  36.070  1.00  0.00           C
ATOM    179  HG1 PRO A 594      27.570  23.030  35.150  1.00  0.00           H
ATOM    180  HG2 PRO A 594      27.740  22.230  36.830  1.00  0.00           H
ATOM    181  C   PRO A 594      31.790  22.690  36.320  1.00  0.00           C
ATOM    182  O   PRO A 594      32.460  21.730  35.990  1.00  0.00           O
ATOM    183  N   PHE A 595      32.360  23.930  36.210  1.00  0.00           N
ATOM    184  HN  PHE A 595      31.820  24.760  36.380  1.00  0.00           H
ATOM    185  CA  PHE A 595      33.610  24.040  35.540  1.00  0.00           C
ATOM    186  HA  PHE A 595      33.930  23.270  34.860  1.00  0.00           H
ATOM    187  CB  PHE A 595      33.690  25.380  34.720  1.00  0.00           C
ATOM    188  HB1 PHE A 595      34.680  25.530  34.240  1.00  0.00           H
ATOM    189  HB2 PHE A 595      33.450  26.220  35.410  1.00  0.00           H
ATOM    190  CG  PHE A 595      32.800  25.420  33.460  1.00  0.00           C
ATOM    191  CD1 PHE A 595      32.130  24.290  32.930  1.00  0.00           C
ATOM    192  HD1 PHE A 595      32.160  23.380  33.510  1.00  0.00           H
ATOM    193  CE1 PHE A 595      31.300  24.460  31.870  1.00  0.00           C
ATOM    194  HE1 PHE A 595      30.720  23.580  31.650  1.00  0.00           H
ATOM    195  CZ  PHE A 595      31.070  25.690  31.260  1.00  0.00           C
ATOM    196  HZ  PHE A 595      30.520  25.760  30.340  1.00  0.00           H
ATOM    197  CD2 PHE A 595      32.680  26.670  32.770  1.00  0.00           C
ATOM    198  HD2 PHE A 595      33.260  27.490  33.130  1.00  0.00           H
ATOM    199  CE2 PHE A 595      31.840  26.800  31.660  1.00  0.00           C
ATOM    200  HE2 PHE A 595      31.780  27.720  31.110  1.00  0.00           H
ATOM    201  C   PHE A 595      34.740  24.120  36.610  1.00  0.00           C
ATOM    202  O   PHE A 595      35.940  24.240  36.420  1.00  0.00           O
ATOM    203  N   PHE A 596      34.420  23.980  37.880  1.00  0.00           N
ATOM    204  HN  PHE A 596      33.450  23.890  38.130  1.00  0.00           H
ATOM    205  CA  PHE A 596      35.430  23.990  39.020  1.00  0.00           C
ATOM    206  HA  PHE A 596      35.940  24.880  38.680  1.00  0.00           H
ATOM    207  CB  PHE A 596      34.710  24.370  40.410  1.00  0.00           C
ATOM    208  HB1 PHE A 596      33.700  23.920  40.420  1.00  0.00           H
ATOM    209  HB2 PHE A 596      34.700  25.470  40.590  1.00  0.00           H
ATOM    210  CG  PHE A 596      35.310  23.870  41.740  1.00  0.00           C
ATOM    211  CD1 PHE A 596      34.700  22.920  42.520  1.00  0.00           C
ATOM    212  HD1 PHE A 596      33.690  22.620  42.310  1.00  0.00           H
ATOM    213  CE1 PHE A 596      35.320  22.390  43.630  1.00  0.00           C
ATOM    214  HE1 PHE A 596      34.780  21.670  44.220  1.00  0.00           H
ATOM    215  CZ  PHE A 596      36.560  22.870  44.030  1.00  0.00           C
ATOM    216  HZ  PHE A 596      37.070  22.650  44.950  1.00  0.00           H
ATOM    217  CD2 PHE A 596      36.600  24.320  42.040  1.00  0.00           C
ATOM    218  HD2 PHE A 596      37.140  25.090  41.530  1.00  0.00           H
ATOM    219  CE2 PHE A 596      37.200  23.880  43.270  1.00  0.00           C
ATOM    220  HE2 PHE A 596      38.120  24.360  43.570  1.00  0.00           H
ATOM    221  C   PHE A 596      36.400  22.830  38.960  1.00  0.00           C
ATOM    222  O   PHE A 596      37.620  22.990  39.110  1.00  0.00           O
ATOM    223  N   LEU A 597      35.900  21.600  38.620  1.00  0.00           N
ATOM    224  HN  LEU A 597      34.910  21.530  38.610  1.00  0.00           H
ATOM    225  CA  LEU A 597      36.760  20.440  38.250  1.00  0.00           C
ATOM    226  HA  LEU A 597      37.500  20.310  39.030  1.00  0.00           H
ATOM    227  CB  LEU A 597      35.880  19.150  38.160  1.00  0.00           C
ATOM    228  HB1 LEU A 597      35.050  19.420  37.460  1.00  0.00           H
ATOM    229  HB2 LEU A 597      35.430  19.020  39.160  1.00  0.00           H
ATOM    230  CG  LEU A 597      36.520  17.830  37.670  1.00  0.00           C
ATOM    231  HG  LEU A 597      36.980  18.010  36.680  1.00  0.00           H
ATOM    232  CD1 LEU A 597      37.530  17.270  38.570  1.00  0.00           C
ATOM    233 HD11 LEU A 597      37.920  16.280  38.240  1.00  0.00           H
ATOM    234 HD12 LEU A 597      37.190  17.220  39.630  1.00  0.00           H
ATOM    235 HD13 LEU A 597      38.500  17.830  38.580  1.00  0.00           H
ATOM    236  CD2 LEU A 597      35.400  16.800  37.360  1.00  0.00           C
ATOM    237 HD21 LEU A 597      34.960  17.170  36.410  1.00  0.00           H
ATOM    238 HD22 LEU A 597      34.700  16.720  38.220  1.00  0.00           H
ATOM    239 HD23 LEU A 597      35.870  15.800  37.230  1.00  0.00           H
ATOM    240  C   LEU A 597      37.590  20.630  37.030  1.00  0.00           C
ATOM    241  O   LEU A 597      38.760  20.330  37.080  1.00  0.00           O
ATOM    242  N   SER A 598      37.040  21.240  35.940  1.00  0.00           N
ATOM    243  HN  SER A 598      36.040  21.310  35.860  1.00  0.00           H
ATOM    244  CA  SER A 598      37.800  21.580  34.740  1.00  0.00           C
ATOM    245  HA  SER A 598      38.160  20.720  34.190  1.00  0.00           H
ATOM    246  CB  SER A 598      36.910  22.320  33.800  1.00  0.00           C
ATOM    247  HB1 SER A 598      36.450  23.260  34.170  1.00  0.00           H
ATOM    248  HB2 SER A 598      36.090  21.630  33.550  1.00  0.00           H
ATOM    249  OG  SER A 598      37.550  22.690  32.530  1.00  0.00           O
ATOM    250  HG1 SER A 598      37.700  23.610  32.680  1.00  0.00           H
ATOM    251  C   SER A 598      38.980  22.510  35.060  1.00  0.00           C
ATOM    252  O   SER A 598      40.100  22.260  34.610  1.00  0.00           O
ATOM    253  N   ASP A 599      38.820  23.570  35.860  1.00  0.00           N
ATOM    254  HN  ASP A 599      37.880  23.700  36.190  1.00  0.00           H
ATOM    255  CA  ASP A 599      39.780  24.480  36.480  1.00  0.00           C
ATOM    256  HA  ASP A 599      40.380  24.820  35.650  1.00  0.00           H
ATOM    257  CB  ASP A 599      39.120  25.580  37.350  1.00  0.00           C
ATOM    258  HB1 ASP A 599      39.850  26.170  37.960  1.00  0.00           H
ATOM    259  HB2 ASP A 599      38.420  25.110  38.090  1.00  0.00           H
ATOM    260  CG  ASP A 599      38.460  26.600  36.450  1.00  0.00           C
ATOM    261  OD1 ASP A 599      38.710  26.650  35.210  1.00  0.00           O
ATOM    262  OD2 ASP A 599      37.800  27.540  36.900  1.00  0.00           O
ATOM    263  C   ASP A 599      40.780  23.780  37.330  1.00  0.00           C
ATOM    264  O   ASP A 599      41.960  24.120  37.260  1.00  0.00           O
ATOM    265  N   PHE A 600      40.370  22.750  38.180  1.00  0.00           N
ATOM    266  HN  PHE A 600      39.400  22.570  38.240  1.00  0.00           H
ATOM    267  CA  PHE A 600      41.340  22.030  38.940  1.00  0.00           C
ATOM    268  HA  PHE A 600      41.960  22.710  39.500  1.00  0.00           H
ATOM    269  CB  PHE A 600      40.590  21.000  39.810  1.00  0.00           C
ATOM    270  HB1 PHE A 600      39.920  20.360  39.180  1.00  0.00           H
ATOM    271  HB2 PHE A 600      39.820  21.400  40.510  1.00  0.00           H
ATOM    272  CG  PHE A 600      41.550  20.160  40.680  1.00  0.00           C
ATOM    273  CD1 PHE A 600      41.370  18.750  40.600  1.00  0.00           C
ATOM    274  HD1 PHE A 600      40.660  18.310  39.910  1.00  0.00           H
ATOM    275  CE1 PHE A 600      42.110  17.840  41.490  1.00  0.00           C
ATOM    276  HE1 PHE A 600      42.020  16.790  41.310  1.00  0.00           H
ATOM    277  CZ  PHE A 600      43.110  18.380  42.310  1.00  0.00           C
ATOM    278  HZ  PHE A 600      43.680  17.740  42.970  1.00  0.00           H
ATOM    279  CD2 PHE A 600      42.550  20.660  41.570  1.00  0.00           C
ATOM    280  HD2 PHE A 600      42.770  21.720  41.680  1.00  0.00           H
ATOM    281  CE2 PHE A 600      43.280  19.780  42.420  1.00  0.00           C
ATOM    282  HE2 PHE A 600      43.990  20.210  43.110  1.00  0.00           H
ATOM    283  C   PHE A 600      42.300  21.170  38.060  1.00  0.00           C
ATOM    284  O   PHE A 600      43.500  21.160  38.220  1.00  0.00           O
ATOM    285  N   LYS A 601      41.750  20.520  37.020  1.00  0.00           N
ATOM    286  HN  LYS A 601      40.770  20.520  36.910  1.00  0.00           H
ATOM    287  CA  LYS A 601      42.480  19.920  36.020  1.00  0.00           C
ATOM    288  HA  LYS A 601      43.090  19.150  36.460  1.00  0.00           H
ATOM    289  CB  LYS A 601      41.350  19.170  35.180  1.00  0.00           C
ATOM    290  HB1 LYS A 601      41.840  18.810  34.250  1.00  0.00           H
ATOM    291  HB2 LYS A 601      40.550  19.870  34.820  1.00  0.00           H
ATOM    292  CG  LYS A 601      40.700  17.960  35.860  1.00  0.00           C
ATOM    293  HG1 LYS A 601      40.130  17.310  35.170  1.00  0.00           H
ATOM    294  HG2 LYS A 601      39.950  18.310  36.600  1.00  0.00           H
ATOM    295  CD  LYS A 601      41.660  16.970  36.490  1.00  0.00           C
ATOM    296  HD1 LYS A 601      42.090  17.380  37.430  1.00  0.00           H
ATOM    297  HD2 LYS A 601      42.520  16.900  35.790  1.00  0.00           H
ATOM    298  CE  LYS A 601      41.070  15.540  36.880  1.00  0.00           C
ATOM    299  HE1 LYS A 601      40.300  15.760  37.650  1.00  0.00           H
ATOM    300  HE2 LYS A 601      41.810  14.870  37.350  1.00  0.00           H
ATOM    301  NZ  LYS A 601      40.440  14.790  35.810  1.00  0.00           N
ATOM    302  HZ1 LYS A 601      41.100  14.860  35.000  1.00  0.00           H
ATOM    303  HZ2 LYS A 601      39.500  15.110  35.540  1.00  0.00           H
ATOM    304  HZ3 LYS A 601      40.280  13.850  36.220  1.00  0.00           H
ATOM    305  C   LYS A 601      43.340  20.820  35.140  1.00  0.00           C
ATOM    306  O   LYS A 601      44.500  20.530  34.910  1.00  0.00           O
ATOM    307  N   ASP A 602      42.820  21.990  34.690  1.00  0.00           N
ATOM    308  HN  ASP A 602      41.850  22.180  34.790  1.00  0.00           H
ATOM    309  CA  ASP A 602      43.500  23.090  34.060  1.00  0.00           C
ATOM    310  HA  ASP A 602      44.100  22.660  33.270  1.00  0.00           H
ATOM    311  CB  ASP A 602      42.470  24.150  33.350  1.00  0.00           C
ATOM    312  HB1 ASP A 602      43.120  25.010  33.050  1.00  0.00           H
ATOM    313  HB2 ASP A 602      41.760  24.400  34.160  1.00  0.00           H
ATOM    314  CG  ASP A 602      41.800  23.780  32.100  1.00  0.00           C
ATOM    315  OD1 ASP A 602      40.820  24.480  31.790  1.00  0.00           O
ATOM    316  OD2 ASP A 602      42.220  22.910  31.280  1.00  0.00           O
ATOM    317  C   ASP A 602      44.580  23.750  34.840  1.00  0.00           C
ATOM    318  O   ASP A 602      45.440  24.470  34.270  1.00  0.00           O
ATOM    319  N   ALA A 603      44.670  23.440  36.180  1.00  0.00           N
ATOM    320  HN  ALA A 603      43.970  22.970  36.710  1.00  0.00           H
ATOM    321  CA  ALA A 603      45.600  24.090  37.100  1.00  0.00           C
ATOM    322  HA  ALA A 603      46.200  24.830  36.600  1.00  0.00           H
ATOM    323  CB  ALA A 603      44.980  24.730  38.350  1.00  0.00           C
ATOM    324  HB1 ALA A 603      44.230  25.490  38.100  1.00  0.00           H
ATOM    325  HB2 ALA A 603      45.760  25.190  39.000  1.00  0.00           H
ATOM    326  HB3 ALA A 603      44.400  24.000  38.950  1.00  0.00           H
ATOM    327  C   ALA A 603      46.630  23.020  37.500  1.00  0.00           C
ATOM    328  O   ALA A 603      47.450  23.260  38.360  1.00  0.00           O
ATOM    329  N   LEU A 604      46.650  21.790  36.860  1.00  0.00           N
ATOM    330  HN  LEU A 604      45.900  21.540  36.260  1.00  0.00           H
ATOM    331  CA  LEU A 604      47.540  20.720  37.220  1.00  0.00           C
ATOM    332  HA  LEU A 604      47.830  20.690  38.260  1.00  0.00           H
ATOM    333  CB  LEU A 604      46.960  19.310  36.910  1.00  0.00           C
ATOM    334  HB1 LEU A 604      47.810  18.600  37.070  1.00  0.00           H
ATOM    335  HB2 LEU A 604      46.690  19.200  35.840  1.00  0.00           H
ATOM    336  CG  LEU A 604      45.710  18.850  37.810  1.00  0.00           C
ATOM    337  HG  LEU A 604      44.870  19.500  37.460  1.00  0.00           H
ATOM    338  CD1 LEU A 604      45.430  17.410  37.450  1.00  0.00           C
ATOM    339 HD11 LEU A 604      46.280  16.880  37.940  1.00  0.00           H
ATOM    340 HD12 LEU A 604      45.310  17.200  36.380  1.00  0.00           H
ATOM    341 HD13 LEU A 604      44.530  16.990  37.950  1.00  0.00           H
ATOM    342  CD2 LEU A 604      45.920  19.040  39.320  1.00  0.00           C
ATOM    343 HD21 LEU A 604      45.200  18.380  39.840  1.00  0.00           H
ATOM    344 HD22 LEU A 604      45.690  20.090  39.590  1.00  0.00           H
ATOM    345 HD23 LEU A 604      46.960  18.740  39.570  1.00  0.00           H
ATOM    346  C   LEU A 604      48.870  20.720  36.500  1.00  0.00           C
ATOM    347  O   LEU A 604      49.310  19.720  35.920  1.00  0.00           O
ATOM    348  N   SER A 605      49.620  21.790  36.660  1.00  0.00           N
ATOM    349  HN  SER A 605      49.340  22.580  37.200  1.00  0.00           H
ATOM    350  CA  SER A 605      50.990  21.830  36.050  1.00  0.00           C
ATOM    351  HA  SER A 605      51.270  20.870  35.640  1.00  0.00           H
ATOM    352  CB  SER A 605      51.090  22.820  34.870  1.00  0.00           C
ATOM    353  HB1 SER A 605      50.440  22.430  34.060  1.00  0.00           H
ATOM    354  HB2 SER A 605      52.070  23.000  34.380  1.00  0.00           H
ATOM    355  OG  SER A 605      50.530  24.130  35.080  1.00  0.00           O
ATOM    356  HG1 SER A 605      49.600  24.090  34.830  1.00  0.00           H
ATOM    357  C   SER A 605      52.030  22.330  37.060  1.00  0.00           C
ATOM    358  O   SER A 605      51.710  22.950  38.010  1.00  0.00           O
ATOM    359  N   LEU A 606      53.270  21.950  36.800  1.00  0.00           N
ATOM    360  HN  LEU A 606      53.400  21.300  36.050  1.00  0.00           H
ATOM    361  CA  LEU A 606      54.380  22.500  37.530  1.00  0.00           C
ATOM    362  HA  LEU A 606      54.290  22.140  38.540  1.00  0.00           H
ATOM    363  CB  LEU A 606      55.710  22.020  37.060  1.00  0.00           C
ATOM    364  HB1 LEU A 606      55.790  22.150  35.960  1.00  0.00           H
ATOM    365  HB2 LEU A 606      55.680  20.910  37.180  1.00  0.00           H
ATOM    366  CG  LEU A 606      57.000  22.460  37.640  1.00  0.00           C
ATOM    367  HG  LEU A 606      57.040  23.570  37.550  1.00  0.00           H
ATOM    368  CD1 LEU A 606      57.080  22.150  39.160  1.00  0.00           C
ATOM    369 HD11 LEU A 606      58.090  22.410  39.530  1.00  0.00           H
ATOM    370 HD12 LEU A 606      56.750  21.130  39.420  1.00  0.00           H
ATOM    371 HD13 LEU A 606      56.440  22.850  39.740  1.00  0.00           H
ATOM    372  CD2 LEU A 606      58.220  21.870  36.910  1.00  0.00           C
ATOM    373 HD21 LEU A 606      58.340  20.790  37.110  1.00  0.00           H
ATOM    374 HD22 LEU A 606      59.100  22.460  37.260  1.00  0.00           H
ATOM    375 HD23 LEU A 606      58.140  22.060  35.810  1.00  0.00           H
ATOM    376  C   LEU A 606      54.440  23.990  37.460  1.00  0.00           C
ATOM    377  O   LEU A 606      54.680  24.640  38.460  1.00  0.00           O
ATOM    378  N   GLN A 607      54.210  24.680  36.310  1.00  0.00           N
ATOM    379  HN  GLN A 607      54.090  24.240  35.420  1.00  0.00           H
ATOM    380  CA  GLN A 607      53.990  26.090  36.310  1.00  0.00           C
ATOM    381  HA  GLN A 607      54.810  26.640  36.750  1.00  0.00           H
ATOM    382  CB  GLN A 607      53.550  26.600  34.900  1.00  0.00           C
ATOM    383  HB1 GLN A 607      52.810  25.890  34.460  1.00  0.00           H
ATOM    384  HB2 GLN A 607      54.480  26.470  34.290  1.00  0.00           H
ATOM    385  CG  GLN A 607      53.090  28.150  34.800  1.00  0.00           C
ATOM    386  HG1 GLN A 607      53.800  28.750  35.410  1.00  0.00           H
ATOM    387  HG2 GLN A 607      52.070  28.260  35.240  1.00  0.00           H
ATOM    388  CD  GLN A 607      52.940  28.680  33.370  1.00  0.00           C
ATOM    389  OE1 GLN A 607      52.220  28.080  32.540  1.00  0.00           O
ATOM    390  NE2 GLN A 607      53.530  29.880  33.020  1.00  0.00           N
ATOM    391 HE21 GLN A 607      53.520  30.080  32.040  1.00  0.00           H
ATOM    392 HE22 GLN A 607      54.090  30.450  33.610  1.00  0.00           H
ATOM    393  C   GLN A 607      52.900  26.560  37.300  1.00  0.00           C
ATOM    394  O   GLN A 607      53.120  27.500  38.080  1.00  0.00           O
ATOM    395  N   CYS A 608      51.730  25.880  37.290  1.00  0.00           N
ATOM    396  HN  CYS A 608      51.540  25.070  36.740  1.00  0.00           H
ATOM    397  CA  CYS A 608      50.730  26.370  38.170  1.00  0.00           C
ATOM    398  HA  CYS A 608      50.570  27.390  37.850  1.00  0.00           H
ATOM    399  CB  CYS A 608      49.340  25.820  37.870  1.00  0.00           C
ATOM    400  HB1 CYS A 608      48.650  26.120  38.680  1.00  0.00           H
ATOM    401  HB2 CYS A 608      49.530  24.720  37.860  1.00  0.00           H
ATOM    402  SG  CYS A 608      48.740  26.370  36.230  1.00  0.00           S
ATOM    403  HG1 CYS A 608      49.690  25.870  35.480  1.00  0.00           H
ATOM    404  C   CYS A 608      51.000  26.220  39.630  1.00  0.00           C
ATOM    405  O   CYS A 608      50.710  27.110  40.360  1.00  0.00           O
ATOM    406  N   LEU A 609      51.750  25.160  40.070  1.00  0.00           N
ATOM    407  HN  LEU A 609      51.970  24.470  39.380  1.00  0.00           H
ATOM    408  CA  LEU A 609      52.320  24.910  41.440  1.00  0.00           C
ATOM    409  HA  LEU A 609      51.610  25.010  42.250  1.00  0.00           H
ATOM    410  CB  LEU A 609      52.650  23.410  41.540  1.00  0.00           C
ATOM    411  HB1 LEU A 609      53.250  23.040  40.690  1.00  0.00           H
ATOM    412  HB2 LEU A 609      51.660  22.910  41.460  1.00  0.00           H
ATOM    413  CG  LEU A 609      53.520  22.900  42.750  1.00  0.00           C
ATOM    414  HG  LEU A 609      53.270  23.610  43.570  1.00  0.00           H
ATOM    415  CD1 LEU A 609      53.010  21.510  43.110  1.00  0.00           C
ATOM    416 HD11 LEU A 609      51.950  21.300  42.880  1.00  0.00           H
ATOM    417 HD12 LEU A 609      53.270  21.230  44.160  1.00  0.00           H
ATOM    418 HD13 LEU A 609      53.540  20.730  42.510  1.00  0.00           H
ATOM    419  CD2 LEU A 609      55.010  22.830  42.460  1.00  0.00           C
ATOM    420 HD21 LEU A 609      55.680  22.690  43.350  1.00  0.00           H
ATOM    421 HD22 LEU A 609      55.280  23.800  42.010  1.00  0.00           H
ATOM    422 HD23 LEU A 609      55.350  22.080  41.710  1.00  0.00           H
ATOM    423  C   LEU A 609      53.440  25.890  41.840  1.00  0.00           C
ATOM    424  O   LEU A 609      53.390  26.460  42.910  1.00  0.00           O
ATOM    425  N   ALA A 610      54.290  26.220  40.860  1.00  0.00           N
ATOM    426  HN  ALA A 610      54.290  25.640  40.060  1.00  0.00           H
ATOM    427  CA  ALA A 610      55.310  27.270  41.010  1.00  0.00           C
ATOM    428  HA  ALA A 610      55.820  27.090  41.950  1.00  0.00           H
ATOM    429  CB  ALA A 610      56.140  27.290  39.760  1.00  0.00           C
ATOM    430  HB1 ALA A 610      56.860  28.110  39.920  1.00  0.00           H
ATOM    431  HB2 ALA A 610      55.520  27.530  38.870  1.00  0.00           H
ATOM    432  HB3 ALA A 610      56.730  26.360  39.670  1.00  0.00           H
ATOM    433  C   ALA A 610      54.660  28.630  41.240  1.00  0.00           C
ATOM    434  O   ALA A 610      55.090  29.450  42.060  1.00  0.00           O
ATOM    435  N   SER A 611      53.550  28.870  40.560  1.00  0.00           N
ATOM    436  HN  SER A 611      53.190  28.140  39.960  1.00  0.00           H
ATOM    437  CA  SER A 611      52.960  30.180  40.580  1.00  0.00           C
ATOM    438  HA  SER A 611      53.730  30.930  40.570  1.00  0.00           H
ATOM    439  CB  SER A 611      51.910  30.290  39.500  1.00  0.00           C
ATOM    440  HB1 SER A 611      51.430  31.290  39.560  1.00  0.00           H
ATOM    441  HB2 SER A 611      51.220  29.420  39.590  1.00  0.00           H
ATOM    442  OG  SER A 611      52.440  30.070  38.210  1.00  0.00           O
ATOM    443  HG1 SER A 611      52.780  29.180  38.230  1.00  0.00           H
ATOM    444  C   SER A 611      52.260  30.420  41.960  1.00  0.00           C
ATOM    445  O   SER A 611      52.490  31.520  42.500  1.00  0.00           O
ATOM    446  N   ILE A 612      51.670  29.330  42.620  1.00  0.00           N
ATOM    447  HN  ILE A 612      51.640  28.430  42.220  1.00  0.00           H
ATOM    448  CA  ILE A 612      51.070  29.400  43.950  1.00  0.00           C
ATOM    449  HA  ILE A 612      50.380  30.230  43.970  1.00  0.00           H
ATOM    450  CB  ILE A 612      50.410  28.070  44.280  1.00  0.00           C
ATOM    451  HB  ILE A 612      51.030  27.300  43.780  1.00  0.00           H
ATOM    452  CG2 ILE A 612      50.340  27.810  45.850  1.00  0.00           C
ATOM    453 HG21 ILE A 612      49.650  28.550  46.270  1.00  0.00           H
ATOM    454 HG22 ILE A 612      51.290  27.880  46.410  1.00  0.00           H
ATOM    455 HG23 ILE A 612      49.870  26.800  45.960  1.00  0.00           H
ATOM    456  CG1 ILE A 612      49.050  28.090  43.650  1.00  0.00           C
ATOM    457 HG11 ILE A 612      49.070  28.710  42.730  1.00  0.00           H
ATOM    458 HG12 ILE A 612      48.280  28.600  44.280  1.00  0.00           H
ATOM    459  CD  ILE A 612      48.530  26.650  43.260  1.00  0.00           C
ATOM    460  HD1 ILE A 612      47.840  26.820  42.400  1.00  0.00           H
ATOM    461  HD2 ILE A 612      47.950  26.110  44.040  1.00  0.00           H
ATOM    462  HD3 ILE A 612      49.360  26.000  42.930  1.00  0.00           H
ATOM    463  C   ILE A 612      52.230  29.750  44.940  1.00  0.00           C
ATOM    464  O   ILE A 612      52.180  30.720  45.670  1.00  0.00           O
ATOM    465  N   LEU A 613      53.390  29.100  44.860  1.00  0.00           N
ATOM    466  HN  LEU A 613      53.390  28.270  44.310  1.00  0.00           H
ATOM    467  CA  LEU A 613      54.540  29.270  45.750  1.00  0.00           C
ATOM    468  HA  LEU A 613      54.200  29.200  46.770  1.00  0.00           H
ATOM    469  CB  LEU A 613      55.630  28.200  45.380  1.00  0.00           C
ATOM    470  HB1 LEU A 613      56.650  28.390  45.790  1.00  0.00           H
ATOM    471  HB2 LEU A 613      55.730  28.180  44.270  1.00  0.00           H
ATOM    472  CG  LEU A 613      55.190  26.740  45.790  1.00  0.00           C
ATOM    473  HG  LEU A 613      54.270  26.550  45.190  1.00  0.00           H
ATOM    474  CD1 LEU A 613      56.220  25.690  45.240  1.00  0.00           C
ATOM    475 HD11 LEU A 613      57.250  25.780  45.640  1.00  0.00           H
ATOM    476 HD12 LEU A 613      56.350  25.800  44.140  1.00  0.00           H
ATOM    477 HD13 LEU A 613      55.920  24.640  45.450  1.00  0.00           H
ATOM    478  CD2 LEU A 613      54.920  26.480  47.250  1.00  0.00           C
ATOM    479 HD21 LEU A 613      55.830  26.700  47.840  1.00  0.00           H
ATOM    480 HD22 LEU A 613      54.610  25.440  47.440  1.00  0.00           H
ATOM    481 HD23 LEU A 613      54.090  27.100  47.700  1.00  0.00           H
ATOM    482  C   LEU A 613      55.140  30.670  45.700  1.00  0.00           C
ATOM    483  O   LEU A 613      55.450  31.230  46.750  1.00  0.00           O
ATOM    484  N   PHE A 614      55.430  31.210  44.530  1.00  0.00           N
ATOM    485  HN  PHE A 614      55.100  30.790  43.680  1.00  0.00           H
ATOM    486  CA  PHE A 614      55.830  32.640  44.410  1.00  0.00           C
ATOM    487  HA  PHE A 614      56.610  32.760  45.160  1.00  0.00           H
ATOM    488  CB  PHE A 614      56.320  32.800  43.030  1.00  0.00           C
ATOM    489  HB1 PHE A 614      55.690  32.120  42.410  1.00  0.00           H
ATOM    490  HB2 PHE A 614      57.350  32.410  42.910  1.00  0.00           H
ATOM    491  CG  PHE A 614      56.220  34.200  42.410  1.00  0.00           C
ATOM    492  CD1 PHE A 614      55.180  34.430  41.470  1.00  0.00           C
ATOM    493  HD1 PHE A 614      54.690  33.540  41.110  1.00  0.00           H
ATOM    494  CE1 PHE A 614      54.850  35.700  41.000  1.00  0.00           C
ATOM    495  HE1 PHE A 614      54.030  35.830  40.330  1.00  0.00           H
ATOM    496  CZ  PHE A 614      55.570  36.770  41.560  1.00  0.00           C
ATOM    497  HZ  PHE A 614      55.400  37.740  41.130  1.00  0.00           H
ATOM    498  CD2 PHE A 614      56.920  35.300  42.900  1.00  0.00           C
ATOM    499  HD2 PHE A 614      57.630  35.080  43.670  1.00  0.00           H
ATOM    500  CE2 PHE A 614      56.620  36.520  42.440  1.00  0.00           C
ATOM    501  HE2 PHE A 614      57.140  37.440  42.650  1.00  0.00           H
ATOM    502  C   PHE A 614      54.900  33.750  44.990  1.00  0.00           C
ATOM    503  O   PHE A 614      55.250  34.610  45.740  1.00  0.00           O
ATOM    504  N   LEU A 615      53.590  33.600  44.620  1.00  0.00           N
ATOM    505  HN  LEU A 615      53.460  32.800  44.040  1.00  0.00           H
ATOM    506  CA  LEU A 615      52.490  34.560  44.980  1.00  0.00           C
ATOM    507  HA  LEU A 615      52.740  35.570  44.750  1.00  0.00           H
ATOM    508  CB  LEU A 615      51.200  34.360  44.080  1.00  0.00           C
ATOM    509  HB1 LEU A 615      50.410  35.020  44.500  1.00  0.00           H
ATOM    510  HB2 LEU A 615      50.900  33.300  44.210  1.00  0.00           H
ATOM    511  CG  LEU A 615      51.320  34.900  42.630  1.00  0.00           C
ATOM    512  HG  LEU A 615      52.320  34.610  42.190  1.00  0.00           H
ATOM    513  CD1 LEU A 615      50.220  34.220  41.770  1.00  0.00           C
ATOM    514 HD11 LEU A 615      50.440  34.430  40.710  1.00  0.00           H
ATOM    515 HD12 LEU A 615      49.220  34.650  42.060  1.00  0.00           H
ATOM    516 HD13 LEU A 615      50.110  33.130  41.870  1.00  0.00           H
ATOM    517  CD2 LEU A 615      51.140  36.460  42.520  1.00  0.00           C
ATOM    518 HD21 LEU A 615      50.290  36.850  43.120  1.00  0.00           H
ATOM    519 HD22 LEU A 615      51.000  36.680  41.440  1.00  0.00           H
ATOM    520 HD23 LEU A 615      52.000  37.120  42.780  1.00  0.00           H
ATOM    521  C   LEU A 615      52.030  34.540  46.420  1.00  0.00           C
ATOM    522  O   LEU A 615      51.530  35.570  46.850  1.00  0.00           O
ATOM    523  N   TYR A 616      52.160  33.460  47.140  1.00  0.00           N
ATOM    524  HN  TYR A 616      52.460  32.600  46.750  1.00  0.00           H
ATOM    525  CA  TYR A 616      52.090  33.390  48.600  1.00  0.00           C
ATOM    526  HA  TYR A 616      51.130  33.820  48.870  1.00  0.00           H
ATOM    527  CB  TYR A 616      52.100  31.920  48.980  1.00  0.00           C
ATOM    528  HB1 TYR A 616      52.840  31.420  48.330  1.00  0.00           H
ATOM    529  HB2 TYR A 616      51.130  31.470  48.670  1.00  0.00           H
ATOM    530  CG  TYR A 616      52.410  31.620  50.400  1.00  0.00           C
ATOM    531  CD1 TYR A 616      53.380  30.780  50.860  1.00  0.00           C
ATOM    532  HD1 TYR A 616      54.180  30.430  50.220  1.00  0.00           H
ATOM    533  CE1 TYR A 616      53.600  30.560  52.270  1.00  0.00           C
ATOM    534  HE1 TYR A 616      54.260  29.730  52.500  1.00  0.00           H
ATOM    535  CZ  TYR A 616      52.770  31.160  53.170  1.00  0.00           C
ATOM    536  OH  TYR A 616      52.970  30.730  54.480  1.00  0.00           O
ATOM    537  HH  TYR A 616      52.130  30.880  54.900  1.00  0.00           H
ATOM    538  CD2 TYR A 616      51.550  32.160  51.350  1.00  0.00           C
ATOM    539  HD2 TYR A 616      50.750  32.800  50.990  1.00  0.00           H
ATOM    540  CE2 TYR A 616      51.740  32.050  52.730  1.00  0.00           C
ATOM    541  HE2 TYR A 616      51.160  32.520  53.520  1.00  0.00           H
ATOM    542  C   TYR A 616      53.190  34.270  49.290  1.00  0.00           C
ATOM    543  O   TYR A 616      52.800  34.990  50.160  1.00  0.00           O
ATOM    544  N   CYS A 617      54.460  34.250  48.890  1.00  0.00           N
ATOM    545  HN  CYS A 617      54.660  33.500  48.260  1.00  0.00           H
ATOM    546  CA  CYS A 617      55.530  35.100  49.350  1.00  0.00           C
ATOM    547  HA  CYS A 617      55.530  35.120  50.430  1.00  0.00           H
ATOM    548  CB  CYS A 617      56.930  34.510  48.930  1.00  0.00           C
ATOM    549  HB1 CYS A 617      57.840  35.060  49.250  1.00  0.00           H
ATOM    550  HB2 CYS A 617      56.940  34.540  47.820  1.00  0.00           H
ATOM    551  SG  CYS A 617      57.200  32.940  49.760  1.00  0.00           S
ATOM    552  HG1 CYS A 617      57.290  33.630  50.900  1.00  0.00           H
ATOM    553  C   CYS A 617      55.310  36.520  48.930  1.00  0.00           C
ATOM    554  O   CYS A 617      55.420  37.480  49.680  1.00  0.00           O
ATOM    555  N   ALA A 618      54.910  36.740  47.690  1.00  0.00           N
ATOM    556  HN  ALA A 618      54.680  35.930  47.160  1.00  0.00           H
ATOM    557  CA  ALA A 618      54.550  38.050  47.170  1.00  0.00           C
ATOM    558  HA  ALA A 618      55.270  38.740  47.580  1.00  0.00           H
ATOM    559  CB  ALA A 618      54.610  37.880  45.580  1.00  0.00           C
ATOM    560  HB1 ALA A 618      55.550  37.370  45.270  1.00  0.00           H
ATOM    561  HB2 ALA A 618      54.500  38.890  45.100  1.00  0.00           H
ATOM    562  HB3 ALA A 618      53.780  37.180  45.380  1.00  0.00           H
ATOM    563  C   ALA A 618      53.220  38.630  47.700  1.00  0.00           C
ATOM    564  O   ALA A 618      53.080  39.830  47.790  1.00  0.00           O
ATOM    565  N   CYS A 619      52.280  37.760  48.070  1.00  0.00           N
ATOM    566  HN  CYS A 619      52.330  36.830  47.750  1.00  0.00           H
ATOM    567  CA  CYS A 619      51.070  38.240  48.770  1.00  0.00           C
ATOM    568  HA  CYS A 619      50.840  39.180  48.290  1.00  0.00           H
ATOM    569  CB  CYS A 619      49.760  37.330  48.590  1.00  0.00           C
ATOM    570  HB1 CYS A 619      49.860  36.420  49.210  1.00  0.00           H
ATOM    571  HB2 CYS A 619      49.770  37.070  47.510  1.00  0.00           H
ATOM    572  SG  CYS A 619      48.200  38.200  49.170  1.00  0.00           S
ATOM    573  HG1 CYS A 619      48.270  39.150  48.230  1.00  0.00           H
ATOM    574  C   CYS A 619      51.430  38.510  50.280  1.00  0.00           C
ATOM    575  O   CYS A 619      51.280  39.630  50.750  1.00  0.00           O
ATOM    576  N   MET A 620      51.980  37.500  51.010  1.00  0.00           N
ATOM    577  HN  MET A 620      51.860  36.580  50.650  1.00  0.00           H
ATOM    578  CA  MET A 620      52.300  37.560  52.470  1.00  0.00           C
ATOM    579  HA  MET A 620      51.300  37.690  52.870  1.00  0.00           H
ATOM    580  CB  MET A 620      52.910  36.160  52.800  1.00  0.00           C
ATOM    581  HB1 MET A 620      53.830  36.110  52.170  1.00  0.00           H
ATOM    582  HB2 MET A 620      52.300  35.270  52.550  1.00  0.00           H
ATOM    583  CG  MET A 620      53.250  36.040  54.350  1.00  0.00           C
ATOM    584  HG1 MET A 620      52.310  36.320  54.860  1.00  0.00           H
ATOM    585  HG2 MET A 620      54.010  36.820  54.590  1.00  0.00           H
ATOM    586  SD  MET A 620      53.860  34.410  54.930  1.00  0.00           S
ATOM    587  CE  MET A 620      55.500  34.630  54.120  1.00  0.00           C
ATOM    588  HE1 MET A 620      55.820  33.670  53.670  1.00  0.00           H
ATOM    589  HE2 MET A 620      56.240  34.910  54.900  1.00  0.00           H
ATOM    590  HE3 MET A 620      55.510  35.420  53.340  1.00  0.00           H
ATOM    591  C   MET A 620      53.220  38.700  52.970  1.00  0.00           C
ATOM    592  O   MET A 620      52.900  39.360  53.990  1.00  0.00           O
ATOM    593  N   SER A 621      54.360  39.110  52.320  1.00  0.00           N
ATOM    594  HN  SER A 621      54.590  38.610  51.490  1.00  0.00           H
ATOM    595  CA  SER A 621      55.190  40.250  52.630  1.00  0.00           C
ATOM    596  HA  SER A 621      55.610  40.070  53.610  1.00  0.00           H
ATOM    597  CB  SER A 621      56.410  40.320  51.650  1.00  0.00           C
ATOM    598  HB1 SER A 621      56.140  40.160  50.580  1.00  0.00           H
ATOM    599  HB2 SER A 621      57.150  39.540  51.940  1.00  0.00           H
ATOM    600  OG  SER A 621      57.040  41.570  51.820  1.00  0.00           O
ATOM    601  HG1 SER A 621      56.620  42.220  51.260  1.00  0.00           H
ATOM    602  C   SER A 621      54.510  41.590  52.920  1.00  0.00           C
ATOM    603  O   SER A 621      54.610  42.130  54.020  1.00  0.00           O
ATOM    604  N   PRO A 622      53.740  42.170  51.930  1.00  0.00           N
ATOM    605  CD  PRO A 622      53.890  41.920  50.510  1.00  0.00           C
ATOM    606  HD1 PRO A 622      53.810  40.820  50.340  1.00  0.00           H
ATOM    607  HD2 PRO A 622      54.930  42.240  50.260  1.00  0.00           H
ATOM    608  CA  PRO A 622      52.560  43.020  52.210  1.00  0.00           C
ATOM    609  HA  PRO A 622      52.850  44.050  52.340  1.00  0.00           H
ATOM    610  CB  PRO A 622      51.780  42.940  50.910  1.00  0.00           C
ATOM    611  HB1 PRO A 622      51.060  43.790  50.950  1.00  0.00           H
ATOM    612  HB2 PRO A 622      51.060  42.090  50.940  1.00  0.00           H
ATOM    613  CG  PRO A 622      52.820  42.680  49.780  1.00  0.00           C
ATOM    614  HG1 PRO A 622      52.520  42.040  48.920  1.00  0.00           H
ATOM    615  HG2 PRO A 622      53.310  43.650  49.530  1.00  0.00           H
ATOM    616  C   PRO A 622      51.650  42.720  53.430  1.00  0.00           C
ATOM    617  O   PRO A 622      51.570  43.560  54.320  1.00  0.00           O
ATOM    618  N   VAL A 623      51.040  41.500  53.530  1.00  0.00           N
ATOM    619  HN  VAL A 623      51.150  40.880  52.760  1.00  0.00           H
ATOM    620  CA  VAL A 623      50.090  41.150  54.500  1.00  0.00           C
ATOM    621  HA  VAL A 623      49.320  41.900  54.530  1.00  0.00           H
ATOM    622  CB  VAL A 623      49.370  39.760  54.360  1.00  0.00           C
ATOM    623  HB  VAL A 623      50.010  38.850  54.400  1.00  0.00           H
ATOM    624  CG1 VAL A 623      48.190  39.620  55.300  1.00  0.00           C
ATOM    625 HG11 VAL A 623      47.620  38.680  55.260  1.00  0.00           H
ATOM    626 HG12 VAL A 623      47.370  40.350  55.140  1.00  0.00           H
ATOM    627 HG13 VAL A 623      48.420  39.680  56.380  1.00  0.00           H
ATOM    628  CG2 VAL A 623      48.740  39.710  52.990  1.00  0.00           C
ATOM    629 HG21 VAL A 623      48.220  38.740  52.850  1.00  0.00           H
ATOM    630 HG22 VAL A 623      49.510  39.670  52.180  1.00  0.00           H
ATOM    631 HG23 VAL A 623      48.110  40.610  52.900  1.00  0.00           H
ATOM    632  C   VAL A 623      50.620  41.270  55.940  1.00  0.00           C
ATOM    633  O   VAL A 623      49.910  41.800  56.860  1.00  0.00           O
ATOM    634  N   ILE A 624      51.810  40.800  56.240  1.00  0.00           N
ATOM    635  HN  ILE A 624      52.270  40.360  55.480  1.00  0.00           H
ATOM    636  CA  ILE A 624      52.480  40.870  57.520  1.00  0.00           C
ATOM    637  HA  ILE A 624      51.690  40.680  58.250  1.00  0.00           H
ATOM    638  CB  ILE A 624      53.580  39.850  57.760  1.00  0.00           C
ATOM    639  HB  ILE A 624      54.430  40.170  57.130  1.00  0.00           H
ATOM    640  CG2 ILE A 624      54.040  40.010  59.270  1.00  0.00           C
ATOM    641 HG21 ILE A 624      53.200  40.000  60.010  1.00  0.00           H
ATOM    642 HG22 ILE A 624      54.730  40.880  59.390  1.00  0.00           H
ATOM    643 HG23 ILE A 624      54.710  39.220  59.680  1.00  0.00           H
ATOM    644  CG1 ILE A 624      53.100  38.480  57.290  1.00  0.00           C
ATOM    645 HG11 ILE A 624      53.940  37.810  56.970  1.00  0.00           H
ATOM    646 HG12 ILE A 624      52.600  38.530  56.310  1.00  0.00           H
ATOM    647  CD  ILE A 624      52.330  37.610  58.290  1.00  0.00           C
ATOM    648  HD1 ILE A 624      52.490  36.540  58.030  1.00  0.00           H
ATOM    649  HD2 ILE A 624      51.290  37.900  58.500  1.00  0.00           H
ATOM    650  HD3 ILE A 624      52.830  37.680  59.290  1.00  0.00           H
ATOM    651  C   ILE A 624      52.970  42.260  57.750  1.00  0.00           C
ATOM    652  O   ILE A 624      52.850  42.820  58.820  1.00  0.00           O
ATOM    653  N   THR A 625      53.440  43.010  56.760  1.00  0.00           N
ATOM    654  HN  THR A 625      53.660  42.550  55.900  1.00  0.00           H
ATOM    655  CA  THR A 625      53.860  44.370  56.970  1.00  0.00           C
ATOM    656  HA  THR A 625      54.670  44.440  57.680  1.00  0.00           H
ATOM    657  CB  THR A 625      54.460  44.940  55.660  1.00  0.00           C
ATOM    658  HB  THR A 625      53.680  44.880  54.870  1.00  0.00           H
ATOM    659  OG1 THR A 625      55.610  44.240  55.320  1.00  0.00           O
ATOM    660  HG1 THR A 625      55.280  43.430  54.910  1.00  0.00           H
ATOM    661  CG2 THR A 625      54.840  46.430  55.700  1.00  0.00           C
ATOM    662 HG21 THR A 625      55.500  46.640  54.830  1.00  0.00           H
ATOM    663 HG22 THR A 625      55.660  46.430  56.450  1.00  0.00           H
ATOM    664 HG23 THR A 625      54.090  47.240  55.810  1.00  0.00           H
ATOM    665  C   THR A 625      52.740  45.350  57.360  1.00  0.00           C
ATOM    666  O   THR A 625      52.890  46.130  58.330  1.00  0.00           O
ATOM    667  N   PHE A 626      51.600  45.270  56.560  1.00  0.00           N
ATOM    668  HN  PHE A 626      51.800  44.740  55.740  1.00  0.00           H
ATOM    669  CA  PHE A 626      50.370  45.940  56.790  1.00  0.00           C
ATOM    670  HA  PHE A 626      50.540  47.000  56.890  1.00  0.00           H
ATOM    671  CB  PHE A 626      49.260  45.730  55.660  1.00  0.00           C
ATOM    672  HB1 PHE A 626      49.440  44.720  55.230  1.00  0.00           H
ATOM    673  HB2 PHE A 626      49.400  46.520  54.900  1.00  0.00           H
ATOM    674  CG  PHE A 626      47.750  45.800  55.960  1.00  0.00           C
ATOM    675  CD1 PHE A 626      47.070  44.700  56.540  1.00  0.00           C
ATOM    676  HD1 PHE A 626      47.670  43.830  56.740  1.00  0.00           H
ATOM    677  CE1 PHE A 626      45.690  44.820  56.750  1.00  0.00           C
ATOM    678  HE1 PHE A 626      45.060  43.990  57.000  1.00  0.00           H
ATOM    679  CZ  PHE A 626      45.000  46.010  56.470  1.00  0.00           C
ATOM    680  HZ  PHE A 626      43.980  46.170  56.740  1.00  0.00           H
ATOM    681  CD2 PHE A 626      47.110  46.980  55.690  1.00  0.00           C
ATOM    682  HD2 PHE A 626      47.640  47.810  55.230  1.00  0.00           H
ATOM    683  CE2 PHE A 626      45.800  47.090  55.990  1.00  0.00           C
ATOM    684  HE2 PHE A 626      45.280  48.010  55.770  1.00  0.00           H
ATOM    685  C   PHE A 626      49.800  45.560  58.100  1.00  0.00           C
ATOM    686  O   PHE A 626      49.330  46.450  58.820  1.00  0.00           O
ATOM    687  N   GLY A 627      49.780  44.290  58.360  1.00  0.00           N
ATOM    688  HN  GLY A 627      50.120  43.630  57.690  1.00  0.00           H
ATOM    689  CA  GLY A 627      49.220  43.750  59.640  1.00  0.00           C
ATOM    690  HA1 GLY A 627      49.160  42.680  59.620  1.00  0.00           H
ATOM    691  HA2 GLY A 627      48.270  44.210  59.830  1.00  0.00           H
ATOM    692  C   GLY A 627      49.960  44.210  60.850  1.00  0.00           C
ATOM    693  O   GLY A 627      49.300  44.620  61.790  1.00  0.00           O
ATOM    694  N   GLY A 628      51.280  44.200  60.790  1.00  0.00           N
ATOM    695  HN  GLY A 628      51.700  43.820  59.960  1.00  0.00           H
ATOM    696  CA  GLY A 628      52.140  44.730  61.810  1.00  0.00           C
ATOM    697  HA1 GLY A 628      53.210  44.660  61.690  1.00  0.00           H
ATOM    698  HA2 GLY A 628      51.710  44.280  62.700  1.00  0.00           H
ATOM    699  C   GLY A 628      51.920  46.190  62.100  1.00  0.00           C
ATOM    700  O   GLY A 628      51.470  46.540  63.140  1.00  0.00           O
ATOM    701  N   LEU A 629      52.140  47.040  61.070  1.00  0.00           N
ATOM    702  HN  LEU A 629      52.450  46.600  60.230  1.00  0.00           H
ATOM    703  CA  LEU A 629      51.980  48.450  61.200  1.00  0.00           C
ATOM    704  HA  LEU A 629      52.730  48.760  61.910  1.00  0.00           H
ATOM    705  CB  LEU A 629      52.170  49.140  59.800  1.00  0.00           C
ATOM    706  HB1 LEU A 629      51.450  48.760  59.040  1.00  0.00           H
ATOM    707  HB2 LEU A 629      53.180  48.890  59.410  1.00  0.00           H
ATOM    708  CG  LEU A 629      52.060  50.690  60.010  1.00  0.00           C
ATOM    709  HG  LEU A 629      51.050  50.960  60.390  1.00  0.00           H
ATOM    710  CD1 LEU A 629      53.110  51.260  61.050  1.00  0.00           C
ATOM    711 HD11 LEU A 629      54.120  51.080  60.640  1.00  0.00           H
ATOM    712 HD12 LEU A 629      53.010  50.830  62.070  1.00  0.00           H
ATOM    713 HD13 LEU A 629      52.920  52.360  61.130  1.00  0.00           H
ATOM    714  CD2 LEU A 629      52.230  51.380  58.670  1.00  0.00           C
ATOM    715 HD21 LEU A 629      52.560  52.440  58.730  1.00  0.00           H
ATOM    716 HD22 LEU A 629      51.250  51.310  58.160  1.00  0.00           H
ATOM    717 HD23 LEU A 629      52.980  50.830  58.050  1.00  0.00           H
ATOM    718  C   LEU A 629      50.560  48.850  61.650  1.00  0.00           C
ATOM    719  O   LEU A 629      50.330  49.720  62.510  1.00  0.00           O
ATOM    720  N   LEU A 630      49.430  48.220  61.010  1.00  0.00           N
ATOM    721  HN  LEU A 630      49.670  47.600  60.260  1.00  0.00           H
ATOM    722  CA  LEU A 630      48.070  48.590  61.360  1.00  0.00           C
ATOM    723  HA  LEU A 630      47.970  49.650  61.240  1.00  0.00           H
ATOM    724  CB  LEU A 630      47.160  47.770  60.430  1.00  0.00           C
ATOM    725  HB1 LEU A 630      47.450  46.700  60.410  1.00  0.00           H
ATOM    726  HB2 LEU A 630      47.400  48.070  59.400  1.00  0.00           H
ATOM    727  CG  LEU A 630      45.660  47.900  60.600  1.00  0.00           C
ATOM    728  HG  LEU A 630      45.400  47.510  61.620  1.00  0.00           H
ATOM    729  CD1 LEU A 630      45.120  49.360  60.570  1.00  0.00           C
ATOM    730 HD11 LEU A 630      45.540  49.960  61.410  1.00  0.00           H
ATOM    731 HD12 LEU A 630      44.010  49.300  60.670  1.00  0.00           H
ATOM    732 HD13 LEU A 630      45.360  49.910  59.640  1.00  0.00           H
ATOM    733  CD2 LEU A 630      44.900  47.170  59.460  1.00  0.00           C
ATOM    734 HD21 LEU A 630      45.030  47.760  58.530  1.00  0.00           H
ATOM    735 HD22 LEU A 630      43.820  47.330  59.650  1.00  0.00           H
ATOM    736 HD23 LEU A 630      45.240  46.130  59.280  1.00  0.00           H
ATOM    737  C   LEU A 630      47.730  48.230  62.780  1.00  0.00           C
ATOM    738  O   LEU A 630      47.260  49.020  63.640  1.00  0.00           O
ATOM    739  N   GLY A 631      48.180  47.010  63.240  1.00  0.00           N
ATOM    740  HN  GLY A 631      48.680  46.370  62.670  1.00  0.00           H
ATOM    741  CA  GLY A 631      48.160  46.640  64.590  1.00  0.00           C
ATOM    742  HA1 GLY A 631      48.710  45.710  64.510  1.00  0.00           H
ATOM    743  HA2 GLY A 631      47.130  46.580  64.910  1.00  0.00           H
ATOM    744  C   GLY A 631      48.920  47.530  65.490  1.00  0.00           C
ATOM    745  O   GLY A 631      48.530  47.650  66.670  1.00  0.00           O
ATOM    746  N   GLU A 632      49.950  48.170  65.000  1.00  0.00           N
ATOM    747  HN  GLU A 632      50.240  48.080  64.060  1.00  0.00           H
ATOM    748  CA  GLU A 632      50.710  49.000  65.840  1.00  0.00           C
ATOM    749  HA  GLU A 632      50.850  48.690  66.860  1.00  0.00           H
ATOM    750  CB  GLU A 632      52.190  49.100  65.270  1.00  0.00           C
ATOM    751  HB1 GLU A 632      52.570  50.040  65.700  1.00  0.00           H
ATOM    752  HB2 GLU A 632      52.110  49.230  64.170  1.00  0.00           H
ATOM    753  CG  GLU A 632      53.120  47.960  65.510  1.00  0.00           C
ATOM    754  HG1 GLU A 632      54.190  48.130  65.270  1.00  0.00           H
ATOM    755  HG2 GLU A 632      52.910  47.150  64.770  1.00  0.00           H
ATOM    756  CD  GLU A 632      53.010  47.450  66.930  1.00  0.00           C
ATOM    757  OE1 GLU A 632      53.590  47.970  67.930  1.00  0.00           O
ATOM    758  OE2 GLU A 632      52.260  46.380  67.150  1.00  0.00           O
ATOM    759  C   GLU A 632      50.080  50.380  66.090  1.00  0.00           C
ATOM    760  O   GLU A 632      50.010  50.920  67.190  1.00  0.00           O
ATOM    761  N   ALA A 633      49.590  50.930  64.980  1.00  0.00           N
ATOM    762  HN  ALA A 633      49.840  50.440  64.150  1.00  0.00           H
ATOM    763  CA  ALA A 633      48.870  52.120  64.860  1.00  0.00           C
ATOM    764  HA  ALA A 633      49.540  52.810  65.330  1.00  0.00           H
ATOM    765  CB  ALA A 633      48.440  52.470  63.380  1.00  0.00           C
ATOM    766  HB1 ALA A 633      47.510  51.900  63.150  1.00  0.00           H
ATOM    767  HB2 ALA A 633      49.270  52.100  62.740  1.00  0.00           H
ATOM    768  HB3 ALA A 633      48.300  53.570  63.370  1.00  0.00           H
ATOM    769  C   ALA A 633      47.620  52.030  65.730  1.00  0.00           C
ATOM    770  O   ALA A 633      47.310  52.980  66.500  1.00  0.00           O
ATOM    771  N   THR A 634      47.000  50.860  65.760  1.00  0.00           N
ATOM    772  HN  THR A 634      47.380  50.090  65.260  1.00  0.00           H
ATOM    773  CA  THR A 634      45.860  50.690  66.570  1.00  0.00           C
ATOM    774  HA  THR A 634      45.280  51.610  66.630  1.00  0.00           H
ATOM    775  CB  THR A 634      44.710  49.890  65.950  1.00  0.00           C
ATOM    776  HB  THR A 634      43.790  49.990  66.570  1.00  0.00           H
ATOM    777  OG1 THR A 634      45.160  48.520  65.720  1.00  0.00           O
ATOM    778  HG1 THR A 634      45.750  48.680  64.980  1.00  0.00           H
ATOM    779  CG2 THR A 634      44.410  50.710  64.650  1.00  0.00           C
ATOM    780 HG21 THR A 634      43.700  50.250  63.930  1.00  0.00           H
ATOM    781 HG22 THR A 634      45.370  50.700  64.090  1.00  0.00           H
ATOM    782 HG23 THR A 634      44.100  51.760  64.790  1.00  0.00           H
ATOM    783  C   THR A 634      46.110  50.150  67.980  1.00  0.00           C
ATOM    784  O   THR A 634      45.110  50.060  68.770  1.00  0.00           O
ATOM    785  N   GLU A 635      47.390  49.960  68.320  1.00  0.00           N
ATOM    786  HN  GLU A 635      48.080  50.010  67.600  1.00  0.00           H
ATOM    787  CA  GLU A 635      47.910  49.870  69.700  1.00  0.00           C
ATOM    788  HA  GLU A 635      48.980  49.960  69.590  1.00  0.00           H
ATOM    789  CB  GLU A 635      47.510  51.120  70.560  1.00  0.00           C
ATOM    790  HB1 GLU A 635      47.680  50.960  71.640  1.00  0.00           H
ATOM    791  HB2 GLU A 635      46.420  51.270  70.370  1.00  0.00           H
ATOM    792  CG  GLU A 635      48.360  52.320  69.930  1.00  0.00           C
ATOM    793  HG1 GLU A 635      48.100  52.490  68.860  1.00  0.00           H
ATOM    794  HG2 GLU A 635      49.430  52.050  69.920  1.00  0.00           H
ATOM    795  CD  GLU A 635      48.000  53.580  70.770  1.00  0.00           C
ATOM    796  OE1 GLU A 635      46.980  54.300  70.540  1.00  0.00           O
ATOM    797  OE2 GLU A 635      48.880  53.860  71.680  1.00  0.00           O
ATOM    798  C   GLU A 635      47.520  48.490  70.250  1.00  0.00           C
ATOM    799  O   GLU A 635      47.350  48.330  71.460  1.00  0.00           O
ATOM    800  N   GLY A 636      47.430  47.480  69.360  1.00  0.00           N
ATOM    801  HN  GLY A 636      47.710  47.620  68.410  1.00  0.00           H
ATOM    802  CA  GLY A 636      47.170  46.080  69.760  1.00  0.00           C
ATOM    803  HA1 GLY A 636      47.290  45.870  70.810  1.00  0.00           H
ATOM    804  HA2 GLY A 636      47.700  45.340  69.180  1.00  0.00           H
ATOM    805  C   GLY A 636      45.710  45.720  69.570  1.00  0.00           C
ATOM    806  O   GLY A 636      45.240  44.740  70.160  1.00  0.00           O
ATOM    807  N   ARG A 637      44.910  46.510  68.840  1.00  0.00           N
ATOM    808  HN  ARG A 637      45.350  47.270  68.360  1.00  0.00           H
ATOM    809  CA  ARG A 637      43.490  46.150  68.650  1.00  0.00           C
ATOM    810  HA  ARG A 637      43.070  45.710  69.560  1.00  0.00           H
ATOM    811  CB  ARG A 637      42.750  47.580  68.500  1.00  0.00           C
ATOM    812  HB1 ARG A 637      41.720  47.330  68.170  1.00  0.00           H
ATOM    813  HB2 ARG A 637      43.230  48.160  67.680  1.00  0.00           H
ATOM    814  CG  ARG A 637      42.720  48.300  69.810  1.00  0.00           C
ATOM    815  HG1 ARG A 637      43.760  48.610  70.050  1.00  0.00           H
ATOM    816  HG2 ARG A 637      42.410  47.660  70.660  1.00  0.00           H
ATOM    817  CD  ARG A 637      41.780  49.490  69.780  1.00  0.00           C
ATOM    818  HD1 ARG A 637      40.780  49.180  69.380  1.00  0.00           H
ATOM    819  HD2 ARG A 637      42.180  50.250  69.080  1.00  0.00           H
ATOM    820  NE  ARG A 637      41.640  50.130  71.160  1.00  0.00           N
ATOM    821  HE  ARG A 637      40.770  50.310  71.600  1.00  0.00           H
ATOM    822  CZ  ARG A 637      42.590  50.560  71.960  1.00  0.00           C
ATOM    823  NH1 ARG A 637      42.200  51.040  73.060  1.00  0.00           N
ATOM    824 HH11 ARG A 637      41.240  50.900  73.330  1.00  0.00           H
ATOM    825 HH12 ARG A 637      42.920  51.220  73.720  1.00  0.00           H
ATOM    826  NH2 ARG A 637      43.890  50.560  71.590  1.00  0.00           N
ATOM    827 HH21 ARG A 637      44.210  50.260  70.690  1.00  0.00           H
ATOM    828 HH22 ARG A 637      44.580  50.780  72.270  1.00  0.00           H
ATOM    829  C   ARG A 637      43.280  45.260  67.360  1.00  0.00           C
ATOM    830  O   ARG A 637      42.260  44.670  67.200  1.00  0.00           O
ATOM    831  N   ILE A 638      44.290  45.010  66.490  1.00  0.00           N
ATOM    832  HN  ILE A 638      45.230  45.240  66.740  1.00  0.00           H
ATOM    833  CA  ILE A 638      44.200  44.400  65.150  1.00  0.00           C
ATOM    834  HA  ILE A 638      43.430  43.640  65.110  1.00  0.00           H
ATOM    835  CB  ILE A 638      43.930  45.390  63.960  1.00  0.00           C
ATOM    836  HB  ILE A 638      44.350  46.370  64.260  1.00  0.00           H
ATOM    837  CG2 ILE A 638      44.450  44.820  62.500  1.00  0.00           C
ATOM    838 HG21 ILE A 638      44.190  43.730  62.490  1.00  0.00           H
ATOM    839 HG22 ILE A 638      45.550  44.960  62.450  1.00  0.00           H
ATOM    840 HG23 ILE A 638      44.060  45.340  61.610  1.00  0.00           H
ATOM    841  CG1 ILE A 638      42.490  45.600  63.880  1.00  0.00           C
ATOM    842 HG11 ILE A 638      42.110  45.640  64.920  1.00  0.00           H
ATOM    843 HG12 ILE A 638      41.880  44.760  63.470  1.00  0.00           H
ATOM    844  CD  ILE A 638      41.990  46.760  63.010  1.00  0.00           C
ATOM    845  HD1 ILE A 638      42.380  47.740  63.360  1.00  0.00           H
ATOM    846  HD2 ILE A 638      40.880  46.840  62.980  1.00  0.00           H
ATOM    847  HD3 ILE A 638      42.420  46.630  61.990  1.00  0.00           H
ATOM    848  C   ILE A 638      45.620  43.660  65.150  1.00  0.00           C
ATOM    849  O   ILE A 638      46.530  44.120  65.910  1.00  0.00           O
ATOM    850  N   SER A 639      45.900  42.540  64.400  1.00  0.00           N
ATOM    851  HN  SER A 639      45.140  41.930  64.200  1.00  0.00           H
ATOM    852  CA  SER A 639      47.280  41.970  64.240  1.00  0.00           C
ATOM    853  HA  SER A 639      47.950  42.790  64.470  1.00  0.00           H
ATOM    854  CB  SER A 639      47.570  40.780  65.210  1.00  0.00           C
ATOM    855  HB1 SER A 639      47.550  41.290  66.180  1.00  0.00           H
ATOM    856  HB2 SER A 639      48.540  40.240  65.110  1.00  0.00           H
ATOM    857  OG  SER A 639      46.730  39.640  65.030  1.00  0.00           O
ATOM    858  HG1 SER A 639      45.890  39.960  65.360  1.00  0.00           H
ATOM    859  C   SER A 639      47.550  41.500  62.800  1.00  0.00           C
ATOM    860  O   SER A 639      46.670  41.430  61.940  1.00  0.00           O
ATOM    861  N   ALA A 640      48.780  41.130  62.480  1.00  0.00           N
ATOM    862  HN  ALA A 640      49.470  41.490  63.100  1.00  0.00           H
ATOM    863  CA  ALA A 640      49.250  40.330  61.360  1.00  0.00           C
ATOM    864  HA  ALA A 640      49.100  40.840  60.440  1.00  0.00           H
ATOM    865  CB  ALA A 640      50.760  40.080  61.500  1.00  0.00           C
ATOM    866  HB1 ALA A 640      50.980  39.680  62.520  1.00  0.00           H
ATOM    867  HB2 ALA A 640      51.280  41.060  61.390  1.00  0.00           H
ATOM    868  HB3 ALA A 640      51.050  39.360  60.700  1.00  0.00           H
ATOM    869  C   ALA A 640      48.530  39.010  61.270  1.00  0.00           C
ATOM    870  O   ALA A 640      48.060  38.600  60.290  1.00  0.00           O
ATOM    871  N   ILE A 641      48.330  38.310  62.400  1.00  0.00           N
ATOM    872  HN  ILE A 641      48.610  38.710  63.270  1.00  0.00           H
ATOM    873  CA  ILE A 641      47.580  37.030  62.360  1.00  0.00           C
ATOM    874  HA  ILE A 641      48.000  36.350  61.650  1.00  0.00           H
ATOM    875  CB  ILE A 641      47.660  36.320  63.760  1.00  0.00           C
ATOM    876  HB  ILE A 641      47.320  37.080  64.500  1.00  0.00           H
ATOM    877  CG2 ILE A 641      46.620  35.130  63.870  1.00  0.00           C
ATOM    878 HG21 ILE A 641      45.640  35.590  64.140  1.00  0.00           H
ATOM    879 HG22 ILE A 641      46.860  34.400  64.670  1.00  0.00           H
ATOM    880 HG23 ILE A 641      46.460  34.700  62.860  1.00  0.00           H
ATOM    881  CG1 ILE A 641      49.150  35.840  64.040  1.00  0.00           C
ATOM    882 HG11 ILE A 641      49.060  35.450  65.070  1.00  0.00           H
ATOM    883 HG12 ILE A 641      49.870  36.690  63.930  1.00  0.00           H
ATOM    884  CD  ILE A 641      49.610  34.770  63.080  1.00  0.00           C
ATOM    885  HD1 ILE A 641      50.700  34.550  63.220  1.00  0.00           H
ATOM    886  HD2 ILE A 641      49.580  34.920  61.980  1.00  0.00           H
ATOM    887  HD3 ILE A 641      49.080  33.820  63.310  1.00  0.00           H
ATOM    888  C   ILE A 641      46.120  37.140  61.950  1.00  0.00           C
ATOM    889  O   ILE A 641      45.630  36.360  61.110  1.00  0.00           O
ATOM    890  N   GLU A 642      45.410  38.100  62.440  1.00  0.00           N
ATOM    891  HN  GLU A 642      45.850  38.690  63.120  1.00  0.00           H
ATOM    892  CA  GLU A 642      44.010  38.470  62.040  1.00  0.00           C
ATOM    893  HA  GLU A 642      43.380  37.600  62.160  1.00  0.00           H
ATOM    894  CB  GLU A 642      43.640  39.630  62.910  1.00  0.00           C
ATOM    895  HB1 GLU A 642      42.650  39.980  62.560  1.00  0.00           H
ATOM    896  HB2 GLU A 642      44.350  40.480  62.760  1.00  0.00           H
ATOM    897  CG  GLU A 642      43.530  39.190  64.410  1.00  0.00           C
ATOM    898  HG1 GLU A 642      44.340  38.440  64.600  1.00  0.00           H
ATOM    899  HG2 GLU A 642      42.610  38.660  64.740  1.00  0.00           H
ATOM    900  CD  GLU A 642      43.640  40.300  65.400  1.00  0.00           C
ATOM    901  OE1 GLU A 642      42.800  41.220  65.260  1.00  0.00           O
ATOM    902  OE2 GLU A 642      44.600  40.290  66.250  1.00  0.00           O
ATOM    903  C   GLU A 642      43.980  38.840  60.570  1.00  0.00           C
ATOM    904  O   GLU A 642      43.080  38.390  59.900  1.00  0.00           O
ATOM    905  N   SER A 643      44.910  39.750  60.100  1.00  0.00           N
ATOM    906  HN  SER A 643      45.410  40.330  60.750  1.00  0.00           H
ATOM    907  CA  SER A 643      45.060  40.150  58.720  1.00  0.00           C
ATOM    908  HA  SER A 643      44.140  40.680  58.500  1.00  0.00           H
ATOM    909  CB  SER A 643      46.200  41.090  58.410  1.00  0.00           C
ATOM    910  HB1 SER A 643      46.010  41.570  57.430  1.00  0.00           H
ATOM    911  HB2 SER A 643      47.240  40.700  58.460  1.00  0.00           H
ATOM    912  OG  SER A 643      46.100  42.280  59.230  1.00  0.00           O
ATOM    913  HG1 SER A 643      46.170  42.120  60.170  1.00  0.00           H
ATOM    914  C   SER A 643      45.290  38.990  57.690  1.00  0.00           C
ATOM    915  O   SER A 643      44.650  38.920  56.630  1.00  0.00           O
ATOM    916  N   LEU A 644      46.190  38.050  58.060  1.00  0.00           N
ATOM    917  HN  LEU A 644      46.750  38.170  58.870  1.00  0.00           H
ATOM    918  CA  LEU A 644      46.310  36.820  57.310  1.00  0.00           C
ATOM    919  HA  LEU A 644      46.620  37.050  56.300  1.00  0.00           H
ATOM    920  CB  LEU A 644      47.300  35.860  57.950  1.00  0.00           C
ATOM    921  HB1 LEU A 644      47.320  34.950  57.320  1.00  0.00           H
ATOM    922  HB2 LEU A 644      46.840  35.570  58.920  1.00  0.00           H
ATOM    923  CG  LEU A 644      48.790  36.350  58.180  1.00  0.00           C
ATOM    924  HG  LEU A 644      48.950  37.360  58.620  1.00  0.00           H
ATOM    925  CD1 LEU A 644      49.500  35.300  59.030  1.00  0.00           C
ATOM    926 HD11 LEU A 644      50.600  35.480  58.980  1.00  0.00           H
ATOM    927 HD12 LEU A 644      49.300  34.330  58.530  1.00  0.00           H
ATOM    928 HD13 LEU A 644      49.110  35.300  60.070  1.00  0.00           H
ATOM    929  CD2 LEU A 644      49.460  36.360  56.830  1.00  0.00           C
ATOM    930 HD21 LEU A 644      49.090  35.460  56.300  1.00  0.00           H
ATOM    931 HD22 LEU A 644      50.560  36.500  56.860  1.00  0.00           H
ATOM    932 HD23 LEU A 644      48.950  37.170  56.260  1.00  0.00           H
ATOM    933  C   LEU A 644      45.080  36.050  57.160  1.00  0.00           C
ATOM    934  O   LEU A 644      44.640  35.580  56.130  1.00  0.00           O
ATOM    935  N   PHE A 645      44.320  35.890  58.270  1.00  0.00           N
ATOM    936  HN  PHE A 645      44.690  36.070  59.180  1.00  0.00           H
ATOM    937  CA  PHE A 645      42.980  35.280  58.190  1.00  0.00           C
ATOM    938  HA  PHE A 645      43.130  34.310  57.740  1.00  0.00           H
ATOM    939  CB  PHE A 645      42.480  35.070  59.660  1.00  0.00           C
ATOM    940  HB1 PHE A 645      42.350  36.060  60.130  1.00  0.00           H
ATOM    941  HB2 PHE A 645      43.280  34.570  60.240  1.00  0.00           H
ATOM    942  CG  PHE A 645      41.290  34.140  59.850  1.00  0.00           C
ATOM    943  CD1 PHE A 645      40.680  33.400  58.820  1.00  0.00           C
ATOM    944  HD1 PHE A 645      41.120  33.450  57.840  1.00  0.00           H
ATOM    945  CE1 PHE A 645      39.530  32.710  58.990  1.00  0.00           C
ATOM    946  HE1 PHE A 645      39.130  32.080  58.200  1.00  0.00           H
ATOM    947  CZ  PHE A 645      38.940  32.690  60.230  1.00  0.00           C
ATOM    948  HZ  PHE A 645      38.070  32.050  60.300  1.00  0.00           H
ATOM    949  CD2 PHE A 645      40.540  34.220  61.120  1.00  0.00           C
ATOM    950  HD2 PHE A 645      40.880  34.830  61.940  1.00  0.00           H
ATOM    951  CE2 PHE A 645      39.390  33.470  61.300  1.00  0.00           C
ATOM    952  HE2 PHE A 645      38.890  33.420  62.260  1.00  0.00           H
ATOM    953  C   PHE A 645      42.020  36.100  57.290  1.00  0.00           C
ATOM    954  O   PHE A 645      41.320  35.530  56.480  1.00  0.00           O
ATOM    955  N   GLY A 646      42.010  37.430  57.390  1.00  0.00           N
ATOM    956  HN  GLY A 646      42.650  37.860  58.020  1.00  0.00           H
ATOM    957  CA  GLY A 646      41.190  38.360  56.600  1.00  0.00           C
ATOM    958  HA1 GLY A 646      41.400  39.300  57.070  1.00  0.00           H
ATOM    959  HA2 GLY A 646      40.180  38.110  56.840  1.00  0.00           H
ATOM    960  C   GLY A 646      41.440  38.380  55.030  1.00  0.00           C
ATOM    961  O   GLY A 646      40.470  38.270  54.230  1.00  0.00           O
ATOM    962  N   ALA A 647      42.720  38.390  54.660  1.00  0.00           N
ATOM    963  HN  ALA A 647      43.460  38.610  55.290  1.00  0.00           H
ATOM    964  CA  ALA A 647      43.060  38.000  53.310  1.00  0.00           C
ATOM    965  HA  ALA A 647      42.460  38.630  52.650  1.00  0.00           H
ATOM    966  CB  ALA A 647      44.540  38.290  53.110  1.00  0.00           C
ATOM    967  HB1 ALA A 647      44.730  39.340  53.430  1.00  0.00           H
ATOM    968  HB2 ALA A 647      44.710  38.070  52.030  1.00  0.00           H
ATOM    969  HB3 ALA A 647      45.200  37.640  53.730  1.00  0.00           H
ATOM    970  C   ALA A 647      42.670  36.630  52.900  1.00  0.00           C
ATOM    971  O   ALA A 647      42.000  36.420  51.880  1.00  0.00           O
ATOM    972  N   SER A 648      42.970  35.550  53.690  1.00  0.00           N
ATOM    973  HN  SER A 648      43.330  35.830  54.580  1.00  0.00           H
ATOM    974  CA  SER A 648      42.570  34.220  53.350  1.00  0.00           C
ATOM    975  HA  SER A 648      42.950  33.940  52.370  1.00  0.00           H
ATOM    976  CB  SER A 648      43.150  33.200  54.390  1.00  0.00           C
ATOM    977  HB1 SER A 648      42.830  33.620  55.370  1.00  0.00           H
ATOM    978  HB2 SER A 648      44.250  33.030  54.320  1.00  0.00           H
ATOM    979  OG  SER A 648      42.500  31.930  54.220  1.00  0.00           O
ATOM    980  HG1 SER A 648      42.990  31.510  53.510  1.00  0.00           H
ATOM    981  C   SER A 648      40.950  34.040  53.260  1.00  0.00           C
ATOM    982  O   SER A 648      40.520  33.690  52.150  1.00  0.00           O
ATOM    983  N   LEU A 649      40.160  34.420  54.270  1.00  0.00           N
ATOM    984  HN  LEU A 649      40.510  34.780  55.130  1.00  0.00           H
ATOM    985  CA  LEU A 649      38.700  34.080  54.270  1.00  0.00           C
ATOM    986  HA  LEU A 649      38.790  33.010  54.110  1.00  0.00           H
ATOM    987  CB  LEU A 649      37.970  34.500  55.540  1.00  0.00           C
ATOM    988  HB1 LEU A 649      37.900  35.600  55.710  1.00  0.00           H
ATOM    989  HB2 LEU A 649      38.610  34.170  56.400  1.00  0.00           H
ATOM    990  CG  LEU A 649      36.580  33.890  55.820  1.00  0.00           C
ATOM    991  HG  LEU A 649      35.940  34.520  55.160  1.00  0.00           H
ATOM    992  CD1 LEU A 649      36.610  32.430  55.420  1.00  0.00           C
ATOM    993 HD11 LEU A 649      35.650  31.930  55.710  1.00  0.00           H
ATOM    994 HD12 LEU A 649      37.430  32.010  56.060  1.00  0.00           H
ATOM    995 HD13 LEU A 649      36.770  32.270  54.340  1.00  0.00           H
ATOM    996  CD2 LEU A 649      36.250  34.020  57.310  1.00  0.00           C
ATOM    997 HD21 LEU A 649      35.260  33.530  57.390  1.00  0.00           H
ATOM    998 HD22 LEU A 649      36.110  35.060  57.670  1.00  0.00           H
ATOM    999 HD23 LEU A 649      36.970  33.410  57.900  1.00  0.00           H
ATOM   1000  C   LEU A 649      38.050  34.670  53.050  1.00  0.00           C
ATOM   1001  O   LEU A 649      37.440  33.930  52.270  1.00  0.00           O
ATOM   1002  N   THR A 650      38.410  35.980  52.780  1.00  0.00           N
ATOM   1003  HN  THR A 650      38.960  36.450  53.480  1.00  0.00           H
ATOM   1004  CA  THR A 650      37.870  36.740  51.630  1.00  0.00           C
ATOM   1005  HA  THR A 650      36.800  36.800  51.710  1.00  0.00           H
ATOM   1006  CB  THR A 650      38.510  38.090  51.650  1.00  0.00           C
ATOM   1007  HB  THR A 650      39.600  38.010  51.460  1.00  0.00           H
ATOM   1008  OG1 THR A 650      38.260  38.740  52.910  1.00  0.00           O
ATOM   1009  HG1 THR A 650      39.100  38.790  53.380  1.00  0.00           H
ATOM   1010  CG2 THR A 650      37.940  39.080  50.540  1.00  0.00           C
ATOM   1011 HG21 THR A 650      38.570  40.010  50.550  1.00  0.00           H
ATOM   1012 HG22 THR A 650      36.850  39.290  50.550  1.00  0.00           H
ATOM   1013 HG23 THR A 650      38.160  38.730  49.510  1.00  0.00           H
ATOM   1014  C   THR A 650      38.190  36.050  50.320  1.00  0.00           C
ATOM   1015  O   THR A 650      37.400  35.740  49.420  1.00  0.00           O
ATOM   1016  N   GLY A 651      39.450  35.610  50.220  1.00  0.00           N
ATOM   1017  HN  GLY A 651      40.070  35.900  50.940  1.00  0.00           H
ATOM   1018  CA  GLY A 651      39.980  35.030  48.960  1.00  0.00           C
ATOM   1019  HA1 GLY A 651      41.040  34.930  49.150  1.00  0.00           H
ATOM   1020  HA2 GLY A 651      39.760  35.790  48.220  1.00  0.00           H
ATOM   1021  C   GLY A 651      39.460  33.660  48.640  1.00  0.00           C
ATOM   1022  O   GLY A 651      39.270  33.280  47.510  1.00  0.00           O
ATOM   1023  N   ILE A 652      39.260  32.830  49.680  1.00  0.00           N
ATOM   1024  HN  ILE A 652      39.400  33.260  50.570  1.00  0.00           H
ATOM   1025  CA  ILE A 652      38.700  31.460  49.660  1.00  0.00           C
ATOM   1026  HA  ILE A 652      39.290  30.890  48.950  1.00  0.00           H
ATOM   1027  CB  ILE A 652      38.700  30.810  51.030  1.00  0.00           C
ATOM   1028  HB  ILE A 652      38.280  31.530  51.770  1.00  0.00           H
ATOM   1029  CG2 ILE A 652      37.720  29.550  51.000  1.00  0.00           C
ATOM   1030 HG21 ILE A 652      38.110  28.830  50.250  1.00  0.00           H
ATOM   1031 HG22 ILE A 652      36.680  29.770  50.710  1.00  0.00           H
ATOM   1032 HG23 ILE A 652      37.790  28.980  51.960  1.00  0.00           H
ATOM   1033  CG1 ILE A 652      40.150  30.360  51.480  1.00  0.00           C
ATOM   1034 HG11 ILE A 652      40.890  31.190  51.520  1.00  0.00           H
ATOM   1035 HG12 ILE A 652      40.510  29.580  50.780  1.00  0.00           H
ATOM   1036  CD  ILE A 652      40.190  29.710  52.980  1.00  0.00           C
ATOM   1037  HD1 ILE A 652      39.430  28.900  53.030  1.00  0.00           H
ATOM   1038  HD2 ILE A 652      39.810  30.570  53.590  1.00  0.00           H
ATOM   1039  HD3 ILE A 652      41.250  29.470  53.220  1.00  0.00           H
ATOM   1040  C   ILE A 652      37.350  31.470  49.000  1.00  0.00           C
ATOM   1041  O   ILE A 652      37.100  30.820  48.000  1.00  0.00           O
ATOM   1042  N   ALA A 653      36.430  32.290  49.490  1.00  0.00           N
ATOM   1043  HN  ALA A 653      36.760  32.770  50.300  1.00  0.00           H
ATOM   1044  CA  ALA A 653      35.120  32.410  48.860  1.00  0.00           C
ATOM   1045  HA  ALA A 653      34.830  31.370  48.780  1.00  0.00           H
ATOM   1046  CB  ALA A 653      34.270  33.210  49.920  1.00  0.00           C
ATOM   1047  HB1 ALA A 653      34.140  32.650  50.880  1.00  0.00           H
ATOM   1048  HB2 ALA A 653      33.250  33.480  49.560  1.00  0.00           H
ATOM   1049  HB3 ALA A 653      34.690  34.230  50.070  1.00  0.00           H
ATOM   1050  C   ALA A 653      35.080  33.030  47.450  1.00  0.00           C
ATOM   1051  O   ALA A 653      34.500  32.590  46.520  1.00  0.00           O
ATOM   1052  N   TYR A 654      35.900  34.080  47.310  1.00  0.00           N
ATOM   1053  HN  TYR A 654      36.370  34.400  48.130  1.00  0.00           H
ATOM   1054  CA  TYR A 654      36.020  34.850  46.110  1.00  0.00           C
ATOM   1055  HA  TYR A 654      35.070  35.230  45.800  1.00  0.00           H
ATOM   1056  CB  TYR A 654      37.060  36.010  46.450  1.00  0.00           C
ATOM   1057  HB1 TYR A 654      38.030  35.600  46.790  1.00  0.00           H
ATOM   1058  HB2 TYR A 654      36.640  36.600  47.290  1.00  0.00           H
ATOM   1059  CG  TYR A 654      37.460  36.970  45.370  1.00  0.00           C
ATOM   1060  CD1 TYR A 654      36.940  38.230  45.390  1.00  0.00           C
ATOM   1061  HD1 TYR A 654      36.160  38.490  46.100  1.00  0.00           H
ATOM   1062  CE1 TYR A 654      37.310  39.210  44.470  1.00  0.00           C
ATOM   1063  HE1 TYR A 654      36.800  40.130  44.650  1.00  0.00           H
ATOM   1064  CZ  TYR A 654      38.160  38.930  43.420  1.00  0.00           C
ATOM   1065  OH  TYR A 654      38.290  39.850  42.390  1.00  0.00           O
ATOM   1066  HH  TYR A 654      38.950  39.600  41.730  1.00  0.00           H
ATOM   1067  CD2 TYR A 654      38.390  36.730  44.340  1.00  0.00           C
ATOM   1068  HD2 TYR A 654      38.930  35.800  44.340  1.00  0.00           H
ATOM   1069  CE2 TYR A 654      38.750  37.680  43.320  1.00  0.00           C
ATOM   1070  HE2 TYR A 654      39.370  37.440  42.470  1.00  0.00           H
ATOM   1071  C   TYR A 654      36.540  34.180  44.900  1.00  0.00           C
ATOM   1072  O   TYR A 654      35.910  34.270  43.870  1.00  0.00           O
ATOM   1073  N   SER A 655      37.640  33.410  45.000  1.00  0.00           N
ATOM   1074  HN  SER A 655      37.950  33.250  45.940  1.00  0.00           H
ATOM   1075  CA  SER A 655      38.260  32.580  44.030  1.00  0.00           C
ATOM   1076  HA  SER A 655      38.230  33.020  43.050  1.00  0.00           H
ATOM   1077  CB  SER A 655      39.800  32.450  44.390  1.00  0.00           C
ATOM   1078  HB1 SER A 655      40.180  33.490  44.460  1.00  0.00           H
ATOM   1079  HB2 SER A 655      40.370  31.820  43.660  1.00  0.00           H
ATOM   1080  OG  SER A 655      39.960  31.710  45.590  1.00  0.00           O
ATOM   1081  HG1 SER A 655      39.610  32.180  46.350  1.00  0.00           H
ATOM   1082  C   SER A 655      37.650  31.170  43.880  1.00  0.00           C
ATOM   1083  O   SER A 655      37.830  30.510  42.850  1.00  0.00           O
ATOM   1084  N   LEU A 656      36.940  30.650  44.850  1.00  0.00           N
ATOM   1085  HN  LEU A 656      37.020  31.170  45.700  1.00  0.00           H
ATOM   1086  CA  LEU A 656      36.210  29.430  44.820  1.00  0.00           C
ATOM   1087  HA  LEU A 656      36.820  28.740  44.240  1.00  0.00           H
ATOM   1088  CB  LEU A 656      35.890  28.950  46.210  1.00  0.00           C
ATOM   1089  HB1 LEU A 656      35.320  29.760  46.710  1.00  0.00           H
ATOM   1090  HB2 LEU A 656      36.820  28.900  46.820  1.00  0.00           H
ATOM   1091  CG  LEU A 656      35.120  27.630  46.400  1.00  0.00           C
ATOM   1092  HG  LEU A 656      34.230  27.550  45.740  1.00  0.00           H
ATOM   1093  CD1 LEU A 656      36.030  26.420  46.110  1.00  0.00           C
ATOM   1094 HD11 LEU A 656      36.540  26.560  45.130  1.00  0.00           H
ATOM   1095 HD12 LEU A 656      35.490  25.460  46.140  1.00  0.00           H
ATOM   1096 HD13 LEU A 656      36.750  26.320  46.960  1.00  0.00           H
ATOM   1097  CD2 LEU A 656      34.550  27.620  47.830  1.00  0.00           C
ATOM   1098 HD21 LEU A 656      35.420  27.820  48.480  1.00  0.00           H
ATOM   1099 HD22 LEU A 656      34.130  26.630  48.140  1.00  0.00           H
ATOM   1100 HD23 LEU A 656      33.830  28.450  47.930  1.00  0.00           H
ATOM   1101  C   LEU A 656      34.900  29.630  44.030  1.00  0.00           C
ATOM   1102  O   LEU A 656      34.690  28.920  43.110  1.00  0.00           O
ATOM   1103  N   PHE A 657      34.060  30.580  44.400  1.00  0.00           N
ATOM   1104  HN  PHE A 657      34.370  31.250  45.080  1.00  0.00           H
ATOM   1105  CA  PHE A 657      32.790  30.800  43.660  1.00  0.00           C
ATOM   1106  HA  PHE A 657      32.370  29.860  43.350  1.00  0.00           H
ATOM   1107  CB  PHE A 657      31.730  31.540  44.610  1.00  0.00           C
ATOM   1108  HB1 PHE A 657      30.690  31.510  44.210  1.00  0.00           H
ATOM   1109  HB2 PHE A 657      31.930  32.600  44.880  1.00  0.00           H
ATOM   1110  CG  PHE A 657      31.540  30.750  45.880  1.00  0.00           C
ATOM   1111  CD1 PHE A 657      31.590  29.320  45.990  1.00  0.00           C
ATOM   1112  HD1 PHE A 657      31.880  28.820  45.080  1.00  0.00           H
ATOM   1113  CE1 PHE A 657      31.260  28.650  47.230  1.00  0.00           C
ATOM   1114  HE1 PHE A 657      31.410  27.590  47.290  1.00  0.00           H
ATOM   1115  CZ  PHE A 657      30.910  29.430  48.360  1.00  0.00           C
ATOM   1116  HZ  PHE A 657      30.710  28.880  49.270  1.00  0.00           H
ATOM   1117  CD2 PHE A 657      31.200  31.450  47.010  1.00  0.00           C
ATOM   1118  HD2 PHE A 657      31.290  32.540  46.990  1.00  0.00           H
ATOM   1119  CE2 PHE A 657      30.960  30.860  48.260  1.00  0.00           C
ATOM   1120  HE2 PHE A 657      30.710  31.390  49.170  1.00  0.00           H
ATOM   1121  C   PHE A 657      32.990  31.740  42.480  1.00  0.00           C
ATOM   1122  O   PHE A 657      31.980  32.120  41.780  1.00  0.00           O
ATOM   1123  N   ALA A 658      34.290  32.090  42.140  1.00  0.00           N
ATOM   1124  HN  ALA A 658      34.960  31.720  42.780  1.00  0.00           H
ATOM   1125  CA  ALA A 658      34.800  32.700  40.920  1.00  0.00           C
ATOM   1126  HA  ALA A 658      35.870  32.850  41.020  1.00  0.00           H
ATOM   1127  CB  ALA A 658      34.650  31.730  39.770  1.00  0.00           C
ATOM   1128  HB1 ALA A 658      35.110  32.180  38.860  1.00  0.00           H
ATOM   1129  HB2 ALA A 658      33.570  31.640  39.570  1.00  0.00           H
ATOM   1130  HB3 ALA A 658      35.070  30.720  39.970  1.00  0.00           H
ATOM   1131  C   ALA A 658      34.230  34.080  40.540  1.00  0.00           C
ATOM   1132  O   ALA A 658      33.610  34.210  39.500  1.00  0.00           O
ATOM   1133  N   GLY A 659      34.330  35.060  41.420  1.00  0.00           N
ATOM   1134  HN  GLY A 659      34.580  34.790  42.340  1.00  0.00           H
ATOM   1135  CA  GLY A 659      33.940  36.390  41.140  1.00  0.00           C
ATOM   1136  HA1 GLY A 659      34.170  36.970  42.030  1.00  0.00           H
ATOM   1137  HA2 GLY A 659      32.870  36.470  40.980  1.00  0.00           H
ATOM   1138  C   GLY A 659      34.580  37.170  40.020  1.00  0.00           C
ATOM   1139  O   GLY A 659      33.890  37.740  39.130  1.00  0.00           O
ATOM   1140  N   GLN A 660      35.930  36.990  39.930  1.00  0.00           N
ATOM   1141  HN  GLN A 660      36.430  36.380  40.530  1.00  0.00           H
ATOM   1142  CA  GLN A 660      36.850  37.550  38.950  1.00  0.00           C
ATOM   1143  HA  GLN A 660      36.380  37.430  37.980  1.00  0.00           H
ATOM   1144  CB  GLN A 660      36.980  39.150  39.090  1.00  0.00           C
ATOM   1145  HB1 GLN A 660      37.380  39.490  40.070  1.00  0.00           H
ATOM   1146  HB2 GLN A 660      35.970  39.620  39.080  1.00  0.00           H
ATOM   1147  CG  GLN A 660      37.840  39.780  37.980  1.00  0.00           C
ATOM   1148  HG1 GLN A 660      38.860  39.660  38.400  1.00  0.00           H
ATOM   1149  HG2 GLN A 660      37.690  40.880  37.880  1.00  0.00           H
ATOM   1150  CD  GLN A 660      37.830  39.150  36.580  1.00  0.00           C
ATOM   1151  OE1 GLN A 660      38.650  38.380  36.110  1.00  0.00           O
ATOM   1152  NE2 GLN A 660      36.710  39.280  35.920  1.00  0.00           N
ATOM   1153 HE21 GLN A 660      36.590  38.780  35.060  1.00  0.00           H
ATOM   1154 HE22 GLN A 660      35.980  39.840  36.340  1.00  0.00           H
ATOM   1155  C   GLN A 660      38.250  36.850  39.070  1.00  0.00           C
ATOM   1156  O   GLN A 660      39.210  37.390  39.680  1.00  0.00           O
ATOM   1157  N   PRO A 661      38.370  35.560  38.590  1.00  0.00           N
ATOM   1158  CD  PRO A 661      37.450  35.060  37.580  1.00  0.00           C
ATOM   1159  HD1 PRO A 661      37.170  35.810  36.820  1.00  0.00           H
ATOM   1160  HD2 PRO A 661      36.500  34.640  37.980  1.00  0.00           H
ATOM   1161  CA  PRO A 661      39.330  34.590  38.960  1.00  0.00           C
ATOM   1162  HA  PRO A 661      39.030  34.390  39.980  1.00  0.00           H
ATOM   1163  CB  PRO A 661      39.050  33.340  37.980  1.00  0.00           C
ATOM   1164  HB1 PRO A 661      38.520  32.620  38.640  1.00  0.00           H
ATOM   1165  HB2 PRO A 661      39.920  32.830  37.530  1.00  0.00           H
ATOM   1166  CG  PRO A 661      38.170  33.900  36.870  1.00  0.00           C
ATOM   1167  HG1 PRO A 661      38.790  34.350  36.070  1.00  0.00           H
ATOM   1168  HG2 PRO A 661      37.360  33.280  36.450  1.00  0.00           H
ATOM   1169  C   PRO A 661      40.760  35.030  39.010  1.00  0.00           C
ATOM   1170  O   PRO A 661      41.450  34.590  39.880  1.00  0.00           O
ATOM   1171  N   LEU A 662      41.340  35.860  38.130  1.00  0.00           N
ATOM   1172  HN  LEU A 662      40.870  36.180  37.320  1.00  0.00           H
ATOM   1173  CA  LEU A 662      42.790  36.020  38.010  1.00  0.00           C
ATOM   1174  HA  LEU A 662      43.370  35.220  38.450  1.00  0.00           H
ATOM   1175  CB  LEU A 662      43.390  36.160  36.660  1.00  0.00           C
ATOM   1176  HB1 LEU A 662      44.510  36.220  36.640  1.00  0.00           H
ATOM   1177  HB2 LEU A 662      42.890  36.970  36.100  1.00  0.00           H
ATOM   1178  CG  LEU A 662      43.210  34.800  35.790  1.00  0.00           C
ATOM   1179  HG  LEU A 662      42.130  34.630  35.680  1.00  0.00           H
ATOM   1180  CD1 LEU A 662      43.660  35.110  34.380  1.00  0.00           C
ATOM   1181 HD11 LEU A 662      42.840  35.710  33.940  1.00  0.00           H
ATOM   1182 HD12 LEU A 662      43.730  34.260  33.670  1.00  0.00           H
ATOM   1183 HD13 LEU A 662      44.560  35.740  34.220  1.00  0.00           H
ATOM   1184  CD2 LEU A 662      43.790  33.610  36.490  1.00  0.00           C
ATOM   1185 HD21 LEU A 662      44.840  33.750  36.830  1.00  0.00           H
ATOM   1186 HD22 LEU A 662      43.720  32.760  35.790  1.00  0.00           H
ATOM   1187 HD23 LEU A 662      43.250  33.510  37.460  1.00  0.00           H
ATOM   1188  C   LEU A 662      43.180  37.180  38.840  1.00  0.00           C
ATOM   1189  O   LEU A 662      44.380  37.370  38.950  1.00  0.00           O
ATOM   1190  N   THR A 663      42.280  37.810  39.530  1.00  0.00           N
ATOM   1191  HN  THR A 663      41.350  37.470  39.530  1.00  0.00           H
ATOM   1192  CA  THR A 663      42.650  38.940  40.410  1.00  0.00           C
ATOM   1193  HA  THR A 663      43.520  39.450  40.040  1.00  0.00           H
ATOM   1194  CB  THR A 663      41.580  40.080  40.460  1.00  0.00           C
ATOM   1195  HB  THR A 663      41.860  40.810  41.240  1.00  0.00           H
ATOM   1196  OG1 THR A 663      40.270  39.650  40.730  1.00  0.00           O
ATOM   1197  HG1 THR A 663      40.190  38.800  40.310  1.00  0.00           H
ATOM   1198  CG2 THR A 663      41.460  40.770  39.090  1.00  0.00           C
ATOM   1199 HG21 THR A 663      42.360  41.400  38.900  1.00  0.00           H
ATOM   1200 HG22 THR A 663      40.610  41.480  39.040  1.00  0.00           H
ATOM   1201 HG23 THR A 663      41.310  39.990  38.300  1.00  0.00           H
ATOM   1202  C   THR A 663      43.020  38.370  41.790  1.00  0.00           C
ATOM   1203  O   THR A 663      42.280  37.630  42.430  1.00  0.00           O
ATOM   1204  N   ILE A 664      44.250  38.620  42.260  1.00  0.00           N
ATOM   1205  HN  ILE A 664      44.840  39.180  41.690  1.00  0.00           H
ATOM   1206  CA  ILE A 664      44.830  38.300  43.530  1.00  0.00           C
ATOM   1207  HA  ILE A 664      44.250  37.450  43.850  1.00  0.00           H
ATOM   1208  CB  ILE A 664      46.270  37.780  43.580  1.00  0.00           C
ATOM   1209  HB  ILE A 664      46.970  38.580  43.260  1.00  0.00           H
ATOM   1210  CG2 ILE A 664      46.490  37.270  44.960  1.00  0.00           C
ATOM   1211 HG21 ILE A 664      47.440  36.740  45.140  1.00  0.00           H
ATOM   1212 HG22 ILE A 664      45.730  36.580  45.390  1.00  0.00           H
ATOM   1213 HG23 ILE A 664      46.630  38.130  45.660  1.00  0.00           H
ATOM   1214  CG1 ILE A 664      46.390  36.550  42.660  1.00  0.00           C
ATOM   1215 HG11 ILE A 664      47.480  36.360  42.610  1.00  0.00           H
ATOM   1216 HG12 ILE A 664      46.130  36.880  41.630  1.00  0.00           H
ATOM   1217  CD  ILE A 664      45.590  35.270  43.080  1.00  0.00           C
ATOM   1218  HD1 ILE A 664      46.000  34.990  44.070  1.00  0.00           H
ATOM   1219  HD2 ILE A 664      45.770  34.390  42.450  1.00  0.00           H
ATOM   1220  HD3 ILE A 664      44.480  35.390  43.050  1.00  0.00           H
ATOM   1221  C   ILE A 664      44.570  39.520  44.450  1.00  0.00           C
ATOM   1222  O   ILE A 664      44.810  40.660  44.080  1.00  0.00           O
ATOM   1223  N   LEU A 665      44.070  39.270  45.720  1.00  0.00           N
ATOM   1224  HN  LEU A 665      44.000  38.300  45.920  1.00  0.00           H
ATOM   1225  CA  LEU A 665      43.970  40.220  46.820  1.00  0.00           C
ATOM   1226  HA  LEU A 665      43.440  41.070  46.410  1.00  0.00           H
ATOM   1227  CB  LEU A 665      43.210  39.510  48.030  1.00  0.00           C
ATOM   1228  HB1 LEU A 665      42.990  40.310  48.760  1.00  0.00           H
ATOM   1229  HB2 LEU A 665      43.960  38.900  48.580  1.00  0.00           H
ATOM   1230  CG  LEU A 665      41.890  38.720  47.750  1.00  0.00           C
ATOM   1231  HG  LEU A 665      41.980  37.820  47.100  1.00  0.00           H
ATOM   1232  CD1 LEU A 665      41.490  38.120  49.140  1.00  0.00           C
ATOM   1233 HD11 LEU A 665      42.190  37.330  49.460  1.00  0.00           H
ATOM   1234 HD12 LEU A 665      40.500  37.610  49.010  1.00  0.00           H
ATOM   1235 HD13 LEU A 665      41.490  38.890  49.940  1.00  0.00           H
ATOM   1236  CD2 LEU A 665      40.700  39.530  47.250  1.00  0.00           C
ATOM   1237 HD21 LEU A 665      41.050  39.990  46.290  1.00  0.00           H
ATOM   1238 HD22 LEU A 665      40.450  40.340  47.960  1.00  0.00           H
ATOM   1239 HD23 LEU A 665      39.800  38.940  47.000  1.00  0.00           H
ATOM   1240  C   LEU A 665      45.370  40.720  47.220  1.00  0.00           C
ATOM   1241  O   LEU A 665      46.300  39.960  47.150  1.00  0.00           O
ATOM   1242  N   GLY A 666      45.450  42.030  47.590  1.00  0.00           N
ATOM   1243  HN  GLY A 666      44.630  42.570  47.470  1.00  0.00           H
ATOM   1244  CA  GLY A 666      46.670  42.720  47.980  1.00  0.00           C
ATOM   1245  HA1 GLY A 666      47.100  43.170  47.120  1.00  0.00           H
ATOM   1246  HA2 GLY A 666      47.320  41.920  48.310  1.00  0.00           H
ATOM   1247  C   GLY A 666      46.220  43.690  49.020  1.00  0.00           C
ATOM   1248  O   GLY A 666      45.040  43.990  49.110  1.00  0.00           O
ATOM   1249  N   SER A 667      47.160  44.260  49.800  1.00  0.00           N
ATOM   1250  HN  SER A 667      48.110  44.080  49.560  1.00  0.00           H
ATOM   1251  CA  SER A 667      46.870  45.160  50.870  1.00  0.00           C
ATOM   1252  HA  SER A 667      46.010  44.730  51.350  1.00  0.00           H
ATOM   1253  CB  SER A 667      47.870  45.250  52.010  1.00  0.00           C
ATOM   1254  HB1 SER A 667      47.560  46.000  52.770  1.00  0.00           H
ATOM   1255  HB2 SER A 667      48.810  45.640  51.570  1.00  0.00           H
ATOM   1256  OG  SER A 667      48.110  43.920  52.540  1.00  0.00           O
ATOM   1257  HG1 SER A 667      48.860  43.600  52.040  1.00  0.00           H
ATOM   1258  C   SER A 667      46.360  46.560  50.260  1.00  0.00           C
ATOM   1259  O   SER A 667      46.750  46.990  49.150  1.00  0.00           O
ATOM   1260  N   THR A 668      45.450  47.310  50.950  1.00  0.00           N
ATOM   1261  HN  THR A 668      45.100  47.020  51.850  1.00  0.00           H
ATOM   1262  CA  THR A 668      44.820  48.530  50.480  1.00  0.00           C
ATOM   1263  HA  THR A 668      45.080  48.620  49.440  1.00  0.00           H
ATOM   1264  CB  THR A 668      43.380  48.470  50.340  1.00  0.00           C
ATOM   1265  HB  THR A 668      43.160  48.030  49.350  1.00  0.00           H
ATOM   1266  OG1 THR A 668      42.660  49.710  50.410  1.00  0.00           O
ATOM   1267  HG1 THR A 668      42.150  49.710  49.590  1.00  0.00           H
ATOM   1268  CG2 THR A 668      42.740  47.550  51.350  1.00  0.00           C
ATOM   1269 HG21 THR A 668      43.110  47.820  52.370  1.00  0.00           H
ATOM   1270 HG22 THR A 668      43.010  46.530  51.000  1.00  0.00           H
ATOM   1271 HG23 THR A 668      41.650  47.740  51.340  1.00  0.00           H
ATOM   1272  C   THR A 668      45.340  49.800  51.180  1.00  0.00           C
ATOM   1273  O   THR A 668      45.380  49.900  52.420  1.00  0.00           O
ATOM   1274  N   GLY A 669      45.810  50.770  50.370  1.00  0.00           N
ATOM   1275  HN  GLY A 669      45.600  50.800  49.390  1.00  0.00           H
ATOM   1276  CA  GLY A 669      46.510  51.970  50.880  1.00  0.00           C
ATOM   1277  HA1 GLY A 669      47.020  52.440  50.040  1.00  0.00           H
ATOM   1278  HA2 GLY A 669      47.260  51.570  51.550  1.00  0.00           H
ATOM   1279  C   GLY A 669      45.630  53.070  51.520  1.00  0.00           C
ATOM   1280  O   GLY A 669      45.870  53.550  52.650  1.00  0.00           O
ATOM   1281  N   PRO A 670      44.560  53.520  50.830  1.00  0.00           N
ATOM   1282  CD  PRO A 670      44.370  53.370  49.390  1.00  0.00           C
ATOM   1283  HD1 PRO A 670      43.810  52.440  49.140  1.00  0.00           H
ATOM   1284  HD2 PRO A 670      45.210  53.400  48.660  1.00  0.00           H
ATOM   1285  CA  PRO A 670      43.540  54.350  51.390  1.00  0.00           C
ATOM   1286  HA  PRO A 670      43.960  55.190  51.920  1.00  0.00           H
ATOM   1287  CB  PRO A 670      42.590  54.700  50.280  1.00  0.00           C
ATOM   1288  HB1 PRO A 670      42.060  55.680  50.310  1.00  0.00           H
ATOM   1289  HB2 PRO A 670      41.850  53.910  50.040  1.00  0.00           H
ATOM   1290  CG  PRO A 670      43.530  54.650  49.090  1.00  0.00           C
ATOM   1291  HG1 PRO A 670      43.170  54.620  48.040  1.00  0.00           H
ATOM   1292  HG2 PRO A 670      44.260  55.480  49.160  1.00  0.00           H
ATOM   1293  C   PRO A 670      42.750  53.620  52.460  1.00  0.00           C
ATOM   1294  O   PRO A 670      42.440  54.360  53.390  1.00  0.00           O
ATOM   1295  N   VAL A 671      42.320  52.320  52.410  1.00  0.00           N
ATOM   1296  HN  VAL A 671      42.470  51.700  51.640  1.00  0.00           H
ATOM   1297  CA  VAL A 671      41.640  51.760  53.530  1.00  0.00           C
ATOM   1298  HA  VAL A 671      40.790  52.400  53.700  1.00  0.00           H
ATOM   1299  CB  VAL A 671      40.970  50.400  53.300  1.00  0.00           C
ATOM   1300  HB  VAL A 671      41.830  49.790  52.950  1.00  0.00           H
ATOM   1301  CG1 VAL A 671      40.110  49.820  54.420  1.00  0.00           C
ATOM   1302 HG11 VAL A 671      39.180  50.440  54.460  1.00  0.00           H
ATOM   1303 HG12 VAL A 671      40.500  49.970  55.450  1.00  0.00           H
ATOM   1304 HG13 VAL A 671      39.930  48.740  54.220  1.00  0.00           H
ATOM   1305  CG2 VAL A 671      40.090  50.440  52.080  1.00  0.00           C
ATOM   1306 HG21 VAL A 671      39.880  49.380  51.820  1.00  0.00           H
ATOM   1307 HG22 VAL A 671      40.400  51.120  51.260  1.00  0.00           H
ATOM   1308 HG23 VAL A 671      39.150  50.890  52.470  1.00  0.00           H
ATOM   1309  C   VAL A 671      42.530  51.690  54.800  1.00  0.00           C
ATOM   1310  O   VAL A 671      41.970  51.940  55.820  1.00  0.00           O
ATOM   1311  N   LEU A 672      43.760  51.510  54.740  1.00  0.00           N
ATOM   1312  HN  LEU A 672      44.220  51.450  53.870  1.00  0.00           H
ATOM   1313  CA  LEU A 672      44.700  51.600  55.850  1.00  0.00           C
ATOM   1314  HA  LEU A 672      44.460  50.850  56.580  1.00  0.00           H
ATOM   1315  CB  LEU A 672      46.080  51.350  55.240  1.00  0.00           C
ATOM   1316  HB1 LEU A 672      46.150  51.900  54.270  1.00  0.00           H
ATOM   1317  HB2 LEU A 672      46.110  50.320  54.840  1.00  0.00           H
ATOM   1318  CG  LEU A 672      47.330  51.560  56.060  1.00  0.00           C
ATOM   1319  HG  LEU A 672      47.280  52.640  56.370  1.00  0.00           H
ATOM   1320  CD1 LEU A 672      47.200  50.640  57.290  1.00  0.00           C
ATOM   1321 HD11 LEU A 672      46.280  50.810  57.900  1.00  0.00           H
ATOM   1322 HD12 LEU A 672      47.990  51.040  57.950  1.00  0.00           H
ATOM   1323 HD13 LEU A 672      47.320  49.570  57.020  1.00  0.00           H
ATOM   1324  CD2 LEU A 672      48.670  51.440  55.340  1.00  0.00           C
ATOM   1325 HD21 LEU A 672      48.720  50.390  54.980  1.00  0.00           H
ATOM   1326 HD22 LEU A 672      49.470  51.710  56.070  1.00  0.00           H
ATOM   1327 HD23 LEU A 672      48.800  52.130  54.480  1.00  0.00           H
ATOM   1328  C   LEU A 672      44.730  52.940  56.470  1.00  0.00           C
ATOM   1329  O   LEU A 672      44.760  53.020  57.720  1.00  0.00           O
ATOM   1330  N   VAL A 673      44.710  54.000  55.620  1.00  0.00           N
ATOM   1331  HN  VAL A 673      44.840  53.890  54.640  1.00  0.00           H
ATOM   1332  CA  VAL A 673      44.580  55.390  56.100  1.00  0.00           C
ATOM   1333  HA  VAL A 673      45.300  55.590  56.890  1.00  0.00           H
ATOM   1334  CB  VAL A 673      44.960  56.320  54.960  1.00  0.00           C
ATOM   1335  HB  VAL A 673      44.490  55.930  54.040  1.00  0.00           H
ATOM   1336  CG1 VAL A 673      44.410  57.710  55.220  1.00  0.00           C
ATOM   1337 HG11 VAL A 673      44.640  58.200  56.190  1.00  0.00           H
ATOM   1338 HG12 VAL A 673      43.320  57.730  55.020  1.00  0.00           H
ATOM   1339 HG13 VAL A 673      44.730  58.430  54.440  1.00  0.00           H
ATOM   1340  CG2 VAL A 673      46.520  56.410  54.770  1.00  0.00           C
ATOM   1341 HG21 VAL A 673      46.890  56.950  53.860  1.00  0.00           H
ATOM   1342 HG22 VAL A 673      46.950  55.390  54.620  1.00  0.00           H
ATOM   1343 HG23 VAL A 673      47.000  56.860  55.660  1.00  0.00           H
ATOM   1344  C   VAL A 673      43.170  55.600  56.660  1.00  0.00           C
ATOM   1345  O   VAL A 673      42.990  56.320  57.620  1.00  0.00           O
ATOM   1346  N   PHE A 674      42.160  54.980  56.070  1.00  0.00           N
ATOM   1347  HN  PHE A 674      42.310  54.410  55.260  1.00  0.00           H
ATOM   1348  CA  PHE A 674      40.790  55.060  56.550  1.00  0.00           C
ATOM   1349  HA  PHE A 674      40.540  56.100  56.520  1.00  0.00           H
ATOM   1350  CB  PHE A 674      39.680  54.450  55.620  1.00  0.00           C
ATOM   1351  HB1 PHE A 674      39.900  53.390  55.420  1.00  0.00           H
ATOM   1352  HB2 PHE A 674      39.760  55.000  54.650  1.00  0.00           H
ATOM   1353  CG  PHE A 674      38.200  54.620  56.030  1.00  0.00           C
ATOM   1354  CD1 PHE A 674      37.490  55.620  55.450  1.00  0.00           C
ATOM   1355  HD1 PHE A 674      37.910  56.220  54.650  1.00  0.00           H
ATOM   1356  CE1 PHE A 674      36.110  55.660  55.740  1.00  0.00           C
ATOM   1357  HE1 PHE A 674      35.490  56.440  55.340  1.00  0.00           H
ATOM   1358  CZ  PHE A 674      35.470  54.830  56.750  1.00  0.00           C
ATOM   1359  HZ  PHE A 674      34.420  54.760  56.960  1.00  0.00           H
ATOM   1360  CD2 PHE A 674      37.630  53.770  57.010  1.00  0.00           C
ATOM   1361  HD2 PHE A 674      38.190  52.940  57.410  1.00  0.00           H
ATOM   1362  CE2 PHE A 674      36.290  53.880  57.390  1.00  0.00           C
ATOM   1363  HE2 PHE A 674      35.940  53.300  58.240  1.00  0.00           H
ATOM   1364  C   PHE A 674      40.610  54.560  57.940  1.00  0.00           C
ATOM   1365  O   PHE A 674      40.150  55.240  58.840  1.00  0.00           O
ATOM   1366  N   GLU A 675      41.170  53.340  58.290  1.00  0.00           N
ATOM   1367  HN  GLU A 675      41.590  52.750  57.610  1.00  0.00           H
ATOM   1368  CA  GLU A 675      41.280  52.730  59.640  1.00  0.00           C
ATOM   1369  HA  GLU A 675      40.270  52.520  59.980  1.00  0.00           H
ATOM   1370  CB  GLU A 675      42.100  51.390  59.540  1.00  0.00           C
ATOM   1371  HB1 GLU A 675      42.200  51.000  60.580  1.00  0.00           H
ATOM   1372  HB2 GLU A 675      43.100  51.630  59.120  1.00  0.00           H
ATOM   1373  CG  GLU A 675      41.430  50.260  58.740  1.00  0.00           C
ATOM   1374  HG1 GLU A 675      42.210  49.480  58.680  1.00  0.00           H
ATOM   1375  HG2 GLU A 675      41.150  50.500  57.690  1.00  0.00           H
ATOM   1376  CD  GLU A 675      40.270  49.620  59.450  1.00  0.00           C
ATOM   1377  OE1 GLU A 675      39.760  48.670  58.860  1.00  0.00           O
ATOM   1378  OE2 GLU A 675      39.810  49.980  60.510  1.00  0.00           O
ATOM   1379  C   GLU A 675      41.990  53.680  60.690  1.00  0.00           C
ATOM   1380  O   GLU A 675      41.510  53.810  61.780  1.00  0.00           O
ATOM   1381  N   LYS A 676      43.070  54.350  60.280  1.00  0.00           N
ATOM   1382  HN  LYS A 676      43.500  54.230  59.390  1.00  0.00           H
ATOM   1383  CA  LYS A 676      43.720  55.270  61.130  1.00  0.00           C
ATOM   1384  HA  LYS A 676      43.950  54.810  62.080  1.00  0.00           H
ATOM   1385  CB  LYS A 676      45.060  55.780  60.460  1.00  0.00           C
ATOM   1386  HB1 LYS A 676      45.340  56.780  60.850  1.00  0.00           H
ATOM   1387  HB2 LYS A 676      44.930  56.080  59.400  1.00  0.00           H
ATOM   1388  CG  LYS A 676      46.140  54.770  60.540  1.00  0.00           C
ATOM   1389  HG1 LYS A 676      45.810  53.720  60.700  1.00  0.00           H
ATOM   1390  HG2 LYS A 676      46.810  54.920  61.410  1.00  0.00           H
ATOM   1391  CD  LYS A 676      47.120  54.690  59.260  1.00  0.00           C
ATOM   1392  HD1 LYS A 676      46.430  54.600  58.400  1.00  0.00           H
ATOM   1393  HD2 LYS A 676      47.740  53.760  59.230  1.00  0.00           H
ATOM   1394  CE  LYS A 676      47.880  56.010  58.920  1.00  0.00           C
ATOM   1395  HE1 LYS A 676      47.110  56.820  58.860  1.00  0.00           H
ATOM   1396  HE2 LYS A 676      48.450  55.960  57.970  1.00  0.00           H
ATOM   1397  NZ  LYS A 676      48.880  56.290  59.950  1.00  0.00           N
ATOM   1398  HZ1 LYS A 676      49.640  56.810  59.480  1.00  0.00           H
ATOM   1399  HZ2 LYS A 676      49.280  55.370  60.260  1.00  0.00           H
ATOM   1400  HZ3 LYS A 676      48.430  56.810  60.730  1.00  0.00           H
ATOM   1401  C   LYS A 676      42.850  56.420  61.670  1.00  0.00           C
ATOM   1402  O   LYS A 676      42.950  56.860  62.820  1.00  0.00           O
ATOM   1403  N   ILE A 677      42.050  56.980  60.640  1.00  0.00           N
ATOM   1404  HN  ILE A 677      42.220  56.770  59.680  1.00  0.00           H
ATOM   1405  CA  ILE A 677      41.060  58.010  60.870  1.00  0.00           C
ATOM   1406  HA  ILE A 677      41.470  58.810  61.470  1.00  0.00           H
ATOM   1407  CB  ILE A 677      40.450  58.540  59.570  1.00  0.00           C
ATOM   1408  HB  ILE A 677      39.860  57.730  59.100  1.00  0.00           H
ATOM   1409  CG2 ILE A 677      39.610  59.800  59.960  1.00  0.00           C
ATOM   1410 HG21 ILE A 677      39.050  59.690  60.920  1.00  0.00           H
ATOM   1411 HG22 ILE A 677      39.000  59.950  59.040  1.00  0.00           H
ATOM   1412 HG23 ILE A 677      40.270  60.670  60.180  1.00  0.00           H
ATOM   1413  CG1 ILE A 677      41.480  59.090  58.570  1.00  0.00           C
ATOM   1414 HG11 ILE A 677      42.450  58.580  58.710  1.00  0.00           H
ATOM   1415 HG12 ILE A 677      41.740  60.060  59.050  1.00  0.00           H
ATOM   1416  CD  ILE A 677      41.120  59.410  57.140  1.00  0.00           C
ATOM   1417  HD1 ILE A 677      41.900  60.070  56.720  1.00  0.00           H
ATOM   1418  HD2 ILE A 677      40.120  59.840  56.920  1.00  0.00           H
ATOM   1419  HD3 ILE A 677      41.130  58.400  56.670  1.00  0.00           H
ATOM   1420  C   ILE A 677      39.970  57.520  61.750  1.00  0.00           C
ATOM   1421  O   ILE A 677      39.580  58.190  62.720  1.00  0.00           O
ATOM   1422  N   LEU A 678      39.450  56.310  61.490  1.00  0.00           N
ATOM   1423  HN  LEU A 678      39.750  55.770  60.700  1.00  0.00           H
ATOM   1424  CA  LEU A 678      38.420  55.750  62.340  1.00  0.00           C
ATOM   1425  HA  LEU A 678      37.640  56.500  62.280  1.00  0.00           H
ATOM   1426  CB  LEU A 678      37.820  54.330  61.770  1.00  0.00           C
ATOM   1427  HB1 LEU A 678      38.590  53.560  61.910  1.00  0.00           H
ATOM   1428  HB2 LEU A 678      37.670  54.590  60.700  1.00  0.00           H
ATOM   1429  CG  LEU A 678      36.540  53.830  62.510  1.00  0.00           C
ATOM   1430  HG  LEU A 678      36.980  53.600  63.500  1.00  0.00           H
ATOM   1431  CD1 LEU A 678      35.470  54.840  62.650  1.00  0.00           C
ATOM   1432 HD11 LEU A 678      35.750  55.750  63.210  1.00  0.00           H
ATOM   1433 HD12 LEU A 678      34.600  54.440  63.210  1.00  0.00           H
ATOM   1434 HD13 LEU A 678      35.090  55.160  61.660  1.00  0.00           H
ATOM   1435  CD2 LEU A 678      35.930  52.510  61.940  1.00  0.00           C
ATOM   1436 HD21 LEU A 678      35.250  51.920  62.590  1.00  0.00           H
ATOM   1437 HD22 LEU A 678      36.690  51.760  61.620  1.00  0.00           H
ATOM   1438 HD23 LEU A 678      35.260  52.710  61.080  1.00  0.00           H
ATOM   1439  C   LEU A 678      38.850  55.560  63.720  1.00  0.00           C
ATOM   1440  O   LEU A 678      38.050  55.900  64.660  1.00  0.00           O
ATOM   1441  N   TYR A 679      40.060  54.960  63.950  1.00  0.00           N
ATOM   1442  HN  TYR A 679      40.590  54.750  63.120  1.00  0.00           H
ATOM   1443  CA  TYR A 679      40.640  54.660  65.220  1.00  0.00           C
ATOM   1444  HA  TYR A 679      39.830  54.100  65.640  1.00  0.00           H
ATOM   1445  CB  TYR A 679      42.030  53.920  65.040  1.00  0.00           C
ATOM   1446  HB1 TYR A 679      42.690  54.420  64.300  1.00  0.00           H
ATOM   1447  HB2 TYR A 679      41.910  52.900  64.630  1.00  0.00           H
ATOM   1448  CG  TYR A 679      42.770  53.630  66.300  1.00  0.00           C
ATOM   1449  CD1 TYR A 679      42.100  53.080  67.360  1.00  0.00           C
ATOM   1450  HD1 TYR A 679      41.050  52.820  67.360  1.00  0.00           H
ATOM   1451  CE1 TYR A 679      42.720  52.810  68.600  1.00  0.00           C
ATOM   1452  HE1 TYR A 679      42.240  52.490  69.510  1.00  0.00           H
ATOM   1453  CZ  TYR A 679      44.040  53.350  68.800  1.00  0.00           C
ATOM   1454  OH  TYR A 679      44.630  53.220  70.090  1.00  0.00           O
ATOM   1455  HH  TYR A 679      45.520  53.610  70.030  1.00  0.00           H
ATOM   1456  CD2 TYR A 679      44.110  54.080  66.510  1.00  0.00           C
ATOM   1457  HD2 TYR A 679      44.620  54.550  65.670  1.00  0.00           H
ATOM   1458  CE2 TYR A 679      44.730  53.890  67.730  1.00  0.00           C
ATOM   1459  HE2 TYR A 679      45.780  54.100  67.920  1.00  0.00           H
ATOM   1460  C   TYR A 679      40.850  55.930  66.070  1.00  0.00           C
ATOM   1461  O   TYR A 679      40.650  55.920  67.280  1.00  0.00           O
ATOM   1462  N   LYS A 680      41.310  57.000  65.440  1.00  0.00           N
ATOM   1463  HN  LYS A 680      41.720  56.830  64.540  1.00  0.00           H
ATOM   1464  CA  LYS A 680      41.380  58.310  66.060  1.00  0.00           C
ATOM   1465  HA  LYS A 680      42.050  58.400  66.900  1.00  0.00           H
ATOM   1466  CB  LYS A 680      42.010  59.330  65.070  1.00  0.00           C
ATOM   1467  HB1 LYS A 680      41.560  59.070  64.090  1.00  0.00           H
ATOM   1468  HB2 LYS A 680      43.060  59.060  64.890  1.00  0.00           H
ATOM   1469  CG  LYS A 680      41.950  60.850  65.320  1.00  0.00           C
ATOM   1470  HG1 LYS A 680      40.870  61.020  65.550  1.00  0.00           H
ATOM   1471  HG2 LYS A 680      42.280  61.470  64.460  1.00  0.00           H
ATOM   1472  CD  LYS A 680      42.800  61.310  66.530  1.00  0.00           C
ATOM   1473  HD1 LYS A 680      43.860  60.990  66.330  1.00  0.00           H
ATOM   1474  HD2 LYS A 680      42.430  60.840  67.470  1.00  0.00           H
ATOM   1475  CE  LYS A 680      42.800  62.820  66.700  1.00  0.00           C
ATOM   1476  HE1 LYS A 680      43.010  63.220  65.680  1.00  0.00           H
ATOM   1477  HE2 LYS A 680      43.480  63.190  67.480  1.00  0.00           H
ATOM   1478  NZ  LYS A 680      41.480  63.360  67.080  1.00  0.00           N
ATOM   1479  HZ1 LYS A 680      40.720  62.880  66.560  1.00  0.00           H
ATOM   1480  HZ2 LYS A 680      41.300  64.390  66.990  1.00  0.00           H
ATOM   1481  HZ3 LYS A 680      41.250  63.060  68.050  1.00  0.00           H
ATOM   1482  C   LYS A 680      40.070  58.900  66.600  1.00  0.00           C
ATOM   1483  O   LYS A 680      40.020  59.310  67.740  1.00  0.00           O
ATOM   1484  N   PHE A 681      39.020  58.880  65.760  1.00  0.00           N
ATOM   1485  HN  PHE A 681      39.110  58.560  64.820  1.00  0.00           H
ATOM   1486  CA  PHE A 681      37.680  59.230  66.210  1.00  0.00           C
ATOM   1487  HA  PHE A 681      37.800  60.220  66.600  1.00  0.00           H
ATOM   1488  CB  PHE A 681      36.620  59.250  64.980  1.00  0.00           C
ATOM   1489  HB1 PHE A 681      35.630  59.080  65.430  1.00  0.00           H
ATOM   1490  HB2 PHE A 681      36.820  58.430  64.250  1.00  0.00           H
ATOM   1491  CG  PHE A 681      36.610  60.640  64.300  1.00  0.00           C
ATOM   1492  CD1 PHE A 681      35.590  61.480  64.620  1.00  0.00           C
ATOM   1493  HD1 PHE A 681      34.870  61.220  65.380  1.00  0.00           H
ATOM   1494  CE1 PHE A 681      35.540  62.790  64.130  1.00  0.00           C
ATOM   1495  HE1 PHE A 681      34.800  63.500  64.450  1.00  0.00           H
ATOM   1496  CZ  PHE A 681      36.560  63.200  63.220  1.00  0.00           C
ATOM   1497  HZ  PHE A 681      36.560  64.130  62.660  1.00  0.00           H
ATOM   1498  CD2 PHE A 681      37.740  61.110  63.490  1.00  0.00           C
ATOM   1499  HD2 PHE A 681      38.510  60.400  63.250  1.00  0.00           H
ATOM   1500  CE2 PHE A 681      37.660  62.380  62.900  1.00  0.00           C
ATOM   1501  HE2 PHE A 681      38.450  62.720  62.250  1.00  0.00           H
ATOM   1502  C   PHE A 681      37.160  58.330  67.410  1.00  0.00           C
ATOM   1503  O   PHE A 681      36.580  58.840  68.380  1.00  0.00           O
ATOM   1504  N   CYS A 682      37.280  56.960  67.280  1.00  0.00           N
ATOM   1505  HN  CYS A 682      37.740  56.650  66.460  1.00  0.00           H
ATOM   1506  CA  CYS A 682      36.810  56.090  68.250  1.00  0.00           C
ATOM   1507  HA  CYS A 682      35.760  56.290  68.440  1.00  0.00           H
ATOM   1508  CB  CYS A 682      37.000  54.650  67.790  1.00  0.00           C
ATOM   1509  HB1 CYS A 682      36.820  53.880  68.580  1.00  0.00           H
ATOM   1510  HB2 CYS A 682      38.040  54.520  67.450  1.00  0.00           H
ATOM   1511  SG  CYS A 682      35.730  54.190  66.490  1.00  0.00           S
ATOM   1512  HG1 CYS A 682      36.270  54.870  65.490  1.00  0.00           H
ATOM   1513  C   CYS A 682      37.500  56.220  69.510  1.00  0.00           C
ATOM   1514  O   CYS A 682      36.990  56.070  70.630  1.00  0.00           O
ATOM   1515  N   ARG A 683      38.790  56.600  69.400  1.00  0.00           N
ATOM   1516  HN  ARG A 683      39.300  56.630  68.550  1.00  0.00           H
ATOM   1517  CA  ARG A 683      39.530  57.070  70.560  1.00  0.00           C
ATOM   1518  HA  ARG A 683      39.570  56.330  71.350  1.00  0.00           H
ATOM   1519  CB  ARG A 683      40.980  57.360  70.210  1.00  0.00           C
ATOM   1520  HB1 ARG A 683      41.070  58.250  69.550  1.00  0.00           H
ATOM   1521  HB2 ARG A 683      41.500  56.550  69.630  1.00  0.00           H
ATOM   1522  CG  ARG A 683      42.010  57.610  71.330  1.00  0.00           C
ATOM   1523  HG1 ARG A 683      42.130  56.690  71.940  1.00  0.00           H
ATOM   1524  HG2 ARG A 683      41.740  58.520  71.910  1.00  0.00           H
ATOM   1525  CD  ARG A 683      43.420  58.010  70.800  1.00  0.00           C
ATOM   1526  HD1 ARG A 683      43.770  57.360  69.970  1.00  0.00           H
ATOM   1527  HD2 ARG A 683      44.290  57.920  71.490  1.00  0.00           H
ATOM   1528  NE  ARG A 683      43.380  59.460  70.450  1.00  0.00           N
ATOM   1529  HE  ARG A 683      42.600  59.980  70.830  1.00  0.00           H
ATOM   1530  CZ  ARG A 683      44.250  60.240  69.820  1.00  0.00           C
ATOM   1531  NH1 ARG A 683      43.940  61.490  69.680  1.00  0.00           N
ATOM   1532 HH11 ARG A 683      44.620  62.100  69.290  1.00  0.00           H
ATOM   1533 HH12 ARG A 683      43.010  61.760  69.930  1.00  0.00           H
ATOM   1534  NH2 ARG A 683      45.400  59.700  69.400  1.00  0.00           N
ATOM   1535 HH21 ARG A 683      45.580  58.720  69.420  1.00  0.00           H
ATOM   1536 HH22 ARG A 683      46.050  60.270  68.910  1.00  0.00           H
ATOM   1537  C   ARG A 683      39.060  58.380  71.260  1.00  0.00           C
ATOM   1538  O   ARG A 683      38.910  58.390  72.460  1.00  0.00           O
ATOM   1539  N   ASP A 684      38.900  59.550  70.600  1.00  0.00           N
ATOM   1540  HN  ASP A 684      38.890  59.510  69.600  1.00  0.00           H
ATOM   1541  CA  ASP A 684      38.660  60.830  71.230  1.00  0.00           C
ATOM   1542  HA  ASP A 684      39.080  60.760  72.220  1.00  0.00           H
ATOM   1543  CB  ASP A 684      39.200  61.860  70.250  1.00  0.00           C
ATOM   1544  HB1 ASP A 684      38.720  62.810  70.580  1.00  0.00           H
ATOM   1545  HB2 ASP A 684      39.000  61.670  69.170  1.00  0.00           H
ATOM   1546  CG  ASP A 684      40.650  61.950  70.410  1.00  0.00           C
ATOM   1547  OD1 ASP A 684      41.300  61.260  71.280  1.00  0.00           O
ATOM   1548  OD2 ASP A 684      41.250  62.780  69.740  1.00  0.00           O
ATOM   1549  C   ASP A 684      37.160  61.080  71.560  1.00  0.00           C
ATOM   1550  O   ASP A 684      36.850  61.930  72.350  1.00  0.00           O
ATOM   1551  N   TYR A 685      36.240  60.290  70.910  1.00  0.00           N
ATOM   1552  HN  TYR A 685      36.400  59.680  70.140  1.00  0.00           H
ATOM   1553  CA  TYR A 685      34.850  60.460  71.170  1.00  0.00           C
ATOM   1554  HA  TYR A 685      34.640  61.340  71.780  1.00  0.00           H
ATOM   1555  CB  TYR A 685      34.020  60.620  69.960  1.00  0.00           C
ATOM   1556  HB1 TYR A 685      32.970  60.520  70.270  1.00  0.00           H
ATOM   1557  HB2 TYR A 685      34.280  59.820  69.230  1.00  0.00           H
ATOM   1558  CG  TYR A 685      34.260  62.000  69.360  1.00  0.00           C
ATOM   1559  CD1 TYR A 685      35.240  62.130  68.350  1.00  0.00           C
ATOM   1560  HD1 TYR A 685      35.930  61.330  68.160  1.00  0.00           H
ATOM   1561  CE1 TYR A 685      35.240  63.390  67.690  1.00  0.00           C
ATOM   1562  HE1 TYR A 685      35.930  63.520  66.870  1.00  0.00           H
ATOM   1563  CZ  TYR A 685      34.240  64.350  67.880  1.00  0.00           C
ATOM   1564  OH  TYR A 685      34.160  65.510  67.140  1.00  0.00           O
ATOM   1565  HH  TYR A 685      33.360  65.950  67.400  1.00  0.00           H
ATOM   1566  CD2 TYR A 685      33.390  63.080  69.630  1.00  0.00           C
ATOM   1567  HD2 TYR A 685      32.640  62.900  70.390  1.00  0.00           H
ATOM   1568  CE2 TYR A 685      33.320  64.200  68.850  1.00  0.00           C
ATOM   1569  HE2 TYR A 685      32.470  64.870  68.920  1.00  0.00           H
ATOM   1570  C   TYR A 685      34.390  59.290  72.000  1.00  0.00           C
ATOM   1571  O   TYR A 685      33.210  59.240  72.230  1.00  0.00           O
ATOM   1572  N   GLN A 686      35.330  58.340  72.490  1.00  0.00           N
ATOM   1573  HN  GLN A 686      36.270  58.410  72.160  1.00  0.00           H
ATOM   1574  CA  GLN A 686      34.930  57.300  73.450  1.00  0.00           C
ATOM   1575  HA  GLN A 686      35.810  56.700  73.630  1.00  0.00           H
ATOM   1576  CB  GLN A 686      34.390  57.900  74.800  1.00  0.00           C
ATOM   1577  HB1 GLN A 686      33.970  57.070  75.400  1.00  0.00           H
ATOM   1578  HB2 GLN A 686      33.510  58.560  74.660  1.00  0.00           H
ATOM   1579  CG  GLN A 686      35.310  58.770  75.640  1.00  0.00           C
ATOM   1580  HG1 GLN A 686      35.140  58.770  76.740  1.00  0.00           H
ATOM   1581  HG2 GLN A 686      35.280  59.820  75.290  1.00  0.00           H
ATOM   1582  CD  GLN A 686      36.770  58.380  75.510  1.00  0.00           C
ATOM   1583  OE1 GLN A 686      37.120  57.310  75.970  1.00  0.00           O
ATOM   1584  NE2 GLN A 686      37.600  59.280  74.990  1.00  0.00           N
ATOM   1585 HE21 GLN A 686      38.410  58.910  74.550  1.00  0.00           H
ATOM   1586 HE22 GLN A 686      37.130  60.090  74.670  1.00  0.00           H
ATOM   1587  C   GLN A 686      33.920  56.280  72.890  1.00  0.00           C
ATOM   1588  O   GLN A 686      32.800  56.130  73.360  1.00  0.00           O
ATOM   1589  N   LEU A 687      34.310  55.610  71.800  1.00  0.00           N
ATOM   1590  HN  LEU A 687      35.220  55.870  71.500  1.00  0.00           H
ATOM   1591  CA  LEU A 687      33.500  54.610  71.070  1.00  0.00           C
ATOM   1592  HA  LEU A 687      32.780  54.270  71.790  1.00  0.00           H
ATOM   1593  CB  LEU A 687      32.940  55.080  69.640  1.00  0.00           C
ATOM   1594  HB1 LEU A 687      32.450  54.210  69.170  1.00  0.00           H
ATOM   1595  HB2 LEU A 687      33.860  55.410  69.110  1.00  0.00           H
ATOM   1596  CG  LEU A 687      32.000  56.290  69.760  1.00  0.00           C
ATOM   1597  HG  LEU A 687      32.630  56.950  70.390  1.00  0.00           H
ATOM   1598  CD1 LEU A 687      31.790  56.950  68.410  1.00  0.00           C
ATOM   1599 HD11 LEU A 687      31.400  56.270  67.620  1.00  0.00           H
ATOM   1600 HD12 LEU A 687      32.750  57.370  68.020  1.00  0.00           H
ATOM   1601 HD13 LEU A 687      31.150  57.850  68.480  1.00  0.00           H
ATOM   1602  CD2 LEU A 687      30.680  55.920  70.410  1.00  0.00           C
ATOM   1603 HD21 LEU A 687      29.960  55.680  69.600  1.00  0.00           H
ATOM   1604 HD22 LEU A 687      30.280  56.870  70.830  1.00  0.00           H
ATOM   1605 HD23 LEU A 687      30.880  55.150  71.190  1.00  0.00           H
ATOM   1606  C   LEU A 687      34.310  53.340  70.790  1.00  0.00           C
ATOM   1607  O   LEU A 687      35.560  53.340  70.650  1.00  0.00           O
ATOM   1608  N   SER A 688      33.650  52.180  70.810  1.00  0.00           N
ATOM   1609  HN  SER A 688      32.660  52.150  70.870  1.00  0.00           H
ATOM   1610  CA  SER A 688      34.410  50.940  70.750  1.00  0.00           C
ATOM   1611  HA  SER A 688      35.340  51.070  71.290  1.00  0.00           H
ATOM   1612  CB  SER A 688      33.790  49.700  71.400  1.00  0.00           C
ATOM   1613  HB1 SER A 688      34.370  48.760  71.330  1.00  0.00           H
ATOM   1614  HB2 SER A 688      32.810  49.510  70.920  1.00  0.00           H
ATOM   1615  OG  SER A 688      33.560  50.130  72.710  1.00  0.00           O
ATOM   1616  HG1 SER A 688      34.430  50.350  73.060  1.00  0.00           H
ATOM   1617  C   SER A 688      34.840  50.610  69.410  1.00  0.00           C
ATOM   1618  O   SER A 688      34.020  50.420  68.520  1.00  0.00           O
ATOM   1619  N   TYR A 689      36.180  50.620  69.110  1.00  0.00           N
ATOM   1620  HN  TYR A 689      36.850  50.990  69.750  1.00  0.00           H
ATOM   1621  CA  TYR A 689      36.660  50.570  67.770  1.00  0.00           C
ATOM   1622  HA  TYR A 689      36.410  51.460  67.230  1.00  0.00           H
ATOM   1623  CB  TYR A 689      38.170  50.670  67.740  1.00  0.00           C
ATOM   1624  HB1 TYR A 689      38.590  49.870  68.400  1.00  0.00           H
ATOM   1625  HB2 TYR A 689      38.370  51.600  68.320  1.00  0.00           H
ATOM   1626  CG  TYR A 689      38.980  50.570  66.400  1.00  0.00           C
ATOM   1627  CD1 TYR A 689      40.330  50.020  66.370  1.00  0.00           C
ATOM   1628  HD1 TYR A 689      40.710  49.540  67.260  1.00  0.00           H
ATOM   1629  CE1 TYR A 689      41.090  49.920  65.230  1.00  0.00           C
ATOM   1630  HE1 TYR A 689      42.010  49.370  65.170  1.00  0.00           H
ATOM   1631  CZ  TYR A 689      40.500  50.450  64.060  1.00  0.00           C
ATOM   1632  OH  TYR A 689      41.250  50.260  62.850  1.00  0.00           O
ATOM   1633  HH  TYR A 689      40.700  50.230  62.070  1.00  0.00           H
ATOM   1634  CD2 TYR A 689      38.490  51.100  65.290  1.00  0.00           C
ATOM   1635  HD2 TYR A 689      37.550  51.620  65.230  1.00  0.00           H
ATOM   1636  CE2 TYR A 689      39.270  51.070  64.090  1.00  0.00           C
ATOM   1637  HE2 TYR A 689      38.760  51.460  63.210  1.00  0.00           H
ATOM   1638  C   TYR A 689      36.240  49.280  67.030  1.00  0.00           C
ATOM   1639  O   TYR A 689      35.730  49.350  65.910  1.00  0.00           O
ATOM   1640  N   LEU A 690      36.410  48.090  67.540  1.00  0.00           N
ATOM   1641  HN  LEU A 690      36.720  47.990  68.480  1.00  0.00           H
ATOM   1642  CA  LEU A 690      36.240  46.910  66.710  1.00  0.00           C
ATOM   1643  HA  LEU A 690      36.610  47.240  65.750  1.00  0.00           H
ATOM   1644  CB  LEU A 690      37.060  45.760  67.350  1.00  0.00           C
ATOM   1645  HB1 LEU A 690      36.940  44.900  66.650  1.00  0.00           H
ATOM   1646  HB2 LEU A 690      36.590  45.440  68.290  1.00  0.00           H
ATOM   1647  CG  LEU A 690      38.560  46.150  67.560  1.00  0.00           C
ATOM   1648  HG  LEU A 690      38.560  47.090  68.150  1.00  0.00           H
ATOM   1649  CD1 LEU A 690      39.250  45.060  68.410  1.00  0.00           C
ATOM   1650 HD11 LEU A 690      38.850  45.030  69.430  1.00  0.00           H
ATOM   1651 HD12 LEU A 690      40.330  45.300  68.480  1.00  0.00           H
ATOM   1652 HD13 LEU A 690      39.220  44.060  67.940  1.00  0.00           H
ATOM   1653  CD2 LEU A 690      39.230  46.290  66.160  1.00  0.00           C
ATOM   1654 HD21 LEU A 690      38.860  47.200  65.650  1.00  0.00           H
ATOM   1655 HD22 LEU A 690      38.960  45.430  65.520  1.00  0.00           H
ATOM   1656 HD23 LEU A 690      40.350  46.340  66.210  1.00  0.00           H
ATOM   1657  C   LEU A 690      34.690  46.610  66.610  1.00  0.00           C
ATOM   1658  O   LEU A 690      34.270  45.990  65.640  1.00  0.00           O
ATOM   1659  N   SER A 691      33.880  47.060  67.600  1.00  0.00           N
ATOM   1660  HN  SER A 691      34.360  47.320  68.430  1.00  0.00           H
ATOM   1661  CA  SER A 691      32.420  46.980  67.560  1.00  0.00           C
ATOM   1662  HA  SER A 691      32.120  45.980  67.300  1.00  0.00           H
ATOM   1663  CB  SER A 691      31.800  47.360  68.920  1.00  0.00           C
ATOM   1664  HB1 SER A 691      32.130  48.390  69.180  1.00  0.00           H
ATOM   1665  HB2 SER A 691      32.150  46.680  69.720  1.00  0.00           H
ATOM   1666  OG  SER A 691      30.390  47.160  68.870  1.00  0.00           O
ATOM   1667  HG1 SER A 691      30.340  46.200  68.820  1.00  0.00           H
ATOM   1668  C   SER A 691      31.860  47.910  66.520  1.00  0.00           C
ATOM   1669  O   SER A 691      31.100  47.510  65.640  1.00  0.00           O
ATOM   1670  N   LEU A 692      32.290  49.200  66.530  1.00  0.00           N
ATOM   1671  HN  LEU A 692      32.910  49.620  67.200  1.00  0.00           H
ATOM   1672  CA  LEU A 692      31.830  50.170  65.530  1.00  0.00           C
ATOM   1673  HA  LEU A 692      30.760  50.060  65.440  1.00  0.00           H
ATOM   1674  CB  LEU A 692      31.980  51.640  66.040  1.00  0.00           C
ATOM   1675  HB1 LEU A 692      33.080  51.840  66.140  1.00  0.00           H
ATOM   1676  HB2 LEU A 692      31.500  51.880  67.010  1.00  0.00           H
ATOM   1677  CG  LEU A 692      31.330  52.730  65.110  1.00  0.00           C
ATOM   1678  HG  LEU A 692      31.940  52.760  64.170  1.00  0.00           H
ATOM   1679  CD1 LEU A 692      29.890  52.350  64.720  1.00  0.00           C
ATOM   1680 HD11 LEU A 692      29.520  53.310  64.290  1.00  0.00           H
ATOM   1681 HD12 LEU A 692      29.230  52.130  65.590  1.00  0.00           H
ATOM   1682 HD13 LEU A 692      29.890  51.530  63.990  1.00  0.00           H
ATOM   1683  CD2 LEU A 692      31.360  54.080  65.710  1.00  0.00           C
ATOM   1684 HD21 LEU A 692      30.660  54.800  65.220  1.00  0.00           H
ATOM   1685 HD22 LEU A 692      32.370  54.540  65.800  1.00  0.00           H
ATOM   1686 HD23 LEU A 692      31.020  54.070  66.770  1.00  0.00           H
ATOM   1687  C   LEU A 692      32.500  50.030  64.150  1.00  0.00           C
ATOM   1688  O   LEU A 692      31.780  50.330  63.180  1.00  0.00           O
ATOM   1689  N   ARG A 693      33.710  49.480  63.990  1.00  0.00           N
ATOM   1690  HN  ARG A 693      34.300  49.360  64.790  1.00  0.00           H
ATOM   1691  CA  ARG A 693      34.340  49.150  62.720  1.00  0.00           C
ATOM   1692  HA  ARG A 693      34.370  49.990  62.040  1.00  0.00           H
ATOM   1693  CB  ARG A 693      35.780  48.620  63.010  1.00  0.00           C
ATOM   1694  HB1 ARG A 693      35.660  47.740  63.680  1.00  0.00           H
ATOM   1695  HB2 ARG A 693      36.270  49.460  63.540  1.00  0.00           H
ATOM   1696  CG  ARG A 693      36.620  48.180  61.820  1.00  0.00           C
ATOM   1697  HG1 ARG A 693      36.820  49.120  61.250  1.00  0.00           H
ATOM   1698  HG2 ARG A 693      36.000  47.550  61.140  1.00  0.00           H
ATOM   1699  CD  ARG A 693      37.890  47.530  62.270  1.00  0.00           C
ATOM   1700  HD1 ARG A 693      37.650  46.590  62.810  1.00  0.00           H
ATOM   1701  HD2 ARG A 693      38.570  48.100  62.930  1.00  0.00           H
ATOM   1702  NE  ARG A 693      38.660  47.250  60.960  1.00  0.00           N
ATOM   1703  HE  ARG A 693      38.990  47.990  60.390  1.00  0.00           H
ATOM   1704  CZ  ARG A 693      38.460  46.080  60.280  1.00  0.00           C
ATOM   1705  NH1 ARG A 693      38.110  44.970  60.810  1.00  0.00           N
ATOM   1706 HH11 ARG A 693      38.350  44.810  61.770  1.00  0.00           H
ATOM   1707 HH12 ARG A 693      37.980  44.170  60.230  1.00  0.00           H
ATOM   1708  NH2 ARG A 693      38.590  46.080  58.970  1.00  0.00           N
ATOM   1709 HH21 ARG A 693      38.380  45.310  58.390  1.00  0.00           H
ATOM   1710 HH22 ARG A 693      38.820  46.960  58.540  1.00  0.00           H
ATOM   1711  C   ARG A 693      33.560  48.060  62.060  1.00  0.00           C
ATOM   1712  O   ARG A 693      33.080  48.230  60.950  1.00  0.00           O
ATOM   1713  N   THR A 694      33.310  46.920  62.690  1.00  0.00           N
ATOM   1714  HN  THR A 694      33.630  46.840  63.630  1.00  0.00           H
ATOM   1715  CA  THR A 694      32.370  45.900  62.200  1.00  0.00           C
ATOM   1716  HA  THR A 694      32.700  45.630  61.210  1.00  0.00           H
ATOM   1717  CB  THR A 694      32.410  44.660  63.010  1.00  0.00           C
ATOM   1718  HB  THR A 694      31.760  43.880  62.580  1.00  0.00           H
ATOM   1719  OG1 THR A 694      32.140  44.880  64.410  1.00  0.00           O
ATOM   1720  HG1 THR A 694      33.030  44.970  64.790  1.00  0.00           H
ATOM   1721  CG2 THR A 694      33.830  44.050  62.970  1.00  0.00           C
ATOM   1722 HG21 THR A 694      34.040  43.720  61.930  1.00  0.00           H
ATOM   1723 HG22 THR A 694      33.920  43.160  63.630  1.00  0.00           H
ATOM   1724 HG23 THR A 694      34.610  44.700  63.420  1.00  0.00           H
ATOM   1725  C   THR A 694      30.890  46.320  62.040  1.00  0.00           C
ATOM   1726  O   THR A 694      30.270  45.980  61.040  1.00  0.00           O
ATOM   1727  N   SER A 695      30.290  47.120  62.900  1.00  0.00           N
ATOM   1728  HN  SER A 695      30.740  47.270  63.760  1.00  0.00           H
ATOM   1729  CA  SER A 695      28.950  47.740  62.680  1.00  0.00           C
ATOM   1730  HA  SER A 695      28.180  47.000  62.530  1.00  0.00           H
ATOM   1731  CB  SER A 695      28.610  48.600  63.840  1.00  0.00           C
ATOM   1732  HB1 SER A 695      27.740  49.260  63.630  1.00  0.00           H
ATOM   1733  HB2 SER A 695      29.420  49.340  64.020  1.00  0.00           H
ATOM   1734  OG  SER A 695      28.260  47.810  65.070  1.00  0.00           O
ATOM   1735  HG1 SER A 695      29.070  47.640  65.550  1.00  0.00           H
ATOM   1736  C   SER A 695      28.940  48.570  61.370  1.00  0.00           C
ATOM   1737  O   SER A 695      28.020  48.500  60.570  1.00  0.00           O
ATOM   1738  N   ILE A 696      30.020  49.370  61.160  1.00  0.00           N
ATOM   1739  HN  ILE A 696      30.790  49.460  61.790  1.00  0.00           H
ATOM   1740  CA  ILE A 696      30.150  50.190  59.950  1.00  0.00           C
ATOM   1741  HA  ILE A 696      29.170  50.620  59.810  1.00  0.00           H
ATOM   1742  CB  ILE A 696      31.270  51.290  60.080  1.00  0.00           C
ATOM   1743  HB  ILE A 696      32.170  50.860  60.570  1.00  0.00           H
ATOM   1744  CG2 ILE A 696      31.820  51.920  58.740  1.00  0.00           C
ATOM   1745 HG21 ILE A 696      31.020  52.560  58.320  1.00  0.00           H
ATOM   1746 HG22 ILE A 696      32.140  51.230  57.920  1.00  0.00           H
ATOM   1747 HG23 ILE A 696      32.580  52.670  59.040  1.00  0.00           H
ATOM   1748  CG1 ILE A 696      30.630  52.430  60.930  1.00  0.00           C
ATOM   1749 HG11 ILE A 696      30.020  51.860  61.660  1.00  0.00           H
ATOM   1750 HG12 ILE A 696      29.910  52.950  60.260  1.00  0.00           H
ATOM   1751  CD  ILE A 696      31.610  53.280  61.590  1.00  0.00           C
ATOM   1752  HD1 ILE A 696      32.050  54.070  60.940  1.00  0.00           H
ATOM   1753  HD2 ILE A 696      32.500  52.710  61.900  1.00  0.00           H
ATOM   1754  HD3 ILE A 696      31.160  53.700  62.520  1.00  0.00           H
ATOM   1755  C   ILE A 696      30.430  49.340  58.700  1.00  0.00           C
ATOM   1756  O   ILE A 696      30.040  49.710  57.600  1.00  0.00           O
ATOM   1757  N   GLY A 697      31.150  48.160  58.770  1.00  0.00           N
ATOM   1758  HN  GLY A 697      31.500  48.060  59.700  1.00  0.00           H
ATOM   1759  CA  GLY A 697      31.590  47.270  57.680  1.00  0.00           C
ATOM   1760  HA1 GLY A 697      32.280  46.520  58.020  1.00  0.00           H
ATOM   1761  HA2 GLY A 697      31.930  47.810  56.800  1.00  0.00           H
ATOM   1762  C   GLY A 697      30.420  46.470  57.170  1.00  0.00           C
ATOM   1763  O   GLY A 697      30.200  46.180  56.040  1.00  0.00           O
ATOM   1764  N   LEU A 698      29.390  46.250  58.070  1.00  0.00           N
ATOM   1765  HN  LEU A 698      29.670  46.450  59.010  1.00  0.00           H
ATOM   1766  CA  LEU A 698      28.130  45.620  57.730  1.00  0.00           C
ATOM   1767  HA  LEU A 698      28.330  44.700  57.190  1.00  0.00           H
ATOM   1768  CB  LEU A 698      27.300  45.160  58.930  1.00  0.00           C
ATOM   1769  HB1 LEU A 698      26.260  44.860  58.710  1.00  0.00           H
ATOM   1770  HB2 LEU A 698      27.250  46.070  59.580  1.00  0.00           H
ATOM   1771  CG  LEU A 698      28.010  44.060  59.710  1.00  0.00           C
ATOM   1772  HG  LEU A 698      29.050  44.410  59.930  1.00  0.00           H
ATOM   1773  CD1 LEU A 698      27.390  43.840  61.060  1.00  0.00           C
ATOM   1774 HD11 LEU A 698      26.360  43.480  60.850  1.00  0.00           H
ATOM   1775 HD12 LEU A 698      27.350  44.770  61.660  1.00  0.00           H
ATOM   1776 HD13 LEU A 698      27.960  43.180  61.740  1.00  0.00           H
ATOM   1777  CD2 LEU A 698      28.000  42.800  58.960  1.00  0.00           C
ATOM   1778 HD21 LEU A 698      28.700  42.790  58.090  1.00  0.00           H
ATOM   1779 HD22 LEU A 698      27.020  42.400  58.640  1.00  0.00           H
ATOM   1780 HD23 LEU A 698      28.420  41.950  59.520  1.00  0.00           H
ATOM   1781  C   LEU A 698      27.350  46.600  56.860  1.00  0.00           C
ATOM   1782  O   LEU A 698      26.830  46.220  55.820  1.00  0.00           O
ATOM   1783  N   TRP A 699      27.300  47.880  57.260  1.00  0.00           N
ATOM   1784  HN  TRP A 699      27.770  48.100  58.120  1.00  0.00           H
ATOM   1785  CA  TRP A 699      26.680  48.890  56.490  1.00  0.00           C
ATOM   1786  HA  TRP A 699      25.700  48.600  56.130  1.00  0.00           H
ATOM   1787  CB  TRP A 699      26.480  50.250  57.300  1.00  0.00           C
ATOM   1788  HB1 TRP A 699      26.170  51.020  56.570  1.00  0.00           H
ATOM   1789  HB2 TRP A 699      27.490  50.570  57.660  1.00  0.00           H
ATOM   1790  CG  TRP A 699      25.560  50.220  58.450  1.00  0.00           C
ATOM   1791  CD1 TRP A 699      25.400  51.340  59.250  1.00  0.00           C
ATOM   1792  HD1 TRP A 699      26.060  52.180  59.100  1.00  0.00           H
ATOM   1793  NE1 TRP A 699      24.400  51.210  60.150  1.00  0.00           N
ATOM   1794  HE1 TRP A 699      24.110  51.830  60.860  1.00  0.00           H
ATOM   1795  CE2 TRP A 699      23.870  49.960  60.010  1.00  0.00           C
ATOM   1796  CD2 TRP A 699      24.540  49.350  58.900  1.00  0.00           C
ATOM   1797  CE3 TRP A 699      24.120  48.070  58.610  1.00  0.00           C
ATOM   1798  HE3 TRP A 699      24.570  47.560  57.770  1.00  0.00           H
ATOM   1799  CZ3 TRP A 699      23.040  47.450  59.320  1.00  0.00           C
ATOM   1800  HZ3 TRP A 699      22.730  46.480  58.970  1.00  0.00           H
ATOM   1801  CZ2 TRP A 699      22.830  49.380  60.710  1.00  0.00           C
ATOM   1802  HZ2 TRP A 699      22.520  49.940  61.590  1.00  0.00           H
ATOM   1803  CH2 TRP A 699      22.370  48.190  60.240  1.00  0.00           C
ATOM   1804  HH2 TRP A 699      21.570  47.760  60.840  1.00  0.00           H
ATOM   1805  C   TRP A 699      27.310  49.070  55.150  1.00  0.00           C
ATOM   1806  O   TRP A 699      26.640  49.240  54.150  1.00  0.00           O
ATOM   1807  N   THR A 700      28.670  49.060  55.110  1.00  0.00           N
ATOM   1808  HN  THR A 700      29.100  48.790  55.970  1.00  0.00           H
ATOM   1809  CA  THR A 700      29.410  49.170  53.900  1.00  0.00           C
ATOM   1810  HA  THR A 700      29.220  50.100  53.390  1.00  0.00           H
ATOM   1811  CB  THR A 700      30.860  49.280  54.110  1.00  0.00           C
ATOM   1812  HB  THR A 700      31.280  48.350  54.520  1.00  0.00           H
ATOM   1813  OG1 THR A 700      31.220  50.260  55.090  1.00  0.00           O
ATOM   1814  HG1 THR A 700      30.760  50.070  55.910  1.00  0.00           H
ATOM   1815  CG2 THR A 700      31.620  49.580  52.850  1.00  0.00           C
ATOM   1816 HG21 THR A 700      31.670  48.820  52.030  1.00  0.00           H
ATOM   1817 HG22 THR A 700      32.680  49.700  53.130  1.00  0.00           H
ATOM   1818 HG23 THR A 700      31.300  50.580  52.470  1.00  0.00           H
ATOM   1819  C   THR A 700      29.210  47.960  52.890  1.00  0.00           C
ATOM   1820  O   THR A 700      29.150  48.070  51.670  1.00  0.00           O
ATOM   1821  N   SER A 701      28.940  46.740  53.430  1.00  0.00           N
ATOM   1822  HN  SER A 701      29.040  46.720  54.410  1.00  0.00           H
ATOM   1823  CA  SER A 701      28.590  45.440  52.770  1.00  0.00           C
ATOM   1824  HA  SER A 701      29.280  45.210  51.960  1.00  0.00           H
ATOM   1825  CB  SER A 701      28.700  44.330  53.850  1.00  0.00           C
ATOM   1826  HB1 SER A 701      28.120  44.770  54.680  1.00  0.00           H
ATOM   1827  HB2 SER A 701      29.770  44.300  54.160  1.00  0.00           H
ATOM   1828  OG  SER A 701      28.260  43.020  53.360  1.00  0.00           O
ATOM   1829  HG1 SER A 701      28.640  42.830  52.500  1.00  0.00           H
ATOM   1830  C   SER A 701      27.210  45.490  52.150  1.00  0.00           C
ATOM   1831  O   SER A 701      26.930  45.140  51.010  1.00  0.00           O
ATOM   1832  N   PHE A 702      26.300  46.240  52.810  1.00  0.00           N
ATOM   1833  HN  PHE A 702      26.420  46.500  53.770  1.00  0.00           H
ATOM   1834  CA  PHE A 702      24.990  46.580  52.180  1.00  0.00           C
ATOM   1835  HA  PHE A 702      24.580  45.650  51.800  1.00  0.00           H
ATOM   1836  CB  PHE A 702      24.020  47.010  53.360  1.00  0.00           C
ATOM   1837  HB1 PHE A 702      24.520  47.820  53.930  1.00  0.00           H
ATOM   1838  HB2 PHE A 702      23.890  46.260  54.190  1.00  0.00           H
ATOM   1839  CG  PHE A 702      22.650  47.620  52.920  1.00  0.00           C
ATOM   1840  CD1 PHE A 702      21.790  46.670  52.440  1.00  0.00           C
ATOM   1841  HD1 PHE A 702      22.060  45.630  52.560  1.00  0.00           H
ATOM   1842  CE1 PHE A 702      20.610  47.050  51.860  1.00  0.00           C
ATOM   1843  HE1 PHE A 702      19.950  46.320  51.420  1.00  0.00           H
ATOM   1844  CZ  PHE A 702      20.300  48.420  51.720  1.00  0.00           C
ATOM   1845  HZ  PHE A 702      19.310  48.670  51.350  1.00  0.00           H
ATOM   1846  CD2 PHE A 702      22.410  48.960  52.830  1.00  0.00           C
ATOM   1847  HD2 PHE A 702      23.130  49.710  53.140  1.00  0.00           H
ATOM   1848  CE2 PHE A 702      21.200  49.410  52.270  1.00  0.00           C
ATOM   1849  HE2 PHE A 702      21.030  50.480  52.300  1.00  0.00           H
ATOM   1850  C   PHE A 702      24.950  47.610  51.030  1.00  0.00           C
ATOM   1851  O   PHE A 702      24.220  47.390  50.060  1.00  0.00           O
ATOM   1852  N   LEU A 703      25.760  48.670  51.100  1.00  0.00           N
ATOM   1853  HN  LEU A 703      26.240  48.880  51.960  1.00  0.00           H
ATOM   1854  CA  LEU A 703      25.900  49.720  50.080  1.00  0.00           C
ATOM   1855  HA  LEU A 703      24.930  50.100  49.810  1.00  0.00           H
ATOM   1856  CB  LEU A 703      26.730  50.930  50.610  1.00  0.00           C
ATOM   1857  HB1 LEU A 703      26.950  51.590  49.750  1.00  0.00           H
ATOM   1858  HB2 LEU A 703      27.750  50.620  50.940  1.00  0.00           H
ATOM   1859  CG  LEU A 703      25.990  51.730  51.730  1.00  0.00           C
ATOM   1860  HG  LEU A 703      25.470  50.990  52.380  1.00  0.00           H
ATOM   1861  CD1 LEU A 703      27.010  52.450  52.640  1.00  0.00           C
ATOM   1862 HD11 LEU A 703      26.480  53.250  53.200  1.00  0.00           H
ATOM   1863 HD12 LEU A 703      27.870  52.910  52.120  1.00  0.00           H
ATOM   1864 HD13 LEU A 703      27.450  51.720  53.360  1.00  0.00           H
ATOM   1865  CD2 LEU A 703      24.910  52.710  51.190  1.00  0.00           C
ATOM   1866 HD21 LEU A 703      24.730  53.550  51.890  1.00  0.00           H
ATOM   1867 HD22 LEU A 703      24.000  52.160  50.850  1.00  0.00           H
ATOM   1868 HD23 LEU A 703      25.260  53.140  50.220  1.00  0.00           H
ATOM   1869  C   LEU A 703      26.490  49.110  48.810  1.00  0.00           C
ATOM   1870  O   LEU A 703      26.060  49.410  47.700  1.00  0.00           O
ATOM   1871  N   CYS A 704      27.400  48.110  48.900  1.00  0.00           N
ATOM   1872  HN  CYS A 704      27.920  47.880  49.720  1.00  0.00           H
ATOM   1873  CA  CYS A 704      27.830  47.320  47.780  1.00  0.00           C
ATOM   1874  HA  CYS A 704      28.320  47.990  47.090  1.00  0.00           H
ATOM   1875  CB  CYS A 704      28.940  46.340  48.320  1.00  0.00           C
ATOM   1876  HB1 CYS A 704      29.280  45.630  47.530  1.00  0.00           H
ATOM   1877  HB2 CYS A 704      28.400  45.820  49.120  1.00  0.00           H
ATOM   1878  SG  CYS A 704      30.390  47.230  48.870  1.00  0.00           S
ATOM   1879  HG1 CYS A 704      29.790  47.890  49.850  1.00  0.00           H
ATOM   1880  C   CYS A 704      26.710  46.520  47.070  1.00  0.00           C
ATOM   1881  O   CYS A 704      26.740  46.460  45.830  1.00  0.00           O
ATOM   1882  N   ILE A 705      25.710  46.050  47.790  1.00  0.00           N
ATOM   1883  HN  ILE A 705      25.900  46.080  48.760  1.00  0.00           H
ATOM   1884  CA  ILE A 705      24.480  45.400  47.270  1.00  0.00           C
ATOM   1885  HA  ILE A 705      24.830  44.630  46.600  1.00  0.00           H
ATOM   1886  CB  ILE A 705      23.690  44.710  48.400  1.00  0.00           C
ATOM   1887  HB  ILE A 705      23.340  45.520  49.060  1.00  0.00           H
ATOM   1888  CG2 ILE A 705      22.550  43.920  47.740  1.00  0.00           C
ATOM   1889 HG21 ILE A 705      22.850  43.430  46.790  1.00  0.00           H
ATOM   1890 HG22 ILE A 705      21.560  44.400  47.690  1.00  0.00           H
ATOM   1891 HG23 ILE A 705      22.310  43.080  48.430  1.00  0.00           H
ATOM   1892  CG1 ILE A 705      24.460  43.830  49.370  1.00  0.00           C
ATOM   1893 HG11 ILE A 705      23.730  43.230  49.960  1.00  0.00           H
ATOM   1894 HG12 ILE A 705      24.970  44.550  50.050  1.00  0.00           H
ATOM   1895  CD  ILE A 705      25.480  42.870  48.710  1.00  0.00           C
ATOM   1896  HD1 ILE A 705      26.020  43.430  47.910  1.00  0.00           H
ATOM   1897  HD2 ILE A 705      24.970  41.970  48.300  1.00  0.00           H
ATOM   1898  HD3 ILE A 705      26.240  42.630  49.480  1.00  0.00           H
ATOM   1899  C   ILE A 705      23.640  46.410  46.470  1.00  0.00           C
ATOM   1900  O   ILE A 705      23.190  46.110  45.330  1.00  0.00           O
ATOM   1901  N   VAL A 706      23.590  47.650  46.940  1.00  0.00           N
ATOM   1902  HN  VAL A 706      24.190  47.820  47.710  1.00  0.00           H
ATOM   1903  CA  VAL A 706      22.870  48.780  46.360  1.00  0.00           C
ATOM   1904  HA  VAL A 706      21.870  48.430  46.100  1.00  0.00           H
ATOM   1905  CB  VAL A 706      22.670  50.100  47.280  1.00  0.00           C
ATOM   1906  HB  VAL A 706      23.680  50.260  47.730  1.00  0.00           H
ATOM   1907  CG1 VAL A 706      22.120  51.290  46.600  1.00  0.00           C
ATOM   1908 HG11 VAL A 706      22.760  51.580  45.740  1.00  0.00           H
ATOM   1909 HG12 VAL A 706      22.040  52.200  47.250  1.00  0.00           H
ATOM   1910 HG13 VAL A 706      21.080  51.130  46.240  1.00  0.00           H
ATOM   1911  CG2 VAL A 706      21.860  49.690  48.600  1.00  0.00           C
ATOM   1912 HG21 VAL A 706      20.780  49.860  48.470  1.00  0.00           H
ATOM   1913 HG22 VAL A 706      22.140  50.460  49.350  1.00  0.00           H
ATOM   1914 HG23 VAL A 706      22.150  48.700  49.010  1.00  0.00           H
ATOM   1915  C   VAL A 706      23.450  49.270  44.990  1.00  0.00           C
ATOM   1916  O   VAL A 706      22.730  49.580  44.020  1.00  0.00           O
ATOM   1917  N   LEU A 707      24.780  49.330  44.910  1.00  0.00           N
ATOM   1918  HN  LEU A 707      25.370  49.000  45.650  1.00  0.00           H
ATOM   1919  CA  LEU A 707      25.430  49.620  43.640  1.00  0.00           C
ATOM   1920  HA  LEU A 707      24.900  50.530  43.360  1.00  0.00           H
ATOM   1921  CB  LEU A 707      26.930  49.940  43.760  1.00  0.00           C
ATOM   1922  HB1 LEU A 707      27.360  49.770  42.750  1.00  0.00           H
ATOM   1923  HB2 LEU A 707      27.340  49.200  44.490  1.00  0.00           H
ATOM   1924  CG  LEU A 707      27.210  51.360  44.280  1.00  0.00           C
ATOM   1925  HG  LEU A 707      26.710  51.490  45.260  1.00  0.00           H
ATOM   1926  CD1 LEU A 707      28.720  51.500  44.520  1.00  0.00           C
ATOM   1927 HD11 LEU A 707      29.050  50.780  45.310  1.00  0.00           H
ATOM   1928 HD12 LEU A 707      28.950  52.550  44.810  1.00  0.00           H
ATOM   1929 HD13 LEU A 707      29.170  51.260  43.520  1.00  0.00           H
ATOM   1930  CD2 LEU A 707      26.840  52.390  43.330  1.00  0.00           C
ATOM   1931 HD21 LEU A 707      26.840  53.410  43.770  1.00  0.00           H
ATOM   1932 HD22 LEU A 707      25.820  52.280  42.900  1.00  0.00           H
ATOM   1933 HD23 LEU A 707      27.580  52.420  42.520  1.00  0.00           H
ATOM   1934  C   LEU A 707      25.050  48.570  42.570  1.00  0.00           C
ATOM   1935  O   LEU A 707      24.650  48.870  41.440  1.00  0.00           O
ATOM   1936  N   VAL A 708      25.050  47.290  43.010  1.00  0.00           N
ATOM   1937  HN  VAL A 708      25.280  47.190  43.980  1.00  0.00           H
ATOM   1938  CA  VAL A 708      24.730  46.150  42.160  1.00  0.00           C
ATOM   1939  HA  VAL A 708      25.290  46.210  41.230  1.00  0.00           H
ATOM   1940  CB  VAL A 708      25.150  44.840  42.920  1.00  0.00           C
ATOM   1941  HB  VAL A 708      24.670  44.880  43.920  1.00  0.00           H
ATOM   1942  CG1 VAL A 708      24.690  43.530  42.230  1.00  0.00           C
ATOM   1943 HG11 VAL A 708      24.730  43.690  41.120  1.00  0.00           H
ATOM   1944 HG12 VAL A 708      23.700  43.160  42.590  1.00  0.00           H
ATOM   1945 HG13 VAL A 708      25.440  42.740  42.370  1.00  0.00           H
ATOM   1946  CG2 VAL A 708      26.670  44.820  42.990  1.00  0.00           C
ATOM   1947 HG21 VAL A 708      27.110  44.850  41.970  1.00  0.00           H
ATOM   1948 HG22 VAL A 708      26.980  43.870  43.490  1.00  0.00           H
ATOM   1949 HG23 VAL A 708      27.020  45.620  43.680  1.00  0.00           H
ATOM   1950  C   VAL A 708      23.370  46.150  41.640  1.00  0.00           C
ATOM   1951  O   VAL A 708      23.130  45.560  40.600  1.00  0.00           O
ATOM   1952  N   ALA A 709      22.410  46.950  42.220  1.00  0.00           N
ATOM   1953  HN  ALA A 709      22.700  47.430  43.040  1.00  0.00           H
ATOM   1954  CA  ALA A 709      21.080  47.060  41.710  1.00  0.00           C
ATOM   1955  HA  ALA A 709      20.830  46.240  41.060  1.00  0.00           H
ATOM   1956  CB  ALA A 709      20.220  46.990  42.990  1.00  0.00           C
ATOM   1957  HB1 ALA A 709      20.650  47.610  43.800  1.00  0.00           H
ATOM   1958  HB2 ALA A 709      20.300  45.940  43.360  1.00  0.00           H
ATOM   1959  HB3 ALA A 709      19.140  47.240  42.870  1.00  0.00           H
ATOM   1960  C   ALA A 709      20.740  48.360  40.980  1.00  0.00           C
ATOM   1961  O   ALA A 709      19.720  48.560  40.360  1.00  0.00           O
ATOM   1962  N   THR A 710      21.780  49.240  40.940  1.00  0.00           N
ATOM   1963  HN  THR A 710      22.600  48.840  41.320  1.00  0.00           H
ATOM   1964  CA  THR A 710      21.670  50.560  40.320  1.00  0.00           C
ATOM   1965  HA  THR A 710      20.730  50.630  39.790  1.00  0.00           H
ATOM   1966  CB  THR A 710      21.850  51.760  41.280  1.00  0.00           C
ATOM   1967  HB  THR A 710      22.110  52.680  40.710  1.00  0.00           H
ATOM   1968  OG1 THR A 710      22.880  51.440  42.200  1.00  0.00           O
ATOM   1969  HG1 THR A 710      22.540  50.670  42.680  1.00  0.00           H
ATOM   1970  CG2 THR A 710      20.540  51.940  41.980  1.00  0.00           C
ATOM   1971 HG21 THR A 710      20.770  52.890  42.500  1.00  0.00           H
ATOM   1972 HG22 THR A 710      20.510  51.210  42.820  1.00  0.00           H
ATOM   1973 HG23 THR A 710      19.680  52.030  41.290  1.00  0.00           H
ATOM   1974  C   THR A 710      22.650  50.660  39.220  1.00  0.00           C
ATOM   1975  O   THR A 710      22.860  51.660  38.530  1.00  0.00           O
ATOM   1976  N   ASP A 711      23.360  49.520  38.900  1.00  0.00           N
ATOM   1977  HN  ASP A 711      23.320  48.760  39.530  1.00  0.00           H
ATOM   1978  CA  ASP A 711      24.300  49.400  37.890  1.00  0.00           C
ATOM   1979  HA  ASP A 711      24.590  48.360  37.790  1.00  0.00           H
ATOM   1980  CB  ASP A 711      23.830  49.730  36.450  1.00  0.00           C
ATOM   1981  HB1 ASP A 711      23.470  50.780  36.330  1.00  0.00           H
ATOM   1982  HB2 ASP A 711      22.890  49.160  36.270  1.00  0.00           H
ATOM   1983  CG  ASP A 711      24.720  49.480  35.220  1.00  0.00           C
ATOM   1984  OD1 ASP A 711      24.190  49.910  34.140  1.00  0.00           O
ATOM   1985  OD2 ASP A 711      25.840  48.950  35.230  1.00  0.00           O
ATOM   1986  C   ASP A 711      25.660  50.120  38.190  1.00  0.00           C
ATOM   1987  O   ASP A 711      25.880  51.320  38.170  1.00  0.00           O
ATOM   1988  N   ALA A 712      26.680  49.330  38.380  1.00  0.00           N
ATOM   1989  HN  ALA A 712      26.610  48.350  38.230  1.00  0.00           H
ATOM   1990  CA  ALA A 712      27.970  49.810  38.800  1.00  0.00           C
ATOM   1991  HA  ALA A 712      28.030  50.790  39.240  1.00  0.00           H
ATOM   1992  CB  ALA A 712      28.450  48.870  39.970  1.00  0.00           C
ATOM   1993  HB1 ALA A 712      27.670  49.050  40.730  1.00  0.00           H
ATOM   1994  HB2 ALA A 712      29.400  49.110  40.490  1.00  0.00           H
ATOM   1995  HB3 ALA A 712      28.490  47.800  39.630  1.00  0.00           H
ATOM   1996  C   ALA A 712      29.010  49.780  37.670  1.00  0.00           C
ATOM   1997  O   ALA A 712      30.140  50.230  37.850  1.00  0.00           O
ATOM   1998  N   SER A 713      28.580  49.270  36.440  1.00  0.00           N
ATOM   1999  HN  SER A 713      27.660  48.900  36.360  1.00  0.00           H
ATOM   2000  CA  SER A 713      29.550  48.960  35.360  1.00  0.00           C
ATOM   2001  HA  SER A 713      30.490  48.890  35.900  1.00  0.00           H
ATOM   2002  CB  SER A 713      29.300  47.550  34.630  1.00  0.00           C
ATOM   2003  HB1 SER A 713      30.070  47.280  33.870  1.00  0.00           H
ATOM   2004  HB2 SER A 713      28.410  47.620  33.970  1.00  0.00           H
ATOM   2005  OG  SER A 713      29.370  46.440  35.550  1.00  0.00           O
ATOM   2006  HG1 SER A 713      28.600  46.440  36.110  1.00  0.00           H
ATOM   2007  C   SER A 713      29.780  50.010  34.310  1.00  0.00           C
ATOM   2008  O   SER A 713      30.750  49.900  33.580  1.00  0.00           O
ATOM   2009  N   SER A 714      28.970  51.160  34.420  1.00  0.00           N
ATOM   2010  HN  SER A 714      28.160  51.140  35.000  1.00  0.00           H
ATOM   2011  CA  SER A 714      29.290  52.390  33.730  1.00  0.00           C
ATOM   2012  HA  SER A 714      30.130  52.250  33.070  1.00  0.00           H
ATOM   2013  CB  SER A 714      28.100  52.920  32.770  1.00  0.00           C
ATOM   2014  HB1 SER A 714      27.200  52.980  33.420  1.00  0.00           H
ATOM   2015  HB2 SER A 714      27.930  52.140  31.990  1.00  0.00           H
ATOM   2016  OG  SER A 714      28.390  54.100  32.030  1.00  0.00           O
ATOM   2017  HG1 SER A 714      28.360  54.690  32.800  1.00  0.00           H
ATOM   2018  C   SER A 714      29.770  53.480  34.670  1.00  0.00           C
ATOM   2019  O   SER A 714      30.250  54.550  34.330  1.00  0.00           O
ATOM   2020  N   LEU A 715      29.890  53.230  36.000  1.00  0.00           N
ATOM   2021  HN  LEU A 715      29.410  52.430  36.360  1.00  0.00           H
ATOM   2022  CA  LEU A 715      30.370  54.160  36.950  1.00  0.00           C
ATOM   2023  HA  LEU A 715      30.150  55.170  36.650  1.00  0.00           H
ATOM   2024  CB  LEU A 715      29.680  53.770  38.250  1.00  0.00           C
ATOM   2025  HB1 LEU A 715      29.720  52.660  38.360  1.00  0.00           H
ATOM   2026  HB2 LEU A 715      28.600  53.980  38.090  1.00  0.00           H
ATOM   2027  CG  LEU A 715      30.130  54.510  39.590  1.00  0.00           C
ATOM   2028  HG  LEU A 715      31.210  54.270  39.750  1.00  0.00           H
ATOM   2029  CD1 LEU A 715      30.080  56.020  39.550  1.00  0.00           C
ATOM   2030 HD11 LEU A 715      30.390  56.340  40.570  1.00  0.00           H
ATOM   2031 HD12 LEU A 715      29.070  56.390  39.280  1.00  0.00           H
ATOM   2032 HD13 LEU A 715      30.770  56.580  38.880  1.00  0.00           H
ATOM   2033  CD2 LEU A 715      29.290  53.950  40.830  1.00  0.00           C
ATOM   2034 HD21 LEU A 715      29.520  54.470  41.790  1.00  0.00           H
ATOM   2035 HD22 LEU A 715      29.410  52.880  41.090  1.00  0.00           H
ATOM   2036 HD23 LEU A 715      28.200  53.840  40.660  1.00  0.00           H
ATOM   2037  C   LEU A 715      31.900  54.140  37.140  1.00  0.00           C
ATOM   2038  O   LEU A 715      32.470  55.080  37.630  1.00  0.00           O
ATOM   2039  N   VAL A 716      32.490  53.020  36.670  1.00  0.00           N
ATOM   2040  HN  VAL A 716      31.810  52.330  36.470  1.00  0.00           H
ATOM   2041  CA  VAL A 716      33.960  52.740  36.660  1.00  0.00           C
ATOM   2042  HA  VAL A 716      34.370  52.990  37.630  1.00  0.00           H
ATOM   2043  CB  VAL A 716      34.320  51.310  36.150  1.00  0.00           C
ATOM   2044  HB  VAL A 716      35.430  51.220  36.140  1.00  0.00           H
ATOM   2045  CG1 VAL A 716      33.780  50.320  37.200  1.00  0.00           C
ATOM   2046 HG11 VAL A 716      34.180  50.600  38.200  1.00  0.00           H
ATOM   2047 HG12 VAL A 716      34.290  49.350  37.020  1.00  0.00           H
ATOM   2048 HG13 VAL A 716      32.670  50.320  37.250  1.00  0.00           H
ATOM   2049  CG2 VAL A 716      33.710  51.050  34.790  1.00  0.00           C
ATOM   2050 HG21 VAL A 716      32.610  51.200  34.890  1.00  0.00           H
ATOM   2051 HG22 VAL A 716      33.910  50.050  34.350  1.00  0.00           H
ATOM   2052 HG23 VAL A 716      34.170  51.710  34.030  1.00  0.00           H
ATOM   2053  C   VAL A 716      34.580  53.660  35.610  1.00  0.00           C
ATOM   2054  O   VAL A 716      35.800  53.790  35.620  1.00  0.00           O
ATOM   2055  N   CYS A 717      33.860  54.380  34.720  1.00  0.00           N
ATOM   2056  HN  CYS A 717      32.900  54.170  34.740  1.00  0.00           H
ATOM   2057  CA  CYS A 717      34.430  55.240  33.760  1.00  0.00           C
ATOM   2058  HA  CYS A 717      35.450  54.920  33.580  1.00  0.00           H
ATOM   2059  CB  CYS A 717      33.580  55.280  32.420  1.00  0.00           C
ATOM   2060  HB1 CYS A 717      33.650  56.210  31.800  1.00  0.00           H
ATOM   2061  HB2 CYS A 717      32.500  55.280  32.660  1.00  0.00           H
ATOM   2062  SG  CYS A 717      34.220  53.970  31.310  1.00  0.00           S
ATOM   2063  HG1 CYS A 717      35.400  54.520  31.520  1.00  0.00           H
ATOM   2064  C   CYS A 717      34.570  56.680  34.190  1.00  0.00           C
ATOM   2065  O   CYS A 717      35.060  57.460  33.360  1.00  0.00           O
ATOM   2066  N   TYR A 718      34.180  57.100  35.450  1.00  0.00           N
ATOM   2067  HN  TYR A 718      33.550  56.550  36.000  1.00  0.00           H
ATOM   2068  CA  TYR A 718      34.530  58.430  35.900  1.00  0.00           C
ATOM   2069  HA  TYR A 718      34.490  59.080  35.030  1.00  0.00           H
ATOM   2070  CB  TYR A 718      33.550  58.960  36.960  1.00  0.00           C
ATOM   2071  HB1 TYR A 718      33.790  59.990  37.270  1.00  0.00           H
ATOM   2072  HB2 TYR A 718      33.490  58.230  37.790  1.00  0.00           H
ATOM   2073  CG  TYR A 718      32.130  59.120  36.300  1.00  0.00           C
ATOM   2074  CD1 TYR A 718      31.110  58.140  36.390  1.00  0.00           C
ATOM   2075  HD1 TYR A 718      31.230  57.270  37.030  1.00  0.00           H
ATOM   2076  CE1 TYR A 718      29.880  58.370  35.660  1.00  0.00           C
ATOM   2077  HE1 TYR A 718      29.120  57.610  35.760  1.00  0.00           H
ATOM   2078  CZ  TYR A 718      29.730  59.610  34.930  1.00  0.00           C
ATOM   2079  OH  TYR A 718      28.550  59.720  34.170  1.00  0.00           O
ATOM   2080  HH  TYR A 718      28.380  60.630  33.910  1.00  0.00           H
ATOM   2081  CD2 TYR A 718      31.940  60.290  35.620  1.00  0.00           C
ATOM   2082  HD2 TYR A 718      32.800  60.950  35.580  1.00  0.00           H
ATOM   2083  CE2 TYR A 718      30.770  60.560  34.900  1.00  0.00           C
ATOM   2084  HE2 TYR A 718      30.680  61.430  34.260  1.00  0.00           H
ATOM   2085  C   TYR A 718      35.980  58.470  36.510  1.00  0.00           C
ATOM   2086  O   TYR A 718      36.600  59.480  36.520  1.00  0.00           O
ATOM   2087  N   ILE A 719      36.460  57.230  36.850  1.00  0.00           N
ATOM   2088  HN  ILE A 719      35.830  56.470  36.840  1.00  0.00           H
ATOM   2089  CA  ILE A 719      37.800  57.080  37.430  1.00  0.00           C
ATOM   2090  HA  ILE A 719      38.190  58.030  37.780  1.00  0.00           H
ATOM   2091  CB  ILE A 719      38.000  56.110  38.490  1.00  0.00           C
ATOM   2092  HB  ILE A 719      37.870  55.080  38.120  1.00  0.00           H
ATOM   2093  CG2 ILE A 719      39.490  56.070  38.990  1.00  0.00           C
ATOM   2094 HG21 ILE A 719      40.140  55.640  38.210  1.00  0.00           H
ATOM   2095 HG22 ILE A 719      39.580  55.390  39.870  1.00  0.00           H
ATOM   2096 HG23 ILE A 719      39.820  57.130  39.120  1.00  0.00           H
ATOM   2097  CG1 ILE A 719      37.040  56.320  39.650  1.00  0.00           C
ATOM   2098 HG11 ILE A 719      37.310  55.530  40.390  1.00  0.00           H
ATOM   2099 HG12 ILE A 719      35.980  56.060  39.390  1.00  0.00           H
ATOM   2100  CD  ILE A 719      37.080  57.700  40.300  1.00  0.00           C
ATOM   2101  HD1 ILE A 719      38.080  58.160  40.160  1.00  0.00           H
ATOM   2102  HD2 ILE A 719      36.560  57.640  41.280  1.00  0.00           H
ATOM   2103  HD3 ILE A 719      36.370  58.410  39.830  1.00  0.00           H
ATOM   2104  C   ILE A 719      38.800  56.800  36.360  1.00  0.00           C
ATOM   2105  O   ILE A 719      38.930  55.630  35.890  1.00  0.00           O
ATOM   2106  N   THR A 720      39.550  57.840  35.950  1.00  0.00           N
ATOM   2107  HN  THR A 720      39.310  58.750  36.260  1.00  0.00           H
ATOM   2108  CA  THR A 720      40.380  57.860  34.720  1.00  0.00           C
ATOM   2109  HA  THR A 720      40.500  56.850  34.370  1.00  0.00           H
ATOM   2110  CB  THR A 720      39.840  58.660  33.480  1.00  0.00           C
ATOM   2111  HB  THR A 720      40.570  58.500  32.670  1.00  0.00           H
ATOM   2112  OG1 THR A 720      39.660  60.040  33.680  1.00  0.00           O
ATOM   2113  HG1 THR A 720      39.760  60.360  32.790  1.00  0.00           H
ATOM   2114  CG2 THR A 720      38.590  58.000  32.900  1.00  0.00           C
ATOM   2115 HG21 THR A 720      37.710  58.450  33.420  1.00  0.00           H
ATOM   2116 HG22 THR A 720      38.650  56.890  32.970  1.00  0.00           H
ATOM   2117 HG23 THR A 720      38.470  58.170  31.820  1.00  0.00           H
ATOM   2118  C   THR A 720      41.790  58.370  35.080  1.00  0.00           C
ATOM   2119  O   THR A 720      42.090  58.570  36.250  1.00  0.00           O
ATOM   2120  N   ARG A 721      42.800  58.600  34.150  1.00  0.00           N
ATOM   2121  HN  ARG A 721      42.480  58.660  33.210  1.00  0.00           H
ATOM   2122  CA  ARG A 721      44.140  58.750  34.530  1.00  0.00           C
ATOM   2123  HA  ARG A 721      44.500  57.860  35.010  1.00  0.00           H
ATOM   2124  CB  ARG A 721      45.110  58.890  33.310  1.00  0.00           C
ATOM   2125  HB1 ARG A 721      46.160  59.160  33.550  1.00  0.00           H
ATOM   2126  HB2 ARG A 721      44.710  59.550  32.510  1.00  0.00           H
ATOM   2127  CG  ARG A 721      45.100  57.490  32.650  1.00  0.00           C
ATOM   2128  HG1 ARG A 721      45.720  57.600  31.730  1.00  0.00           H
ATOM   2129  HG2 ARG A 721      44.130  57.110  32.260  1.00  0.00           H
ATOM   2130  CD  ARG A 721      45.710  56.330  33.490  1.00  0.00           C
ATOM   2131  HD1 ARG A 721      45.590  55.470  32.800  1.00  0.00           H
ATOM   2132  HD2 ARG A 721      45.160  56.240  34.450  1.00  0.00           H
ATOM   2133  NE  ARG A 721      47.210  56.590  33.670  1.00  0.00           N
ATOM   2134  HE  ARG A 721      47.550  57.460  33.310  1.00  0.00           H
ATOM   2135  CZ  ARG A 721      48.140  55.630  33.790  1.00  0.00           C
ATOM   2136  NH1 ARG A 721      47.830  54.450  34.220  1.00  0.00           N
ATOM   2137 HH11 ARG A 721      46.890  54.300  34.500  1.00  0.00           H
ATOM   2138 HH12 ARG A 721      48.490  53.880  34.690  1.00  0.00           H
ATOM   2139  NH2 ARG A 721      49.380  55.900  33.480  1.00  0.00           N
ATOM   2140 HH21 ARG A 721      49.670  56.830  33.260  1.00  0.00           H
ATOM   2141 HH22 ARG A 721      49.870  55.040  33.390  1.00  0.00           H
ATOM   2142  C   ARG A 721      44.500  59.820  35.560  1.00  0.00           C
ATOM   2143  O   ARG A 721      45.290  59.590  36.540  1.00  0.00           O
ATOM   2144  N   PHE A 722      43.870  61.010  35.470  1.00  0.00           N
ATOM   2145  HN  PHE A 722      43.130  61.100  34.810  1.00  0.00           H
ATOM   2146  CA  PHE A 722      44.050  62.110  36.360  1.00  0.00           C
ATOM   2147  HA  PHE A 722      45.090  62.410  36.340  1.00  0.00           H
ATOM   2148  CB  PHE A 722      43.220  63.380  35.830  1.00  0.00           C
ATOM   2149  HB1 PHE A 722      42.140  63.120  35.800  1.00  0.00           H
ATOM   2150  HB2 PHE A 722      43.580  63.710  34.830  1.00  0.00           H
ATOM   2151  CG  PHE A 722      43.430  64.610  36.680  1.00  0.00           C
ATOM   2152  CD1 PHE A 722      42.530  64.940  37.710  1.00  0.00           C
ATOM   2153  HD1 PHE A 722      41.830  64.210  38.070  1.00  0.00           H
ATOM   2154  CE1 PHE A 722      42.590  66.160  38.400  1.00  0.00           C
ATOM   2155  HE1 PHE A 722      41.910  66.330  39.220  1.00  0.00           H
ATOM   2156  CZ  PHE A 722      43.610  67.070  38.150  1.00  0.00           C
ATOM   2157  HZ  PHE A 722      43.880  67.880  38.800  1.00  0.00           H
ATOM   2158  CD2 PHE A 722      44.410  65.580  36.330  1.00  0.00           C
ATOM   2159  HD2 PHE A 722      45.110  65.400  35.520  1.00  0.00           H
ATOM   2160  CE2 PHE A 722      44.480  66.790  37.080  1.00  0.00           C
ATOM   2161  HE2 PHE A 722      45.340  67.390  36.840  1.00  0.00           H
ATOM   2162  C   PHE A 722      43.710  61.830  37.800  1.00  0.00           C
ATOM   2163  O   PHE A 722      44.410  62.340  38.680  1.00  0.00           O
ATOM   2164  N   THR A 723      42.530  61.200  38.000  1.00  0.00           N
ATOM   2165  HN  THR A 723      41.990  60.930  37.210  1.00  0.00           H
ATOM   2166  CA  THR A 723      42.130  60.770  39.370  1.00  0.00           C
ATOM   2167  HA  THR A 723      42.250  61.630  40.010  1.00  0.00           H
ATOM   2168  CB  THR A 723      40.750  60.280  39.480  1.00  0.00           C
ATOM   2169  HB  THR A 723      40.490  59.430  38.820  1.00  0.00           H
ATOM   2170  OG1 THR A 723      39.840  61.340  39.030  1.00  0.00           O
ATOM   2171  HG1 THR A 723      39.820  61.350  38.060  1.00  0.00           H
ATOM   2172  CG2 THR A 723      40.330  60.060  40.940  1.00  0.00           C
ATOM   2173 HG21 THR A 723      39.240  59.910  41.100  1.00  0.00           H
ATOM   2174 HG22 THR A 723      40.690  60.930  41.540  1.00  0.00           H
ATOM   2175 HG23 THR A 723      40.870  59.210  41.390  1.00  0.00           H
ATOM   2176  C   THR A 723      43.020  59.760  40.040  1.00  0.00           C
ATOM   2177  O   THR A 723      43.520  59.930  41.160  1.00  0.00           O
ATOM   2178  N   GLU A 724      43.300  58.790  39.230  1.00  0.00           N
ATOM   2179  HN  GLU A 724      42.900  58.820  38.310  1.00  0.00           H
ATOM   2180  CA  GLU A 724      44.280  57.730  39.490  1.00  0.00           C
ATOM   2181  HA  GLU A 724      43.810  57.140  40.260  1.00  0.00           H
ATOM   2182  CB  GLU A 724      44.360  56.720  38.350  1.00  0.00           C
ATOM   2183  HB1 GLU A 724      45.380  56.300  38.500  1.00  0.00           H
ATOM   2184  HB2 GLU A 724      44.500  57.360  37.450  1.00  0.00           H
ATOM   2185  CG  GLU A 724      43.220  55.700  38.230  1.00  0.00           C
ATOM   2186  HG1 GLU A 724      42.230  56.070  37.910  1.00  0.00           H
ATOM   2187  HG2 GLU A 724      43.090  55.350  39.280  1.00  0.00           H
ATOM   2188  CD  GLU A 724      43.590  54.460  37.420  1.00  0.00           C
ATOM   2189  OE1 GLU A 724      44.470  53.630  37.850  1.00  0.00           O
ATOM   2190  OE2 GLU A 724      43.110  54.200  36.260  1.00  0.00           O
ATOM   2191  C   GLU A 724      45.700  58.170  39.870  1.00  0.00           C
ATOM   2192  O   GLU A 724      46.130  57.830  40.990  1.00  0.00           O
ATOM   2193  N   GLU A 725      46.430  58.860  38.990  1.00  0.00           N
ATOM   2194  HN  GLU A 725      46.000  59.140  38.150  1.00  0.00           H
ATOM   2195  CA  GLU A 725      47.790  59.320  39.260  1.00  0.00           C
ATOM   2196  HA  GLU A 725      48.370  58.450  39.500  1.00  0.00           H
ATOM   2197  CB  GLU A 725      48.310  59.930  37.950  1.00  0.00           C
ATOM   2198  HB1 GLU A 725      49.290  60.360  38.260  1.00  0.00           H
ATOM   2199  HB2 GLU A 725      47.540  60.660  37.600  1.00  0.00           H
ATOM   2200  CG  GLU A 725      48.370  58.820  36.780  1.00  0.00           C
ATOM   2201  HG1 GLU A 725      47.400  58.750  36.250  1.00  0.00           H
ATOM   2202  HG2 GLU A 725      48.770  57.870  37.210  1.00  0.00           H
ATOM   2203  CD  GLU A 725      49.370  59.260  35.680  1.00  0.00           C
ATOM   2204  OE1 GLU A 725      49.020  60.250  34.960  1.00  0.00           O
ATOM   2205  OE2 GLU A 725      50.460  58.710  35.510  1.00  0.00           O
ATOM   2206  C   GLU A 725      47.820  60.330  40.390  1.00  0.00           C
ATOM   2207  O   GLU A 725      48.600  60.220  41.360  1.00  0.00           O
ATOM   2208  N   ALA A 726      46.910  61.360  40.410  1.00  0.00           N
ATOM   2209  HN  ALA A 726      46.330  61.510  39.600  1.00  0.00           H
ATOM   2210  CA  ALA A 726      46.780  62.350  41.470  1.00  0.00           C
ATOM   2211  HA  ALA A 726      47.700  62.910  41.390  1.00  0.00           H
ATOM   2212  CB  ALA A 726      45.650  63.340  41.140  1.00  0.00           C
ATOM   2213  HB1 ALA A 726      44.700  62.760  41.230  1.00  0.00           H
ATOM   2214  HB2 ALA A 726      45.420  63.720  40.130  1.00  0.00           H
ATOM   2215  HB3 ALA A 726      45.680  64.150  41.900  1.00  0.00           H
ATOM   2216  C   ALA A 726      46.600  61.770  42.890  1.00  0.00           C
ATOM   2217  O   ALA A 726      47.290  62.130  43.830  1.00  0.00           O
ATOM   2218  N   PHE A 727      45.770  60.750  43.030  1.00  0.00           N
ATOM   2219  HN  PHE A 727      45.190  60.520  42.250  1.00  0.00           H
ATOM   2220  CA  PHE A 727      45.550  59.990  44.230  1.00  0.00           C
ATOM   2221  HA  PHE A 727      45.540  60.760  45.000  1.00  0.00           H
ATOM   2222  CB  PHE A 727      44.120  59.270  44.280  1.00  0.00           C
ATOM   2223  HB1 PHE A 727      44.090  58.600  43.400  1.00  0.00           H
ATOM   2224  HB2 PHE A 727      43.330  60.020  44.060  1.00  0.00           H
ATOM   2225  CG  PHE A 727      43.700  58.510  45.510  1.00  0.00           C
ATOM   2226  CD1 PHE A 727      42.750  57.530  45.380  1.00  0.00           C
ATOM   2227  HD1 PHE A 727      42.580  57.090  44.410  1.00  0.00           H
ATOM   2228  CE1 PHE A 727      42.040  57.120  46.500  1.00  0.00           C
ATOM   2229  HE1 PHE A 727      41.330  56.320  46.380  1.00  0.00           H
ATOM   2230  CZ  PHE A 727      42.180  57.700  47.720  1.00  0.00           C
ATOM   2231  HZ  PHE A 727      41.580  57.420  48.580  1.00  0.00           H
ATOM   2232  CD2 PHE A 727      43.960  59.040  46.790  1.00  0.00           C
ATOM   2233  HD2 PHE A 727      44.770  59.750  46.800  1.00  0.00           H
ATOM   2234  CE2 PHE A 727      43.250  58.600  47.920  1.00  0.00           C
ATOM   2235  HE2 PHE A 727      43.470  59.030  48.890  1.00  0.00           H
ATOM   2236  C   PHE A 727      46.690  59.070  44.560  1.00  0.00           C
ATOM   2237  O   PHE A 727      47.060  59.000  45.730  1.00  0.00           O
ATOM   2238  N   ALA A 728      47.260  58.320  43.600  1.00  0.00           N
ATOM   2239  HN  ALA A 728      46.950  58.200  42.650  1.00  0.00           H
ATOM   2240  CA  ALA A 728      48.410  57.450  43.920  1.00  0.00           C
ATOM   2241  HA  ALA A 728      48.250  56.840  44.800  1.00  0.00           H
ATOM   2242  CB  ALA A 728      48.650  56.430  42.820  1.00  0.00           C
ATOM   2243  HB1 ALA A 728      49.060  56.850  41.870  1.00  0.00           H
ATOM   2244  HB2 ALA A 728      47.720  55.880  42.530  1.00  0.00           H
ATOM   2245  HB3 ALA A 728      49.370  55.650  43.140  1.00  0.00           H
ATOM   2246  C   ALA A 728      49.680  58.100  44.320  1.00  0.00           C
ATOM   2247  O   ALA A 728      50.360  57.690  45.260  1.00  0.00           O
ATOM   2248  N   ALA A 729      49.940  59.170  43.580  1.00  0.00           N
ATOM   2249  HN  ALA A 729      49.350  59.410  42.800  1.00  0.00           H
ATOM   2250  CA  ALA A 729      50.960  60.210  43.800  1.00  0.00           C
ATOM   2251  HA  ALA A 729      51.890  59.650  43.840  1.00  0.00           H
ATOM   2252  CB  ALA A 729      50.960  61.290  42.730  1.00  0.00           C
ATOM   2253  HB1 ALA A 729      51.980  61.730  42.780  1.00  0.00           H
ATOM   2254  HB2 ALA A 729      50.090  61.960  42.870  1.00  0.00           H
ATOM   2255  HB3 ALA A 729      50.970  60.860  41.700  1.00  0.00           H
ATOM   2256  C   ALA A 729      50.970  60.800  45.160  1.00  0.00           C
ATOM   2257  O   ALA A 729      52.040  60.960  45.740  1.00  0.00           O
ATOM   2258  N   LEU A 730      49.790  61.100  45.770  1.00  0.00           N
ATOM   2259  HN  LEU A 730      48.900  61.010  45.330  1.00  0.00           H
ATOM   2260  CA  LEU A 730      49.830  61.320  47.230  1.00  0.00           C
ATOM   2261  HA  LEU A 730      50.640  62.000  47.400  1.00  0.00           H
ATOM   2262  CB  LEU A 730      48.380  61.790  47.650  1.00  0.00           C
ATOM   2263  HB1 LEU A 730      47.670  61.070  47.190  1.00  0.00           H
ATOM   2264  HB2 LEU A 730      48.270  62.830  47.260  1.00  0.00           H
ATOM   2265  CG  LEU A 730      48.170  61.790  49.140  1.00  0.00           C
ATOM   2266  HG  LEU A 730      48.440  60.780  49.510  1.00  0.00           H
ATOM   2267  CD1 LEU A 730      48.980  62.810  49.940  1.00  0.00           C
ATOM   2268 HD11 LEU A 730      48.720  63.830  49.620  1.00  0.00           H
ATOM   2269 HD12 LEU A 730      50.070  62.610  49.790  1.00  0.00           H
ATOM   2270 HD13 LEU A 730      48.820  62.600  51.030  1.00  0.00           H
ATOM   2271  CD2 LEU A 730      46.570  61.920  49.410  1.00  0.00           C
ATOM   2272 HD21 LEU A 730      46.180  62.930  49.160  1.00  0.00           H
ATOM   2273 HD22 LEU A 730      46.310  61.870  50.490  1.00  0.00           H
ATOM   2274 HD23 LEU A 730      45.940  61.210  48.840  1.00  0.00           H
ATOM   2275  C   LEU A 730      50.160  60.080  48.050  1.00  0.00           C
ATOM   2276  O   LEU A 730      51.080  60.150  48.830  1.00  0.00           O
ATOM   2277  N   ILE A 731      49.560  58.890  47.820  1.00  0.00           N
ATOM   2278  HN  ILE A 731      48.770  58.870  47.220  1.00  0.00           H
ATOM   2279  CA  ILE A 731      49.690  57.750  48.670  1.00  0.00           C
ATOM   2280  HA  ILE A 731      49.420  58.100  49.650  1.00  0.00           H
ATOM   2281  CB  ILE A 731      48.680  56.630  48.330  1.00  0.00           C
ATOM   2282  HB  ILE A 731      48.770  56.410  47.250  1.00  0.00           H
ATOM   2283  CG2 ILE A 731      48.960  55.320  49.020  1.00  0.00           C
ATOM   2284 HG21 ILE A 731      49.780  54.790  48.480  1.00  0.00           H
ATOM   2285 HG22 ILE A 731      48.050  54.700  49.160  1.00  0.00           H
ATOM   2286 HG23 ILE A 731      49.240  55.530  50.080  1.00  0.00           H
ATOM   2287  CG1 ILE A 731      47.230  56.970  48.640  1.00  0.00           C
ATOM   2288 HG11 ILE A 731      46.600  56.220  48.120  1.00  0.00           H
ATOM   2289 HG12 ILE A 731      47.000  57.970  48.220  1.00  0.00           H
ATOM   2290  CD  ILE A 731      46.750  57.020  50.140  1.00  0.00           C
ATOM   2291  HD1 ILE A 731      45.710  57.410  50.100  1.00  0.00           H
ATOM   2292  HD2 ILE A 731      47.420  57.680  50.740  1.00  0.00           H
ATOM   2293  HD3 ILE A 731      46.780  56.000  50.590  1.00  0.00           H
ATOM   2294  C   ILE A 731      51.060  57.160  48.730  1.00  0.00           C
ATOM   2295  O   ILE A 731      51.540  56.800  49.840  1.00  0.00           O
ATOM   2296  N   CYS A 732      51.860  57.240  47.630  1.00  0.00           N
ATOM   2297  HN  CYS A 732      51.420  57.510  46.760  1.00  0.00           H
ATOM   2298  CA  CYS A 732      53.220  56.760  47.610  1.00  0.00           C
ATOM   2299  HA  CYS A 732      53.160  55.790  48.100  1.00  0.00           H
ATOM   2300  CB  CYS A 732      53.820  56.610  46.210  1.00  0.00           C
ATOM   2301  HB1 CYS A 732      53.230  55.780  45.740  1.00  0.00           H
ATOM   2302  HB2 CYS A 732      54.870  56.300  46.380  1.00  0.00           H
ATOM   2303  SG  CYS A 732      53.650  57.970  45.020  1.00  0.00           S
ATOM   2304  HG1 CYS A 732      52.350  58.230  45.100  1.00  0.00           H
ATOM   2305  C   CYS A 732      54.130  57.450  48.560  1.00  0.00           C
ATOM   2306  O   CYS A 732      55.040  56.830  49.240  1.00  0.00           O
ATOM   2307  N   ILE A 733      53.930  58.810  48.700  1.00  0.00           N
ATOM   2308  HN  ILE A 733      53.060  59.170  48.380  1.00  0.00           H
ATOM   2309  CA  ILE A 733      54.790  59.660  49.490  1.00  0.00           C
ATOM   2310  HA  ILE A 733      55.820  59.350  49.420  1.00  0.00           H
ATOM   2311  CB  ILE A 733      54.780  61.150  49.000  1.00  0.00           C
ATOM   2312  HB  ILE A 733      53.790  61.600  49.200  1.00  0.00           H
ATOM   2313  CG2 ILE A 733      55.920  61.870  49.810  1.00  0.00           C
ATOM   2314 HG21 ILE A 733      55.730  61.910  50.900  1.00  0.00           H
ATOM   2315 HG22 ILE A 733      55.780  62.950  49.600  1.00  0.00           H
ATOM   2316 HG23 ILE A 733      56.950  61.550  49.520  1.00  0.00           H
ATOM   2317  CG1 ILE A 733      54.990  61.290  47.530  1.00  0.00           C
ATOM   2318 HG11 ILE A 733      54.920  62.350  47.210  1.00  0.00           H
ATOM   2319 HG12 ILE A 733      54.240  60.690  46.970  1.00  0.00           H
ATOM   2320  CD  ILE A 733      56.450  60.770  47.080  1.00  0.00           C
ATOM   2321  HD1 ILE A 733      57.370  61.290  47.450  1.00  0.00           H
ATOM   2322  HD2 ILE A 733      56.500  60.970  45.990  1.00  0.00           H
ATOM   2323  HD3 ILE A 733      56.560  59.670  47.170  1.00  0.00           H
ATOM   2324  C   ILE A 733      54.430  59.530  50.930  1.00  0.00           C
ATOM   2325  O   ILE A 733      55.280  59.460  51.820  1.00  0.00           O
ATOM   2326  N   ILE A 734      53.140  59.230  51.170  1.00  0.00           N
ATOM   2327  HN  ILE A 734      52.560  59.320  50.350  1.00  0.00           H
ATOM   2328  CA  ILE A 734      52.480  58.910  52.450  1.00  0.00           C
ATOM   2329  HA  ILE A 734      52.680  59.700  53.170  1.00  0.00           H
ATOM   2330  CB  ILE A 734      50.970  58.910  52.360  1.00  0.00           C
ATOM   2331  HB  ILE A 734      50.590  58.190  51.610  1.00  0.00           H
ATOM   2332  CG2 ILE A 734      50.240  58.370  53.590  1.00  0.00           C
ATOM   2333 HG21 ILE A 734      50.480  58.900  54.530  1.00  0.00           H
ATOM   2334 HG22 ILE A 734      50.410  57.290  53.770  1.00  0.00           H
ATOM   2335 HG23 ILE A 734      49.140  58.420  53.510  1.00  0.00           H
ATOM   2336  CG1 ILE A 734      50.330  60.350  52.210  1.00  0.00           C
ATOM   2337 HG11 ILE A 734      49.250  60.320  52.470  1.00  0.00           H
ATOM   2338 HG12 ILE A 734      50.340  60.570  51.120  1.00  0.00           H
ATOM   2339  CD  ILE A 734      50.980  61.540  52.900  1.00  0.00           C
ATOM   2340  HD1 ILE A 734      52.000  61.510  52.460  1.00  0.00           H
ATOM   2341  HD2 ILE A 734      51.150  61.300  53.970  1.00  0.00           H
ATOM   2342  HD3 ILE A 734      50.610  62.570  52.790  1.00  0.00           H
ATOM   2343  C   ILE A 734      52.960  57.710  53.200  1.00  0.00           C
ATOM   2344  O   ILE A 734      53.180  57.650  54.410  1.00  0.00           O
ATOM   2345  N   PHE A 735      53.200  56.640  52.440  1.00  0.00           N
ATOM   2346  HN  PHE A 735      52.980  56.670  51.460  1.00  0.00           H
ATOM   2347  CA  PHE A 735      53.890  55.390  52.890  1.00  0.00           C
ATOM   2348  HA  PHE A 735      53.410  54.880  53.700  1.00  0.00           H
ATOM   2349  CB  PHE A 735      53.790  54.290  51.790  1.00  0.00           C
ATOM   2350  HB1 PHE A 735      54.580  53.520  51.960  1.00  0.00           H
ATOM   2351  HB2 PHE A 735      54.110  54.780  50.850  1.00  0.00           H
ATOM   2352  CG  PHE A 735      52.510  53.590  51.530  1.00  0.00           C
ATOM   2353  CD1 PHE A 735      52.560  52.560  50.560  1.00  0.00           C
ATOM   2354  HD1 PHE A 735      53.530  52.350  50.160  1.00  0.00           H
ATOM   2355  CE1 PHE A 735      51.490  51.710  50.300  1.00  0.00           C
ATOM   2356  HE1 PHE A 735      51.520  50.870  49.620  1.00  0.00           H
ATOM   2357  CZ  PHE A 735      50.320  51.880  50.980  1.00  0.00           C
ATOM   2358  HZ  PHE A 735      49.520  51.150  50.910  1.00  0.00           H
ATOM   2359  CD2 PHE A 735      51.240  53.750  52.200  1.00  0.00           C
ATOM   2360  HD2 PHE A 735      51.180  54.510  52.950  1.00  0.00           H
ATOM   2361  CE2 PHE A 735      50.160  52.860  51.930  1.00  0.00           C
ATOM   2362  HE2 PHE A 735      49.270  52.890  52.540  1.00  0.00           H
ATOM   2363  C   PHE A 735      55.300  55.580  53.330  1.00  0.00           C
ATOM   2364  O   PHE A 735      55.750  55.130  54.390  1.00  0.00           O
ATOM   2365  N   ILE A 736      56.100  56.290  52.570  1.00  0.00           N
ATOM   2366  HN  ILE A 736      55.680  56.630  51.720  1.00  0.00           H
ATOM   2367  CA  ILE A 736      57.430  56.820  52.910  1.00  0.00           C
ATOM   2368  HA  ILE A 736      58.090  55.990  53.070  1.00  0.00           H
ATOM   2369  CB  ILE A 736      58.040  57.730  51.760  1.00  0.00           C
ATOM   2370  HB  ILE A 736      57.340  58.550  51.480  1.00  0.00           H
ATOM   2371  CG2 ILE A 736      59.430  58.230  52.260  1.00  0.00           C
ATOM   2372 HG21 ILE A 736      59.790  58.990  51.520  1.00  0.00           H
ATOM   2373 HG22 ILE A 736      60.190  57.440  52.310  1.00  0.00           H
ATOM   2374 HG23 ILE A 736      59.350  58.810  53.200  1.00  0.00           H
ATOM   2375  CG1 ILE A 736      58.130  56.870  50.450  1.00  0.00           C
ATOM   2376 HG11 ILE A 736      57.110  56.440  50.270  1.00  0.00           H
ATOM   2377 HG12 ILE A 736      58.670  55.900  50.570  1.00  0.00           H
ATOM   2378  CD  ILE A 736      58.540  57.590  49.150  1.00  0.00           C
ATOM   2379  HD1 ILE A 736      58.530  56.860  48.310  1.00  0.00           H
ATOM   2380  HD2 ILE A 736      59.580  57.940  49.300  1.00  0.00           H
ATOM   2381  HD3 ILE A 736      57.870  58.440  48.870  1.00  0.00           H
ATOM   2382  C   ILE A 736      57.270  57.530  54.310  1.00  0.00           C
ATOM   2383  O   ILE A 736      57.870  57.220  55.340  1.00  0.00           O
ATOM   2384  N   TYR A 737      56.370  58.500  54.310  1.00  0.00           N
ATOM   2385  HN  TYR A 737      55.990  58.850  53.450  1.00  0.00           H
ATOM   2386  CA  TYR A 737      56.260  59.460  55.360  1.00  0.00           C
ATOM   2387  HA  TYR A 737      57.260  59.760  55.600  1.00  0.00           H
ATOM   2388  CB  TYR A 737      55.510  60.750  54.770  1.00  0.00           C
ATOM   2389  HB1 TYR A 737      54.430  60.500  54.810  1.00  0.00           H
ATOM   2390  HB2 TYR A 737      55.890  60.920  53.740  1.00  0.00           H
ATOM   2391  CG  TYR A 737      55.850  61.890  55.660  1.00  0.00           C
ATOM   2392  CD1 TYR A 737      57.120  62.580  55.700  1.00  0.00           C
ATOM   2393  HD1 TYR A 737      57.930  62.380  55.020  1.00  0.00           H
ATOM   2394  CE1 TYR A 737      57.340  63.440  56.770  1.00  0.00           C
ATOM   2395  HE1 TYR A 737      58.280  63.940  56.900  1.00  0.00           H
ATOM   2396  CZ  TYR A 737      56.390  63.740  57.730  1.00  0.00           C
ATOM   2397  OH  TYR A 737      56.600  64.720  58.750  1.00  0.00           O
ATOM   2398  HH  TYR A 737      55.800  64.720  59.310  1.00  0.00           H
ATOM   2399  CD2 TYR A 737      54.920  62.180  56.670  1.00  0.00           C
ATOM   2400  HD2 TYR A 737      54.070  61.530  56.740  1.00  0.00           H
ATOM   2401  CE2 TYR A 737      55.200  63.160  57.660  1.00  0.00           C
ATOM   2402  HE2 TYR A 737      54.370  63.400  58.290  1.00  0.00           H
ATOM   2403  C   TYR A 737      55.710  58.950  56.660  1.00  0.00           C
ATOM   2404  O   TYR A 737      56.240  59.320  57.710  1.00  0.00           O
ATOM   2405  N   GLU A 738      54.760  58.090  56.560  1.00  0.00           N
ATOM   2406  HN  GLU A 738      54.380  58.040  55.640  1.00  0.00           H
ATOM   2407  CA  GLU A 738      54.280  57.360  57.660  1.00  0.00           C
ATOM   2408  HA  GLU A 738      53.970  58.050  58.430  1.00  0.00           H
ATOM   2409  CB  GLU A 738      53.080  56.410  57.240  1.00  0.00           C
ATOM   2410  HB1 GLU A 738      52.990  55.640  58.030  1.00  0.00           H
ATOM   2411  HB2 GLU A 738      53.430  55.790  56.380  1.00  0.00           H
ATOM   2412  CG  GLU A 738      51.680  57.130  57.030  1.00  0.00           C
ATOM   2413  HG1 GLU A 738      50.940  56.460  56.560  1.00  0.00           H
ATOM   2414  HG2 GLU A 738      51.690  58.000  56.330  1.00  0.00           H
ATOM   2415  CD  GLU A 738      51.010  57.500  58.310  1.00  0.00           C
ATOM   2416  OE1 GLU A 738      49.930  58.070  58.300  1.00  0.00           O
ATOM   2417  OE2 GLU A 738      51.500  57.090  59.430  1.00  0.00           O
ATOM   2418  C   GLU A 738      55.320  56.510  58.280  1.00  0.00           C
ATOM   2419  O   GLU A 738      55.470  56.340  59.460  1.00  0.00           O
ATOM   2420  N   ALA A 739      56.240  55.890  57.490  1.00  0.00           N
ATOM   2421  HN  ALA A 739      56.140  56.000  56.500  1.00  0.00           H
ATOM   2422  CA  ALA A 739      57.290  55.110  58.100  1.00  0.00           C
ATOM   2423  HA  ALA A 739      57.000  54.450  58.920  1.00  0.00           H
ATOM   2424  CB  ALA A 739      57.850  54.130  57.070  1.00  0.00           C
ATOM   2425  HB1 ALA A 739      57.280  53.180  57.120  1.00  0.00           H
ATOM   2426  HB2 ALA A 739      58.920  53.880  57.240  1.00  0.00           H
ATOM   2427  HB3 ALA A 739      57.780  54.640  56.090  1.00  0.00           H
ATOM   2428  C   ALA A 739      58.460  55.950  58.690  1.00  0.00           C
ATOM   2429  O   ALA A 739      59.100  55.530  59.670  1.00  0.00           O
ATOM   2430  N   LEU A 740      58.740  57.160  58.130  1.00  0.00           N
ATOM   2431  HN  LEU A 740      58.280  57.360  57.270  1.00  0.00           H
ATOM   2432  CA  LEU A 740      59.580  58.210  58.740  1.00  0.00           C
ATOM   2433  HA  LEU A 740      60.490  57.760  59.080  1.00  0.00           H
ATOM   2434  CB  LEU A 740      59.840  59.520  57.840  1.00  0.00           C
ATOM   2435  HB1 LEU A 740      60.470  60.270  58.370  1.00  0.00           H
ATOM   2436  HB2 LEU A 740      58.890  60.090  57.700  1.00  0.00           H
ATOM   2437  CG  LEU A 740      60.380  59.200  56.490  1.00  0.00           C
ATOM   2438  HG  LEU A 740      59.670  58.470  56.040  1.00  0.00           H
ATOM   2439  CD1 LEU A 740      60.280  60.320  55.490  1.00  0.00           C
ATOM   2440 HD11 LEU A 740      60.880  61.170  55.900  1.00  0.00           H
ATOM   2441 HD12 LEU A 740      59.280  60.750  55.260  1.00  0.00           H
ATOM   2442 HD13 LEU A 740      60.690  60.110  54.470  1.00  0.00           H
ATOM   2443  CD2 LEU A 740      61.750  58.590  56.410  1.00  0.00           C
ATOM   2444 HD21 LEU A 740      62.170  58.520  55.390  1.00  0.00           H
ATOM   2445 HD22 LEU A 740      61.790  57.580  56.850  1.00  0.00           H
ATOM   2446 HD23 LEU A 740      62.470  59.290  56.910  1.00  0.00           H
ATOM   2447  C   LEU A 740      58.940  58.720  60.110  1.00  0.00           C
ATOM   2448  O   LEU A 740      59.560  58.690  61.110  1.00  0.00           O
ATOM   2449  N   GLU A 741      57.600  58.960  60.150  1.00  0.00           N
ATOM   2450  HN  GLU A 741      57.080  59.050  59.290  1.00  0.00           H
ATOM   2451  CA  GLU A 741      56.820  59.210  61.340  1.00  0.00           C
ATOM   2452  HA  GLU A 741      57.270  60.090  61.770  1.00  0.00           H
ATOM   2453  CB  GLU A 741      55.310  59.540  61.080  1.00  0.00           C
ATOM   2454  HB1 GLU A 741      54.710  59.500  62.020  1.00  0.00           H
ATOM   2455  HB2 GLU A 741      54.950  58.710  60.440  1.00  0.00           H
ATOM   2456  CG  GLU A 741      54.990  60.850  60.330  1.00  0.00           C
ATOM   2457  HG1 GLU A 741      54.970  60.620  59.240  1.00  0.00           H
ATOM   2458  HG2 GLU A 741      55.890  61.450  60.600  1.00  0.00           H
ATOM   2459  CD  GLU A 741      53.600  61.350  60.830  1.00  0.00           C
ATOM   2460  OE1 GLU A 741      53.490  62.470  61.350  1.00  0.00           O
ATOM   2461  OE2 GLU A 741      52.610  60.610  60.840  1.00  0.00           O
ATOM   2462  C   GLU A 741      56.900  58.110  62.370  1.00  0.00           C
ATOM   2463  O   GLU A 741      57.140  58.380  63.540  1.00  0.00           O
ATOM   2464  N   LYS A 742      56.700  56.870  61.970  1.00  0.00           N
ATOM   2465  HN  LYS A 742      56.400  56.560  61.070  1.00  0.00           H
ATOM   2466  CA  LYS A 742      56.710  55.820  63.020  1.00  0.00           C
ATOM   2467  HA  LYS A 742      56.050  56.210  63.780  1.00  0.00           H
ATOM   2468  CB  LYS A 742      55.980  54.510  62.550  1.00  0.00           C
ATOM   2469  HB1 LYS A 742      56.480  54.040  61.680  1.00  0.00           H
ATOM   2470  HB2 LYS A 742      54.940  54.850  62.330  1.00  0.00           H
ATOM   2471  CG  LYS A 742      55.890  53.470  63.660  1.00  0.00           C
ATOM   2472  HG1 LYS A 742      56.870  53.050  63.970  1.00  0.00           H
ATOM   2473  HG2 LYS A 742      55.490  52.570  63.150  1.00  0.00           H
ATOM   2474  CD  LYS A 742      55.090  53.900  64.930  1.00  0.00           C
ATOM   2475  HD1 LYS A 742      54.010  53.840  64.670  1.00  0.00           H
ATOM   2476  HD2 LYS A 742      55.470  54.900  65.230  1.00  0.00           H
ATOM   2477  CE  LYS A 742      55.470  52.920  66.040  1.00  0.00           C
ATOM   2478  HE1 LYS A 742      56.570  52.990  66.180  1.00  0.00           H
ATOM   2479  HE2 LYS A 742      55.360  51.850  65.730  1.00  0.00           H
ATOM   2480  NZ  LYS A 742      54.700  53.330  67.230  1.00  0.00           N
ATOM   2481  HZ1 LYS A 742      55.030  54.300  67.430  1.00  0.00           H
ATOM   2482  HZ2 LYS A 742      54.850  52.660  68.020  1.00  0.00           H
ATOM   2483  HZ3 LYS A 742      53.690  53.420  67.040  1.00  0.00           H
ATOM   2484  C   LYS A 742      58.060  55.530  63.730  1.00  0.00           C
ATOM   2485  O   LYS A 742      58.200  55.290  64.910  1.00  0.00           O
ATOM   2486  N   LEU A 743      59.150  55.570  62.940  1.00  0.00           N
ATOM   2487  HN  LEU A 743      59.050  55.650  61.950  1.00  0.00           H
ATOM   2488  CA  LEU A 743      60.550  55.410  63.410  1.00  0.00           C
ATOM   2489  HA  LEU A 743      60.640  54.560  64.060  1.00  0.00           H
ATOM   2490  CB  LEU A 743      61.550  55.200  62.200  1.00  0.00           C
ATOM   2491  HB1 LEU A 743      61.520  56.120  61.580  1.00  0.00           H
ATOM   2492  HB2 LEU A 743      61.090  54.320  61.700  1.00  0.00           H
ATOM   2493  CG  LEU A 743      63.010  54.940  62.560  1.00  0.00           C
ATOM   2494  HG  LEU A 743      63.520  55.890  62.840  1.00  0.00           H
ATOM   2495  CD1 LEU A 743      63.160  53.890  63.710  1.00  0.00           C
ATOM   2496 HD11 LEU A 743      62.850  52.850  63.480  1.00  0.00           H
ATOM   2497 HD12 LEU A 743      62.580  54.250  64.600  1.00  0.00           H
ATOM   2498 HD13 LEU A 743      64.210  53.870  64.060  1.00  0.00           H
ATOM   2499  CD2 LEU A 743      63.890  54.460  61.380  1.00  0.00           C
ATOM   2500 HD21 LEU A 743      64.960  54.290  61.640  1.00  0.00           H
ATOM   2501 HD22 LEU A 743      63.900  55.280  60.620  1.00  0.00           H
ATOM   2502 HD23 LEU A 743      63.540  53.550  60.850  1.00  0.00           H
ATOM   2503  C   LEU A 743      61.030  56.530  64.340  1.00  0.00           C
ATOM   2504  O   LEU A 743      61.620  56.340  65.440  1.00  0.00           O
ATOM   2505  N   PHE A 744      60.550  57.760  64.020  1.00  0.00           N
ATOM   2506  HN  PHE A 744      60.140  57.910  63.130  1.00  0.00           H
ATOM   2507  CA  PHE A 744      60.590  58.930  64.860  1.00  0.00           C
ATOM   2508  HA  PHE A 744      61.640  59.020  65.090  1.00  0.00           H
ATOM   2509  CB  PHE A 744      60.270  60.200  64.080  1.00  0.00           C
ATOM   2510  HB1 PHE A 744      59.340  60.070  63.480  1.00  0.00           H
ATOM   2511  HB2 PHE A 744      61.150  60.470  63.460  1.00  0.00           H
ATOM   2512  CG  PHE A 744      59.950  61.430  64.970  1.00  0.00           C
ATOM   2513  CD1 PHE A 744      58.720  61.990  65.010  1.00  0.00           C
ATOM   2514  HD1 PHE A 744      57.830  61.660  64.480  1.00  0.00           H
ATOM   2515  CE1 PHE A 744      58.440  63.090  65.900  1.00  0.00           C
ATOM   2516  HE1 PHE A 744      57.460  63.540  65.990  1.00  0.00           H
ATOM   2517  CZ  PHE A 744      59.520  63.620  66.630  1.00  0.00           C
ATOM   2518  HZ  PHE A 744      59.320  64.420  67.320  1.00  0.00           H
ATOM   2519  CD2 PHE A 744      61.000  62.000  65.710  1.00  0.00           C
ATOM   2520  HD2 PHE A 744      62.040  61.720  65.620  1.00  0.00           H
ATOM   2521  CE2 PHE A 744      60.770  63.030  66.660  1.00  0.00           C
ATOM   2522  HE2 PHE A 744      61.570  63.470  67.240  1.00  0.00           H
ATOM   2523  C   PHE A 744      59.950  58.660  66.250  1.00  0.00           C
ATOM   2524  O   PHE A 744      60.440  59.030  67.310  1.00  0.00           O
ATOM   2525  N   ASP A 745      58.840  57.920  66.330  1.00  0.00           N
ATOM   2526  HN  ASP A 745      58.430  57.660  65.470  1.00  0.00           H
ATOM   2527  CA  ASP A 745      58.050  57.670  67.460  1.00  0.00           C
ATOM   2528  HA  ASP A 745      57.960  58.620  67.980  1.00  0.00           H
ATOM   2529  CB  ASP A 745      56.690  57.220  66.940  1.00  0.00           C
ATOM   2530  HB1 ASP A 745      56.840  56.340  66.290  1.00  0.00           H
ATOM   2531  HB2 ASP A 745      56.450  58.060  66.240  1.00  0.00           H
ATOM   2532  CG  ASP A 745      55.680  56.960  67.990  1.00  0.00           C
ATOM   2533  OD1 ASP A 745      55.460  57.830  68.880  1.00  0.00           O
ATOM   2534  OD2 ASP A 745      55.090  55.880  68.130  1.00  0.00           O
ATOM   2535  C   ASP A 745      58.660  56.580  68.310  1.00  0.00           C
ATOM   2536  O   ASP A 745      58.640  56.590  69.520  1.00  0.00           O
ATOM   2537  N   LEU A 746      59.240  55.490  67.740  1.00  0.00           N
ATOM   2538  HN  LEU A 746      59.300  55.630  66.760  1.00  0.00           H
ATOM   2539  CA  LEU A 746      59.930  54.370  68.320  1.00  0.00           C
ATOM   2540  HA  LEU A 746      59.370  53.850  69.080  1.00  0.00           H
ATOM   2541  CB  LEU A 746      60.330  53.300  67.160  1.00  0.00           C
ATOM   2542  HB1 LEU A 746      60.700  53.990  66.370  1.00  0.00           H
ATOM   2543  HB2 LEU A 746      59.330  52.900  66.880  1.00  0.00           H
ATOM   2544  CG  LEU A 746      61.290  52.120  67.550  1.00  0.00           C
ATOM   2545  HG  LEU A 746      60.960  51.760  68.550  1.00  0.00           H
ATOM   2546  CD1 LEU A 746      60.970  50.930  66.660  1.00  0.00           C
ATOM   2547 HD11 LEU A 746      60.190  50.320  67.160  1.00  0.00           H
ATOM   2548 HD12 LEU A 746      61.860  50.270  66.540  1.00  0.00           H
ATOM   2549 HD13 LEU A 746      60.680  51.240  65.630  1.00  0.00           H
ATOM   2550  CD2 LEU A 746      62.770  52.500  67.310  1.00  0.00           C
ATOM   2551 HD21 LEU A 746      62.900  52.930  66.290  1.00  0.00           H
ATOM   2552 HD22 LEU A 746      63.570  51.790  67.590  1.00  0.00           H
ATOM   2553 HD23 LEU A 746      63.070  53.350  67.960  1.00  0.00           H
ATOM   2554  C   LEU A 746      61.210  54.940  69.030  1.00  0.00           C
ATOM   2555  O   LEU A 746      61.580  54.580  70.130  1.00  0.00           O
ATOM   2556  N   GLY A 747      61.910  55.960  68.370  1.00  0.00           N
ATOM   2557  HN  GLY A 747      61.600  56.080  67.430  1.00  0.00           H
ATOM   2558  CA  GLY A 747      63.020  56.720  68.800  1.00  0.00           C
ATOM   2559  HA1 GLY A 747      63.210  57.420  67.990  1.00  0.00           H
ATOM   2560  HA2 GLY A 747      63.840  56.040  69.010  1.00  0.00           H
ATOM   2561  C   GLY A 747      62.760  57.520  70.000  1.00  0.00           C
ATOM   2562  O   GLY A 747      63.630  58.030  70.710  1.00  0.00           O
ATOM   2563  N   GLU A 748      61.500  57.630  70.390  1.00  0.00           N
ATOM   2564  HN  GLU A 748      60.760  57.270  69.840  1.00  0.00           H
ATOM   2565  CA  GLU A 748      61.210  58.400  71.590  1.00  0.00           C
ATOM   2566  HA  GLU A 748      61.950  59.170  71.660  1.00  0.00           H
ATOM   2567  CB  GLU A 748      59.760  59.040  71.580  1.00  0.00           C
ATOM   2568  HB1 GLU A 748      59.070  58.170  71.500  1.00  0.00           H
ATOM   2569  HB2 GLU A 748      59.710  59.620  70.630  1.00  0.00           H
ATOM   2570  CG  GLU A 748      59.410  59.900  72.780  1.00  0.00           C
ATOM   2571  HG1 GLU A 748      60.170  60.670  73.020  1.00  0.00           H
ATOM   2572  HG2 GLU A 748      59.400  59.230  73.680  1.00  0.00           H
ATOM   2573  CD  GLU A 748      58.030  60.570  72.820  1.00  0.00           C
ATOM   2574  OE1 GLU A 748      57.880  61.680  73.460  1.00  0.00           O
ATOM   2575  OE2 GLU A 748      57.040  59.980  72.360  1.00  0.00           O
ATOM   2576  C   GLU A 748      61.400  57.540  72.850  1.00  0.00           C
ATOM   2577  O   GLU A 748      61.800  58.010  73.920  1.00  0.00           O
ATOM   2578  N   THR A 749      61.060  56.200  72.750  1.00  0.00           N
ATOM   2579  HN  THR A 749      60.720  55.880  71.870  1.00  0.00           H
ATOM   2580  CA  THR A 749      61.290  55.190  73.810  1.00  0.00           C
ATOM   2581  HA  THR A 749      60.750  55.620  74.660  1.00  0.00           H
ATOM   2582  CB  THR A 749      60.510  53.810  73.620  1.00  0.00           C
ATOM   2583  HB  THR A 749      60.660  53.530  72.560  1.00  0.00           H
ATOM   2584  OG1 THR A 749      59.150  53.940  74.020  1.00  0.00           O
ATOM   2585  HG1 THR A 749      58.630  54.270  73.290  1.00  0.00           H
ATOM   2586  CG2 THR A 749      61.140  52.740  74.560  1.00  0.00           C
ATOM   2587 HG21 THR A 749      60.540  51.800  74.470  1.00  0.00           H
ATOM   2588 HG22 THR A 749      60.980  53.000  75.630  1.00  0.00           H
ATOM   2589 HG23 THR A 749      62.170  52.390  74.340  1.00  0.00           H
ATOM   2590  C   THR A 749      62.750  55.000  74.090  1.00  0.00           C
ATOM   2591  O   THR A 749      63.210  54.980  75.270  1.00  0.00           O
ATOM   2592  N   TYR A 750      63.600  55.110  73.030  1.00  0.00           N
ATOM   2593  HN  TYR A 750      63.360  55.460  72.120  1.00  0.00           H
ATOM   2594  CA  TYR A 750      64.990  54.700  73.120  1.00  0.00           C
ATOM   2595  HA  TYR A 750      65.090  54.220  74.080  1.00  0.00           H
ATOM   2596  CB  TYR A 750      65.300  53.630  71.970  1.00  0.00           C
ATOM   2597  HB1 TYR A 750      66.360  53.360  72.150  1.00  0.00           H
ATOM   2598  HB2 TYR A 750      65.060  53.890  70.910  1.00  0.00           H
ATOM   2599  CG  TYR A 750      64.670  52.330  72.440  1.00  0.00           C
ATOM   2600  CD1 TYR A 750      65.260  51.480  73.410  1.00  0.00           C
ATOM   2601  HD1 TYR A 750      66.010  52.000  74.010  1.00  0.00           H
ATOM   2602  CE1 TYR A 750      64.740  50.180  73.840  1.00  0.00           C
ATOM   2603  HE1 TYR A 750      65.170  49.600  74.640  1.00  0.00           H
ATOM   2604  CZ  TYR A 750      63.630  49.740  73.110  1.00  0.00           C
ATOM   2605  OH  TYR A 750      63.100  48.470  73.330  1.00  0.00           O
ATOM   2606  HH  TYR A 750      63.030  48.430  74.290  1.00  0.00           H
ATOM   2607  CD2 TYR A 750      63.550  51.800  71.750  1.00  0.00           C
ATOM   2608  HD2 TYR A 750      63.110  52.280  70.900  1.00  0.00           H
ATOM   2609  CE2 TYR A 750      63.080  50.540  72.120  1.00  0.00           C
ATOM   2610  HE2 TYR A 750      62.190  50.180  71.640  1.00  0.00           H
ATOM   2611  C   TYR A 750      65.990  55.880  72.990  1.00  0.00           C
ATOM   2612  O   TYR A 750      65.800  56.630  72.050  1.00  0.00           O
ATOM   2613  N   ALA A 751      66.900  56.120  73.960  1.00  0.00           N
ATOM   2614  HN  ALA A 751      67.040  55.510  74.740  1.00  0.00           H
ATOM   2615  CA  ALA A 751      67.740  57.300  73.920  1.00  0.00           C
ATOM   2616  HA  ALA A 751      67.150  58.020  73.360  1.00  0.00           H
ATOM   2617  CB  ALA A 751      68.040  57.750  75.290  1.00  0.00           C
ATOM   2618  HB1 ALA A 751      68.700  58.640  75.340  1.00  0.00           H
ATOM   2619  HB2 ALA A 751      68.440  56.940  75.940  1.00  0.00           H
ATOM   2620  HB3 ALA A 751      67.050  57.990  75.750  1.00  0.00           H
ATOM   2621  C   ALA A 751      69.080  57.130  73.130  1.00  0.00           C
ATOM   2622  O   ALA A 751      69.830  56.190  73.320  1.00  0.00           O
ATOM   2623  N   PHE A 752      69.410  58.030  72.150  1.00  0.00           N
ATOM   2624  HN  PHE A 752      68.770  58.790  72.020  1.00  0.00           H
ATOM   2625  CA  PHE A 752      70.550  58.020  71.210  1.00  0.00           C
ATOM   2626  HA  PHE A 752      70.330  57.310  70.420  1.00  0.00           H
ATOM   2627  CB  PHE A 752      70.330  59.350  70.410  1.00  0.00           C
ATOM   2628  HB1 PHE A 752      70.330  60.200  71.120  1.00  0.00           H
ATOM   2629  HB2 PHE A 752      69.420  59.310  69.780  1.00  0.00           H
ATOM   2630  CG  PHE A 752      71.400  59.880  69.500  1.00  0.00           C
ATOM   2631  CD1 PHE A 752      72.380  60.840  69.880  1.00  0.00           C
ATOM   2632  HD1 PHE A 752      72.260  61.330  70.830  1.00  0.00           H
ATOM   2633  CE1 PHE A 752      73.430  61.140  69.050  1.00  0.00           C
ATOM   2634  HE1 PHE A 752      74.220  61.740  69.460  1.00  0.00           H
ATOM   2635  CZ  PHE A 752      73.490  60.660  67.760  1.00  0.00           C
ATOM   2636  HZ  PHE A 752      74.220  60.880  67.010  1.00  0.00           H
ATOM   2637  CD2 PHE A 752      71.440  59.430  68.150  1.00  0.00           C
ATOM   2638  HD2 PHE A 752      70.690  58.830  67.650  1.00  0.00           H
ATOM   2639  CE2 PHE A 752      72.480  59.850  67.290  1.00  0.00           C
ATOM   2640  HE2 PHE A 752      72.440  59.400  66.310  1.00  0.00           H
ATOM   2641  C   PHE A 752      71.930  57.990  71.770  1.00  0.00           C
ATOM   2642  O   PHE A 752      72.250  58.580  72.800  1.00  0.00           O
ATOM   2643  N   PRO A 822      72.900  57.330  71.010  1.00  0.00           N
ATOM   2644  CD  PRO A 822      74.310  57.680  71.230  1.00  0.00           C
ATOM   2645  HD1 PRO A 822      74.690  57.420  72.240  1.00  0.00           H
ATOM   2646  HD2 PRO A 822      74.530  58.740  70.980  1.00  0.00           H
ATOM   2647  CA  PRO A 822      72.690  56.720  69.740  1.00  0.00           C
ATOM   2648  HA  PRO A 822      72.050  57.340  69.130  1.00  0.00           H
ATOM   2649  CB  PRO A 822      74.040  56.580  69.040  1.00  0.00           C
ATOM   2650  HB1 PRO A 822      74.070  57.540  68.470  1.00  0.00           H
ATOM   2651  HB2 PRO A 822      74.130  55.660  68.420  1.00  0.00           H
ATOM   2652  CG  PRO A 822      75.020  56.730  70.240  1.00  0.00           C
ATOM   2653  HG1 PRO A 822      75.250  55.710  70.600  1.00  0.00           H
ATOM   2654  HG2 PRO A 822      75.990  57.110  69.850  1.00  0.00           H
ATOM   2655  C   PRO A 822      72.020  55.400  69.700  1.00  0.00           C
ATOM   2656  O   PRO A 822      70.930  55.290  69.140  1.00  0.00           O
ATOM   2657  N   ASP A 823      72.680  54.410  70.400  1.00  0.00           N
ATOM   2658  HN  ASP A 823      73.400  54.610  71.060  1.00  0.00           H
ATOM   2659  CA  ASP A 823      72.230  53.030  70.690  1.00  0.00           C
ATOM   2660  HA  ASP A 823      73.120  52.510  70.350  1.00  0.00           H
ATOM   2661  CB  ASP A 823      72.140  52.780  72.220  1.00  0.00           C
ATOM   2662  HB1 ASP A 823      71.750  51.790  72.550  1.00  0.00           H
ATOM   2663  HB2 ASP A 823      71.370  53.480  72.610  1.00  0.00           H
ATOM   2664  CG  ASP A 823      73.450  53.100  72.810  1.00  0.00           C
ATOM   2665  OD1 ASP A 823      74.520  52.970  72.140  1.00  0.00           O
ATOM   2666  OD2 ASP A 823      73.500  53.420  73.970  1.00  0.00           O
ATOM   2667  C   ASP A 823      71.260  52.300  69.890  1.00  0.00           C
ATOM   2668  O   ASP A 823      71.520  52.040  68.740  1.00  0.00           O
ATOM   2669  N   VAL A 824      70.080  51.930  70.460  1.00  0.00           N
ATOM   2670  HN  VAL A 824      69.820  52.240  71.360  1.00  0.00           H
ATOM   2671  CA  VAL A 824      69.030  51.160  69.820  1.00  0.00           C
ATOM   2672  HA  VAL A 824      69.490  50.260  69.440  1.00  0.00           H
ATOM   2673  CB  VAL A 824      68.000  50.520  70.830  1.00  0.00           C
ATOM   2674  HB  VAL A 824      67.440  51.340  71.330  1.00  0.00           H
ATOM   2675  CG1 VAL A 824      66.840  49.780  70.170  1.00  0.00           C
ATOM   2676 HG11 VAL A 824      66.300  49.080  70.840  1.00  0.00           H
ATOM   2677 HG12 VAL A 824      67.270  49.120  69.390  1.00  0.00           H
ATOM   2678 HG13 VAL A 824      66.150  50.540  69.760  1.00  0.00           H
ATOM   2679  CG2 VAL A 824      68.730  49.710  71.930  1.00  0.00           C
ATOM   2680 HG21 VAL A 824      68.040  49.160  72.600  1.00  0.00           H
ATOM   2681 HG22 VAL A 824      69.350  50.430  72.520  1.00  0.00           H
ATOM   2682 HG23 VAL A 824      69.290  48.960  71.350  1.00  0.00           H
ATOM   2683  C   VAL A 824      68.280  51.880  68.690  1.00  0.00           C
ATOM   2684  O   VAL A 824      67.890  51.240  67.720  1.00  0.00           O
ATOM   2685  N   LEU A 825      68.090  53.160  68.790  1.00  0.00           N
ATOM   2686  HN  LEU A 825      68.400  53.650  69.610  1.00  0.00           H
ATOM   2687  CA  LEU A 825      67.530  53.960  67.710  1.00  0.00           C
ATOM   2688  HA  LEU A 825      66.580  53.550  67.370  1.00  0.00           H
ATOM   2689  CB  LEU A 825      67.380  55.450  68.060  1.00  0.00           C
ATOM   2690  HB1 LEU A 825      68.350  55.760  68.500  1.00  0.00           H
ATOM   2691  HB2 LEU A 825      66.600  55.590  68.840  1.00  0.00           H
ATOM   2692  CG  LEU A 825      66.890  56.460  67.010  1.00  0.00           C
ATOM   2693  HG  LEU A 825      67.770  56.670  66.370  1.00  0.00           H
ATOM   2694  CD1 LEU A 825      65.730  55.960  66.210  1.00  0.00           C
ATOM   2695 HD11 LEU A 825      64.860  55.610  66.810  1.00  0.00           H
ATOM   2696 HD12 LEU A 825      66.120  55.070  65.670  1.00  0.00           H
ATOM   2697 HD13 LEU A 825      65.360  56.800  65.580  1.00  0.00           H
ATOM   2698  CD2 LEU A 825      66.570  57.880  67.680  1.00  0.00           C
ATOM   2699 HD21 LEU A 825      67.580  58.260  67.980  1.00  0.00           H
ATOM   2700 HD22 LEU A 825      65.870  57.650  68.510  1.00  0.00           H
ATOM   2701 HD23 LEU A 825      66.130  58.600  66.970  1.00  0.00           H
ATOM   2702  C   LEU A 825      68.420  53.930  66.530  1.00  0.00           C
ATOM   2703  O   LEU A 825      67.910  53.790  65.430  1.00  0.00           O
ATOM   2704  N   PHE A 826      69.770  54.050  66.770  1.00  0.00           N
ATOM   2705  HN  PHE A 826      70.200  54.280  67.640  1.00  0.00           H
ATOM   2706  CA  PHE A 826      70.700  53.920  65.730  1.00  0.00           C
ATOM   2707  HA  PHE A 826      70.460  54.550  64.880  1.00  0.00           H
ATOM   2708  CB  PHE A 826      72.070  54.350  66.230  1.00  0.00           C
ATOM   2709  HB1 PHE A 826      72.200  54.010  67.280  1.00  0.00           H
ATOM   2710  HB2 PHE A 826      72.020  55.460  66.260  1.00  0.00           H
ATOM   2711  CG  PHE A 826      73.330  53.920  65.480  1.00  0.00           C
ATOM   2712  CD1 PHE A 826      73.670  54.370  64.240  1.00  0.00           C
ATOM   2713  HD1 PHE A 826      72.950  55.020  63.750  1.00  0.00           H
ATOM   2714  CE1 PHE A 826      74.880  53.990  63.630  1.00  0.00           C
ATOM   2715  HE1 PHE A 826      75.070  54.360  62.640  1.00  0.00           H
ATOM   2716  CZ  PHE A 826      75.780  53.220  64.380  1.00  0.00           C
ATOM   2717  HZ  PHE A 826      76.700  53.000  63.880  1.00  0.00           H
ATOM   2718  CD2 PHE A 826      74.240  53.060  66.140  1.00  0.00           C
ATOM   2719  HD2 PHE A 826      73.980  52.690  67.110  1.00  0.00           H
ATOM   2720  CE2 PHE A 826      75.490  52.700  65.590  1.00  0.00           C
ATOM   2721  HE2 PHE A 826      76.250  52.080  66.040  1.00  0.00           H
ATOM   2722  C   PHE A 826      70.710  52.490  65.110  1.00  0.00           C
ATOM   2723  O   PHE A 826      70.710  52.420  63.870  1.00  0.00           O
ATOM   2724  N   TRP A 827      70.650  51.370  65.860  1.00  0.00           N
ATOM   2725  HN  TRP A 827      70.640  51.490  66.850  1.00  0.00           H
ATOM   2726  CA  TRP A 827      70.540  50.030  65.260  1.00  0.00           C
ATOM   2727  HA  TRP A 827      71.250  49.910  64.460  1.00  0.00           H
ATOM   2728  CB  TRP A 827      70.730  48.940  66.320  1.00  0.00           C
ATOM   2729  HB1 TRP A 827      70.420  47.890  66.100  1.00  0.00           H
ATOM   2730  HB2 TRP A 827      69.940  49.240  67.060  1.00  0.00           H
ATOM   2731  CG  TRP A 827      72.080  48.950  67.040  1.00  0.00           C
ATOM   2732  CD1 TRP A 827      72.340  49.190  68.350  1.00  0.00           C
ATOM   2733  HD1 TRP A 827      71.590  49.320  69.120  1.00  0.00           H
ATOM   2734  NE1 TRP A 827      73.700  49.070  68.540  1.00  0.00           N
ATOM   2735  HE1 TRP A 827      74.220  49.350  69.320  1.00  0.00           H
ATOM   2736  CE2 TRP A 827      74.380  48.810  67.430  1.00  0.00           C
ATOM   2737  CD2 TRP A 827      73.410  48.750  66.370  1.00  0.00           C
ATOM   2738  CE3 TRP A 827      73.820  48.510  65.080  1.00  0.00           C
ATOM   2739  HE3 TRP A 827      73.140  48.630  64.260  1.00  0.00           H
ATOM   2740  CZ3 TRP A 827      75.190  48.400  64.770  1.00  0.00           C
ATOM   2741  HZ3 TRP A 827      75.470  48.200  63.750  1.00  0.00           H
ATOM   2742  CZ2 TRP A 827      75.740  48.740  67.190  1.00  0.00           C
ATOM   2743  HZ2 TRP A 827      76.440  48.870  68.000  1.00  0.00           H
ATOM   2744  CH2 TRP A 827      76.130  48.420  65.820  1.00  0.00           C
ATOM   2745  HH2 TRP A 827      77.180  48.310  65.630  1.00  0.00           H
ATOM   2746  C   TRP A 827      69.230  49.680  64.500  1.00  0.00           C
ATOM   2747  O   TRP A 827      69.190  48.800  63.600  1.00  0.00           O
ATOM   2748  N   CYS A 828      68.160  50.430  64.870  1.00  0.00           N
ATOM   2749  HN  CYS A 828      68.210  50.880  65.750  1.00  0.00           H
ATOM   2750  CA  CYS A 828      66.880  50.360  64.180  1.00  0.00           C
ATOM   2751  HA  CYS A 828      66.690  49.350  63.840  1.00  0.00           H
ATOM   2752  CB  CYS A 828      65.720  51.040  64.940  1.00  0.00           C
ATOM   2753  HB1 CYS A 828      64.850  51.050  64.240  1.00  0.00           H
ATOM   2754  HB2 CYS A 828      66.040  52.070  65.190  1.00  0.00           H
ATOM   2755  SG  CYS A 828      65.400  50.130  66.500  1.00  0.00           S
ATOM   2756  HG1 CYS A 828      66.630  50.240  66.970  1.00  0.00           H
ATOM   2757  C   CYS A 828      66.880  50.980  62.850  1.00  0.00           C
ATOM   2758  O   CYS A 828      66.500  50.390  61.820  1.00  0.00           O
ATOM   2759  N   VAL A 829      67.450  52.180  62.770  1.00  0.00           N
ATOM   2760  HN  VAL A 829      67.840  52.560  63.610  1.00  0.00           H
ATOM   2761  CA  VAL A 829      67.830  52.910  61.580  1.00  0.00           C
ATOM   2762  HA  VAL A 829      67.030  53.260  60.930  1.00  0.00           H
ATOM   2763  CB  VAL A 829      68.440  54.280  62.100  1.00  0.00           C
ATOM   2764  HB  VAL A 829      69.050  54.160  63.020  1.00  0.00           H
ATOM   2765  CG1 VAL A 829      69.290  54.990  61.060  1.00  0.00           C
ATOM   2766 HG11 VAL A 829      69.660  55.950  61.480  1.00  0.00           H
ATOM   2767 HG12 VAL A 829      68.680  55.160  60.140  1.00  0.00           H
ATOM   2768 HG13 VAL A 829      70.150  54.370  60.690  1.00  0.00           H
ATOM   2769  CG2 VAL A 829      67.270  55.240  62.570  1.00  0.00           C
ATOM   2770 HG21 VAL A 829      67.740  56.170  62.940  1.00  0.00           H
ATOM   2771 HG22 VAL A 829      66.740  54.750  63.420  1.00  0.00           H
ATOM   2772 HG23 VAL A 829      66.520  55.490  61.790  1.00  0.00           H
ATOM   2773  C   VAL A 829      68.750  52.110  60.640  1.00  0.00           C
ATOM   2774  O   VAL A 829      68.480  51.950  59.440  1.00  0.00           O
ATOM   2775  N   ILE A 830      69.890  51.500  61.220  1.00  0.00           N
ATOM   2776  HN  ILE A 830      70.260  51.810  62.090  1.00  0.00           H
ATOM   2777  CA  ILE A 830      70.730  50.590  60.460  1.00  0.00           C
ATOM   2778  HA  ILE A 830      71.010  51.150  59.580  1.00  0.00           H
ATOM   2779  CB  ILE A 830      71.830  49.990  61.340  1.00  0.00           C
ATOM   2780  HB  ILE A 830      71.500  49.540  62.310  1.00  0.00           H
ATOM   2781  CG2 ILE A 830      72.510  48.750  60.670  1.00  0.00           C
ATOM   2782 HG21 ILE A 830      73.440  48.560  61.250  1.00  0.00           H
ATOM   2783 HG22 ILE A 830      72.810  49.000  59.620  1.00  0.00           H
ATOM   2784 HG23 ILE A 830      71.870  47.840  60.670  1.00  0.00           H
ATOM   2785  CG1 ILE A 830      72.920  51.060  61.750  1.00  0.00           C
ATOM   2786 HG11 ILE A 830      73.790  50.500  62.190  1.00  0.00           H
ATOM   2787 HG12 ILE A 830      72.370  51.700  62.470  1.00  0.00           H
ATOM   2788  CD  ILE A 830      73.430  51.920  60.560  1.00  0.00           C
ATOM   2789  HD1 ILE A 830      74.020  52.750  61.010  1.00  0.00           H
ATOM   2790  HD2 ILE A 830      72.610  52.400  59.980  1.00  0.00           H
ATOM   2791  HD3 ILE A 830      74.060  51.310  59.880  1.00  0.00           H
ATOM   2792  C   ILE A 830      69.940  49.380  59.950  1.00  0.00           C
ATOM   2793  O   ILE A 830      70.130  49.030  58.770  1.00  0.00           O
ATOM   2794  N   LEU A 831      69.090  48.790  60.770  1.00  0.00           N
ATOM   2795  HN  LEU A 831      69.020  49.030  61.730  1.00  0.00           H
ATOM   2796  CA  LEU A 831      68.220  47.740  60.260  1.00  0.00           C
ATOM   2797  HA  LEU A 831      68.840  47.000  59.780  1.00  0.00           H
ATOM   2798  CB  LEU A 831      67.530  47.020  61.380  1.00  0.00           C
ATOM   2799  HB1 LEU A 831      66.930  47.780  61.920  1.00  0.00           H
ATOM   2800  HB2 LEU A 831      68.350  46.700  62.070  1.00  0.00           H
ATOM   2801  CG  LEU A 831      66.700  45.770  61.180  1.00  0.00           C
ATOM   2802  HG  LEU A 831      65.870  46.040  60.490  1.00  0.00           H
ATOM   2803  CD1 LEU A 831      67.510  44.630  60.500  1.00  0.00           C
ATOM   2804 HD11 LEU A 831      68.450  44.250  60.950  1.00  0.00           H
ATOM   2805 HD12 LEU A 831      67.790  44.950  59.460  1.00  0.00           H
ATOM   2806 HD13 LEU A 831      66.770  43.820  60.360  1.00  0.00           H
ATOM   2807  CD2 LEU A 831      66.050  45.380  62.480  1.00  0.00           C
ATOM   2808 HD21 LEU A 831      65.700  46.280  63.030  1.00  0.00           H
ATOM   2809 HD22 LEU A 831      66.880  44.820  62.950  1.00  0.00           H
ATOM   2810 HD23 LEU A 831      65.160  44.730  62.320  1.00  0.00           H
ATOM   2811  C   LEU A 831      67.310  48.120  59.100  1.00  0.00           C
ATOM   2812  O   LEU A 831      67.290  47.520  58.070  1.00  0.00           O
ATOM   2813  N   PHE A 832      66.520  49.130  59.260  1.00  0.00           N
ATOM   2814  HN  PHE A 832      66.590  49.570  60.160  1.00  0.00           H
ATOM   2815  CA  PHE A 832      65.650  49.800  58.290  1.00  0.00           C
ATOM   2816  HA  PHE A 832      64.940  49.040  58.050  1.00  0.00           H
ATOM   2817  CB  PHE A 832      64.990  50.930  59.200  1.00  0.00           C
ATOM   2818  HB1 PHE A 832      65.790  51.350  59.840  1.00  0.00           H
ATOM   2819  HB2 PHE A 832      64.270  50.410  59.870  1.00  0.00           H
ATOM   2820  CG  PHE A 832      64.330  52.070  58.470  1.00  0.00           C
ATOM   2821  CD1 PHE A 832      62.980  52.080  58.070  1.00  0.00           C
ATOM   2822  HD1 PHE A 832      62.350  51.280  58.420  1.00  0.00           H
ATOM   2823  CE1 PHE A 832      62.350  53.250  57.560  1.00  0.00           C
ATOM   2824  HE1 PHE A 832      61.330  53.370  57.250  1.00  0.00           H
ATOM   2825  CZ  PHE A 832      63.180  54.300  57.100  1.00  0.00           C
ATOM   2826  HZ  PHE A 832      62.660  55.180  56.720  1.00  0.00           H
ATOM   2827  CD2 PHE A 832      65.040  53.210  58.180  1.00  0.00           C
ATOM   2828  HD2 PHE A 832      66.060  53.410  58.470  1.00  0.00           H
ATOM   2829  CE2 PHE A 832      64.510  54.280  57.440  1.00  0.00           C
ATOM   2830  HE2 PHE A 832      65.170  55.100  57.190  1.00  0.00           H
ATOM   2831  C   PHE A 832      66.260  50.320  56.890  1.00  0.00           C
ATOM   2832  O   PHE A 832      65.720  50.050  55.820  1.00  0.00           O
ATOM   2833  N   PHE A 833      67.400  50.950  56.910  1.00  0.00           N
ATOM   2834  HN  PHE A 833      67.860  51.140  57.780  1.00  0.00           H
ATOM   2835  CA  PHE A 833      68.200  51.380  55.800  1.00  0.00           C
ATOM   2836  HA  PHE A 833      67.490  51.750  55.070  1.00  0.00           H
ATOM   2837  CB  PHE A 833      69.310  52.450  56.230  1.00  0.00           C
ATOM   2838  HB1 PHE A 833      70.090  52.540  55.450  1.00  0.00           H
ATOM   2839  HB2 PHE A 833      69.740  52.220  57.240  1.00  0.00           H
ATOM   2840  CG  PHE A 833      68.680  53.860  56.340  1.00  0.00           C
ATOM   2841  CD1 PHE A 833      68.740  54.650  57.510  1.00  0.00           C
ATOM   2842  HD1 PHE A 833      69.280  54.260  58.360  1.00  0.00           H
ATOM   2843  CE1 PHE A 833      68.160  55.930  57.590  1.00  0.00           C
ATOM   2844  HE1 PHE A 833      68.120  56.390  58.570  1.00  0.00           H
ATOM   2845  CZ  PHE A 833      67.420  56.400  56.490  1.00  0.00           C
ATOM   2846  HZ  PHE A 833      66.860  57.320  56.550  1.00  0.00           H
ATOM   2847  CD2 PHE A 833      67.990  54.460  55.230  1.00  0.00           C
ATOM   2848  HD2 PHE A 833      68.000  53.860  54.320  1.00  0.00           H
ATOM   2849  CE2 PHE A 833      67.410  55.700  55.300  1.00  0.00           C
ATOM   2850  HE2 PHE A 833      66.810  56.090  54.510  1.00  0.00           H
ATOM   2851  C   PHE A 833      68.740  50.130  55.110  1.00  0.00           C
ATOM   2852  O   PHE A 833      68.490  50.100  53.930  1.00  0.00           O
ATOM   2853  N   THR A 834      69.290  49.200  55.860  1.00  0.00           N
ATOM   2854  HN  THR A 834      69.470  49.450  56.800  1.00  0.00           H
ATOM   2855  CA  THR A 834      69.910  47.990  55.240  1.00  0.00           C
ATOM   2856  HA  THR A 834      70.520  48.370  54.430  1.00  0.00           H
ATOM   2857  CB  THR A 834      70.970  47.280  56.080  1.00  0.00           C
ATOM   2858  HB  THR A 834      71.370  46.510  55.400  1.00  0.00           H
ATOM   2859  OG1 THR A 834      70.640  46.860  57.380  1.00  0.00           O
ATOM   2860  HG1 THR A 834      70.640  47.630  57.950  1.00  0.00           H
ATOM   2861  CG2 THR A 834      72.060  48.290  56.400  1.00  0.00           C
ATOM   2862 HG21 THR A 834      72.940  47.800  56.880  1.00  0.00           H
ATOM   2863 HG22 THR A 834      71.670  49.090  57.060  1.00  0.00           H
ATOM   2864 HG23 THR A 834      72.420  48.710  55.440  1.00  0.00           H
ATOM   2865  C   THR A 834      68.890  47.060  54.610  1.00  0.00           C
ATOM   2866  O   THR A 834      69.090  46.600  53.540  1.00  0.00           O
ATOM   2867  N   THR A 835      67.680  46.910  55.260  1.00  0.00           N
ATOM   2868  HN  THR A 835      67.570  47.220  56.200  1.00  0.00           H
ATOM   2869  CA  THR A 835      66.430  46.390  54.670  1.00  0.00           C
ATOM   2870  HA  THR A 835      66.680  45.390  54.330  1.00  0.00           H
ATOM   2871  CB  THR A 835      65.280  46.300  55.740  1.00  0.00           C
ATOM   2872  HB  THR A 835      64.980  47.350  55.950  1.00  0.00           H
ATOM   2873  OG1 THR A 835      65.730  45.610  56.870  1.00  0.00           O
ATOM   2874  HG1 THR A 835      66.170  46.210  57.480  1.00  0.00           H
ATOM   2875  CG2 THR A 835      64.130  45.470  55.180  1.00  0.00           C
ATOM   2876 HG21 THR A 835      63.720  45.790  54.210  1.00  0.00           H
ATOM   2877 HG22 THR A 835      63.350  45.490  55.960  1.00  0.00           H
ATOM   2878 HG23 THR A 835      64.410  44.430  54.900  1.00  0.00           H
ATOM   2879  C   THR A 835      65.940  47.060  53.380  1.00  0.00           C
ATOM   2880  O   THR A 835      65.560  46.450  52.400  1.00  0.00           O
ATOM   2881  N   PHE A 836      65.950  48.420  53.350  1.00  0.00           N
ATOM   2882  HN  PHE A 836      66.060  48.920  54.210  1.00  0.00           H
ATOM   2883  CA  PHE A 836      65.600  49.140  52.140  1.00  0.00           C
ATOM   2884  HA  PHE A 836      64.750  48.650  51.680  1.00  0.00           H
ATOM   2885  CB  PHE A 836      65.430  50.690  52.460  1.00  0.00           C
ATOM   2886  HB1 PHE A 836      66.290  51.050  53.070  1.00  0.00           H
ATOM   2887  HB2 PHE A 836      64.520  50.810  53.100  1.00  0.00           H
ATOM   2888  CG  PHE A 836      65.260  51.730  51.310  1.00  0.00           C
ATOM   2889  CD1 PHE A 836      64.080  51.650  50.520  1.00  0.00           C
ATOM   2890  HD1 PHE A 836      63.220  51.010  50.680  1.00  0.00           H
ATOM   2891  CE1 PHE A 836      63.810  52.770  49.680  1.00  0.00           C
ATOM   2892  HE1 PHE A 836      62.880  52.810  49.130  1.00  0.00           H
ATOM   2893  CZ  PHE A 836      64.720  53.790  49.400  1.00  0.00           C
ATOM   2894  HZ  PHE A 836      64.450  54.640  48.790  1.00  0.00           H
ATOM   2895  CD2 PHE A 836      66.240  52.710  50.990  1.00  0.00           C
ATOM   2896  HD2 PHE A 836      67.170  52.940  51.500  1.00  0.00           H
ATOM   2897  CE2 PHE A 836      65.990  53.680  50.010  1.00  0.00           C
ATOM   2898  HE2 PHE A 836      66.740  54.440  49.860  1.00  0.00           H
ATOM   2899  C   PHE A 836      66.650  49.080  51.060  1.00  0.00           C
ATOM   2900  O   PHE A 836      66.230  48.690  49.990  1.00  0.00           O
ATOM   2901  N   PHE A 837      67.950  49.430  51.240  1.00  0.00           N
ATOM   2902  HN  PHE A 837      68.170  49.890  52.100  1.00  0.00           H
ATOM   2903  CA  PHE A 837      68.980  49.290  50.220  1.00  0.00           C
ATOM   2904  HA  PHE A 837      68.500  49.810  49.400  1.00  0.00           H
ATOM   2905  CB  PHE A 837      70.390  49.980  50.380  1.00  0.00           C
ATOM   2906  HB1 PHE A 837      71.000  49.680  49.500  1.00  0.00           H
ATOM   2907  HB2 PHE A 837      70.930  49.600  51.270  1.00  0.00           H
ATOM   2908  CG  PHE A 837      70.200  51.480  50.460  1.00  0.00           C
ATOM   2909  CD1 PHE A 837      69.990  52.180  51.650  1.00  0.00           C
ATOM   2910  HD1 PHE A 837      69.950  51.600  52.550  1.00  0.00           H
ATOM   2911  CE1 PHE A 837      69.820  53.580  51.560  1.00  0.00           C
ATOM   2912  HE1 PHE A 837      69.760  54.120  52.490  1.00  0.00           H
ATOM   2913  CZ  PHE A 837      70.000  54.260  50.350  1.00  0.00           C
ATOM   2914  HZ  PHE A 837      69.870  55.330  50.370  1.00  0.00           H
ATOM   2915  CD2 PHE A 837      70.280  52.160  49.210  1.00  0.00           C
ATOM   2916  HD2 PHE A 837      70.390  51.590  48.300  1.00  0.00           H
ATOM   2917  CE2 PHE A 837      70.170  53.550  49.180  1.00  0.00           C
ATOM   2918  HE2 PHE A 837      70.320  54.040  48.240  1.00  0.00           H
ATOM   2919  C   PHE A 837      69.130  47.880  49.690  1.00  0.00           C
ATOM   2920  O   PHE A 837      69.450  47.750  48.510  1.00  0.00           O
ATOM   2921  N   LEU A 838      69.020  46.780  50.450  1.00  0.00           N
ATOM   2922  HN  LEU A 838      68.920  46.750  51.440  1.00  0.00           H
ATOM   2923  CA  LEU A 838      69.130  45.500  49.990  1.00  0.00           C
ATOM   2924  HA  LEU A 838      70.000  45.490  49.360  1.00  0.00           H
ATOM   2925  CB  LEU A 838      69.210  44.580  51.230  1.00  0.00           C
ATOM   2926  HB1 LEU A 838      68.330  44.730  51.880  1.00  0.00           H
ATOM   2927  HB2 LEU A 838      69.990  45.020  51.880  1.00  0.00           H
ATOM   2928  CG  LEU A 838      69.520  43.060  51.050  1.00  0.00           C
ATOM   2929  HG  LEU A 838      68.600  42.600  50.640  1.00  0.00           H
ATOM   2930  CD1 LEU A 838      70.630  42.700  50.110  1.00  0.00           C
ATOM   2931 HD11 LEU A 838      70.480  43.120  49.100  1.00  0.00           H
ATOM   2932 HD12 LEU A 838      70.830  41.600  50.080  1.00  0.00           H
ATOM   2933 HD13 LEU A 838      71.540  43.210  50.500  1.00  0.00           H
ATOM   2934  CD2 LEU A 838      69.770  42.400  52.390  1.00  0.00           C
ATOM   2935 HD21 LEU A 838      70.840  42.560  52.650  1.00  0.00           H
ATOM   2936 HD22 LEU A 838      69.690  41.290  52.360  1.00  0.00           H
ATOM   2937 HD23 LEU A 838      69.090  42.860  53.120  1.00  0.00           H
ATOM   2938  C   LEU A 838      68.030  45.000  49.080  1.00  0.00           C
ATOM   2939  O   LEU A 838      68.220  44.470  47.950  1.00  0.00           O
ATOM   2940  N   SER A 839      66.820  45.250  49.560  1.00  0.00           N
ATOM   2941  HN  SER A 839      66.830  45.670  50.460  1.00  0.00           H
ATOM   2942  CA  SER A 839      65.530  44.930  48.920  1.00  0.00           C
ATOM   2943  HA  SER A 839      65.410  43.880  48.780  1.00  0.00           H
ATOM   2944  CB  SER A 839      64.170  45.120  49.780  1.00  0.00           C
ATOM   2945  HB1 SER A 839      64.470  44.560  50.700  1.00  0.00           H
ATOM   2946  HB2 SER A 839      63.250  44.700  49.310  1.00  0.00           H
ATOM   2947  OG  SER A 839      64.040  46.460  50.310  1.00  0.00           O
ATOM   2948  HG1 SER A 839      64.650  46.620  51.030  1.00  0.00           H
ATOM   2949  C   SER A 839      65.300  45.480  47.610  1.00  0.00           C
ATOM   2950  O   SER A 839      64.900  44.740  46.650  1.00  0.00           O
ATOM   2951  N   SER A 840      65.570  46.790  47.480  1.00  0.00           N
ATOM   2952  HN  SER A 840      65.760  47.260  48.330  1.00  0.00           H
ATOM   2953  CA  SER A 840      65.570  47.570  46.250  1.00  0.00           C
ATOM   2954  HA  SER A 840      64.640  47.370  45.740  1.00  0.00           H
ATOM   2955  CB  SER A 840      65.630  49.160  46.510  1.00  0.00           C
ATOM   2956  HB1 SER A 840      64.780  49.480  47.160  1.00  0.00           H
ATOM   2957  HB2 SER A 840      65.590  49.730  45.560  1.00  0.00           H
ATOM   2958  OG  SER A 840      66.750  49.640  47.180  1.00  0.00           O
ATOM   2959  HG1 SER A 840      66.620  49.560  48.120  1.00  0.00           H
ATOM   2960  C   SER A 840      66.660  47.120  45.300  1.00  0.00           C
ATOM   2961  O   SER A 840      66.370  46.980  44.110  1.00  0.00           O
ATOM   2962  N   PHE A 841      67.930  46.750  45.810  1.00  0.00           N
ATOM   2963  HN  PHE A 841      68.200  46.870  46.760  1.00  0.00           H
ATOM   2964  CA  PHE A 841      68.930  46.140  45.020  1.00  0.00           C
ATOM   2965  HA  PHE A 841      69.100  46.630  44.070  1.00  0.00           H
ATOM   2966  CB  PHE A 841      70.330  46.050  45.820  1.00  0.00           C
ATOM   2967  HB1 PHE A 841      70.070  45.440  46.720  1.00  0.00           H
ATOM   2968  HB2 PHE A 841      70.690  47.030  46.180  1.00  0.00           H
ATOM   2969  CG  PHE A 841      71.460  45.430  45.150  1.00  0.00           C
ATOM   2970  CD1 PHE A 841      72.400  44.760  45.970  1.00  0.00           C
ATOM   2971  HD1 PHE A 841      72.200  44.740  47.030  1.00  0.00           H
ATOM   2972  CE1 PHE A 841      73.500  44.030  45.340  1.00  0.00           C
ATOM   2973  HE1 PHE A 841      74.240  43.600  45.990  1.00  0.00           H
ATOM   2974  CZ  PHE A 841      73.590  43.940  43.940  1.00  0.00           C
ATOM   2975  HZ  PHE A 841      74.280  43.300  43.410  1.00  0.00           H
ATOM   2976  CD2 PHE A 841      71.660  45.500  43.770  1.00  0.00           C
ATOM   2977  HD2 PHE A 841      71.030  46.130  43.150  1.00  0.00           H
ATOM   2978  CE2 PHE A 841      72.650  44.650  43.210  1.00  0.00           C
ATOM   2979  HE2 PHE A 841      72.640  44.610  42.130  1.00  0.00           H
ATOM   2980  C   PHE A 841      68.500  44.750  44.510  1.00  0.00           C
ATOM   2981  O   PHE A 841      68.590  44.570  43.340  1.00  0.00           O
ATOM   2982  N   LEU A 842      68.050  43.840  45.340  1.00  0.00           N
ATOM   2983  HN  LEU A 842      68.000  44.070  46.310  1.00  0.00           H
ATOM   2984  CA  LEU A 842      67.800  42.500  44.910  1.00  0.00           C
ATOM   2985  HA  LEU A 842      68.580  42.110  44.270  1.00  0.00           H
ATOM   2986  CB  LEU A 842      67.510  41.640  46.120  1.00  0.00           C
ATOM   2987  HB1 LEU A 842      67.050  40.680  45.800  1.00  0.00           H
ATOM   2988  HB2 LEU A 842      66.790  42.030  46.880  1.00  0.00           H
ATOM   2989  CG  LEU A 842      68.750  41.350  47.080  1.00  0.00           C
ATOM   2990  HG  LEU A 842      69.290  42.280  47.360  1.00  0.00           H
ATOM   2991  CD1 LEU A 842      68.220  40.680  48.370  1.00  0.00           C
ATOM   2992 HD11 LEU A 842      67.650  39.760  48.120  1.00  0.00           H
ATOM   2993 HD12 LEU A 842      67.570  41.280  49.040  1.00  0.00           H
ATOM   2994 HD13 LEU A 842      69.040  40.290  49.030  1.00  0.00           H
ATOM   2995  CD2 LEU A 842      69.660  40.480  46.350  1.00  0.00           C
ATOM   2996 HD21 LEU A 842      69.160  39.980  45.490  1.00  0.00           H
ATOM   2997 HD22 LEU A 842      69.950  39.610  46.980  1.00  0.00           H
ATOM   2998 HD23 LEU A 842      70.580  40.990  46.000  1.00  0.00           H
ATOM   2999  C   LEU A 842      66.570  42.510  43.990  1.00  0.00           C
ATOM   3000  O   LEU A 842      66.400  41.630  43.140  1.00  0.00           O
ATOM   3001  N   LYS A 843      65.750  43.550  44.140  1.00  0.00           N
ATOM   3002  HN  LYS A 843      65.830  44.190  44.900  1.00  0.00           H
ATOM   3003  CA  LYS A 843      64.560  43.650  43.290  1.00  0.00           C
ATOM   3004  HA  LYS A 843      64.120  42.670  43.170  1.00  0.00           H
ATOM   3005  CB  LYS A 843      63.470  44.560  43.940  1.00  0.00           C
ATOM   3006  HB1 LYS A 843      63.920  45.450  44.460  1.00  0.00           H
ATOM   3007  HB2 LYS A 843      63.130  43.970  44.810  1.00  0.00           H
ATOM   3008  CG  LYS A 843      62.320  45.080  43.120  1.00  0.00           C
ATOM   3009  HG1 LYS A 843      62.640  45.810  42.350  1.00  0.00           H
ATOM   3010  HG2 LYS A 843      61.630  45.610  43.820  1.00  0.00           H
ATOM   3011  CD  LYS A 843      61.510  43.990  42.370  1.00  0.00           C
ATOM   3012  HD1 LYS A 843      62.120  43.230  41.820  1.00  0.00           H
ATOM   3013  HD2 LYS A 843      60.850  44.480  41.630  1.00  0.00           H
ATOM   3014  CE  LYS A 843      60.580  43.250  43.380  1.00  0.00           C
ATOM   3015  HE1 LYS A 843      59.920  43.900  44.000  1.00  0.00           H
ATOM   3016  HE2 LYS A 843      61.230  42.630  44.040  1.00  0.00           H
ATOM   3017  NZ  LYS A 843      59.710  42.440  42.540  1.00  0.00           N
ATOM   3018  HZ1 LYS A 843      59.100  42.990  41.910  1.00  0.00           H
ATOM   3019  HZ2 LYS A 843      59.150  41.770  43.110  1.00  0.00           H
ATOM   3020  HZ3 LYS A 843      60.310  41.820  41.960  1.00  0.00           H
ATOM   3021  C   LYS A 843      64.830  44.050  41.860  1.00  0.00           C
ATOM   3022  O   LYS A 843      64.240  43.590  40.910  1.00  0.00           O
ATOM   3023  N   GLN A 844      65.820  44.890  41.720  1.00  0.00           N
ATOM   3024  HN  GLN A 844      66.390  45.190  42.480  1.00  0.00           H
ATOM   3025  CA  GLN A 844      66.110  45.480  40.470  1.00  0.00           C
ATOM   3026  HA  GLN A 844      65.440  45.180  39.680  1.00  0.00           H
ATOM   3027  CB  GLN A 844      66.270  47.080  40.560  1.00  0.00           C
ATOM   3028  HB1 GLN A 844      66.910  47.500  39.760  1.00  0.00           H
ATOM   3029  HB2 GLN A 844      66.830  47.250  41.520  1.00  0.00           H
ATOM   3030  CG  GLN A 844      64.940  47.860  40.610  1.00  0.00           C
ATOM   3031  HG1 GLN A 844      65.260  48.910  40.760  1.00  0.00           H
ATOM   3032  HG2 GLN A 844      64.300  47.610  41.480  1.00  0.00           H
ATOM   3033  CD  GLN A 844      64.080  47.800  39.310  1.00  0.00           C
ATOM   3034  OE1 GLN A 844      63.060  47.180  39.170  1.00  0.00           O
ATOM   3035  NE2 GLN A 844      64.580  48.480  38.260  1.00  0.00           N
ATOM   3036 HE21 GLN A 844      64.090  48.440  37.390  1.00  0.00           H
ATOM   3037 HE22 GLN A 844      65.430  48.980  38.380  1.00  0.00           H
ATOM   3038  C   GLN A 844      67.350  44.830  39.960  1.00  0.00           C
ATOM   3039  O   GLN A 844      68.060  45.360  39.140  1.00  0.00           O
ATOM   3040  N   PHE A 845      67.640  43.600  40.430  1.00  0.00           N
ATOM   3041  HN  PHE A 845      67.010  43.300  41.140  1.00  0.00           H
ATOM   3042  CA  PHE A 845      68.820  42.700  40.160  1.00  0.00           C
ATOM   3043  HA  PHE A 845      69.760  43.250  40.240  1.00  0.00           H
ATOM   3044  CB  PHE A 845      68.790  41.680  41.230  1.00  0.00           C
ATOM   3045  HB1 PHE A 845      68.000  40.920  41.050  1.00  0.00           H
ATOM   3046  HB2 PHE A 845      68.530  42.070  42.240  1.00  0.00           H
ATOM   3047  CG  PHE A 845      70.110  40.850  41.430  1.00  0.00           C
ATOM   3048  CD1 PHE A 845      70.220  39.530  40.930  1.00  0.00           C
ATOM   3049  HD1 PHE A 845      69.300  39.230  40.460  1.00  0.00           H
ATOM   3050  CE1 PHE A 845      71.390  38.830  41.160  1.00  0.00           C
ATOM   3051  HE1 PHE A 845      71.420  37.790  40.860  1.00  0.00           H
ATOM   3052  CZ  PHE A 845      72.430  39.380  41.870  1.00  0.00           C
ATOM   3053  HZ  PHE A 845      73.310  38.770  42.020  1.00  0.00           H
ATOM   3054  CD2 PHE A 845      71.140  41.390  42.240  1.00  0.00           C
ATOM   3055  HD2 PHE A 845      70.950  42.370  42.660  1.00  0.00           H
ATOM   3056  CE2 PHE A 845      72.270  40.640  42.500  1.00  0.00           C
ATOM   3057  HE2 PHE A 845      73.060  41.000  43.150  1.00  0.00           H
ATOM   3058  C   PHE A 845      68.810  42.140  38.690  1.00  0.00           C
ATOM   3059  O   PHE A 845      69.840  41.670  38.270  1.00  0.00           O
ATOM   3060  N   LYS A 846      67.680  42.260  38.000  1.00  0.00           N
ATOM   3061  HN  LYS A 846      66.930  42.690  38.490  1.00  0.00           H
ATOM   3062  CA  LYS A 846      67.450  41.770  36.650  1.00  0.00           C
ATOM   3063  HA  LYS A 846      68.270  41.120  36.390  1.00  0.00           H
ATOM   3064  CB  LYS A 846      66.060  41.060  36.510  1.00  0.00           C
ATOM   3065  HB1 LYS A 846      65.860  40.300  37.300  1.00  0.00           H
ATOM   3066  HB2 LYS A 846      66.170  40.400  35.630  1.00  0.00           H
ATOM   3067  CG  LYS A 846      64.700  41.910  36.330  1.00  0.00           C
ATOM   3068  HG1 LYS A 846      64.730  42.460  35.370  1.00  0.00           H
ATOM   3069  HG2 LYS A 846      64.600  42.640  37.160  1.00  0.00           H
ATOM   3070  CD  LYS A 846      63.360  41.090  36.270  1.00  0.00           C
ATOM   3071  HD1 LYS A 846      62.560  41.850  36.160  1.00  0.00           H
ATOM   3072  HD2 LYS A 846      63.200  40.660  37.280  1.00  0.00           H
ATOM   3073  CE  LYS A 846      63.190  40.080  35.170  1.00  0.00           C
ATOM   3074  HE1 LYS A 846      63.980  39.290  35.120  1.00  0.00           H
ATOM   3075  HE2 LYS A 846      63.170  40.560  34.170  1.00  0.00           H
ATOM   3076  NZ  LYS A 846      61.980  39.310  35.270  1.00  0.00           N
ATOM   3077  HZ1 LYS A 846      61.170  39.930  35.040  1.00  0.00           H
ATOM   3078  HZ2 LYS A 846      61.840  39.000  36.260  1.00  0.00           H
ATOM   3079  HZ3 LYS A 846      61.860  38.420  34.720  1.00  0.00           H
ATOM   3080  C   LYS A 846      67.520  42.880  35.640  1.00  0.00           C
ATOM   3081  O   LYS A 846      67.320  42.680  34.410  1.00  0.00           O
ATOM   3082  N   THR A 847      67.880  44.070  36.140  1.00  0.00           N
ATOM   3083  HN  THR A 847      68.020  44.260  37.100  1.00  0.00           H
ATOM   3084  CA  THR A 847      68.280  45.210  35.280  1.00  0.00           C
ATOM   3085  HA  THR A 847      67.800  45.060  34.330  1.00  0.00           H
ATOM   3086  CB  THR A 847      67.830  46.550  35.760  1.00  0.00           C
ATOM   3087  HB  THR A 847      67.990  47.370  35.030  1.00  0.00           H
ATOM   3088  OG1 THR A 847      68.400  46.940  37.000  1.00  0.00           O
ATOM   3089  HG1 THR A 847      67.830  47.620  37.380  1.00  0.00           H
ATOM   3090  CG2 THR A 847      66.330  46.430  35.970  1.00  0.00           C
ATOM   3091 HG21 THR A 847      65.890  47.430  36.180  1.00  0.00           H
ATOM   3092 HG22 THR A 847      66.000  45.820  36.840  1.00  0.00           H
ATOM   3093 HG23 THR A 847      65.850  46.030  35.060  1.00  0.00           H
ATOM   3094  C   THR A 847      69.800  45.170  35.120  1.00  0.00           C
ATOM   3095  O   THR A 847      70.370  46.050  34.450  1.00  0.00           O
ATOM   3096  N   LYS A 848      70.430  44.120  35.560  1.00  0.00           N
ATOM   3097  HN  LYS A 848      69.950  43.390  36.050  1.00  0.00           H
ATOM   3098  CA  LYS A 848      71.820  43.870  35.320  1.00  0.00           C
ATOM   3099  HA  LYS A 848      72.260  44.540  34.600  1.00  0.00           H
ATOM   3100  CB  LYS A 848      72.580  43.790  36.680  1.00  0.00           C
ATOM   3101  HB1 LYS A 848      73.660  43.650  36.440  1.00  0.00           H
ATOM   3102  HB2 LYS A 848      72.230  42.910  37.250  1.00  0.00           H
ATOM   3103  CG  LYS A 848      72.420  45.060  37.610  1.00  0.00           C
ATOM   3104  HG1 LYS A 848      72.090  45.950  37.050  1.00  0.00           H
ATOM   3105  HG2 LYS A 848      73.530  45.190  37.660  1.00  0.00           H
ATOM   3106  CD  LYS A 848      71.490  44.790  38.820  1.00  0.00           C
ATOM   3107  HD1 LYS A 848      71.890  44.060  39.570  1.00  0.00           H
ATOM   3108  HD2 LYS A 848      70.540  44.350  38.420  1.00  0.00           H
ATOM   3109  CE  LYS A 848      71.100  45.990  39.730  1.00  0.00           C
ATOM   3110  HE1 LYS A 848      71.980  46.510  40.150  1.00  0.00           H
ATOM   3111  HE2 LYS A 848      70.360  45.620  40.460  1.00  0.00           H
ATOM   3112  NZ  LYS A 848      70.460  47.090  38.940  1.00  0.00           N
ATOM   3113  HZ1 LYS A 848      69.700  46.720  38.330  1.00  0.00           H
ATOM   3114  HZ2 LYS A 848      71.140  47.640  38.400  1.00  0.00           H
ATOM   3115  HZ3 LYS A 848      70.020  47.800  39.550  1.00  0.00           H
ATOM   3116  C   LYS A 848      71.840  42.480  34.600  1.00  0.00           C
ATOM   3117  O   LYS A 848      70.770  41.880  34.520  1.00  0.00           O
ATOM   3118  N   ARG A 849      72.950  42.130  34.020  1.00  0.00           N
ATOM   3119  HN  ARG A 849      73.820  42.590  34.180  1.00  0.00           H
ATOM   3120  CA  ARG A 849      73.050  41.030  33.160  1.00  0.00           C
ATOM   3121  HA  ARG A 849      72.090  40.620  32.870  1.00  0.00           H
ATOM   3122  CB  ARG A 849      73.800  41.500  31.900  1.00  0.00           C
ATOM   3123  HB1 ARG A 849      73.940  40.720  31.120  1.00  0.00           H
ATOM   3124  HB2 ARG A 849      74.710  42.060  32.210  1.00  0.00           H
ATOM   3125  CG  ARG A 849      73.030  42.690  31.290  1.00  0.00           C
ATOM   3126  HG1 ARG A 849      73.560  42.910  30.330  1.00  0.00           H
ATOM   3127  HG2 ARG A 849      73.060  43.630  31.890  1.00  0.00           H
ATOM   3128  CD  ARG A 849      71.560  42.340  30.970  1.00  0.00           C
ATOM   3129  HD1 ARG A 849      71.020  43.210  30.550  1.00  0.00           H
ATOM   3130  HD2 ARG A 849      70.960  41.950  31.830  1.00  0.00           H
ATOM   3131  NE  ARG A 849      71.630  41.220  29.890  1.00  0.00           N
ATOM   3132  HE  ARG A 849      72.490  40.930  29.480  1.00  0.00           H
ATOM   3133  CZ  ARG A 849      70.590  40.680  29.320  1.00  0.00           C
ATOM   3134  NH1 ARG A 849      70.730  39.750  28.400  1.00  0.00           N
ATOM   3135 HH11 ARG A 849      71.660  39.430  28.240  1.00  0.00           H
ATOM   3136 HH12 ARG A 849      69.940  39.250  28.030  1.00  0.00           H
ATOM   3137  NH2 ARG A 849      69.320  40.890  29.530  1.00  0.00           N
ATOM   3138 HH21 ARG A 849      68.930  41.750  29.870  1.00  0.00           H
ATOM   3139 HH22 ARG A 849      68.700  40.480  28.860  1.00  0.00           H
ATOM   3140  C   ARG A 849      73.820  39.940  33.810  1.00  0.00           C
ATOM   3141  O   ARG A 849      73.830  38.850  33.310  1.00  0.00           O
ATOM   3142  N   TYR A 850      74.440  40.210  34.970  1.00  0.00           N
ATOM   3143  HN  TYR A 850      74.430  41.150  35.310  1.00  0.00           H
ATOM   3144  CA  TYR A 850      75.130  39.270  35.810  1.00  0.00           C
ATOM   3145  HA  TYR A 850      75.670  38.630  35.130  1.00  0.00           H
ATOM   3146  CB  TYR A 850      76.210  39.800  36.760  1.00  0.00           C
ATOM   3147  HB1 TYR A 850      76.870  40.340  36.030  1.00  0.00           H
ATOM   3148  HB2 TYR A 850      76.780  38.990  37.250  1.00  0.00           H
ATOM   3149  CG  TYR A 850      75.730  40.820  37.710  1.00  0.00           C
ATOM   3150  CD1 TYR A 850      76.410  42.050  37.790  1.00  0.00           C
ATOM   3151  HD1 TYR A 850      77.180  42.150  37.050  1.00  0.00           H
ATOM   3152  CE1 TYR A 850      75.910  43.110  38.560  1.00  0.00           C
ATOM   3153  HE1 TYR A 850      76.450  44.040  38.620  1.00  0.00           H
ATOM   3154  CZ  TYR A 850      74.720  42.920  39.290  1.00  0.00           C
ATOM   3155  OH  TYR A 850      74.380  43.910  40.210  1.00  0.00           O
ATOM   3156  HH  TYR A 850      75.030  44.600  40.060  1.00  0.00           H
ATOM   3157  CD2 TYR A 850      74.690  40.630  38.660  1.00  0.00           C
ATOM   3158  HD2 TYR A 850      74.180  39.670  38.650  1.00  0.00           H
ATOM   3159  CE2 TYR A 850      74.110  41.700  39.350  1.00  0.00           C
ATOM   3160  HE2 TYR A 850      73.170  41.570  39.870  1.00  0.00           H
ATOM   3161  C   TYR A 850      74.310  38.250  36.480  1.00  0.00           C
ATOM   3162  O   TYR A 850      73.160  38.480  36.860  1.00  0.00           O
ATOM   3163  N   PHE A 851      74.810  36.970  36.520  1.00  0.00           N
ATOM   3164  HN  PHE A 851      75.610  36.700  35.980  1.00  0.00           H
ATOM   3165  CA  PHE A 851      74.080  35.790  36.910  1.00  0.00           C
ATOM   3166  HA  PHE A 851      74.940  35.140  37.040  1.00  0.00           H
ATOM   3167  CB  PHE A 851      73.220  35.820  38.240  1.00  0.00           C
ATOM   3168  HB1 PHE A 851      72.430  35.070  38.180  1.00  0.00           H
ATOM   3169  HB2 PHE A 851      72.630  36.760  38.340  1.00  0.00           H
ATOM   3170  CG  PHE A 851      73.980  35.580  39.500  1.00  0.00           C
ATOM   3171  CD1 PHE A 851      74.150  34.250  39.950  1.00  0.00           C
ATOM   3172  HD1 PHE A 851      73.830  33.410  39.360  1.00  0.00           H
ATOM   3173  CE1 PHE A 851      75.010  34.040  41.050  1.00  0.00           C
ATOM   3174  HE1 PHE A 851      75.110  33.040  41.420  1.00  0.00           H
ATOM   3175  CZ  PHE A 851      75.450  35.060  41.830  1.00  0.00           C
ATOM   3176  HZ  PHE A 851      75.910  34.880  42.800  1.00  0.00           H
ATOM   3177  CD2 PHE A 851      74.420  36.670  40.300  1.00  0.00           C
ATOM   3178  HD2 PHE A 851      74.330  37.650  39.870  1.00  0.00           H
ATOM   3179  CE2 PHE A 851      75.140  36.380  41.440  1.00  0.00           C
ATOM   3180  HE2 PHE A 851      75.340  37.180  42.130  1.00  0.00           H
ATOM   3181  C   PHE A 851      73.230  35.320  35.720  1.00  0.00           C
ATOM   3182  O   PHE A 851      72.610  36.150  35.070  1.00  0.00           O
ATOM   3183  N   PRO A 852      73.070  34.020  35.410  1.00  0.00           N
ATOM   3184  CD  PRO A 852      73.850  32.970  36.050  1.00  0.00           C
ATOM   3185  HD1 PRO A 852      73.520  32.820  37.110  1.00  0.00           H
ATOM   3186  HD2 PRO A 852      74.950  33.120  35.950  1.00  0.00           H
ATOM   3187  CA  PRO A 852      72.060  33.500  34.530  1.00  0.00           C
ATOM   3188  HA  PRO A 852      72.450  33.740  33.550  1.00  0.00           H
ATOM   3189  CB  PRO A 852      72.010  31.980  34.780  1.00  0.00           C
ATOM   3190  HB1 PRO A 852      71.720  31.590  33.770  1.00  0.00           H
ATOM   3191  HB2 PRO A 852      71.240  31.800  35.550  1.00  0.00           H
ATOM   3192  CG  PRO A 852      73.440  31.700  35.150  1.00  0.00           C
ATOM   3193  HG1 PRO A 852      73.550  30.800  35.800  1.00  0.00           H
ATOM   3194  HG2 PRO A 852      74.010  31.570  34.200  1.00  0.00           H
ATOM   3195  C   PRO A 852      70.660  34.130  34.550  1.00  0.00           C
ATOM   3196  O   PRO A 852      70.190  34.450  35.640  1.00  0.00           O
ATOM   3197  N   THR A 853      70.020  34.200  33.360  1.00  0.00           N
ATOM   3198  HN  THR A 853      70.320  33.750  32.520  1.00  0.00           H
ATOM   3199  CA  THR A 853      68.640  34.780  33.330  1.00  0.00           C
ATOM   3200  HA  THR A 853      68.650  35.840  33.530  1.00  0.00           H
ATOM   3201  CB  THR A 853      67.870  34.520  32.000  1.00  0.00           C
ATOM   3202  HB  THR A 853      66.780  34.460  32.160  1.00  0.00           H
ATOM   3203  OG1 THR A 853      68.400  33.350  31.310  1.00  0.00           O
ATOM   3204  HG1 THR A 853      67.870  33.140  30.540  1.00  0.00           H
ATOM   3205  CG2 THR A 853      68.140  35.680  31.060  1.00  0.00           C
ATOM   3206 HG21 THR A 853      67.800  36.570  31.620  1.00  0.00           H
ATOM   3207 HG22 THR A 853      67.690  35.550  30.040  1.00  0.00           H
ATOM   3208 HG23 THR A 853      69.240  35.540  30.900  1.00  0.00           H
ATOM   3209  C   THR A 853      67.680  34.320  34.410  1.00  0.00           C
ATOM   3210  O   THR A 853      67.160  35.110  35.190  1.00  0.00           O
ATOM   3211  N   LYS A 854      67.410  32.980  34.590  1.00  0.00           N
ATOM   3212  HN  LYS A 854      67.950  32.350  34.030  1.00  0.00           H
ATOM   3213  CA  LYS A 854      66.510  32.440  35.620  1.00  0.00           C
ATOM   3214  HA  LYS A 854      65.570  32.970  35.650  1.00  0.00           H
ATOM   3215  CB  LYS A 854      66.130  30.910  35.350  1.00  0.00           C
ATOM   3216  HB1 LYS A 854      65.510  30.480  36.170  1.00  0.00           H
ATOM   3217  HB2 LYS A 854      67.040  30.260  35.340  1.00  0.00           H
ATOM   3218  CG  LYS A 854      65.310  30.690  34.050  1.00  0.00           C
ATOM   3219  HG1 LYS A 854      66.030  30.950  33.240  1.00  0.00           H
ATOM   3220  HG2 LYS A 854      64.420  31.350  34.050  1.00  0.00           H
ATOM   3221  CD  LYS A 854      64.840  29.270  33.910  1.00  0.00           C
ATOM   3222  HD1 LYS A 854      64.040  29.130  34.670  1.00  0.00           H
ATOM   3223  HD2 LYS A 854      65.610  28.480  34.050  1.00  0.00           H
ATOM   3224  CE  LYS A 854      64.210  28.890  32.560  1.00  0.00           C
ATOM   3225  HE1 LYS A 854      65.000  28.820  31.770  1.00  0.00           H
ATOM   3226  HE2 LYS A 854      63.460  29.660  32.250  1.00  0.00           H
ATOM   3227  NZ  LYS A 854      63.580  27.530  32.640  1.00  0.00           N
ATOM   3228  HZ1 LYS A 854      63.170  27.210  31.730  1.00  0.00           H
ATOM   3229  HZ2 LYS A 854      62.710  27.560  33.210  1.00  0.00           H
ATOM   3230  HZ3 LYS A 854      64.240  26.790  32.950  1.00  0.00           H
ATOM   3231  C   LYS A 854      66.940  32.670  37.050  1.00  0.00           C
ATOM   3232  O   LYS A 854      66.080  32.820  37.930  1.00  0.00           O
ATOM   3233  N   VAL A 855      68.290  32.680  37.250  1.00  0.00           N
ATOM   3234  HN  VAL A 855      68.810  32.540  36.420  1.00  0.00           H
ATOM   3235  CA  VAL A 855      68.800  32.920  38.540  1.00  0.00           C
ATOM   3236  HA  VAL A 855      68.290  32.240  39.210  1.00  0.00           H
ATOM   3237  CB  VAL A 855      70.270  32.580  38.710  1.00  0.00           C
ATOM   3238  HB  VAL A 855      70.860  33.130  37.950  1.00  0.00           H
ATOM   3239  CG1 VAL A 855      70.740  32.900  40.150  1.00  0.00           C
ATOM   3240 HG11 VAL A 855      70.260  32.390  41.010  1.00  0.00           H
ATOM   3241 HG12 VAL A 855      70.650  33.980  40.410  1.00  0.00           H
ATOM   3242 HG13 VAL A 855      71.830  32.760  40.250  1.00  0.00           H
ATOM   3243  CG2 VAL A 855      70.490  31.070  38.370  1.00  0.00           C
ATOM   3244 HG21 VAL A 855      69.990  30.390  39.090  1.00  0.00           H
ATOM   3245 HG22 VAL A 855      71.590  30.870  38.400  1.00  0.00           H
ATOM   3246 HG23 VAL A 855      70.320  30.930  37.280  1.00  0.00           H
ATOM   3247  C   VAL A 855      68.520  34.310  39.040  1.00  0.00           C
ATOM   3248  O   VAL A 855      68.050  34.540  40.160  1.00  0.00           O
ATOM   3249  N   ARG A 856      68.800  35.320  38.180  1.00  0.00           N
ATOM   3250  HN  ARG A 856      69.120  35.170  37.260  1.00  0.00           H
ATOM   3251  CA  ARG A 856      68.800  36.730  38.490  1.00  0.00           C
ATOM   3252  HA  ARG A 856      69.140  36.780  39.520  1.00  0.00           H
ATOM   3253  CB  ARG A 856      69.790  37.490  37.590  1.00  0.00           C
ATOM   3254  HB1 ARG A 856      70.640  36.800  37.430  1.00  0.00           H
ATOM   3255  HB2 ARG A 856      70.190  38.290  38.240  1.00  0.00           H
ATOM   3256  CG  ARG A 856      69.330  37.850  36.190  1.00  0.00           C
ATOM   3257  HG1 ARG A 856      68.400  38.470  36.270  1.00  0.00           H
ATOM   3258  HG2 ARG A 856      69.150  36.920  35.610  1.00  0.00           H
ATOM   3259  CD  ARG A 856      70.380  38.550  35.360  1.00  0.00           C
ATOM   3260  HD1 ARG A 856      71.420  38.170  35.350  1.00  0.00           H
ATOM   3261  HD2 ARG A 856      70.500  39.550  35.830  1.00  0.00           H
ATOM   3262  NE  ARG A 856      69.930  38.790  33.980  1.00  0.00           N
ATOM   3263  HE  ARG A 856      69.230  39.470  33.780  1.00  0.00           H
ATOM   3264  CZ  ARG A 856      70.480  38.190  32.870  1.00  0.00           C
ATOM   3265  NH1 ARG A 856      71.280  37.190  32.900  1.00  0.00           N
ATOM   3266 HH11 ARG A 856      71.670  36.910  33.780  1.00  0.00           H
ATOM   3267 HH12 ARG A 856      71.560  36.740  32.060  1.00  0.00           H
ATOM   3268  NH2 ARG A 856      70.000  38.430  31.700  1.00  0.00           N
ATOM   3269 HH21 ARG A 856      70.410  37.880  30.970  1.00  0.00           H
ATOM   3270 HH22 ARG A 856      69.390  39.220  31.700  1.00  0.00           H
ATOM   3271  C   ARG A 856      67.350  37.250  38.460  1.00  0.00           C
ATOM   3272  O   ARG A 856      66.960  38.240  39.130  1.00  0.00           O
ATOM   3273  N   SER A 857      66.520  36.510  37.660  1.00  0.00           N
ATOM   3274  HN  SER A 857      66.840  35.890  36.950  1.00  0.00           H
ATOM   3275  CA  SER A 857      65.000  36.730  37.720  1.00  0.00           C
ATOM   3276  HA  SER A 857      64.840  37.800  37.710  1.00  0.00           H
ATOM   3277  CB  SER A 857      64.100  36.130  36.650  1.00  0.00           C
ATOM   3278  HB1 SER A 857      63.060  36.510  36.730  1.00  0.00           H
ATOM   3279  HB2 SER A 857      63.990  35.030  36.640  1.00  0.00           H
ATOM   3280  OG  SER A 857      64.540  36.520  35.350  1.00  0.00           O
ATOM   3281  HG1 SER A 857      65.200  35.880  35.050  1.00  0.00           H
ATOM   3282  C   SER A 857      64.420  36.210  39.080  1.00  0.00           C
ATOM   3283  O   SER A 857      63.540  36.900  39.580  1.00  0.00           O
ATOM   3284  N   THR A 858      64.880  35.010  39.540  1.00  0.00           N
ATOM   3285  HN  THR A 858      65.420  34.420  38.950  1.00  0.00           H
ATOM   3286  CA  THR A 858      64.140  34.410  40.670  1.00  0.00           C
ATOM   3287  HA  THR A 858      63.090  34.600  40.480  1.00  0.00           H
ATOM   3288  CB  THR A 858      64.330  32.900  40.750  1.00  0.00           C
ATOM   3289  HB  THR A 858      65.380  32.600  40.990  1.00  0.00           H
ATOM   3290  OG1 THR A 858      63.980  32.190  39.560  1.00  0.00           O
ATOM   3291  HG1 THR A 858      64.710  32.160  38.930  1.00  0.00           H
ATOM   3292  CG2 THR A 858      63.370  32.370  41.840  1.00  0.00           C
ATOM   3293 HG21 THR A 858      62.350  32.810  41.700  1.00  0.00           H
ATOM   3294 HG22 THR A 858      63.810  32.700  42.810  1.00  0.00           H
ATOM   3295 HG23 THR A 858      63.360  31.270  41.770  1.00  0.00           H
ATOM   3296  C   THR A 858      64.550  35.110  41.880  1.00  0.00           C
ATOM   3297  O   THR A 858      63.760  35.210  42.850  1.00  0.00           O
ATOM   3298  N   ILE A 859      65.750  35.650  41.910  1.00  0.00           N
ATOM   3299  HN  ILE A 859      66.360  35.440  41.140  1.00  0.00           H
ATOM   3300  CA  ILE A 859      66.230  36.500  43.020  1.00  0.00           C
ATOM   3301  HA  ILE A 859      66.060  35.890  43.890  1.00  0.00           H
ATOM   3302  CB  ILE A 859      67.690  36.860  42.810  1.00  0.00           C
ATOM   3303  HB  ILE A 859      67.860  36.800  41.720  1.00  0.00           H
ATOM   3304  CG2 ILE A 859      68.090  38.210  43.480  1.00  0.00           C
ATOM   3305 HG21 ILE A 859      67.970  38.120  44.580  1.00  0.00           H
ATOM   3306 HG22 ILE A 859      67.520  39.020  43.010  1.00  0.00           H
ATOM   3307 HG23 ILE A 859      69.160  38.470  43.340  1.00  0.00           H
ATOM   3308  CG1 ILE A 859      68.520  35.700  43.510  1.00  0.00           C
ATOM   3309 HG11 ILE A 859      68.180  34.780  42.990  1.00  0.00           H
ATOM   3310 HG12 ILE A 859      68.250  35.740  44.590  1.00  0.00           H
ATOM   3311  CD  ILE A 859      69.960  35.770  43.150  1.00  0.00           C
ATOM   3312  HD1 ILE A 859      70.610  34.870  43.280  1.00  0.00           H
ATOM   3313  HD2 ILE A 859      70.560  36.530  43.670  1.00  0.00           H
ATOM   3314  HD3 ILE A 859      70.030  35.900  42.050  1.00  0.00           H
ATOM   3315  C   ILE A 859      65.380  37.720  43.190  1.00  0.00           C
ATOM   3316  O   ILE A 859      65.130  38.280  44.210  1.00  0.00           O
ATOM   3317  N   SER A 860      64.980  38.330  41.990  1.00  0.00           N
ATOM   3318  HN  SER A 860      65.340  37.900  41.180  1.00  0.00           H
ATOM   3319  CA  SER A 860      64.090  39.490  41.790  1.00  0.00           C
ATOM   3320  HA  SER A 860      64.370  40.320  42.440  1.00  0.00           H
ATOM   3321  CB  SER A 860      64.060  40.080  40.350  1.00  0.00           C
ATOM   3322  HB1 SER A 860      63.940  39.360  39.520  1.00  0.00           H
ATOM   3323  HB2 SER A 860      65.140  40.320  40.280  1.00  0.00           H
ATOM   3324  OG  SER A 860      63.180  41.190  40.220  1.00  0.00           O
ATOM   3325  HG1 SER A 860      63.660  41.920  40.610  1.00  0.00           H
ATOM   3326  C   SER A 860      62.670  39.260  42.300  1.00  0.00           C
ATOM   3327  O   SER A 860      62.140  40.030  43.060  1.00  0.00           O
ATOM   3328  N   ASP A 861      62.110  38.090  41.900  1.00  0.00           N
ATOM   3329  HN  ASP A 861      62.500  37.460  41.240  1.00  0.00           H
ATOM   3330  CA  ASP A 861      60.710  37.720  42.180  1.00  0.00           C
ATOM   3331  HA  ASP A 861      60.090  38.560  41.910  1.00  0.00           H
ATOM   3332  CB  ASP A 861      60.340  36.550  41.280  1.00  0.00           C
ATOM   3333  HB1 ASP A 861      59.550  35.930  41.760  1.00  0.00           H
ATOM   3334  HB2 ASP A 861      61.210  35.910  41.000  1.00  0.00           H
ATOM   3335  CG  ASP A 861      59.740  36.900  40.030  1.00  0.00           C
ATOM   3336  OD1 ASP A 861      59.520  35.980  39.130  1.00  0.00           O
ATOM   3337  OD2 ASP A 861      59.650  38.100  39.730  1.00  0.00           O
ATOM   3338  C   ASP A 861      60.400  37.320  43.600  1.00  0.00           C
ATOM   3339  O   ASP A 861      59.250  37.370  44.080  1.00  0.00           O
ATOM   3340  N   PHE A 862      61.410  37.070  44.400  1.00  0.00           N
ATOM   3341  HN  PHE A 862      62.330  36.990  44.010  1.00  0.00           H
ATOM   3342  CA  PHE A 862      61.360  36.810  45.850  1.00  0.00           C
ATOM   3343  HA  PHE A 862      60.310  36.930  46.070  1.00  0.00           H
ATOM   3344  CB  PHE A 862      61.840  35.330  46.250  1.00  0.00           C
ATOM   3345  HB1 PHE A 862      61.800  35.160  47.360  1.00  0.00           H
ATOM   3346  HB2 PHE A 862      62.950  35.290  46.130  1.00  0.00           H
ATOM   3347  CG  PHE A 862      60.950  34.340  45.670  1.00  0.00           C
ATOM   3348  CD1 PHE A 862      61.060  33.710  44.400  1.00  0.00           C
ATOM   3349  HD1 PHE A 862      61.820  34.090  43.740  1.00  0.00           H
ATOM   3350  CE1 PHE A 862      60.200  32.680  43.970  1.00  0.00           C
ATOM   3351  HE1 PHE A 862      60.460  32.160  43.050  1.00  0.00           H
ATOM   3352  CZ  PHE A 862      59.220  32.130  44.770  1.00  0.00           C
ATOM   3353  HZ  PHE A 862      58.650  31.290  44.440  1.00  0.00           H
ATOM   3354  CD2 PHE A 862      59.920  33.830  46.440  1.00  0.00           C
ATOM   3355  HD2 PHE A 862      59.730  34.270  47.420  1.00  0.00           H
ATOM   3356  CE2 PHE A 862      59.150  32.760  46.100  1.00  0.00           C
ATOM   3357  HE2 PHE A 862      58.280  32.490  46.680  1.00  0.00           H
ATOM   3358  C   PHE A 862      62.130  37.800  46.650  1.00  0.00           C
ATOM   3359  O   PHE A 862      62.350  37.760  47.840  1.00  0.00           O
ATOM   3360  N   ALA A 863      62.570  38.930  45.980  1.00  0.00           N
ATOM   3361  HN  ALA A 863      62.490  39.110  45.000  1.00  0.00           H
ATOM   3362  CA  ALA A 863      63.420  39.980  46.570  1.00  0.00           C
ATOM   3363  HA  ALA A 863      64.440  39.620  46.600  1.00  0.00           H
ATOM   3364  CB  ALA A 863      63.300  41.170  45.640  1.00  0.00           C
ATOM   3365  HB1 ALA A 863      62.240  41.440  45.460  1.00  0.00           H
ATOM   3366  HB2 ALA A 863      63.800  41.100  44.650  1.00  0.00           H
ATOM   3367  HB3 ALA A 863      63.680  42.180  45.910  1.00  0.00           H
ATOM   3368  C   ALA A 863      63.130  40.510  47.960  1.00  0.00           C
ATOM   3369  O   ALA A 863      63.990  40.360  48.880  1.00  0.00           O
ATOM   3370  N   VAL A 864      61.910  41.050  48.240  1.00  0.00           N
ATOM   3371  HN  VAL A 864      61.100  41.010  47.660  1.00  0.00           H
ATOM   3372  CA  VAL A 864      61.460  41.540  49.580  1.00  0.00           C
ATOM   3373  HA  VAL A 864      62.150  42.270  49.980  1.00  0.00           H
ATOM   3374  CB  VAL A 864      60.160  42.230  49.510  1.00  0.00           C
ATOM   3375  HB  VAL A 864      59.340  41.500  49.320  1.00  0.00           H
ATOM   3376  CG1 VAL A 864      59.920  42.840  50.910  1.00  0.00           C
ATOM   3377 HG11 VAL A 864      59.370  43.790  50.730  1.00  0.00           H
ATOM   3378 HG12 VAL A 864      60.890  43.060  51.400  1.00  0.00           H
ATOM   3379 HG13 VAL A 864      59.300  42.110  51.480  1.00  0.00           H
ATOM   3380  CG2 VAL A 864      60.240  43.360  48.440  1.00  0.00           C
ATOM   3381 HG21 VAL A 864      60.130  42.910  47.440  1.00  0.00           H
ATOM   3382 HG22 VAL A 864      61.230  43.860  48.520  1.00  0.00           H
ATOM   3383 HG23 VAL A 864      59.380  44.060  48.470  1.00  0.00           H
ATOM   3384  C   VAL A 864      61.450  40.480  50.650  1.00  0.00           C
ATOM   3385  O   VAL A 864      61.870  40.640  51.830  1.00  0.00           O
ATOM   3386  N   PHE A 865      60.860  39.270  50.310  1.00  0.00           N
ATOM   3387  HN  PHE A 865      60.510  39.130  49.390  1.00  0.00           H
ATOM   3388  CA  PHE A 865      60.690  38.050  51.040  1.00  0.00           C
ATOM   3389  HA  PHE A 865      60.180  38.280  51.970  1.00  0.00           H
ATOM   3390  CB  PHE A 865      59.680  36.990  50.450  1.00  0.00           C
ATOM   3391  HB1 PHE A 865      60.010  36.870  49.400  1.00  0.00           H
ATOM   3392  HB2 PHE A 865      58.620  37.300  50.550  1.00  0.00           H
ATOM   3393  CG  PHE A 865      59.690  35.660  51.110  1.00  0.00           C
ATOM   3394  CD1 PHE A 865      60.540  34.670  50.560  1.00  0.00           C
ATOM   3395  HD1 PHE A 865      61.230  34.900  49.760  1.00  0.00           H
ATOM   3396  CE1 PHE A 865      60.550  33.380  51.090  1.00  0.00           C
ATOM   3397  HE1 PHE A 865      61.160  32.640  50.570  1.00  0.00           H
ATOM   3398  CZ  PHE A 865      59.830  33.070  52.240  1.00  0.00           C
ATOM   3399  HZ  PHE A 865      59.880  32.130  52.750  1.00  0.00           H
ATOM   3400  CD2 PHE A 865      58.990  35.350  52.250  1.00  0.00           C
ATOM   3401  HD2 PHE A 865      58.330  36.120  52.610  1.00  0.00           H
ATOM   3402  CE2 PHE A 865      59.130  34.100  52.860  1.00  0.00           C
ATOM   3403  HE2 PHE A 865      58.540  33.960  53.750  1.00  0.00           H
ATOM   3404  C   PHE A 865      62.090  37.540  51.460  1.00  0.00           C
ATOM   3405  O   PHE A 865      62.330  37.210  52.600  1.00  0.00           O
ATOM   3406  N   LEU A 866      63.000  37.580  50.510  1.00  0.00           N
ATOM   3407  HN  LEU A 866      62.680  37.740  49.570  1.00  0.00           H
ATOM   3408  CA  LEU A 866      64.360  37.190  50.670  1.00  0.00           C
ATOM   3409  HA  LEU A 866      64.360  36.160  50.980  1.00  0.00           H
ATOM   3410  CB  LEU A 866      65.090  37.230  49.380  1.00  0.00           C
ATOM   3411  HB1 LEU A 866      64.920  38.240  48.930  1.00  0.00           H
ATOM   3412  HB2 LEU A 866      64.480  36.490  48.810  1.00  0.00           H
ATOM   3413  CG  LEU A 866      66.660  36.880  49.290  1.00  0.00           C
ATOM   3414  HG  LEU A 866      67.300  37.600  49.840  1.00  0.00           H
ATOM   3415  CD1 LEU A 866      67.040  35.530  49.830  1.00  0.00           C
ATOM   3416 HD11 LEU A 866      68.110  35.260  49.890  1.00  0.00           H
ATOM   3417 HD12 LEU A 866      66.580  34.710  49.230  1.00  0.00           H
ATOM   3418 HD13 LEU A 866      66.680  35.510  50.890  1.00  0.00           H
ATOM   3419  CD2 LEU A 866      67.020  36.950  47.710  1.00  0.00           C
ATOM   3420 HD21 LEU A 866      66.860  38.030  47.470  1.00  0.00           H
ATOM   3421 HD22 LEU A 866      66.310  36.340  47.110  1.00  0.00           H
ATOM   3422 HD23 LEU A 866      68.090  36.670  47.630  1.00  0.00           H
ATOM   3423  C   LEU A 866      65.150  38.010  51.660  1.00  0.00           C
ATOM   3424  O   LEU A 866      65.870  37.430  52.470  1.00  0.00           O
ATOM   3425  N   THR A 867      64.920  39.330  51.570  1.00  0.00           N
ATOM   3426  HN  THR A 867      64.270  39.660  50.890  1.00  0.00           H
ATOM   3427  CA  THR A 867      65.410  40.290  52.510  1.00  0.00           C
ATOM   3428  HA  THR A 867      66.480  40.330  52.550  1.00  0.00           H
ATOM   3429  CB  THR A 867      65.040  41.740  52.120  1.00  0.00           C
ATOM   3430  HB  THR A 867      63.980  41.990  52.300  1.00  0.00           H
ATOM   3431  OG1 THR A 867      65.470  41.900  50.730  1.00  0.00           O
ATOM   3432  HG1 THR A 867      64.930  41.350  50.140  1.00  0.00           H
ATOM   3433  CG2 THR A 867      65.870  42.790  52.900  1.00  0.00           C
ATOM   3434 HG21 THR A 867      65.590  42.850  53.960  1.00  0.00           H
ATOM   3435 HG22 THR A 867      65.750  43.800  52.430  1.00  0.00           H
ATOM   3436 HG23 THR A 867      66.960  42.530  52.850  1.00  0.00           H
ATOM   3437  C   THR A 867      64.980  40.000  53.990  1.00  0.00           C
ATOM   3438  O   THR A 867      65.770  39.920  54.950  1.00  0.00           O
ATOM   3439  N   ILE A 868      63.660  39.650  54.170  1.00  0.00           N
ATOM   3440  HN  ILE A 868      63.030  39.790  53.430  1.00  0.00           H
ATOM   3441  CA  ILE A 868      63.130  39.180  55.480  1.00  0.00           C
ATOM   3442  HA  ILE A 868      63.340  39.850  56.290  1.00  0.00           H
ATOM   3443  CB  ILE A 868      61.630  39.040  55.280  1.00  0.00           C
ATOM   3444  HB  ILE A 868      61.390  38.330  54.460  1.00  0.00           H
ATOM   3445  CG2 ILE A 868      61.100  38.160  56.530  1.00  0.00           C
ATOM   3446 HG21 ILE A 868      61.140  37.070  56.310  1.00  0.00           H
ATOM   3447 HG22 ILE A 868      60.000  38.280  56.530  1.00  0.00           H
ATOM   3448 HG23 ILE A 868      61.540  38.410  57.510  1.00  0.00           H
ATOM   3449  CG1 ILE A 868      60.970  40.450  54.980  1.00  0.00           C
ATOM   3450 HG11 ILE A 868      61.540  41.150  54.340  1.00  0.00           H
ATOM   3451 HG12 ILE A 868      60.770  40.830  56.000  1.00  0.00           H
ATOM   3452  CD  ILE A 868      59.610  40.240  54.370  1.00  0.00           C
ATOM   3453  HD1 ILE A 868      59.030  41.150  54.610  1.00  0.00           H
ATOM   3454  HD2 ILE A 868      59.250  39.360  54.950  1.00  0.00           H
ATOM   3455  HD3 ILE A 868      59.630  40.060  53.260  1.00  0.00           H
ATOM   3456  C   ILE A 868      63.790  37.890  55.990  1.00  0.00           C
ATOM   3457  O   ILE A 868      64.090  37.710  57.180  1.00  0.00           O
ATOM   3458  N   VAL A 869      64.130  36.950  55.070  1.00  0.00           N
ATOM   3459  HN  VAL A 869      63.960  37.060  54.090  1.00  0.00           H
ATOM   3460  CA  VAL A 869      64.810  35.710  55.420  1.00  0.00           C
ATOM   3461  HA  VAL A 869      64.430  35.290  56.340  1.00  0.00           H
ATOM   3462  CB  VAL A 869      64.780  34.600  54.400  1.00  0.00           C
ATOM   3463  HB  VAL A 869      65.100  34.940  53.400  1.00  0.00           H
ATOM   3464  CG1 VAL A 869      65.750  33.420  54.780  1.00  0.00           C
ATOM   3465 HG11 VAL A 869      65.540  33.260  55.870  1.00  0.00           H
ATOM   3466 HG12 VAL A 869      66.830  33.660  54.730  1.00  0.00           H
ATOM   3467 HG13 VAL A 869      65.630  32.440  54.280  1.00  0.00           H
ATOM   3468  CG2 VAL A 869      63.250  34.190  54.330  1.00  0.00           C
ATOM   3469 HG21 VAL A 869      62.710  35.000  53.810  1.00  0.00           H
ATOM   3470 HG22 VAL A 869      62.870  33.930  55.350  1.00  0.00           H
ATOM   3471 HG23 VAL A 869      63.170  33.370  53.570  1.00  0.00           H
ATOM   3472  C   VAL A 869      66.260  36.030  55.790  1.00  0.00           C
ATOM   3473  O   VAL A 869      66.690  35.690  56.850  1.00  0.00           O
ATOM   3474  N   ILE A 870      67.000  36.920  55.100  1.00  0.00           N
ATOM   3475  HN  ILE A 870      66.730  37.290  54.220  1.00  0.00           H
ATOM   3476  CA  ILE A 870      68.250  37.470  55.550  1.00  0.00           C
ATOM   3477  HA  ILE A 870      68.920  36.640  55.680  1.00  0.00           H
ATOM   3478  CB  ILE A 870      68.830  38.280  54.420  1.00  0.00           C
ATOM   3479  HB  ILE A 870      67.930  38.830  54.070  1.00  0.00           H
ATOM   3480  CG2 ILE A 870      69.990  39.240  54.840  1.00  0.00           C
ATOM   3481 HG21 ILE A 870      70.370  39.870  54.010  1.00  0.00           H
ATOM   3482 HG22 ILE A 870      70.830  38.670  55.280  1.00  0.00           H
ATOM   3483 HG23 ILE A 870      69.710  39.990  55.590  1.00  0.00           H
ATOM   3484  CG1 ILE A 870      69.200  37.340  53.220  1.00  0.00           C
ATOM   3485 HG11 ILE A 870      68.640  36.380  53.240  1.00  0.00           H
ATOM   3486 HG12 ILE A 870      70.260  37.070  53.390  1.00  0.00           H
ATOM   3487  CD  ILE A 870      69.110  38.110  51.860  1.00  0.00           C
ATOM   3488  HD1 ILE A 870      69.440  37.500  51.000  1.00  0.00           H
ATOM   3489  HD2 ILE A 870      69.730  39.030  51.800  1.00  0.00           H
ATOM   3490  HD3 ILE A 870      68.050  38.440  51.810  1.00  0.00           H
ATOM   3491  C   ILE A 870      68.290  38.280  56.910  1.00  0.00           C
ATOM   3492  O   ILE A 870      69.260  38.100  57.670  1.00  0.00           O
ATOM   3493  N   MET A 871      67.290  39.160  57.220  1.00  0.00           N
ATOM   3494  HN  MET A 871      66.570  39.370  56.570  1.00  0.00           H
ATOM   3495  CA  MET A 871      67.310  39.940  58.420  1.00  0.00           C
ATOM   3496  HA  MET A 871      68.350  40.190  58.610  1.00  0.00           H
ATOM   3497  CB  MET A 871      66.600  41.310  58.360  1.00  0.00           C
ATOM   3498  HB1 MET A 871      66.140  41.640  59.330  1.00  0.00           H
ATOM   3499  HB2 MET A 871      65.780  41.320  57.620  1.00  0.00           H
ATOM   3500  CG  MET A 871      67.630  42.450  58.100  1.00  0.00           C
ATOM   3501  HG1 MET A 871      68.340  42.450  58.950  1.00  0.00           H
ATOM   3502  HG2 MET A 871      67.010  43.380  58.170  1.00  0.00           H
ATOM   3503  SD  MET A 871      68.390  42.430  56.440  1.00  0.00           S
ATOM   3504  CE  MET A 871      69.270  44.090  56.470  1.00  0.00           C
ATOM   3505  HE1 MET A 871      70.210  44.000  57.060  1.00  0.00           H
ATOM   3506  HE2 MET A 871      68.690  44.860  57.010  1.00  0.00           H
ATOM   3507  HE3 MET A 871      69.430  44.430  55.430  1.00  0.00           H
ATOM   3508  C   MET A 871      66.890  39.070  59.640  1.00  0.00           C
ATOM   3509  O   MET A 871      67.460  39.340  60.670  1.00  0.00           O
ATOM   3510  N   VAL A 872      65.950  38.090  59.590  1.00  0.00           N
ATOM   3511  HN  VAL A 872      65.440  37.970  58.740  1.00  0.00           H
ATOM   3512  CA  VAL A 872      65.670  37.150  60.730  1.00  0.00           C
ATOM   3513  HA  VAL A 872      65.540  37.760  61.610  1.00  0.00           H
ATOM   3514  CB  VAL A 872      64.420  36.310  60.720  1.00  0.00           C
ATOM   3515  HB  VAL A 872      64.480  35.620  61.570  1.00  0.00           H
ATOM   3516  CG1 VAL A 872      63.360  37.400  60.790  1.00  0.00           C
ATOM   3517 HG11 VAL A 872      62.390  36.880  60.960  1.00  0.00           H
ATOM   3518 HG12 VAL A 872      63.330  37.880  59.790  1.00  0.00           H
ATOM   3519 HG13 VAL A 872      63.480  38.170  61.590  1.00  0.00           H
ATOM   3520  CG2 VAL A 872      64.190  35.400  59.560  1.00  0.00           C
ATOM   3521 HG21 VAL A 872      64.150  35.940  58.590  1.00  0.00           H
ATOM   3522 HG22 VAL A 872      63.210  34.910  59.750  1.00  0.00           H
ATOM   3523 HG23 VAL A 872      64.910  34.560  59.530  1.00  0.00           H
ATOM   3524  C   VAL A 872      66.880  36.190  60.930  1.00  0.00           C
ATOM   3525  O   VAL A 872      67.200  35.850  62.050  1.00  0.00           O
ATOM   3526  N   THR A 873      67.600  35.900  59.770  1.00  0.00           N
ATOM   3527  HN  THR A 873      67.300  36.180  58.870  1.00  0.00           H
ATOM   3528  CA  THR A 873      68.870  35.230  59.890  1.00  0.00           C
ATOM   3529  HA  THR A 873      68.810  34.270  60.380  1.00  0.00           H
ATOM   3530  CB  THR A 873      69.520  34.870  58.530  1.00  0.00           C
ATOM   3531  HB  THR A 873      69.740  35.770  57.930  1.00  0.00           H
ATOM   3532  OG1 THR A 873      68.580  34.020  57.840  1.00  0.00           O
ATOM   3533  HG1 THR A 873      67.950  34.700  57.580  1.00  0.00           H
ATOM   3534  CG2 THR A 873      70.800  33.980  58.580  1.00  0.00           C
ATOM   3535 HG21 THR A 873      70.810  33.080  59.240  1.00  0.00           H
ATOM   3536 HG22 THR A 873      71.620  34.570  59.040  1.00  0.00           H
ATOM   3537 HG23 THR A 873      71.150  33.730  57.560  1.00  0.00           H
ATOM   3538  C   THR A 873      69.940  35.980  60.720  1.00  0.00           C
ATOM   3539  O   THR A 873      70.580  35.320  61.540  1.00  0.00           O
ATOM   3540  N   ILE A 874      70.120  37.280  60.540  1.00  0.00           N
ATOM   3541  HN  ILE A 874      69.650  37.810  59.820  1.00  0.00           H
ATOM   3542  CA  ILE A 874      70.860  38.170  61.410  1.00  0.00           C
ATOM   3543  HA  ILE A 874      71.830  37.730  61.330  1.00  0.00           H
ATOM   3544  CB  ILE A 874      70.880  39.610  60.840  1.00  0.00           C
ATOM   3545  HB  ILE A 874      69.840  39.970  60.700  1.00  0.00           H
ATOM   3546  CG2 ILE A 874      71.450  40.650  61.970  1.00  0.00           C
ATOM   3547 HG21 ILE A 874      72.500  40.320  62.150  1.00  0.00           H
ATOM   3548 HG22 ILE A 874      70.830  40.710  62.900  1.00  0.00           H
ATOM   3549 HG23 ILE A 874      71.620  41.690  61.600  1.00  0.00           H
ATOM   3550  CG1 ILE A 874      71.680  39.730  59.580  1.00  0.00           C
ATOM   3551 HG11 ILE A 874      71.680  40.830  59.430  1.00  0.00           H
ATOM   3552 HG12 ILE A 874      71.250  39.240  58.680  1.00  0.00           H
ATOM   3553  CD  ILE A 874      73.180  39.280  59.670  1.00  0.00           C
ATOM   3554  HD1 ILE A 874      73.740  39.970  60.320  1.00  0.00           H
ATOM   3555  HD2 ILE A 874      73.620  39.340  58.670  1.00  0.00           H
ATOM   3556  HD3 ILE A 874      73.330  38.220  59.980  1.00  0.00           H
ATOM   3557  C   ILE A 874      70.370  38.070  62.860  1.00  0.00           C
ATOM   3558  O   ILE A 874      71.250  37.820  63.710  1.00  0.00           O
ATOM   3559  N   ASP A 875      69.090  38.240  63.150  1.00  0.00           N
ATOM   3560  HN  ASP A 875      68.310  38.400  62.560  1.00  0.00           H
ATOM   3561  CA  ASP A 875      68.580  38.200  64.540  1.00  0.00           C
ATOM   3562  HA  ASP A 875      69.180  38.920  65.090  1.00  0.00           H
ATOM   3563  CB  ASP A 875      67.090  38.700  64.530  1.00  0.00           C
ATOM   3564  HB1 ASP A 875      66.400  37.840  64.520  1.00  0.00           H
ATOM   3565  HB2 ASP A 875      67.040  39.450  63.720  1.00  0.00           H
ATOM   3566  CG  ASP A 875      66.670  39.520  65.730  1.00  0.00           C
ATOM   3567  OD1 ASP A 875      67.600  39.920  66.510  1.00  0.00           O
ATOM   3568  OD2 ASP A 875      65.450  39.710  65.950  1.00  0.00           O
ATOM   3569  C   ASP A 875      68.830  36.810  65.160  1.00  0.00           C
ATOM   3570  O   ASP A 875      69.010  36.680  66.350  1.00  0.00           O
ATOM   3571  N   TYR A 876      68.890  35.700  64.370  1.00  0.00           N
ATOM   3572  HN  TYR A 876      68.750  35.810  63.390  1.00  0.00           H
ATOM   3573  CA  TYR A 876      69.410  34.390  64.860  1.00  0.00           C
ATOM   3574  HA  TYR A 876      69.060  34.250  65.880  1.00  0.00           H
ATOM   3575  CB  TYR A 876      68.980  33.360  63.870  1.00  0.00           C
ATOM   3576  HB1 TYR A 876      69.490  33.770  62.980  1.00  0.00           H
ATOM   3577  HB2 TYR A 876      67.860  33.360  63.770  1.00  0.00           H
ATOM   3578  CG  TYR A 876      69.530  32.010  64.210  1.00  0.00           C
ATOM   3579  CD1 TYR A 876      69.900  31.210  63.040  1.00  0.00           C
ATOM   3580  HD1 TYR A 876      69.950  31.560  62.020  1.00  0.00           H
ATOM   3581  CE1 TYR A 876      70.330  29.930  63.250  1.00  0.00           C
ATOM   3582  HE1 TYR A 876      70.590  29.240  62.460  1.00  0.00           H
ATOM   3583  CZ  TYR A 876      70.560  29.400  64.480  1.00  0.00           C
ATOM   3584  OH  TYR A 876      71.060  28.090  64.570  1.00  0.00           O
ATOM   3585  HH  TYR A 876      71.050  27.950  65.520  1.00  0.00           H
ATOM   3586  CD2 TYR A 876      69.590  31.420  65.510  1.00  0.00           C
ATOM   3587  HD2 TYR A 876      69.280  32.000  66.370  1.00  0.00           H
ATOM   3588  CE2 TYR A 876      70.170  30.150  65.640  1.00  0.00           C
ATOM   3589  HE2 TYR A 876      70.080  29.700  66.620  1.00  0.00           H
ATOM   3590  C   TYR A 876      70.940  34.460  65.130  1.00  0.00           C
ATOM   3591  O   TYR A 876      71.300  34.490  66.270  1.00  0.00           O
ATOM   3592  N   LEU A 877      71.740  34.610  64.110  1.00  0.00           N
ATOM   3593  HN  LEU A 877      71.320  34.630  63.210  1.00  0.00           H
ATOM   3594  CA  LEU A 877      73.240  34.700  64.120  1.00  0.00           C
ATOM   3595  HA  LEU A 877      73.660  33.830  64.600  1.00  0.00           H
ATOM   3596  CB  LEU A 877      73.840  34.890  62.740  1.00  0.00           C
ATOM   3597  HB1 LEU A 877      74.940  34.920  62.960  1.00  0.00           H
ATOM   3598  HB2 LEU A 877      73.530  35.870  62.320  1.00  0.00           H
ATOM   3599  CG  LEU A 877      73.670  33.710  61.750  1.00  0.00           C
ATOM   3600  HG  LEU A 877      72.640  33.780  61.350  1.00  0.00           H
ATOM   3601  CD1 LEU A 877      74.630  33.960  60.560  1.00  0.00           C
ATOM   3602 HD11 LEU A 877      74.580  34.990  60.170  1.00  0.00           H
ATOM   3603 HD12 LEU A 877      74.260  33.420  59.670  1.00  0.00           H
ATOM   3604 HD13 LEU A 877      75.700  33.650  60.680  1.00  0.00           H
ATOM   3605  CD2 LEU A 877      73.970  32.380  62.400  1.00  0.00           C
ATOM   3606 HD21 LEU A 877      75.050  32.320  62.600  1.00  0.00           H
ATOM   3607 HD22 LEU A 877      73.700  31.460  61.830  1.00  0.00           H
ATOM   3608 HD23 LEU A 877      73.330  32.280  63.300  1.00  0.00           H
ATOM   3609  C   LEU A 877      73.870  35.700  65.080  1.00  0.00           C
ATOM   3610  O   LEU A 877      74.900  35.400  65.770  1.00  0.00           O
ATOM   3611  N   VAL A 878      73.290  36.880  65.240  1.00  0.00           N
ATOM   3612  HN  VAL A 878      72.390  36.950  64.820  1.00  0.00           H
ATOM   3613  CA  VAL A 878      73.850  38.040  65.780  1.00  0.00           C
ATOM   3614  HA  VAL A 878      74.770  37.780  66.280  1.00  0.00           H
ATOM   3615  CB  VAL A 878      74.260  39.190  64.820  1.00  0.00           C
ATOM   3616  HB  VAL A 878      73.390  39.680  64.320  1.00  0.00           H
ATOM   3617  CG1 VAL A 878      74.980  40.350  65.590  1.00  0.00           C
ATOM   3618 HG11 VAL A 878      75.350  41.080  64.840  1.00  0.00           H
ATOM   3619 HG12 VAL A 878      75.860  40.010  66.170  1.00  0.00           H
ATOM   3620 HG13 VAL A 878      74.260  40.850  66.270  1.00  0.00           H
ATOM   3621  CG2 VAL A 878      75.160  38.740  63.710  1.00  0.00           C
ATOM   3622 HG21 VAL A 878      74.560  38.230  62.930  1.00  0.00           H
ATOM   3623 HG22 VAL A 878      75.940  38.060  64.140  1.00  0.00           H
ATOM   3624 HG23 VAL A 878      75.830  39.510  63.260  1.00  0.00           H
ATOM   3625  C   VAL A 878      72.980  38.630  66.870  1.00  0.00           C
ATOM   3626  O   VAL A 878      73.400  38.750  68.030  1.00  0.00           O
ATOM   3627  N   GLY A 879      71.770  39.010  66.480  1.00  0.00           N
ATOM   3628  HN  GLY A 879      71.570  39.030  65.500  1.00  0.00           H
ATOM   3629  CA  GLY A 879      70.920  39.620  67.360  1.00  0.00           C
ATOM   3630  HA1 GLY A 879      71.180  39.330  68.370  1.00  0.00           H
ATOM   3631  HA2 GLY A 879      69.890  39.360  67.150  1.00  0.00           H
ATOM   3632  C   GLY A 879      71.090  41.060  67.260  1.00  0.00           C
ATOM   3633  O   GLY A 879      72.060  41.670  67.710  1.00  0.00           O
ATOM   3634  N   VAL A 880      70.130  41.700  66.540  1.00  0.00           N
ATOM   3635  HN  VAL A 880      69.270  41.270  66.290  1.00  0.00           H
ATOM   3636  CA  VAL A 880      70.190  43.070  66.250  1.00  0.00           C
ATOM   3637  HA  VAL A 880      71.190  43.430  66.450  1.00  0.00           H
ATOM   3638  CB  VAL A 880      69.980  43.340  64.770  1.00  0.00           C
ATOM   3639  HB  VAL A 880      70.720  42.770  64.190  1.00  0.00           H
ATOM   3640  CG1 VAL A 880      68.540  42.930  64.290  1.00  0.00           C
ATOM   3641 HG11 VAL A 880      67.810  43.650  64.720  1.00  0.00           H
ATOM   3642 HG12 VAL A 880      68.290  41.910  64.640  1.00  0.00           H
ATOM   3643 HG13 VAL A 880      68.550  42.870  63.170  1.00  0.00           H
ATOM   3644  CG2 VAL A 880      70.240  44.860  64.620  1.00  0.00           C
ATOM   3645 HG21 VAL A 880      70.370  45.180  63.570  1.00  0.00           H
ATOM   3646 HG22 VAL A 880      71.170  45.250  65.110  1.00  0.00           H
ATOM   3647 HG23 VAL A 880      69.410  45.480  65.030  1.00  0.00           H
ATOM   3648  C   VAL A 880      69.250  43.810  67.240  1.00  0.00           C
ATOM   3649  O   VAL A 880      68.160  43.310  67.480  1.00  0.00           O
ATOM   3650  N   PRO A 881      69.550  44.790  68.030  1.00  0.00           N
ATOM   3651  CD  PRO A 881      70.920  45.050  68.430  1.00  0.00           C
ATOM   3652  HD1 PRO A 881      71.360  45.540  67.530  1.00  0.00           H
ATOM   3653  HD2 PRO A 881      71.520  44.170  68.750  1.00  0.00           H
ATOM   3654  CA  PRO A 881      68.630  45.680  68.750  1.00  0.00           C
ATOM   3655  HA  PRO A 881      68.180  45.010  69.460  1.00  0.00           H
ATOM   3656  CB  PRO A 881      69.570  46.720  69.340  1.00  0.00           C
ATOM   3657  HB1 PRO A 881      69.120  47.070  70.300  1.00  0.00           H
ATOM   3658  HB2 PRO A 881      69.610  47.520  68.560  1.00  0.00           H
ATOM   3659  CG  PRO A 881      70.820  46.010  69.590  1.00  0.00           C
ATOM   3660  HG1 PRO A 881      71.700  46.700  69.680  1.00  0.00           H
ATOM   3661  HG2 PRO A 881      70.740  45.510  70.570  1.00  0.00           H
ATOM   3662  C   PRO A 881      67.490  46.230  67.920  1.00  0.00           C
ATOM   3663  O   PRO A 881      67.620  46.910  66.910  1.00  0.00           O
ATOM   3664  N   SER A 882      66.180  45.970  68.330  1.00  0.00           N
ATOM   3665  HN  SER A 882      66.080  45.780  69.300  1.00  0.00           H
ATOM   3666  CA  SER A 882      65.060  46.220  67.510  1.00  0.00           C
ATOM   3667  HA  SER A 882      64.970  47.300  67.440  1.00  0.00           H
ATOM   3668  CB  SER A 882      65.270  45.590  66.040  1.00  0.00           C
ATOM   3669  HB1 SER A 882      65.900  46.110  65.300  1.00  0.00           H
ATOM   3670  HB2 SER A 882      64.250  45.620  65.590  1.00  0.00           H
ATOM   3671  OG  SER A 882      65.660  44.200  66.060  1.00  0.00           O
ATOM   3672  HG1 SER A 882      66.500  44.100  66.500  1.00  0.00           H
ATOM   3673  C   SER A 882      63.820  45.540  68.040  1.00  0.00           C
ATOM   3674  O   SER A 882      63.880  44.330  68.170  1.00  0.00           O
ATOM   3675  N   PRO A 883      62.660  46.200  68.400  1.00  0.00           N
ATOM   3676  CD  PRO A 883      62.690  47.630  68.710  1.00  0.00           C
ATOM   3677  HD1 PRO A 883      62.750  48.260  67.790  1.00  0.00           H
ATOM   3678  HD2 PRO A 883      63.480  47.830  69.460  1.00  0.00           H
ATOM   3679  CA  PRO A 883      61.440  45.550  68.780  1.00  0.00           C
ATOM   3680  HA  PRO A 883      61.780  44.890  69.570  1.00  0.00           H
ATOM   3681  CB  PRO A 883      60.470  46.670  69.100  1.00  0.00           C
ATOM   3682  HB1 PRO A 883      59.860  46.370  69.970  1.00  0.00           H
ATOM   3683  HB2 PRO A 883      59.830  46.800  68.200  1.00  0.00           H
ATOM   3684  CG  PRO A 883      61.360  47.920  69.400  1.00  0.00           C
ATOM   3685  HG1 PRO A 883      60.820  48.830  69.020  1.00  0.00           H
ATOM   3686  HG2 PRO A 883      61.420  47.970  70.500  1.00  0.00           H
ATOM   3687  C   PRO A 883      60.850  44.500  67.780  1.00  0.00           C
ATOM   3688  O   PRO A 883      61.070  44.630  66.550  1.00  0.00           O
ATOM   3689  N   LYS A 884      60.130  43.530  68.310  1.00  0.00           N
ATOM   3690  HN  LYS A 884      60.000  43.560  69.300  1.00  0.00           H
ATOM   3691  CA  LYS A 884      59.620  42.320  67.550  1.00  0.00           C
ATOM   3692  HA  LYS A 884      60.110  42.360  66.570  1.00  0.00           H
ATOM   3693  CB  LYS A 884      60.070  40.960  68.190  1.00  0.00           C
ATOM   3694  HB1 LYS A 884      59.860  40.120  67.490  1.00  0.00           H
ATOM   3695  HB2 LYS A 884      59.400  40.810  69.050  1.00  0.00           H
ATOM   3696  CG  LYS A 884      61.530  40.910  68.620  1.00  0.00           C
ATOM   3697  HG1 LYS A 884      61.570  39.870  69.000  1.00  0.00           H
ATOM   3698  HG2 LYS A 884      61.650  41.640  69.440  1.00  0.00           H
ATOM   3699  CD  LYS A 884      62.620  41.240  67.580  1.00  0.00           C
ATOM   3700  HD1 LYS A 884      62.460  42.180  67.010  1.00  0.00           H
ATOM   3701  HD2 LYS A 884      62.570  40.380  66.870  1.00  0.00           H
ATOM   3702  CE  LYS A 884      63.950  41.190  68.310  1.00  0.00           C
ATOM   3703  HE1 LYS A 884      64.100  40.130  68.590  1.00  0.00           H
ATOM   3704  HE2 LYS A 884      63.910  41.830  69.220  1.00  0.00           H
ATOM   3705  NZ  LYS A 884      65.020  41.700  67.480  1.00  0.00           N
ATOM   3706  HZ1 LYS A 884      65.920  41.660  68.000  1.00  0.00           H
ATOM   3707  HZ2 LYS A 884      64.880  42.700  67.240  1.00  0.00           H
ATOM   3708  HZ3 LYS A 884      65.150  41.130  66.620  1.00  0.00           H
ATOM   3709  C   LYS A 884      58.170  42.310  67.440  1.00  0.00           C
ATOM   3710  O   LYS A 884      57.540  42.710  68.420  1.00  0.00           O
ATOM   3711  N   LEU A 885      57.660  41.770  66.360  1.00  0.00           N
ATOM   3712  HN  LEU A 885      58.370  41.490  65.710  1.00  0.00           H
ATOM   3713  CA  LEU A 885      56.320  41.700  65.870  1.00  0.00           C
ATOM   3714  HA  LEU A 885      55.950  42.710  65.740  1.00  0.00           H
ATOM   3715  CB  LEU A 885      56.200  41.000  64.490  1.00  0.00           C
ATOM   3716  HB1 LEU A 885      56.800  40.070  64.460  1.00  0.00           H
ATOM   3717  HB2 LEU A 885      56.630  41.660  63.720  1.00  0.00           H
ATOM   3718  CG  LEU A 885      54.800  40.700  64.040  1.00  0.00           C
ATOM   3719  HG  LEU A 885      54.270  40.000  64.730  1.00  0.00           H
ATOM   3720  CD1 LEU A 885      53.970  41.970  63.950  1.00  0.00           C
ATOM   3721 HD11 LEU A 885      54.420  42.650  63.200  1.00  0.00           H
ATOM   3722 HD12 LEU A 885      53.870  42.590  64.870  1.00  0.00           H
ATOM   3723 HD13 LEU A 885      52.980  41.750  63.500  1.00  0.00           H
ATOM   3724  CD2 LEU A 885      54.590  40.010  62.600  1.00  0.00           C
ATOM   3725 HD21 LEU A 885      54.910  38.950  62.620  1.00  0.00           H
ATOM   3726 HD22 LEU A 885      55.280  40.600  61.940  1.00  0.00           H
ATOM   3727 HD23 LEU A 885      53.520  40.070  62.320  1.00  0.00           H
ATOM   3728  C   LEU A 885      55.360  41.000  66.900  1.00  0.00           C
ATOM   3729  O   LEU A 885      55.500  39.800  67.200  1.00  0.00           O
ATOM   3730  N   HSD A 886      54.240  41.660  67.390  1.00  0.00           N
ATOM   3731  HN  HSD A 886      54.130  42.600  67.070  1.00  0.00           H
ATOM   3732  CA  HSD A 886      53.320  41.040  68.310  1.00  0.00           C
ATOM   3733  HA  HSD A 886      53.840  40.510  69.100  1.00  0.00           H
ATOM   3734  CB  HSD A 886      52.540  42.130  69.110  1.00  0.00           C
ATOM   3735  HB1 HSD A 886      51.980  41.580  69.890  1.00  0.00           H
ATOM   3736  HB2 HSD A 886      51.840  42.660  68.420  1.00  0.00           H
ATOM   3737  ND1 HSD A 886      53.010  44.540  69.610  1.00  0.00           N
ATOM   3738  HD1 HSD A 886      52.700  44.990  68.770  1.00  0.00           H
ATOM   3739  CG  HSD A 886      53.380  43.160  69.740  1.00  0.00           C
ATOM   3740  CE1 HSD A 886      53.650  45.180  70.580  1.00  0.00           C
ATOM   3741  HE1 HSD A 886      53.660  46.270  70.630  1.00  0.00           H
ATOM   3742  NE2 HSD A 886      54.410  44.380  71.310  1.00  0.00           N
ATOM   3743  CD2 HSD A 886      54.110  43.070  70.820  1.00  0.00           C
ATOM   3744  HD2 HSD A 886      54.570  42.200  71.270  1.00  0.00           H
ATOM   3745  C   HSD A 886      52.250  40.200  67.630  1.00  0.00           C
ATOM   3746  O   HSD A 886      51.600  40.610  66.610  1.00  0.00           O
ATOM   3747  N   VAL A 887      52.120  38.970  68.100  1.00  0.00           N
ATOM   3748  HN  VAL A 887      52.660  38.650  68.890  1.00  0.00           H
ATOM   3749  CA  VAL A 887      51.100  38.110  67.600  1.00  0.00           C
ATOM   3750  HA  VAL A 887      50.410  38.720  67.020  1.00  0.00           H
ATOM   3751  CB  VAL A 887      51.660  36.960  66.750  1.00  0.00           C
ATOM   3752  HB  VAL A 887      50.850  36.290  66.390  1.00  0.00           H
ATOM   3753  CG1 VAL A 887      52.330  37.600  65.500  1.00  0.00           C
ATOM   3754 HG11 VAL A 887      52.780  36.870  64.790  1.00  0.00           H
ATOM   3755 HG12 VAL A 887      53.140  38.200  65.970  1.00  0.00           H
ATOM   3756 HG13 VAL A 887      51.580  38.280  65.050  1.00  0.00           H
ATOM   3757  CG2 VAL A 887      52.690  35.970  67.430  1.00  0.00           C
ATOM   3758 HG21 VAL A 887      53.420  35.570  66.680  1.00  0.00           H
ATOM   3759 HG22 VAL A 887      52.190  35.050  67.770  1.00  0.00           H
ATOM   3760 HG23 VAL A 887      53.290  36.480  68.210  1.00  0.00           H
ATOM   3761  C   VAL A 887      50.280  37.410  68.690  1.00  0.00           C
ATOM   3762  O   VAL A 887      50.900  37.080  69.700  1.00  0.00           O
ATOM   3763  N   PRO A 888      48.970  37.290  68.550  1.00  0.00           N
ATOM   3764  CD  PRO A 888      48.110  37.990  67.530  1.00  0.00           C
ATOM   3765  HD1 PRO A 888      48.520  37.910  66.490  1.00  0.00           H
ATOM   3766  HD2 PRO A 888      47.980  39.070  67.720  1.00  0.00           H
ATOM   3767  CA  PRO A 888      48.100  36.450  69.510  1.00  0.00           C
ATOM   3768  HA  PRO A 888      48.380  36.590  70.550  1.00  0.00           H
ATOM   3769  CB  PRO A 888      46.640  36.960  69.080  1.00  0.00           C
ATOM   3770  HB1 PRO A 888      46.560  37.930  69.610  1.00  0.00           H
ATOM   3771  HB2 PRO A 888      45.810  36.300  69.400  1.00  0.00           H
ATOM   3772  CG  PRO A 888      46.780  37.380  67.620  1.00  0.00           C
ATOM   3773  HG1 PRO A 888      46.660  36.500  66.950  1.00  0.00           H
ATOM   3774  HG2 PRO A 888      46.080  38.210  67.400  1.00  0.00           H
ATOM   3775  C   PRO A 888      48.290  35.020  69.180  1.00  0.00           C
ATOM   3776  O   PRO A 888      48.370  34.690  67.990  1.00  0.00           O
ATOM   3777  N   GLU A 889      48.430  34.130  70.200  1.00  0.00           N
ATOM   3778  HN  GLU A 889      48.500  34.470  71.120  1.00  0.00           H
ATOM   3779  CA  GLU A 889      48.760  32.770  69.930  1.00  0.00           C
ATOM   3780  HA  GLU A 889      48.980  32.670  68.880  1.00  0.00           H
ATOM   3781  CB  GLU A 889      49.970  32.380  70.710  1.00  0.00           C
ATOM   3782  HB1 GLU A 889      50.300  31.380  70.360  1.00  0.00           H
ATOM   3783  HB2 GLU A 889      49.670  32.330  71.780  1.00  0.00           H
ATOM   3784  CG  GLU A 889      51.220  33.210  70.450  1.00  0.00           C
ATOM   3785  HG1 GLU A 889      51.150  34.090  71.140  1.00  0.00           H
ATOM   3786  HG2 GLU A 889      51.210  33.540  69.390  1.00  0.00           H
ATOM   3787  CD  GLU A 889      52.480  32.500  70.670  1.00  0.00           C
ATOM   3788  OE1 GLU A 889      53.110  32.050  69.690  1.00  0.00           O
ATOM   3789  OE2 GLU A 889      52.930  32.350  71.830  1.00  0.00           O
ATOM   3790  C   GLU A 889      47.510  31.910  70.220  1.00  0.00           C
ATOM   3791  O   GLU A 889      46.570  32.410  70.850  1.00  0.00           O
ATOM   3792  N   LYS A 890      47.540  30.680  69.700  1.00  0.00           N
ATOM   3793  HN  LYS A 890      48.380  30.410  69.220  1.00  0.00           H
ATOM   3794  CA  LYS A 890      46.600  29.640  70.100  1.00  0.00           C
ATOM   3795  HA  LYS A 890      46.960  28.690  69.740  1.00  0.00           H
ATOM   3796  CB  LYS A 890      46.550  29.410  71.620  1.00  0.00           C
ATOM   3797  HB1 LYS A 890      45.950  28.510  71.850  1.00  0.00           H
ATOM   3798  HB2 LYS A 890      46.070  30.300  72.070  1.00  0.00           H
ATOM   3799  CG  LYS A 890      47.950  29.130  72.310  1.00  0.00           C
ATOM   3800  HG1 LYS A 890      48.500  30.080  72.130  1.00  0.00           H
ATOM   3801  HG2 LYS A 890      48.460  28.340  71.720  1.00  0.00           H
ATOM   3802  CD  LYS A 890      47.750  28.730  73.730  1.00  0.00           C
ATOM   3803  HD1 LYS A 890      47.090  27.830  73.740  1.00  0.00           H
ATOM   3804  HD2 LYS A 890      47.260  29.530  74.320  1.00  0.00           H
ATOM   3805  CE  LYS A 890      49.020  28.330  74.390  1.00  0.00           C
ATOM   3806  HE1 LYS A 890      49.550  27.520  73.840  1.00  0.00           H
ATOM   3807  HE2 LYS A 890      48.960  27.920  75.420  1.00  0.00           H
ATOM   3808  NZ  LYS A 890      49.840  29.600  74.510  1.00  0.00           N
ATOM   3809  HZ1 LYS A 890      49.100  30.330  74.560  1.00  0.00           H
ATOM   3810  HZ2 LYS A 890      50.460  29.870  73.720  1.00  0.00           H
ATOM   3811  HZ3 LYS A 890      50.430  29.710  75.360  1.00  0.00           H
ATOM   3812  C   LYS A 890      45.220  29.870  69.440  1.00  0.00           C
ATOM   3813  O   LYS A 890      44.140  29.570  69.940  1.00  0.00           O
ATOM   3814  N   PHE A 891      45.280  30.410  68.240  1.00  0.00           N
ATOM   3815  HN  PHE A 891      46.180  30.500  67.820  1.00  0.00           H
ATOM   3816  CA  PHE A 891      44.060  30.600  67.410  1.00  0.00           C
ATOM   3817  HA  PHE A 891      44.450  31.320  66.700  1.00  0.00           H
ATOM   3818  CB  PHE A 891      43.650  29.380  66.600  1.00  0.00           C
ATOM   3819  HB1 PHE A 891      43.170  28.680  67.320  1.00  0.00           H
ATOM   3820  HB2 PHE A 891      44.480  28.810  66.150  1.00  0.00           H
ATOM   3821  CG  PHE A 891      42.520  29.680  65.560  1.00  0.00           C
ATOM   3822  CD1 PHE A 891      42.760  30.480  64.420  1.00  0.00           C
ATOM   3823  HD1 PHE A 891      43.770  30.840  64.250  1.00  0.00           H
ATOM   3824  CE1 PHE A 891      41.910  30.720  63.310  1.00  0.00           C
ATOM   3825  HE1 PHE A 891      42.150  31.240  62.390  1.00  0.00           H
ATOM   3826  CZ  PHE A 891      40.660  30.030  63.330  1.00  0.00           C
ATOM   3827  HZ  PHE A 891      40.020  30.040  62.460  1.00  0.00           H
ATOM   3828  CD2 PHE A 891      41.200  29.020  65.460  1.00  0.00           C
ATOM   3829  HD2 PHE A 891      41.030  28.290  66.230  1.00  0.00           H
ATOM   3830  CE2 PHE A 891      40.340  29.150  64.400  1.00  0.00           C
ATOM   3831  HE2 PHE A 891      39.530  28.430  64.400  1.00  0.00           H
ATOM   3832  C   PHE A 891      42.990  31.520  67.990  1.00  0.00           C
ATOM   3833  O   PHE A 891      41.780  31.340  67.760  1.00  0.00           O
ATOM   3834  N   GLU A 892      43.400  32.540  68.800  1.00  0.00           N
ATOM   3835  HN  GLU A 892      44.370  32.520  69.070  1.00  0.00           H
ATOM   3836  CA  GLU A 892      42.630  33.700  69.170  1.00  0.00           C
ATOM   3837  HA  GLU A 892      41.570  33.570  69.070  1.00  0.00           H
ATOM   3838  CB  GLU A 892      42.840  33.960  70.680  1.00  0.00           C
ATOM   3839  HB1 GLU A 892      42.270  34.860  70.980  1.00  0.00           H
ATOM   3840  HB2 GLU A 892      43.890  34.250  70.960  1.00  0.00           H
ATOM   3841  CG  GLU A 892      42.410  32.730  71.480  1.00  0.00           C
ATOM   3842  HG1 GLU A 892      43.250  32.020  71.380  1.00  0.00           H
ATOM   3843  HG2 GLU A 892      41.430  32.350  71.140  1.00  0.00           H
ATOM   3844  CD  GLU A 892      42.390  32.970  73.030  1.00  0.00           C
ATOM   3845  OE1 GLU A 892      41.370  32.660  73.620  1.00  0.00           O
ATOM   3846  OE2 GLU A 892      43.360  33.410  73.650  1.00  0.00           O
ATOM   3847  C   GLU A 892      42.990  34.950  68.350  1.00  0.00           C
ATOM   3848  O   GLU A 892      44.170  34.930  67.950  1.00  0.00           O
ATOM   3849  N   PRO A 893      42.140  35.930  68.140  1.00  0.00           N
ATOM   3850  CD  PRO A 893      40.780  35.860  68.450  1.00  0.00           C
ATOM   3851  HD1 PRO A 893      40.620  35.420  69.460  1.00  0.00           H
ATOM   3852  HD2 PRO A 893      40.200  35.340  67.670  1.00  0.00           H
ATOM   3853  CA  PRO A 893      42.560  37.330  67.830  1.00  0.00           C
ATOM   3854  HA  PRO A 893      43.230  37.350  66.990  1.00  0.00           H
ATOM   3855  CB  PRO A 893      41.230  38.000  67.530  1.00  0.00           C
ATOM   3856  HB1 PRO A 893      41.050  37.670  66.490  1.00  0.00           H
ATOM   3857  HB2 PRO A 893      41.220  39.110  67.360  1.00  0.00           H
ATOM   3858  CG  PRO A 893      40.250  37.310  68.510  1.00  0.00           C
ATOM   3859  HG1 PRO A 893      40.320  37.720  69.540  1.00  0.00           H
ATOM   3860  HG2 PRO A 893      39.230  37.530  68.110  1.00  0.00           H
ATOM   3861  C   PRO A 893      43.240  38.060  69.030  1.00  0.00           C
ATOM   3862  O   PRO A 893      43.010  37.690  70.220  1.00  0.00           O
ATOM   3863  N   THR A 894      43.810  39.250  68.810  1.00  0.00           N
ATOM   3864  HN  THR A 894      43.840  39.620  67.880  1.00  0.00           H
ATOM   3865  CA  THR A 894      44.480  40.050  69.880  1.00  0.00           C
ATOM   3866  HA  THR A 894      45.160  39.390  70.420  1.00  0.00           H
ATOM   3867  CB  THR A 894      45.210  41.300  69.370  1.00  0.00           C
ATOM   3868  HB  THR A 894      44.530  42.120  69.060  1.00  0.00           H
ATOM   3869  OG1 THR A 894      46.180  40.910  68.380  1.00  0.00           O
ATOM   3870  HG1 THR A 894      45.610  40.680  67.630  1.00  0.00           H
ATOM   3871  CG2 THR A 894      46.040  41.970  70.500  1.00  0.00           C
ATOM   3872 HG21 THR A 894      46.610  42.860  70.120  1.00  0.00           H
ATOM   3873 HG22 THR A 894      46.770  41.250  70.930  1.00  0.00           H
ATOM   3874 HG23 THR A 894      45.330  42.410  71.230  1.00  0.00           H
ATOM   3875  C   THR A 894      43.500  40.560  70.920  1.00  0.00           C
ATOM   3876  O   THR A 894      43.820  40.640  72.140  1.00  0.00           O
ATOM   3877  N   HSD A 895      42.230  40.940  70.630  1.00  0.00           N
ATOM   3878  HN  HSD A 895      41.960  40.910  69.660  1.00  0.00           H
ATOM   3879  CA  HSD A 895      41.140  41.360  71.550  1.00  0.00           C
ATOM   3880  HA  HSD A 895      41.380  42.260  72.100  1.00  0.00           H
ATOM   3881  CB  HSD A 895      39.990  41.950  70.680  1.00  0.00           C
ATOM   3882  HB1 HSD A 895      39.600  41.250  69.910  1.00  0.00           H
ATOM   3883  HB2 HSD A 895      40.460  42.740  70.080  1.00  0.00           H
ATOM   3884  ND1 HSD A 895      38.560  43.530  72.130  1.00  0.00           N
ATOM   3885  HD1 HSD A 895      39.240  44.250  72.260  1.00  0.00           H
ATOM   3886  CG  HSD A 895      38.740  42.350  71.510  1.00  0.00           C
ATOM   3887  CE1 HSD A 895      37.450  43.370  72.930  1.00  0.00           C
ATOM   3888  HE1 HSD A 895      37.020  44.090  73.640  1.00  0.00           H
ATOM   3889  NE2 HSD A 895      36.940  42.150  72.750  1.00  0.00           N
ATOM   3890  CD2 HSD A 895      37.670  41.580  71.770  1.00  0.00           C
ATOM   3891  HD2 HSD A 895      37.420  40.600  71.380  1.00  0.00           H
ATOM   3892  C   HSD A 895      40.750  40.250  72.520  1.00  0.00           C
ATOM   3893  O   HSD A 895      40.130  39.250  72.100  1.00  0.00           O
ATOM   3894  N   PRO A 896      40.910  40.410  73.850  1.00  0.00           N
ATOM   3895  CD  PRO A 896      41.340  41.640  74.570  1.00  0.00           C
ATOM   3896  HD1 PRO A 896      40.610  42.460  74.400  1.00  0.00           H
ATOM   3897  HD2 PRO A 896      42.370  41.950  74.300  1.00  0.00           H
ATOM   3898  CA  PRO A 896      41.190  39.210  74.660  1.00  0.00           C
ATOM   3899  HA  PRO A 896      41.670  38.360  74.190  1.00  0.00           H
ATOM   3900  CB  PRO A 896      41.990  39.740  75.820  1.00  0.00           C
ATOM   3901  HB1 PRO A 896      43.090  39.800  75.670  1.00  0.00           H
ATOM   3902  HB2 PRO A 896      41.840  39.140  76.740  1.00  0.00           H
ATOM   3903  CG  PRO A 896      41.360  41.160  76.000  1.00  0.00           C
ATOM   3904  HG1 PRO A 896      40.380  41.150  76.500  1.00  0.00           H
ATOM   3905  HG2 PRO A 896      42.000  41.670  76.760  1.00  0.00           H
ATOM   3906  C   PRO A 896      39.860  38.710  75.170  1.00  0.00           C
ATOM   3907  O   PRO A 896      39.780  37.620  75.720  1.00  0.00           O
ATOM   3908  N   GLU A 897      38.740  39.430  75.070  1.00  0.00           N
ATOM   3909  HN  GLU A 897      38.760  40.310  74.580  1.00  0.00           H
ATOM   3910  CA  GLU A 897      37.500  39.150  75.790  1.00  0.00           C
ATOM   3911  HA  GLU A 897      37.780  38.680  76.710  1.00  0.00           H
ATOM   3912  CB  GLU A 897      36.820  40.450  76.200  1.00  0.00           C
ATOM   3913  HB1 GLU A 897      35.900  40.200  76.760  1.00  0.00           H
ATOM   3914  HB2 GLU A 897      36.590  41.180  75.400  1.00  0.00           H
ATOM   3915  CG  GLU A 897      37.690  41.260  77.150  1.00  0.00           C
ATOM   3916  HG1 GLU A 897      38.520  41.830  76.690  1.00  0.00           H
ATOM   3917  HG2 GLU A 897      38.180  40.550  77.840  1.00  0.00           H
ATOM   3918  CD  GLU A 897      36.860  42.260  77.910  1.00  0.00           C
ATOM   3919  OE1 GLU A 897      36.370  43.250  77.310  1.00  0.00           O
ATOM   3920  OE2 GLU A 897      36.670  42.090  79.160  1.00  0.00           O
ATOM   3921  C   GLU A 897      36.520  38.310  75.030  1.00  0.00           C
ATOM   3922  O   GLU A 897      35.360  38.040  75.460  1.00  0.00           O
ATOM   3923  N   ARG A 898      37.010  37.710  73.940  1.00  0.00           N
ATOM   3924  HN  ARG A 898      37.980  37.820  73.730  1.00  0.00           H
ATOM   3925  CA  ARG A 898      36.310  36.720  73.200  1.00  0.00           C
ATOM   3926  HA  ARG A 898      35.930  35.900  73.790  1.00  0.00           H
ATOM   3927  CB  ARG A 898      35.240  37.390  72.270  1.00  0.00           C
ATOM   3928  HB1 ARG A 898      34.400  37.720  72.910  1.00  0.00           H
ATOM   3929  HB2 ARG A 898      34.730  36.610  71.650  1.00  0.00           H
ATOM   3930  CG  ARG A 898      35.780  38.510  71.430  1.00  0.00           C
ATOM   3931  HG1 ARG A 898      36.830  38.390  71.110  1.00  0.00           H
ATOM   3932  HG2 ARG A 898      35.750  39.350  72.160  1.00  0.00           H
ATOM   3933  CD  ARG A 898      34.810  38.840  70.290  1.00  0.00           C
ATOM   3934  HD1 ARG A 898      33.830  38.890  70.790  1.00  0.00           H
ATOM   3935  HD2 ARG A 898      34.690  38.070  69.490  1.00  0.00           H
ATOM   3936  NE  ARG A 898      35.240  40.150  69.740  1.00  0.00           N
ATOM   3937  HE  ARG A 898      34.850  40.960  70.180  1.00  0.00           H
ATOM   3938  CZ  ARG A 898      36.200  40.200  68.810  1.00  0.00           C
ATOM   3939  NH1 ARG A 898      36.720  39.100  68.270  1.00  0.00           N
ATOM   3940 HH11 ARG A 898      37.130  39.150  67.360  1.00  0.00           H
ATOM   3941 HH12 ARG A 898      36.530  38.160  68.580  1.00  0.00           H
ATOM   3942  NH2 ARG A 898      36.680  41.390  68.390  1.00  0.00           N
ATOM   3943 HH21 ARG A 898      37.320  41.390  67.630  1.00  0.00           H
ATOM   3944 HH22 ARG A 898      36.350  42.280  68.710  1.00  0.00           H
ATOM   3945  C   ARG A 898      37.190  35.750  72.340  1.00  0.00           C
ATOM   3946  O   ARG A 898      38.450  35.790  72.360  1.00  0.00           O
ATOM   3947  N   GLY A 899      36.570  34.920  71.480  1.00  0.00           N
ATOM   3948  HN  GLY A 899      35.600  34.710  71.530  1.00  0.00           H
ATOM   3949  CA  GLY A 899      37.180  34.510  70.180  1.00  0.00           C
ATOM   3950  HA1 GLY A 899      36.660  33.580  69.970  1.00  0.00           H
ATOM   3951  HA2 GLY A 899      38.250  34.570  70.180  1.00  0.00           H
ATOM   3952  C   GLY A 899      36.980  35.360  68.980  1.00  0.00           C
ATOM   3953  O   GLY A 899      36.670  36.550  69.100  1.00  0.00           O
ATOM   3954  N   TRP A 900      37.110  34.730  67.840  1.00  0.00           N
ATOM   3955  HN  TRP A 900      37.640  33.880  67.850  1.00  0.00           H
ATOM   3956  CA  TRP A 900      36.850  35.400  66.540  1.00  0.00           C
ATOM   3957  HA  TRP A 900      37.580  36.190  66.480  1.00  0.00           H
ATOM   3958  CB  TRP A 900      37.010  34.410  65.430  1.00  0.00           C
ATOM   3959  HB1 TRP A 900      36.800  34.720  64.390  1.00  0.00           H
ATOM   3960  HB2 TRP A 900      36.410  33.510  65.710  1.00  0.00           H
ATOM   3961  CG  TRP A 900      38.470  33.930  65.460  1.00  0.00           C
ATOM   3962  CD1 TRP A 900      38.860  32.710  65.890  1.00  0.00           C
ATOM   3963  HD1 TRP A 900      38.160  32.010  66.310  1.00  0.00           H
ATOM   3964  NE1 TRP A 900      40.240  32.530  65.740  1.00  0.00           N
ATOM   3965  HE1 TRP A 900      40.890  31.910  66.130  1.00  0.00           H
ATOM   3966  CE2 TRP A 900      40.780  33.660  65.130  1.00  0.00           C
ATOM   3967  CD2 TRP A 900      39.710  34.580  64.980  1.00  0.00           C
ATOM   3968  CE3 TRP A 900      39.960  35.810  64.350  1.00  0.00           C
ATOM   3969  HE3 TRP A 900      39.130  36.470  64.100  1.00  0.00           H
ATOM   3970  CZ3 TRP A 900      41.250  36.220  64.100  1.00  0.00           C
ATOM   3971  HZ3 TRP A 900      41.480  37.180  63.630  1.00  0.00           H
ATOM   3972  CZ2 TRP A 900      42.020  34.010  64.790  1.00  0.00           C
ATOM   3973  HZ2 TRP A 900      42.830  33.320  64.970  1.00  0.00           H
ATOM   3974  CH2 TRP A 900      42.320  35.300  64.310  1.00  0.00           C
ATOM   3975  HH2 TRP A 900      43.350  35.580  64.110  1.00  0.00           H
ATOM   3976  C   TRP A 900      35.550  36.060  66.420  1.00  0.00           C
ATOM   3977  O   TRP A 900      35.470  37.170  65.990  1.00  0.00           O
ATOM   3978  N   ILE A 901      34.420  35.420  66.790  1.00  0.00           N
ATOM   3979  HN  ILE A 901      34.500  34.530  67.240  1.00  0.00           H
ATOM   3980  CA  ILE A 901      33.000  35.970  66.560  1.00  0.00           C
ATOM   3981  HA  ILE A 901      32.950  36.210  65.510  1.00  0.00           H
ATOM   3982  CB  ILE A 901      31.890  34.920  66.550  1.00  0.00           C
ATOM   3983  HB  ILE A 901      31.730  34.640  67.610  1.00  0.00           H
ATOM   3984  CG2 ILE A 901      30.540  35.560  66.190  1.00  0.00           C
ATOM   3985 HG21 ILE A 901      29.800  34.750  66.360  1.00  0.00           H
ATOM   3986 HG22 ILE A 901      30.350  36.010  65.200  1.00  0.00           H
ATOM   3987 HG23 ILE A 901      30.290  36.290  67.000  1.00  0.00           H
ATOM   3988  CG1 ILE A 901      32.330  33.780  65.590  1.00  0.00           C
ATOM   3989 HG11 ILE A 901      33.430  33.590  65.650  1.00  0.00           H
ATOM   3990 HG12 ILE A 901      32.280  34.110  64.540  1.00  0.00           H
ATOM   3991  CD  ILE A 901      31.550  32.460  65.720  1.00  0.00           C
ATOM   3992  HD1 ILE A 901      30.460  32.590  65.590  1.00  0.00           H
ATOM   3993  HD2 ILE A 901      31.620  32.160  66.790  1.00  0.00           H
ATOM   3994  HD3 ILE A 901      31.970  31.610  65.160  1.00  0.00           H
ATOM   3995  C   ILE A 901      32.710  37.190  67.370  1.00  0.00           C
ATOM   3996  O   ILE A 901      32.500  37.160  68.590  1.00  0.00           O
ATOM   3997  N   ILE A 902      32.460  38.310  66.740  1.00  0.00           N
ATOM   3998  HN  ILE A 902      32.540  38.270  65.750  1.00  0.00           H
ATOM   3999  CA  ILE A 902      32.020  39.570  67.350  1.00  0.00           C
ATOM   4000  HA  ILE A 902      32.180  39.520  68.420  1.00  0.00           H
ATOM   4001  CB  ILE A 902      32.850  40.660  66.940  1.00  0.00           C
ATOM   4002  HB  ILE A 902      33.790  40.660  67.540  1.00  0.00           H
ATOM   4003  CG2 ILE A 902      33.190  40.470  65.440  1.00  0.00           C
ATOM   4004 HG21 ILE A 902      33.730  41.360  65.080  1.00  0.00           H
ATOM   4005 HG22 ILE A 902      32.290  40.350  64.810  1.00  0.00           H
ATOM   4006 HG23 ILE A 902      33.800  39.590  65.150  1.00  0.00           H
ATOM   4007  CG1 ILE A 902      32.400  42.100  67.320  1.00  0.00           C
ATOM   4008 HG11 ILE A 902      31.980  42.100  68.350  1.00  0.00           H
ATOM   4009 HG12 ILE A 902      31.600  42.320  66.590  1.00  0.00           H
ATOM   4010  CD  ILE A 902      33.390  43.230  67.120  1.00  0.00           C
ATOM   4011  HD1 ILE A 902      34.340  43.130  67.700  1.00  0.00           H
ATOM   4012  HD2 ILE A 902      32.820  44.080  67.580  1.00  0.00           H
ATOM   4013  HD3 ILE A 902      33.640  43.380  66.050  1.00  0.00           H
ATOM   4014  C   ILE A 902      30.500  39.850  67.110  1.00  0.00           C
ATOM   4015  O   ILE A 902      30.070  39.880  65.920  1.00  0.00           O
ATOM   4016  N   SER A 903      29.660  40.040  68.160  1.00  0.00           N
ATOM   4017  HN  SER A 903      30.050  39.990  69.070  1.00  0.00           H
ATOM   4018  CA  SER A 903      28.220  40.210  68.030  1.00  0.00           C
ATOM   4019  HA  SER A 903      27.930  39.220  67.740  1.00  0.00           H
ATOM   4020  CB  SER A 903      27.530  40.600  69.420  1.00  0.00           C
ATOM   4021  HB1 SER A 903      27.810  41.650  69.660  1.00  0.00           H
ATOM   4022  HB2 SER A 903      27.980  40.080  70.280  1.00  0.00           H
ATOM   4023  OG  SER A 903      26.120  40.360  69.350  1.00  0.00           O
ATOM   4024  HG1 SER A 903      25.990  39.410  69.280  1.00  0.00           H
ATOM   4025  C   SER A 903      27.780  41.180  66.960  1.00  0.00           C
ATOM   4026  O   SER A 903      28.230  42.350  67.240  1.00  0.00           O
ATOM   4027  N   PRO A 904      27.220  40.770  65.820  1.00  0.00           N
ATOM   4028  CD  PRO A 904      27.080  39.360  65.370  1.00  0.00           C
ATOM   4029  HD1 PRO A 904      26.140  38.890  65.720  1.00  0.00           H
ATOM   4030  HD2 PRO A 904      28.020  38.820  65.650  1.00  0.00           H
ATOM   4031  CA  PRO A 904      27.020  41.780  64.760  1.00  0.00           C
ATOM   4032  HA  PRO A 904      28.030  42.070  64.520  1.00  0.00           H
ATOM   4033  CB  PRO A 904      26.410  40.890  63.640  1.00  0.00           C
ATOM   4034  HB1 PRO A 904      26.660  41.520  62.760  1.00  0.00           H
ATOM   4035  HB2 PRO A 904      25.310  40.790  63.790  1.00  0.00           H
ATOM   4036  CG  PRO A 904      26.940  39.440  63.880  1.00  0.00           C
ATOM   4037  HG1 PRO A 904      26.280  38.670  63.430  1.00  0.00           H
ATOM   4038  HG2 PRO A 904      27.890  39.420  63.310  1.00  0.00           H
ATOM   4039  C   PRO A 904      26.140  42.950  65.190  1.00  0.00           C
ATOM   4040  O   PRO A 904      24.970  42.730  65.600  1.00  0.00           O
ATOM   4041  N   LEU A 905      26.670  44.220  65.160  1.00  0.00           N
ATOM   4042  HN  LEU A 905      27.630  44.270  64.910  1.00  0.00           H
ATOM   4043  CA  LEU A 905      25.950  45.490  65.390  1.00  0.00           C
ATOM   4044  HA  LEU A 905      26.600  46.130  64.820  1.00  0.00           H
ATOM   4045  CB  LEU A 905      24.540  45.490  64.770  1.00  0.00           C
ATOM   4046  HB1 LEU A 905      24.130  46.520  64.860  1.00  0.00           H
ATOM   4047  HB2 LEU A 905      23.930  44.670  65.190  1.00  0.00           H
ATOM   4048  CG  LEU A 905      24.460  45.250  63.240  1.00  0.00           C
ATOM   4049  HG  LEU A 905      25.130  44.440  62.880  1.00  0.00           H
ATOM   4050  CD1 LEU A 905      23.010  44.850  62.950  1.00  0.00           C
ATOM   4051 HD11 LEU A 905      22.690  45.010  61.890  1.00  0.00           H
ATOM   4052 HD12 LEU A 905      22.310  45.450  63.560  1.00  0.00           H
ATOM   4053 HD13 LEU A 905      22.950  43.790  63.270  1.00  0.00           H
ATOM   4054  CD2 LEU A 905      24.870  46.430  62.380  1.00  0.00           C
ATOM   4055 HD21 LEU A 905      25.940  46.680  62.470  1.00  0.00           H
ATOM   4056 HD22 LEU A 905      24.360  47.380  62.680  1.00  0.00           H
ATOM   4057 HD23 LEU A 905      24.690  46.250  61.290  1.00  0.00           H
ATOM   4058  C   LEU A 905      26.100  45.980  66.850  1.00  0.00           C
ATOM   4059  O   LEU A 905      25.410  46.960  67.170  1.00  0.00           O
ATOM   4060  N   GLY A 906      26.870  45.220  67.700  1.00  0.00           N
ATOM   4061  HN  GLY A 906      27.280  44.460  67.200  1.00  0.00           H
ATOM   4062  CA  GLY A 906      27.150  45.390  69.150  1.00  0.00           C
ATOM   4063  HA1 GLY A 906      27.910  46.160  69.220  1.00  0.00           H
ATOM   4064  HA2 GLY A 906      27.420  44.460  69.600  1.00  0.00           H
ATOM   4065  C   GLY A 906      26.070  45.760  70.170  1.00  0.00           C
ATOM   4066  O   GLY A 906      24.880  45.470  69.920  1.00  0.00           O
ATOM   4067  N   ASP A 907      26.450  46.460  71.270  1.00  0.00           N
ATOM   4068  HN  ASP A 907      27.440  46.460  71.320  1.00  0.00           H
ATOM   4069  CA  ASP A 907      25.590  47.050  72.240  1.00  0.00           C
ATOM   4070  HA  ASP A 907      24.640  46.550  72.260  1.00  0.00           H
ATOM   4071  CB  ASP A 907      26.200  47.090  73.680  1.00  0.00           C
ATOM   4072  HB1 ASP A 907      25.510  47.720  74.270  1.00  0.00           H
ATOM   4073  HB2 ASP A 907      27.240  47.450  73.610  1.00  0.00           H
ATOM   4074  CG  ASP A 907      26.180  45.670  74.290  1.00  0.00           C
ATOM   4075  OD1 ASP A 907      25.410  44.790  73.760  1.00  0.00           O
ATOM   4076  OD2 ASP A 907      26.950  45.410  75.240  1.00  0.00           O
ATOM   4077  C   ASP A 907      25.300  48.480  71.830  1.00  0.00           C
ATOM   4078  O   ASP A 907      24.670  49.250  72.580  1.00  0.00           O
ATOM   4079  N   ASN A 908      25.660  48.880  70.600  1.00  0.00           N
ATOM   4080  HN  ASN A 908      26.130  48.260  69.980  1.00  0.00           H
ATOM   4081  CA  ASN A 908      25.460  50.180  70.130  1.00  0.00           C
ATOM   4082  HA  ASN A 908      26.090  50.730  70.810  1.00  0.00           H
ATOM   4083  CB  ASN A 908      26.120  50.230  68.740  1.00  0.00           C
ATOM   4084  HB1 ASN A 908      26.010  51.270  68.350  1.00  0.00           H
ATOM   4085  HB2 ASN A 908      25.530  49.590  68.040  1.00  0.00           H
ATOM   4086  CG  ASN A 908      27.670  49.850  68.660  1.00  0.00           C
ATOM   4087  OD1 ASN A 908      28.480  50.590  69.200  1.00  0.00           O
ATOM   4088  ND2 ASN A 908      27.870  48.750  67.970  1.00  0.00           N
ATOM   4089 HD21 ASN A 908      28.810  48.460  67.790  1.00  0.00           H
ATOM   4090 HD22 ASN A 908      27.140  48.380  67.400  1.00  0.00           H
ATOM   4091  C   ASN A 908      23.940  50.680  70.020  1.00  0.00           C
ATOM   4092  O   ASN A 908      23.180  49.940  69.370  1.00  0.00           O
ATOM   4093  N   PRO A 909      23.510  51.810  70.520  1.00  0.00           N
ATOM   4094  CD  PRO A 909      24.320  52.530  71.470  1.00  0.00           C
ATOM   4095  HD1 PRO A 909      25.210  52.980  70.980  1.00  0.00           H
ATOM   4096  HD2 PRO A 909      24.720  51.820  72.230  1.00  0.00           H
ATOM   4097  CA  PRO A 909      22.300  52.450  70.250  1.00  0.00           C
ATOM   4098  HA  PRO A 909      21.510  51.830  70.650  1.00  0.00           H
ATOM   4099  CB  PRO A 909      22.510  53.790  70.910  1.00  0.00           C
ATOM   4100  HB1 PRO A 909      21.460  54.060  71.150  1.00  0.00           H
ATOM   4101  HB2 PRO A 909      22.910  54.580  70.250  1.00  0.00           H
ATOM   4102  CG  PRO A 909      23.380  53.550  72.120  1.00  0.00           C
ATOM   4103  HG1 PRO A 909      23.920  54.480  72.430  1.00  0.00           H
ATOM   4104  HG2 PRO A 909      22.910  53.070  73.000  1.00  0.00           H
ATOM   4105  C   PRO A 909      21.860  52.670  68.880  1.00  0.00           C
ATOM   4106  O   PRO A 909      22.620  52.770  67.960  1.00  0.00           O
ATOM   4107  N   TRP A 910      20.520  52.880  68.750  1.00  0.00           N
ATOM   4108  HN  TRP A 910      19.950  52.780  69.560  1.00  0.00           H
ATOM   4109  CA  TRP A 910      19.860  53.030  67.440  1.00  0.00           C
ATOM   4110  HA  TRP A 910      20.170  52.200  66.830  1.00  0.00           H
ATOM   4111  CB  TRP A 910      18.290  52.900  67.490  1.00  0.00           C
ATOM   4112  HB1 TRP A 910      18.010  53.600  68.300  1.00  0.00           H
ATOM   4113  HB2 TRP A 910      18.120  51.820  67.650  1.00  0.00           H
ATOM   4114  CG  TRP A 910      17.530  53.300  66.190  1.00  0.00           C
ATOM   4115  CD1 TRP A 910      17.220  52.490  65.140  1.00  0.00           C
ATOM   4116  HD1 TRP A 910      17.490  51.440  65.070  1.00  0.00           H
ATOM   4117  NE1 TRP A 910      16.530  53.130  64.190  1.00  0.00           N
ATOM   4118  HE1 TRP A 910      16.330  52.900  63.260  1.00  0.00           H
ATOM   4119  CE2 TRP A 910      16.360  54.420  64.600  1.00  0.00           C
ATOM   4120  CD2 TRP A 910      17.020  54.580  65.860  1.00  0.00           C
ATOM   4121  CE3 TRP A 910      17.040  55.830  66.480  1.00  0.00           C
ATOM   4122  HE3 TRP A 910      17.540  56.020  67.410  1.00  0.00           H
ATOM   4123  CZ3 TRP A 910      16.430  56.890  65.810  1.00  0.00           C
ATOM   4124  HZ3 TRP A 910      16.520  57.860  66.270  1.00  0.00           H
ATOM   4125  CZ2 TRP A 910      15.590  55.430  64.080  1.00  0.00           C
ATOM   4126  HZ2 TRP A 910      14.980  55.250  63.210  1.00  0.00           H
ATOM   4127  CH2 TRP A 910      15.680  56.720  64.670  1.00  0.00           C
ATOM   4128  HH2 TRP A 910      15.080  57.510  64.240  1.00  0.00           H
ATOM   4129  C   TRP A 910      20.350  54.230  66.630  1.00  0.00           C
ATOM   4130  O   TRP A 910      20.590  54.200  65.450  1.00  0.00           O
ATOM   4131  N   TRP A 911      20.400  55.380  67.310  1.00  0.00           N
ATOM   4132  HN  TRP A 911      19.940  55.390  68.200  1.00  0.00           H
ATOM   4133  CA  TRP A 911      20.950  56.650  66.840  1.00  0.00           C
ATOM   4134  HA  TRP A 911      20.490  57.110  65.990  1.00  0.00           H
ATOM   4135  CB  TRP A 911      20.770  57.780  67.950  1.00  0.00           C
ATOM   4136  HB1 TRP A 911      21.180  57.300  68.870  1.00  0.00           H
ATOM   4137  HB2 TRP A 911      19.670  57.960  68.080  1.00  0.00           H
ATOM   4138  CG  TRP A 911      21.270  59.180  67.590  1.00  0.00           C
ATOM   4139  CD1 TRP A 911      22.170  59.750  68.490  1.00  0.00           C
ATOM   4140  HD1 TRP A 911      22.500  59.250  69.390  1.00  0.00           H
ATOM   4141  NE1 TRP A 911      22.520  60.990  68.000  1.00  0.00           N
ATOM   4142  HE1 TRP A 911      23.070  61.700  68.410  1.00  0.00           H
ATOM   4143  CE2 TRP A 911      21.890  61.220  66.800  1.00  0.00           C
ATOM   4144  CD2 TRP A 911      21.040  60.160  66.530  1.00  0.00           C
ATOM   4145  CE3 TRP A 911      20.300  60.100  65.370  1.00  0.00           C
ATOM   4146  HE3 TRP A 911      19.670  59.240  65.180  1.00  0.00           H
ATOM   4147  CZ3 TRP A 911      20.390  61.230  64.560  1.00  0.00           C
ATOM   4148  HZ3 TRP A 911      19.860  61.140  63.640  1.00  0.00           H
ATOM   4149  CZ2 TRP A 911      22.050  62.290  65.940  1.00  0.00           C
ATOM   4150  HZ2 TRP A 911      22.610  63.150  66.270  1.00  0.00           H
ATOM   4151  CH2 TRP A 911      21.270  62.270  64.820  1.00  0.00           C
ATOM   4152  HH2 TRP A 911      21.440  63.100  64.150  1.00  0.00           H
ATOM   4153  C   TRP A 911      22.370  56.560  66.420  1.00  0.00           C
ATOM   4154  O   TRP A 911      22.770  57.150  65.390  1.00  0.00           O
ATOM   4155  N   THR A 912      23.280  55.850  67.260  1.00  0.00           N
ATOM   4156  HN  THR A 912      23.010  55.360  68.090  1.00  0.00           H
ATOM   4157  CA  THR A 912      24.680  55.620  66.930  1.00  0.00           C
ATOM   4158  HA  THR A 912      25.210  56.540  66.720  1.00  0.00           H
ATOM   4159  CB  THR A 912      25.400  54.800  67.950  1.00  0.00           C
ATOM   4160  HB  THR A 912      24.880  53.820  68.050  1.00  0.00           H
ATOM   4161  OG1 THR A 912      25.540  55.380  69.210  1.00  0.00           O
ATOM   4162  HG1 THR A 912      25.460  56.340  69.170  1.00  0.00           H
ATOM   4163  CG2 THR A 912      26.900  54.510  67.580  1.00  0.00           C
ATOM   4164 HG21 THR A 912      27.500  55.450  67.540  1.00  0.00           H
ATOM   4165 HG22 THR A 912      26.990  53.960  66.610  1.00  0.00           H
ATOM   4166 HG23 THR A 912      27.260  53.840  68.380  1.00  0.00           H
ATOM   4167  C   THR A 912      24.620  54.890  65.550  1.00  0.00           C
ATOM   4168  O   THR A 912      25.350  55.340  64.660  1.00  0.00           O
ATOM   4169  N   LEU A 913      23.760  53.900  65.380  1.00  0.00           N
ATOM   4170  HN  LEU A 913      23.100  53.560  66.060  1.00  0.00           H
ATOM   4171  CA  LEU A 913      23.670  53.040  64.160  1.00  0.00           C
ATOM   4172  HA  LEU A 913      24.660  52.820  63.800  1.00  0.00           H
ATOM   4173  CB  LEU A 913      23.040  51.640  64.520  1.00  0.00           C
ATOM   4174  HB1 LEU A 913      22.680  51.120  63.600  1.00  0.00           H
ATOM   4175  HB2 LEU A 913      22.090  51.840  65.040  1.00  0.00           H
ATOM   4176  CG  LEU A 913      23.940  50.730  65.340  1.00  0.00           C
ATOM   4177  HG  LEU A 913      24.330  51.350  66.180  1.00  0.00           H
ATOM   4178  CD1 LEU A 913      23.100  49.490  65.790  1.00  0.00           C
ATOM   4179 HD11 LEU A 913      22.650  49.010  64.900  1.00  0.00           H
ATOM   4180 HD12 LEU A 913      22.370  49.860  66.530  1.00  0.00           H
ATOM   4181 HD13 LEU A 913      23.760  48.710  66.250  1.00  0.00           H
ATOM   4182  CD2 LEU A 913      25.080  50.180  64.490  1.00  0.00           C
ATOM   4183 HD21 LEU A 913      25.630  51.070  64.110  1.00  0.00           H
ATOM   4184 HD22 LEU A 913      24.750  49.470  63.690  1.00  0.00           H
ATOM   4185 HD23 LEU A 913      25.790  49.620  65.130  1.00  0.00           H
ATOM   4186  C   LEU A 913      22.970  53.640  62.960  1.00  0.00           C
ATOM   4187  O   LEU A 913      23.180  53.180  61.820  1.00  0.00           O
ATOM   4188  N   LEU A 914      22.190  54.700  63.130  1.00  0.00           N
ATOM   4189  HN  LEU A 914      21.790  54.910  64.020  1.00  0.00           H
ATOM   4190  CA  LEU A 914      21.620  55.450  61.990  1.00  0.00           C
ATOM   4191  HA  LEU A 914      21.290  54.720  61.280  1.00  0.00           H
ATOM   4192  CB  LEU A 914      20.410  56.240  62.550  1.00  0.00           C
ATOM   4193  HB1 LEU A 914      20.640  56.820  63.470  1.00  0.00           H
ATOM   4194  HB2 LEU A 914      19.800  55.400  62.930  1.00  0.00           H
ATOM   4195  CG  LEU A 914      19.610  57.100  61.550  1.00  0.00           C
ATOM   4196  HG  LEU A 914      20.340  57.800  61.110  1.00  0.00           H
ATOM   4197  CD1 LEU A 914      18.870  56.210  60.520  1.00  0.00           C
ATOM   4198 HD11 LEU A 914      18.310  56.850  59.790  1.00  0.00           H
ATOM   4199 HD12 LEU A 914      18.190  55.520  61.040  1.00  0.00           H
ATOM   4200 HD13 LEU A 914      19.640  55.680  59.910  1.00  0.00           H
ATOM   4201  CD2 LEU A 914      18.560  57.940  62.340  1.00  0.00           C
ATOM   4202 HD21 LEU A 914      19.070  58.820  62.770  1.00  0.00           H
ATOM   4203 HD22 LEU A 914      18.060  57.450  63.200  1.00  0.00           H
ATOM   4204 HD23 LEU A 914      17.780  58.270  61.630  1.00  0.00           H
ATOM   4205  C   LEU A 914      22.580  56.320  61.230  1.00  0.00           C
ATOM   4206  O   LEU A 914      22.610  56.360  60.020  1.00  0.00           O
ATOM   4207  N   ILE A 915      23.450  57.060  61.910  1.00  0.00           N
ATOM   4208  HN  ILE A 915      23.310  57.090  62.890  1.00  0.00           H
ATOM   4209  CA  ILE A 915      24.340  58.040  61.450  1.00  0.00           C
ATOM   4210  HA  ILE A 915      23.940  58.530  60.580  1.00  0.00           H
ATOM   4211  CB  ILE A 915      24.700  59.100  62.530  1.00  0.00           C
ATOM   4212  HB  ILE A 915      25.180  58.470  63.320  1.00  0.00           H
ATOM   4213  CG2 ILE A 915      25.850  60.010  62.010  1.00  0.00           C
ATOM   4214 HG21 ILE A 915      26.830  59.490  61.900  1.00  0.00           H
ATOM   4215 HG22 ILE A 915      26.070  60.870  62.680  1.00  0.00           H
ATOM   4216 HG23 ILE A 915      25.530  60.520  61.080  1.00  0.00           H
ATOM   4217  CG1 ILE A 915      23.570  59.870  63.150  1.00  0.00           C
ATOM   4218 HG11 ILE A 915      23.960  60.310  64.090  1.00  0.00           H
ATOM   4219 HG12 ILE A 915      22.780  59.170  63.490  1.00  0.00           H
ATOM   4220  CD  ILE A 915      23.030  61.020  62.220  1.00  0.00           C
ATOM   4221  HD1 ILE A 915      22.670  61.850  62.860  1.00  0.00           H
ATOM   4222  HD2 ILE A 915      22.210  60.580  61.610  1.00  0.00           H
ATOM   4223  HD3 ILE A 915      23.830  61.450  61.580  1.00  0.00           H
ATOM   4224  C   ILE A 915      25.560  57.340  60.970  1.00  0.00           C
ATOM   4225  O   ILE A 915      26.220  57.700  59.940  1.00  0.00           O
ATOM   4226  N   ALA A 916      25.860  56.180  61.500  1.00  0.00           N
ATOM   4227  HN  ALA A 916      25.360  55.890  62.320  1.00  0.00           H
ATOM   4228  CA  ALA A 916      26.860  55.320  60.980  1.00  0.00           C
ATOM   4229  HA  ALA A 916      27.870  55.690  61.050  1.00  0.00           H
ATOM   4230  CB  ALA A 916      26.840  54.200  61.930  1.00  0.00           C
ATOM   4231  HB1 ALA A 916      25.830  53.770  62.090  1.00  0.00           H
ATOM   4232  HB2 ALA A 916      27.250  54.630  62.870  1.00  0.00           H
ATOM   4233  HB3 ALA A 916      27.420  53.310  61.610  1.00  0.00           H
ATOM   4234  C   ALA A 916      26.730  54.730  59.540  1.00  0.00           C
ATOM   4235  O   ALA A 916      27.670  54.080  59.110  1.00  0.00           O
ATOM   4236  N   ALA A 917      25.670  55.090  58.790  1.00  0.00           N
ATOM   4237  HN  ALA A 917      24.930  55.590  59.240  1.00  0.00           H
ATOM   4238  CA  ALA A 917      25.480  55.020  57.380  1.00  0.00           C
ATOM   4239  HA  ALA A 917      25.740  54.010  57.090  1.00  0.00           H
ATOM   4240  CB  ALA A 917      23.950  55.330  57.110  1.00  0.00           C
ATOM   4241  HB1 ALA A 917      23.730  55.040  56.050  1.00  0.00           H
ATOM   4242  HB2 ALA A 917      23.810  56.400  57.360  1.00  0.00           H
ATOM   4243  HB3 ALA A 917      23.320  54.650  57.710  1.00  0.00           H
ATOM   4244  C   ALA A 917      26.420  55.950  56.600  1.00  0.00           C
ATOM   4245  O   ALA A 917      27.020  55.520  55.580  1.00  0.00           O
ATOM   4246  N   ILE A 918      26.580  57.230  57.040  1.00  0.00           N
ATOM   4247  HN  ILE A 918      26.230  57.590  57.890  1.00  0.00           H
ATOM   4248  CA  ILE A 918      27.400  58.180  56.310  1.00  0.00           C
ATOM   4249  HA  ILE A 918      27.060  58.170  55.290  1.00  0.00           H
ATOM   4250  CB  ILE A 918      27.170  59.550  56.900  1.00  0.00           C
ATOM   4251  HB  ILE A 918      27.510  59.540  57.960  1.00  0.00           H
ATOM   4252  CG2 ILE A 918      28.130  60.540  56.120  1.00  0.00           C
ATOM   4253 HG21 ILE A 918      27.830  61.610  56.070  1.00  0.00           H
ATOM   4254 HG22 ILE A 918      28.160  60.220  55.060  1.00  0.00           H
ATOM   4255 HG23 ILE A 918      29.170  60.400  56.490  1.00  0.00           H
ATOM   4256  CG1 ILE A 918      25.720  60.060  56.910  1.00  0.00           C
ATOM   4257 HG11 ILE A 918      25.850  61.150  57.110  1.00  0.00           H
ATOM   4258 HG12 ILE A 918      25.120  59.620  57.740  1.00  0.00           H
ATOM   4259  CD  ILE A 918      24.880  59.830  55.650  1.00  0.00           C
ATOM   4260  HD1 ILE A 918      24.820  58.730  55.510  1.00  0.00           H
ATOM   4261  HD2 ILE A 918      25.320  60.320  54.760  1.00  0.00           H
ATOM   4262  HD3 ILE A 918      23.820  60.070  55.820  1.00  0.00           H
ATOM   4263  C   ILE A 918      28.920  57.760  56.210  1.00  0.00           C
ATOM   4264  O   ILE A 918      29.440  57.790  55.070  1.00  0.00           O
ATOM   4265  N   PRO A 919      29.750  57.270  57.190  1.00  0.00           N
ATOM   4266  CD  PRO A 919      29.410  57.400  58.600  1.00  0.00           C
ATOM   4267  HD1 PRO A 919      28.380  57.060  58.860  1.00  0.00           H
ATOM   4268  HD2 PRO A 919      29.560  58.430  59.020  1.00  0.00           H
ATOM   4269  CA  PRO A 919      31.190  56.950  56.990  1.00  0.00           C
ATOM   4270  HA  PRO A 919      31.530  57.790  56.400  1.00  0.00           H
ATOM   4271  CB  PRO A 919      31.670  56.650  58.400  1.00  0.00           C
ATOM   4272  HB1 PRO A 919      32.180  57.560  58.790  1.00  0.00           H
ATOM   4273  HB2 PRO A 919      32.400  55.820  58.490  1.00  0.00           H
ATOM   4274  CG  PRO A 919      30.390  56.460  59.240  1.00  0.00           C
ATOM   4275  HG1 PRO A 919      30.050  55.400  59.200  1.00  0.00           H
ATOM   4276  HG2 PRO A 919      30.490  56.790  60.290  1.00  0.00           H
ATOM   4277  C   PRO A 919      31.240  55.630  56.090  1.00  0.00           C
ATOM   4278  O   PRO A 919      32.310  55.380  55.510  1.00  0.00           O
ATOM   4279  N   ALA A 920      30.100  54.880  56.100  1.00  0.00           N
ATOM   4280  HN  ALA A 920      29.360  55.170  56.700  1.00  0.00           H
ATOM   4281  CA  ALA A 920      29.980  53.610  55.320  1.00  0.00           C
ATOM   4282  HA  ALA A 920      30.780  52.920  55.510  1.00  0.00           H
ATOM   4283  CB  ALA A 920      28.730  52.820  55.950  1.00  0.00           C
ATOM   4284  HB1 ALA A 920      28.640  51.750  55.650  1.00  0.00           H
ATOM   4285  HB2 ALA A 920      27.850  53.440  55.660  1.00  0.00           H
ATOM   4286  HB3 ALA A 920      28.750  52.990  57.040  1.00  0.00           H
ATOM   4287  C   ALA A 920      29.850  53.780  53.830  1.00  0.00           C
ATOM   4288  O   ALA A 920      30.390  53.030  53.030  1.00  0.00           O
ATOM   4289  N   LEU A 921      29.170  54.930  53.390  1.00  0.00           N
ATOM   4290  HN  LEU A 921      28.760  55.490  54.110  1.00  0.00           H
ATOM   4291  CA  LEU A 921      29.290  55.530  52.080  1.00  0.00           C
ATOM   4292  HA  LEU A 921      28.970  54.750  51.420  1.00  0.00           H
ATOM   4293  CB  LEU A 921      28.370  56.830  51.920  1.00  0.00           C
ATOM   4294  HB1 LEU A 921      28.540  57.290  50.920  1.00  0.00           H
ATOM   4295  HB2 LEU A 921      28.790  57.590  52.620  1.00  0.00           H
ATOM   4296  CG  LEU A 921      26.870  56.770  52.130  1.00  0.00           C
ATOM   4297  HG  LEU A 921      26.570  56.360  53.110  1.00  0.00           H
ATOM   4298  CD1 LEU A 921      26.270  58.210  52.120  1.00  0.00           C
ATOM   4299 HD11 LEU A 921      26.470  58.680  51.140  1.00  0.00           H
ATOM   4300 HD12 LEU A 921      26.810  58.770  52.920  1.00  0.00           H
ATOM   4301 HD13 LEU A 921      25.190  58.190  52.340  1.00  0.00           H
ATOM   4302  CD2 LEU A 921      26.290  55.780  51.100  1.00  0.00           C
ATOM   4303 HD21 LEU A 921      25.200  55.620  51.140  1.00  0.00           H
ATOM   4304 HD22 LEU A 921      26.770  54.780  51.210  1.00  0.00           H
ATOM   4305 HD23 LEU A 921      26.390  56.100  50.030  1.00  0.00           H
ATOM   4306  C   LEU A 921      30.770  55.820  51.750  1.00  0.00           C
ATOM   4307  O   LEU A 921      31.150  55.540  50.620  1.00  0.00           O
ATOM   4308  N   LEU A 922      31.500  56.420  52.720  1.00  0.00           N
ATOM   4309  HN  LEU A 922      31.000  56.640  53.550  1.00  0.00           H
ATOM   4310  CA  LEU A 922      32.840  56.870  52.430  1.00  0.00           C
ATOM   4311  HA  LEU A 922      32.780  57.330  51.450  1.00  0.00           H
ATOM   4312  CB  LEU A 922      33.350  57.880  53.460  1.00  0.00           C
ATOM   4313  HB1 LEU A 922      34.450  57.970  53.390  1.00  0.00           H
ATOM   4314  HB2 LEU A 922      33.250  57.430  54.470  1.00  0.00           H
ATOM   4315  CG  LEU A 922      32.680  59.280  53.490  1.00  0.00           C
ATOM   4316  HG  LEU A 922      31.590  59.120  53.610  1.00  0.00           H
ATOM   4317  CD1 LEU A 922      33.200  59.970  54.730  1.00  0.00           C
ATOM   4318 HD11 LEU A 922      32.740  59.410  55.570  1.00  0.00           H
ATOM   4319 HD12 LEU A 922      32.840  61.020  54.730  1.00  0.00           H
ATOM   4320 HD13 LEU A 922      34.300  60.070  54.880  1.00  0.00           H
ATOM   4321  CD2 LEU A 922      32.940  60.030  52.220  1.00  0.00           C
ATOM   4322 HD21 LEU A 922      32.560  59.370  51.410  1.00  0.00           H
ATOM   4323 HD22 LEU A 922      34.010  60.290  52.080  1.00  0.00           H
ATOM   4324 HD23 LEU A 922      32.400  60.990  52.170  1.00  0.00           H
ATOM   4325  C   LEU A 922      33.850  55.730  52.220  1.00  0.00           C
ATOM   4326  O   LEU A 922      34.830  55.870  51.550  1.00  0.00           O
ATOM   4327  N   CYS A 923      33.600  54.500  52.840  1.00  0.00           N
ATOM   4328  HN  CYS A 923      32.760  54.460  53.380  1.00  0.00           H
ATOM   4329  CA  CYS A 923      34.440  53.330  52.600  1.00  0.00           C
ATOM   4330  HA  CYS A 923      35.460  53.670  52.530  1.00  0.00           H
ATOM   4331  CB  CYS A 923      34.250  52.530  53.920  1.00  0.00           C
ATOM   4332  HB1 CYS A 923      33.160  52.420  54.060  1.00  0.00           H
ATOM   4333  HB2 CYS A 923      34.540  53.210  54.760  1.00  0.00           H
ATOM   4334  SG  CYS A 923      35.150  51.030  54.130  1.00  0.00           S
ATOM   4335  HG1 CYS A 923      36.140  51.570  54.810  1.00  0.00           H
ATOM   4336  C   CYS A 923      33.980  52.540  51.460  1.00  0.00           C
ATOM   4337  O   CYS A 923      34.750  51.790  50.900  1.00  0.00           O
ATOM   4338  N   THR A 924      32.700  52.870  50.950  1.00  0.00           N
ATOM   4339  HN  THR A 924      32.300  53.650  51.430  1.00  0.00           H
ATOM   4340  CA  THR A 924      32.070  52.200  49.820  1.00  0.00           C
ATOM   4341  HA  THR A 924      32.210  51.140  49.950  1.00  0.00           H
ATOM   4342  CB  THR A 924      30.600  52.470  49.600  1.00  0.00           C
ATOM   4343  HB  THR A 924      30.230  53.500  49.390  1.00  0.00           H
ATOM   4344  OG1 THR A 924      29.900  52.010  50.750  1.00  0.00           O
ATOM   4345  HG1 THR A 924      30.350  52.280  51.550  1.00  0.00           H
ATOM   4346  CG2 THR A 924      29.990  51.630  48.420  1.00  0.00           C
ATOM   4347 HG21 THR A 924      30.350  50.570  48.400  1.00  0.00           H
ATOM   4348 HG22 THR A 924      30.220  52.030  47.420  1.00  0.00           H
ATOM   4349 HG23 THR A 924      28.880  51.710  48.530  1.00  0.00           H
ATOM   4350  C   THR A 924      32.810  52.700  48.590  1.00  0.00           C
ATOM   4351  O   THR A 924      33.070  51.920  47.640  1.00  0.00           O
ATOM   4352  N   ILE A 925      33.090  54.000  48.550  1.00  0.00           N
ATOM   4353  HN  ILE A 925      32.750  54.650  49.230  1.00  0.00           H
ATOM   4354  CA  ILE A 925      33.940  54.550  47.550  1.00  0.00           C
ATOM   4355  HA  ILE A 925      33.430  54.450  46.600  1.00  0.00           H
ATOM   4356  CB  ILE A 925      34.070  56.070  47.710  1.00  0.00           C
ATOM   4357  HB  ILE A 925      34.320  56.280  48.770  1.00  0.00           H
ATOM   4358  CG2 ILE A 925      35.170  56.750  46.830  1.00  0.00           C
ATOM   4359 HG21 ILE A 925      34.780  56.640  45.800  1.00  0.00           H
ATOM   4360 HG22 ILE A 925      36.160  56.240  46.890  1.00  0.00           H
ATOM   4361 HG23 ILE A 925      35.190  57.830  47.110  1.00  0.00           H
ATOM   4362  CG1 ILE A 925      32.630  56.630  47.370  1.00  0.00           C
ATOM   4363 HG11 ILE A 925      31.850  56.110  47.980  1.00  0.00           H
ATOM   4364 HG12 ILE A 925      32.270  56.340  46.360  1.00  0.00           H
ATOM   4365  CD  ILE A 925      32.380  58.080  47.700  1.00  0.00           C
ATOM   4366  HD1 ILE A 925      31.290  58.240  47.540  1.00  0.00           H
ATOM   4367  HD2 ILE A 925      33.040  58.770  47.130  1.00  0.00           H
ATOM   4368  HD3 ILE A 925      32.490  58.300  48.780  1.00  0.00           H
ATOM   4369  C   ILE A 925      35.380  53.940  47.500  1.00  0.00           C
ATOM   4370  O   ILE A 925      35.880  53.500  46.450  1.00  0.00           O
ATOM   4371  N   LEU A 926      35.980  53.800  48.690  1.00  0.00           N
ATOM   4372  HN  LEU A 926      35.600  54.180  49.540  1.00  0.00           H
ATOM   4373  CA  LEU A 926      37.370  53.330  48.860  1.00  0.00           C
ATOM   4374  HA  LEU A 926      37.990  53.870  48.160  1.00  0.00           H
ATOM   4375  CB  LEU A 926      38.140  53.440  50.210  1.00  0.00           C
ATOM   4376  HB1 LEU A 926      39.190  53.060  50.220  1.00  0.00           H
ATOM   4377  HB2 LEU A 926      37.680  52.830  51.010  1.00  0.00           H
ATOM   4378  CG  LEU A 926      38.330  54.890  50.620  1.00  0.00           C
ATOM   4379  HG  LEU A 926      37.320  55.310  50.810  1.00  0.00           H
ATOM   4380  CD1 LEU A 926      39.000  55.070  52.040  1.00  0.00           C
ATOM   4381 HD11 LEU A 926      38.790  56.030  52.540  1.00  0.00           H
ATOM   4382 HD12 LEU A 926      40.090  55.000  51.890  1.00  0.00           H
ATOM   4383 HD13 LEU A 926      38.730  54.270  52.770  1.00  0.00           H
ATOM   4384  CD2 LEU A 926      38.950  55.850  49.530  1.00  0.00           C
ATOM   4385 HD21 LEU A 926      39.870  55.360  49.140  1.00  0.00           H
ATOM   4386 HD22 LEU A 926      39.140  56.850  49.940  1.00  0.00           H
ATOM   4387 HD23 LEU A 926      38.160  55.960  48.760  1.00  0.00           H
ATOM   4388  C   LEU A 926      37.480  51.900  48.320  1.00  0.00           C
ATOM   4389  O   LEU A 926      38.440  51.590  47.610  1.00  0.00           O
ATOM   4390  N   ILE A 927      36.480  51.090  48.640  1.00  0.00           N
ATOM   4391  HN  ILE A 927      35.720  51.330  49.250  1.00  0.00           H
ATOM   4392  CA  ILE A 927      36.370  49.640  48.230  1.00  0.00           C
ATOM   4393  HA  ILE A 927      37.380  49.260  48.370  1.00  0.00           H
ATOM   4394  CB  ILE A 927      35.200  48.940  49.000  1.00  0.00           C
ATOM   4395  HB  ILE A 927      34.320  49.610  49.090  1.00  0.00           H
ATOM   4396  CG2 ILE A 927      34.660  47.580  48.380  1.00  0.00           C
ATOM   4397 HG21 ILE A 927      35.490  46.830  48.390  1.00  0.00           H
ATOM   4398 HG22 ILE A 927      34.260  47.720  47.360  1.00  0.00           H
ATOM   4399 HG23 ILE A 927      33.820  47.130  48.970  1.00  0.00           H
ATOM   4400  CG1 ILE A 927      35.600  48.690  50.490  1.00  0.00           C
ATOM   4401 HG11 ILE A 927      34.830  47.990  50.890  1.00  0.00           H
ATOM   4402 HG12 ILE A 927      35.450  49.670  50.990  1.00  0.00           H
ATOM   4403  CD  ILE A 927      37.010  48.220  50.790  1.00  0.00           C
ATOM   4404  HD1 ILE A 927      37.160  47.930  51.850  1.00  0.00           H
ATOM   4405  HD2 ILE A 927      37.770  49.000  50.590  1.00  0.00           H
ATOM   4406  HD3 ILE A 927      37.350  47.300  50.260  1.00  0.00           H
ATOM   4407  C   ILE A 927      36.120  49.600  46.770  1.00  0.00           C
ATOM   4408  O   ILE A 927      36.770  48.830  46.050  1.00  0.00           O
ATOM   4409  N   PHE A 928      35.260  50.470  46.260  1.00  0.00           N
ATOM   4410  HN  PHE A 928      34.750  51.060  46.880  1.00  0.00           H
ATOM   4411  CA  PHE A 928      35.050  50.520  44.850  1.00  0.00           C
ATOM   4412  HA  PHE A 928      34.910  49.500  44.530  1.00  0.00           H
ATOM   4413  CB  PHE A 928      33.880  51.490  44.610  1.00  0.00           C
ATOM   4414  HB1 PHE A 928      34.150  52.550  44.830  1.00  0.00           H
ATOM   4415  HB2 PHE A 928      33.050  51.190  45.290  1.00  0.00           H
ATOM   4416  CG  PHE A 928      33.260  51.510  43.240  1.00  0.00           C
ATOM   4417  CD1 PHE A 928      31.980  50.910  42.900  1.00  0.00           C
ATOM   4418  HD1 PHE A 928      31.320  50.580  43.690  1.00  0.00           H
ATOM   4419  CE1 PHE A 928      31.450  51.140  41.620  1.00  0.00           C
ATOM   4420  HE1 PHE A 928      30.400  50.940  41.440  1.00  0.00           H
ATOM   4421  CZ  PHE A 928      32.190  51.680  40.620  1.00  0.00           C
ATOM   4422  HZ  PHE A 928      31.670  51.840  39.690  1.00  0.00           H
ATOM   4423  CD2 PHE A 928      33.920  52.090  42.170  1.00  0.00           C
ATOM   4424  HD2 PHE A 928      34.910  52.510  42.290  1.00  0.00           H
ATOM   4425  CE2 PHE A 928      33.420  52.160  40.930  1.00  0.00           C
ATOM   4426  HE2 PHE A 928      33.950  52.660  40.140  1.00  0.00           H
ATOM   4427  C   PHE A 928      36.290  50.910  44.070  1.00  0.00           C
ATOM   4428  O   PHE A 928      36.570  50.290  43.060  1.00  0.00           O
ATOM   4429  N   MET A 929      37.000  51.950  44.570  1.00  0.00           N
ATOM   4430  HN  MET A 929      36.730  52.450  45.390  1.00  0.00           H
ATOM   4431  CA  MET A 929      38.220  52.480  43.970  1.00  0.00           C
ATOM   4432  HA  MET A 929      37.960  52.820  42.980  1.00  0.00           H
ATOM   4433  CB  MET A 929      38.730  53.730  44.800  1.00  0.00           C
ATOM   4434  HB1 MET A 929      39.830  53.890  44.780  1.00  0.00           H
ATOM   4435  HB2 MET A 929      38.510  53.410  45.840  1.00  0.00           H
ATOM   4436  CG  MET A 929      37.910  54.970  44.500  1.00  0.00           C
ATOM   4437  HG1 MET A 929      38.120  55.660  45.350  1.00  0.00           H
ATOM   4438  HG2 MET A 929      36.820  54.780  44.510  1.00  0.00           H
ATOM   4439  SD  MET A 929      38.240  55.630  42.920  1.00  0.00           S
ATOM   4440  CE  MET A 929      39.970  56.140  43.060  1.00  0.00           C
ATOM   4441  HE1 MET A 929      40.140  56.950  42.330  1.00  0.00           H
ATOM   4442  HE2 MET A 929      40.560  55.230  42.820  1.00  0.00           H
ATOM   4443  HE3 MET A 929      40.120  56.500  44.110  1.00  0.00           H
ATOM   4444  C   MET A 929      39.340  51.440  43.760  1.00  0.00           C
ATOM   4445  O   MET A 929      40.060  51.470  42.730  1.00  0.00           O
ATOM   4446  N   ASP A 930      39.600  50.650  44.770  1.00  0.00           N
ATOM   4447  HN  ASP A 930      39.110  50.780  45.630  1.00  0.00           H
ATOM   4448  CA  ASP A 930      40.540  49.540  44.730  1.00  0.00           C
ATOM   4449  HA  ASP A 930      41.430  49.880  44.230  1.00  0.00           H
ATOM   4450  CB  ASP A 930      40.890  48.980  46.170  1.00  0.00           C
ATOM   4451  HB1 ASP A 930      41.310  47.950  46.200  1.00  0.00           H
ATOM   4452  HB2 ASP A 930      39.980  49.020  46.790  1.00  0.00           H
ATOM   4453  CG  ASP A 930      42.010  49.830  46.810  1.00  0.00           C
ATOM   4454  OD1 ASP A 930      42.970  50.220  46.130  1.00  0.00           O
ATOM   4455  OD2 ASP A 930      41.790  50.050  48.050  1.00  0.00           O
ATOM   4456  C   ASP A 930      40.020  48.300  43.950  1.00  0.00           C
ATOM   4457  O   ASP A 930      40.830  47.630  43.300  1.00  0.00           O
ATOM   4458  N   GLN A 931      38.720  47.950  44.020  1.00  0.00           N
ATOM   4459  HN  GLN A 931      38.050  48.360  44.620  1.00  0.00           H
ATOM   4460  CA  GLN A 931      38.290  46.710  43.520  1.00  0.00           C
ATOM   4461  HA  GLN A 931      39.120  46.030  43.640  1.00  0.00           H
ATOM   4462  CB  GLN A 931      37.190  46.290  44.390  1.00  0.00           C
ATOM   4463  HB1 GLN A 931      36.280  46.920  44.400  1.00  0.00           H
ATOM   4464  HB2 GLN A 931      37.450  46.350  45.470  1.00  0.00           H
ATOM   4465  CG  GLN A 931      36.630  44.780  44.190  1.00  0.00           C
ATOM   4466  HG1 GLN A 931      36.080  44.790  43.230  1.00  0.00           H
ATOM   4467  HG2 GLN A 931      35.860  44.420  44.910  1.00  0.00           H
ATOM   4468  CD  GLN A 931      37.700  43.720  44.090  1.00  0.00           C
ATOM   4469  OE1 GLN A 931      38.390  43.420  45.090  1.00  0.00           O
ATOM   4470  NE2 GLN A 931      37.960  43.080  42.930  1.00  0.00           N
ATOM   4471 HE21 GLN A 931      38.630  42.360  43.100  1.00  0.00           H
ATOM   4472 HE22 GLN A 931      37.480  43.000  42.060  1.00  0.00           H
ATOM   4473  C   GLN A 931      37.870  46.940  42.030  1.00  0.00           C
ATOM   4474  O   GLN A 931      38.500  46.330  41.150  1.00  0.00           O
ATOM   4475  N   GLN A 932      36.890  47.850  41.630  1.00  0.00           N
ATOM   4476  HN  GLN A 932      36.610  48.610  42.220  1.00  0.00           H
ATOM   4477  CA  GLN A 932      36.290  47.740  40.350  1.00  0.00           C
ATOM   4478  HA  GLN A 932      36.070  46.710  40.120  1.00  0.00           H
ATOM   4479  CB  GLN A 932      34.990  48.620  40.290  1.00  0.00           C
ATOM   4480  HB1 GLN A 932      34.680  48.590  39.220  1.00  0.00           H
ATOM   4481  HB2 GLN A 932      35.230  49.680  40.520  1.00  0.00           H
ATOM   4482  CG  GLN A 932      33.810  48.190  41.190  1.00  0.00           C
ATOM   4483  HG1 GLN A 932      32.830  48.350  40.690  1.00  0.00           H
ATOM   4484  HG2 GLN A 932      33.860  48.870  42.070  1.00  0.00           H
ATOM   4485  CD  GLN A 932      33.850  46.720  41.590  1.00  0.00           C
ATOM   4486  OE1 GLN A 932      34.200  46.370  42.750  1.00  0.00           O
ATOM   4487  NE2 GLN A 932      33.590  45.840  40.620  1.00  0.00           N
ATOM   4488 HE21 GLN A 932      33.560  46.160  39.680  1.00  0.00           H
ATOM   4489 HE22 GLN A 932      33.550  44.870  40.850  1.00  0.00           H
ATOM   4490  C   GLN A 932      37.180  48.180  39.260  1.00  0.00           C
ATOM   4491  O   GLN A 932      37.280  47.650  38.150  1.00  0.00           O
ATOM   4492  N   ILE A 933      38.040  49.150  39.580  1.00  0.00           N
ATOM   4493  HN  ILE A 933      37.860  49.580  40.460  1.00  0.00           H
ATOM   4494  CA  ILE A 933      39.100  49.630  38.660  1.00  0.00           C
ATOM   4495  HA  ILE A 933      38.640  49.740  37.680  1.00  0.00           H
ATOM   4496  CB  ILE A 933      39.700  50.880  39.240  1.00  0.00           C
ATOM   4497  HB  ILE A 933      40.190  50.690  40.210  1.00  0.00           H
ATOM   4498  CG2 ILE A 933      40.800  51.430  38.280  1.00  0.00           C
ATOM   4499 HG21 ILE A 933      41.610  50.690  38.110  1.00  0.00           H
ATOM   4500 HG22 ILE A 933      41.300  52.350  38.660  1.00  0.00           H
ATOM   4501 HG23 ILE A 933      40.400  51.760  37.300  1.00  0.00           H
ATOM   4502  CG1 ILE A 933      38.530  51.840  39.590  1.00  0.00           C
ATOM   4503 HG11 ILE A 933      39.040  52.710  40.070  1.00  0.00           H
ATOM   4504 HG12 ILE A 933      37.830  51.380  40.310  1.00  0.00           H
ATOM   4505  CD  ILE A 933      37.790  52.400  38.320  1.00  0.00           C
ATOM   4506  HD1 ILE A 933      37.440  51.560  37.680  1.00  0.00           H
ATOM   4507  HD2 ILE A 933      38.410  53.060  37.680  1.00  0.00           H
ATOM   4508  HD3 ILE A 933      36.900  52.970  38.660  1.00  0.00           H
ATOM   4509  C   ILE A 933      40.140  48.600  38.360  1.00  0.00           C
ATOM   4510  O   ILE A 933      40.490  48.230  37.230  1.00  0.00           O
ATOM   4511  N   THR A 934      40.680  47.970  39.390  1.00  0.00           N
ATOM   4512  HN  THR A 934      40.270  48.340  40.220  1.00  0.00           H
ATOM   4513  CA  THR A 934      41.580  46.770  39.320  1.00  0.00           C
ATOM   4514  HA  THR A 934      42.520  46.970  38.820  1.00  0.00           H
ATOM   4515  CB  THR A 934      41.980  46.170  40.710  1.00  0.00           C
ATOM   4516  HB  THR A 934      41.100  45.860  41.310  1.00  0.00           H
ATOM   4517  OG1 THR A 934      42.600  47.240  41.330  1.00  0.00           O
ATOM   4518  HG1 THR A 934      42.190  47.130  42.200  1.00  0.00           H
ATOM   4519  CG2 THR A 934      42.910  44.920  40.600  1.00  0.00           C
ATOM   4520 HG21 THR A 934      42.430  44.190  39.920  1.00  0.00           H
ATOM   4521 HG22 THR A 934      43.090  44.420  41.580  1.00  0.00           H
ATOM   4522 HG23 THR A 934      43.900  45.220  40.180  1.00  0.00           H
ATOM   4523  C   THR A 934      40.890  45.620  38.530  1.00  0.00           C
ATOM   4524  O   THR A 934      41.450  45.010  37.560  1.00  0.00           O
ATOM   4525  N   ALA A 935      39.610  45.240  38.810  1.00  0.00           N
ATOM   4526  HN  ALA A 935      39.230  45.640  39.630  1.00  0.00           H
ATOM   4527  CA  ALA A 935      38.850  44.320  38.160  1.00  0.00           C
ATOM   4528  HA  ALA A 935      39.260  43.320  38.180  1.00  0.00           H
ATOM   4529  CB  ALA A 935      37.520  44.200  38.960  1.00  0.00           C
ATOM   4530  HB1 ALA A 935      37.750  43.970  40.020  1.00  0.00           H
ATOM   4531  HB2 ALA A 935      37.030  43.340  38.470  1.00  0.00           H
ATOM   4532  HB3 ALA A 935      36.910  45.130  38.900  1.00  0.00           H
ATOM   4533  C   ALA A 935      38.620  44.580  36.690  1.00  0.00           C
ATOM   4534  O   ALA A 935      38.560  43.590  35.970  1.00  0.00           O
ATOM   4535  N   VAL A 936      38.560  45.860  36.200  1.00  0.00           N
ATOM   4536  HN  VAL A 936      38.700  46.650  36.780  1.00  0.00           H
ATOM   4537  CA  VAL A 936      38.560  46.120  34.770  1.00  0.00           C
ATOM   4538  HA  VAL A 936      37.690  45.610  34.380  1.00  0.00           H
ATOM   4539  CB  VAL A 936      38.340  47.580  34.470  1.00  0.00           C
ATOM   4540  HB  VAL A 936      39.050  48.050  35.180  1.00  0.00           H
ATOM   4541  CG1 VAL A 936      38.650  48.110  33.110  1.00  0.00           C
ATOM   4542 HG11 VAL A 936      39.590  47.810  32.600  1.00  0.00           H
ATOM   4543 HG12 VAL A 936      38.850  49.200  33.220  1.00  0.00           H
ATOM   4544 HG13 VAL A 936      37.880  47.920  32.330  1.00  0.00           H
ATOM   4545  CG2 VAL A 936      36.950  48.050  34.900  1.00  0.00           C
ATOM   4546 HG21 VAL A 936      36.950  49.150  35.040  1.00  0.00           H
ATOM   4547 HG22 VAL A 936      36.510  47.460  35.730  1.00  0.00           H
ATOM   4548 HG23 VAL A 936      36.250  47.910  34.040  1.00  0.00           H
ATOM   4549  C   VAL A 936      39.820  45.610  34.010  1.00  0.00           C
ATOM   4550  O   VAL A 936      39.740  44.870  33.000  1.00  0.00           O
ATOM   4551  N   ILE A 937      41.020  45.870  34.530  1.00  0.00           N
ATOM   4552  HN  ILE A 937      41.070  46.340  35.410  1.00  0.00           H
ATOM   4553  CA  ILE A 937      42.260  45.730  33.870  1.00  0.00           C
ATOM   4554  HA  ILE A 937      42.160  46.250  32.930  1.00  0.00           H
ATOM   4555  CB  ILE A 937      43.490  46.510  34.520  1.00  0.00           C
ATOM   4556  HB  ILE A 937      43.210  47.590  34.450  1.00  0.00           H
ATOM   4557  CG2 ILE A 937      43.490  46.220  36.060  1.00  0.00           C
ATOM   4558 HG21 ILE A 937      44.360  46.600  36.650  1.00  0.00           H
ATOM   4559 HG22 ILE A 937      43.480  45.130  36.310  1.00  0.00           H
ATOM   4560 HG23 ILE A 937      42.590  46.730  36.460  1.00  0.00           H
ATOM   4561  CG1 ILE A 937      44.860  46.300  33.790  1.00  0.00           C
ATOM   4562 HG11 ILE A 937      44.680  46.420  32.700  1.00  0.00           H
ATOM   4563 HG12 ILE A 937      45.130  45.240  34.010  1.00  0.00           H
ATOM   4564  CD  ILE A 937      46.070  47.150  34.250  1.00  0.00           C
ATOM   4565  HD1 ILE A 937      46.490  46.750  35.200  1.00  0.00           H
ATOM   4566  HD2 ILE A 937      45.710  48.170  34.500  1.00  0.00           H
ATOM   4567  HD3 ILE A 937      46.900  47.270  33.520  1.00  0.00           H
ATOM   4568  C   ILE A 937      42.690  44.270  33.640  1.00  0.00           C
ATOM   4569  O   ILE A 937      43.350  43.850  32.700  1.00  0.00           O
ATOM   4570  N   ILE A 938      42.210  43.370  34.500  1.00  0.00           N
ATOM   4571  HN  ILE A 938      41.670  43.680  35.280  1.00  0.00           H
ATOM   4572  CA  ILE A 938      42.490  41.950  34.420  1.00  0.00           C
ATOM   4573  HA  ILE A 938      43.340  41.640  33.840  1.00  0.00           H
ATOM   4574  CB  ILE A 938      42.600  41.370  35.810  1.00  0.00           C
ATOM   4575  HB  ILE A 938      41.670  41.490  36.400  1.00  0.00           H
ATOM   4576  CG2 ILE A 938      42.850  39.860  35.600  1.00  0.00           C
ATOM   4577 HG21 ILE A 938      41.920  39.250  35.570  1.00  0.00           H
ATOM   4578 HG22 ILE A 938      43.530  39.400  36.350  1.00  0.00           H
ATOM   4579 HG23 ILE A 938      43.440  39.590  34.690  1.00  0.00           H
ATOM   4580  CG1 ILE A 938      43.700  42.060  36.620  1.00  0.00           C
ATOM   4581 HG11 ILE A 938      43.800  41.620  37.630  1.00  0.00           H
ATOM   4582 HG12 ILE A 938      43.540  43.150  36.730  1.00  0.00           H
ATOM   4583  CD  ILE A 938      45.140  41.820  36.060  1.00  0.00           C
ATOM   4584  HD1 ILE A 938      45.280  40.720  36.090  1.00  0.00           H
ATOM   4585  HD2 ILE A 938      45.830  42.300  36.770  1.00  0.00           H
ATOM   4586  HD3 ILE A 938      45.290  42.270  35.050  1.00  0.00           H
ATOM   4587  C   ILE A 938      41.300  41.240  33.610  1.00  0.00           C
ATOM   4588  O   ILE A 938      41.410  40.160  33.070  1.00  0.00           O
ATOM   4589  N   ASN A 939      40.240  42.010  33.390  1.00  0.00           N
ATOM   4590  HN  ASN A 939      40.180  42.870  33.880  1.00  0.00           H
ATOM   4591  CA  ASN A 939      39.050  41.480  32.670  1.00  0.00           C
ATOM   4592  HA  ASN A 939      39.080  40.400  32.640  1.00  0.00           H
ATOM   4593  CB  ASN A 939      37.780  41.920  33.350  1.00  0.00           C
ATOM   4594  HB1 ASN A 939      37.620  43.010  33.160  1.00  0.00           H
ATOM   4595  HB2 ASN A 939      38.030  41.770  34.420  1.00  0.00           H
ATOM   4596  CG  ASN A 939      36.530  41.120  32.840  1.00  0.00           C
ATOM   4597  OD1 ASN A 939      36.440  39.910  32.680  1.00  0.00           O
ATOM   4598  ND2 ASN A 939      35.510  41.990  32.430  1.00  0.00           N
ATOM   4599 HD21 ASN A 939      35.600  42.980  32.420  1.00  0.00           H
ATOM   4600 HD22 ASN A 939      34.710  41.570  31.980  1.00  0.00           H
ATOM   4601  C   ASN A 939      39.030  42.020  31.310  1.00  0.00           C
ATOM   4602  O   ASN A 939      38.160  41.710  30.510  1.00  0.00           O
ATOM   4603  N   ARG A 940      40.250  42.590  30.960  1.00  0.00           N
ATOM   4604  HN  ARG A 940      40.900  42.830  31.680  1.00  0.00           H
ATOM   4605  CA  ARG A 940      40.660  42.970  29.580  1.00  0.00           C
ATOM   4606  HA  ARG A 940      39.820  43.480  29.120  1.00  0.00           H
ATOM   4607  CB  ARG A 940      41.860  43.920  29.610  1.00  0.00           C
ATOM   4608  HB1 ARG A 940      42.550  43.970  28.730  1.00  0.00           H
ATOM   4609  HB2 ARG A 940      42.540  43.510  30.390  1.00  0.00           H
ATOM   4610  CG  ARG A 940      41.360  45.330  30.020  1.00  0.00           C
ATOM   4611  HG1 ARG A 940      40.790  45.420  30.970  1.00  0.00           H
ATOM   4612  HG2 ARG A 940      40.680  45.550  29.160  1.00  0.00           H
ATOM   4613  CD  ARG A 940      42.360  46.510  29.980  1.00  0.00           C
ATOM   4614  HD1 ARG A 940      43.250  46.240  30.580  1.00  0.00           H
ATOM   4615  HD2 ARG A 940      41.830  47.430  30.340  1.00  0.00           H
ATOM   4616  NE  ARG A 940      42.780  46.770  28.550  1.00  0.00           N
ATOM   4617  HE  ARG A 940      42.600  45.990  27.960  1.00  0.00           H
ATOM   4618  CZ  ARG A 940      43.660  47.650  28.070  1.00  0.00           C
ATOM   4619  NH1 ARG A 940      44.200  47.610  26.840  1.00  0.00           N
ATOM   4620 HH11 ARG A 940      43.900  46.780  26.390  1.00  0.00           H
ATOM   4621 HH12 ARG A 940      44.670  48.420  26.510  1.00  0.00           H
ATOM   4622  NH2 ARG A 940      44.150  48.580  28.830  1.00  0.00           N
ATOM   4623 HH21 ARG A 940      43.900  48.580  29.790  1.00  0.00           H
ATOM   4624 HH22 ARG A 940      44.910  49.150  28.510  1.00  0.00           H
ATOM   4625  C   ARG A 940      40.870  41.770  28.610  1.00  0.00           C
ATOM   4626  O   ARG A 940      40.870  40.580  29.040  1.00  0.00           O
ATOM   4627  N   LYS A 941      41.030  42.030  27.270  1.00  0.00           N
ATOM   4628  HN  LYS A 941      40.910  42.960  26.940  1.00  0.00           H
ATOM   4629  CA  LYS A 941      41.190  40.880  26.340  1.00  0.00           C
ATOM   4630  HA  LYS A 941      40.950  39.990  26.910  1.00  0.00           H
ATOM   4631  CB  LYS A 941      40.280  41.050  25.050  1.00  0.00           C
ATOM   4632  HB1 LYS A 941      40.400  40.060  24.560  1.00  0.00           H
ATOM   4633  HB2 LYS A 941      40.690  41.870  24.420  1.00  0.00           H
ATOM   4634  CG  LYS A 941      38.780  41.330  25.310  1.00  0.00           C
ATOM   4635  HG1 LYS A 941      38.240  41.470  24.340  1.00  0.00           H
ATOM   4636  HG2 LYS A 941      38.800  42.210  25.970  1.00  0.00           H
ATOM   4637  CD  LYS A 941      38.130  40.180  26.100  1.00  0.00           C
ATOM   4638  HD1 LYS A 941      38.840  39.900  26.910  1.00  0.00           H
ATOM   4639  HD2 LYS A 941      38.150  39.240  25.490  1.00  0.00           H
ATOM   4640  CE  LYS A 941      36.750  40.500  26.600  1.00  0.00           C
ATOM   4641  HE1 LYS A 941      36.090  39.640  26.860  1.00  0.00           H
ATOM   4642  HE2 LYS A 941      36.280  41.080  25.790  1.00  0.00           H
ATOM   4643  NZ  LYS A 941      36.720  41.350  27.790  1.00  0.00           N
ATOM   4644  HZ1 LYS A 941      36.930  40.760  28.610  1.00  0.00           H
ATOM   4645  HZ2 LYS A 941      35.830  41.890  27.910  1.00  0.00           H
ATOM   4646  HZ3 LYS A 941      37.370  42.160  27.840  1.00  0.00           H
ATOM   4647  C   LYS A 941      42.600  40.840  25.840  1.00  0.00           C
ATOM   4648  O   LYS A 941      42.870  40.020  24.950  1.00  0.00           O
ATOM   4649  N   GLU A 942      43.450  41.770  26.290  1.00  0.00           N
ATOM   4650  HN  GLU A 942      43.100  42.480  26.900  1.00  0.00           H
ATOM   4651  CA  GLU A 942      44.810  41.780  25.880  1.00  0.00           C
ATOM   4652  HA  GLU A 942      44.960  41.600  24.830  1.00  0.00           H
ATOM   4653  CB  GLU A 942      45.330  43.160  26.310  1.00  0.00           C
ATOM   4654  HB1 GLU A 942      46.440  43.110  26.420  1.00  0.00           H
ATOM   4655  HB2 GLU A 942      44.910  43.370  27.320  1.00  0.00           H
ATOM   4656  CG  GLU A 942      45.080  44.290  25.310  1.00  0.00           C
ATOM   4657  HG1 GLU A 942      45.400  44.000  24.280  1.00  0.00           H
ATOM   4658  HG2 GLU A 942      45.740  45.130  25.610  1.00  0.00           H
ATOM   4659  CD  GLU A 942      43.630  44.870  25.250  1.00  0.00           C
ATOM   4660  OE1 GLU A 942      43.070  45.260  24.210  1.00  0.00           O
ATOM   4661  OE2 GLU A 942      43.090  45.050  26.310  1.00  0.00           O
ATOM   4662  C   GLU A 942      45.530  40.680  26.700  1.00  0.00           C
ATOM   4663  O   GLU A 942      45.360  40.440  27.950  1.00  0.00           O
ATOM   4664  N   HSD A 943      46.450  40.050  26.010  1.00  0.00           N
ATOM   4665  HN  HSD A 943      46.460  40.420  25.080  1.00  0.00           H
ATOM   4666  CA  HSD A 943      47.240  38.940  26.500  1.00  0.00           C
ATOM   4667  HA  HSD A 943      48.040  38.790  25.790  1.00  0.00           H
ATOM   4668  CB  HSD A 943      48.050  39.220  27.790  1.00  0.00           C
ATOM   4669  HB1 HSD A 943      48.680  38.340  28.050  1.00  0.00           H
ATOM   4670  HB2 HSD A 943      47.380  39.560  28.620  1.00  0.00           H
ATOM   4671  ND1 HSD A 943      50.320  40.130  27.340  1.00  0.00           N
ATOM   4672  HD1 HSD A 943      50.620  39.200  27.110  1.00  0.00           H
ATOM   4673  CG  HSD A 943      49.020  40.400  27.740  1.00  0.00           C
ATOM   4674  CE1 HSD A 943      51.070  41.270  27.540  1.00  0.00           C
ATOM   4675  HE1 HSD A 943      52.150  41.310  27.380  1.00  0.00           H
ATOM   4676  NE2 HSD A 943      50.300  42.270  28.020  1.00  0.00           N
ATOM   4677  CD2 HSD A 943      49.030  41.700  28.200  1.00  0.00           C
ATOM   4678  HD2 HSD A 943      48.330  42.270  28.800  1.00  0.00           H
ATOM   4679  C   HSD A 943      46.520  37.610  26.510  1.00  0.00           C
ATOM   4680  O   HSD A 943      46.790  36.720  27.330  1.00  0.00           O
ATOM   4681  N   LYS A 944      45.520  37.520  25.560  1.00  0.00           N
ATOM   4682  HN  LYS A 944      45.260  38.270  24.960  1.00  0.00           H
ATOM   4683  CA  LYS A 944      44.860  36.260  25.250  1.00  0.00           C
ATOM   4684  HA  LYS A 944      44.190  36.430  24.400  1.00  0.00           H
ATOM   4685  CB  LYS A 944      45.720  35.070  24.680  1.00  0.00           C
ATOM   4686  HB1 LYS A 944      45.120  34.180  24.410  1.00  0.00           H
ATOM   4687  HB2 LYS A 944      46.340  34.890  25.580  1.00  0.00           H
ATOM   4688  CG  LYS A 944      46.610  35.460  23.480  1.00  0.00           C
ATOM   4689  HG1 LYS A 944      47.350  34.630  23.360  1.00  0.00           H
ATOM   4690  HG2 LYS A 944      47.180  36.390  23.680  1.00  0.00           H
ATOM   4691  CD  LYS A 944      45.810  35.810  22.190  1.00  0.00           C
ATOM   4692  HD1 LYS A 944      45.380  36.810  22.400  1.00  0.00           H
ATOM   4693  HD2 LYS A 944      44.930  35.130  22.160  1.00  0.00           H
ATOM   4694  CE  LYS A 944      46.600  35.750  20.920  1.00  0.00           C
ATOM   4695  HE1 LYS A 944      47.530  36.360  20.930  1.00  0.00           H
ATOM   4696  HE2 LYS A 944      46.080  36.190  20.030  1.00  0.00           H
ATOM   4697  NZ  LYS A 944      46.990  34.360  20.530  1.00  0.00           N
ATOM   4698  HZ1 LYS A 944      46.800  34.350  19.510  1.00  0.00           H
ATOM   4699  HZ2 LYS A 944      46.450  33.600  21.000  1.00  0.00           H
ATOM   4700  HZ3 LYS A 944      48.000  34.300  20.760  1.00  0.00           H
ATOM   4701  C   LYS A 944      43.900  35.760  26.360  1.00  0.00           C
ATOM   4702  O   LYS A 944      43.440  34.610  26.410  1.00  0.00           O
ATOM   4703  N   LEU A 945      43.640  36.620  27.400  1.00  0.00           N
ATOM   4704  HN  LEU A 945      44.240  37.420  27.400  1.00  0.00           H
ATOM   4705  CA  LEU A 945      42.570  36.430  28.350  1.00  0.00           C
ATOM   4706  HA  LEU A 945      42.790  35.410  28.660  1.00  0.00           H
ATOM   4707  CB  LEU A 945      42.540  37.420  29.630  1.00  0.00           C
ATOM   4708  HB1 LEU A 945      41.810  36.990  30.350  1.00  0.00           H
ATOM   4709  HB2 LEU A 945      42.210  38.410  29.290  1.00  0.00           H
ATOM   4710  CG  LEU A 945      43.890  37.520  30.380  1.00  0.00           C
ATOM   4711  HG  LEU A 945      44.700  37.520  29.620  1.00  0.00           H
ATOM   4712  CD1 LEU A 945      43.970  38.730  31.350  1.00  0.00           C
ATOM   4713 HD11 LEU A 945      44.080  39.700  30.810  1.00  0.00           H
ATOM   4714 HD12 LEU A 945      44.800  38.670  32.100  1.00  0.00           H
ATOM   4715 HD13 LEU A 945      43.030  38.920  31.930  1.00  0.00           H
ATOM   4716  CD2 LEU A 945      43.960  36.300  31.260  1.00  0.00           C
ATOM   4717 HD21 LEU A 945      43.900  35.400  30.610  1.00  0.00           H
ATOM   4718 HD22 LEU A 945      43.080  36.150  31.910  1.00  0.00           H
ATOM   4719 HD23 LEU A 945      44.940  36.300  31.790  1.00  0.00           H
ATOM   4720  C   LEU A 945      41.200  36.510  27.710  1.00  0.00           C
ATOM   4721  O   LEU A 945      40.970  37.360  26.820  1.00  0.00           O
ATOM   4722  N   LYS A 946      40.350  35.630  28.160  1.00  0.00           N
ATOM   4723  HN  LYS A 946      40.720  34.950  28.780  1.00  0.00           H
ATOM   4724  CA  LYS A 946      38.930  35.580  27.810  1.00  0.00           C
ATOM   4725  HA  LYS A 946      38.570  36.590  27.860  1.00  0.00           H
ATOM   4726  CB  LYS A 946      38.530  35.090  26.420  1.00  0.00           C
ATOM   4727  HB1 LYS A 946      38.400  35.940  25.730  1.00  0.00           H
ATOM   4728  HB2 LYS A 946      37.550  34.600  26.470  1.00  0.00           H
ATOM   4729  CG  LYS A 946      39.590  34.060  25.880  1.00  0.00           C
ATOM   4730  HG1 LYS A 946      40.640  34.420  25.940  1.00  0.00           H
ATOM   4731  HG2 LYS A 946      39.410  33.840  24.800  1.00  0.00           H
ATOM   4732  CD  LYS A 946      39.580  32.710  26.660  1.00  0.00           C
ATOM   4733  HD1 LYS A 946      38.570  32.340  26.910  1.00  0.00           H
ATOM   4734  HD2 LYS A 946      40.060  32.820  27.660  1.00  0.00           H
ATOM   4735  CE  LYS A 946      40.400  31.650  25.980  1.00  0.00           C
ATOM   4736  HE1 LYS A 946      40.070  31.580  24.920  1.00  0.00           H
ATOM   4737  HE2 LYS A 946      40.330  30.710  26.570  1.00  0.00           H
ATOM   4738  NZ  LYS A 946      41.850  32.040  25.950  1.00  0.00           N
ATOM   4739  HZ1 LYS A 946      42.140  32.270  26.920  1.00  0.00           H
ATOM   4740  HZ2 LYS A 946      42.020  32.920  25.400  1.00  0.00           H
ATOM   4741  HZ3 LYS A 946      42.450  31.290  25.590  1.00  0.00           H
ATOM   4742  C   LYS A 946      38.090  34.930  28.870  1.00  0.00           C
ATOM   4743  O   LYS A 946      36.870  35.080  28.850  1.00  0.00           O
ATOM   4744  N   LYS A 947      38.660  34.210  29.910  1.00  0.00           N
ATOM   4745  HN  LYS A 947      39.660  34.070  29.900  1.00  0.00           H
ATOM   4746  CA  LYS A 947      37.810  33.440  30.780  1.00  0.00           C
ATOM   4747  HA  LYS A 947      36.870  33.250  30.280  1.00  0.00           H
ATOM   4748  CB  LYS A 947      38.470  32.090  31.270  1.00  0.00           C
ATOM   4749  HB1 LYS A 947      37.930  31.610  32.120  1.00  0.00           H
ATOM   4750  HB2 LYS A 947      39.470  32.360  31.650  1.00  0.00           H
ATOM   4751  CG  LYS A 947      38.690  30.980  30.230  1.00  0.00           C
ATOM   4752  HG1 LYS A 947      39.110  30.060  30.700  1.00  0.00           H
ATOM   4753  HG2 LYS A 947      39.380  31.270  29.410  1.00  0.00           H
ATOM   4754  CD  LYS A 947      37.330  30.440  29.610  1.00  0.00           C
ATOM   4755  HD1 LYS A 947      36.860  31.330  29.110  1.00  0.00           H
ATOM   4756  HD2 LYS A 947      36.600  30.210  30.420  1.00  0.00           H
ATOM   4757  CE  LYS A 947      37.590  29.270  28.700  1.00  0.00           C
ATOM   4758  HE1 LYS A 947      37.930  28.410  29.310  1.00  0.00           H
ATOM   4759  HE2 LYS A 947      38.330  29.620  27.950  1.00  0.00           H
ATOM   4760  NZ  LYS A 947      36.300  28.920  28.060  1.00  0.00           N
ATOM   4761  HZ1 LYS A 947      35.660  28.430  28.720  1.00  0.00           H
ATOM   4762  HZ2 LYS A 947      36.530  28.260  27.280  1.00  0.00           H
ATOM   4763  HZ3 LYS A 947      35.740  29.680  27.630  1.00  0.00           H
ATOM   4764  C   LYS A 947      37.250  34.260  32.000  1.00  0.00           C
ATOM   4765  O   LYS A 947      37.070  33.740  33.110  1.00  0.00           O
ATOM   4766  N   GLY A 948      37.080  35.510  31.770  1.00  0.00           N
ATOM   4767  HN  GLY A 948      37.100  35.750  30.810  1.00  0.00           H
ATOM   4768  CA  GLY A 948      36.600  36.540  32.740  1.00  0.00           C
ATOM   4769  HA1 GLY A 948      36.820  37.550  32.390  1.00  0.00           H
ATOM   4770  HA2 GLY A 948      37.220  36.370  33.600  1.00  0.00           H
ATOM   4771  C   GLY A 948      35.170  36.530  33.230  1.00  0.00           C
ATOM   4772  O   GLY A 948      34.530  35.480  33.210  1.00  0.00           O
ATOM   4773  N   ALA A 949      34.690  37.700  33.640  1.00  0.00           N
ATOM   4774  HN  ALA A 949      35.150  38.540  33.360  1.00  0.00           H
ATOM   4775  CA  ALA A 949      33.370  37.710  34.360  1.00  0.00           C
ATOM   4776  HA  ALA A 949      32.710  37.010  33.860  1.00  0.00           H
ATOM   4777  CB  ALA A 949      33.620  37.200  35.840  1.00  0.00           C
ATOM   4778  HB1 ALA A 949      33.910  36.140  35.940  1.00  0.00           H
ATOM   4779  HB2 ALA A 949      32.730  37.340  36.510  1.00  0.00           H
ATOM   4780  HB3 ALA A 949      34.430  37.780  36.330  1.00  0.00           H
ATOM   4781  C   ALA A 949      32.790  39.130  34.490  1.00  0.00           C
ATOM   4782  O   ALA A 949      33.510  40.090  34.290  1.00  0.00           O
ATOM   4783  N   GLY A 950      31.450  39.190  34.840  1.00  0.00           N
ATOM   4784  HN  GLY A 950      30.910  38.360  35.010  1.00  0.00           H
ATOM   4785  CA  GLY A 950      30.680  40.380  35.020  1.00  0.00           C
ATOM   4786  HA1 GLY A 950      29.610  40.250  34.930  1.00  0.00           H
ATOM   4787  HA2 GLY A 950      31.130  40.970  34.240  1.00  0.00           H
ATOM   4788  C   GLY A 950      31.020  41.040  36.350  1.00  0.00           C
ATOM   4789  O   GLY A 950      31.350  40.430  37.320  1.00  0.00           O
ATOM   4790  N   TYR A 951      31.110  42.370  36.330  1.00  0.00           N
ATOM   4791  HN  TYR A 951      30.810  42.860  35.510  1.00  0.00           H
ATOM   4792  CA  TYR A 951      31.640  43.200  37.360  1.00  0.00           C
ATOM   4793  HA  TYR A 951      32.540  42.750  37.740  1.00  0.00           H
ATOM   4794  CB  TYR A 951      32.010  44.610  36.910  1.00  0.00           C
ATOM   4795  HB1 TYR A 951      32.570  45.120  37.730  1.00  0.00           H
ATOM   4796  HB2 TYR A 951      31.070  45.120  36.640  1.00  0.00           H
ATOM   4797  CG  TYR A 951      32.940  44.580  35.760  1.00  0.00           C
ATOM   4798  CD1 TYR A 951      34.130  43.890  35.840  1.00  0.00           C
ATOM   4799  HD1 TYR A 951      34.180  43.020  36.480  1.00  0.00           H
ATOM   4800  CE1 TYR A 951      35.160  44.000  34.930  1.00  0.00           C
ATOM   4801  HE1 TYR A 951      36.040  43.380  35.030  1.00  0.00           H
ATOM   4802  CZ  TYR A 951      35.000  44.930  33.850  1.00  0.00           C
ATOM   4803  OH  TYR A 951      35.830  44.990  32.680  1.00  0.00           O
ATOM   4804  HH  TYR A 951      35.750  45.850  32.270  1.00  0.00           H
ATOM   4805  CD2 TYR A 951      32.790  45.540  34.780  1.00  0.00           C
ATOM   4806  HD2 TYR A 951      31.870  46.110  34.860  1.00  0.00           H
ATOM   4807  CE2 TYR A 951      33.810  45.680  33.770  1.00  0.00           C
ATOM   4808  HE2 TYR A 951      33.680  46.240  32.850  1.00  0.00           H
ATOM   4809  C   TYR A 951      30.710  43.360  38.620  1.00  0.00           C
ATOM   4810  O   TYR A 951      31.230  43.550  39.710  1.00  0.00           O
ATOM   4811  N   HSD A 952      29.410  43.260  38.430  1.00  0.00           N
ATOM   4812  HN  HSD A 952      29.110  43.220  37.480  1.00  0.00           H
ATOM   4813  CA  HSD A 952      28.410  43.090  39.530  1.00  0.00           C
ATOM   4814  HA  HSD A 952      28.460  43.860  40.290  1.00  0.00           H
ATOM   4815  CB  HSD A 952      26.930  43.250  39.050  1.00  0.00           C
ATOM   4816  HB1 HSD A 952      26.230  43.250  39.910  1.00  0.00           H
ATOM   4817  HB2 HSD A 952      26.720  42.450  38.320  1.00  0.00           H
ATOM   4818  ND1 HSD A 952      25.760  44.830  37.490  1.00  0.00           N
ATOM   4819  HD1 HSD A 952      25.180  44.100  37.110  1.00  0.00           H
ATOM   4820  CG  HSD A 952      26.810  44.630  38.360  1.00  0.00           C
ATOM   4821  CE1 HSD A 952      25.920  46.060  36.980  1.00  0.00           C
ATOM   4822  HE1 HSD A 952      25.330  46.460  36.150  1.00  0.00           H
ATOM   4823  NE2 HSD A 952      27.020  46.630  37.430  1.00  0.00           N
ATOM   4824  CD2 HSD A 952      27.620  45.690  38.210  1.00  0.00           C
ATOM   4825  HD2 HSD A 952      28.610  45.910  38.580  1.00  0.00           H
ATOM   4826  C   HSD A 952      28.690  41.880  40.430  1.00  0.00           C
ATOM   4827  O   HSD A 952      28.650  42.000  41.600  1.00  0.00           O
ATOM   4828  N   LEU A 953      29.050  40.730  39.790  1.00  0.00           N
ATOM   4829  HN  LEU A 953      29.180  40.720  38.790  1.00  0.00           H
ATOM   4830  CA  LEU A 953      29.320  39.480  40.490  1.00  0.00           C
ATOM   4831  HA  LEU A 953      28.500  39.220  41.140  1.00  0.00           H
ATOM   4832  CB  LEU A 953      29.530  38.320  39.450  1.00  0.00           C
ATOM   4833  HB1 LEU A 953      30.280  38.580  38.670  1.00  0.00           H
ATOM   4834  HB2 LEU A 953      28.550  38.160  38.940  1.00  0.00           H
ATOM   4835  CG  LEU A 953      29.910  36.940  40.060  1.00  0.00           C
ATOM   4836  HG  LEU A 953      30.800  37.070  40.720  1.00  0.00           H
ATOM   4837  CD1 LEU A 953      28.750  36.410  41.080  1.00  0.00           C
ATOM   4838 HD11 LEU A 953      27.880  36.020  40.530  1.00  0.00           H
ATOM   4839 HD12 LEU A 953      28.430  37.220  41.780  1.00  0.00           H
ATOM   4840 HD13 LEU A 953      29.130  35.600  41.740  1.00  0.00           H
ATOM   4841  CD2 LEU A 953      30.410  35.970  38.950  1.00  0.00           C
ATOM   4842 HD21 LEU A 953      29.500  35.530  38.470  1.00  0.00           H
ATOM   4843 HD22 LEU A 953      30.880  35.050  39.380  1.00  0.00           H
ATOM   4844 HD23 LEU A 953      31.120  36.490  38.290  1.00  0.00           H
ATOM   4845  C   LEU A 953      30.520  39.640  41.430  1.00  0.00           C
ATOM   4846  O   LEU A 953      30.550  39.290  42.580  1.00  0.00           O
ATOM   4847  N   ASP A 954      31.540  40.240  40.910  1.00  0.00           N
ATOM   4848  HN  ASP A 954      31.640  40.630  40.000  1.00  0.00           H
ATOM   4849  CA  ASP A 954      32.690  40.620  41.700  1.00  0.00           C
ATOM   4850  HA  ASP A 954      33.010  39.700  42.160  1.00  0.00           H
ATOM   4851  CB  ASP A 954      33.830  41.220  40.790  1.00  0.00           C
ATOM   4852  HB1 ASP A 954      33.640  42.290  40.570  1.00  0.00           H
ATOM   4853  HB2 ASP A 954      33.800  40.540  39.910  1.00  0.00           H
ATOM   4854  CG  ASP A 954      35.250  41.040  41.310  1.00  0.00           C
ATOM   4855  OD1 ASP A 954      36.200  41.840  41.190  1.00  0.00           O
ATOM   4856  OD2 ASP A 954      35.500  39.800  41.940  1.00  0.00           O
ATOM   4857  HD2 ASP A 954      36.410  39.760  42.220  1.00  0.00           H
ATOM   4858  C   ASP A 954      32.410  41.630  42.910  1.00  0.00           C
ATOM   4859  O   ASP A 954      32.780  41.450  44.020  1.00  0.00           O
ATOM   4860  N   LEU A 955      31.640  42.730  42.670  1.00  0.00           N
ATOM   4861  HN  LEU A 955      31.270  42.940  41.760  1.00  0.00           H
ATOM   4862  CA  LEU A 955      31.220  43.630  43.760  1.00  0.00           C
ATOM   4863  HA  LEU A 955      32.230  43.800  44.090  1.00  0.00           H
ATOM   4864  CB  LEU A 955      30.690  44.950  43.270  1.00  0.00           C
ATOM   4865  HB1 LEU A 955      29.740  44.740  42.710  1.00  0.00           H
ATOM   4866  HB2 LEU A 955      31.350  45.450  42.550  1.00  0.00           H
ATOM   4867  CG  LEU A 955      30.480  45.980  44.370  1.00  0.00           C
ATOM   4868  HG  LEU A 955      29.780  45.590  45.140  1.00  0.00           H
ATOM   4869  CD1 LEU A 955      31.750  46.360  45.140  1.00  0.00           C
ATOM   4870 HD11 LEU A 955      32.050  45.400  45.610  1.00  0.00           H
ATOM   4871 HD12 LEU A 955      31.510  47.080  45.960  1.00  0.00           H
ATOM   4872 HD13 LEU A 955      32.530  46.780  44.470  1.00  0.00           H
ATOM   4873  CD2 LEU A 955      29.920  47.310  43.720  1.00  0.00           C
ATOM   4874 HD21 LEU A 955      28.880  47.170  43.330  1.00  0.00           H
ATOM   4875 HD22 LEU A 955      30.480  47.690  42.830  1.00  0.00           H
ATOM   4876 HD23 LEU A 955      29.870  48.090  44.500  1.00  0.00           H
ATOM   4877  C   LEU A 955      30.360  42.870  44.800  1.00  0.00           C
ATOM   4878  O   LEU A 955      30.710  42.950  45.950  1.00  0.00           O
ATOM   4879  N   LEU A 956      29.450  42.040  44.370  1.00  0.00           N
ATOM   4880  HN  LEU A 956      29.200  41.920  43.400  1.00  0.00           H
ATOM   4881  CA  LEU A 956      28.820  41.080  45.360  1.00  0.00           C
ATOM   4882  HA  LEU A 956      28.320  41.750  46.050  1.00  0.00           H
ATOM   4883  CB  LEU A 956      27.770  40.190  44.530  1.00  0.00           C
ATOM   4884  HB1 LEU A 956      28.270  39.520  43.810  1.00  0.00           H
ATOM   4885  HB2 LEU A 956      27.060  40.850  43.980  1.00  0.00           H
ATOM   4886  CG  LEU A 956      26.870  39.230  45.320  1.00  0.00           C
ATOM   4887  HG  LEU A 956      27.580  38.670  45.990  1.00  0.00           H
ATOM   4888  CD1 LEU A 956      25.870  39.980  46.200  1.00  0.00           C
ATOM   4889 HD11 LEU A 956      25.280  39.200  46.710  1.00  0.00           H
ATOM   4890 HD12 LEU A 956      25.240  40.530  45.460  1.00  0.00           H
ATOM   4891 HD13 LEU A 956      26.270  40.680  46.960  1.00  0.00           H
ATOM   4892  CD2 LEU A 956      26.150  38.310  44.350  1.00  0.00           C
ATOM   4893 HD21 LEU A 956      25.480  37.520  44.730  1.00  0.00           H
ATOM   4894 HD22 LEU A 956      26.850  37.770  43.680  1.00  0.00           H
ATOM   4895 HD23 LEU A 956      25.520  38.970  43.710  1.00  0.00           H
ATOM   4896  C   LEU A 956      29.760  40.180  46.190  1.00  0.00           C
ATOM   4897  O   LEU A 956      29.530  40.060  47.360  1.00  0.00           O
ATOM   4898  N   MET A 957      30.730  39.450  45.520  1.00  0.00           N
ATOM   4899  HN  MET A 957      30.910  39.520  44.540  1.00  0.00           H
ATOM   4900  CA  MET A 957      31.690  38.660  46.140  1.00  0.00           C
ATOM   4901  HA  MET A 957      31.160  37.910  46.700  1.00  0.00           H
ATOM   4902  CB  MET A 957      32.520  37.850  45.210  1.00  0.00           C
ATOM   4903  HB1 MET A 957      33.350  37.310  45.700  1.00  0.00           H
ATOM   4904  HB2 MET A 957      32.990  38.460  44.420  1.00  0.00           H
ATOM   4905  CG  MET A 957      31.780  36.780  44.390  1.00  0.00           C
ATOM   4906  HG1 MET A 957      32.550  36.480  43.670  1.00  0.00           H
ATOM   4907  HG2 MET A 957      30.970  37.270  43.810  1.00  0.00           H
ATOM   4908  SD  MET A 957      31.250  35.400  45.410  1.00  0.00           S
ATOM   4909  CE  MET A 957      30.400  34.730  44.000  1.00  0.00           C
ATOM   4910  HE1 MET A 957      29.850  33.760  44.090  1.00  0.00           H
ATOM   4911  HE2 MET A 957      31.060  34.500  43.140  1.00  0.00           H
ATOM   4912  HE3 MET A 957      29.670  35.490  43.670  1.00  0.00           H
ATOM   4913  C   MET A 957      32.550  39.310  47.230  1.00  0.00           C
ATOM   4914  O   MET A 957      32.850  38.770  48.310  1.00  0.00           O
ATOM   4915  N   VAL A 958      33.060  40.560  46.980  1.00  0.00           N
ATOM   4916  HN  VAL A 958      32.950  41.010  46.090  1.00  0.00           H
ATOM   4917  CA  VAL A 958      33.730  41.230  48.060  1.00  0.00           C
ATOM   4918  HA  VAL A 958      34.410  40.550  48.550  1.00  0.00           H
ATOM   4919  CB  VAL A 958      34.660  42.380  47.620  1.00  0.00           C
ATOM   4920  HB  VAL A 958      33.990  43.180  47.230  1.00  0.00           H
ATOM   4921  CG1 VAL A 958      35.350  43.060  48.790  1.00  0.00           C
ATOM   4922 HG11 VAL A 958      35.480  42.290  49.570  1.00  0.00           H
ATOM   4923 HG12 VAL A 958      34.920  44.010  49.190  1.00  0.00           H
ATOM   4924 HG13 VAL A 958      36.410  43.200  48.490  1.00  0.00           H
ATOM   4925  CG2 VAL A 958      35.640  41.950  46.450  1.00  0.00           C
ATOM   4926 HG21 VAL A 958      36.410  42.720  46.310  1.00  0.00           H
ATOM   4927 HG22 VAL A 958      35.030  41.740  45.540  1.00  0.00           H
ATOM   4928 HG23 VAL A 958      36.090  40.970  46.690  1.00  0.00           H
ATOM   4929  C   VAL A 958      32.750  41.770  49.050  1.00  0.00           C
ATOM   4930  O   VAL A 958      32.990  41.740  50.270  1.00  0.00           O
ATOM   4931  N   GLY A 959      31.590  42.300  48.490  1.00  0.00           N
ATOM   4932  HN  GLY A 959      31.580  42.420  47.500  1.00  0.00           H
ATOM   4933  CA  GLY A 959      30.580  42.990  49.230  1.00  0.00           C
ATOM   4934  HA1 GLY A 959      29.700  43.200  48.640  1.00  0.00           H
ATOM   4935  HA2 GLY A 959      31.050  43.820  49.720  1.00  0.00           H
ATOM   4936  C   GLY A 959      30.090  42.100  50.420  1.00  0.00           C
ATOM   4937  O   GLY A 959      30.260  42.590  51.550  1.00  0.00           O
ATOM   4938  N   VAL A 960      29.580  40.910  50.230  1.00  0.00           N
ATOM   4939  HN  VAL A 960      29.320  40.560  49.330  1.00  0.00           H
ATOM   4940  CA  VAL A 960      29.080  40.100  51.370  1.00  0.00           C
ATOM   4941  HA  VAL A 960      28.340  40.590  51.990  1.00  0.00           H
ATOM   4942  CB  VAL A 960      28.430  38.860  50.810  1.00  0.00           C
ATOM   4943  HB  VAL A 960      29.040  38.520  49.950  1.00  0.00           H
ATOM   4944  CG1 VAL A 960      28.160  37.810  52.000  1.00  0.00           C
ATOM   4945 HG11 VAL A 960      29.030  37.210  52.320  1.00  0.00           H
ATOM   4946 HG12 VAL A 960      27.300  37.180  51.690  1.00  0.00           H
ATOM   4947 HG13 VAL A 960      27.980  38.370  52.950  1.00  0.00           H
ATOM   4948  CG2 VAL A 960      27.040  39.320  50.240  1.00  0.00           C
ATOM   4949 HG21 VAL A 960      27.200  39.940  49.340  1.00  0.00           H
ATOM   4950 HG22 VAL A 960      26.440  39.910  50.970  1.00  0.00           H
ATOM   4951 HG23 VAL A 960      26.450  38.420  49.990  1.00  0.00           H
ATOM   4952  C   VAL A 960      30.220  39.670  52.260  1.00  0.00           C
ATOM   4953  O   VAL A 960      30.160  39.640  53.460  1.00  0.00           O
ATOM   4954  N   MET A 961      31.390  39.370  51.670  1.00  0.00           N
ATOM   4955  HN  MET A 961      31.540  39.590  50.710  1.00  0.00           H
ATOM   4956  CA  MET A 961      32.500  38.850  52.470  1.00  0.00           C
ATOM   4957  HA  MET A 961      32.120  37.950  52.930  1.00  0.00           H
ATOM   4958  CB  MET A 961      33.540  38.210  51.490  1.00  0.00           C
ATOM   4959  HB1 MET A 961      34.490  38.090  52.040  1.00  0.00           H
ATOM   4960  HB2 MET A 961      33.920  38.940  50.740  1.00  0.00           H
ATOM   4961  CG  MET A 961      33.150  36.810  50.990  1.00  0.00           C
ATOM   4962  HG1 MET A 961      33.930  36.370  50.330  1.00  0.00           H
ATOM   4963  HG2 MET A 961      32.240  36.980  50.360  1.00  0.00           H
ATOM   4964  SD  MET A 961      32.660  35.640  52.210  1.00  0.00           S
ATOM   4965  CE  MET A 961      34.300  35.440  52.970  1.00  0.00           C
ATOM   4966  HE1 MET A 961      34.570  36.330  53.580  1.00  0.00           H
ATOM   4967  HE2 MET A 961      35.080  35.320  52.180  1.00  0.00           H
ATOM   4968  HE3 MET A 961      34.270  34.560  53.640  1.00  0.00           H
ATOM   4969  C   MET A 961      33.210  39.880  53.330  1.00  0.00           C
ATOM   4970  O   MET A 961      33.790  39.460  54.350  1.00  0.00           O
ATOM   4971  N   LEU A 962      33.230  41.150  53.000  1.00  0.00           N
ATOM   4972  HN  LEU A 962      32.970  41.410  52.080  1.00  0.00           H
ATOM   4973  CA  LEU A 962      33.710  42.300  53.850  1.00  0.00           C
ATOM   4974  HA  LEU A 962      34.700  42.060  54.220  1.00  0.00           H
ATOM   4975  CB  LEU A 962      33.780  43.630  53.000  1.00  0.00           C
ATOM   4976  HB1 LEU A 962      32.720  43.820  52.730  1.00  0.00           H
ATOM   4977  HB2 LEU A 962      34.420  43.600  52.100  1.00  0.00           H
ATOM   4978  CG  LEU A 962      34.380  44.760  53.880  1.00  0.00           C
ATOM   4979  HG  LEU A 962      35.190  44.390  54.540  1.00  0.00           H
ATOM   4980  CD1 LEU A 962      35.080  45.680  52.900  1.00  0.00           C
ATOM   4981 HD11 LEU A 962      34.340  46.250  52.290  1.00  0.00           H
ATOM   4982 HD12 LEU A 962      35.760  45.100  52.240  1.00  0.00           H
ATOM   4983 HD13 LEU A 962      35.650  46.450  53.460  1.00  0.00           H
ATOM   4984  CD2 LEU A 962      33.310  45.500  54.800  1.00  0.00           C
ATOM   4985 HD21 LEU A 962      32.920  44.830  55.590  1.00  0.00           H
ATOM   4986 HD22 LEU A 962      32.390  45.740  54.220  1.00  0.00           H
ATOM   4987 HD23 LEU A 962      33.720  46.360  55.370  1.00  0.00           H
ATOM   4988  C   LEU A 962      32.830  42.270  55.170  1.00  0.00           C
ATOM   4989  O   LEU A 962      33.330  42.430  56.260  1.00  0.00           O
ATOM   4990  N   GLY A 963      31.490  41.960  54.960  1.00  0.00           N
ATOM   4991  HN  GLY A 963      31.150  41.790  54.030  1.00  0.00           H
ATOM   4992  CA  GLY A 963      30.650  41.750  56.070  1.00  0.00           C
ATOM   4993  HA1 GLY A 963      29.610  41.770  55.800  1.00  0.00           H
ATOM   4994  HA2 GLY A 963      30.850  42.630  56.660  1.00  0.00           H
ATOM   4995  C   GLY A 963      30.820  40.420  56.880  1.00  0.00           C
ATOM   4996  O   GLY A 963      30.750  40.440  58.080  1.00  0.00           O
ATOM   4997  N   VAL A 964      31.160  39.320  56.260  1.00  0.00           N
ATOM   4998  HN  VAL A 964      31.260  39.400  55.260  1.00  0.00           H
ATOM   4999  CA  VAL A 964      31.510  38.040  56.820  1.00  0.00           C
ATOM   5000  HA  VAL A 964      30.700  37.630  57.390  1.00  0.00           H
ATOM   5001  CB  VAL A 964      31.750  37.060  55.680  1.00  0.00           C
ATOM   5002  HB  VAL A 964      32.360  37.590  54.930  1.00  0.00           H
ATOM   5003  CG1 VAL A 964      32.430  35.730  56.100  1.00  0.00           C
ATOM   5004 HG11 VAL A 964      32.230  34.960  55.330  1.00  0.00           H
ATOM   5005 HG12 VAL A 964      32.070  35.380  57.090  1.00  0.00           H
ATOM   5006 HG13 VAL A 964      33.530  35.790  56.170  1.00  0.00           H
ATOM   5007  CG2 VAL A 964      30.450  36.640  54.970  1.00  0.00           C
ATOM   5008 HG21 VAL A 964      30.620  36.170  53.970  1.00  0.00           H
ATOM   5009 HG22 VAL A 964      29.840  37.550  54.750  1.00  0.00           H
ATOM   5010 HG23 VAL A 964      29.890  35.960  55.660  1.00  0.00           H
ATOM   5011  C   VAL A 964      32.760  38.130  57.670  1.00  0.00           C
ATOM   5012  O   VAL A 964      32.830  37.740  58.860  1.00  0.00           O
ATOM   5013  N   CYS A 965      33.710  38.900  57.080  1.00  0.00           N
ATOM   5014  HN  CYS A 965      33.590  39.330  56.190  1.00  0.00           H
ATOM   5015  CA  CYS A 965      34.900  39.390  57.740  1.00  0.00           C
ATOM   5016  HA  CYS A 965      35.530  38.580  58.080  1.00  0.00           H
ATOM   5017  CB  CYS A 965      35.830  40.030  56.690  1.00  0.00           C
ATOM   5018  HB1 CYS A 965      36.680  40.570  57.170  1.00  0.00           H
ATOM   5019  HB2 CYS A 965      35.360  40.800  56.050  1.00  0.00           H
ATOM   5020  SG  CYS A 965      36.550  38.710  55.630  1.00  0.00           S
ATOM   5021  HG1 CYS A 965      35.680  38.730  54.630  1.00  0.00           H
ATOM   5022  C   CYS A 965      34.630  40.230  58.940  1.00  0.00           C
ATOM   5023  O   CYS A 965      35.150  40.050  60.030  1.00  0.00           O
ATOM   5024  N   SER A 966      33.660  41.090  58.870  1.00  0.00           N
ATOM   5025  HN  SER A 966      33.180  41.220  58.010  1.00  0.00           H
ATOM   5026  CA  SER A 966      33.150  41.780  60.040  1.00  0.00           C
ATOM   5027  HA  SER A 966      33.990  42.210  60.570  1.00  0.00           H
ATOM   5028  CB  SER A 966      32.180  42.960  59.680  1.00  0.00           C
ATOM   5029  HB1 SER A 966      31.990  43.390  60.680  1.00  0.00           H
ATOM   5030  HB2 SER A 966      31.280  42.550  59.180  1.00  0.00           H
ATOM   5031  OG  SER A 966      32.840  43.930  58.860  1.00  0.00           O
ATOM   5032  HG1 SER A 966      33.130  43.450  58.090  1.00  0.00           H
ATOM   5033  C   SER A 966      32.510  40.950  61.180  1.00  0.00           C
ATOM   5034  O   SER A 966      32.680  41.350  62.310  1.00  0.00           O
ATOM   5035  N   VAL A 967      31.860  39.760  60.810  1.00  0.00           N
ATOM   5036  HN  VAL A 967      31.750  39.460  59.870  1.00  0.00           H
ATOM   5037  CA  VAL A 967      31.320  38.870  61.830  1.00  0.00           C
ATOM   5038  HA  VAL A 967      30.700  39.470  62.490  1.00  0.00           H
ATOM   5039  CB  VAL A 967      30.360  37.790  61.250  1.00  0.00           C
ATOM   5040  HB  VAL A 967      30.870  37.280  60.400  1.00  0.00           H
ATOM   5041  CG1 VAL A 967      29.960  36.760  62.210  1.00  0.00           C
ATOM   5042 HG11 VAL A 967      30.760  36.190  62.740  1.00  0.00           H
ATOM   5043 HG12 VAL A 967      29.140  36.100  61.850  1.00  0.00           H
ATOM   5044 HG13 VAL A 967      29.380  37.180  63.060  1.00  0.00           H
ATOM   5045  CG2 VAL A 967      29.010  38.480  60.660  1.00  0.00           C
ATOM   5046 HG21 VAL A 967      28.170  37.780  60.570  1.00  0.00           H
ATOM   5047 HG22 VAL A 967      29.340  38.960  59.710  1.00  0.00           H
ATOM   5048 HG23 VAL A 967      28.700  39.290  61.350  1.00  0.00           H
ATOM   5049  C   VAL A 967      32.460  38.230  62.640  1.00  0.00           C
ATOM   5050  O   VAL A 967      32.360  37.950  63.800  1.00  0.00           O
ATOM   5051  N   MET A 968      33.610  37.940  61.980  1.00  0.00           N
ATOM   5052  HN  MET A 968      33.780  38.150  61.020  1.00  0.00           H
ATOM   5053  CA  MET A 968      34.760  37.200  62.540  1.00  0.00           C
ATOM   5054  HA  MET A 968      34.470  36.640  63.410  1.00  0.00           H
ATOM   5055  CB  MET A 968      35.420  36.300  61.510  1.00  0.00           C
ATOM   5056  HB1 MET A 968      36.340  35.880  61.970  1.00  0.00           H
ATOM   5057  HB2 MET A 968      35.490  36.880  60.560  1.00  0.00           H
ATOM   5058  CG  MET A 968      34.560  35.130  60.940  1.00  0.00           C
ATOM   5059  HG1 MET A 968      35.120  34.590  60.150  1.00  0.00           H
ATOM   5060  HG2 MET A 968      33.630  35.580  60.530  1.00  0.00           H
[truncated: 6,873,249 more chars]
