# Supplementary material for: CryoEM and computational modeling structural insights into the pH regulator NBCn1
Source: Nat Commun. 2025 Nov 11;16:9932. doi: 10.1038/s41467-025-64868-z (PMC12606367; doi:10.1038/s41467-025-64868-z)
Supplement: Supplementary file 7 — Supplementary Data 5 [file 41467_2025_64868_MOESM7_ESM.zip › 100ns_z_restr_MD_NBCn1_2NaCO3/hNBCn1_IF/z-restr_hNBCn1_IF_2NaCO3_last_step_17.pdb]

REMARK    GENERATED BY TRJCONV
TITLE     Title t= 101000.00000 step= 50500000
REMARK    THIS IS A SIMULATION BOX
CRYST1   93.318   93.318  102.544  90.00  90.00  90.00 P 1           1
MODEL        1
ATOM      1  N   LEU A 585      25.000  41.700  34.880  1.00  0.00           N
ATOM      2  HT1 LEU A 585      24.130  41.290  34.470  1.00  0.00           H
ATOM      3  HT2 LEU A 585      25.720  41.650  34.120  1.00  0.00           H
ATOM      4  HT3 LEU A 585      24.880  42.710  35.070  1.00  0.00           H
ATOM      5  CA  LEU A 585      25.530  40.860  35.980  1.00  0.00           C
ATOM      6  HA  LEU A 585      26.550  41.190  36.100  1.00  0.00           H
ATOM      7  CB  LEU A 585      24.880  41.410  37.260  1.00  0.00           C
ATOM      8  HB1 LEU A 585      23.780  41.220  37.180  1.00  0.00           H
ATOM      9  HB2 LEU A 585      25.040  42.500  37.420  1.00  0.00           H
ATOM     10  CG  LEU A 585      25.290  40.730  38.640  1.00  0.00           C
ATOM     11  HG  LEU A 585      25.160  39.640  38.500  1.00  0.00           H
ATOM     12  CD1 LEU A 585      26.800  40.980  38.920  1.00  0.00           C
ATOM     13 HD11 LEU A 585      26.940  42.080  39.000  1.00  0.00           H
ATOM     14 HD12 LEU A 585      27.410  40.490  38.140  1.00  0.00           H
ATOM     15 HD13 LEU A 585      27.120  40.460  39.840  1.00  0.00           H
ATOM     16  CD2 LEU A 585      24.500  41.180  39.870  1.00  0.00           C
ATOM     17 HD21 LEU A 585      25.010  40.790  40.770  1.00  0.00           H
ATOM     18 HD22 LEU A 585      23.430  40.860  39.870  1.00  0.00           H
ATOM     19 HD23 LEU A 585      24.590  42.280  39.950  1.00  0.00           H
ATOM     20  C   LEU A 585      25.400  39.310  35.930  1.00  0.00           C
ATOM     21  O   LEU A 585      26.360  38.590  36.030  1.00  0.00           O
ATOM     22  N   ILE A 586      24.170  38.730  35.950  1.00  0.00           N
ATOM     23  HN  ILE A 586      23.390  39.330  35.780  1.00  0.00           H
ATOM     24  CA  ILE A 586      23.770  37.340  36.090  1.00  0.00           C
ATOM     25  HA  ILE A 586      24.250  36.950  36.980  1.00  0.00           H
ATOM     26  CB  ILE A 586      22.250  37.220  36.430  1.00  0.00           C
ATOM     27  HB  ILE A 586      21.700  37.410  35.490  1.00  0.00           H
ATOM     28  CG2 ILE A 586      21.990  35.750  36.850  1.00  0.00           C
ATOM     29 HG21 ILE A 586      22.580  35.570  37.760  1.00  0.00           H
ATOM     30 HG22 ILE A 586      22.180  34.970  36.070  1.00  0.00           H
ATOM     31 HG23 ILE A 586      21.000  35.610  37.330  1.00  0.00           H
ATOM     32  CG1 ILE A 586      21.800  38.300  37.420  1.00  0.00           C
ATOM     33 HG11 ILE A 586      20.710  38.070  37.420  1.00  0.00           H
ATOM     34 HG12 ILE A 586      21.880  39.340  37.030  1.00  0.00           H
ATOM     35  CD  ILE A 586      22.370  38.200  38.850  1.00  0.00           C
ATOM     36  HD1 ILE A 586      22.220  37.160  39.220  1.00  0.00           H
ATOM     37  HD2 ILE A 586      21.830  38.950  39.480  1.00  0.00           H
ATOM     38  HD3 ILE A 586      23.460  38.450  38.870  1.00  0.00           H
ATOM     39  C   ILE A 586      24.230  36.500  34.950  1.00  0.00           C
ATOM     40  O   ILE A 586      24.680  35.390  35.210  1.00  0.00           O
ATOM     41  N   LEU A 587      24.250  36.980  33.750  1.00  0.00           N
ATOM     42  HN  LEU A 587      23.850  37.880  33.650  1.00  0.00           H
ATOM     43  CA  LEU A 587      24.830  36.280  32.640  1.00  0.00           C
ATOM     44  HA  LEU A 587      24.320  35.330  32.560  1.00  0.00           H
ATOM     45  CB  LEU A 587      24.380  36.990  31.360  1.00  0.00           C
ATOM     46  HB1 LEU A 587      24.760  38.030  31.450  1.00  0.00           H
ATOM     47  HB2 LEU A 587      23.270  37.000  31.370  1.00  0.00           H
ATOM     48  CG  LEU A 587      24.970  36.510  29.980  1.00  0.00           C
ATOM     49  HG  LEU A 587      26.080  36.570  29.970  1.00  0.00           H
ATOM     50  CD1 LEU A 587      24.610  35.080  29.630  1.00  0.00           C
ATOM     51 HD11 LEU A 587      23.510  34.930  29.730  1.00  0.00           H
ATOM     52 HD12 LEU A 587      25.220  34.400  30.250  1.00  0.00           H
ATOM     53 HD13 LEU A 587      24.970  34.900  28.590  1.00  0.00           H
ATOM     54  CD2 LEU A 587      24.350  37.350  28.870  1.00  0.00           C
ATOM     55 HD21 LEU A 587      24.520  38.420  29.120  1.00  0.00           H
ATOM     56 HD22 LEU A 587      23.250  37.220  28.860  1.00  0.00           H
ATOM     57 HD23 LEU A 587      24.770  37.170  27.850  1.00  0.00           H
ATOM     58  C   LEU A 587      26.320  35.940  32.640  1.00  0.00           C
ATOM     59  O   LEU A 587      26.750  34.840  32.490  1.00  0.00           O
ATOM     60  N   ASP A 588      27.180  36.970  32.990  1.00  0.00           N
ATOM     61  HN  ASP A 588      26.860  37.900  33.140  1.00  0.00           H
ATOM     62  CA  ASP A 588      28.620  36.650  33.340  1.00  0.00           C
ATOM     63  HA  ASP A 588      29.090  36.090  32.540  1.00  0.00           H
ATOM     64  CB  ASP A 588      29.280  38.030  33.690  1.00  0.00           C
ATOM     65  HB1 ASP A 588      30.300  37.860  34.100  1.00  0.00           H
ATOM     66  HB2 ASP A 588      28.780  38.610  34.490  1.00  0.00           H
ATOM     67  CG  ASP A 588      29.450  39.030  32.490  1.00  0.00           C
ATOM     68  OD1 ASP A 588      30.310  38.830  31.560  1.00  0.00           O
ATOM     69  OD2 ASP A 588      28.800  40.090  32.500  1.00  0.00           O
ATOM     70  C   ASP A 588      28.760  35.740  34.600  1.00  0.00           C
ATOM     71  O   ASP A 588      29.670  34.980  34.720  1.00  0.00           O
ATOM     72  N   ILE A 589      27.850  35.930  35.640  1.00  0.00           N
ATOM     73  HN  ILE A 589      27.280  36.740  35.620  1.00  0.00           H
ATOM     74  CA  ILE A 589      27.830  35.000  36.800  1.00  0.00           C
ATOM     75  HA  ILE A 589      28.790  35.070  37.290  1.00  0.00           H
ATOM     76  CB  ILE A 589      26.880  35.290  37.890  1.00  0.00           C
ATOM     77  HB  ILE A 589      25.840  35.440  37.500  1.00  0.00           H
ATOM     78  CG2 ILE A 589      26.870  34.070  38.920  1.00  0.00           C
ATOM     79 HG21 ILE A 589      27.860  33.630  39.180  1.00  0.00           H
ATOM     80 HG22 ILE A 589      26.310  33.230  38.450  1.00  0.00           H
ATOM     81 HG23 ILE A 589      26.310  34.330  39.840  1.00  0.00           H
ATOM     82  CG1 ILE A 589      27.310  36.670  38.570  1.00  0.00           C
ATOM     83 HG11 ILE A 589      27.180  37.420  37.770  1.00  0.00           H
ATOM     84 HG12 ILE A 589      28.400  36.720  38.780  1.00  0.00           H
ATOM     85  CD  ILE A 589      26.420  37.010  39.810  1.00  0.00           C
ATOM     86  HD1 ILE A 589      26.720  37.990  40.240  1.00  0.00           H
ATOM     87  HD2 ILE A 589      26.590  36.330  40.670  1.00  0.00           H
ATOM     88  HD3 ILE A 589      25.380  36.900  39.430  1.00  0.00           H
ATOM     89  C   ILE A 589      27.700  33.600  36.310  1.00  0.00           C
ATOM     90  O   ILE A 589      28.510  32.700  36.630  1.00  0.00           O
ATOM     91  N   LYS A 590      26.630  33.340  35.530  1.00  0.00           N
ATOM     92  HN  LYS A 590      25.970  34.050  35.300  1.00  0.00           H
ATOM     93  CA  LYS A 590      26.320  32.050  34.920  1.00  0.00           C
ATOM     94  HA  LYS A 590      26.250  31.210  35.610  1.00  0.00           H
ATOM     95  CB  LYS A 590      25.020  32.220  34.000  1.00  0.00           C
ATOM     96  HB1 LYS A 590      24.870  31.250  33.490  1.00  0.00           H
ATOM     97  HB2 LYS A 590      25.200  33.050  33.290  1.00  0.00           H
ATOM     98  CG  LYS A 590      23.760  32.580  34.850  1.00  0.00           C
ATOM     99  HG1 LYS A 590      23.040  33.280  34.390  1.00  0.00           H
ATOM    100  HG2 LYS A 590      24.080  33.030  35.810  1.00  0.00           H
ATOM    101  CD  LYS A 590      22.900  31.200  35.010  1.00  0.00           C
ATOM    102  HD1 LYS A 590      22.060  31.350  35.720  1.00  0.00           H
ATOM    103  HD2 LYS A 590      23.570  30.400  35.410  1.00  0.00           H
ATOM    104  CE  LYS A 590      22.270  30.670  33.730  1.00  0.00           C
ATOM    105  HE1 LYS A 590      21.840  29.680  34.010  1.00  0.00           H
ATOM    106  HE2 LYS A 590      23.040  30.610  32.940  1.00  0.00           H
ATOM    107  NZ  LYS A 590      21.150  31.570  33.300  1.00  0.00           N
ATOM    108  HZ1 LYS A 590      20.630  31.180  32.480  1.00  0.00           H
ATOM    109  HZ2 LYS A 590      21.440  32.550  33.120  1.00  0.00           H
ATOM    110  HZ3 LYS A 590      20.480  31.550  34.100  1.00  0.00           H
ATOM    111  C   LYS A 590      27.460  31.480  34.100  1.00  0.00           C
ATOM    112  O   LYS A 590      27.660  30.290  34.130  1.00  0.00           O
ATOM    113  N   ARG A 591      28.090  32.320  33.330  1.00  0.00           N
ATOM    114  HN  ARG A 591      27.630  33.200  33.230  1.00  0.00           H
ATOM    115  CA  ARG A 591      29.140  31.870  32.410  1.00  0.00           C
ATOM    116  HA  ARG A 591      29.010  30.840  32.090  1.00  0.00           H
ATOM    117  CB  ARG A 591      29.020  32.810  31.210  1.00  0.00           C
ATOM    118  HB1 ARG A 591      29.930  32.870  30.590  1.00  0.00           H
ATOM    119  HB2 ARG A 591      28.880  33.840  31.640  1.00  0.00           H
ATOM    120  CG  ARG A 591      27.770  32.590  30.340  1.00  0.00           C
ATOM    121  HG1 ARG A 591      26.910  32.780  31.020  1.00  0.00           H
ATOM    122  HG2 ARG A 591      27.670  31.510  30.110  1.00  0.00           H
ATOM    123  CD  ARG A 591      27.740  33.540  29.170  1.00  0.00           C
ATOM    124  HD1 ARG A 591      28.140  34.530  29.500  1.00  0.00           H
ATOM    125  HD2 ARG A 591      26.740  33.670  28.720  1.00  0.00           H
ATOM    126  NE  ARG A 591      28.760  32.980  28.190  1.00  0.00           N
ATOM    127  HE  ARG A 591      28.800  32.010  27.970  1.00  0.00           H
ATOM    128  CZ  ARG A 591      29.720  33.640  27.600  1.00  0.00           C
ATOM    129  NH1 ARG A 591      29.640  34.940  27.420  1.00  0.00           N
ATOM    130 HH11 ARG A 591      28.740  35.370  27.460  1.00  0.00           H
ATOM    131 HH12 ARG A 591      30.260  35.330  26.720  1.00  0.00           H
ATOM    132  NH2 ARG A 591      30.740  33.030  27.060  1.00  0.00           N
ATOM    133 HH21 ARG A 591      31.260  33.450  26.310  1.00  0.00           H
ATOM    134 HH22 ARG A 591      30.620  32.030  27.030  1.00  0.00           H
ATOM    135  C   ARG A 591      30.620  31.920  32.820  1.00  0.00           C
ATOM    136  O   ARG A 591      31.430  31.360  32.080  1.00  0.00           O
ATOM    137  N   LYS A 592      31.050  32.580  33.980  1.00  0.00           N
ATOM    138  HN  LYS A 592      30.380  32.840  34.670  1.00  0.00           H
ATOM    139  CA  LYS A 592      32.450  32.620  34.440  1.00  0.00           C
ATOM    140  HA  LYS A 592      33.040  32.130  33.680  1.00  0.00           H
ATOM    141  CB  LYS A 592      32.990  34.070  34.400  1.00  0.00           C
ATOM    142  HB1 LYS A 592      34.090  34.000  34.540  1.00  0.00           H
ATOM    143  HB2 LYS A 592      32.530  34.560  35.290  1.00  0.00           H
ATOM    144  CG  LYS A 592      32.850  34.850  33.040  1.00  0.00           C
ATOM    145  HG1 LYS A 592      33.110  35.910  33.180  1.00  0.00           H
ATOM    146  HG2 LYS A 592      31.770  34.770  32.790  1.00  0.00           H
ATOM    147  CD  LYS A 592      33.700  34.170  31.890  1.00  0.00           C
ATOM    148  HD1 LYS A 592      33.750  33.060  31.950  1.00  0.00           H
ATOM    149  HD2 LYS A 592      34.760  34.480  31.880  1.00  0.00           H
ATOM    150  CE  LYS A 592      33.180  34.520  30.450  1.00  0.00           C
ATOM    151  HE1 LYS A 592      32.090  34.300  30.360  1.00  0.00           H
ATOM    152  HE2 LYS A 592      33.700  33.930  29.660  1.00  0.00           H
ATOM    153  NZ  LYS A 592      33.500  35.930  30.200  1.00  0.00           N
ATOM    154  HZ1 LYS A 592      33.510  36.160  29.180  1.00  0.00           H
ATOM    155  HZ2 LYS A 592      34.430  36.160  30.610  1.00  0.00           H
ATOM    156  HZ3 LYS A 592      32.780  36.590  30.570  1.00  0.00           H
ATOM    157  C   LYS A 592      32.660  31.900  35.770  1.00  0.00           C
ATOM    158  O   LYS A 592      33.610  31.150  35.930  1.00  0.00           O
ATOM    159  N   ALA A 593      31.670  32.090  36.720  1.00  0.00           N
ATOM    160  HN  ALA A 593      30.870  32.680  36.610  1.00  0.00           H
ATOM    161  CA  ALA A 593      31.900  31.680  38.060  1.00  0.00           C
ATOM    162  HA  ALA A 593      32.850  32.110  38.370  1.00  0.00           H
ATOM    163  CB  ALA A 593      30.760  32.230  39.010  1.00  0.00           C
ATOM    164  HB1 ALA A 593      30.530  33.310  38.930  1.00  0.00           H
ATOM    165  HB2 ALA A 593      31.060  32.070  40.060  1.00  0.00           H
ATOM    166  HB3 ALA A 593      29.780  31.740  38.790  1.00  0.00           H
ATOM    167  C   ALA A 593      32.030  30.130  38.240  1.00  0.00           C
ATOM    168  O   ALA A 593      32.850  29.750  39.100  1.00  0.00           O
ATOM    169  N   PRO A 594      31.340  29.150  37.550  1.00  0.00           N
ATOM    170  CD  PRO A 594      29.990  29.320  37.050  1.00  0.00           C
ATOM    171  HD1 PRO A 594      30.120  29.810  36.060  1.00  0.00           H
ATOM    172  HD2 PRO A 594      29.410  30.040  37.660  1.00  0.00           H
ATOM    173  CA  PRO A 594      31.550  27.720  37.890  1.00  0.00           C
ATOM    174  HA  PRO A 594      32.030  27.540  38.850  1.00  0.00           H
ATOM    175  CB  PRO A 594      30.110  27.120  38.010  1.00  0.00           C
ATOM    176  HB1 PRO A 594      29.900  27.350  39.070  1.00  0.00           H
ATOM    177  HB2 PRO A 594      30.020  26.020  37.990  1.00  0.00           H
ATOM    178  CG  PRO A 594      29.350  27.940  37.030  1.00  0.00           C
ATOM    179  HG1 PRO A 594      29.490  27.490  36.020  1.00  0.00           H
ATOM    180  HG2 PRO A 594      28.250  27.930  37.180  1.00  0.00           H
ATOM    181  C   PRO A 594      32.340  27.010  36.810  1.00  0.00           C
ATOM    182  O   PRO A 594      32.250  25.830  36.650  1.00  0.00           O
ATOM    183  N   PHE A 595      33.260  27.720  36.150  1.00  0.00           N
ATOM    184  HN  PHE A 595      33.220  28.710  36.150  1.00  0.00           H
ATOM    185  CA  PHE A 595      34.260  27.100  35.220  1.00  0.00           C
ATOM    186  HA  PHE A 595      34.030  26.090  34.910  1.00  0.00           H
ATOM    187  CB  PHE A 595      34.400  27.850  33.820  1.00  0.00           C
ATOM    188  HB1 PHE A 595      35.120  27.300  33.180  1.00  0.00           H
ATOM    189  HB2 PHE A 595      34.790  28.870  34.030  1.00  0.00           H
ATOM    190  CG  PHE A 595      33.020  27.640  33.230  1.00  0.00           C
ATOM    191  CD1 PHE A 595      32.820  26.570  32.340  1.00  0.00           C
ATOM    192  HD1 PHE A 595      33.600  25.860  32.120  1.00  0.00           H
ATOM    193  CE1 PHE A 595      31.590  26.310  31.790  1.00  0.00           C
ATOM    194  HE1 PHE A 595      31.430  25.450  31.150  1.00  0.00           H
ATOM    195  CZ  PHE A 595      30.470  27.050  32.140  1.00  0.00           C
ATOM    196  HZ  PHE A 595      29.550  26.850  31.620  1.00  0.00           H
ATOM    197  CD2 PHE A 595      31.950  28.470  33.530  1.00  0.00           C
ATOM    198  HD2 PHE A 595      32.120  29.360  34.120  1.00  0.00           H
ATOM    199  CE2 PHE A 595      30.710  28.200  32.950  1.00  0.00           C
ATOM    200  HE2 PHE A 595      29.880  28.880  33.120  1.00  0.00           H
ATOM    201  C   PHE A 595      35.610  26.910  35.910  1.00  0.00           C
ATOM    202  O   PHE A 595      36.680  27.080  35.390  1.00  0.00           O
ATOM    203  N   PHE A 596      35.490  26.500  37.220  1.00  0.00           N
ATOM    204  HN  PHE A 596      34.590  26.350  37.620  1.00  0.00           H
ATOM    205  CA  PHE A 596      36.670  26.210  37.930  1.00  0.00           C
ATOM    206  HA  PHE A 596      37.380  27.000  37.740  1.00  0.00           H
ATOM    207  CB  PHE A 596      36.490  26.070  39.400  1.00  0.00           C
ATOM    208  HB1 PHE A 596      37.030  26.940  39.840  1.00  0.00           H
ATOM    209  HB2 PHE A 596      36.970  25.190  39.900  1.00  0.00           H
ATOM    210  CG  PHE A 596      35.040  26.020  39.940  1.00  0.00           C
ATOM    211  CD1 PHE A 596      34.300  24.870  39.750  1.00  0.00           C
ATOM    212  HD1 PHE A 596      34.720  24.020  39.240  1.00  0.00           H
ATOM    213  CE1 PHE A 596      32.990  24.810  40.330  1.00  0.00           C
ATOM    214  HE1 PHE A 596      32.380  23.920  40.230  1.00  0.00           H
ATOM    215  CZ  PHE A 596      32.430  25.820  41.100  1.00  0.00           C
ATOM    216  HZ  PHE A 596      31.460  25.630  41.520  1.00  0.00           H
ATOM    217  CD2 PHE A 596      34.490  27.060  40.740  1.00  0.00           C
ATOM    218  HD2 PHE A 596      35.060  27.960  40.880  1.00  0.00           H
ATOM    219  CE2 PHE A 596      33.210  26.960  41.340  1.00  0.00           C
ATOM    220  HE2 PHE A 596      32.920  27.790  41.960  1.00  0.00           H
ATOM    221  C   PHE A 596      37.400  24.960  37.420  1.00  0.00           C
ATOM    222  O   PHE A 596      38.660  25.010  37.380  1.00  0.00           O
ATOM    223  N   LEU A 597      36.720  23.880  37.000  1.00  0.00           N
ATOM    224  HN  LEU A 597      35.730  23.760  37.080  1.00  0.00           H
ATOM    225  CA  LEU A 597      37.430  22.710  36.460  1.00  0.00           C
ATOM    226  HA  LEU A 597      38.010  22.380  37.310  1.00  0.00           H
ATOM    227  CB  LEU A 597      36.560  21.490  36.000  1.00  0.00           C
ATOM    228  HB1 LEU A 597      36.160  21.640  34.980  1.00  0.00           H
ATOM    229  HB2 LEU A 597      35.710  21.530  36.730  1.00  0.00           H
ATOM    230  CG  LEU A 597      37.320  20.170  36.090  1.00  0.00           C
ATOM    231  HG  LEU A 597      38.420  20.350  35.980  1.00  0.00           H
ATOM    232  CD1 LEU A 597      37.060  19.590  37.500  1.00  0.00           C
ATOM    233 HD11 LEU A 597      36.030  19.200  37.620  1.00  0.00           H
ATOM    234 HD12 LEU A 597      37.290  20.400  38.220  1.00  0.00           H
ATOM    235 HD13 LEU A 597      37.760  18.750  37.630  1.00  0.00           H
ATOM    236  CD2 LEU A 597      36.920  19.210  35.020  1.00  0.00           C
ATOM    237 HD21 LEU A 597      35.910  18.820  35.270  1.00  0.00           H
ATOM    238 HD22 LEU A 597      37.650  18.380  34.890  1.00  0.00           H
ATOM    239 HD23 LEU A 597      36.850  19.700  34.030  1.00  0.00           H
ATOM    240  C   LEU A 597      38.380  23.020  35.280  1.00  0.00           C
ATOM    241  O   LEU A 597      39.530  22.530  35.170  1.00  0.00           O
ATOM    242  N   SER A 598      37.950  23.810  34.260  1.00  0.00           N
ATOM    243  HN  SER A 598      37.090  24.290  34.300  1.00  0.00           H
ATOM    244  CA  SER A 598      38.790  24.290  33.200  1.00  0.00           C
ATOM    245  HA  SER A 598      39.240  23.410  32.770  1.00  0.00           H
ATOM    246  CB  SER A 598      38.070  24.960  32.010  1.00  0.00           C
ATOM    247  HB1 SER A 598      38.870  25.440  31.390  1.00  0.00           H
ATOM    248  HB2 SER A 598      37.400  25.770  32.350  1.00  0.00           H
ATOM    249  OG  SER A 598      37.330  24.090  31.240  1.00  0.00           O
ATOM    250  HG1 SER A 598      36.590  23.790  31.780  1.00  0.00           H
ATOM    251  C   SER A 598      39.970  25.040  33.660  1.00  0.00           C
ATOM    252  O   SER A 598      41.070  24.850  33.130  1.00  0.00           O
ATOM    253  N   ASP A 599      39.880  25.920  34.680  1.00  0.00           N
ATOM    254  HN  ASP A 599      38.980  26.120  35.050  1.00  0.00           H
ATOM    255  CA  ASP A 599      40.970  26.550  35.340  1.00  0.00           C
ATOM    256  HA  ASP A 599      41.600  27.050  34.630  1.00  0.00           H
ATOM    257  CB  ASP A 599      40.420  27.750  36.240  1.00  0.00           C
ATOM    258  HB1 ASP A 599      41.100  27.990  37.070  1.00  0.00           H
ATOM    259  HB2 ASP A 599      39.450  27.320  36.580  1.00  0.00           H
ATOM    260  CG  ASP A 599      40.070  29.000  35.490  1.00  0.00           C
ATOM    261  OD1 ASP A 599      40.280  29.050  34.240  1.00  0.00           O
ATOM    262  OD2 ASP A 599      39.600  29.970  36.150  1.00  0.00           O
ATOM    263  C   ASP A 599      42.000  25.720  36.000  1.00  0.00           C
ATOM    264  O   ASP A 599      43.170  26.050  35.910  1.00  0.00           O
ATOM    265  N   PHE A 600      41.540  24.610  36.660  1.00  0.00           N
ATOM    266  HN  PHE A 600      40.560  24.500  36.800  1.00  0.00           H
ATOM    267  CA  PHE A 600      42.270  23.560  37.170  1.00  0.00           C
ATOM    268  HA  PHE A 600      42.990  23.930  37.900  1.00  0.00           H
ATOM    269  CB  PHE A 600      41.390  22.480  37.930  1.00  0.00           C
ATOM    270  HB1 PHE A 600      42.120  21.780  38.410  1.00  0.00           H
ATOM    271  HB2 PHE A 600      40.690  21.850  37.340  1.00  0.00           H
ATOM    272  CG  PHE A 600      40.550  23.110  39.060  1.00  0.00           C
ATOM    273  CD1 PHE A 600      40.750  24.350  39.710  1.00  0.00           C
ATOM    274  HD1 PHE A 600      41.530  24.990  39.330  1.00  0.00           H
ATOM    275  CE1 PHE A 600      39.950  24.810  40.730  1.00  0.00           C
ATOM    276  HE1 PHE A 600      40.080  25.770  41.200  1.00  0.00           H
ATOM    277  CZ  PHE A 600      38.880  24.020  41.110  1.00  0.00           C
ATOM    278  HZ  PHE A 600      38.220  24.260  41.920  1.00  0.00           H
ATOM    279  CD2 PHE A 600      39.470  22.320  39.530  1.00  0.00           C
ATOM    280  HD2 PHE A 600      39.300  21.410  38.980  1.00  0.00           H
ATOM    281  CE2 PHE A 600      38.530  22.790  40.440  1.00  0.00           C
ATOM    282  HE2 PHE A 600      37.830  22.100  40.900  1.00  0.00           H
ATOM    283  C   PHE A 600      43.070  22.810  36.110  1.00  0.00           C
ATOM    284  O   PHE A 600      44.260  22.580  36.160  1.00  0.00           O
ATOM    285  N   LYS A 601      42.500  22.590  34.910  1.00  0.00           N
ATOM    286  HN  LYS A 601      41.510  22.670  34.900  1.00  0.00           H
ATOM    287  CA  LYS A 601      43.290  22.070  33.780  1.00  0.00           C
ATOM    288  HA  LYS A 601      43.980  21.360  34.220  1.00  0.00           H
ATOM    289  CB  LYS A 601      42.380  21.410  32.720  1.00  0.00           C
ATOM    290  HB1 LYS A 601      42.860  21.150  31.750  1.00  0.00           H
ATOM    291  HB2 LYS A 601      41.670  22.210  32.430  1.00  0.00           H
ATOM    292  CG  LYS A 601      41.680  20.140  33.240  1.00  0.00           C
ATOM    293  HG1 LYS A 601      40.920  20.290  34.040  1.00  0.00           H
ATOM    294  HG2 LYS A 601      42.420  19.520  33.800  1.00  0.00           H
ATOM    295  CD  LYS A 601      40.990  19.310  32.160  1.00  0.00           C
ATOM    296  HD1 LYS A 601      40.360  18.470  32.530  1.00  0.00           H
ATOM    297  HD2 LYS A 601      41.710  18.820  31.460  1.00  0.00           H
ATOM    298  CE  LYS A 601      40.000  20.130  31.350  1.00  0.00           C
ATOM    299  HE1 LYS A 601      40.520  20.810  30.650  1.00  0.00           H
ATOM    300  HE2 LYS A 601      39.330  20.620  32.090  1.00  0.00           H
ATOM    301  NZ  LYS A 601      39.240  19.270  30.460  1.00  0.00           N
ATOM    302  HZ1 LYS A 601      39.870  18.750  29.810  1.00  0.00           H
ATOM    303  HZ2 LYS A 601      38.630  19.830  29.840  1.00  0.00           H
ATOM    304  HZ3 LYS A 601      38.720  18.620  31.080  1.00  0.00           H
ATOM    305  C   LYS A 601      44.310  22.980  33.120  1.00  0.00           C
ATOM    306  O   LYS A 601      45.340  22.450  32.650  1.00  0.00           O
ATOM    307  N   ASP A 602      44.050  24.320  33.240  1.00  0.00           N
ATOM    308  HN  ASP A 602      43.240  24.770  33.610  1.00  0.00           H
ATOM    309  CA  ASP A 602      44.950  25.290  32.730  1.00  0.00           C
ATOM    310  HA  ASP A 602      45.480  24.830  31.900  1.00  0.00           H
ATOM    311  CB  ASP A 602      44.160  26.620  32.330  1.00  0.00           C
ATOM    312  HB1 ASP A 602      44.930  27.360  32.000  1.00  0.00           H
ATOM    313  HB2 ASP A 602      43.580  26.950  33.220  1.00  0.00           H
ATOM    314  CG  ASP A 602      43.330  26.390  31.100  1.00  0.00           C
ATOM    315  OD1 ASP A 602      42.510  27.280  30.820  1.00  0.00           O
ATOM    316  OD2 ASP A 602      43.480  25.340  30.390  1.00  0.00           O
ATOM    317  C   ASP A 602      46.030  25.680  33.790  1.00  0.00           C
ATOM    318  O   ASP A 602      46.920  26.500  33.580  1.00  0.00           O
ATOM    319  N   ALA A 603      45.940  25.140  35.000  1.00  0.00           N
ATOM    320  HN  ALA A 603      45.260  24.440  35.210  1.00  0.00           H
ATOM    321  CA  ALA A 603      46.950  25.320  35.980  1.00  0.00           C
ATOM    322  HA  ALA A 603      47.460  26.270  35.880  1.00  0.00           H
ATOM    323  CB  ALA A 603      46.300  25.520  37.360  1.00  0.00           C
ATOM    324  HB1 ALA A 603      45.500  26.290  37.360  1.00  0.00           H
ATOM    325  HB2 ALA A 603      47.080  25.760  38.130  1.00  0.00           H
ATOM    326  HB3 ALA A 603      45.890  24.540  37.690  1.00  0.00           H
ATOM    327  C   ALA A 603      48.020  24.220  36.100  1.00  0.00           C
ATOM    328  O   ALA A 603      48.820  24.300  37.030  1.00  0.00           O
ATOM    329  N   LEU A 604      48.000  23.200  35.270  1.00  0.00           N
ATOM    330  HN  LEU A 604      47.440  23.180  34.450  1.00  0.00           H
ATOM    331  CA  LEU A 604      48.860  22.080  35.260  1.00  0.00           C
ATOM    332  HA  LEU A 604      49.220  21.860  36.250  1.00  0.00           H
ATOM    333  CB  LEU A 604      48.270  20.770  34.610  1.00  0.00           C
ATOM    334  HB1 LEU A 604      48.830  19.820  34.720  1.00  0.00           H
ATOM    335  HB2 LEU A 604      48.010  20.840  33.530  1.00  0.00           H
ATOM    336  CG  LEU A 604      46.840  20.470  35.270  1.00  0.00           C
ATOM    337  HG  LEU A 604      46.230  21.350  34.980  1.00  0.00           H
ATOM    338  CD1 LEU A 604      46.080  19.250  34.710  1.00  0.00           C
ATOM    339 HD11 LEU A 604      46.060  19.280  33.610  1.00  0.00           H
ATOM    340 HD12 LEU A 604      45.020  19.110  34.990  1.00  0.00           H
ATOM    341 HD13 LEU A 604      46.670  18.350  34.980  1.00  0.00           H
ATOM    342  CD2 LEU A 604      46.940  20.360  36.830  1.00  0.00           C
ATOM    343 HD21 LEU A 604      47.750  19.650  37.100  1.00  0.00           H
ATOM    344 HD22 LEU A 604      46.000  19.960  37.250  1.00  0.00           H
ATOM    345 HD23 LEU A 604      47.050  21.380  37.270  1.00  0.00           H
ATOM    346  C   LEU A 604      50.190  22.190  34.530  1.00  0.00           C
ATOM    347  O   LEU A 604      50.420  21.550  33.540  1.00  0.00           O
ATOM    348  N   SER A 605      51.040  23.050  35.020  1.00  0.00           N
ATOM    349  HN  SER A 605      50.680  23.710  35.670  1.00  0.00           H
ATOM    350  CA  SER A 605      52.480  23.160  34.660  1.00  0.00           C
ATOM    351  HA  SER A 605      52.850  22.260  34.180  1.00  0.00           H
ATOM    352  CB  SER A 605      52.550  24.310  33.630  1.00  0.00           C
ATOM    353  HB1 SER A 605      51.920  23.960  32.780  1.00  0.00           H
ATOM    354  HB2 SER A 605      53.540  24.650  33.250  1.00  0.00           H
ATOM    355  OG  SER A 605      51.980  25.520  34.190  1.00  0.00           O
ATOM    356  HG1 SER A 605      51.120  25.460  33.740  1.00  0.00           H
ATOM    357  C   SER A 605      53.340  23.540  35.830  1.00  0.00           C
ATOM    358  O   SER A 605      52.870  24.180  36.820  1.00  0.00           O
ATOM    359  N   LEU A 606      54.610  23.210  35.670  1.00  0.00           N
ATOM    360  HN  LEU A 606      54.930  22.630  34.920  1.00  0.00           H
ATOM    361  CA  LEU A 606      55.670  23.590  36.510  1.00  0.00           C
ATOM    362  HA  LEU A 606      55.440  23.120  37.460  1.00  0.00           H
ATOM    363  CB  LEU A 606      57.050  23.000  36.000  1.00  0.00           C
ATOM    364  HB1 LEU A 606      57.270  23.430  35.000  1.00  0.00           H
ATOM    365  HB2 LEU A 606      56.840  21.920  35.840  1.00  0.00           H
ATOM    366  CG  LEU A 606      58.170  23.280  36.880  1.00  0.00           C
ATOM    367  HG  LEU A 606      58.340  24.380  36.920  1.00  0.00           H
ATOM    368  CD1 LEU A 606      57.990  22.850  38.360  1.00  0.00           C
ATOM    369 HD11 LEU A 606      58.960  23.060  38.860  1.00  0.00           H
ATOM    370 HD12 LEU A 606      57.940  21.750  38.240  1.00  0.00           H
ATOM    371 HD13 LEU A 606      57.150  23.300  38.920  1.00  0.00           H
ATOM    372  CD2 LEU A 606      59.530  22.670  36.330  1.00  0.00           C
ATOM    373 HD21 LEU A 606      59.420  21.570  36.200  1.00  0.00           H
ATOM    374 HD22 LEU A 606      60.330  22.920  37.060  1.00  0.00           H
ATOM    375 HD23 LEU A 606      59.750  23.200  35.380  1.00  0.00           H
ATOM    376  C   LEU A 606      55.760  25.130  36.580  1.00  0.00           C
ATOM    377  O   LEU A 606      55.960  25.700  37.600  1.00  0.00           O
ATOM    378  N   GLN A 607      55.470  25.860  35.510  1.00  0.00           N
ATOM    379  HN  GLN A 607      55.550  25.510  34.580  1.00  0.00           H
ATOM    380  CA  GLN A 607      55.280  27.260  35.450  1.00  0.00           C
ATOM    381  HA  GLN A 607      56.120  27.740  35.900  1.00  0.00           H
ATOM    382  CB  GLN A 607      55.440  27.740  33.890  1.00  0.00           C
ATOM    383  HB1 GLN A 607      55.260  28.830  33.760  1.00  0.00           H
ATOM    384  HB2 GLN A 607      54.580  27.270  33.370  1.00  0.00           H
ATOM    385  CG  GLN A 607      56.780  27.450  33.130  1.00  0.00           C
ATOM    386  HG1 GLN A 607      57.550  27.870  33.790  1.00  0.00           H
ATOM    387  HG2 GLN A 607      56.620  27.800  32.090  1.00  0.00           H
ATOM    388  CD  GLN A 607      57.150  25.990  32.950  1.00  0.00           C
ATOM    389  OE1 GLN A 607      56.250  25.170  32.820  1.00  0.00           O
ATOM    390  NE2 GLN A 607      58.430  25.660  33.000  1.00  0.00           N
ATOM    391 HE21 GLN A 607      58.720  24.770  32.630  1.00  0.00           H
ATOM    392 HE22 GLN A 607      59.150  26.340  33.050  1.00  0.00           H
ATOM    393  C   GLN A 607      54.050  27.900  36.220  1.00  0.00           C
ATOM    394  O   GLN A 607      54.340  28.930  36.790  1.00  0.00           O
ATOM    395  N   CYS A 608      52.860  27.310  36.270  1.00  0.00           N
ATOM    396  HN  CYS A 608      52.710  26.560  35.640  1.00  0.00           H
ATOM    397  CA  CYS A 608      51.770  27.720  37.180  1.00  0.00           C
ATOM    398  HA  CYS A 608      51.610  28.780  37.010  1.00  0.00           H
ATOM    399  CB  CYS A 608      50.490  27.080  36.710  1.00  0.00           C
ATOM    400  HB1 CYS A 608      49.780  27.340  37.530  1.00  0.00           H
ATOM    401  HB2 CYS A 608      50.540  25.970  36.770  1.00  0.00           H
ATOM    402  SG  CYS A 608      49.870  27.700  35.080  1.00  0.00           S
ATOM    403  HG1 CYS A 608      50.810  27.160  34.310  1.00  0.00           H
ATOM    404  C   CYS A 608      52.250  27.460  38.590  1.00  0.00           C
ATOM    405  O   CYS A 608      52.250  28.400  39.390  1.00  0.00           O
ATOM    406  N   LEU A 609      52.880  26.280  38.990  1.00  0.00           N
ATOM    407  HN  LEU A 609      53.260  25.640  38.340  1.00  0.00           H
ATOM    408  CA  LEU A 609      53.410  26.090  40.390  1.00  0.00           C
ATOM    409  HA  LEU A 609      52.540  26.370  40.970  1.00  0.00           H
ATOM    410  CB  LEU A 609      53.730  24.580  40.670  1.00  0.00           C
ATOM    411  HB1 LEU A 609      54.660  24.290  40.150  1.00  0.00           H
ATOM    412  HB2 LEU A 609      52.920  24.020  40.160  1.00  0.00           H
ATOM    413  CG  LEU A 609      53.940  24.210  42.120  1.00  0.00           C
ATOM    414  HG  LEU A 609      54.710  24.830  42.610  1.00  0.00           H
ATOM    415  CD1 LEU A 609      52.610  24.460  42.850  1.00  0.00           C
ATOM    416 HD11 LEU A 609      52.600  23.970  43.850  1.00  0.00           H
ATOM    417 HD12 LEU A 609      51.800  24.020  42.230  1.00  0.00           H
ATOM    418 HD13 LEU A 609      52.350  25.540  42.930  1.00  0.00           H
ATOM    419  CD2 LEU A 609      54.270  22.740  42.260  1.00  0.00           C
ATOM    420 HD21 LEU A 609      53.560  22.060  41.730  1.00  0.00           H
ATOM    421 HD22 LEU A 609      54.250  22.560  43.360  1.00  0.00           H
ATOM    422 HD23 LEU A 609      55.320  22.480  41.990  1.00  0.00           H
ATOM    423  C   LEU A 609      54.510  27.060  40.840  1.00  0.00           C
ATOM    424  O   LEU A 609      54.520  27.580  41.940  1.00  0.00           O
ATOM    425  N   ALA A 610      55.450  27.310  39.930  1.00  0.00           N
ATOM    426  HN  ALA A 610      55.320  26.980  39.000  1.00  0.00           H
ATOM    427  CA  ALA A 610      56.590  28.280  40.120  1.00  0.00           C
ATOM    428  HA  ALA A 610      57.160  28.040  41.000  1.00  0.00           H
ATOM    429  CB  ALA A 610      57.370  28.310  38.850  1.00  0.00           C
ATOM    430  HB1 ALA A 610      58.250  28.970  39.010  1.00  0.00           H
ATOM    431  HB2 ALA A 610      56.810  28.660  37.950  1.00  0.00           H
ATOM    432  HB3 ALA A 610      57.800  27.320  38.590  1.00  0.00           H
ATOM    433  C   ALA A 610      56.010  29.680  40.410  1.00  0.00           C
ATOM    434  O   ALA A 610      56.330  30.300  41.390  1.00  0.00           O
ATOM    435  N   SER A 611      54.970  30.170  39.620  1.00  0.00           N
ATOM    436  HN  SER A 611      54.850  29.750  38.720  1.00  0.00           H
ATOM    437  CA  SER A 611      54.320  31.450  39.830  1.00  0.00           C
ATOM    438  HA  SER A 611      55.040  32.250  39.880  1.00  0.00           H
ATOM    439  CB  SER A 611      53.220  31.770  38.720  1.00  0.00           C
ATOM    440  HB1 SER A 611      52.730  32.710  39.030  1.00  0.00           H
ATOM    441  HB2 SER A 611      52.480  30.950  38.570  1.00  0.00           H
ATOM    442  OG  SER A 611      53.850  32.150  37.480  1.00  0.00           O
ATOM    443  HG1 SER A 611      54.260  33.000  37.670  1.00  0.00           H
ATOM    444  C   SER A 611      53.610  31.470  41.260  1.00  0.00           C
ATOM    445  O   SER A 611      53.660  32.530  41.870  1.00  0.00           O
ATOM    446  N   ILE A 612      52.950  30.380  41.680  1.00  0.00           N
ATOM    447  HN  ILE A 612      52.850  29.600  41.060  1.00  0.00           H
ATOM    448  CA  ILE A 612      52.410  30.180  43.000  1.00  0.00           C
ATOM    449  HA  ILE A 612      51.810  31.060  43.180  1.00  0.00           H
ATOM    450  CB  ILE A 612      51.470  28.960  43.280  1.00  0.00           C
ATOM    451  HB  ILE A 612      52.130  28.120  43.010  1.00  0.00           H
ATOM    452  CG2 ILE A 612      50.950  28.800  44.780  1.00  0.00           C
ATOM    453 HG21 ILE A 612      50.050  28.140  44.770  1.00  0.00           H
ATOM    454 HG22 ILE A 612      50.630  29.740  45.270  1.00  0.00           H
ATOM    455 HG23 ILE A 612      51.820  28.390  45.340  1.00  0.00           H
ATOM    456  CG1 ILE A 612      50.300  29.140  42.300  1.00  0.00           C
ATOM    457 HG11 ILE A 612      50.560  29.610  41.320  1.00  0.00           H
ATOM    458 HG12 ILE A 612      49.600  29.770  42.880  1.00  0.00           H
ATOM    459  CD  ILE A 612      49.640  27.760  41.960  1.00  0.00           C
ATOM    460  HD1 ILE A 612      48.950  27.820  41.090  1.00  0.00           H
ATOM    461  HD2 ILE A 612      49.090  27.390  42.860  1.00  0.00           H
ATOM    462  HD3 ILE A 612      50.340  26.950  41.660  1.00  0.00           H
ATOM    463  C   ILE A 612      53.390  30.310  44.150  1.00  0.00           C
ATOM    464  O   ILE A 612      53.010  30.990  45.110  1.00  0.00           O
ATOM    465  N   LEU A 613      54.540  29.620  44.100  1.00  0.00           N
ATOM    466  HN  LEU A 613      54.800  29.240  43.210  1.00  0.00           H
ATOM    467  CA  LEU A 613      55.610  29.810  45.110  1.00  0.00           C
ATOM    468  HA  LEU A 613      55.220  29.560  46.080  1.00  0.00           H
ATOM    469  CB  LEU A 613      56.720  28.810  44.780  1.00  0.00           C
ATOM    470  HB1 LEU A 613      57.130  29.010  43.770  1.00  0.00           H
ATOM    471  HB2 LEU A 613      56.100  27.880  44.720  1.00  0.00           H
ATOM    472  CG  LEU A 613      57.760  28.680  45.920  1.00  0.00           C
ATOM    473  HG  LEU A 613      58.200  29.700  45.980  1.00  0.00           H
ATOM    474  CD1 LEU A 613      57.160  28.390  47.430  1.00  0.00           C
ATOM    475 HD11 LEU A 613      57.980  28.120  48.140  1.00  0.00           H
ATOM    476 HD12 LEU A 613      56.410  27.570  47.470  1.00  0.00           H
ATOM    477 HD13 LEU A 613      56.670  29.340  47.760  1.00  0.00           H
ATOM    478  CD2 LEU A 613      58.840  27.640  45.510  1.00  0.00           C
ATOM    479 HD21 LEU A 613      59.640  27.580  46.270  1.00  0.00           H
ATOM    480 HD22 LEU A 613      59.290  27.940  44.540  1.00  0.00           H
ATOM    481 HD23 LEU A 613      58.310  26.680  45.330  1.00  0.00           H
ATOM    482  C   LEU A 613      56.250  31.280  45.140  1.00  0.00           C
ATOM    483  O   LEU A 613      56.400  31.850  46.220  1.00  0.00           O
ATOM    484  N   PHE A 614      56.440  31.930  43.960  1.00  0.00           N
ATOM    485  HN  PHE A 614      56.380  31.460  43.070  1.00  0.00           H
ATOM    486  CA  PHE A 614      56.700  33.370  43.850  1.00  0.00           C
ATOM    487  HA  PHE A 614      57.660  33.590  44.310  1.00  0.00           H
ATOM    488  CB  PHE A 614      56.940  33.870  42.350  1.00  0.00           C
ATOM    489  HB1 PHE A 614      56.300  33.220  41.730  1.00  0.00           H
ATOM    490  HB2 PHE A 614      57.970  33.660  41.990  1.00  0.00           H
ATOM    491  CG  PHE A 614      56.740  35.290  42.140  1.00  0.00           C
ATOM    492  CD1 PHE A 614      57.650  36.200  42.700  1.00  0.00           C
ATOM    493  HD1 PHE A 614      58.570  35.800  43.100  1.00  0.00           H
ATOM    494  CE1 PHE A 614      57.430  37.650  42.600  1.00  0.00           C
ATOM    495  HE1 PHE A 614      58.180  38.400  42.820  1.00  0.00           H
ATOM    496  CZ  PHE A 614      56.290  38.100  41.990  1.00  0.00           C
ATOM    497  HZ  PHE A 614      56.290  39.160  41.800  1.00  0.00           H
ATOM    498  CD2 PHE A 614      55.570  35.810  41.550  1.00  0.00           C
ATOM    499  HD2 PHE A 614      54.830  35.070  41.270  1.00  0.00           H
ATOM    500  CE2 PHE A 614      55.300  37.150  41.570  1.00  0.00           C
ATOM    501  HE2 PHE A 614      54.420  37.380  41.000  1.00  0.00           H
ATOM    502  C   PHE A 614      55.670  34.120  44.690  1.00  0.00           C
ATOM    503  O   PHE A 614      56.040  34.920  45.540  1.00  0.00           O
ATOM    504  N   LEU A 615      54.330  33.990  44.340  1.00  0.00           N
ATOM    505  HN  LEU A 615      54.100  33.340  43.610  1.00  0.00           H
ATOM    506  CA  LEU A 615      53.300  34.750  44.930  1.00  0.00           C
ATOM    507  HA  LEU A 615      53.630  35.780  44.870  1.00  0.00           H
ATOM    508  CB  LEU A 615      52.100  34.560  43.950  1.00  0.00           C
ATOM    509  HB1 LEU A 615      51.850  33.480  43.870  1.00  0.00           H
ATOM    510  HB2 LEU A 615      52.480  34.860  42.940  1.00  0.00           H
ATOM    511  CG  LEU A 615      50.850  35.430  44.210  1.00  0.00           C
ATOM    512  HG  LEU A 615      50.660  35.510  45.310  1.00  0.00           H
ATOM    513  CD1 LEU A 615      51.160  36.870  43.670  1.00  0.00           C
ATOM    514 HD11 LEU A 615      52.070  37.310  44.150  1.00  0.00           H
ATOM    515 HD12 LEU A 615      50.410  37.610  44.000  1.00  0.00           H
ATOM    516 HD13 LEU A 615      51.280  36.950  42.560  1.00  0.00           H
ATOM    517  CD2 LEU A 615      49.610  34.820  43.580  1.00  0.00           C
ATOM    518 HD21 LEU A 615      49.340  33.820  43.990  1.00  0.00           H
ATOM    519 HD22 LEU A 615      49.770  34.680  42.490  1.00  0.00           H
ATOM    520 HD23 LEU A 615      48.720  35.490  43.650  1.00  0.00           H
ATOM    521  C   LEU A 615      53.070  34.510  46.450  1.00  0.00           C
ATOM    522  O   LEU A 615      52.830  35.410  47.260  1.00  0.00           O
ATOM    523  N   TYR A 616      53.060  33.280  46.860  1.00  0.00           N
ATOM    524  HN  TYR A 616      53.030  32.530  46.210  1.00  0.00           H
ATOM    525  CA  TYR A 616      53.100  32.890  48.300  1.00  0.00           C
ATOM    526  HA  TYR A 616      52.220  33.290  48.770  1.00  0.00           H
ATOM    527  CB  TYR A 616      53.270  31.360  48.470  1.00  0.00           C
ATOM    528  HB1 TYR A 616      54.240  30.920  48.140  1.00  0.00           H
ATOM    529  HB2 TYR A 616      52.530  30.810  47.850  1.00  0.00           H
ATOM    530  CG  TYR A 616      53.130  30.820  49.850  1.00  0.00           C
ATOM    531  CD1 TYR A 616      52.220  31.310  50.800  1.00  0.00           C
ATOM    532  HD1 TYR A 616      51.440  32.000  50.530  1.00  0.00           H
ATOM    533  CE1 TYR A 616      52.130  30.740  52.150  1.00  0.00           C
ATOM    534  HE1 TYR A 616      51.410  31.210  52.800  1.00  0.00           H
ATOM    535  CZ  TYR A 616      53.050  29.710  52.440  1.00  0.00           C
ATOM    536  OH  TYR A 616      53.260  29.270  53.690  1.00  0.00           O
ATOM    537  HH  TYR A 616      52.570  29.630  54.240  1.00  0.00           H
ATOM    538  CD2 TYR A 616      54.010  29.820  50.180  1.00  0.00           C
ATOM    539  HD2 TYR A 616      54.590  29.340  49.400  1.00  0.00           H
ATOM    540  CE2 TYR A 616      53.940  29.220  51.390  1.00  0.00           C
ATOM    541  HE2 TYR A 616      54.650  28.420  51.540  1.00  0.00           H
ATOM    542  C   TYR A 616      54.280  33.580  49.020  1.00  0.00           C
ATOM    543  O   TYR A 616      54.140  34.270  50.030  1.00  0.00           O
ATOM    544  N   CYS A 617      55.540  33.410  48.510  1.00  0.00           N
ATOM    545  HN  CYS A 617      55.740  32.760  47.770  1.00  0.00           H
ATOM    546  CA  CYS A 617      56.730  34.010  49.070  1.00  0.00           C
ATOM    547  HA  CYS A 617      56.920  33.750  50.100  1.00  0.00           H
ATOM    548  CB  CYS A 617      57.940  33.620  48.330  1.00  0.00           C
ATOM    549  HB1 CYS A 617      58.770  34.240  48.740  1.00  0.00           H
ATOM    550  HB2 CYS A 617      57.880  33.930  47.270  1.00  0.00           H
ATOM    551  SG  CYS A 617      58.370  31.890  48.600  1.00  0.00           S
ATOM    552  HG1 CYS A 617      57.490  31.480  47.690  1.00  0.00           H
ATOM    553  C   CYS A 617      56.650  35.520  49.090  1.00  0.00           C
ATOM    554  O   CYS A 617      57.040  36.120  50.070  1.00  0.00           O
ATOM    555  N   ALA A 618      56.110  36.200  48.040  1.00  0.00           N
ATOM    556  HN  ALA A 618      55.690  35.700  47.290  1.00  0.00           H
ATOM    557  CA  ALA A 618      55.980  37.610  47.930  1.00  0.00           C
ATOM    558  HA  ALA A 618      56.950  38.060  48.090  1.00  0.00           H
ATOM    559  CB  ALA A 618      55.600  37.820  46.470  1.00  0.00           C
ATOM    560  HB1 ALA A 618      54.630  37.460  46.090  1.00  0.00           H
ATOM    561  HB2 ALA A 618      56.330  37.390  45.750  1.00  0.00           H
ATOM    562  HB3 ALA A 618      55.630  38.910  46.270  1.00  0.00           H
ATOM    563  C   ALA A 618      54.950  38.220  48.890  1.00  0.00           C
ATOM    564  O   ALA A 618      55.230  39.340  49.450  1.00  0.00           O
ATOM    565  N   CYS A 619      53.740  37.600  49.110  1.00  0.00           N
ATOM    566  HN  CYS A 619      53.480  36.730  48.690  1.00  0.00           H
ATOM    567  CA  CYS A 619      52.660  38.380  49.650  1.00  0.00           C
ATOM    568  HA  CYS A 619      52.730  39.450  49.560  1.00  0.00           H
ATOM    569  CB  CYS A 619      51.380  37.940  48.920  1.00  0.00           C
ATOM    570  HB1 CYS A 619      50.540  38.540  49.330  1.00  0.00           H
ATOM    571  HB2 CYS A 619      51.140  36.880  49.170  1.00  0.00           H
ATOM    572  SG  CYS A 619      51.210  38.250  47.170  1.00  0.00           S
ATOM    573  HG1 CYS A 619      51.770  37.090  46.820  1.00  0.00           H
ATOM    574  C   CYS A 619      52.520  38.180  51.220  1.00  0.00           C
ATOM    575  O   CYS A 619      51.640  38.820  51.790  1.00  0.00           O
ATOM    576  N   MET A 620      53.330  37.320  51.860  1.00  0.00           N
ATOM    577  HN  MET A 620      54.150  36.880  51.490  1.00  0.00           H
ATOM    578  CA  MET A 620      53.260  37.250  53.320  1.00  0.00           C
ATOM    579  HA  MET A 620      52.240  36.990  53.570  1.00  0.00           H
ATOM    580  CB  MET A 620      54.230  36.070  53.800  1.00  0.00           C
ATOM    581  HB1 MET A 620      54.620  36.080  54.850  1.00  0.00           H
ATOM    582  HB2 MET A 620      55.230  36.070  53.310  1.00  0.00           H
ATOM    583  CG  MET A 620      53.710  34.650  53.390  1.00  0.00           C
ATOM    584  HG1 MET A 620      54.420  33.830  53.630  1.00  0.00           H
ATOM    585  HG2 MET A 620      53.500  34.660  52.300  1.00  0.00           H
ATOM    586  SD  MET A 620      52.170  34.050  54.170  1.00  0.00           S
ATOM    587  CE  MET A 620      52.730  34.270  55.930  1.00  0.00           C
ATOM    588  HE1 MET A 620      52.630  35.310  56.280  1.00  0.00           H
ATOM    589  HE2 MET A 620      53.820  34.120  56.050  1.00  0.00           H
ATOM    590  HE3 MET A 620      52.180  33.560  56.590  1.00  0.00           H
ATOM    591  C   MET A 620      53.600  38.500  54.080  1.00  0.00           C
ATOM    592  O   MET A 620      52.980  38.910  55.010  1.00  0.00           O
ATOM    593  N   SER A 621      54.740  39.130  53.700  1.00  0.00           N
ATOM    594  HN  SER A 621      55.310  38.760  52.980  1.00  0.00           H
ATOM    595  CA  SER A 621      55.210  40.420  54.270  1.00  0.00           C
ATOM    596  HA  SER A 621      55.310  40.330  55.340  1.00  0.00           H
ATOM    597  CB  SER A 621      56.620  40.850  53.860  1.00  0.00           C
ATOM    598  HB1 SER A 621      56.720  40.850  52.750  1.00  0.00           H
ATOM    599  HB2 SER A 621      57.450  40.170  54.160  1.00  0.00           H
ATOM    600  OG  SER A 621      57.060  42.150  54.340  1.00  0.00           O
ATOM    601  HG1 SER A 621      56.370  42.730  53.990  1.00  0.00           H
ATOM    602  C   SER A 621      54.200  41.540  54.250  1.00  0.00           C
ATOM    603  O   SER A 621      53.870  42.020  55.280  1.00  0.00           O
ATOM    604  N   PRO A 622      53.570  41.890  53.170  1.00  0.00           N
ATOM    605  CD  PRO A 622      54.090  41.650  51.870  1.00  0.00           C
ATOM    606  HD1 PRO A 622      53.530  40.790  51.430  1.00  0.00           H
ATOM    607  HD2 PRO A 622      55.190  41.510  51.780  1.00  0.00           H
ATOM    608  CA  PRO A 622      52.580  42.950  53.160  1.00  0.00           C
ATOM    609  HA  PRO A 622      53.050  43.820  53.570  1.00  0.00           H
ATOM    610  CB  PRO A 622      52.270  43.070  51.650  1.00  0.00           C
ATOM    611  HB1 PRO A 622      51.880  44.110  51.570  1.00  0.00           H
ATOM    612  HB2 PRO A 622      51.510  42.340  51.320  1.00  0.00           H
ATOM    613  CG  PRO A 622      53.630  42.840  51.060  1.00  0.00           C
ATOM    614  HG1 PRO A 622      53.540  42.710  49.960  1.00  0.00           H
ATOM    615  HG2 PRO A 622      54.320  43.690  51.230  1.00  0.00           H
ATOM    616  C   PRO A 622      51.250  42.550  53.920  1.00  0.00           C
ATOM    617  O   PRO A 622      50.650  43.460  54.470  1.00  0.00           O
ATOM    618  N   VAL A 623      50.810  41.290  53.930  1.00  0.00           N
ATOM    619  HN  VAL A 623      51.260  40.600  53.370  1.00  0.00           H
ATOM    620  CA  VAL A 623      49.590  40.880  54.620  1.00  0.00           C
ATOM    621  HA  VAL A 623      48.790  41.580  54.450  1.00  0.00           H
ATOM    622  CB  VAL A 623      49.080  39.430  54.180  1.00  0.00           C
ATOM    623  HB  VAL A 623      50.000  38.820  54.110  1.00  0.00           H
ATOM    624  CG1 VAL A 623      48.170  38.710  55.210  1.00  0.00           C
ATOM    625 HG11 VAL A 623      47.320  39.380  55.460  1.00  0.00           H
ATOM    626 HG12 VAL A 623      48.710  38.450  56.150  1.00  0.00           H
ATOM    627 HG13 VAL A 623      47.830  37.730  54.810  1.00  0.00           H
ATOM    628  CG2 VAL A 623      48.470  39.470  52.730  1.00  0.00           C
ATOM    629 HG21 VAL A 623      48.350  38.460  52.270  1.00  0.00           H
ATOM    630 HG22 VAL A 623      49.160  39.990  52.040  1.00  0.00           H
ATOM    631 HG23 VAL A 623      47.540  40.060  52.700  1.00  0.00           H
ATOM    632  C   VAL A 623      49.780  40.850  56.140  1.00  0.00           C
ATOM    633  O   VAL A 623      48.890  41.220  56.930  1.00  0.00           O
ATOM    634  N   ILE A 624      51.040  40.500  56.600  1.00  0.00           N
ATOM    635  HN  ILE A 624      51.730  40.160  55.980  1.00  0.00           H
ATOM    636  CA  ILE A 624      51.530  40.670  57.970  1.00  0.00           C
ATOM    637  HA  ILE A 624      50.790  40.250  58.630  1.00  0.00           H
ATOM    638  CB  ILE A 624      52.900  39.930  58.160  1.00  0.00           C
ATOM    639  HB  ILE A 624      53.580  40.220  57.330  1.00  0.00           H
ATOM    640  CG2 ILE A 624      53.600  40.270  59.440  1.00  0.00           C
ATOM    641 HG21 ILE A 624      53.070  40.020  60.390  1.00  0.00           H
ATOM    642 HG22 ILE A 624      53.820  41.350  59.550  1.00  0.00           H
ATOM    643 HG23 ILE A 624      54.600  39.790  59.510  1.00  0.00           H
ATOM    644  CG1 ILE A 624      52.730  38.410  58.090  1.00  0.00           C
ATOM    645 HG11 ILE A 624      52.040  38.160  57.240  1.00  0.00           H
ATOM    646 HG12 ILE A 624      52.390  38.130  59.110  1.00  0.00           H
ATOM    647  CD  ILE A 624      54.130  37.780  57.850  1.00  0.00           C
ATOM    648  HD1 ILE A 624      54.000  36.680  57.920  1.00  0.00           H
ATOM    649  HD2 ILE A 624      54.850  38.120  58.630  1.00  0.00           H
ATOM    650  HD3 ILE A 624      54.540  38.010  56.830  1.00  0.00           H
ATOM    651  C   ILE A 624      51.600  42.110  58.380  1.00  0.00           C
ATOM    652  O   ILE A 624      51.200  42.610  59.420  1.00  0.00           O
ATOM    653  N   THR A 625      52.150  42.920  57.400  1.00  0.00           N
ATOM    654  HN  THR A 625      52.470  42.500  56.550  1.00  0.00           H
ATOM    655  CA  THR A 625      52.330  44.330  57.600  1.00  0.00           C
ATOM    656  HA  THR A 625      52.900  44.500  58.500  1.00  0.00           H
ATOM    657  CB  THR A 625      53.060  44.980  56.450  1.00  0.00           C
ATOM    658  HB  THR A 625      52.580  44.810  55.460  1.00  0.00           H
ATOM    659  OG1 THR A 625      54.400  44.600  56.320  1.00  0.00           O
ATOM    660  HG1 THR A 625      54.360  43.630  56.410  1.00  0.00           H
ATOM    661  CG2 THR A 625      53.150  46.510  56.610  1.00  0.00           C
ATOM    662 HG21 THR A 625      53.240  46.770  57.690  1.00  0.00           H
ATOM    663 HG22 THR A 625      52.220  47.040  56.300  1.00  0.00           H
ATOM    664 HG23 THR A 625      53.920  47.090  56.080  1.00  0.00           H
ATOM    665  C   THR A 625      51.000  44.990  57.810  1.00  0.00           C
ATOM    666  O   THR A 625      50.950  45.890  58.650  1.00  0.00           O
ATOM    667  N   PHE A 626      49.880  44.670  57.100  1.00  0.00           N
ATOM    668  HN  PHE A 626      49.930  43.980  56.390  1.00  0.00           H
ATOM    669  CA  PHE A 626      48.510  45.270  57.350  1.00  0.00           C
ATOM    670  HA  PHE A 626      48.610  46.340  57.210  1.00  0.00           H
ATOM    671  CB  PHE A 626      47.700  44.690  56.260  1.00  0.00           C
ATOM    672  HB1 PHE A 626      47.680  43.570  56.260  1.00  0.00           H
ATOM    673  HB2 PHE A 626      48.160  44.830  55.260  1.00  0.00           H
ATOM    674  CG  PHE A 626      46.250  45.140  56.160  1.00  0.00           C
ATOM    675  CD1 PHE A 626      45.160  44.340  56.260  1.00  0.00           C
ATOM    676  HD1 PHE A 626      45.280  43.300  56.520  1.00  0.00           H
ATOM    677  CE1 PHE A 626      43.860  44.810  55.970  1.00  0.00           C
ATOM    678  HE1 PHE A 626      42.990  44.180  56.060  1.00  0.00           H
ATOM    679  CZ  PHE A 626      43.660  46.140  55.590  1.00  0.00           C
ATOM    680  HZ  PHE A 626      42.640  46.450  55.360  1.00  0.00           H
ATOM    681  CD2 PHE A 626      46.030  46.480  55.840  1.00  0.00           C
ATOM    682  HD2 PHE A 626      46.900  47.110  55.730  1.00  0.00           H
ATOM    683  CE2 PHE A 626      44.770  46.990  55.510  1.00  0.00           C
ATOM    684  HE2 PHE A 626      44.730  48.000  55.120  1.00  0.00           H
ATOM    685  C   PHE A 626      48.050  45.060  58.790  1.00  0.00           C
ATOM    686  O   PHE A 626      47.480  45.950  59.390  1.00  0.00           O
ATOM    687  N   GLY A 627      48.270  43.850  59.360  1.00  0.00           N
ATOM    688  HN  GLY A 627      48.590  43.130  58.750  1.00  0.00           H
ATOM    689  CA  GLY A 627      48.040  43.620  60.800  1.00  0.00           C
ATOM    690  HA1 GLY A 627      48.150  42.600  61.150  1.00  0.00           H
ATOM    691  HA2 GLY A 627      47.050  43.990  61.020  1.00  0.00           H
ATOM    692  C   GLY A 627      48.900  44.490  61.660  1.00  0.00           C
ATOM    693  O   GLY A 627      48.410  45.070  62.630  1.00  0.00           O
ATOM    694  N   GLY A 628      50.180  44.650  61.270  1.00  0.00           N
ATOM    695  HN  GLY A 628      50.550  44.220  60.440  1.00  0.00           H
ATOM    696  CA  GLY A 628      51.100  45.500  62.070  1.00  0.00           C
ATOM    697  HA1 GLY A 628      51.990  45.500  61.480  1.00  0.00           H
ATOM    698  HA2 GLY A 628      51.280  45.020  63.010  1.00  0.00           H
ATOM    699  C   GLY A 628      50.730  46.950  62.220  1.00  0.00           C
ATOM    700  O   GLY A 628      50.670  47.530  63.320  1.00  0.00           O
ATOM    701  N   LEU A 629      50.450  47.660  61.060  1.00  0.00           N
ATOM    702  HN  LEU A 629      50.320  47.170  60.210  1.00  0.00           H
ATOM    703  CA  LEU A 629      50.020  49.040  60.880  1.00  0.00           C
ATOM    704  HA  LEU A 629      50.720  49.730  61.350  1.00  0.00           H
ATOM    705  CB  LEU A 629      49.890  49.390  59.360  1.00  0.00           C
ATOM    706  HB1 LEU A 629      49.490  50.430  59.330  1.00  0.00           H
ATOM    707  HB2 LEU A 629      49.150  48.710  58.890  1.00  0.00           H
ATOM    708  CG  LEU A 629      51.200  49.240  58.510  1.00  0.00           C
ATOM    709  HG  LEU A 629      51.850  48.360  58.660  1.00  0.00           H
ATOM    710  CD1 LEU A 629      50.860  49.430  57.010  1.00  0.00           C
ATOM    711 HD11 LEU A 629      49.950  48.920  56.640  1.00  0.00           H
ATOM    712 HD12 LEU A 629      51.730  49.210  56.350  1.00  0.00           H
ATOM    713 HD13 LEU A 629      50.710  50.510  56.830  1.00  0.00           H
ATOM    714  CD2 LEU A 629      52.100  50.500  58.890  1.00  0.00           C
ATOM    715 HD21 LEU A 629      52.850  50.690  58.100  1.00  0.00           H
ATOM    716 HD22 LEU A 629      52.650  50.250  59.820  1.00  0.00           H
ATOM    717 HD23 LEU A 629      51.500  51.430  59.000  1.00  0.00           H
ATOM    718  C   LEU A 629      48.650  49.310  61.490  1.00  0.00           C
ATOM    719  O   LEU A 629      48.460  50.380  62.100  1.00  0.00           O
ATOM    720  N   LEU A 630      47.700  48.340  61.370  1.00  0.00           N
ATOM    721  HN  LEU A 630      47.860  47.470  60.930  1.00  0.00           H
ATOM    722  CA  LEU A 630      46.410  48.540  62.050  1.00  0.00           C
ATOM    723  HA  LEU A 630      46.150  49.580  62.000  1.00  0.00           H
ATOM    724  CB  LEU A 630      45.310  47.710  61.430  1.00  0.00           C
ATOM    725  HB1 LEU A 630      45.670  46.670  61.300  1.00  0.00           H
ATOM    726  HB2 LEU A 630      45.190  48.040  60.380  1.00  0.00           H
ATOM    727  CG  LEU A 630      43.890  47.740  62.070  1.00  0.00           C
ATOM    728  HG  LEU A 630      44.000  47.420  63.120  1.00  0.00           H
ATOM    729  CD1 LEU A 630      43.260  49.120  62.210  1.00  0.00           C
ATOM    730 HD11 LEU A 630      43.340  49.560  61.190  1.00  0.00           H
ATOM    731 HD12 LEU A 630      43.870  49.720  62.920  1.00  0.00           H
ATOM    732 HD13 LEU A 630      42.230  48.920  62.570  1.00  0.00           H
ATOM    733  CD2 LEU A 630      42.880  46.820  61.350  1.00  0.00           C
ATOM    734 HD21 LEU A 630      43.150  45.760  61.540  1.00  0.00           H
ATOM    735 HD22 LEU A 630      42.870  47.070  60.270  1.00  0.00           H
ATOM    736 HD23 LEU A 630      41.840  46.970  61.730  1.00  0.00           H
ATOM    737  C   LEU A 630      46.610  48.210  63.500  1.00  0.00           C
ATOM    738  O   LEU A 630      46.060  48.890  64.400  1.00  0.00           O
ATOM    739  N   GLY A 631      47.510  47.310  63.910  1.00  0.00           N
ATOM    740  HN  GLY A 631      48.090  46.830  63.250  1.00  0.00           H
ATOM    741  CA  GLY A 631      47.760  46.760  65.250  1.00  0.00           C
ATOM    742  HA1 GLY A 631      48.590  46.090  65.100  1.00  0.00           H
ATOM    743  HA2 GLY A 631      46.920  46.360  65.790  1.00  0.00           H
ATOM    744  C   GLY A 631      48.200  47.790  66.310  1.00  0.00           C
ATOM    745  O   GLY A 631      47.530  48.080  67.310  1.00  0.00           O
ATOM    746  N   GLU A 632      49.290  48.540  66.000  1.00  0.00           N
ATOM    747  HN  GLU A 632      49.740  48.420  65.120  1.00  0.00           H
ATOM    748  CA  GLU A 632      49.820  49.710  66.720  1.00  0.00           C
ATOM    749  HA  GLU A 632      50.060  49.470  67.740  1.00  0.00           H
ATOM    750  CB  GLU A 632      51.240  49.940  66.100  1.00  0.00           C
ATOM    751  HB1 GLU A 632      51.660  50.870  66.560  1.00  0.00           H
ATOM    752  HB2 GLU A 632      51.200  50.010  65.000  1.00  0.00           H
ATOM    753  CG  GLU A 632      52.140  48.820  66.560  1.00  0.00           C
ATOM    754  HG1 GLU A 632      52.040  47.970  65.860  1.00  0.00           H
ATOM    755  HG2 GLU A 632      51.880  48.520  67.590  1.00  0.00           H
ATOM    756  CD  GLU A 632      53.620  49.180  66.580  1.00  0.00           C
ATOM    757  OE1 GLU A 632      54.200  49.270  65.420  1.00  0.00           O
ATOM    758  OE2 GLU A 632      54.230  49.480  67.630  1.00  0.00           O
ATOM    759  C   GLU A 632      48.920  50.850  66.780  1.00  0.00           C
ATOM    760  O   GLU A 632      48.830  51.530  67.820  1.00  0.00           O
ATOM    761  N   ALA A 633      48.240  51.200  65.650  1.00  0.00           N
ATOM    762  HN  ALA A 633      48.360  50.610  64.860  1.00  0.00           H
ATOM    763  CA  ALA A 633      47.200  52.280  65.660  1.00  0.00           C
ATOM    764  HA  ALA A 633      47.750  53.190  65.830  1.00  0.00           H
ATOM    765  CB  ALA A 633      46.590  52.330  64.270  1.00  0.00           C
ATOM    766  HB1 ALA A 633      47.450  52.360  63.560  1.00  0.00           H
ATOM    767  HB2 ALA A 633      46.150  53.330  64.160  1.00  0.00           H
ATOM    768  HB3 ALA A 633      45.910  51.460  64.110  1.00  0.00           H
ATOM    769  C   ALA A 633      46.160  51.960  66.720  1.00  0.00           C
ATOM    770  O   ALA A 633      45.810  52.820  67.550  1.00  0.00           O
ATOM    771  N   THR A 634      45.570  50.780  66.770  1.00  0.00           N
ATOM    772  HN  THR A 634      45.810  50.040  66.150  1.00  0.00           H
ATOM    773  CA  THR A 634      44.480  50.460  67.710  1.00  0.00           C
ATOM    774  HA  THR A 634      43.880  51.310  67.980  1.00  0.00           H
ATOM    775  CB  THR A 634      43.610  49.400  67.100  1.00  0.00           C
ATOM    776  HB  THR A 634      42.840  49.050  67.830  1.00  0.00           H
ATOM    777  OG1 THR A 634      44.360  48.280  66.650  1.00  0.00           O
ATOM    778  HG1 THR A 634      44.610  48.540  65.760  1.00  0.00           H
ATOM    779  CG2 THR A 634      42.780  49.920  65.910  1.00  0.00           C
ATOM    780 HG21 THR A 634      42.120  49.060  65.620  1.00  0.00           H
ATOM    781 HG22 THR A 634      43.530  50.080  65.120  1.00  0.00           H
ATOM    782 HG23 THR A 634      42.230  50.860  66.110  1.00  0.00           H
ATOM    783  C   THR A 634      44.940  49.920  69.040  1.00  0.00           C
ATOM    784  O   THR A 634      44.190  49.380  69.820  1.00  0.00           O
ATOM    785  N   GLU A 635      46.280  50.050  69.230  1.00  0.00           N
ATOM    786  HN  GLU A 635      46.830  50.220  68.410  1.00  0.00           H
ATOM    787  CA  GLU A 635      46.910  49.950  70.550  1.00  0.00           C
ATOM    788  HA  GLU A 635      47.940  50.220  70.410  1.00  0.00           H
ATOM    789  CB  GLU A 635      46.310  50.900  71.670  1.00  0.00           C
ATOM    790  HB1 GLU A 635      46.790  50.590  72.630  1.00  0.00           H
ATOM    791  HB2 GLU A 635      45.240  50.730  71.910  1.00  0.00           H
ATOM    792  CG  GLU A 635      46.510  52.450  71.410  1.00  0.00           C
ATOM    793  HG1 GLU A 635      46.130  52.760  70.410  1.00  0.00           H
ATOM    794  HG2 GLU A 635      47.610  52.510  71.310  1.00  0.00           H
ATOM    795  CD  GLU A 635      45.870  53.420  72.400  1.00  0.00           C
ATOM    796  OE1 GLU A 635      46.400  53.440  73.550  1.00  0.00           O
ATOM    797  OE2 GLU A 635      44.890  54.120  72.100  1.00  0.00           O
ATOM    798  C   GLU A 635      47.100  48.470  70.910  1.00  0.00           C
ATOM    799  O   GLU A 635      47.040  48.140  72.120  1.00  0.00           O
ATOM    800  N   GLY A 636      47.400  47.590  69.930  1.00  0.00           N
ATOM    801  HN  GLY A 636      47.400  47.860  68.960  1.00  0.00           H
ATOM    802  CA  GLY A 636      47.590  46.160  70.150  1.00  0.00           C
ATOM    803  HA1 GLY A 636      48.040  45.800  71.060  1.00  0.00           H
ATOM    804  HA2 GLY A 636      48.160  45.750  69.320  1.00  0.00           H
ATOM    805  C   GLY A 636      46.300  45.520  70.050  1.00  0.00           C
ATOM    806  O   GLY A 636      46.150  44.430  70.590  1.00  0.00           O
ATOM    807  N   ARG A 637      45.330  46.000  69.240  1.00  0.00           N
ATOM    808  HN  ARG A 637      45.340  46.940  68.900  1.00  0.00           H
ATOM    809  CA  ARG A 637      44.000  45.380  69.190  1.00  0.00           C
ATOM    810  HA  ARG A 637      44.030  44.590  69.930  1.00  0.00           H
ATOM    811  CB  ARG A 637      42.820  46.330  69.520  1.00  0.00           C
ATOM    812  HB1 ARG A 637      41.920  45.710  69.350  1.00  0.00           H
ATOM    813  HB2 ARG A 637      42.800  47.250  68.910  1.00  0.00           H
ATOM    814  CG  ARG A 637      42.890  46.640  71.080  1.00  0.00           C
ATOM    815  HG1 ARG A 637      43.920  46.930  71.400  1.00  0.00           H
ATOM    816  HG2 ARG A 637      42.730  45.710  71.650  1.00  0.00           H
ATOM    817  CD  ARG A 637      41.860  47.630  71.630  1.00  0.00           C
ATOM    818  HD1 ARG A 637      42.080  48.650  71.240  1.00  0.00           H
ATOM    819  HD2 ARG A 637      41.950  47.680  72.730  1.00  0.00           H
ATOM    820  NE  ARG A 637      40.440  47.200  71.110  1.00  0.00           N
ATOM    821  HE  ARG A 637      40.290  46.210  71.150  1.00  0.00           H
ATOM    822  CZ  ARG A 637      39.360  47.920  71.190  1.00  0.00           C
ATOM    823  NH1 ARG A 637      38.170  47.400  71.090  1.00  0.00           N
ATOM    824 HH11 ARG A 637      37.910  46.480  70.780  1.00  0.00           H
ATOM    825 HH12 ARG A 637      37.410  48.040  71.130  1.00  0.00           H
ATOM    826  NH2 ARG A 637      39.460  49.220  71.400  1.00  0.00           N
ATOM    827 HH21 ARG A 637      40.170  49.440  72.060  1.00  0.00           H
ATOM    828 HH22 ARG A 637      38.720  49.890  71.310  1.00  0.00           H
ATOM    829  C   ARG A 637      43.820  44.670  67.860  1.00  0.00           C
ATOM    830  O   ARG A 637      42.740  44.090  67.690  1.00  0.00           O
ATOM    831  N   ILE A 638      44.840  44.560  66.930  1.00  0.00           N
ATOM    832  HN  ILE A 638      45.620  45.170  67.010  1.00  0.00           H
ATOM    833  CA  ILE A 638      44.740  43.770  65.730  1.00  0.00           C
ATOM    834  HA  ILE A 638      44.110  42.930  65.980  1.00  0.00           H
ATOM    835  CB  ILE A 638      44.250  44.560  64.490  1.00  0.00           C
ATOM    836  HB  ILE A 638      44.730  45.560  64.460  1.00  0.00           H
ATOM    837  CG2 ILE A 638      44.780  43.900  63.210  1.00  0.00           C
ATOM    838 HG21 ILE A 638      45.880  44.110  63.130  1.00  0.00           H
ATOM    839 HG22 ILE A 638      44.360  44.310  62.270  1.00  0.00           H
ATOM    840 HG23 ILE A 638      44.570  42.810  63.160  1.00  0.00           H
ATOM    841  CG1 ILE A 638      42.680  44.680  64.360  1.00  0.00           C
ATOM    842 HG11 ILE A 638      42.570  45.050  63.320  1.00  0.00           H
ATOM    843 HG12 ILE A 638      42.310  45.450  65.070  1.00  0.00           H
ATOM    844  CD  ILE A 638      41.870  43.320  64.420  1.00  0.00           C
ATOM    845  HD1 ILE A 638      40.930  43.380  63.830  1.00  0.00           H
ATOM    846  HD2 ILE A 638      41.710  43.160  65.500  1.00  0.00           H
ATOM    847  HD3 ILE A 638      42.560  42.580  63.940  1.00  0.00           H
ATOM    848  C   ILE A 638      46.090  43.100  65.480  1.00  0.00           C
ATOM    849  O   ILE A 638      47.130  43.710  65.700  1.00  0.00           O
ATOM    850  N   SER A 639      46.040  41.780  65.070  1.00  0.00           N
ATOM    851  HN  SER A 639      45.110  41.420  65.090  1.00  0.00           H
ATOM    852  CA  SER A 639      47.270  41.000  64.960  1.00  0.00           C
ATOM    853  HA  SER A 639      48.120  41.580  65.300  1.00  0.00           H
ATOM    854  CB  SER A 639      47.110  39.770  65.900  1.00  0.00           C
ATOM    855  HB1 SER A 639      46.740  40.200  66.870  1.00  0.00           H
ATOM    856  HB2 SER A 639      48.090  39.270  66.100  1.00  0.00           H
ATOM    857  OG  SER A 639      46.160  38.790  65.480  1.00  0.00           O
ATOM    858  HG1 SER A 639      45.300  39.190  65.630  1.00  0.00           H
ATOM    859  C   SER A 639      47.550  40.510  63.590  1.00  0.00           C
ATOM    860  O   SER A 639      46.690  40.580  62.730  1.00  0.00           O
ATOM    861  N   ALA A 640      48.810  39.960  63.390  1.00  0.00           N
ATOM    862  HN  ALA A 640      49.520  39.800  64.080  1.00  0.00           H
ATOM    863  CA  ALA A 640      49.190  39.310  62.110  1.00  0.00           C
ATOM    864  HA  ALA A 640      49.050  40.030  61.320  1.00  0.00           H
ATOM    865  CB  ALA A 640      50.660  38.940  62.290  1.00  0.00           C
ATOM    866  HB1 ALA A 640      51.070  38.460  61.380  1.00  0.00           H
ATOM    867  HB2 ALA A 640      50.810  38.240  63.140  1.00  0.00           H
ATOM    868  HB3 ALA A 640      51.300  39.830  62.470  1.00  0.00           H
ATOM    869  C   ALA A 640      48.420  38.020  61.910  1.00  0.00           C
ATOM    870  O   ALA A 640      48.150  37.670  60.750  1.00  0.00           O
ATOM    871  N   ILE A 641      47.920  37.320  62.940  1.00  0.00           N
ATOM    872  HN  ILE A 641      47.970  37.680  63.860  1.00  0.00           H
ATOM    873  CA  ILE A 641      47.140  36.070  62.820  1.00  0.00           C
ATOM    874  HA  ILE A 641      47.630  35.380  62.150  1.00  0.00           H
ATOM    875  CB  ILE A 641      46.930  35.430  64.270  1.00  0.00           C
ATOM    876  HB  ILE A 641      46.320  36.170  64.830  1.00  0.00           H
ATOM    877  CG2 ILE A 641      46.050  34.140  64.170  1.00  0.00           C
ATOM    878 HG21 ILE A 641      46.410  33.390  63.440  1.00  0.00           H
ATOM    879 HG22 ILE A 641      45.070  34.360  63.710  1.00  0.00           H
ATOM    880 HG23 ILE A 641      45.800  33.630  65.130  1.00  0.00           H
ATOM    881  CG1 ILE A 641      48.300  35.180  64.910  1.00  0.00           C
ATOM    882 HG11 ILE A 641      48.220  34.720  65.910  1.00  0.00           H
ATOM    883 HG12 ILE A 641      48.700  36.200  65.120  1.00  0.00           H
ATOM    884  CD  ILE A 641      49.380  34.410  64.070  1.00  0.00           C
ATOM    885  HD1 ILE A 641      50.330  34.360  64.650  1.00  0.00           H
ATOM    886  HD2 ILE A 641      49.750  35.090  63.270  1.00  0.00           H
ATOM    887  HD3 ILE A 641      49.160  33.400  63.670  1.00  0.00           H
ATOM    888  C   ILE A 641      45.850  36.380  62.150  1.00  0.00           C
ATOM    889  O   ILE A 641      45.440  35.760  61.160  1.00  0.00           O
ATOM    890  N   GLU A 642      45.090  37.390  62.660  1.00  0.00           N
ATOM    891  HN  GLU A 642      45.450  37.810  63.480  1.00  0.00           H
ATOM    892  CA  GLU A 642      43.820  37.920  62.170  1.00  0.00           C
ATOM    893  HA  GLU A 642      42.970  37.260  62.170  1.00  0.00           H
ATOM    894  CB  GLU A 642      43.500  39.090  63.100  1.00  0.00           C
ATOM    895  HB1 GLU A 642      42.720  39.750  62.670  1.00  0.00           H
ATOM    896  HB2 GLU A 642      44.400  39.720  63.280  1.00  0.00           H
ATOM    897  CG  GLU A 642      42.880  38.580  64.460  1.00  0.00           C
ATOM    898  HG1 GLU A 642      43.480  37.710  64.800  1.00  0.00           H
ATOM    899  HG2 GLU A 642      41.800  38.370  64.240  1.00  0.00           H
ATOM    900  CD  GLU A 642      42.880  39.640  65.620  1.00  0.00           C
ATOM    901  OE1 GLU A 642      43.970  40.140  65.950  1.00  0.00           O
ATOM    902  OE2 GLU A 642      41.790  39.950  66.130  1.00  0.00           O
ATOM    903  C   GLU A 642      43.910  38.470  60.820  1.00  0.00           C
ATOM    904  O   GLU A 642      43.060  38.070  59.990  1.00  0.00           O
ATOM    905  N   SER A 643      44.990  39.210  60.530  1.00  0.00           N
ATOM    906  HN  SER A 643      45.630  39.510  61.220  1.00  0.00           H
ATOM    907  CA  SER A 643      45.350  39.620  59.250  1.00  0.00           C
ATOM    908  HA  SER A 643      44.550  40.260  58.940  1.00  0.00           H
ATOM    909  CB  SER A 643      46.600  40.560  59.400  1.00  0.00           C
ATOM    910  HB1 SER A 643      47.530  39.960  59.460  1.00  0.00           H
ATOM    911  HB2 SER A 643      46.490  41.110  60.360  1.00  0.00           H
ATOM    912  OG  SER A 643      46.590  41.530  58.370  1.00  0.00           O
ATOM    913  HG1 SER A 643      47.350  41.430  57.790  1.00  0.00           H
ATOM    914  C   SER A 643      45.460  38.480  58.260  1.00  0.00           C
ATOM    915  O   SER A 643      44.790  38.440  57.220  1.00  0.00           O
ATOM    916  N   LEU A 644      46.270  37.430  58.530  1.00  0.00           N
ATOM    917  HN  LEU A 644      46.950  37.550  59.250  1.00  0.00           H
ATOM    918  CA  LEU A 644      46.390  36.270  57.620  1.00  0.00           C
ATOM    919  HA  LEU A 644      46.530  36.680  56.640  1.00  0.00           H
ATOM    920  CB  LEU A 644      47.570  35.450  58.240  1.00  0.00           C
ATOM    921  HB1 LEU A 644      47.340  35.190  59.290  1.00  0.00           H
ATOM    922  HB2 LEU A 644      48.540  36.010  58.270  1.00  0.00           H
ATOM    923  CG  LEU A 644      48.040  34.220  57.460  1.00  0.00           C
ATOM    924  HG  LEU A 644      47.290  33.460  57.170  1.00  0.00           H
ATOM    925  CD1 LEU A 644      48.860  34.600  56.180  1.00  0.00           C
ATOM    926 HD11 LEU A 644      49.540  35.450  56.360  1.00  0.00           H
ATOM    927 HD12 LEU A 644      48.080  34.820  55.420  1.00  0.00           H
ATOM    928 HD13 LEU A 644      49.440  33.700  55.890  1.00  0.00           H
ATOM    929  CD2 LEU A 644      48.870  33.360  58.420  1.00  0.00           C
ATOM    930 HD21 LEU A 644      49.440  32.560  57.930  1.00  0.00           H
ATOM    931 HD22 LEU A 644      48.250  32.900  59.220  1.00  0.00           H
ATOM    932 HD23 LEU A 644      49.680  33.990  58.870  1.00  0.00           H
ATOM    933  C   LEU A 644      45.200  35.440  57.490  1.00  0.00           C
ATOM    934  O   LEU A 644      44.840  35.100  56.350  1.00  0.00           O
ATOM    935  N   PHE A 645      44.410  35.210  58.550  1.00  0.00           N
ATOM    936  HN  PHE A 645      44.630  35.520  59.470  1.00  0.00           H
ATOM    937  CA  PHE A 645      43.070  34.640  58.390  1.00  0.00           C
ATOM    938  HA  PHE A 645      43.130  33.670  57.920  1.00  0.00           H
ATOM    939  CB  PHE A 645      42.550  34.260  59.760  1.00  0.00           C
ATOM    940  HB1 PHE A 645      42.630  35.220  60.320  1.00  0.00           H
ATOM    941  HB2 PHE A 645      43.270  33.560  60.220  1.00  0.00           H
ATOM    942  CG  PHE A 645      41.130  33.840  59.860  1.00  0.00           C
ATOM    943  CD1 PHE A 645      40.560  32.870  59.010  1.00  0.00           C
ATOM    944  HD1 PHE A 645      41.050  32.530  58.100  1.00  0.00           H
ATOM    945  CE1 PHE A 645      39.200  32.460  59.240  1.00  0.00           C
ATOM    946  HE1 PHE A 645      38.740  31.790  58.530  1.00  0.00           H
ATOM    947  CZ  PHE A 645      38.490  32.930  60.280  1.00  0.00           C
ATOM    948  HZ  PHE A 645      37.450  32.610  60.300  1.00  0.00           H
ATOM    949  CD2 PHE A 645      40.390  34.250  60.950  1.00  0.00           C
ATOM    950  HD2 PHE A 645      40.810  34.910  61.690  1.00  0.00           H
ATOM    951  CE2 PHE A 645      39.060  33.900  61.100  1.00  0.00           C
ATOM    952  HE2 PHE A 645      38.480  34.400  61.860  1.00  0.00           H
ATOM    953  C   PHE A 645      41.990  35.430  57.590  1.00  0.00           C
ATOM    954  O   PHE A 645      41.380  34.840  56.700  1.00  0.00           O
ATOM    955  N   GLY A 646      41.850  36.760  57.800  1.00  0.00           N
ATOM    956  HN  GLY A 646      42.370  37.230  58.510  1.00  0.00           H
ATOM    957  CA  GLY A 646      41.150  37.730  57.000  1.00  0.00           C
ATOM    958  HA1 GLY A 646      41.400  38.740  57.320  1.00  0.00           H
ATOM    959  HA2 GLY A 646      40.080  37.540  57.020  1.00  0.00           H
ATOM    960  C   GLY A 646      41.440  37.620  55.520  1.00  0.00           C
ATOM    961  O   GLY A 646      40.510  37.470  54.740  1.00  0.00           O
ATOM    962  N   ALA A 647      42.750  37.660  55.150  1.00  0.00           N
ATOM    963  HN  ALA A 647      43.460  37.920  55.800  1.00  0.00           H
ATOM    964  CA  ALA A 647      43.150  37.470  53.740  1.00  0.00           C
ATOM    965  HA  ALA A 647      42.710  38.300  53.200  1.00  0.00           H
ATOM    966  CB  ALA A 647      44.770  37.530  53.700  1.00  0.00           C
ATOM    967  HB1 ALA A 647      45.150  38.550  53.930  1.00  0.00           H
ATOM    968  HB2 ALA A 647      45.100  37.330  52.650  1.00  0.00           H
ATOM    969  HB3 ALA A 647      45.310  36.790  54.320  1.00  0.00           H
ATOM    970  C   ALA A 647      42.790  36.130  53.160  1.00  0.00           C
ATOM    971  O   ALA A 647      42.430  36.090  51.980  1.00  0.00           O
ATOM    972  N   SER A 648      42.950  35.030  54.010  1.00  0.00           N
ATOM    973  HN  SER A 648      43.310  35.210  54.930  1.00  0.00           H
ATOM    974  CA  SER A 648      42.550  33.680  53.600  1.00  0.00           C
ATOM    975  HA  SER A 648      42.950  33.640  52.600  1.00  0.00           H
ATOM    976  CB  SER A 648      43.320  32.630  54.250  1.00  0.00           C
ATOM    977  HB1 SER A 648      44.410  32.860  54.220  1.00  0.00           H
ATOM    978  HB2 SER A 648      43.220  31.660  53.710  1.00  0.00           H
ATOM    979  OG  SER A 648      42.970  32.500  55.590  1.00  0.00           O
ATOM    980  HG1 SER A 648      43.170  33.320  56.040  1.00  0.00           H
ATOM    981  C   SER A 648      41.050  33.420  53.520  1.00  0.00           C
ATOM    982  O   SER A 648      40.540  32.950  52.500  1.00  0.00           O
ATOM    983  N   LEU A 649      40.280  33.770  54.580  1.00  0.00           N
ATOM    984  HN  LEU A 649      40.770  34.100  55.370  1.00  0.00           H
ATOM    985  CA  LEU A 649      38.840  33.870  54.650  1.00  0.00           C
ATOM    986  HA  LEU A 649      38.400  32.880  54.710  1.00  0.00           H
ATOM    987  CB  LEU A 649      38.440  34.640  55.940  1.00  0.00           C
ATOM    988  HB1 LEU A 649      38.930  35.620  56.100  1.00  0.00           H
ATOM    989  HB2 LEU A 649      38.850  33.970  56.730  1.00  0.00           H
ATOM    990  CG  LEU A 649      36.930  34.670  56.260  1.00  0.00           C
ATOM    991  HG  LEU A 649      36.460  35.170  55.380  1.00  0.00           H
ATOM    992  CD1 LEU A 649      36.380  33.250  56.480  1.00  0.00           C
ATOM    993 HD11 LEU A 649      36.300  32.570  55.600  1.00  0.00           H
ATOM    994 HD12 LEU A 649      35.300  33.360  56.640  1.00  0.00           H
ATOM    995 HD13 LEU A 649      36.950  32.730  57.280  1.00  0.00           H
ATOM    996  CD2 LEU A 649      36.540  35.580  57.520  1.00  0.00           C
ATOM    997 HD21 LEU A 649      37.020  35.120  58.410  1.00  0.00           H
ATOM    998 HD22 LEU A 649      35.450  35.600  57.690  1.00  0.00           H
ATOM    999 HD23 LEU A 649      37.000  36.590  57.490  1.00  0.00           H
ATOM   1000  C   LEU A 649      38.180  34.550  53.410  1.00  0.00           C
ATOM   1001  O   LEU A 649      37.400  33.960  52.660  1.00  0.00           O
ATOM   1002  N   THR A 650      38.540  35.850  53.220  1.00  0.00           N
ATOM   1003  HN  THR A 650      39.260  36.220  53.820  1.00  0.00           H
ATOM   1004  CA  THR A 650      37.900  36.590  52.150  1.00  0.00           C
ATOM   1005  HA  THR A 650      36.860  36.360  52.290  1.00  0.00           H
ATOM   1006  CB  THR A 650      38.100  38.080  52.170  1.00  0.00           C
ATOM   1007  HB  THR A 650      39.170  38.380  52.150  1.00  0.00           H
ATOM   1008  OG1 THR A 650      37.470  38.660  53.260  1.00  0.00           O
ATOM   1009  HG1 THR A 650      37.810  38.170  54.030  1.00  0.00           H
ATOM   1010  CG2 THR A 650      37.450  38.710  50.920  1.00  0.00           C
ATOM   1011 HG21 THR A 650      38.110  38.480  50.060  1.00  0.00           H
ATOM   1012 HG22 THR A 650      37.380  39.810  50.990  1.00  0.00           H
ATOM   1013 HG23 THR A 650      36.450  38.270  50.740  1.00  0.00           H
ATOM   1014  C   THR A 650      38.310  36.020  50.790  1.00  0.00           C
ATOM   1015  O   THR A 650      37.550  35.740  49.830  1.00  0.00           O
ATOM   1016  N   GLY A 651      39.550  35.810  50.660  1.00  0.00           N
ATOM   1017  HN  GLY A 651      40.180  35.830  51.440  1.00  0.00           H
ATOM   1018  CA  GLY A 651      40.150  35.450  49.370  1.00  0.00           C
ATOM   1019  HA1 GLY A 651      41.230  35.360  49.400  1.00  0.00           H
ATOM   1020  HA2 GLY A 651      40.020  36.280  48.700  1.00  0.00           H
ATOM   1021  C   GLY A 651      39.710  34.170  48.670  1.00  0.00           C
ATOM   1022  O   GLY A 651      39.530  34.180  47.460  1.00  0.00           O
ATOM   1023  N   ILE A 652      39.470  33.150  49.460  1.00  0.00           N
ATOM   1024  HN  ILE A 652      39.820  33.190  50.390  1.00  0.00           H
ATOM   1025  CA  ILE A 652      39.280  31.780  48.990  1.00  0.00           C
ATOM   1026  HA  ILE A 652      40.160  31.610  48.380  1.00  0.00           H
ATOM   1027  CB  ILE A 652      39.350  30.660  50.120  1.00  0.00           C
ATOM   1028  HB  ILE A 652      38.830  31.040  51.030  1.00  0.00           H
ATOM   1029  CG2 ILE A 652      38.610  29.400  49.560  1.00  0.00           C
ATOM   1030 HG21 ILE A 652      38.810  28.510  50.210  1.00  0.00           H
ATOM   1031 HG22 ILE A 652      39.050  29.180  48.570  1.00  0.00           H
ATOM   1032 HG23 ILE A 652      37.500  29.470  49.520  1.00  0.00           H
ATOM   1033  CG1 ILE A 652      40.780  30.290  50.560  1.00  0.00           C
ATOM   1034 HG11 ILE A 652      41.280  31.270  50.640  1.00  0.00           H
ATOM   1035 HG12 ILE A 652      41.170  29.670  49.710  1.00  0.00           H
ATOM   1036  CD  ILE A 652      40.850  29.490  51.870  1.00  0.00           C
ATOM   1037  HD1 ILE A 652      40.190  29.960  52.630  1.00  0.00           H
ATOM   1038  HD2 ILE A 652      41.900  29.450  52.250  1.00  0.00           H
ATOM   1039  HD3 ILE A 652      40.490  28.450  51.710  1.00  0.00           H
ATOM   1040  C   ILE A 652      37.970  31.760  48.230  1.00  0.00           C
ATOM   1041  O   ILE A 652      38.040  31.300  47.100  1.00  0.00           O
ATOM   1042  N   ALA A 653      36.900  32.340  48.780  1.00  0.00           N
ATOM   1043  HN  ALA A 653      36.970  32.720  49.690  1.00  0.00           H
ATOM   1044  CA  ALA A 653      35.690  32.570  48.030  1.00  0.00           C
ATOM   1045  HA  ALA A 653      35.380  31.640  47.590  1.00  0.00           H
ATOM   1046  CB  ALA A 653      34.590  33.000  48.980  1.00  0.00           C
ATOM   1047  HB1 ALA A 653      34.870  33.870  49.600  1.00  0.00           H
ATOM   1048  HB2 ALA A 653      34.540  32.130  49.660  1.00  0.00           H
ATOM   1049  HB3 ALA A 653      33.600  33.140  48.500  1.00  0.00           H
ATOM   1050  C   ALA A 653      35.750  33.650  46.890  1.00  0.00           C
ATOM   1051  O   ALA A 653      35.220  33.530  45.810  1.00  0.00           O
ATOM   1052  N   TYR A 654      36.530  34.710  47.150  1.00  0.00           N
ATOM   1053  HN  TYR A 654      36.850  34.850  48.090  1.00  0.00           H
ATOM   1054  CA  TYR A 654      36.760  35.760  46.110  1.00  0.00           C
ATOM   1055  HA  TYR A 654      35.800  36.200  45.860  1.00  0.00           H
ATOM   1056  CB  TYR A 654      37.770  36.780  46.730  1.00  0.00           C
ATOM   1057  HB1 TYR A 654      38.740  36.280  46.910  1.00  0.00           H
ATOM   1058  HB2 TYR A 654      37.170  37.180  47.590  1.00  0.00           H
ATOM   1059  CG  TYR A 654      38.130  38.030  45.840  1.00  0.00           C
ATOM   1060  CD1 TYR A 654      39.370  38.280  45.190  1.00  0.00           C
ATOM   1061  HD1 TYR A 654      40.150  37.520  45.240  1.00  0.00           H
ATOM   1062  CE1 TYR A 654      39.530  39.330  44.320  1.00  0.00           C
ATOM   1063  HE1 TYR A 654      40.510  39.400  43.850  1.00  0.00           H
ATOM   1064  CZ  TYR A 654      38.600  40.300  44.080  1.00  0.00           C
ATOM   1065  OH  TYR A 654      38.840  41.340  43.130  1.00  0.00           O
ATOM   1066  HH  TYR A 654      39.680  41.170  42.690  1.00  0.00           H
ATOM   1067  CD2 TYR A 654      37.240  39.070  45.700  1.00  0.00           C
ATOM   1068  HD2 TYR A 654      36.340  39.120  46.280  1.00  0.00           H
ATOM   1069  CE2 TYR A 654      37.410  40.180  44.770  1.00  0.00           C
ATOM   1070  HE2 TYR A 654      36.740  41.020  44.760  1.00  0.00           H
ATOM   1071  C   TYR A 654      37.450  35.190  44.790  1.00  0.00           C
ATOM   1072  O   TYR A 654      37.250  35.700  43.680  1.00  0.00           O
ATOM   1073  N   SER A 655      38.280  34.180  44.950  1.00  0.00           N
ATOM   1074  HN  SER A 655      38.460  33.750  45.830  1.00  0.00           H
ATOM   1075  CA  SER A 655      39.100  33.730  43.880  1.00  0.00           C
ATOM   1076  HA  SER A 655      39.050  34.420  43.040  1.00  0.00           H
ATOM   1077  CB  SER A 655      40.630  33.580  44.240  1.00  0.00           C
ATOM   1078  HB1 SER A 655      41.010  34.620  44.320  1.00  0.00           H
ATOM   1079  HB2 SER A 655      41.210  33.150  43.410  1.00  0.00           H
ATOM   1080  OG  SER A 655      40.800  32.820  45.350  1.00  0.00           O
ATOM   1081  HG1 SER A 655      40.490  33.390  46.070  1.00  0.00           H
ATOM   1082  C   SER A 655      38.490  32.510  43.350  1.00  0.00           C
ATOM   1083  O   SER A 655      38.340  32.330  42.140  1.00  0.00           O
ATOM   1084  N   LEU A 656      37.970  31.540  44.190  1.00  0.00           N
ATOM   1085  HN  LEU A 656      38.120  31.560  45.180  1.00  0.00           H
ATOM   1086  CA  LEU A 656      37.150  30.460  43.690  1.00  0.00           C
ATOM   1087  HA  LEU A 656      37.840  29.900  43.070  1.00  0.00           H
ATOM   1088  CB  LEU A 656      36.630  29.440  44.730  1.00  0.00           C
ATOM   1089  HB1 LEU A 656      35.740  29.810  45.280  1.00  0.00           H
ATOM   1090  HB2 LEU A 656      37.360  29.220  45.520  1.00  0.00           H
ATOM   1091  CG  LEU A 656      36.210  28.060  44.200  1.00  0.00           C
ATOM   1092  HG  LEU A 656      35.370  28.220  43.490  1.00  0.00           H
ATOM   1093  CD1 LEU A 656      37.370  27.290  43.630  1.00  0.00           C
ATOM   1094 HD11 LEU A 656      38.040  28.030  43.150  1.00  0.00           H
ATOM   1095 HD12 LEU A 656      36.940  26.570  42.910  1.00  0.00           H
ATOM   1096 HD13 LEU A 656      37.920  26.810  44.470  1.00  0.00           H
ATOM   1097  CD2 LEU A 656      35.450  27.250  45.280  1.00  0.00           C
ATOM   1098 HD21 LEU A 656      34.530  27.790  45.620  1.00  0.00           H
ATOM   1099 HD22 LEU A 656      36.170  27.210  46.130  1.00  0.00           H
ATOM   1100 HD23 LEU A 656      35.220  26.210  44.990  1.00  0.00           H
ATOM   1101  C   LEU A 656      35.930  30.780  42.710  1.00  0.00           C
ATOM   1102  O   LEU A 656      35.780  30.210  41.650  1.00  0.00           O
ATOM   1103  N   PHE A 657      35.070  31.770  43.030  1.00  0.00           N
ATOM   1104  HN  PHE A 657      35.270  32.350  43.810  1.00  0.00           H
ATOM   1105  CA  PHE A 657      33.920  32.060  42.150  1.00  0.00           C
ATOM   1106  HA  PHE A 657      33.630  31.140  41.680  1.00  0.00           H
ATOM   1107  CB  PHE A 657      32.810  32.570  43.110  1.00  0.00           C
ATOM   1108  HB1 PHE A 657      31.940  32.850  42.480  1.00  0.00           H
ATOM   1109  HB2 PHE A 657      33.230  33.410  43.690  1.00  0.00           H
ATOM   1110  CG  PHE A 657      32.330  31.450  44.060  1.00  0.00           C
ATOM   1111  CD1 PHE A 657      31.930  30.150  43.780  1.00  0.00           C
ATOM   1112  HD1 PHE A 657      31.880  29.880  42.740  1.00  0.00           H
ATOM   1113  CE1 PHE A 657      31.700  29.150  44.700  1.00  0.00           C
ATOM   1114  HE1 PHE A 657      31.350  28.190  44.340  1.00  0.00           H
ATOM   1115  CZ  PHE A 657      31.620  29.580  46.100  1.00  0.00           C
ATOM   1116  HZ  PHE A 657      31.260  28.840  46.800  1.00  0.00           H
ATOM   1117  CD2 PHE A 657      32.310  31.760  45.430  1.00  0.00           C
ATOM   1118  HD2 PHE A 657      32.500  32.760  45.790  1.00  0.00           H
ATOM   1119  CE2 PHE A 657      32.040  30.840  46.460  1.00  0.00           C
ATOM   1120  HE2 PHE A 657      32.080  31.140  47.500  1.00  0.00           H
ATOM   1121  C   PHE A 657      34.150  33.080  41.090  1.00  0.00           C
ATOM   1122  O   PHE A 657      33.230  33.700  40.570  1.00  0.00           O
ATOM   1123  N   ALA A 658      35.420  33.380  40.840  1.00  0.00           N
ATOM   1124  HN  ALA A 658      36.060  32.720  41.230  1.00  0.00           H
ATOM   1125  CA  ALA A 658      36.050  34.420  40.070  1.00  0.00           C
ATOM   1126  HA  ALA A 658      37.060  34.480  40.430  1.00  0.00           H
ATOM   1127  CB  ALA A 658      36.220  33.980  38.610  1.00  0.00           C
ATOM   1128  HB1 ALA A 658      36.670  32.970  38.530  1.00  0.00           H
ATOM   1129  HB2 ALA A 658      36.900  34.610  38.000  1.00  0.00           H
ATOM   1130  HB3 ALA A 658      35.230  33.790  38.130  1.00  0.00           H
ATOM   1131  C   ALA A 658      35.440  35.750  40.110  1.00  0.00           C
ATOM   1132  O   ALA A 658      34.740  36.220  39.210  1.00  0.00           O
ATOM   1133  N   GLY A 659      35.630  36.610  41.190  1.00  0.00           N
ATOM   1134  HN  GLY A 659      36.230  36.340  41.940  1.00  0.00           H
ATOM   1135  CA  GLY A 659      35.170  37.970  41.370  1.00  0.00           C
ATOM   1136  HA1 GLY A 659      35.310  38.210  42.410  1.00  0.00           H
ATOM   1137  HA2 GLY A 659      34.090  38.030  41.380  1.00  0.00           H
ATOM   1138  C   GLY A 659      35.890  38.920  40.480  1.00  0.00           C
ATOM   1139  O   GLY A 659      35.310  39.900  40.050  1.00  0.00           O
ATOM   1140  N   GLN A 660      37.140  38.640  40.180  1.00  0.00           N
ATOM   1141  HN  GLN A 660      37.640  37.980  40.720  1.00  0.00           H
ATOM   1142  CA  GLN A 660      37.920  39.280  39.160  1.00  0.00           C
ATOM   1143  HA  GLN A 660      37.400  39.310  38.210  1.00  0.00           H
ATOM   1144  CB  GLN A 660      38.230  40.790  39.470  1.00  0.00           C
ATOM   1145  HB1 GLN A 660      38.730  40.980  40.440  1.00  0.00           H
ATOM   1146  HB2 GLN A 660      37.190  41.160  39.520  1.00  0.00           H
ATOM   1147  CG  GLN A 660      38.980  41.590  38.400  1.00  0.00           C
ATOM   1148  HG1 GLN A 660      40.060  41.310  38.380  1.00  0.00           H
ATOM   1149  HG2 GLN A 660      38.990  42.660  38.670  1.00  0.00           H
ATOM   1150  CD  GLN A 660      38.390  41.340  37.000  1.00  0.00           C
ATOM   1151  OE1 GLN A 660      38.890  40.590  36.170  1.00  0.00           O
ATOM   1152  NE2 GLN A 660      37.290  42.100  36.770  1.00  0.00           N
ATOM   1153 HE21 GLN A 660      36.720  41.810  36.000  1.00  0.00           H
ATOM   1154 HE22 GLN A 660      36.920  42.620  37.540  1.00  0.00           H
ATOM   1155  C   GLN A 660      39.230  38.460  39.160  1.00  0.00           C
ATOM   1156  O   GLN A 660      40.150  38.700  39.940  1.00  0.00           O
ATOM   1157  N   PRO A 661      39.400  37.470  38.310  1.00  0.00           N
ATOM   1158  CD  PRO A 661      38.510  37.170  37.140  1.00  0.00           C
ATOM   1159  HD1 PRO A 661      38.240  38.030  36.480  1.00  0.00           H
ATOM   1160  HD2 PRO A 661      37.580  36.680  37.480  1.00  0.00           H
ATOM   1161  CA  PRO A 661      40.210  36.310  38.650  1.00  0.00           C
ATOM   1162  HA  PRO A 661      39.810  35.810  39.520  1.00  0.00           H
ATOM   1163  CB  PRO A 661      39.990  35.310  37.560  1.00  0.00           C
ATOM   1164  HB1 PRO A 661      39.230  34.560  37.840  1.00  0.00           H
ATOM   1165  HB2 PRO A 661      40.840  34.640  37.320  1.00  0.00           H
ATOM   1166  CG  PRO A 661      39.480  36.140  36.410  1.00  0.00           C
ATOM   1167  HG1 PRO A 661      40.220  36.660  35.780  1.00  0.00           H
ATOM   1168  HG2 PRO A 661      38.940  35.510  35.670  1.00  0.00           H
ATOM   1169  C   PRO A 661      41.730  36.490  38.950  1.00  0.00           C
ATOM   1170  O   PRO A 661      42.300  35.710  39.720  1.00  0.00           O
ATOM   1171  N   LEU A 662      42.360  37.420  38.260  1.00  0.00           N
ATOM   1172  HN  LEU A 662      41.800  38.020  37.700  1.00  0.00           H
ATOM   1173  CA  LEU A 662      43.790  37.680  38.420  1.00  0.00           C
ATOM   1174  HA  LEU A 662      44.390  36.800  38.600  1.00  0.00           H
ATOM   1175  CB  LEU A 662      44.300  38.050  37.000  1.00  0.00           C
ATOM   1176  HB1 LEU A 662      45.400  38.070  37.140  1.00  0.00           H
ATOM   1177  HB2 LEU A 662      43.910  39.090  36.910  1.00  0.00           H
ATOM   1178  CG  LEU A 662      43.940  37.130  35.800  1.00  0.00           C
ATOM   1179  HG  LEU A 662      42.890  37.270  35.470  1.00  0.00           H
ATOM   1180  CD1 LEU A 662      44.850  37.430  34.570  1.00  0.00           C
ATOM   1181 HD11 LEU A 662      45.900  37.320  34.930  1.00  0.00           H
ATOM   1182 HD12 LEU A 662      44.660  38.430  34.110  1.00  0.00           H
ATOM   1183 HD13 LEU A 662      44.700  36.740  33.720  1.00  0.00           H
ATOM   1184  CD2 LEU A 662      44.130  35.610  36.150  1.00  0.00           C
ATOM   1185 HD21 LEU A 662      45.090  35.400  36.660  1.00  0.00           H
ATOM   1186 HD22 LEU A 662      44.030  34.980  35.240  1.00  0.00           H
ATOM   1187 HD23 LEU A 662      43.290  35.250  36.760  1.00  0.00           H
ATOM   1188  C   LEU A 662      44.210  38.770  39.430  1.00  0.00           C
ATOM   1189  O   LEU A 662      45.310  39.150  39.590  1.00  0.00           O
ATOM   1190  N   THR A 663      43.180  39.250  40.220  1.00  0.00           N
ATOM   1191  HN  THR A 663      42.260  38.950  39.990  1.00  0.00           H
ATOM   1192  CA  THR A 663      43.450  40.230  41.230  1.00  0.00           C
ATOM   1193  HA  THR A 663      44.380  40.750  41.040  1.00  0.00           H
ATOM   1194  CB  THR A 663      42.290  41.200  41.390  1.00  0.00           C
ATOM   1195  HB  THR A 663      42.520  41.830  42.270  1.00  0.00           H
ATOM   1196  OG1 THR A 663      41.020  40.560  41.550  1.00  0.00           O
ATOM   1197  HG1 THR A 663      40.850  39.820  40.970  1.00  0.00           H
ATOM   1198  CG2 THR A 663      42.210  42.020  40.140  1.00  0.00           C
ATOM   1199 HG21 THR A 663      42.040  41.400  39.220  1.00  0.00           H
ATOM   1200 HG22 THR A 663      43.090  42.620  39.820  1.00  0.00           H
ATOM   1201 HG23 THR A 663      41.380  42.730  40.250  1.00  0.00           H
ATOM   1202  C   THR A 663      43.680  39.550  42.560  1.00  0.00           C
ATOM   1203  O   THR A 663      42.840  38.750  43.000  1.00  0.00           O
ATOM   1204  N   ILE A 664      44.770  40.000  43.220  1.00  0.00           N
ATOM   1205  HN  ILE A 664      45.330  40.650  42.720  1.00  0.00           H
ATOM   1206  CA  ILE A 664      45.230  39.570  44.550  1.00  0.00           C
ATOM   1207  HA  ILE A 664      44.730  38.670  44.840  1.00  0.00           H
ATOM   1208  CB  ILE A 664      46.740  39.240  44.560  1.00  0.00           C
ATOM   1209  HB  ILE A 664      47.270  40.210  44.390  1.00  0.00           H
ATOM   1210  CG2 ILE A 664      47.250  38.670  45.890  1.00  0.00           C
ATOM   1211 HG21 ILE A 664      47.100  39.400  46.700  1.00  0.00           H
ATOM   1212 HG22 ILE A 664      48.310  38.350  45.750  1.00  0.00           H
ATOM   1213 HG23 ILE A 664      46.690  37.790  46.270  1.00  0.00           H
ATOM   1214  CG1 ILE A 664      47.110  38.350  43.340  1.00  0.00           C
ATOM   1215 HG11 ILE A 664      48.130  37.920  43.190  1.00  0.00           H
ATOM   1216 HG12 ILE A 664      47.070  39.030  42.470  1.00  0.00           H
ATOM   1217  CD  ILE A 664      46.200  37.120  43.150  1.00  0.00           C
ATOM   1218  HD1 ILE A 664      45.170  37.440  42.860  1.00  0.00           H
ATOM   1219  HD2 ILE A 664      46.070  36.570  44.120  1.00  0.00           H
ATOM   1220  HD3 ILE A 664      46.640  36.530  42.320  1.00  0.00           H
ATOM   1221  C   ILE A 664      44.950  40.560  45.630  1.00  0.00           C
ATOM   1222  O   ILE A 664      45.260  41.680  45.520  1.00  0.00           O
ATOM   1223  N   LEU A 665      44.300  40.100  46.750  1.00  0.00           N
ATOM   1224  HN  LEU A 665      43.960  39.160  46.760  1.00  0.00           H
ATOM   1225  CA  LEU A 665      43.890  40.920  47.840  1.00  0.00           C
ATOM   1226  HA  LEU A 665      43.490  41.860  47.490  1.00  0.00           H
ATOM   1227  CB  LEU A 665      42.800  40.240  48.670  1.00  0.00           C
ATOM   1228  HB1 LEU A 665      42.570  41.000  49.440  1.00  0.00           H
ATOM   1229  HB2 LEU A 665      43.300  39.440  49.250  1.00  0.00           H
ATOM   1230  CG  LEU A 665      41.540  39.810  47.970  1.00  0.00           C
ATOM   1231  HG  LEU A 665      41.610  38.990  47.220  1.00  0.00           H
ATOM   1232  CD1 LEU A 665      40.510  39.200  49.050  1.00  0.00           C
ATOM   1233 HD11 LEU A 665      39.560  38.880  48.590  1.00  0.00           H
ATOM   1234 HD12 LEU A 665      40.240  40.010  49.770  1.00  0.00           H
ATOM   1235 HD13 LEU A 665      40.920  38.320  49.600  1.00  0.00           H
ATOM   1236  CD2 LEU A 665      40.690  40.960  47.250  1.00  0.00           C
ATOM   1237 HD21 LEU A 665      41.210  41.490  46.430  1.00  0.00           H
ATOM   1238 HD22 LEU A 665      40.630  41.830  47.940  1.00  0.00           H
ATOM   1239 HD23 LEU A 665      39.690  40.630  46.870  1.00  0.00           H
ATOM   1240  C   LEU A 665      45.000  41.270  48.690  1.00  0.00           C
ATOM   1241  O   LEU A 665      45.910  40.480  48.860  1.00  0.00           O
ATOM   1242  N   GLY A 666      44.970  42.470  49.320  1.00  0.00           N
ATOM   1243  HN  GLY A 666      44.110  42.950  49.420  1.00  0.00           H
ATOM   1244  CA  GLY A 666      46.090  42.830  50.160  1.00  0.00           C
ATOM   1245  HA1 GLY A 666      46.880  43.170  49.500  1.00  0.00           H
ATOM   1246  HA2 GLY A 666      46.340  42.030  50.840  1.00  0.00           H
ATOM   1247  C   GLY A 666      45.880  43.990  51.140  1.00  0.00           C
ATOM   1248  O   GLY A 666      44.840  44.250  51.670  1.00  0.00           O
ATOM   1249  N   SER A 667      46.910  44.840  51.320  1.00  0.00           N
ATOM   1250  HN  SER A 667      47.690  44.820  50.690  1.00  0.00           H
ATOM   1251  CA  SER A 667      46.970  45.850  52.370  1.00  0.00           C
ATOM   1252  HA  SER A 667      46.370  45.510  53.200  1.00  0.00           H
ATOM   1253  CB  SER A 667      48.470  46.050  52.750  1.00  0.00           C
ATOM   1254  HB1 SER A 667      49.130  46.270  51.880  1.00  0.00           H
ATOM   1255  HB2 SER A 667      48.870  45.090  53.090  1.00  0.00           H
ATOM   1256  OG  SER A 667      48.660  46.930  53.840  1.00  0.00           O
ATOM   1257  HG1 SER A 667      48.300  47.770  53.540  1.00  0.00           H
ATOM   1258  C   SER A 667      46.340  47.170  51.870  1.00  0.00           C
ATOM   1259  O   SER A 667      47.060  48.130  51.510  1.00  0.00           O
ATOM   1260  N   THR A 668      44.980  47.190  51.890  1.00  0.00           N
ATOM   1261  HN  THR A 668      44.460  46.350  52.030  1.00  0.00           H
ATOM   1262  CA  THR A 668      44.140  48.230  51.380  1.00  0.00           C
ATOM   1263  HA  THR A 668      44.530  48.350  50.390  1.00  0.00           H
ATOM   1264  CB  THR A 668      42.700  47.780  51.230  1.00  0.00           C
ATOM   1265  HB  THR A 668      42.720  47.110  50.350  1.00  0.00           H
ATOM   1266  OG1 THR A 668      41.870  48.960  50.890  1.00  0.00           O
ATOM   1267  HG1 THR A 668      42.120  49.170  50.000  1.00  0.00           H
ATOM   1268  CG2 THR A 668      42.180  47.050  52.440  1.00  0.00           C
ATOM   1269 HG21 THR A 668      42.620  46.050  52.530  1.00  0.00           H
ATOM   1270 HG22 THR A 668      41.080  47.020  52.290  1.00  0.00           H
ATOM   1271 HG23 THR A 668      42.470  47.590  53.370  1.00  0.00           H
ATOM   1272  C   THR A 668      44.340  49.620  52.170  1.00  0.00           C
ATOM   1273  O   THR A 668      43.990  49.780  53.350  1.00  0.00           O
ATOM   1274  N   GLY A 669      44.910  50.640  51.430  1.00  0.00           N
ATOM   1275  HN  GLY A 669      45.210  50.490  50.490  1.00  0.00           H
ATOM   1276  CA  GLY A 669      45.270  51.980  51.760  1.00  0.00           C
ATOM   1277  HA1 GLY A 669      45.580  52.520  50.870  1.00  0.00           H
ATOM   1278  HA2 GLY A 669      46.050  51.890  52.500  1.00  0.00           H
ATOM   1279  C   GLY A 669      44.150  52.700  52.400  1.00  0.00           C
ATOM   1280  O   GLY A 669      44.390  53.380  53.380  1.00  0.00           O
ATOM   1281  N   PRO A 670      42.960  52.720  51.910  1.00  0.00           N
ATOM   1282  CD  PRO A 670      42.740  52.530  50.420  1.00  0.00           C
ATOM   1283  HD1 PRO A 670      42.880  51.450  50.160  1.00  0.00           H
ATOM   1284  HD2 PRO A 670      43.330  53.260  49.840  1.00  0.00           H
ATOM   1285  CA  PRO A 670      41.980  53.680  52.400  1.00  0.00           C
ATOM   1286  HA  PRO A 670      42.400  54.550  52.850  1.00  0.00           H
ATOM   1287  CB  PRO A 670      41.090  54.110  51.180  1.00  0.00           C
ATOM   1288  HB1 PRO A 670      41.590  54.910  50.580  1.00  0.00           H
ATOM   1289  HB2 PRO A 670      40.030  54.330  51.400  1.00  0.00           H
ATOM   1290  CG  PRO A 670      41.270  52.880  50.190  1.00  0.00           C
ATOM   1291  HG1 PRO A 670      40.630  52.010  50.440  1.00  0.00           H
ATOM   1292  HG2 PRO A 670      41.120  53.310  49.180  1.00  0.00           H
ATOM   1293  C   PRO A 670      41.120  53.080  53.420  1.00  0.00           C
ATOM   1294  O   PRO A 670      40.580  53.780  54.300  1.00  0.00           O
ATOM   1295  N   VAL A 671      40.870  51.740  53.300  1.00  0.00           N
ATOM   1296  HN  VAL A 671      41.230  51.210  52.520  1.00  0.00           H
ATOM   1297  CA  VAL A 671      40.130  51.000  54.360  1.00  0.00           C
ATOM   1298  HA  VAL A 671      39.230  51.570  54.520  1.00  0.00           H
ATOM   1299  CB  VAL A 671      39.880  49.610  53.850  1.00  0.00           C
ATOM   1300  HB  VAL A 671      40.850  49.250  53.470  1.00  0.00           H
ATOM   1301  CG1 VAL A 671      39.310  48.720  54.900  1.00  0.00           C
ATOM   1302 HG11 VAL A 671      38.380  49.230  55.240  1.00  0.00           H
ATOM   1303 HG12 VAL A 671      39.890  48.640  55.850  1.00  0.00           H
ATOM   1304 HG13 VAL A 671      38.970  47.710  54.580  1.00  0.00           H
ATOM   1305  CG2 VAL A 671      38.970  49.760  52.610  1.00  0.00           C
ATOM   1306 HG21 VAL A 671      38.670  48.800  52.170  1.00  0.00           H
ATOM   1307 HG22 VAL A 671      39.530  50.260  51.790  1.00  0.00           H
ATOM   1308 HG23 VAL A 671      38.060  50.340  52.840  1.00  0.00           H
ATOM   1309  C   VAL A 671      40.960  51.090  55.690  1.00  0.00           C
ATOM   1310  O   VAL A 671      40.440  51.290  56.780  1.00  0.00           O
ATOM   1311  N   LEU A 672      42.310  50.900  55.620  1.00  0.00           N
ATOM   1312  HN  LEU A 672      42.760  50.760  54.740  1.00  0.00           H
ATOM   1313  CA  LEU A 672      43.170  51.210  56.740  1.00  0.00           C
ATOM   1314  HA  LEU A 672      42.800  50.650  57.590  1.00  0.00           H
ATOM   1315  CB  LEU A 672      44.620  50.930  56.390  1.00  0.00           C
ATOM   1316  HB1 LEU A 672      44.920  51.430  55.450  1.00  0.00           H
ATOM   1317  HB2 LEU A 672      44.670  49.830  56.230  1.00  0.00           H
ATOM   1318  CG  LEU A 672      45.650  51.100  57.570  1.00  0.00           C
ATOM   1319  HG  LEU A 672      45.570  52.180  57.840  1.00  0.00           H
ATOM   1320  CD1 LEU A 672      45.330  50.260  58.810  1.00  0.00           C
ATOM   1321 HD11 LEU A 672      44.390  50.660  59.250  1.00  0.00           H
ATOM   1322 HD12 LEU A 672      46.150  50.300  59.570  1.00  0.00           H
ATOM   1323 HD13 LEU A 672      45.140  49.230  58.460  1.00  0.00           H
ATOM   1324  CD2 LEU A 672      47.130  50.770  57.250  1.00  0.00           C
ATOM   1325 HD21 LEU A 672      47.390  49.690  57.350  1.00  0.00           H
ATOM   1326 HD22 LEU A 672      47.920  51.340  57.790  1.00  0.00           H
ATOM   1327 HD23 LEU A 672      47.290  50.920  56.160  1.00  0.00           H
ATOM   1328  C   LEU A 672      43.100  52.670  57.210  1.00  0.00           C
ATOM   1329  O   LEU A 672      42.810  52.900  58.360  1.00  0.00           O
ATOM   1330  N   VAL A 673      43.120  53.740  56.350  1.00  0.00           N
ATOM   1331  HN  VAL A 673      43.200  53.610  55.370  1.00  0.00           H
ATOM   1332  CA  VAL A 673      42.910  55.160  56.800  1.00  0.00           C
ATOM   1333  HA  VAL A 673      43.690  55.320  57.530  1.00  0.00           H
ATOM   1334  CB  VAL A 673      43.330  56.210  55.760  1.00  0.00           C
ATOM   1335  HB  VAL A 673      42.800  55.930  54.830  1.00  0.00           H
ATOM   1336  CG1 VAL A 673      42.920  57.700  56.100  1.00  0.00           C
ATOM   1337 HG11 VAL A 673      43.690  57.880  56.900  1.00  0.00           H
ATOM   1338 HG12 VAL A 673      41.940  57.810  56.610  1.00  0.00           H
ATOM   1339 HG13 VAL A 673      43.100  58.320  55.200  1.00  0.00           H
ATOM   1340  CG2 VAL A 673      44.850  56.060  55.470  1.00  0.00           C
ATOM   1341 HG21 VAL A 673      45.190  56.920  54.860  1.00  0.00           H
ATOM   1342 HG22 VAL A 673      45.180  55.180  54.880  1.00  0.00           H
ATOM   1343 HG23 VAL A 673      45.450  56.300  56.360  1.00  0.00           H
ATOM   1344  C   VAL A 673      41.600  55.490  57.390  1.00  0.00           C
ATOM   1345  O   VAL A 673      41.430  56.110  58.410  1.00  0.00           O
ATOM   1346  N   PHE A 674      40.500  54.870  56.860  1.00  0.00           N
ATOM   1347  HN  PHE A 674      40.590  54.490  55.950  1.00  0.00           H
ATOM   1348  CA  PHE A 674      39.220  54.830  57.580  1.00  0.00           C
ATOM   1349  HA  PHE A 674      39.020  55.890  57.640  1.00  0.00           H
ATOM   1350  CB  PHE A 674      38.310  54.030  56.660  1.00  0.00           C
ATOM   1351  HB1 PHE A 674      38.520  52.950  56.740  1.00  0.00           H
ATOM   1352  HB2 PHE A 674      38.420  54.370  55.600  1.00  0.00           H
ATOM   1353  CG  PHE A 674      36.910  54.290  57.070  1.00  0.00           C
ATOM   1354  CD1 PHE A 674      36.400  55.570  56.960  1.00  0.00           C
ATOM   1355  HD1 PHE A 674      37.030  56.320  56.510  1.00  0.00           H
ATOM   1356  CE1 PHE A 674      35.040  55.770  57.240  1.00  0.00           C
ATOM   1357  HE1 PHE A 674      34.560  56.730  57.140  1.00  0.00           H
ATOM   1358  CZ  PHE A 674      34.270  54.710  57.830  1.00  0.00           C
ATOM   1359  HZ  PHE A 674      33.220  54.920  58.020  1.00  0.00           H
ATOM   1360  CD2 PHE A 674      36.090  53.160  57.420  1.00  0.00           C
ATOM   1361  HD2 PHE A 674      36.520  52.170  57.460  1.00  0.00           H
ATOM   1362  CE2 PHE A 674      34.780  53.430  57.870  1.00  0.00           C
ATOM   1363  HE2 PHE A 674      34.100  52.640  58.150  1.00  0.00           H
ATOM   1364  C   PHE A 674      39.230  54.250  59.010  1.00  0.00           C
ATOM   1365  O   PHE A 674      38.710  54.830  59.990  1.00  0.00           O
ATOM   1366  N   GLU A 675      39.780  53.100  59.260  1.00  0.00           N
ATOM   1367  HN  GLU A 675      40.190  52.560  58.520  1.00  0.00           H
ATOM   1368  CA  GLU A 675      39.910  52.400  60.540  1.00  0.00           C
ATOM   1369  HA  GLU A 675      38.910  52.340  60.950  1.00  0.00           H
ATOM   1370  CB  GLU A 675      40.430  50.920  60.280  1.00  0.00           C
ATOM   1371  HB1 GLU A 675      40.640  50.500  61.280  1.00  0.00           H
ATOM   1372  HB2 GLU A 675      41.390  50.950  59.740  1.00  0.00           H
ATOM   1373  CG  GLU A 675      39.490  49.960  59.540  1.00  0.00           C
ATOM   1374  HG1 GLU A 675      40.000  49.470  58.680  1.00  0.00           H
ATOM   1375  HG2 GLU A 675      38.530  50.370  59.160  1.00  0.00           H
ATOM   1376  CD  GLU A 675      39.070  48.820  60.480  1.00  0.00           C
ATOM   1377  OE1 GLU A 675      38.140  49.030  61.290  1.00  0.00           O
ATOM   1378  OE2 GLU A 675      39.670  47.710  60.370  1.00  0.00           O
ATOM   1379  C   GLU A 675      40.770  53.060  61.570  1.00  0.00           C
ATOM   1380  O   GLU A 675      40.460  53.150  62.760  1.00  0.00           O
ATOM   1381  N   LYS A 676      41.930  53.710  61.220  1.00  0.00           N
ATOM   1382  HN  LYS A 676      42.250  53.530  60.290  1.00  0.00           H
ATOM   1383  CA  LYS A 676      42.750  54.620  62.070  1.00  0.00           C
ATOM   1384  HA  LYS A 676      42.950  54.110  63.000  1.00  0.00           H
ATOM   1385  CB  LYS A 676      44.150  54.920  61.490  1.00  0.00           C
ATOM   1386  HB1 LYS A 676      44.640  55.310  62.410  1.00  0.00           H
ATOM   1387  HB2 LYS A 676      44.150  55.740  60.730  1.00  0.00           H
ATOM   1388  CG  LYS A 676      44.940  53.670  61.080  1.00  0.00           C
ATOM   1389  HG1 LYS A 676      44.500  53.150  60.200  1.00  0.00           H
ATOM   1390  HG2 LYS A 676      44.830  52.840  61.810  1.00  0.00           H
ATOM   1391  CD  LYS A 676      46.490  53.860  60.920  1.00  0.00           C
ATOM   1392  HD1 LYS A 676      47.050  52.910  60.940  1.00  0.00           H
ATOM   1393  HD2 LYS A 676      46.800  54.250  61.910  1.00  0.00           H
ATOM   1394  CE  LYS A 676      46.930  54.780  59.760  1.00  0.00           C
ATOM   1395  HE1 LYS A 676      46.530  55.790  59.900  1.00  0.00           H
ATOM   1396  HE2 LYS A 676      46.610  54.410  58.760  1.00  0.00           H
ATOM   1397  NZ  LYS A 676      48.420  54.890  59.610  1.00  0.00           N
ATOM   1398  HZ1 LYS A 676      48.800  55.640  60.210  1.00  0.00           H
ATOM   1399  HZ2 LYS A 676      48.710  54.930  58.610  1.00  0.00           H
ATOM   1400  HZ3 LYS A 676      48.940  54.080  60.000  1.00  0.00           H
ATOM   1401  C   LYS A 676      42.040  55.910  62.400  1.00  0.00           C
ATOM   1402  O   LYS A 676      42.160  56.350  63.570  1.00  0.00           O
ATOM   1403  N   ILE A 677      41.340  56.560  61.530  1.00  0.00           N
ATOM   1404  HN  ILE A 677      41.360  56.290  60.570  1.00  0.00           H
ATOM   1405  CA  ILE A 677      40.430  57.680  61.710  1.00  0.00           C
ATOM   1406  HA  ILE A 677      41.040  58.410  62.240  1.00  0.00           H
ATOM   1407  CB  ILE A 677      39.860  58.330  60.460  1.00  0.00           C
ATOM   1408  HB  ILE A 677      39.480  57.550  59.770  1.00  0.00           H
ATOM   1409  CG2 ILE A 677      38.750  59.270  60.850  1.00  0.00           C
ATOM   1410 HG21 ILE A 677      37.880  58.740  61.280  1.00  0.00           H
ATOM   1411 HG22 ILE A 677      38.360  59.950  60.060  1.00  0.00           H
ATOM   1412 HG23 ILE A 677      39.020  59.970  61.660  1.00  0.00           H
ATOM   1413  CG1 ILE A 677      41.110  59.080  59.800  1.00  0.00           C
ATOM   1414 HG11 ILE A 677      41.930  58.360  59.560  1.00  0.00           H
ATOM   1415 HG12 ILE A 677      41.550  59.710  60.590  1.00  0.00           H
ATOM   1416  CD  ILE A 677      40.790  59.970  58.590  1.00  0.00           C
ATOM   1417  HD1 ILE A 677      40.190  59.470  57.790  1.00  0.00           H
ATOM   1418  HD2 ILE A 677      41.710  60.240  58.030  1.00  0.00           H
ATOM   1419  HD3 ILE A 677      40.290  60.900  58.920  1.00  0.00           H
ATOM   1420  C   ILE A 677      39.320  57.240  62.690  1.00  0.00           C
ATOM   1421  O   ILE A 677      39.040  57.910  63.670  1.00  0.00           O
ATOM   1422  N   LEU A 678      38.660  56.070  62.420  1.00  0.00           N
ATOM   1423  HN  LEU A 678      38.760  55.590  61.540  1.00  0.00           H
ATOM   1424  CA  LEU A 678      37.560  55.610  63.270  1.00  0.00           C
ATOM   1425  HA  LEU A 678      36.880  56.440  63.300  1.00  0.00           H
ATOM   1426  CB  LEU A 678      36.800  54.530  62.580  1.00  0.00           C
ATOM   1427  HB1 LEU A 678      37.360  53.570  62.560  1.00  0.00           H
ATOM   1428  HB2 LEU A 678      36.520  54.880  61.570  1.00  0.00           H
ATOM   1429  CG  LEU A 678      35.460  54.080  63.310  1.00  0.00           C
ATOM   1430  HG  LEU A 678      35.800  53.470  64.170  1.00  0.00           H
ATOM   1431  CD1 LEU A 678      34.590  55.190  63.810  1.00  0.00           C
ATOM   1432 HD11 LEU A 678      35.110  55.930  64.470  1.00  0.00           H
ATOM   1433 HD12 LEU A 678      33.840  54.860  64.560  1.00  0.00           H
ATOM   1434 HD13 LEU A 678      33.890  55.710  63.110  1.00  0.00           H
ATOM   1435  CD2 LEU A 678      34.740  53.130  62.310  1.00  0.00           C
ATOM   1436 HD21 LEU A 678      34.250  52.260  62.810  1.00  0.00           H
ATOM   1437 HD22 LEU A 678      35.600  52.780  61.710  1.00  0.00           H
ATOM   1438 HD23 LEU A 678      34.020  53.670  61.660  1.00  0.00           H
ATOM   1439  C   LEU A 678      37.940  55.370  64.730  1.00  0.00           C
ATOM   1440  O   LEU A 678      37.280  55.800  65.690  1.00  0.00           O
ATOM   1441  N   TYR A 679      39.030  54.590  64.910  1.00  0.00           N
ATOM   1442  HN  TYR A 679      39.440  54.110  64.130  1.00  0.00           H
ATOM   1443  CA  TYR A 679      39.660  54.290  66.240  1.00  0.00           C
ATOM   1444  HA  TYR A 679      38.880  53.780  66.780  1.00  0.00           H
ATOM   1445  CB  TYR A 679      40.860  53.290  66.090  1.00  0.00           C
ATOM   1446  HB1 TYR A 679      41.670  53.660  65.440  1.00  0.00           H
ATOM   1447  HB2 TYR A 679      40.570  52.260  65.800  1.00  0.00           H
ATOM   1448  CG  TYR A 679      41.480  53.050  67.450  1.00  0.00           C
ATOM   1449  CD1 TYR A 679      40.950  52.020  68.300  1.00  0.00           C
ATOM   1450  HD1 TYR A 679      40.170  51.380  67.920  1.00  0.00           H
ATOM   1451  CE1 TYR A 679      41.400  51.920  69.600  1.00  0.00           C
ATOM   1452  HE1 TYR A 679      41.010  51.130  70.240  1.00  0.00           H
ATOM   1453  CZ  TYR A 679      42.400  52.690  70.090  1.00  0.00           C
ATOM   1454  OH  TYR A 679      42.790  52.620  71.370  1.00  0.00           O
ATOM   1455  HH  TYR A 679      43.570  53.180  71.460  1.00  0.00           H
ATOM   1456  CD2 TYR A 679      42.580  53.810  67.950  1.00  0.00           C
ATOM   1457  HD2 TYR A 679      42.960  54.460  67.160  1.00  0.00           H
ATOM   1458  CE2 TYR A 679      43.020  53.640  69.270  1.00  0.00           C
ATOM   1459  HE2 TYR A 679      43.750  54.300  69.730  1.00  0.00           H
ATOM   1460  C   TYR A 679      40.060  55.520  66.990  1.00  0.00           C
ATOM   1461  O   TYR A 679      39.810  55.640  68.170  1.00  0.00           O
ATOM   1462  N   LYS A 680      40.680  56.450  66.240  1.00  0.00           N
ATOM   1463  HN  LYS A 680      40.960  56.290  65.290  1.00  0.00           H
ATOM   1464  CA  LYS A 680      41.160  57.760  66.740  1.00  0.00           C
ATOM   1465  HA  LYS A 680      41.670  57.550  67.680  1.00  0.00           H
ATOM   1466  CB  LYS A 680      42.090  58.400  65.710  1.00  0.00           C
ATOM   1467  HB1 LYS A 680      41.570  58.490  64.730  1.00  0.00           H
ATOM   1468  HB2 LYS A 680      42.900  57.690  65.440  1.00  0.00           H
ATOM   1469  CG  LYS A 680      42.830  59.660  66.200  1.00  0.00           C
ATOM   1470  HG1 LYS A 680      41.990  60.360  66.390  1.00  0.00           H
ATOM   1471  HG2 LYS A 680      43.520  59.930  65.380  1.00  0.00           H
ATOM   1472  CD  LYS A 680      43.640  59.530  67.520  1.00  0.00           C
ATOM   1473  HD1 LYS A 680      42.950  59.680  68.380  1.00  0.00           H
ATOM   1474  HD2 LYS A 680      44.220  60.490  67.450  1.00  0.00           H
ATOM   1475  CE  LYS A 680      44.480  58.230  67.590  1.00  0.00           C
ATOM   1476  HE1 LYS A 680      43.760  57.380  67.620  1.00  0.00           H
ATOM   1477  HE2 LYS A 680      45.030  58.150  68.560  1.00  0.00           H
ATOM   1478  NZ  LYS A 680      45.400  58.100  66.450  1.00  0.00           N
ATOM   1479  HZ1 LYS A 680      45.290  58.910  65.800  1.00  0.00           H
ATOM   1480  HZ2 LYS A 680      45.440  57.210  65.910  1.00  0.00           H
ATOM   1481  HZ3 LYS A 680      46.300  58.260  66.960  1.00  0.00           H
ATOM   1482  C   LYS A 680      40.060  58.780  67.090  1.00  0.00           C
ATOM   1483  O   LYS A 680      40.170  59.550  68.040  1.00  0.00           O
ATOM   1484  N   PHE A 681      38.990  58.830  66.300  1.00  0.00           N
ATOM   1485  HN  PHE A 681      38.900  58.400  65.400  1.00  0.00           H
ATOM   1486  CA  PHE A 681      37.690  59.400  66.770  1.00  0.00           C
ATOM   1487  HA  PHE A 681      37.790  60.430  67.080  1.00  0.00           H
ATOM   1488  CB  PHE A 681      36.630  59.290  65.550  1.00  0.00           C
ATOM   1489  HB1 PHE A 681      36.500  58.210  65.370  1.00  0.00           H
ATOM   1490  HB2 PHE A 681      37.210  59.700  64.690  1.00  0.00           H
ATOM   1491  CG  PHE A 681      35.270  59.920  65.810  1.00  0.00           C
ATOM   1492  CD1 PHE A 681      35.130  61.240  65.560  1.00  0.00           C
ATOM   1493  HD1 PHE A 681      35.910  61.940  65.310  1.00  0.00           H
ATOM   1494  CE1 PHE A 681      33.940  61.870  65.920  1.00  0.00           C
ATOM   1495  HE1 PHE A 681      33.900  62.950  65.820  1.00  0.00           H
ATOM   1496  CZ  PHE A 681      32.800  61.120  66.240  1.00  0.00           C
ATOM   1497  HZ  PHE A 681      31.830  61.560  66.410  1.00  0.00           H
ATOM   1498  CD2 PHE A 681      34.190  59.100  66.220  1.00  0.00           C
ATOM   1499  HD2 PHE A 681      34.350  58.050  66.370  1.00  0.00           H
ATOM   1500  CE2 PHE A 681      32.940  59.750  66.470  1.00  0.00           C
ATOM   1501  HE2 PHE A 681      32.170  59.190  66.960  1.00  0.00           H
ATOM   1502  C   PHE A 681      37.090  58.630  68.010  1.00  0.00           C
ATOM   1503  O   PHE A 681      36.770  59.390  68.950  1.00  0.00           O
ATOM   1504  N   CYS A 682      37.040  57.250  68.030  1.00  0.00           N
ATOM   1505  HN  CYS A 682      37.370  56.750  67.240  1.00  0.00           H
ATOM   1506  CA  CYS A 682      36.400  56.560  69.140  1.00  0.00           C
ATOM   1507  HA  CYS A 682      35.410  56.980  69.200  1.00  0.00           H
ATOM   1508  CB  CYS A 682      36.210  55.040  68.960  1.00  0.00           C
ATOM   1509  HB1 CYS A 682      35.780  54.570  69.860  1.00  0.00           H
ATOM   1510  HB2 CYS A 682      37.120  54.440  68.740  1.00  0.00           H
ATOM   1511  SG  CYS A 682      35.060  54.790  67.700  1.00  0.00           S
ATOM   1512  HG1 CYS A 682      35.590  55.420  66.660  1.00  0.00           H
ATOM   1513  C   CYS A 682      37.120  56.770  70.500  1.00  0.00           C
ATOM   1514  O   CYS A 682      36.410  57.060  71.460  1.00  0.00           O
ATOM   1515  N   ARG A 683      38.470  56.650  70.510  1.00  0.00           N
ATOM   1516  HN  ARG A 683      38.980  56.280  69.740  1.00  0.00           H
ATOM   1517  CA  ARG A 683      39.350  56.940  71.650  1.00  0.00           C
ATOM   1518  HA  ARG A 683      39.080  56.290  72.480  1.00  0.00           H
ATOM   1519  CB  ARG A 683      40.840  56.780  71.060  1.00  0.00           C
ATOM   1520  HB1 ARG A 683      41.090  57.700  70.490  1.00  0.00           H
ATOM   1521  HB2 ARG A 683      40.950  55.910  70.360  1.00  0.00           H
ATOM   1522  CG  ARG A 683      42.010  56.430  72.060  1.00  0.00           C
ATOM   1523  HG1 ARG A 683      42.810  55.970  71.420  1.00  0.00           H
ATOM   1524  HG2 ARG A 683      41.770  55.510  72.630  1.00  0.00           H
ATOM   1525  CD  ARG A 683      42.570  57.620  72.870  1.00  0.00           C
ATOM   1526  HD1 ARG A 683      41.730  58.050  73.450  1.00  0.00           H
ATOM   1527  HD2 ARG A 683      43.050  58.310  72.130  1.00  0.00           H
ATOM   1528  NE  ARG A 683      43.600  56.980  73.780  1.00  0.00           N
ATOM   1529  HE  ARG A 683      43.610  55.990  73.930  1.00  0.00           H
ATOM   1530  CZ  ARG A 683      44.330  57.610  74.690  1.00  0.00           C
ATOM   1531  NH1 ARG A 683      45.050  56.990  75.590  1.00  0.00           N
ATOM   1532 HH11 ARG A 683      45.130  57.520  76.440  1.00  0.00           H
ATOM   1533 HH12 ARG A 683      45.010  55.990  75.620  1.00  0.00           H
ATOM   1534  NH2 ARG A 683      44.260  58.890  74.930  1.00  0.00           N
ATOM   1535 HH21 ARG A 683      43.880  59.440  74.180  1.00  0.00           H
ATOM   1536 HH22 ARG A 683      45.100  59.240  75.340  1.00  0.00           H
ATOM   1537  C   ARG A 683      39.190  58.240  72.260  1.00  0.00           C
ATOM   1538  O   ARG A 683      39.090  58.370  73.490  1.00  0.00           O
ATOM   1539  N   ASP A 684      39.180  59.300  71.440  1.00  0.00           N
ATOM   1540  HN  ASP A 684      39.120  59.180  70.460  1.00  0.00           H
ATOM   1541  CA  ASP A 684      39.190  60.660  72.010  1.00  0.00           C
ATOM   1542  HA  ASP A 684      39.690  60.550  72.960  1.00  0.00           H
ATOM   1543  CB  ASP A 684      39.870  61.760  71.120  1.00  0.00           C
ATOM   1544  HB1 ASP A 684      39.890  62.790  71.550  1.00  0.00           H
ATOM   1545  HB2 ASP A 684      39.360  61.800  70.140  1.00  0.00           H
ATOM   1546  CG  ASP A 684      41.310  61.520  70.940  1.00  0.00           C
ATOM   1547  OD1 ASP A 684      41.880  60.570  71.490  1.00  0.00           O
ATOM   1548  OD2 ASP A 684      41.840  62.400  70.210  1.00  0.00           O
ATOM   1549  C   ASP A 684      37.810  61.170  72.320  1.00  0.00           C
ATOM   1550  O   ASP A 684      37.620  61.940  73.280  1.00  0.00           O
ATOM   1551  N   TYR A 685      36.750  60.730  71.680  1.00  0.00           N
ATOM   1552  HN  TYR A 685      36.980  60.030  71.000  1.00  0.00           H
ATOM   1553  CA  TYR A 685      35.390  61.050  71.910  1.00  0.00           C
ATOM   1554  HA  TYR A 685      35.350  61.970  72.470  1.00  0.00           H
ATOM   1555  CB  TYR A 685      34.550  61.120  70.610  1.00  0.00           C
ATOM   1556  HB1 TYR A 685      33.460  61.200  70.770  1.00  0.00           H
ATOM   1557  HB2 TYR A 685      34.700  60.310  69.860  1.00  0.00           H
ATOM   1558  CG  TYR A 685      34.880  62.510  69.990  1.00  0.00           C
ATOM   1559  CD1 TYR A 685      35.910  62.650  69.040  1.00  0.00           C
ATOM   1560  HD1 TYR A 685      36.590  61.850  68.770  1.00  0.00           H
ATOM   1561  CE1 TYR A 685      36.160  63.910  68.430  1.00  0.00           C
ATOM   1562  HE1 TYR A 685      36.920  64.020  67.660  1.00  0.00           H
ATOM   1563  CZ  TYR A 685      35.310  64.980  68.680  1.00  0.00           C
ATOM   1564  OH  TYR A 685      35.480  66.110  67.920  1.00  0.00           O
ATOM   1565  HH  TYR A 685      34.740  66.680  68.130  1.00  0.00           H
ATOM   1566  CD2 TYR A 685      34.130  63.750  70.360  1.00  0.00           C
ATOM   1567  HD2 TYR A 685      33.480  63.730  71.220  1.00  0.00           H
ATOM   1568  CE2 TYR A 685      34.370  64.920  69.700  1.00  0.00           C
ATOM   1569  HE2 TYR A 685      33.700  65.690  70.030  1.00  0.00           H
ATOM   1570  C   TYR A 685      34.610  60.140  72.950  1.00  0.00           C
ATOM   1571  O   TYR A 685      33.440  60.380  73.200  1.00  0.00           O
ATOM   1572  N   GLN A 686      35.300  59.160  73.480  1.00  0.00           N
ATOM   1573  HN  GLN A 686      36.230  58.880  73.240  1.00  0.00           H
ATOM   1574  CA  GLN A 686      34.740  58.360  74.590  1.00  0.00           C
ATOM   1575  HA  GLN A 686      35.530  57.830  75.120  1.00  0.00           H
ATOM   1576  CB  GLN A 686      34.020  59.120  75.770  1.00  0.00           C
ATOM   1577  HB1 GLN A 686      33.820  58.370  76.570  1.00  0.00           H
ATOM   1578  HB2 GLN A 686      33.070  59.570  75.400  1.00  0.00           H
ATOM   1579  CG  GLN A 686      34.830  60.240  76.500  1.00  0.00           C
ATOM   1580  HG1 GLN A 686      34.300  60.670  77.370  1.00  0.00           H
ATOM   1581  HG2 GLN A 686      34.970  61.020  75.740  1.00  0.00           H
ATOM   1582  CD  GLN A 686      36.190  59.700  76.930  1.00  0.00           C
ATOM   1583  OE1 GLN A 686      36.470  59.200  78.060  1.00  0.00           O
ATOM   1584  NE2 GLN A 686      37.130  59.810  75.980  1.00  0.00           N
ATOM   1585 HE21 GLN A 686      38.080  59.730  76.270  1.00  0.00           H
ATOM   1586 HE22 GLN A 686      36.860  60.160  75.080  1.00  0.00           H
ATOM   1587  C   GLN A 686      33.820  57.180  74.180  1.00  0.00           C
ATOM   1588  O   GLN A 686      32.900  56.850  74.870  1.00  0.00           O
ATOM   1589  N   LEU A 687      34.020  56.660  72.950  1.00  0.00           N
ATOM   1590  HN  LEU A 687      34.850  56.820  72.410  1.00  0.00           H
ATOM   1591  CA  LEU A 687      33.120  55.750  72.270  1.00  0.00           C
ATOM   1592  HA  LEU A 687      32.140  55.790  72.720  1.00  0.00           H
ATOM   1593  CB  LEU A 687      32.900  56.230  70.810  1.00  0.00           C
ATOM   1594  HB1 LEU A 687      32.170  55.560  70.300  1.00  0.00           H
ATOM   1595  HB2 LEU A 687      33.850  56.340  70.250  1.00  0.00           H
ATOM   1596  CG  LEU A 687      32.160  57.570  70.680  1.00  0.00           C
ATOM   1597  HG  LEU A 687      32.650  58.320  71.340  1.00  0.00           H
ATOM   1598  CD1 LEU A 687      32.290  57.890  69.180  1.00  0.00           C
ATOM   1599 HD11 LEU A 687      33.260  58.400  68.980  1.00  0.00           H
ATOM   1600 HD12 LEU A 687      31.540  58.570  68.730  1.00  0.00           H
ATOM   1601 HD13 LEU A 687      32.120  56.970  68.580  1.00  0.00           H
ATOM   1602  CD2 LEU A 687      30.710  57.560  71.060  1.00  0.00           C
ATOM   1603 HD21 LEU A 687      30.530  57.160  72.080  1.00  0.00           H
ATOM   1604 HD22 LEU A 687      30.140  56.930  70.340  1.00  0.00           H
ATOM   1605 HD23 LEU A 687      30.310  58.590  70.940  1.00  0.00           H
ATOM   1606  C   LEU A 687      33.520  54.350  72.240  1.00  0.00           C
ATOM   1607  O   LEU A 687      34.720  54.000  72.370  1.00  0.00           O
ATOM   1608  N   SER A 688      32.620  53.440  72.030  1.00  0.00           N
ATOM   1609  HN  SER A 688      31.670  53.660  71.920  1.00  0.00           H
ATOM   1610  CA  SER A 688      32.980  52.080  71.760  1.00  0.00           C
ATOM   1611  HA  SER A 688      33.750  51.700  72.430  1.00  0.00           H
ATOM   1612  CB  SER A 688      31.720  51.300  72.160  1.00  0.00           C
ATOM   1613  HB1 SER A 688      30.830  51.500  71.530  1.00  0.00           H
ATOM   1614  HB2 SER A 688      31.450  51.550  73.210  1.00  0.00           H
ATOM   1615  OG  SER A 688      31.870  49.860  72.200  1.00  0.00           O
ATOM   1616  HG1 SER A 688      32.470  49.660  72.930  1.00  0.00           H
ATOM   1617  C   SER A 688      33.460  51.780  70.330  1.00  0.00           C
ATOM   1618  O   SER A 688      32.650  51.730  69.420  1.00  0.00           O
ATOM   1619  N   TYR A 689      34.790  51.580  70.050  1.00  0.00           N
ATOM   1620  HN  TYR A 689      35.450  51.540  70.790  1.00  0.00           H
ATOM   1621  CA  TYR A 689      35.220  51.250  68.730  1.00  0.00           C
ATOM   1622  HA  TYR A 689      34.860  51.990  68.030  1.00  0.00           H
ATOM   1623  CB  TYR A 689      36.740  51.170  68.700  1.00  0.00           C
ATOM   1624  HB1 TYR A 689      37.060  50.400  69.430  1.00  0.00           H
ATOM   1625  HB2 TYR A 689      37.160  52.170  68.980  1.00  0.00           H
ATOM   1626  CG  TYR A 689      37.290  50.710  67.460  1.00  0.00           C
ATOM   1627  CD1 TYR A 689      38.150  49.580  67.430  1.00  0.00           C
ATOM   1628  HD1 TYR A 689      38.380  49.000  68.300  1.00  0.00           H
ATOM   1629  CE1 TYR A 689      38.930  49.200  66.240  1.00  0.00           C
ATOM   1630  HE1 TYR A 689      39.670  48.420  66.210  1.00  0.00           H
ATOM   1631  CZ  TYR A 689      38.650  49.900  65.000  1.00  0.00           C
ATOM   1632  OH  TYR A 689      39.380  49.680  63.790  1.00  0.00           O
ATOM   1633  HH  TYR A 689      38.780  49.620  63.030  1.00  0.00           H
ATOM   1634  CD2 TYR A 689      37.090  51.390  66.260  1.00  0.00           C
ATOM   1635  HD2 TYR A 689      36.440  52.250  66.260  1.00  0.00           H
ATOM   1636  CE2 TYR A 689      37.710  50.910  65.070  1.00  0.00           C
ATOM   1637  HE2 TYR A 689      37.520  51.520  64.200  1.00  0.00           H
ATOM   1638  C   TYR A 689      34.600  49.920  68.240  1.00  0.00           C
ATOM   1639  O   TYR A 689      34.080  49.970  67.150  1.00  0.00           O
ATOM   1640  N   LEU A 690      34.490  48.810  69.100  1.00  0.00           N
ATOM   1641  HN  LEU A 690      34.870  48.840  70.020  1.00  0.00           H
ATOM   1642  CA  LEU A 690      33.940  47.480  68.760  1.00  0.00           C
ATOM   1643  HA  LEU A 690      34.660  47.230  68.000  1.00  0.00           H
ATOM   1644  CB  LEU A 690      33.980  46.560  70.020  1.00  0.00           C
ATOM   1645  HB1 LEU A 690      33.330  47.160  70.680  1.00  0.00           H
ATOM   1646  HB2 LEU A 690      34.980  46.350  70.480  1.00  0.00           H
ATOM   1647  CG  LEU A 690      33.220  45.180  69.910  1.00  0.00           C
ATOM   1648  HG  LEU A 690      32.180  45.280  69.520  1.00  0.00           H
ATOM   1649  CD1 LEU A 690      34.090  44.220  69.100  1.00  0.00           C
ATOM   1650 HD11 LEU A 690      33.630  43.210  69.210  1.00  0.00           H
ATOM   1651 HD12 LEU A 690      35.140  44.310  69.440  1.00  0.00           H
ATOM   1652 HD13 LEU A 690      33.960  44.390  68.010  1.00  0.00           H
ATOM   1653  CD2 LEU A 690      33.150  44.530  71.290  1.00  0.00           C
ATOM   1654 HD21 LEU A 690      34.100  44.400  71.840  1.00  0.00           H
ATOM   1655 HD22 LEU A 690      32.910  43.450  71.220  1.00  0.00           H
ATOM   1656 HD23 LEU A 690      32.370  45.140  71.790  1.00  0.00           H
ATOM   1657  C   LEU A 690      32.540  47.560  68.130  1.00  0.00           C
ATOM   1658  O   LEU A 690      32.140  47.230  67.000  1.00  0.00           O
ATOM   1659  N   SER A 691      31.640  48.170  68.970  1.00  0.00           N
ATOM   1660  HN  SER A 691      31.940  48.450  69.880  1.00  0.00           H
ATOM   1661  CA  SER A 691      30.230  48.270  68.740  1.00  0.00           C
ATOM   1662  HA  SER A 691      29.750  47.300  68.670  1.00  0.00           H
ATOM   1663  CB  SER A 691      29.470  48.970  69.890  1.00  0.00           C
ATOM   1664  HB1 SER A 691      28.380  48.980  69.700  1.00  0.00           H
ATOM   1665  HB2 SER A 691      29.850  50.010  69.970  1.00  0.00           H
ATOM   1666  OG  SER A 691      29.650  48.280  71.160  1.00  0.00           O
ATOM   1667  HG1 SER A 691      30.470  48.610  71.540  1.00  0.00           H
ATOM   1668  C   SER A 691      29.980  49.020  67.450  1.00  0.00           C
ATOM   1669  O   SER A 691      29.160  48.630  66.590  1.00  0.00           O
ATOM   1670  N   LEU A 692      30.610  50.180  67.250  1.00  0.00           N
ATOM   1671  HN  LEU A 692      31.240  50.410  67.980  1.00  0.00           H
ATOM   1672  CA  LEU A 692      30.570  50.950  66.090  1.00  0.00           C
ATOM   1673  HA  LEU A 692      29.570  51.230  65.780  1.00  0.00           H
ATOM   1674  CB  LEU A 692      31.330  52.260  66.470  1.00  0.00           C
ATOM   1675  HB1 LEU A 692      31.590  52.790  65.530  1.00  0.00           H
ATOM   1676  HB2 LEU A 692      32.300  52.080  66.960  1.00  0.00           H
ATOM   1677  CG  LEU A 692      30.530  53.280  67.350  1.00  0.00           C
ATOM   1678  HG  LEU A 692      30.380  52.770  68.320  1.00  0.00           H
ATOM   1679  CD1 LEU A 692      31.250  54.620  67.600  1.00  0.00           C
ATOM   1680 HD11 LEU A 692      31.230  55.190  66.650  1.00  0.00           H
ATOM   1681 HD12 LEU A 692      32.300  54.460  67.940  1.00  0.00           H
ATOM   1682 HD13 LEU A 692      30.690  55.180  68.380  1.00  0.00           H
ATOM   1683  CD2 LEU A 692      29.120  53.560  66.830  1.00  0.00           C
ATOM   1684 HD21 LEU A 692      29.230  53.820  65.750  1.00  0.00           H
ATOM   1685 HD22 LEU A 692      28.750  54.370  67.500  1.00  0.00           H
ATOM   1686 HD23 LEU A 692      28.500  52.640  66.940  1.00  0.00           H
ATOM   1687  C   LEU A 692      31.160  50.320  64.860  1.00  0.00           C
ATOM   1688  O   LEU A 692      30.610  50.400  63.760  1.00  0.00           O
ATOM   1689  N   ARG A 693      32.400  49.680  64.810  1.00  0.00           N
ATOM   1690  HN  ARG A 693      32.940  49.590  65.640  1.00  0.00           H
ATOM   1691  CA  ARG A 693      33.010  48.950  63.710  1.00  0.00           C
ATOM   1692  HA  ARG A 693      33.120  49.650  62.890  1.00  0.00           H
ATOM   1693  CB  ARG A 693      34.470  48.430  63.990  1.00  0.00           C
ATOM   1694  HB1 ARG A 693      34.410  47.540  64.670  1.00  0.00           H
ATOM   1695  HB2 ARG A 693      35.000  49.190  64.600  1.00  0.00           H
ATOM   1696  CG  ARG A 693      35.520  48.220  62.880  1.00  0.00           C
ATOM   1697  HG1 ARG A 693      36.500  48.640  63.170  1.00  0.00           H
ATOM   1698  HG2 ARG A 693      35.300  48.900  62.040  1.00  0.00           H
ATOM   1699  CD  ARG A 693      35.650  46.740  62.520  1.00  0.00           C
ATOM   1700  HD1 ARG A 693      34.760  46.380  61.950  1.00  0.00           H
ATOM   1701  HD2 ARG A 693      35.820  46.080  63.410  1.00  0.00           H
ATOM   1702  NE  ARG A 693      36.850  46.520  61.700  1.00  0.00           N
ATOM   1703  HE  ARG A 693      37.410  47.330  61.550  1.00  0.00           H
ATOM   1704  CZ  ARG A 693      37.080  45.400  61.080  1.00  0.00           C
ATOM   1705  NH1 ARG A 693      36.470  44.260  61.290  1.00  0.00           N
ATOM   1706 HH11 ARG A 693      36.080  44.050  62.190  1.00  0.00           H
ATOM   1707 HH12 ARG A 693      36.800  43.470  60.760  1.00  0.00           H
ATOM   1708  NH2 ARG A 693      38.030  45.420  60.160  1.00  0.00           N
ATOM   1709 HH21 ARG A 693      38.130  44.520  59.730  1.00  0.00           H
ATOM   1710 HH22 ARG A 693      38.490  46.290  59.990  1.00  0.00           H
ATOM   1711  C   ARG A 693      32.230  47.790  63.230  1.00  0.00           C
ATOM   1712  O   ARG A 693      32.060  47.620  62.020  1.00  0.00           O
ATOM   1713  N   THR A 694      31.670  47.000  64.130  1.00  0.00           N
ATOM   1714  HN  THR A 694      31.750  47.080  65.110  1.00  0.00           H
ATOM   1715  CA  THR A 694      30.790  45.960  63.660  1.00  0.00           C
ATOM   1716  HA  THR A 694      31.370  45.370  62.960  1.00  0.00           H
ATOM   1717  CB  THR A 694      30.620  44.890  64.800  1.00  0.00           C
ATOM   1718  HB  THR A 694      31.660  44.810  65.180  1.00  0.00           H
ATOM   1719  OG1 THR A 694      30.100  43.690  64.280  1.00  0.00           O
ATOM   1720  HG1 THR A 694      30.840  43.140  64.010  1.00  0.00           H
ATOM   1721  CG2 THR A 694      29.670  45.370  65.940  1.00  0.00           C
ATOM   1722 HG21 THR A 694      29.800  44.780  66.870  1.00  0.00           H
ATOM   1723 HG22 THR A 694      28.610  45.030  65.810  1.00  0.00           H
ATOM   1724 HG23 THR A 694      29.680  46.450  66.210  1.00  0.00           H
ATOM   1725  C   THR A 694      29.600  46.430  62.950  1.00  0.00           C
ATOM   1726  O   THR A 694      29.160  45.920  61.890  1.00  0.00           O
ATOM   1727  N   SER A 695      28.940  47.570  63.500  1.00  0.00           N
ATOM   1728  HN  SER A 695      29.280  48.010  64.320  1.00  0.00           H
ATOM   1729  CA  SER A 695      27.680  47.900  62.870  1.00  0.00           C
ATOM   1730  HA  SER A 695      27.210  47.060  62.380  1.00  0.00           H
ATOM   1731  CB  SER A 695      26.670  48.380  63.920  1.00  0.00           C
ATOM   1732  HB1 SER A 695      26.510  47.490  64.570  1.00  0.00           H
ATOM   1733  HB2 SER A 695      25.710  48.680  63.470  1.00  0.00           H
ATOM   1734  OG  SER A 695      27.170  49.370  64.840  1.00  0.00           O
ATOM   1735  HG1 SER A 695      27.910  48.960  65.310  1.00  0.00           H
ATOM   1736  C   SER A 695      27.850  48.850  61.710  1.00  0.00           C
ATOM   1737  O   SER A 695      27.070  48.860  60.770  1.00  0.00           O
ATOM   1738  N   ILE A 696      28.910  49.680  61.690  1.00  0.00           N
ATOM   1739  HN  ILE A 696      29.470  50.030  62.450  1.00  0.00           H
ATOM   1740  CA  ILE A 696      29.280  50.270  60.390  1.00  0.00           C
ATOM   1741  HA  ILE A 696      28.370  50.760  60.090  1.00  0.00           H
ATOM   1742  CB  ILE A 696      30.370  51.320  60.520  1.00  0.00           C
ATOM   1743  HB  ILE A 696      31.220  50.900  61.100  1.00  0.00           H
ATOM   1744  CG2 ILE A 696      30.990  51.850  59.150  1.00  0.00           C
ATOM   1745 HG21 ILE A 696      31.580  51.070  58.630  1.00  0.00           H
ATOM   1746 HG22 ILE A 696      31.720  52.680  59.270  1.00  0.00           H
ATOM   1747 HG23 ILE A 696      30.160  52.150  58.470  1.00  0.00           H
ATOM   1748  CG1 ILE A 696      29.840  52.530  61.340  1.00  0.00           C
ATOM   1749 HG11 ILE A 696      29.160  52.190  62.140  1.00  0.00           H
ATOM   1750 HG12 ILE A 696      29.160  52.980  60.580  1.00  0.00           H
ATOM   1751  CD  ILE A 696      30.960  53.400  61.880  1.00  0.00           C
ATOM   1752  HD1 ILE A 696      30.500  54.260  62.410  1.00  0.00           H
ATOM   1753  HD2 ILE A 696      31.640  53.800  61.100  1.00  0.00           H
ATOM   1754  HD3 ILE A 696      31.570  52.800  62.580  1.00  0.00           H
ATOM   1755  C   ILE A 696      29.590  49.250  59.250  1.00  0.00           C
ATOM   1756  O   ILE A 696      29.210  49.510  58.140  1.00  0.00           O
ATOM   1757  N   GLY A 697      30.230  48.090  59.560  1.00  0.00           N
ATOM   1758  HN  GLY A 697      30.580  47.940  60.490  1.00  0.00           H
ATOM   1759  CA  GLY A 697      30.370  47.020  58.580  1.00  0.00           C
ATOM   1760  HA1 GLY A 697      31.050  46.280  58.960  1.00  0.00           H
ATOM   1761  HA2 GLY A 697      30.790  47.420  57.670  1.00  0.00           H
ATOM   1762  C   GLY A 697      29.180  46.200  58.170  1.00  0.00           C
ATOM   1763  O   GLY A 697      29.090  45.840  57.030  1.00  0.00           O
ATOM   1764  N   LEU A 698      28.200  46.080  59.080  1.00  0.00           N
ATOM   1765  HN  LEU A 698      28.280  46.280  60.060  1.00  0.00           H
ATOM   1766  CA  LEU A 698      26.920  45.490  58.600  1.00  0.00           C
ATOM   1767  HA  LEU A 698      27.140  44.580  58.080  1.00  0.00           H
ATOM   1768  CB  LEU A 698      25.970  45.220  59.850  1.00  0.00           C
ATOM   1769  HB1 LEU A 698      24.970  45.020  59.430  1.00  0.00           H
ATOM   1770  HB2 LEU A 698      25.940  46.100  60.530  1.00  0.00           H
ATOM   1771  CG  LEU A 698      26.500  44.080  60.780  1.00  0.00           C
ATOM   1772  HG  LEU A 698      27.560  44.270  61.070  1.00  0.00           H
ATOM   1773  CD1 LEU A 698      25.640  43.950  62.130  1.00  0.00           C
ATOM   1774 HD11 LEU A 698      24.620  43.760  61.760  1.00  0.00           H
ATOM   1775 HD12 LEU A 698      25.720  44.910  62.700  1.00  0.00           H
ATOM   1776 HD13 LEU A 698      26.010  43.130  62.800  1.00  0.00           H
ATOM   1777  CD2 LEU A 698      26.470  42.730  60.130  1.00  0.00           C
ATOM   1778 HD21 LEU A 698      25.490  42.490  59.670  1.00  0.00           H
ATOM   1779 HD22 LEU A 698      26.650  42.070  61.000  1.00  0.00           H
ATOM   1780 HD23 LEU A 698      27.330  42.560  59.460  1.00  0.00           H
ATOM   1781  C   LEU A 698      26.230  46.350  57.560  1.00  0.00           C
ATOM   1782  O   LEU A 698      25.750  45.860  56.520  1.00  0.00           O
ATOM   1783  N   TRP A 699      26.160  47.640  57.820  1.00  0.00           N
ATOM   1784  HN  TRP A 699      26.340  47.970  58.750  1.00  0.00           H
ATOM   1785  CA  TRP A 699      25.690  48.600  56.810  1.00  0.00           C
ATOM   1786  HA  TRP A 699      24.670  48.440  56.500  1.00  0.00           H
ATOM   1787  CB  TRP A 699      25.550  49.990  57.470  1.00  0.00           C
ATOM   1788  HB1 TRP A 699      25.620  50.780  56.700  1.00  0.00           H
ATOM   1789  HB2 TRP A 699      26.470  50.070  58.090  1.00  0.00           H
ATOM   1790  CG  TRP A 699      24.320  50.310  58.390  1.00  0.00           C
ATOM   1791  CD1 TRP A 699      24.270  50.620  59.740  1.00  0.00           C
ATOM   1792  HD1 TRP A 699      25.100  50.520  60.430  1.00  0.00           H
ATOM   1793  NE1 TRP A 699      23.000  50.820  60.140  1.00  0.00           N
ATOM   1794  HE1 TRP A 699      22.800  51.150  61.030  1.00  0.00           H
ATOM   1795  CE2 TRP A 699      22.120  50.590  59.060  1.00  0.00           C
ATOM   1796  CD2 TRP A 699      22.920  50.200  57.970  1.00  0.00           C
ATOM   1797  CE3 TRP A 699      22.200  49.910  56.770  1.00  0.00           C
ATOM   1798  HE3 TRP A 699      22.710  49.790  55.830  1.00  0.00           H
ATOM   1799  CZ3 TRP A 699      20.810  50.070  56.750  1.00  0.00           C
ATOM   1800  HZ3 TRP A 699      20.270  50.010  55.820  1.00  0.00           H
ATOM   1801  CZ2 TRP A 699      20.740  50.460  59.070  1.00  0.00           C
ATOM   1802  HZ2 TRP A 699      20.100  50.600  59.930  1.00  0.00           H
ATOM   1803  CH2 TRP A 699      20.090  50.180  57.880  1.00  0.00           C
ATOM   1804  HH2 TRP A 699      19.020  50.020  57.850  1.00  0.00           H
ATOM   1805  C   TRP A 699      26.490  48.630  55.420  1.00  0.00           C
ATOM   1806  O   TRP A 699      25.880  48.400  54.400  1.00  0.00           O
ATOM   1807  N   THR A 700      27.890  48.720  55.550  1.00  0.00           N
ATOM   1808  HN  THR A 700      28.350  48.730  56.440  1.00  0.00           H
ATOM   1809  CA  THR A 700      28.750  48.730  54.340  1.00  0.00           C
ATOM   1810  HA  THR A 700      28.520  49.570  53.710  1.00  0.00           H
ATOM   1811  CB  THR A 700      30.280  48.760  54.740  1.00  0.00           C
ATOM   1812  HB  THR A 700      30.440  47.800  55.280  1.00  0.00           H
ATOM   1813  OG1 THR A 700      30.560  49.880  55.540  1.00  0.00           O
ATOM   1814  HG1 THR A 700      30.130  49.670  56.380  1.00  0.00           H
ATOM   1815  CG2 THR A 700      31.130  48.820  53.440  1.00  0.00           C
ATOM   1816 HG21 THR A 700      30.810  49.670  52.810  1.00  0.00           H
ATOM   1817 HG22 THR A 700      31.030  47.890  52.830  1.00  0.00           H
ATOM   1818 HG23 THR A 700      32.200  48.900  53.750  1.00  0.00           H
ATOM   1819  C   THR A 700      28.660  47.420  53.570  1.00  0.00           C
ATOM   1820  O   THR A 700      28.480  47.400  52.350  1.00  0.00           O
ATOM   1821  N   SER A 701      28.640  46.270  54.250  1.00  0.00           N
ATOM   1822  HN  SER A 701      28.650  46.280  55.250  1.00  0.00           H
ATOM   1823  CA  SER A 701      28.440  44.940  53.610  1.00  0.00           C
ATOM   1824  HA  SER A 701      29.300  44.770  53.000  1.00  0.00           H
ATOM   1825  CB  SER A 701      28.440  43.900  54.750  1.00  0.00           C
ATOM   1826  HB1 SER A 701      27.740  44.220  55.560  1.00  0.00           H
ATOM   1827  HB2 SER A 701      29.470  43.890  55.170  1.00  0.00           H
ATOM   1828  OG  SER A 701      28.060  42.610  54.270  1.00  0.00           O
ATOM   1829  HG1 SER A 701      28.730  42.310  53.640  1.00  0.00           H
ATOM   1830  C   SER A 701      27.070  44.870  52.850  1.00  0.00           C
ATOM   1831  O   SER A 701      27.020  44.580  51.630  1.00  0.00           O
ATOM   1832  N   PHE A 702      26.000  45.430  53.460  1.00  0.00           N
ATOM   1833  HN  PHE A 702      26.050  45.690  54.420  1.00  0.00           H
ATOM   1834  CA  PHE A 702      24.690  45.570  52.870  1.00  0.00           C
ATOM   1835  HA  PHE A 702      24.420  44.630  52.430  1.00  0.00           H
ATOM   1836  CB  PHE A 702      23.590  45.800  53.920  1.00  0.00           C
ATOM   1837  HB1 PHE A 702      23.810  46.470  54.760  1.00  0.00           H
ATOM   1838  HB2 PHE A 702      23.480  44.780  54.350  1.00  0.00           H
ATOM   1839  CG  PHE A 702      22.130  46.170  53.320  1.00  0.00           C
ATOM   1840  CD1 PHE A 702      21.340  45.270  52.520  1.00  0.00           C
ATOM   1841  HD1 PHE A 702      21.840  44.340  52.280  1.00  0.00           H
ATOM   1842  CE1 PHE A 702      20.150  45.660  51.990  1.00  0.00           C
ATOM   1843  HE1 PHE A 702      19.590  45.010  51.330  1.00  0.00           H
ATOM   1844  CZ  PHE A 702      19.730  47.060  52.150  1.00  0.00           C
ATOM   1845  HZ  PHE A 702      18.780  47.310  51.690  1.00  0.00           H
ATOM   1846  CD2 PHE A 702      21.580  47.470  53.550  1.00  0.00           C
ATOM   1847  HD2 PHE A 702      22.060  48.100  54.290  1.00  0.00           H
ATOM   1848  CE2 PHE A 702      20.390  47.960  52.970  1.00  0.00           C
ATOM   1849  HE2 PHE A 702      20.090  48.980  53.140  1.00  0.00           H
ATOM   1850  C   PHE A 702      24.530  46.410  51.700  1.00  0.00           C
ATOM   1851  O   PHE A 702      24.020  46.090  50.660  1.00  0.00           O
ATOM   1852  N   LEU A 703      25.150  47.540  51.680  1.00  0.00           N
ATOM   1853  HN  LEU A 703      25.560  47.800  52.560  1.00  0.00           H
ATOM   1854  CA  LEU A 703      25.240  48.530  50.640  1.00  0.00           C
ATOM   1855  HA  LEU A 703      24.210  48.690  50.350  1.00  0.00           H
ATOM   1856  CB  LEU A 703      25.780  49.890  51.250  1.00  0.00           C
ATOM   1857  HB1 LEU A 703      25.920  50.570  50.370  1.00  0.00           H
ATOM   1858  HB2 LEU A 703      26.710  49.690  51.820  1.00  0.00           H
ATOM   1859  CG  LEU A 703      24.760  50.590  52.240  1.00  0.00           C
ATOM   1860  HG  LEU A 703      24.300  49.740  52.810  1.00  0.00           H
ATOM   1861  CD1 LEU A 703      25.480  51.500  53.170  1.00  0.00           C
ATOM   1862 HD11 LEU A 703      25.880  52.340  52.590  1.00  0.00           H
ATOM   1863 HD12 LEU A 703      26.330  50.880  53.570  1.00  0.00           H
ATOM   1864 HD13 LEU A 703      24.880  51.770  54.060  1.00  0.00           H
ATOM   1865  CD2 LEU A 703      23.560  51.290  51.470  1.00  0.00           C
ATOM   1866 HD21 LEU A 703      23.870  52.240  51.000  1.00  0.00           H
ATOM   1867 HD22 LEU A 703      22.920  51.610  52.320  1.00  0.00           H
ATOM   1868 HD23 LEU A 703      23.110  50.510  50.830  1.00  0.00           H
ATOM   1869  C   LEU A 703      26.010  48.050  49.440  1.00  0.00           C
ATOM   1870  O   LEU A 703      25.560  48.400  48.390  1.00  0.00           O
ATOM   1871  N   CYS A 704      27.080  47.240  49.580  1.00  0.00           N
ATOM   1872  HN  CYS A 704      27.550  47.180  50.460  1.00  0.00           H
ATOM   1873  CA  CYS A 704      27.740  46.520  48.470  1.00  0.00           C
ATOM   1874  HA  CYS A 704      28.070  47.260  47.760  1.00  0.00           H
ATOM   1875  CB  CYS A 704      28.990  45.740  48.940  1.00  0.00           C
ATOM   1876  HB1 CYS A 704      29.450  45.170  48.100  1.00  0.00           H
ATOM   1877  HB2 CYS A 704      28.620  45.030  49.720  1.00  0.00           H
ATOM   1878  SG  CYS A 704      30.300  46.680  49.690  1.00  0.00           S
ATOM   1879  HG1 CYS A 704      29.810  46.790  50.930  1.00  0.00           H
ATOM   1880  C   CYS A 704      26.900  45.490  47.700  1.00  0.00           C
ATOM   1881  O   CYS A 704      26.970  45.380  46.460  1.00  0.00           O
ATOM   1882  N   ILE A 705      26.070  44.730  48.430  1.00  0.00           N
ATOM   1883  HN  ILE A 705      26.080  44.780  49.430  1.00  0.00           H
ATOM   1884  CA  ILE A 705      25.070  43.860  47.900  1.00  0.00           C
ATOM   1885  HA  ILE A 705      25.610  43.350  47.120  1.00  0.00           H
ATOM   1886  CB  ILE A 705      24.570  42.960  49.090  1.00  0.00           C
ATOM   1887  HB  ILE A 705      24.160  43.630  49.870  1.00  0.00           H
ATOM   1888  CG2 ILE A 705      23.490  42.050  48.540  1.00  0.00           C
ATOM   1889 HG21 ILE A 705      23.110  41.310  49.270  1.00  0.00           H
ATOM   1890 HG22 ILE A 705      23.790  41.530  47.600  1.00  0.00           H
ATOM   1891 HG23 ILE A 705      22.580  42.670  48.360  1.00  0.00           H
ATOM   1892  CG1 ILE A 705      25.690  42.120  49.740  1.00  0.00           C
ATOM   1893 HG11 ILE A 705      26.690  42.550  49.910  1.00  0.00           H
ATOM   1894 HG12 ILE A 705      25.960  41.260  49.070  1.00  0.00           H
ATOM   1895  CD  ILE A 705      25.170  41.560  51.050  1.00  0.00           C
ATOM   1896  HD1 ILE A 705      24.070  41.530  51.010  1.00  0.00           H
ATOM   1897  HD2 ILE A 705      25.530  42.220  51.880  1.00  0.00           H
ATOM   1898  HD3 ILE A 705      25.620  40.560  51.220  1.00  0.00           H
ATOM   1899  C   ILE A 705      24.010  44.650  47.200  1.00  0.00           C
ATOM   1900  O   ILE A 705      23.670  44.330  46.060  1.00  0.00           O
ATOM   1901  N   VAL A 706      23.550  45.780  47.790  1.00  0.00           N
ATOM   1902  HN  VAL A 706      23.720  46.010  48.750  1.00  0.00           H
ATOM   1903  CA  VAL A 706      22.580  46.640  47.170  1.00  0.00           C
ATOM   1904  HA  VAL A 706      21.750  46.010  46.910  1.00  0.00           H
ATOM   1905  CB  VAL A 706      22.200  47.800  48.030  1.00  0.00           C
ATOM   1906  HB  VAL A 706      23.120  48.260  48.420  1.00  0.00           H
ATOM   1907  CG1 VAL A 706      21.460  48.900  47.290  1.00  0.00           C
ATOM   1908 HG11 VAL A 706      22.110  49.550  46.680  1.00  0.00           H
ATOM   1909 HG12 VAL A 706      20.910  49.560  48.000  1.00  0.00           H
ATOM   1910 HG13 VAL A 706      20.720  48.380  46.640  1.00  0.00           H
ATOM   1911  CG2 VAL A 706      21.410  47.250  49.240  1.00  0.00           C
ATOM   1912 HG21 VAL A 706      21.910  46.450  49.840  1.00  0.00           H
ATOM   1913 HG22 VAL A 706      20.390  46.840  49.010  1.00  0.00           H
ATOM   1914 HG23 VAL A 706      21.170  48.070  49.960  1.00  0.00           H
ATOM   1915  C   VAL A 706      23.070  47.260  45.850  1.00  0.00           C
ATOM   1916  O   VAL A 706      22.430  47.210  44.800  1.00  0.00           O
ATOM   1917  N   LEU A 707      24.230  47.850  45.840  1.00  0.00           N
ATOM   1918  HN  LEU A 707      24.820  47.650  46.620  1.00  0.00           H
ATOM   1919  CA  LEU A 707      24.890  48.450  44.700  1.00  0.00           C
ATOM   1920  HA  LEU A 707      24.320  49.260  44.280  1.00  0.00           H
ATOM   1921  CB  LEU A 707      26.200  49.150  45.230  1.00  0.00           C
ATOM   1922  HB1 LEU A 707      26.940  48.390  45.560  1.00  0.00           H
ATOM   1923  HB2 LEU A 707      25.910  49.700  46.150  1.00  0.00           H
ATOM   1924  CG  LEU A 707      26.950  50.150  44.280  1.00  0.00           C
ATOM   1925  HG  LEU A 707      27.370  49.510  43.470  1.00  0.00           H
ATOM   1926  CD1 LEU A 707      26.060  51.190  43.570  1.00  0.00           C
ATOM   1927 HD11 LEU A 707      25.490  51.830  44.280  1.00  0.00           H
ATOM   1928 HD12 LEU A 707      25.270  50.770  42.900  1.00  0.00           H
ATOM   1929 HD13 LEU A 707      26.670  51.850  42.920  1.00  0.00           H
ATOM   1930  CD2 LEU A 707      28.080  50.930  44.940  1.00  0.00           C
ATOM   1931 HD21 LEU A 707      28.790  51.230  44.130  1.00  0.00           H
ATOM   1932 HD22 LEU A 707      28.720  50.320  45.590  1.00  0.00           H
ATOM   1933 HD23 LEU A 707      27.710  51.790  45.540  1.00  0.00           H
ATOM   1934  C   LEU A 707      25.220  47.490  43.550  1.00  0.00           C
ATOM   1935  O   LEU A 707      24.910  47.750  42.420  1.00  0.00           O
ATOM   1936  N   VAL A 708      25.840  46.350  43.850  1.00  0.00           N
ATOM   1937  HN  VAL A 708      25.980  46.080  44.800  1.00  0.00           H
ATOM   1938  CA  VAL A 708      26.010  45.370  42.800  1.00  0.00           C
ATOM   1939  HA  VAL A 708      26.560  45.850  41.990  1.00  0.00           H
ATOM   1940  CB  VAL A 708      26.910  44.170  43.240  1.00  0.00           C
ATOM   1941  HB  VAL A 708      26.650  43.940  44.290  1.00  0.00           H
ATOM   1942  CG1 VAL A 708      26.840  42.950  42.300  1.00  0.00           C
ATOM   1943 HG11 VAL A 708      27.730  42.310  42.460  1.00  0.00           H
ATOM   1944 HG12 VAL A 708      26.900  43.350  41.260  1.00  0.00           H
ATOM   1945 HG13 VAL A 708      25.980  42.280  42.520  1.00  0.00           H
ATOM   1946  CG2 VAL A 708      28.270  44.770  43.100  1.00  0.00           C
ATOM   1947 HG21 VAL A 708      28.380  45.160  42.070  1.00  0.00           H
ATOM   1948 HG22 VAL A 708      29.010  43.950  43.180  1.00  0.00           H
ATOM   1949 HG23 VAL A 708      28.390  45.570  43.880  1.00  0.00           H
ATOM   1950  C   VAL A 708      24.720  44.870  42.080  1.00  0.00           C
ATOM   1951  O   VAL A 708      24.690  44.960  40.860  1.00  0.00           O
ATOM   1952  N   ALA A 709      23.720  44.550  42.830  1.00  0.00           N
ATOM   1953  HN  ALA A 709      23.840  44.600  43.820  1.00  0.00           H
ATOM   1954  CA  ALA A 709      22.370  44.250  42.260  1.00  0.00           C
ATOM   1955  HA  ALA A 709      22.420  43.400  41.590  1.00  0.00           H
ATOM   1956  CB  ALA A 709      21.430  43.970  43.470  1.00  0.00           C
ATOM   1957  HB1 ALA A 709      20.470  43.460  43.270  1.00  0.00           H
ATOM   1958  HB2 ALA A 709      21.260  44.960  43.940  1.00  0.00           H
ATOM   1959  HB3 ALA A 709      21.990  43.400  44.250  1.00  0.00           H
ATOM   1960  C   ALA A 709      21.700  45.400  41.400  1.00  0.00           C
ATOM   1961  O   ALA A 709      21.160  45.230  40.330  1.00  0.00           O
ATOM   1962  N   THR A 710      21.720  46.600  42.030  1.00  0.00           N
ATOM   1963  HN  THR A 710      22.240  46.720  42.870  1.00  0.00           H
ATOM   1964  CA  THR A 710      21.020  47.770  41.500  1.00  0.00           C
ATOM   1965  HA  THR A 710      20.060  47.420  41.140  1.00  0.00           H
ATOM   1966  CB  THR A 710      20.770  48.800  42.550  1.00  0.00           C
ATOM   1967  HB  THR A 710      21.790  49.150  42.810  1.00  0.00           H
ATOM   1968  OG1 THR A 710      20.190  48.210  43.690  1.00  0.00           O
ATOM   1969  HG1 THR A 710      20.900  47.770  44.170  1.00  0.00           H
ATOM   1970  CG2 THR A 710      19.840  49.910  42.070  1.00  0.00           C
ATOM   1971 HG21 THR A 710      20.310  50.570  41.310  1.00  0.00           H
ATOM   1972 HG22 THR A 710      19.570  50.550  42.940  1.00  0.00           H
ATOM   1973 HG23 THR A 710      18.990  49.440  41.540  1.00  0.00           H
ATOM   1974  C   THR A 710      21.670  48.370  40.270  1.00  0.00           C
ATOM   1975  O   THR A 710      21.070  48.960  39.370  1.00  0.00           O
ATOM   1976  N   ASP A 711      23.010  48.060  40.290  1.00  0.00           N
ATOM   1977  HN  ASP A 711      23.340  47.730  41.190  1.00  0.00           H
ATOM   1978  CA  ASP A 711      24.000  48.180  39.250  1.00  0.00           C
ATOM   1979  HA  ASP A 711      24.590  47.290  39.380  1.00  0.00           H
ATOM   1980  CB  ASP A 711      23.530  48.140  37.740  1.00  0.00           C
ATOM   1981  HB1 ASP A 711      23.140  49.110  37.350  1.00  0.00           H
ATOM   1982  HB2 ASP A 711      22.720  47.380  37.710  1.00  0.00           H
ATOM   1983  CG  ASP A 711      24.500  47.750  36.730  1.00  0.00           C
ATOM   1984  OD1 ASP A 711      24.000  47.300  35.680  1.00  0.00           O
ATOM   1985  OD2 ASP A 711      25.730  48.000  36.850  1.00  0.00           O
ATOM   1986  C   ASP A 711      24.910  49.410  39.540  1.00  0.00           C
ATOM   1987  O   ASP A 711      24.520  50.550  39.840  1.00  0.00           O
ATOM   1988  N   ALA A 712      26.220  49.190  39.600  1.00  0.00           N
ATOM   1989  HN  ALA A 712      26.550  48.310  39.260  1.00  0.00           H
ATOM   1990  CA  ALA A 712      27.290  50.130  39.830  1.00  0.00           C
ATOM   1991  HA  ALA A 712      26.970  50.860  40.580  1.00  0.00           H
ATOM   1992  CB  ALA A 712      28.600  49.420  40.190  1.00  0.00           C
ATOM   1993  HB1 ALA A 712      28.560  48.910  41.180  1.00  0.00           H
ATOM   1994  HB2 ALA A 712      29.500  50.060  40.170  1.00  0.00           H
ATOM   1995  HB3 ALA A 712      28.810  48.690  39.370  1.00  0.00           H
ATOM   1996  C   ALA A 712      27.590  51.010  38.600  1.00  0.00           C
ATOM   1997  O   ALA A 712      28.200  52.060  38.760  1.00  0.00           O
ATOM   1998  N   SER A 713      27.150  50.640  37.450  1.00  0.00           N
ATOM   1999  HN  SER A 713      26.550  49.850  37.330  1.00  0.00           H
ATOM   2000  CA  SER A 713      27.410  51.320  36.190  1.00  0.00           C
ATOM   2001  HA  SER A 713      28.450  51.110  36.010  1.00  0.00           H
ATOM   2002  CB  SER A 713      26.520  50.760  35.030  1.00  0.00           C
ATOM   2003  HB1 SER A 713      26.740  51.380  34.140  1.00  0.00           H
ATOM   2004  HB2 SER A 713      25.430  50.950  35.140  1.00  0.00           H
ATOM   2005  OG  SER A 713      26.830  49.400  34.770  1.00  0.00           O
ATOM   2006  HG1 SER A 713      26.520  48.890  35.520  1.00  0.00           H
ATOM   2007  C   SER A 713      27.260  52.840  36.160  1.00  0.00           C
ATOM   2008  O   SER A 713      28.150  53.600  35.870  1.00  0.00           O
ATOM   2009  N   SER A 714      26.060  53.260  36.600  1.00  0.00           N
ATOM   2010  HN  SER A 714      25.340  52.620  36.880  1.00  0.00           H
ATOM   2011  CA  SER A 714      25.770  54.710  36.880  1.00  0.00           C
ATOM   2012  HA  SER A 714      25.970  55.200  35.940  1.00  0.00           H
ATOM   2013  CB  SER A 714      24.300  54.890  37.480  1.00  0.00           C
ATOM   2014  HB1 SER A 714      24.120  54.260  38.380  1.00  0.00           H
ATOM   2015  HB2 SER A 714      23.520  54.620  36.750  1.00  0.00           H
ATOM   2016  OG  SER A 714      24.010  56.200  37.900  1.00  0.00           O
ATOM   2017  HG1 SER A 714      23.510  56.570  37.170  1.00  0.00           H
ATOM   2018  C   SER A 714      26.830  55.410  37.760  1.00  0.00           C
ATOM   2019  O   SER A 714      27.290  56.540  37.440  1.00  0.00           O
ATOM   2020  N   LEU A 715      27.270  54.770  38.840  1.00  0.00           N
ATOM   2021  HN  LEU A 715      27.090  53.800  38.930  1.00  0.00           H
ATOM   2022  CA  LEU A 715      28.350  55.290  39.660  1.00  0.00           C
ATOM   2023  HA  LEU A 715      28.040  56.250  40.040  1.00  0.00           H
ATOM   2024  CB  LEU A 715      28.440  54.480  40.950  1.00  0.00           C
ATOM   2025  HB1 LEU A 715      28.910  53.490  40.710  1.00  0.00           H
ATOM   2026  HB2 LEU A 715      27.420  54.230  41.320  1.00  0.00           H
ATOM   2027  CG  LEU A 715      29.240  55.050  42.200  1.00  0.00           C
ATOM   2028  HG  LEU A 715      30.310  55.180  41.930  1.00  0.00           H
ATOM   2029  CD1 LEU A 715      28.690  56.380  42.640  1.00  0.00           C
ATOM   2030 HD11 LEU A 715      29.280  56.700  43.530  1.00  0.00           H
ATOM   2031 HD12 LEU A 715      27.590  56.420  42.770  1.00  0.00           H
ATOM   2032 HD13 LEU A 715      28.970  57.080  41.830  1.00  0.00           H
ATOM   2033  CD2 LEU A 715      28.990  54.150  43.450  1.00  0.00           C
ATOM   2034 HD21 LEU A 715      29.460  54.580  44.360  1.00  0.00           H
ATOM   2035 HD22 LEU A 715      29.270  53.090  43.310  1.00  0.00           H
ATOM   2036 HD23 LEU A 715      27.900  54.200  43.690  1.00  0.00           H
ATOM   2037  C   LEU A 715      29.750  55.550  39.070  1.00  0.00           C
ATOM   2038  O   LEU A 715      30.490  56.500  39.420  1.00  0.00           O
ATOM   2039  N   VAL A 716      30.180  54.660  38.130  1.00  0.00           N
ATOM   2040  HN  VAL A 716      29.510  53.960  37.900  1.00  0.00           H
ATOM   2041  CA  VAL A 716      31.410  54.690  37.390  1.00  0.00           C
ATOM   2042  HA  VAL A 716      32.190  54.760  38.150  1.00  0.00           H
ATOM   2043  CB  VAL A 716      31.580  53.300  36.560  1.00  0.00           C
ATOM   2044  HB  VAL A 716      30.670  53.250  35.920  1.00  0.00           H
ATOM   2045  CG1 VAL A 716      32.880  53.260  35.800  1.00  0.00           C
ATOM   2046 HG11 VAL A 716      33.120  52.280  35.350  1.00  0.00           H
ATOM   2047 HG12 VAL A 716      33.760  53.440  36.450  1.00  0.00           H
ATOM   2048 HG13 VAL A 716      32.890  54.000  34.980  1.00  0.00           H
ATOM   2049  CG2 VAL A 716      31.570  52.100  37.530  1.00  0.00           C
ATOM   2050 HG21 VAL A 716      30.760  52.180  38.290  1.00  0.00           H
ATOM   2051 HG22 VAL A 716      32.500  52.280  38.110  1.00  0.00           H
ATOM   2052 HG23 VAL A 716      31.620  51.150  36.980  1.00  0.00           H
ATOM   2053  C   VAL A 716      31.560  55.940  36.490  1.00  0.00           C
ATOM   2054  O   VAL A 716      32.630  56.450  36.290  1.00  0.00           O
ATOM   2055  N   CYS A 717      30.500  56.260  35.780  1.00  0.00           N
ATOM   2056  HN  CYS A 717      29.730  55.640  35.730  1.00  0.00           H
ATOM   2057  CA  CYS A 717      30.350  57.640  35.110  1.00  0.00           C
ATOM   2058  HA  CYS A 717      31.130  57.790  34.380  1.00  0.00           H
ATOM   2059  CB  CYS A 717      28.990  57.730  34.450  1.00  0.00           C
ATOM   2060  HB1 CYS A 717      28.170  57.800  35.190  1.00  0.00           H
ATOM   2061  HB2 CYS A 717      28.790  56.780  33.910  1.00  0.00           H
ATOM   2062  SG  CYS A 717      28.840  59.190  33.350  1.00  0.00           S
ATOM   2063  HG1 CYS A 717      29.760  58.680  32.550  1.00  0.00           H
ATOM   2064  C   CYS A 717      30.510  58.800  36.110  1.00  0.00           C
ATOM   2065  O   CYS A 717      31.220  59.750  35.860  1.00  0.00           O
ATOM   2066  N   TYR A 718      29.830  58.750  37.280  1.00  0.00           N
ATOM   2067  HN  TYR A 718      29.160  58.050  37.510  1.00  0.00           H
ATOM   2068  CA  TYR A 718      30.090  59.640  38.400  1.00  0.00           C
ATOM   2069  HA  TYR A 718      29.870  60.640  38.060  1.00  0.00           H
ATOM   2070  CB  TYR A 718      28.990  59.360  39.480  1.00  0.00           C
ATOM   2071  HB1 TYR A 718      29.320  59.980  40.360  1.00  0.00           H
ATOM   2072  HB2 TYR A 718      28.870  58.310  39.810  1.00  0.00           H
ATOM   2073  CG  TYR A 718      27.560  59.820  38.960  1.00  0.00           C
ATOM   2074  CD1 TYR A 718      27.290  60.960  38.200  1.00  0.00           C
ATOM   2075  HD1 TYR A 718      28.110  61.540  37.800  1.00  0.00           H
ATOM   2076  CE1 TYR A 718      26.030  61.430  38.130  1.00  0.00           C
ATOM   2077  HE1 TYR A 718      25.690  62.410  37.810  1.00  0.00           H
ATOM   2078  CZ  TYR A 718      24.960  60.660  38.630  1.00  0.00           C
ATOM   2079  OH  TYR A 718      23.640  61.150  38.580  1.00  0.00           O
ATOM   2080  HH  TYR A 718      23.700  61.970  38.090  1.00  0.00           H
ATOM   2081  CD2 TYR A 718      26.480  58.980  39.430  1.00  0.00           C
ATOM   2082  HD2 TYR A 718      26.790  58.090  39.970  1.00  0.00           H
ATOM   2083  CE2 TYR A 718      25.150  59.410  39.230  1.00  0.00           C
ATOM   2084  HE2 TYR A 718      24.280  58.790  39.410  1.00  0.00           H
ATOM   2085  C   TYR A 718      31.550  59.680  38.880  1.00  0.00           C
ATOM   2086  O   TYR A 718      32.100  60.700  39.240  1.00  0.00           O
ATOM   2087  N   ILE A 719      32.270  58.530  38.930  1.00  0.00           N
ATOM   2088  HN  ILE A 719      31.740  57.710  38.740  1.00  0.00           H
ATOM   2089  CA  ILE A 719      33.720  58.460  39.170  1.00  0.00           C
ATOM   2090  HA  ILE A 719      33.820  59.230  39.920  1.00  0.00           H
ATOM   2091  CB  ILE A 719      34.210  57.130  39.750  1.00  0.00           C
ATOM   2092  HB  ILE A 719      34.170  56.340  38.970  1.00  0.00           H
ATOM   2093  CG2 ILE A 719      35.680  57.310  40.210  1.00  0.00           C
ATOM   2094 HG21 ILE A 719      35.960  56.280  40.540  1.00  0.00           H
ATOM   2095 HG22 ILE A 719      35.690  57.840  41.180  1.00  0.00           H
ATOM   2096 HG23 ILE A 719      36.450  57.760  39.550  1.00  0.00           H
ATOM   2097  CG1 ILE A 719      33.400  56.770  41.040  1.00  0.00           C
ATOM   2098 HG11 ILE A 719      32.330  57.020  40.900  1.00  0.00           H
ATOM   2099 HG12 ILE A 719      33.710  57.420  41.890  1.00  0.00           H
ATOM   2100  CD  ILE A 719      33.590  55.300  41.500  1.00  0.00           C
ATOM   2101  HD1 ILE A 719      33.050  54.640  40.800  1.00  0.00           H
ATOM   2102  HD2 ILE A 719      33.070  55.270  42.490  1.00  0.00           H
ATOM   2103  HD3 ILE A 719      34.670  55.050  41.660  1.00  0.00           H
ATOM   2104  C   ILE A 719      34.630  58.840  37.960  1.00  0.00           C
ATOM   2105  O   ILE A 719      35.150  58.010  37.150  1.00  0.00           O
ATOM   2106  N   THR A 720      34.950  60.190  37.900  1.00  0.00           N
ATOM   2107  HN  THR A 720      34.510  60.930  38.410  1.00  0.00           H
ATOM   2108  CA  THR A 720      35.870  60.680  36.870  1.00  0.00           C
ATOM   2109  HA  THR A 720      35.410  60.320  35.970  1.00  0.00           H
ATOM   2110  CB  THR A 720      36.010  62.250  36.700  1.00  0.00           C
ATOM   2111  HB  THR A 720      36.770  62.420  35.910  1.00  0.00           H
ATOM   2112  OG1 THR A 720      36.440  62.880  37.850  1.00  0.00           O
ATOM   2113  HG1 THR A 720      35.570  62.930  38.260  1.00  0.00           H
ATOM   2114  CG2 THR A 720      34.720  62.780  36.270  1.00  0.00           C
ATOM   2115 HG21 THR A 720      33.790  62.620  36.860  1.00  0.00           H
ATOM   2116 HG22 THR A 720      34.420  62.260  35.330  1.00  0.00           H
ATOM   2117 HG23 THR A 720      34.720  63.860  36.030  1.00  0.00           H
ATOM   2118  C   THR A 720      37.220  60.050  36.850  1.00  0.00           C
ATOM   2119  O   THR A 720      37.770  59.850  37.880  1.00  0.00           O
ATOM   2120  N   ARG A 721      37.770  59.670  35.670  1.00  0.00           N
ATOM   2121  HN  ARG A 721      37.140  59.440  34.930  1.00  0.00           H
ATOM   2122  CA  ARG A 721      39.070  59.090  35.520  1.00  0.00           C
ATOM   2123  HA  ARG A 721      39.060  58.120  36.010  1.00  0.00           H
ATOM   2124  CB  ARG A 721      39.400  58.750  34.020  1.00  0.00           C
ATOM   2125  HB1 ARG A 721      40.500  58.560  34.000  1.00  0.00           H
ATOM   2126  HB2 ARG A 721      39.140  59.520  33.250  1.00  0.00           H
ATOM   2127  CG  ARG A 721      38.730  57.470  33.670  1.00  0.00           C
ATOM   2128  HG1 ARG A 721      38.690  57.270  32.570  1.00  0.00           H
ATOM   2129  HG2 ARG A 721      37.670  57.570  33.980  1.00  0.00           H
ATOM   2130  CD  ARG A 721      39.340  56.160  34.180  1.00  0.00           C
ATOM   2131  HD1 ARG A 721      38.500  55.440  34.200  1.00  0.00           H
ATOM   2132  HD2 ARG A 721      39.640  56.300  35.240  1.00  0.00           H
ATOM   2133  NE  ARG A 721      40.510  55.840  33.300  1.00  0.00           N
ATOM   2134  HE  ARG A 721      40.600  56.310  32.430  1.00  0.00           H
ATOM   2135  CZ  ARG A 721      41.580  55.190  33.700  1.00  0.00           C
ATOM   2136  NH1 ARG A 721      41.790  54.660  34.920  1.00  0.00           N
ATOM   2137 HH11 ARG A 721      41.060  54.600  35.610  1.00  0.00           H
ATOM   2138 HH12 ARG A 721      42.730  54.480  35.160  1.00  0.00           H
ATOM   2139  NH2 ARG A 721      42.730  55.180  33.020  1.00  0.00           N
ATOM   2140 HH21 ARG A 721      42.790  55.770  32.210  1.00  0.00           H
ATOM   2141 HH22 ARG A 721      43.530  54.690  33.360  1.00  0.00           H
ATOM   2142  C   ARG A 721      40.160  60.020  36.120  1.00  0.00           C
ATOM   2143  O   ARG A 721      41.200  59.570  36.580  1.00  0.00           O
ATOM   2144  N   PHE A 722      40.040  61.380  35.960  1.00  0.00           N
ATOM   2145  HN  PHE A 722      39.330  61.790  35.400  1.00  0.00           H
ATOM   2146  CA  PHE A 722      40.910  62.440  36.560  1.00  0.00           C
ATOM   2147  HA  PHE A 722      41.980  62.320  36.460  1.00  0.00           H
ATOM   2148  CB  PHE A 722      40.580  63.800  35.970  1.00  0.00           C
ATOM   2149  HB1 PHE A 722      39.520  64.050  36.170  1.00  0.00           H
ATOM   2150  HB2 PHE A 722      40.670  63.780  34.860  1.00  0.00           H
ATOM   2151  CG  PHE A 722      41.400  64.900  36.460  1.00  0.00           C
ATOM   2152  CD1 PHE A 722      41.040  65.630  37.610  1.00  0.00           C
ATOM   2153  HD1 PHE A 722      40.190  65.330  38.210  1.00  0.00           H
ATOM   2154  CE1 PHE A 722      41.900  66.560  38.170  1.00  0.00           C
ATOM   2155  HE1 PHE A 722      41.710  67.090  39.090  1.00  0.00           H
ATOM   2156  CZ  PHE A 722      43.040  67.010  37.420  1.00  0.00           C
ATOM   2157  HZ  PHE A 722      43.710  67.710  37.910  1.00  0.00           H
ATOM   2158  CD2 PHE A 722      42.430  65.430  35.740  1.00  0.00           C
ATOM   2159  HD2 PHE A 722      42.640  65.000  34.780  1.00  0.00           H
ATOM   2160  CE2 PHE A 722      43.350  66.430  36.190  1.00  0.00           C
ATOM   2161  HE2 PHE A 722      44.160  66.820  35.590  1.00  0.00           H
ATOM   2162  C   PHE A 722      40.820  62.480  38.130  1.00  0.00           C
ATOM   2163  O   PHE A 722      41.840  62.620  38.820  1.00  0.00           O
ATOM   2164  N   THR A 723      39.580  62.310  38.680  1.00  0.00           N
ATOM   2165  HN  THR A 723      38.860  62.450  38.000  1.00  0.00           H
ATOM   2166  CA  THR A 723      39.450  62.090  40.110  1.00  0.00           C
ATOM   2167  HA  THR A 723      40.030  62.880  40.560  1.00  0.00           H
ATOM   2168  CB  THR A 723      37.990  62.160  40.670  1.00  0.00           C
ATOM   2169  HB  THR A 723      37.300  61.550  40.040  1.00  0.00           H
ATOM   2170  OG1 THR A 723      37.400  63.450  40.450  1.00  0.00           O
ATOM   2171  HG1 THR A 723      37.430  63.630  39.520  1.00  0.00           H
ATOM   2172  CG2 THR A 723      37.840  61.700  42.080  1.00  0.00           C
ATOM   2173 HG21 THR A 723      38.280  62.460  42.760  1.00  0.00           H
ATOM   2174 HG22 THR A 723      38.310  60.730  42.330  1.00  0.00           H
ATOM   2175 HG23 THR A 723      36.780  61.670  42.400  1.00  0.00           H
ATOM   2176  C   THR A 723      40.100  60.790  40.540  1.00  0.00           C
ATOM   2177  O   THR A 723      40.730  60.660  41.570  1.00  0.00           O
ATOM   2178  N   GLU A 724      39.870  59.740  39.770  1.00  0.00           N
ATOM   2179  HN  GLU A 724      39.250  59.930  39.010  1.00  0.00           H
ATOM   2180  CA  GLU A 724      40.330  58.400  40.010  1.00  0.00           C
ATOM   2181  HA  GLU A 724      39.970  58.230  41.010  1.00  0.00           H
ATOM   2182  CB  GLU A 724      39.710  57.350  39.050  1.00  0.00           C
ATOM   2183  HB1 GLU A 724      39.980  57.700  38.040  1.00  0.00           H
ATOM   2184  HB2 GLU A 724      38.600  57.350  39.110  1.00  0.00           H
ATOM   2185  CG  GLU A 724      40.200  55.920  39.270  1.00  0.00           C
ATOM   2186  HG1 GLU A 724      39.850  55.440  40.220  1.00  0.00           H
ATOM   2187  HG2 GLU A 724      41.280  55.790  39.400  1.00  0.00           H
ATOM   2188  CD  GLU A 724      39.840  55.000  38.100  1.00  0.00           C
ATOM   2189  OE1 GLU A 724      38.640  54.780  37.880  1.00  0.00           O
ATOM   2190  OE2 GLU A 724      40.730  54.410  37.490  1.00  0.00           O
ATOM   2191  C   GLU A 724      41.820  58.220  39.980  1.00  0.00           C
ATOM   2192  O   GLU A 724      42.420  57.650  40.900  1.00  0.00           O
ATOM   2193  N   GLU A 725      42.480  58.850  38.990  1.00  0.00           N
ATOM   2194  HN  GLU A 725      42.000  59.140  38.160  1.00  0.00           H
ATOM   2195  CA  GLU A 725      43.950  58.850  38.860  1.00  0.00           C
ATOM   2196  HA  GLU A 725      44.210  57.820  39.060  1.00  0.00           H
ATOM   2197  CB  GLU A 725      44.340  59.180  37.410  1.00  0.00           C
ATOM   2198  HB1 GLU A 725      45.420  59.460  37.390  1.00  0.00           H
ATOM   2199  HB2 GLU A 725      43.780  60.030  36.980  1.00  0.00           H
ATOM   2200  CG  GLU A 725      44.210  57.910  36.550  1.00  0.00           C
ATOM   2201  HG1 GLU A 725      43.160  57.760  36.230  1.00  0.00           H
ATOM   2202  HG2 GLU A 725      44.590  56.980  37.040  1.00  0.00           H
ATOM   2203  CD  GLU A 725      45.020  58.170  35.300  1.00  0.00           C
ATOM   2204  OE1 GLU A 725      44.660  59.060  34.520  1.00  0.00           O
ATOM   2205  OE2 GLU A 725      45.980  57.420  35.030  1.00  0.00           O
ATOM   2206  C   GLU A 725      44.690  59.700  39.800  1.00  0.00           C
ATOM   2207  O   GLU A 725      45.580  59.220  40.490  1.00  0.00           O
ATOM   2208  N   ALA A 726      44.160  60.850  40.180  1.00  0.00           N
ATOM   2209  HN  ALA A 726      43.350  61.200  39.720  1.00  0.00           H
ATOM   2210  CA  ALA A 726      44.640  61.660  41.280  1.00  0.00           C
ATOM   2211  HA  ALA A 726      45.670  61.990  41.210  1.00  0.00           H
ATOM   2212  CB  ALA A 726      43.830  63.000  41.450  1.00  0.00           C
ATOM   2213  HB1 ALA A 726      42.730  62.810  41.520  1.00  0.00           H
ATOM   2214  HB2 ALA A 726      43.950  63.530  40.480  1.00  0.00           H
ATOM   2215  HB3 ALA A 726      44.240  63.460  42.360  1.00  0.00           H
ATOM   2216  C   ALA A 726      44.510  60.840  42.630  1.00  0.00           C
ATOM   2217  O   ALA A 726      45.380  60.900  43.450  1.00  0.00           O
ATOM   2218  N   PHE A 727      43.470  60.000  42.850  1.00  0.00           N
ATOM   2219  HN  PHE A 727      42.750  59.980  42.160  1.00  0.00           H
ATOM   2220  CA  PHE A 727      43.310  59.130  44.000  1.00  0.00           C
ATOM   2221  HA  PHE A 727      43.610  59.760  44.830  1.00  0.00           H
ATOM   2222  CB  PHE A 727      41.770  58.810  44.060  1.00  0.00           C
ATOM   2223  HB1 PHE A 727      41.430  58.320  43.120  1.00  0.00           H
ATOM   2224  HB2 PHE A 727      41.120  59.710  44.190  1.00  0.00           H
ATOM   2225  CG  PHE A 727      41.500  57.740  45.200  1.00  0.00           C
ATOM   2226  CD1 PHE A 727      40.770  58.180  46.320  1.00  0.00           C
ATOM   2227  HD1 PHE A 727      40.460  59.210  46.280  1.00  0.00           H
ATOM   2228  CE1 PHE A 727      40.240  57.260  47.200  1.00  0.00           C
ATOM   2229  HE1 PHE A 727      39.570  57.550  47.990  1.00  0.00           H
ATOM   2230  CZ  PHE A 727      40.570  55.900  47.020  1.00  0.00           C
ATOM   2231  HZ  PHE A 727      40.230  55.110  47.670  1.00  0.00           H
ATOM   2232  CD2 PHE A 727      41.850  56.420  45.070  1.00  0.00           C
ATOM   2233  HD2 PHE A 727      42.460  56.150  44.230  1.00  0.00           H
ATOM   2234  CE2 PHE A 727      41.480  55.500  46.080  1.00  0.00           C
ATOM   2235  HE2 PHE A 727      41.810  54.480  45.920  1.00  0.00           H
ATOM   2236  C   PHE A 727      44.310  57.990  44.040  1.00  0.00           C
ATOM   2237  O   PHE A 727      44.990  57.860  45.020  1.00  0.00           O
ATOM   2238  N   ALA A 728      44.500  57.190  42.930  1.00  0.00           N
ATOM   2239  HN  ALA A 728      43.820  57.230  42.200  1.00  0.00           H
ATOM   2240  CA  ALA A 728      45.460  56.140  42.840  1.00  0.00           C
ATOM   2241  HA  ALA A 728      45.230  55.300  43.460  1.00  0.00           H
ATOM   2242  CB  ALA A 728      45.610  55.490  41.460  1.00  0.00           C
ATOM   2243  HB1 ALA A 728      45.600  56.280  40.670  1.00  0.00           H
ATOM   2244  HB2 ALA A 728      44.750  54.860  41.160  1.00  0.00           H
ATOM   2245  HB3 ALA A 728      46.510  54.860  41.310  1.00  0.00           H
ATOM   2246  C   ALA A 728      46.830  56.740  43.220  1.00  0.00           C
ATOM   2247  O   ALA A 728      47.530  56.150  44.120  1.00  0.00           O
ATOM   2248  N   ALA A 729      47.170  57.890  42.570  1.00  0.00           N
ATOM   2249  HN  ALA A 729      46.610  58.250  41.830  1.00  0.00           H
ATOM   2250  CA  ALA A 729      48.370  58.640  42.770  1.00  0.00           C
ATOM   2251  HA  ALA A 729      49.230  58.060  42.500  1.00  0.00           H
ATOM   2252  CB  ALA A 729      48.380  59.690  41.670  1.00  0.00           C
ATOM   2253  HB1 ALA A 729      49.360  60.210  41.660  1.00  0.00           H
ATOM   2254  HB2 ALA A 729      47.510  60.350  41.870  1.00  0.00           H
ATOM   2255  HB3 ALA A 729      48.270  59.210  40.670  1.00  0.00           H
ATOM   2256  C   ALA A 729      48.630  59.050  44.190  1.00  0.00           C
ATOM   2257  O   ALA A 729      49.760  58.870  44.710  1.00  0.00           O
ATOM   2258  N   LEU A 730      47.590  59.530  44.820  1.00  0.00           N
ATOM   2259  HN  LEU A 730      46.750  59.760  44.320  1.00  0.00           H
ATOM   2260  CA  LEU A 730      47.600  59.890  46.220  1.00  0.00           C
ATOM   2261  HA  LEU A 730      48.330  60.670  46.420  1.00  0.00           H
ATOM   2262  CB  LEU A 730      46.290  60.550  46.570  1.00  0.00           C
ATOM   2263  HB1 LEU A 730      45.460  59.910  46.210  1.00  0.00           H
ATOM   2264  HB2 LEU A 730      46.270  61.520  46.040  1.00  0.00           H
ATOM   2265  CG  LEU A 730      46.040  60.760  48.090  1.00  0.00           C
ATOM   2266  HG  LEU A 730      45.970  59.750  48.550  1.00  0.00           H
ATOM   2267  CD1 LEU A 730      47.050  61.620  48.720  1.00  0.00           C
ATOM   2268 HD11 LEU A 730      47.210  62.600  48.200  1.00  0.00           H
ATOM   2269 HD12 LEU A 730      48.020  61.080  48.750  1.00  0.00           H
ATOM   2270 HD13 LEU A 730      46.780  61.900  49.760  1.00  0.00           H
ATOM   2271  CD2 LEU A 730      44.690  61.450  48.300  1.00  0.00           C
ATOM   2272 HD21 LEU A 730      43.850  61.000  47.740  1.00  0.00           H
ATOM   2273 HD22 LEU A 730      44.760  62.450  47.820  1.00  0.00           H
ATOM   2274 HD23 LEU A 730      44.530  61.550  49.400  1.00  0.00           H
ATOM   2275  C   LEU A 730      47.940  58.680  47.130  1.00  0.00           C
ATOM   2276  O   LEU A 730      48.740  58.740  48.050  1.00  0.00           O
ATOM   2277  N   ILE A 731      47.230  57.560  46.940  1.00  0.00           N
ATOM   2278  HN  ILE A 731      46.620  57.620  46.160  1.00  0.00           H
ATOM   2279  CA  ILE A 731      47.210  56.400  47.780  1.00  0.00           C
ATOM   2280  HA  ILE A 731      47.130  56.680  48.820  1.00  0.00           H
ATOM   2281  CB  ILE A 731      46.060  55.470  47.490  1.00  0.00           C
ATOM   2282  HB  ILE A 731      46.150  55.080  46.450  1.00  0.00           H
ATOM   2283  CG2 ILE A 731      46.190  54.190  48.390  1.00  0.00           C
ATOM   2284 HG21 ILE A 731      47.110  53.600  48.150  1.00  0.00           H
ATOM   2285 HG22 ILE A 731      45.300  53.560  48.240  1.00  0.00           H
ATOM   2286 HG23 ILE A 731      46.200  54.470  49.460  1.00  0.00           H
ATOM   2287  CG1 ILE A 731      44.630  56.040  47.720  1.00  0.00           C
ATOM   2288 HG11 ILE A 731      43.880  55.360  47.270  1.00  0.00           H
ATOM   2289 HG12 ILE A 731      44.480  57.010  47.180  1.00  0.00           H
ATOM   2290  CD  ILE A 731      44.260  56.360  49.160  1.00  0.00           C
ATOM   2291  HD1 ILE A 731      43.760  57.330  49.320  1.00  0.00           H
ATOM   2292  HD2 ILE A 731      45.140  56.400  49.840  1.00  0.00           H
ATOM   2293  HD3 ILE A 731      43.610  55.480  49.370  1.00  0.00           H
ATOM   2294  C   ILE A 731      48.580  55.660  47.710  1.00  0.00           C
ATOM   2295  O   ILE A 731      49.080  55.020  48.640  1.00  0.00           O
ATOM   2296  N   CYS A 732      49.120  55.750  46.530  1.00  0.00           N
ATOM   2297  HN  CYS A 732      48.700  56.320  45.820  1.00  0.00           H
ATOM   2298  CA  CYS A 732      50.590  55.360  46.290  1.00  0.00           C
ATOM   2299  HA  CYS A 732      50.660  54.340  46.650  1.00  0.00           H
ATOM   2300  CB  CYS A 732      51.020  55.380  44.830  1.00  0.00           C
ATOM   2301  HB1 CYS A 732      52.120  55.210  44.740  1.00  0.00           H
ATOM   2302  HB2 CYS A 732      51.070  56.420  44.440  1.00  0.00           H
ATOM   2303  SG  CYS A 732      50.100  54.180  43.790  1.00  0.00           S
ATOM   2304  HG1 CYS A 732      49.120  55.080  43.730  1.00  0.00           H
ATOM   2305  C   CYS A 732      51.560  56.160  47.300  1.00  0.00           C
ATOM   2306  O   CYS A 732      52.580  55.590  47.770  1.00  0.00           O
ATOM   2307  N   ILE A 733      51.270  57.420  47.590  1.00  0.00           N
ATOM   2308  HN  ILE A 733      50.400  57.850  47.410  1.00  0.00           H
ATOM   2309  CA  ILE A 733      52.180  58.200  48.440  1.00  0.00           C
ATOM   2310  HA  ILE A 733      53.150  57.760  48.270  1.00  0.00           H
ATOM   2311  CB  ILE A 733      52.160  59.700  48.070  1.00  0.00           C
ATOM   2312  HB  ILE A 733      51.170  60.040  48.440  1.00  0.00           H
ATOM   2313  CG2 ILE A 733      53.090  60.570  49.020  1.00  0.00           C
ATOM   2314 HG21 ILE A 733      52.660  60.800  50.030  1.00  0.00           H
ATOM   2315 HG22 ILE A 733      53.340  61.550  48.540  1.00  0.00           H
ATOM   2316 HG23 ILE A 733      54.000  59.970  49.220  1.00  0.00           H
ATOM   2317  CG1 ILE A 733      52.420  59.910  46.580  1.00  0.00           C
ATOM   2318 HG11 ILE A 733      52.120  60.940  46.270  1.00  0.00           H
ATOM   2319 HG12 ILE A 733      51.790  59.210  46.010  1.00  0.00           H
ATOM   2320  CD  ILE A 733      53.920  59.590  46.270  1.00  0.00           C
ATOM   2321  HD1 ILE A 733      54.570  60.280  46.840  1.00  0.00           H
ATOM   2322  HD2 ILE A 733      53.950  60.040  45.250  1.00  0.00           H
ATOM   2323  HD3 ILE A 733      54.110  58.500  46.400  1.00  0.00           H
ATOM   2324  C   ILE A 733      52.000  58.070  49.900  1.00  0.00           C
ATOM   2325  O   ILE A 733      52.770  58.170  50.820  1.00  0.00           O
ATOM   2326  N   ILE A 734      50.800  57.610  50.230  1.00  0.00           N
ATOM   2327  HN  ILE A 734      50.100  57.670  49.510  1.00  0.00           H
ATOM   2328  CA  ILE A 734      50.430  57.010  51.540  1.00  0.00           C
ATOM   2329  HA  ILE A 734      50.640  57.760  52.270  1.00  0.00           H
ATOM   2330  CB  ILE A 734      48.920  56.700  51.740  1.00  0.00           C
ATOM   2331  HB  ILE A 734      48.620  55.830  51.110  1.00  0.00           H
ATOM   2332  CG2 ILE A 734      48.640  56.300  53.220  1.00  0.00           C
ATOM   2333 HG21 ILE A 734      47.600  55.980  53.420  1.00  0.00           H
ATOM   2334 HG22 ILE A 734      48.790  57.100  53.980  1.00  0.00           H
ATOM   2335 HG23 ILE A 734      49.290  55.470  53.550  1.00  0.00           H
ATOM   2336  CG1 ILE A 734      48.090  57.970  51.280  1.00  0.00           C
ATOM   2337 HG11 ILE A 734      48.050  57.990  50.170  1.00  0.00           H
ATOM   2338 HG12 ILE A 734      48.600  58.900  51.620  1.00  0.00           H
ATOM   2339  CD  ILE A 734      46.670  57.950  51.780  1.00  0.00           C
ATOM   2340  HD1 ILE A 734      46.450  58.260  52.820  1.00  0.00           H
ATOM   2341  HD2 ILE A 734      46.310  56.910  51.560  1.00  0.00           H
ATOM   2342  HD3 ILE A 734      46.100  58.660  51.140  1.00  0.00           H
ATOM   2343  C   ILE A 734      51.240  55.770  51.820  1.00  0.00           C
ATOM   2344  O   ILE A 734      51.730  55.640  52.890  1.00  0.00           O
ATOM   2345  N   PHE A 735      51.470  54.880  50.830  1.00  0.00           N
ATOM   2346  HN  PHE A 735      51.010  55.040  49.970  1.00  0.00           H
ATOM   2347  CA  PHE A 735      52.400  53.750  50.950  1.00  0.00           C
ATOM   2348  HA  PHE A 735      52.060  53.140  51.760  1.00  0.00           H
ATOM   2349  CB  PHE A 735      52.460  52.850  49.720  1.00  0.00           C
ATOM   2350  HB1 PHE A 735      53.130  51.980  49.950  1.00  0.00           H
ATOM   2351  HB2 PHE A 735      52.930  53.400  48.890  1.00  0.00           H
ATOM   2352  CG  PHE A 735      51.100  52.230  49.350  1.00  0.00           C
ATOM   2353  CD1 PHE A 735      50.210  51.810  50.310  1.00  0.00           C
ATOM   2354  HD1 PHE A 735      50.400  51.970  51.350  1.00  0.00           H
ATOM   2355  CE1 PHE A 735      48.960  51.480  50.020  1.00  0.00           C
ATOM   2356  HE1 PHE A 735      48.270  51.250  50.820  1.00  0.00           H
ATOM   2357  CZ  PHE A 735      48.520  51.350  48.720  1.00  0.00           C
ATOM   2358  HZ  PHE A 735      47.530  50.990  48.470  1.00  0.00           H
ATOM   2359  CD2 PHE A 735      50.730  52.000  48.030  1.00  0.00           C
ATOM   2360  HD2 PHE A 735      51.460  52.320  47.290  1.00  0.00           H
ATOM   2361  CE2 PHE A 735      49.430  51.680  47.710  1.00  0.00           C
ATOM   2362  HE2 PHE A 735      49.200  51.510  46.660  1.00  0.00           H
ATOM   2363  C   PHE A 735      53.810  54.060  51.330  1.00  0.00           C
ATOM   2364  O   PHE A 735      54.370  53.360  52.090  1.00  0.00           O
ATOM   2365  N   ILE A 736      54.400  55.160  50.760  1.00  0.00           N
ATOM   2366  HN  ILE A 736      53.950  55.670  50.020  1.00  0.00           H
ATOM   2367  CA  ILE A 736      55.760  55.660  50.960  1.00  0.00           C
ATOM   2368  HA  ILE A 736      56.510  54.910  50.830  1.00  0.00           H
ATOM   2369  CB  ILE A 736      56.260  56.690  49.880  1.00  0.00           C
ATOM   2370  HB  ILE A 736      55.590  57.590  49.840  1.00  0.00           H
ATOM   2371  CG2 ILE A 736      57.750  57.060  50.130  1.00  0.00           C
ATOM   2372 HG21 ILE A 736      57.980  57.330  51.180  1.00  0.00           H
ATOM   2373 HG22 ILE A 736      58.140  57.830  49.430  1.00  0.00           H
ATOM   2374 HG23 ILE A 736      58.310  56.100  49.980  1.00  0.00           H
ATOM   2375  CG1 ILE A 736      56.110  55.990  48.490  1.00  0.00           C
ATOM   2376 HG11 ILE A 736      55.060  55.750  48.240  1.00  0.00           H
ATOM   2377 HG12 ILE A 736      56.660  55.030  48.530  1.00  0.00           H
ATOM   2378  CD  ILE A 736      56.740  56.780  47.350  1.00  0.00           C
ATOM   2379  HD1 ILE A 736      56.300  57.800  47.500  1.00  0.00           H
ATOM   2380  HD2 ILE A 736      56.320  56.430  46.380  1.00  0.00           H
ATOM   2381  HD3 ILE A 736      57.840  56.820  47.280  1.00  0.00           H
ATOM   2382  C   ILE A 736      55.870  56.370  52.270  1.00  0.00           C
ATOM   2383  O   ILE A 736      56.780  56.150  53.050  1.00  0.00           O
ATOM   2384  N   TYR A 737      54.830  57.150  52.710  1.00  0.00           N
ATOM   2385  HN  TYR A 737      54.010  57.230  52.150  1.00  0.00           H
ATOM   2386  CA  TYR A 737      54.600  57.670  53.970  1.00  0.00           C
ATOM   2387  HA  TYR A 737      55.470  58.220  54.300  1.00  0.00           H
ATOM   2388  CB  TYR A 737      53.560  58.780  53.880  1.00  0.00           C
ATOM   2389  HB1 TYR A 737      52.660  58.250  53.500  1.00  0.00           H
ATOM   2390  HB2 TYR A 737      53.880  59.510  53.130  1.00  0.00           H
ATOM   2391  CG  TYR A 737      53.220  59.460  55.230  1.00  0.00           C
ATOM   2392  CD1 TYR A 737      54.100  60.500  55.610  1.00  0.00           C
ATOM   2393  HD1 TYR A 737      54.920  60.880  55.010  1.00  0.00           H
ATOM   2394  CE1 TYR A 737      53.820  61.290  56.770  1.00  0.00           C
ATOM   2395  HE1 TYR A 737      54.550  62.020  57.120  1.00  0.00           H
ATOM   2396  CZ  TYR A 737      52.730  60.990  57.560  1.00  0.00           C
ATOM   2397  OH  TYR A 737      52.410  61.750  58.770  1.00  0.00           O
ATOM   2398  HH  TYR A 737      52.050  61.060  59.350  1.00  0.00           H
ATOM   2399  CD2 TYR A 737      52.130  59.140  56.030  1.00  0.00           C
ATOM   2400  HD2 TYR A 737      51.570  58.310  55.650  1.00  0.00           H
ATOM   2401  CE2 TYR A 737      51.870  59.860  57.220  1.00  0.00           C
ATOM   2402  HE2 TYR A 737      51.050  59.460  57.790  1.00  0.00           H
ATOM   2403  C   TYR A 737      54.450  56.630  55.130  1.00  0.00           C
ATOM   2404  O   TYR A 737      54.950  56.900  56.170  1.00  0.00           O
ATOM   2405  N   GLU A 738      53.670  55.530  55.020  1.00  0.00           N
ATOM   2406  HN  GLU A 738      53.210  55.350  54.160  1.00  0.00           H
ATOM   2407  CA  GLU A 738      53.480  54.660  56.170  1.00  0.00           C
ATOM   2408  HA  GLU A 738      53.040  55.130  57.030  1.00  0.00           H
ATOM   2409  CB  GLU A 738      52.530  53.470  55.870  1.00  0.00           C
ATOM   2410  HB1 GLU A 738      52.530  52.650  56.610  1.00  0.00           H
ATOM   2411  HB2 GLU A 738      52.810  53.050  54.880  1.00  0.00           H
ATOM   2412  CG  GLU A 738      51.040  53.950  55.760  1.00  0.00           C
ATOM   2413  HG1 GLU A 738      50.380  53.360  55.090  1.00  0.00           H
ATOM   2414  HG2 GLU A 738      50.960  54.980  55.360  1.00  0.00           H
ATOM   2415  CD  GLU A 738      50.390  54.050  57.140  1.00  0.00           C
ATOM   2416  OE1 GLU A 738      49.170  54.300  57.150  1.00  0.00           O
ATOM   2417  OE2 GLU A 738      51.180  54.010  58.150  1.00  0.00           O
ATOM   2418  C   GLU A 738      54.740  54.030  56.650  1.00  0.00           C
ATOM   2419  O   GLU A 738      55.060  53.940  57.870  1.00  0.00           O
ATOM   2420  N   ALA A 739      55.610  53.570  55.760  1.00  0.00           N
ATOM   2421  HN  ALA A 739      55.140  53.610  54.880  1.00  0.00           H
ATOM   2422  CA  ALA A 739      56.960  53.090  56.050  1.00  0.00           C
ATOM   2423  HA  ALA A 739      56.890  52.360  56.830  1.00  0.00           H
ATOM   2424  CB  ALA A 739      57.500  52.510  54.680  1.00  0.00           C
ATOM   2425  HB1 ALA A 739      57.580  53.240  53.860  1.00  0.00           H
ATOM   2426  HB2 ALA A 739      56.710  51.750  54.480  1.00  0.00           H
ATOM   2427  HB3 ALA A 739      58.450  51.950  54.850  1.00  0.00           H
ATOM   2428  C   ALA A 739      57.810  54.140  56.660  1.00  0.00           C
ATOM   2429  O   ALA A 739      58.450  53.910  57.680  1.00  0.00           O
ATOM   2430  N   LEU A 740      57.740  55.370  56.210  1.00  0.00           N
ATOM   2431  HN  LEU A 740      57.200  55.600  55.400  1.00  0.00           H
ATOM   2432  CA  LEU A 740      58.500  56.560  56.730  1.00  0.00           C
ATOM   2433  HA  LEU A 740      59.510  56.190  56.850  1.00  0.00           H
ATOM   2434  CB  LEU A 740      58.460  57.770  55.710  1.00  0.00           C
ATOM   2435  HB1 LEU A 740      58.950  58.670  56.150  1.00  0.00           H
ATOM   2436  HB2 LEU A 740      57.390  57.880  55.460  1.00  0.00           H
ATOM   2437  CG  LEU A 740      59.270  57.400  54.440  1.00  0.00           C
ATOM   2438  HG  LEU A 740      58.850  56.490  53.980  1.00  0.00           H
ATOM   2439  CD1 LEU A 740      59.210  58.600  53.530  1.00  0.00           C
ATOM   2440 HD11 LEU A 740      59.500  59.570  53.990  1.00  0.00           H
ATOM   2441 HD12 LEU A 740      58.220  58.800  53.070  1.00  0.00           H
ATOM   2442 HD13 LEU A 740      60.070  58.520  52.820  1.00  0.00           H
ATOM   2443  CD2 LEU A 740      60.770  57.150  54.790  1.00  0.00           C
ATOM   2444 HD21 LEU A 740      60.980  56.230  55.390  1.00  0.00           H
ATOM   2445 HD22 LEU A 740      61.120  58.030  55.370  1.00  0.00           H
ATOM   2446 HD23 LEU A 740      61.350  56.950  53.860  1.00  0.00           H
ATOM   2447  C   LEU A 740      58.000  57.110  58.090  1.00  0.00           C
ATOM   2448  O   LEU A 740      58.830  57.670  58.810  1.00  0.00           O
ATOM   2449  N   GLU A 741      56.720  56.920  58.470  1.00  0.00           N
ATOM   2450  HN  GLU A 741      56.080  56.500  57.850  1.00  0.00           H
ATOM   2451  CA  GLU A 741      56.120  57.340  59.770  1.00  0.00           C
ATOM   2452  HA  GLU A 741      56.430  58.360  59.950  1.00  0.00           H
ATOM   2453  CB  GLU A 741      54.540  57.390  59.710  1.00  0.00           C
ATOM   2454  HB1 GLU A 741      54.150  56.370  59.540  1.00  0.00           H
ATOM   2455  HB2 GLU A 741      54.370  57.860  58.720  1.00  0.00           H
ATOM   2456  CG  GLU A 741      53.960  58.290  60.830  1.00  0.00           C
ATOM   2457  HG1 GLU A 741      54.460  59.280  60.790  1.00  0.00           H
ATOM   2458  HG2 GLU A 741      54.210  57.800  61.800  1.00  0.00           H
ATOM   2459  CD  GLU A 741      52.500  58.470  60.780  1.00  0.00           C
ATOM   2460  OE1 GLU A 741      51.750  57.510  61.020  1.00  0.00           O
ATOM   2461  OE2 GLU A 741      52.000  59.590  60.400  1.00  0.00           O
ATOM   2462  C   GLU A 741      56.470  56.290  60.770  1.00  0.00           C
ATOM   2463  O   GLU A 741      56.530  56.530  61.980  1.00  0.00           O
ATOM   2464  N   LYS A 742      56.910  55.080  60.370  1.00  0.00           N
ATOM   2465  HN  LYS A 742      57.100  54.780  59.450  1.00  0.00           H
ATOM   2466  CA  LYS A 742      57.380  54.050  61.300  1.00  0.00           C
ATOM   2467  HA  LYS A 742      56.800  54.070  62.210  1.00  0.00           H
ATOM   2468  CB  LYS A 742      57.160  52.590  60.830  1.00  0.00           C
ATOM   2469  HB1 LYS A 742      57.710  51.860  61.470  1.00  0.00           H
ATOM   2470  HB2 LYS A 742      57.550  52.550  59.790  1.00  0.00           H
ATOM   2471  CG  LYS A 742      55.710  52.130  60.800  1.00  0.00           C
ATOM   2472  HG1 LYS A 742      55.560  51.310  60.060  1.00  0.00           H
ATOM   2473  HG2 LYS A 742      54.960  52.850  60.460  1.00  0.00           H
ATOM   2474  CD  LYS A 742      55.200  51.850  62.270  1.00  0.00           C
ATOM   2475  HD1 LYS A 742      55.530  52.630  62.990  1.00  0.00           H
ATOM   2476  HD2 LYS A 742      55.560  50.840  62.550  1.00  0.00           H
ATOM   2477  CE  LYS A 742      53.660  51.730  62.500  1.00  0.00           C
ATOM   2478  HE1 LYS A 742      53.310  50.870  61.910  1.00  0.00           H
ATOM   2479  HE2 LYS A 742      53.140  52.690  62.270  1.00  0.00           H
ATOM   2480  NZ  LYS A 742      53.470  51.440  63.930  1.00  0.00           N
ATOM   2481  HZ1 LYS A 742      53.920  52.180  64.510  1.00  0.00           H
ATOM   2482  HZ2 LYS A 742      53.820  50.580  64.390  1.00  0.00           H
ATOM   2483  HZ3 LYS A 742      52.460  51.600  64.160  1.00  0.00           H
ATOM   2484  C   LYS A 742      58.790  54.260  61.870  1.00  0.00           C
ATOM   2485  O   LYS A 742      59.260  53.890  62.920  1.00  0.00           O
ATOM   2486  N   LEU A 743      59.510  55.100  61.150  1.00  0.00           N
ATOM   2487  HN  LEU A 743      59.150  55.390  60.260  1.00  0.00           H
ATOM   2488  CA  LEU A 743      60.660  55.810  61.670  1.00  0.00           C
ATOM   2489  HA  LEU A 743      61.280  55.010  62.050  1.00  0.00           H
ATOM   2490  CB  LEU A 743      61.430  56.400  60.500  1.00  0.00           C
ATOM   2491  HB1 LEU A 743      62.460  56.490  60.920  1.00  0.00           H
ATOM   2492  HB2 LEU A 743      60.910  57.340  60.210  1.00  0.00           H
ATOM   2493  CG  LEU A 743      61.740  55.540  59.200  1.00  0.00           C
ATOM   2494  HG  LEU A 743      60.750  55.420  58.720  1.00  0.00           H
ATOM   2495  CD1 LEU A 743      62.680  56.390  58.380  1.00  0.00           C
ATOM   2496 HD11 LEU A 743      63.690  56.310  58.820  1.00  0.00           H
ATOM   2497 HD12 LEU A 743      62.280  57.420  58.400  1.00  0.00           H
ATOM   2498 HD13 LEU A 743      62.700  55.990  57.330  1.00  0.00           H
ATOM   2499  CD2 LEU A 743      62.250  54.130  59.400  1.00  0.00           C
ATOM   2500 HD21 LEU A 743      62.560  53.550  58.500  1.00  0.00           H
ATOM   2501 HD22 LEU A 743      61.590  53.490  60.020  1.00  0.00           H
ATOM   2502 HD23 LEU A 743      63.240  54.150  59.910  1.00  0.00           H
ATOM   2503  C   LEU A 743      60.520  56.740  62.850  1.00  0.00           C
ATOM   2504  O   LEU A 743      61.330  56.680  63.790  1.00  0.00           O
ATOM   2505  N   PHE A 744      59.480  57.560  62.810  1.00  0.00           N
ATOM   2506  HN  PHE A 744      58.840  57.550  62.050  1.00  0.00           H
ATOM   2507  CA  PHE A 744      59.300  58.470  63.960  1.00  0.00           C
ATOM   2508  HA  PHE A 744      60.240  58.840  64.370  1.00  0.00           H
ATOM   2509  CB  PHE A 744      58.560  59.650  63.390  1.00  0.00           C
ATOM   2510  HB1 PHE A 744      58.290  60.350  64.200  1.00  0.00           H
ATOM   2511  HB2 PHE A 744      57.600  59.290  62.970  1.00  0.00           H
ATOM   2512  CG  PHE A 744      59.370  60.410  62.370  1.00  0.00           C
ATOM   2513  CD1 PHE A 744      59.910  61.680  62.740  1.00  0.00           C
ATOM   2514  HD1 PHE A 744      59.710  62.040  63.730  1.00  0.00           H
ATOM   2515  CE1 PHE A 744      60.790  62.350  61.850  1.00  0.00           C
ATOM   2516  HE1 PHE A 744      61.290  63.270  62.110  1.00  0.00           H
ATOM   2517  CZ  PHE A 744      61.000  61.900  60.590  1.00  0.00           C
ATOM   2518  HZ  PHE A 744      61.670  62.450  59.940  1.00  0.00           H
ATOM   2519  CD2 PHE A 744      59.570  59.950  61.010  1.00  0.00           C
ATOM   2520  HD2 PHE A 744      59.190  58.990  60.680  1.00  0.00           H
ATOM   2521  CE2 PHE A 744      60.500  60.610  60.160  1.00  0.00           C
ATOM   2522  HE2 PHE A 744      60.770  60.220  59.180  1.00  0.00           H
ATOM   2523  C   PHE A 744      58.730  57.750  65.110  1.00  0.00           C
ATOM   2524  O   PHE A 744      59.140  57.990  66.270  1.00  0.00           O
ATOM   2525  N   ASP A 745      57.900  56.720  64.880  1.00  0.00           N
ATOM   2526  HN  ASP A 745      57.720  56.440  63.940  1.00  0.00           H
ATOM   2527  CA  ASP A 745      57.380  55.810  65.840  1.00  0.00           C
ATOM   2528  HA  ASP A 745      56.870  56.470  66.540  1.00  0.00           H
ATOM   2529  CB  ASP A 745      56.330  54.970  65.060  1.00  0.00           C
ATOM   2530  HB1 ASP A 745      56.840  54.160  64.490  1.00  0.00           H
ATOM   2531  HB2 ASP A 745      55.750  55.610  64.360  1.00  0.00           H
ATOM   2532  CG  ASP A 745      55.400  54.220  65.960  1.00  0.00           C
ATOM   2533  OD1 ASP A 745      55.310  54.420  67.160  1.00  0.00           O
ATOM   2534  OD2 ASP A 745      54.760  53.300  65.430  1.00  0.00           O
ATOM   2535  C   ASP A 745      58.430  55.000  66.570  1.00  0.00           C
ATOM   2536  O   ASP A 745      58.370  54.860  67.810  1.00  0.00           O
ATOM   2537  N   LEU A 746      59.440  54.390  65.900  1.00  0.00           N
ATOM   2538  HN  LEU A 746      59.390  54.290  64.900  1.00  0.00           H
ATOM   2539  CA  LEU A 746      60.450  53.730  66.600  1.00  0.00           C
ATOM   2540  HA  LEU A 746      59.930  53.120  67.340  1.00  0.00           H
ATOM   2541  CB  LEU A 746      61.350  53.030  65.600  1.00  0.00           C
ATOM   2542  HB1 LEU A 746      62.320  52.670  66.030  1.00  0.00           H
ATOM   2543  HB2 LEU A 746      61.480  53.710  64.730  1.00  0.00           H
ATOM   2544  CG  LEU A 746      60.650  51.790  64.940  1.00  0.00           C
ATOM   2545  HG  LEU A 746      59.620  52.120  64.690  1.00  0.00           H
ATOM   2546  CD1 LEU A 746      61.450  51.430  63.620  1.00  0.00           C
ATOM   2547 HD11 LEU A 746      62.370  50.930  63.950  1.00  0.00           H
ATOM   2548 HD12 LEU A 746      61.640  52.430  63.180  1.00  0.00           H
ATOM   2549 HD13 LEU A 746      60.880  50.860  62.860  1.00  0.00           H
ATOM   2550  CD2 LEU A 746      60.440  50.560  65.870  1.00  0.00           C
ATOM   2551 HD21 LEU A 746      59.870  49.810  65.300  1.00  0.00           H
ATOM   2552 HD22 LEU A 746      59.850  50.930  66.750  1.00  0.00           H
ATOM   2553 HD23 LEU A 746      61.390  50.040  66.130  1.00  0.00           H
ATOM   2554  C   LEU A 746      61.300  54.770  67.390  1.00  0.00           C
ATOM   2555  O   LEU A 746      61.720  54.430  68.490  1.00  0.00           O
ATOM   2556  N   GLY A 747      61.520  56.010  66.950  1.00  0.00           N
ATOM   2557  HN  GLY A 747      61.210  56.380  66.080  1.00  0.00           H
ATOM   2558  CA  GLY A 747      62.290  56.980  67.700  1.00  0.00           C
ATOM   2559  HA1 GLY A 747      62.560  57.720  66.970  1.00  0.00           H
ATOM   2560  HA2 GLY A 747      63.110  56.510  68.230  1.00  0.00           H
ATOM   2561  C   GLY A 747      61.600  57.660  68.870  1.00  0.00           C
ATOM   2562  O   GLY A 747      62.280  58.110  69.790  1.00  0.00           O
ATOM   2563  N   GLU A 748      60.290  57.670  68.850  1.00  0.00           N
ATOM   2564  HN  GLU A 748      59.860  57.400  67.990  1.00  0.00           H
ATOM   2565  CA  GLU A 748      59.430  58.090  70.010  1.00  0.00           C
ATOM   2566  HA  GLU A 748      59.980  58.900  70.460  1.00  0.00           H
ATOM   2567  CB  GLU A 748      58.020  58.540  69.410  1.00  0.00           C
ATOM   2568  HB1 GLU A 748      57.330  58.490  70.280  1.00  0.00           H
ATOM   2569  HB2 GLU A 748      57.510  57.810  68.740  1.00  0.00           H
ATOM   2570  CG  GLU A 748      57.970  59.960  68.800  1.00  0.00           C
ATOM   2571  HG1 GLU A 748      58.520  60.040  67.830  1.00  0.00           H
ATOM   2572  HG2 GLU A 748      58.520  60.670  69.450  1.00  0.00           H
ATOM   2573  CD  GLU A 748      56.610  60.620  68.550  1.00  0.00           C
ATOM   2574  OE1 GLU A 748      56.590  61.720  68.000  1.00  0.00           O
ATOM   2575  OE2 GLU A 748      55.600  60.030  69.120  1.00  0.00           O
ATOM   2576  C   GLU A 748      59.260  56.900  70.960  1.00  0.00           C
ATOM   2577  O   GLU A 748      58.550  56.980  72.000  1.00  0.00           O
ATOM   2578  N   THR A 749      60.010  55.750  70.730  1.00  0.00           N
ATOM   2579  HN  THR A 749      60.530  55.610  69.890  1.00  0.00           H
ATOM   2580  CA  THR A 749      59.930  54.590  71.570  1.00  0.00           C
ATOM   2581  HA  THR A 749      59.160  54.630  72.340  1.00  0.00           H
ATOM   2582  CB  THR A 749      59.620  53.320  70.800  1.00  0.00           C
ATOM   2583  HB  THR A 749      60.410  53.200  70.030  1.00  0.00           H
ATOM   2584  OG1 THR A 749      58.390  53.440  70.130  1.00  0.00           O
ATOM   2585  HG1 THR A 749      58.650  53.990  69.380  1.00  0.00           H
ATOM   2586  CG2 THR A 749      59.450  52.120  71.780  1.00  0.00           C
ATOM   2587 HG21 THR A 749      58.980  51.270  71.220  1.00  0.00           H
ATOM   2588 HG22 THR A 749      58.770  52.330  72.650  1.00  0.00           H
ATOM   2589 HG23 THR A 749      60.460  51.780  72.070  1.00  0.00           H
ATOM   2590  C   THR A 749      61.280  54.390  72.180  1.00  0.00           C
ATOM   2591  O   THR A 749      61.380  54.130  73.360  1.00  0.00           O
ATOM   2592  N   TYR A 750      62.400  54.500  71.470  1.00  0.00           N
ATOM   2593  HN  TYR A 750      62.170  54.790  70.540  1.00  0.00           H
ATOM   2594  CA  TYR A 750      63.730  53.990  71.930  1.00  0.00           C
ATOM   2595  HA  TYR A 750      63.720  53.520  72.900  1.00  0.00           H
ATOM   2596  CB  TYR A 750      64.290  52.940  70.910  1.00  0.00           C
ATOM   2597  HB1 TYR A 750      65.200  52.440  71.300  1.00  0.00           H
ATOM   2598  HB2 TYR A 750      64.550  53.420  69.940  1.00  0.00           H
ATOM   2599  CG  TYR A 750      63.310  51.830  70.750  1.00  0.00           C
ATOM   2600  CD1 TYR A 750      63.250  50.950  71.850  1.00  0.00           C
ATOM   2601  HD1 TYR A 750      63.710  51.310  72.760  1.00  0.00           H
ATOM   2602  CE1 TYR A 750      62.530  49.730  71.740  1.00  0.00           C
ATOM   2603  HE1 TYR A 750      62.480  49.210  72.680  1.00  0.00           H
ATOM   2604  CZ  TYR A 750      61.870  49.330  70.630  1.00  0.00           C
ATOM   2605  OH  TYR A 750      61.140  48.120  70.520  1.00  0.00           O
ATOM   2606  HH  TYR A 750      61.390  47.630  71.310  1.00  0.00           H
ATOM   2607  CD2 TYR A 750      62.460  51.490  69.690  1.00  0.00           C
ATOM   2608  HD2 TYR A 750      62.380  52.150  68.850  1.00  0.00           H
ATOM   2609  CE2 TYR A 750      61.720  50.240  69.640  1.00  0.00           C
ATOM   2610  HE2 TYR A 750      61.110  50.050  68.760  1.00  0.00           H
ATOM   2611  C   TYR A 750      64.650  55.150  71.940  1.00  0.00           C
ATOM   2612  O   TYR A 750      64.610  56.070  71.140  1.00  0.00           O
ATOM   2613  N   ALA A 751      65.700  55.060  72.790  1.00  0.00           N
ATOM   2614  HN  ALA A 751      65.700  54.280  73.410  1.00  0.00           H
ATOM   2615  CA  ALA A 751      66.750  56.000  72.820  1.00  0.00           C
ATOM   2616  HA  ALA A 751      66.360  56.990  72.650  1.00  0.00           H
ATOM   2617  CB  ALA A 751      67.550  56.020  74.140  1.00  0.00           C
ATOM   2618  HB1 ALA A 751      68.190  55.130  74.320  1.00  0.00           H
ATOM   2619  HB2 ALA A 751      66.790  56.010  74.970  1.00  0.00           H
ATOM   2620  HB3 ALA A 751      68.150  56.930  74.270  1.00  0.00           H
ATOM   2621  C   ALA A 751      67.650  55.780  71.580  1.00  0.00           C
ATOM   2622  O   ALA A 751      67.560  54.750  70.910  1.00  0.00           O
ATOM   2623  N   PHE A 752      68.490  56.780  71.310  1.00  0.00           N
ATOM   2624  HN  PHE A 752      68.740  57.380  72.060  1.00  0.00           H
ATOM   2625  CA  PHE A 752      69.440  56.810  70.240  1.00  0.00           C
ATOM   2626  HA  PHE A 752      69.540  55.840  69.760  1.00  0.00           H
ATOM   2627  CB  PHE A 752      69.010  57.890  69.230  1.00  0.00           C
ATOM   2628  HB1 PHE A 752      69.000  58.810  69.840  1.00  0.00           H
ATOM   2629  HB2 PHE A 752      67.970  57.670  68.890  1.00  0.00           H
ATOM   2630  CG  PHE A 752      70.030  57.980  68.100  1.00  0.00           C
ATOM   2631  CD1 PHE A 752      71.060  58.940  68.050  1.00  0.00           C
ATOM   2632  HD1 PHE A 752      71.030  59.570  68.920  1.00  0.00           H
ATOM   2633  CE1 PHE A 752      72.140  58.830  67.200  1.00  0.00           C
ATOM   2634  HE1 PHE A 752      72.910  59.590  67.220  1.00  0.00           H
ATOM   2635  CZ  PHE A 752      72.030  58.030  66.110  1.00  0.00           C
ATOM   2636  HZ  PHE A 752      72.770  58.120  65.320  1.00  0.00           H
ATOM   2637  CD2 PHE A 752      69.920  57.080  66.990  1.00  0.00           C
ATOM   2638  HD2 PHE A 752      69.020  56.490  66.880  1.00  0.00           H
ATOM   2639  CE2 PHE A 752      70.930  57.140  66.010  1.00  0.00           C
ATOM   2640  HE2 PHE A 752      70.790  56.470  65.170  1.00  0.00           H
ATOM   2641  C   PHE A 752      70.750  57.080  70.880  1.00  0.00           C
ATOM   2642  O   PHE A 752      70.710  58.070  71.650  1.00  0.00           O
ATOM   2643  N   PRO A 822      71.880  56.410  70.730  1.00  0.00           N
ATOM   2644  CD  PRO A 822      73.100  56.660  71.490  1.00  0.00           C
ATOM   2645  HD1 PRO A 822      72.810  56.620  72.560  1.00  0.00           H
ATOM   2646  HD2 PRO A 822      73.680  57.550  71.190  1.00  0.00           H
ATOM   2647  CA  PRO A 822      72.210  55.510  69.620  1.00  0.00           C
ATOM   2648  HA  PRO A 822      71.910  55.970  68.690  1.00  0.00           H
ATOM   2649  CB  PRO A 822      73.670  55.360  69.640  1.00  0.00           C
ATOM   2650  HB1 PRO A 822      74.120  56.200  69.060  1.00  0.00           H
ATOM   2651  HB2 PRO A 822      74.010  54.410  69.180  1.00  0.00           H
ATOM   2652  CG  PRO A 822      74.030  55.510  71.110  1.00  0.00           C
ATOM   2653  HG1 PRO A 822      73.730  54.530  71.520  1.00  0.00           H
ATOM   2654  HG2 PRO A 822      75.090  55.670  71.380  1.00  0.00           H
ATOM   2655  C   PRO A 822      71.420  54.200  69.680  1.00  0.00           C
ATOM   2656  O   PRO A 822      70.610  53.960  68.760  1.00  0.00           O
ATOM   2657  N   ASP A 823      71.600  53.470  70.790  1.00  0.00           N
ATOM   2658  HN  ASP A 823      72.340  53.680  71.430  1.00  0.00           H
ATOM   2659  CA  ASP A 823      70.980  52.270  71.290  1.00  0.00           C
ATOM   2660  HA  ASP A 823      71.770  51.650  71.660  1.00  0.00           H
ATOM   2661  CB  ASP A 823      70.090  52.510  72.480  1.00  0.00           C
ATOM   2662  HB1 ASP A 823      69.630  51.570  72.860  1.00  0.00           H
ATOM   2663  HB2 ASP A 823      69.310  53.250  72.230  1.00  0.00           H
ATOM   2664  CG  ASP A 823      70.990  53.110  73.570  1.00  0.00           C
ATOM   2665  OD1 ASP A 823      72.130  52.740  73.800  1.00  0.00           O
ATOM   2666  OD2 ASP A 823      70.320  53.880  74.350  1.00  0.00           O
ATOM   2667  C   ASP A 823      70.290  51.390  70.250  1.00  0.00           C
ATOM   2668  O   ASP A 823      70.980  51.030  69.280  1.00  0.00           O
ATOM   2669  N   VAL A 824      69.010  51.060  70.440  1.00  0.00           N
ATOM   2670  HN  VAL A 824      68.670  51.360  71.340  1.00  0.00           H
ATOM   2671  CA  VAL A 824      68.170  50.350  69.530  1.00  0.00           C
ATOM   2672  HA  VAL A 824      68.650  49.400  69.320  1.00  0.00           H
ATOM   2673  CB  VAL A 824      66.900  49.730  70.120  1.00  0.00           C
ATOM   2674  HB  VAL A 824      66.260  50.560  70.500  1.00  0.00           H
ATOM   2675  CG1 VAL A 824      65.960  49.040  69.090  1.00  0.00           C
ATOM   2676 HG11 VAL A 824      65.100  48.570  69.610  1.00  0.00           H
ATOM   2677 HG12 VAL A 824      66.480  48.200  68.600  1.00  0.00           H
ATOM   2678 HG13 VAL A 824      65.610  49.710  68.260  1.00  0.00           H
ATOM   2679  CG2 VAL A 824      67.190  48.730  71.220  1.00  0.00           C
ATOM   2680 HG21 VAL A 824      67.500  47.730  70.850  1.00  0.00           H
ATOM   2681 HG22 VAL A 824      66.280  48.680  71.830  1.00  0.00           H
ATOM   2682 HG23 VAL A 824      68.050  49.000  71.880  1.00  0.00           H
ATOM   2683  C   VAL A 824      67.870  51.070  68.140  1.00  0.00           C
ATOM   2684  O   VAL A 824      67.940  50.560  67.020  1.00  0.00           O
ATOM   2685  N   LEU A 825      67.630  52.380  68.170  1.00  0.00           N
ATOM   2686  HN  LEU A 825      67.690  52.750  69.100  1.00  0.00           H
ATOM   2687  CA  LEU A 825      67.090  53.200  67.100  1.00  0.00           C
ATOM   2688  HA  LEU A 825      66.250  52.630  66.730  1.00  0.00           H
ATOM   2689  CB  LEU A 825      66.670  54.620  67.530  1.00  0.00           C
ATOM   2690  HB1 LEU A 825      67.510  55.110  68.080  1.00  0.00           H
ATOM   2691  HB2 LEU A 825      65.850  54.440  68.230  1.00  0.00           H
ATOM   2692  CG  LEU A 825      66.160  55.580  66.410  1.00  0.00           C
ATOM   2693  HG  LEU A 825      66.990  55.640  65.680  1.00  0.00           H
ATOM   2694  CD1 LEU A 825      64.920  54.930  65.740  1.00  0.00           C
ATOM   2695 HD11 LEU A 825      64.130  54.790  66.520  1.00  0.00           H
ATOM   2696 HD12 LEU A 825      65.130  53.930  65.320  1.00  0.00           H
ATOM   2697 HD13 LEU A 825      64.550  55.620  64.960  1.00  0.00           H
ATOM   2698  CD2 LEU A 825      65.910  56.990  66.940  1.00  0.00           C
ATOM   2699 HD21 LEU A 825      66.900  57.450  67.170  1.00  0.00           H
ATOM   2700 HD22 LEU A 825      65.370  57.090  67.900  1.00  0.00           H
ATOM   2701 HD23 LEU A 825      65.450  57.710  66.220  1.00  0.00           H
ATOM   2702  C   LEU A 825      67.940  53.260  65.880  1.00  0.00           C
ATOM   2703  O   LEU A 825      67.420  53.080  64.800  1.00  0.00           O
ATOM   2704  N   PHE A 826      69.250  53.480  66.090  1.00  0.00           N
ATOM   2705  HN  PHE A 826      69.690  53.450  66.980  1.00  0.00           H
ATOM   2706  CA  PHE A 826      70.260  53.570  65.030  1.00  0.00           C
ATOM   2707  HA  PHE A 826      69.990  54.370  64.340  1.00  0.00           H
ATOM   2708  CB  PHE A 826      71.690  53.740  65.590  1.00  0.00           C
ATOM   2709  HB1 PHE A 826      71.730  52.790  66.180  1.00  0.00           H
ATOM   2710  HB2 PHE A 826      71.790  54.620  66.260  1.00  0.00           H
ATOM   2711  CG  PHE A 826      72.860  53.720  64.660  1.00  0.00           C
ATOM   2712  CD1 PHE A 826      72.810  54.570  63.470  1.00  0.00           C
ATOM   2713  HD1 PHE A 826      71.960  55.240  63.420  1.00  0.00           H
ATOM   2714  CE1 PHE A 826      73.850  54.530  62.600  1.00  0.00           C
ATOM   2715  HE1 PHE A 826      73.920  55.180  61.740  1.00  0.00           H
ATOM   2716  CZ  PHE A 826      75.010  53.760  62.870  1.00  0.00           C
ATOM   2717  HZ  PHE A 826      75.900  53.850  62.250  1.00  0.00           H
ATOM   2718  CD2 PHE A 826      74.000  52.940  64.890  1.00  0.00           C
ATOM   2719  HD2 PHE A 826      73.940  52.350  65.780  1.00  0.00           H
ATOM   2720  CE2 PHE A 826      75.070  53.000  64.040  1.00  0.00           C
ATOM   2721  HE2 PHE A 826      75.930  52.380  64.270  1.00  0.00           H
ATOM   2722  C   PHE A 826      70.160  52.340  64.080  1.00  0.00           C
ATOM   2723  O   PHE A 826      70.110  52.440  62.880  1.00  0.00           O
ATOM   2724  N   TRP A 827      70.170  51.150  64.610  1.00  0.00           N
ATOM   2725  HN  TRP A 827      70.020  51.190  65.590  1.00  0.00           H
ATOM   2726  CA  TRP A 827      70.310  49.910  63.840  1.00  0.00           C
ATOM   2727  HA  TRP A 827      71.160  49.980  63.180  1.00  0.00           H
ATOM   2728  CB  TRP A 827      70.750  48.820  64.730  1.00  0.00           C
ATOM   2729  HB1 TRP A 827      70.690  47.840  64.210  1.00  0.00           H
ATOM   2730  HB2 TRP A 827      70.020  48.720  65.560  1.00  0.00           H
ATOM   2731  CG  TRP A 827      72.120  49.040  65.290  1.00  0.00           C
ATOM   2732  CD1 TRP A 827      72.290  49.310  66.620  1.00  0.00           C
ATOM   2733  HD1 TRP A 827      71.440  49.530  67.240  1.00  0.00           H
ATOM   2734  NE1 TRP A 827      73.570  49.590  66.850  1.00  0.00           N
ATOM   2735  HE1 TRP A 827      74.000  49.980  67.640  1.00  0.00           H
ATOM   2736  CE2 TRP A 827      74.300  49.520  65.670  1.00  0.00           C
ATOM   2737  CD2 TRP A 827      73.390  49.110  64.670  1.00  0.00           C
ATOM   2738  CE3 TRP A 827      73.940  48.880  63.370  1.00  0.00           C
ATOM   2739  HE3 TRP A 827      73.290  48.600  62.550  1.00  0.00           H
ATOM   2740  CZ3 TRP A 827      75.320  49.000  63.190  1.00  0.00           C
ATOM   2741  HZ3 TRP A 827      75.730  48.960  62.190  1.00  0.00           H
ATOM   2742  CZ2 TRP A 827      75.620  49.690  65.470  1.00  0.00           C
ATOM   2743  HZ2 TRP A 827      76.280  50.040  66.250  1.00  0.00           H
ATOM   2744  CH2 TRP A 827      76.190  49.380  64.270  1.00  0.00           C
ATOM   2745  HH2 TRP A 827      77.220  49.610  64.040  1.00  0.00           H
ATOM   2746  C   TRP A 827      69.070  49.590  63.010  1.00  0.00           C
ATOM   2747  O   TRP A 827      69.040  49.020  61.940  1.00  0.00           O
ATOM   2748  N   CYS A 828      67.930  50.050  63.490  1.00  0.00           N
ATOM   2749  HN  CYS A 828      67.990  50.460  64.400  1.00  0.00           H
ATOM   2750  CA  CYS A 828      66.610  50.010  62.890  1.00  0.00           C
ATOM   2751  HA  CYS A 828      66.440  48.980  62.620  1.00  0.00           H
ATOM   2752  CB  CYS A 828      65.550  50.450  63.870  1.00  0.00           C
ATOM   2753  HB1 CYS A 828      64.580  50.490  63.330  1.00  0.00           H
ATOM   2754  HB2 CYS A 828      65.860  51.470  64.170  1.00  0.00           H
ATOM   2755  SG  CYS A 828      65.300  49.430  65.390  1.00  0.00           S
ATOM   2756  HG1 CYS A 828      66.280  50.000  66.080  1.00  0.00           H
ATOM   2757  C   CYS A 828      66.550  50.860  61.680  1.00  0.00           C
ATOM   2758  O   CYS A 828      66.040  50.490  60.620  1.00  0.00           O
ATOM   2759  N   VAL A 829      67.110  52.130  61.870  1.00  0.00           N
ATOM   2760  HN  VAL A 829      67.490  52.320  62.770  1.00  0.00           H
ATOM   2761  CA  VAL A 829      67.230  53.100  60.750  1.00  0.00           C
ATOM   2762  HA  VAL A 829      66.220  53.260  60.400  1.00  0.00           H
ATOM   2763  CB  VAL A 829      67.660  54.480  61.280  1.00  0.00           C
ATOM   2764  HB  VAL A 829      68.630  54.420  61.800  1.00  0.00           H
ATOM   2765  CG1 VAL A 829      67.800  55.570  60.160  1.00  0.00           C
ATOM   2766 HG11 VAL A 829      68.130  56.580  60.480  1.00  0.00           H
ATOM   2767 HG12 VAL A 829      66.890  55.830  59.600  1.00  0.00           H
ATOM   2768 HG13 VAL A 829      68.470  55.180  59.360  1.00  0.00           H
ATOM   2769  CG2 VAL A 829      66.650  55.000  62.230  1.00  0.00           C
ATOM   2770 HG21 VAL A 829      66.510  54.280  63.060  1.00  0.00           H
ATOM   2771 HG22 VAL A 829      65.680  55.140  61.690  1.00  0.00           H
ATOM   2772 HG23 VAL A 829      66.950  55.970  62.650  1.00  0.00           H
ATOM   2773  C   VAL A 829      68.080  52.470  59.580  1.00  0.00           C
ATOM   2774  O   VAL A 829      67.710  52.440  58.430  1.00  0.00           O
ATOM   2775  N   ILE A 830      69.280  51.900  59.870  1.00  0.00           N
ATOM   2776  HN  ILE A 830      69.660  51.950  60.790  1.00  0.00           H
ATOM   2777  CA  ILE A 830      70.080  51.200  58.910  1.00  0.00           C
ATOM   2778  HA  ILE A 830      70.120  51.930  58.120  1.00  0.00           H
ATOM   2779  CB  ILE A 830      71.350  50.780  59.540  1.00  0.00           C
ATOM   2780  HB  ILE A 830      71.120  50.090  60.390  1.00  0.00           H
ATOM   2781  CG2 ILE A 830      72.300  50.060  58.670  1.00  0.00           C
ATOM   2782 HG21 ILE A 830      71.910  49.080  58.320  1.00  0.00           H
ATOM   2783 HG22 ILE A 830      73.280  49.810  59.130  1.00  0.00           H
ATOM   2784 HG23 ILE A 830      72.520  50.570  57.700  1.00  0.00           H
ATOM   2785  CG1 ILE A 830      72.140  51.960  60.180  1.00  0.00           C
ATOM   2786 HG11 ILE A 830      72.930  51.570  60.850  1.00  0.00           H
ATOM   2787 HG12 ILE A 830      71.490  52.600  60.830  1.00  0.00           H
ATOM   2788  CD  ILE A 830      72.690  52.980  59.150  1.00  0.00           C
ATOM   2789  HD1 ILE A 830      71.870  53.340  58.500  1.00  0.00           H
ATOM   2790  HD2 ILE A 830      73.470  52.480  58.530  1.00  0.00           H
ATOM   2791  HD3 ILE A 830      73.040  53.920  59.620  1.00  0.00           H
ATOM   2792  C   ILE A 830      69.350  49.990  58.300  1.00  0.00           C
ATOM   2793  O   ILE A 830      69.300  49.870  57.120  1.00  0.00           O
ATOM   2794  N   LEU A 831      68.690  49.120  59.160  1.00  0.00           N
ATOM   2795  HN  LEU A 831      68.660  49.450  60.100  1.00  0.00           H
ATOM   2796  CA  LEU A 831      68.030  47.850  58.710  1.00  0.00           C
ATOM   2797  HA  LEU A 831      68.780  47.390  58.070  1.00  0.00           H
ATOM   2798  CB  LEU A 831      67.540  46.910  59.890  1.00  0.00           C
ATOM   2799  HB1 LEU A 831      66.890  47.560  60.510  1.00  0.00           H
ATOM   2800  HB2 LEU A 831      68.420  46.850  60.560  1.00  0.00           H
ATOM   2801  CG  LEU A 831      66.940  45.530  59.630  1.00  0.00           C
ATOM   2802  HG  LEU A 831      65.970  45.620  59.080  1.00  0.00           H
ATOM   2803  CD1 LEU A 831      67.750  44.680  58.560  1.00  0.00           C
ATOM   2804 HD11 LEU A 831      68.020  45.400  57.760  1.00  0.00           H
ATOM   2805 HD12 LEU A 831      67.130  43.880  58.100  1.00  0.00           H
ATOM   2806 HD13 LEU A 831      68.660  44.340  59.100  1.00  0.00           H
ATOM   2807  CD2 LEU A 831      66.700  44.840  60.930  1.00  0.00           C
ATOM   2808 HD21 LEU A 831      66.130  45.530  61.600  1.00  0.00           H
ATOM   2809 HD22 LEU A 831      67.580  44.620  61.590  1.00  0.00           H
ATOM   2810 HD23 LEU A 831      66.260  43.850  60.730  1.00  0.00           H
ATOM   2811  C   LEU A 831      66.880  48.010  57.730  1.00  0.00           C
ATOM   2812  O   LEU A 831      66.860  47.390  56.660  1.00  0.00           O
ATOM   2813  N   PHE A 832      65.940  48.940  58.000  1.00  0.00           N
ATOM   2814  HN  PHE A 832      66.030  49.420  58.880  1.00  0.00           H
ATOM   2815  CA  PHE A 832      64.910  49.490  57.070  1.00  0.00           C
ATOM   2816  HA  PHE A 832      64.230  48.680  56.900  1.00  0.00           H
ATOM   2817  CB  PHE A 832      64.150  50.560  57.800  1.00  0.00           C
ATOM   2818  HB1 PHE A 832      64.870  51.290  58.220  1.00  0.00           H
ATOM   2819  HB2 PHE A 832      63.620  50.090  58.660  1.00  0.00           H
ATOM   2820  CG  PHE A 832      63.220  51.400  56.950  1.00  0.00           C
ATOM   2821  CD1 PHE A 832      63.730  52.460  56.280  1.00  0.00           C
ATOM   2822  HD1 PHE A 832      64.800  52.550  56.160  1.00  0.00           H
ATOM   2823  CE1 PHE A 832      62.800  53.320  55.580  1.00  0.00           C
ATOM   2824  HE1 PHE A 832      63.060  54.190  54.990  1.00  0.00           H
ATOM   2825  CZ  PHE A 832      61.410  53.130  55.690  1.00  0.00           C
ATOM   2826  HZ  PHE A 832      60.740  53.850  55.250  1.00  0.00           H
ATOM   2827  CD2 PHE A 832      61.850  51.150  57.060  1.00  0.00           C
ATOM   2828  HD2 PHE A 832      61.360  50.270  57.450  1.00  0.00           H
ATOM   2829  CE2 PHE A 832      60.940  52.070  56.430  1.00  0.00           C
ATOM   2830  HE2 PHE A 832      59.890  51.920  56.650  1.00  0.00           H
ATOM   2831  C   PHE A 832      65.470  49.960  55.690  1.00  0.00           C
ATOM   2832  O   PHE A 832      65.190  49.450  54.620  1.00  0.00           O
ATOM   2833  N   PHE A 833      66.500  50.780  55.800  1.00  0.00           N
ATOM   2834  HN  PHE A 833      66.900  51.050  56.670  1.00  0.00           H
ATOM   2835  CA  PHE A 833      67.040  51.410  54.560  1.00  0.00           C
ATOM   2836  HA  PHE A 833      66.210  51.650  53.910  1.00  0.00           H
ATOM   2837  CB  PHE A 833      67.850  52.670  54.880  1.00  0.00           C
ATOM   2838  HB1 PHE A 833      68.530  52.810  54.000  1.00  0.00           H
ATOM   2839  HB2 PHE A 833      68.520  52.490  55.740  1.00  0.00           H
ATOM   2840  CG  PHE A 833      66.910  53.800  54.920  1.00  0.00           C
ATOM   2841  CD1 PHE A 833      66.250  54.050  53.710  1.00  0.00           C
ATOM   2842  HD1 PHE A 833      66.260  53.500  52.780  1.00  0.00           H
ATOM   2843  CE1 PHE A 833      65.310  55.120  53.650  1.00  0.00           C
ATOM   2844  HE1 PHE A 833      64.740  55.450  52.810  1.00  0.00           H
ATOM   2845  CZ  PHE A 833      65.160  55.950  54.760  1.00  0.00           C
ATOM   2846  HZ  PHE A 833      64.510  56.820  54.720  1.00  0.00           H
ATOM   2847  CD2 PHE A 833      66.770  54.670  56.030  1.00  0.00           C
ATOM   2848  HD2 PHE A 833      67.270  54.570  56.980  1.00  0.00           H
ATOM   2849  CE2 PHE A 833      65.860  55.750  55.940  1.00  0.00           C
ATOM   2850  HE2 PHE A 833      65.690  56.250  56.880  1.00  0.00           H
ATOM   2851  C   PHE A 833      67.880  50.410  53.730  1.00  0.00           C
ATOM   2852  O   PHE A 833      67.910  50.300  52.520  1.00  0.00           O
ATOM   2853  N   THR A 834      68.650  49.520  54.420  1.00  0.00           N
ATOM   2854  HN  THR A 834      68.730  49.740  55.390  1.00  0.00           H
ATOM   2855  CA  THR A 834      69.440  48.400  53.840  1.00  0.00           C
ATOM   2856  HA  THR A 834      69.970  48.970  53.090  1.00  0.00           H
ATOM   2857  CB  THR A 834      70.460  47.710  54.780  1.00  0.00           C
ATOM   2858  HB  THR A 834      70.770  46.760  54.280  1.00  0.00           H
ATOM   2859  OG1 THR A 834      70.020  47.410  56.070  1.00  0.00           O
ATOM   2860  HG1 THR A 834      69.930  48.280  56.490  1.00  0.00           H
ATOM   2861  CG2 THR A 834      71.750  48.480  54.920  1.00  0.00           C
ATOM   2862 HG21 THR A 834      72.480  48.040  55.650  1.00  0.00           H
ATOM   2863 HG22 THR A 834      71.770  49.580  55.100  1.00  0.00           H
ATOM   2864 HG23 THR A 834      72.290  48.450  53.950  1.00  0.00           H
ATOM   2865  C   THR A 834      68.570  47.330  53.200  1.00  0.00           C
ATOM   2866  O   THR A 834      68.920  46.880  52.170  1.00  0.00           O
ATOM   2867  N   THR A 835      67.460  46.970  53.780  1.00  0.00           N
ATOM   2868  HN  THR A 835      67.280  47.350  54.690  1.00  0.00           H
ATOM   2869  CA  THR A 835      66.420  45.990  53.320  1.00  0.00           C
ATOM   2870  HA  THR A 835      66.960  45.050  53.220  1.00  0.00           H
ATOM   2871  CB  THR A 835      65.290  45.820  54.390  1.00  0.00           C
ATOM   2872  HB  THR A 835      64.950  46.860  54.650  1.00  0.00           H
ATOM   2873  OG1 THR A 835      65.680  45.050  55.500  1.00  0.00           O
ATOM   2874  HG1 THR A 835      66.200  45.600  56.080  1.00  0.00           H
ATOM   2875  CG2 THR A 835      63.980  45.290  53.810  1.00  0.00           C
ATOM   2876 HG21 THR A 835      64.220  44.490  53.080  1.00  0.00           H
ATOM   2877 HG22 THR A 835      63.450  45.990  53.120  1.00  0.00           H
ATOM   2878 HG23 THR A 835      63.140  45.050  54.510  1.00  0.00           H
ATOM   2879  C   THR A 835      65.830  46.430  52.010  1.00  0.00           C
ATOM   2880  O   THR A 835      65.510  45.630  51.060  1.00  0.00           O
ATOM   2881  N   PHE A 836      65.560  47.780  51.870  1.00  0.00           N
ATOM   2882  HN  PHE A 836      65.560  48.350  52.700  1.00  0.00           H
ATOM   2883  CA  PHE A 836      65.100  48.420  50.640  1.00  0.00           C
ATOM   2884  HA  PHE A 836      64.200  48.010  50.220  1.00  0.00           H
ATOM   2885  CB  PHE A 836      64.770  49.910  51.050  1.00  0.00           C
ATOM   2886  HB1 PHE A 836      65.620  50.490  51.480  1.00  0.00           H
ATOM   2887  HB2 PHE A 836      63.950  49.760  51.790  1.00  0.00           H
ATOM   2888  CG  PHE A 836      64.290  50.760  49.850  1.00  0.00           C
ATOM   2889  CD1 PHE A 836      64.890  51.990  49.570  1.00  0.00           C
ATOM   2890  HD1 PHE A 836      65.820  52.280  50.040  1.00  0.00           H
ATOM   2891  CE1 PHE A 836      64.460  52.710  48.520  1.00  0.00           C
ATOM   2892  HE1 PHE A 836      65.110  53.530  48.230  1.00  0.00           H
ATOM   2893  CZ  PHE A 836      63.470  52.230  47.650  1.00  0.00           C
ATOM   2894  HZ  PHE A 836      63.110  52.800  46.820  1.00  0.00           H
ATOM   2895  CD2 PHE A 836      63.140  50.360  49.120  1.00  0.00           C
ATOM   2896  HD2 PHE A 836      62.690  49.400  49.360  1.00  0.00           H
ATOM   2897  CE2 PHE A 836      62.770  51.080  48.010  1.00  0.00           C
ATOM   2898  HE2 PHE A 836      61.980  50.740  47.360  1.00  0.00           H
ATOM   2899  C   PHE A 836      66.190  48.440  49.530  1.00  0.00           C
ATOM   2900  O   PHE A 836      65.910  48.170  48.360  1.00  0.00           O
ATOM   2901  N   PHE A 837      67.460  48.640  49.870  1.00  0.00           N
ATOM   2902  HN  PHE A 837      67.720  48.980  50.780  1.00  0.00           H
ATOM   2903  CA  PHE A 837      68.560  48.580  48.900  1.00  0.00           C
ATOM   2904  HA  PHE A 837      68.310  49.100  47.980  1.00  0.00           H
ATOM   2905  CB  PHE A 837      69.830  49.090  49.620  1.00  0.00           C
ATOM   2906  HB1 PHE A 837      70.620  49.060  48.850  1.00  0.00           H
ATOM   2907  HB2 PHE A 837      70.100  48.380  50.450  1.00  0.00           H
ATOM   2908  CG  PHE A 837      69.730  50.480  50.120  1.00  0.00           C
ATOM   2909  CD1 PHE A 837      69.010  51.510  49.490  1.00  0.00           C
ATOM   2910  HD1 PHE A 837      68.340  51.290  48.680  1.00  0.00           H
ATOM   2911  CE1 PHE A 837      69.100  52.810  50.000  1.00  0.00           C
ATOM   2912  HE1 PHE A 837      68.530  53.610  49.550  1.00  0.00           H
ATOM   2913  CZ  PHE A 837      69.830  53.060  51.170  1.00  0.00           C
ATOM   2914  HZ  PHE A 837      69.810  54.050  51.610  1.00  0.00           H
ATOM   2915  CD2 PHE A 837      70.560  50.740  51.140  1.00  0.00           C
ATOM   2916  HD2 PHE A 837      71.200  50.050  51.680  1.00  0.00           H
ATOM   2917  CE2 PHE A 837      70.460  52.010  51.720  1.00  0.00           C
ATOM   2918  HE2 PHE A 837      70.960  52.150  52.660  1.00  0.00           H
ATOM   2919  C   PHE A 837      68.770  47.110  48.460  1.00  0.00           C
ATOM   2920  O   PHE A 837      69.090  46.790  47.310  1.00  0.00           O
ATOM   2921  N   LEU A 838      68.660  46.180  49.400  1.00  0.00           N
ATOM   2922  HN  LEU A 838      68.350  46.340  50.340  1.00  0.00           H
ATOM   2923  CA  LEU A 838      68.790  44.800  49.130  1.00  0.00           C
ATOM   2924  HA  LEU A 838      69.620  44.680  48.450  1.00  0.00           H
ATOM   2925  CB  LEU A 838      68.880  44.170  50.510  1.00  0.00           C
ATOM   2926  HB1 LEU A 838      67.990  44.450  51.110  1.00  0.00           H
ATOM   2927  HB2 LEU A 838      69.700  44.640  51.110  1.00  0.00           H
ATOM   2928  CG  LEU A 838      69.130  42.710  50.540  1.00  0.00           C
ATOM   2929  HG  LEU A 838      68.150  42.270  50.240  1.00  0.00           H
ATOM   2930  CD1 LEU A 838      70.420  42.420  49.650  1.00  0.00           C
ATOM   2931 HD11 LEU A 838      70.580  41.320  49.560  1.00  0.00           H
ATOM   2932 HD12 LEU A 838      71.340  42.930  50.040  1.00  0.00           H
ATOM   2933 HD13 LEU A 838      70.300  42.760  48.600  1.00  0.00           H
ATOM   2934  CD2 LEU A 838      69.400  42.250  52.000  1.00  0.00           C
ATOM   2935 HD21 LEU A 838      70.290  42.820  52.350  1.00  0.00           H
ATOM   2936 HD22 LEU A 838      69.640  41.170  51.930  1.00  0.00           H
ATOM   2937 HD23 LEU A 838      68.480  42.330  52.620  1.00  0.00           H
ATOM   2938  C   LEU A 838      67.710  44.190  48.370  1.00  0.00           C
ATOM   2939  O   LEU A 838      68.030  43.470  47.450  1.00  0.00           O
ATOM   2940  N   SER A 839      66.430  44.580  48.550  1.00  0.00           N
ATOM   2941  HN  SER A 839      66.230  45.360  49.130  1.00  0.00           H
ATOM   2942  CA  SER A 839      65.350  44.160  47.740  1.00  0.00           C
ATOM   2943  HA  SER A 839      65.430  43.090  47.600  1.00  0.00           H
ATOM   2944  CB  SER A 839      64.000  44.440  48.360  1.00  0.00           C
ATOM   2945  HB1 SER A 839      63.890  43.750  49.230  1.00  0.00           H
ATOM   2946  HB2 SER A 839      63.180  44.200  47.650  1.00  0.00           H
ATOM   2947  OG  SER A 839      63.810  45.820  48.810  1.00  0.00           O
ATOM   2948  HG1 SER A 839      64.320  45.970  49.620  1.00  0.00           H
ATOM   2949  C   SER A 839      65.430  44.650  46.350  1.00  0.00           C
ATOM   2950  O   SER A 839      65.220  43.910  45.390  1.00  0.00           O
ATOM   2951  N   SER A 840      65.820  45.940  46.200  1.00  0.00           N
ATOM   2952  HN  SER A 840      66.200  46.520  46.930  1.00  0.00           H
ATOM   2953  CA  SER A 840      65.880  46.480  44.870  1.00  0.00           C
ATOM   2954  HA  SER A 840      65.040  46.090  44.300  1.00  0.00           H
ATOM   2955  CB  SER A 840      65.670  47.980  44.860  1.00  0.00           C
ATOM   2956  HB1 SER A 840      64.710  48.200  45.370  1.00  0.00           H
ATOM   2957  HB2 SER A 840      65.720  48.350  43.820  1.00  0.00           H
ATOM   2958  OG  SER A 840      66.470  48.830  45.700  1.00  0.00           O
ATOM   2959  HG1 SER A 840      66.210  48.570  46.590  1.00  0.00           H
ATOM   2960  C   SER A 840      67.050  46.150  43.970  1.00  0.00           C
ATOM   2961  O   SER A 840      66.890  46.190  42.770  1.00  0.00           O
ATOM   2962  N   PHE A 841      68.260  45.800  44.530  1.00  0.00           N
ATOM   2963  HN  PHE A 841      68.440  45.750  45.520  1.00  0.00           H
ATOM   2964  CA  PHE A 841      69.310  45.210  43.750  1.00  0.00           C
ATOM   2965  HA  PHE A 841      69.450  45.880  42.920  1.00  0.00           H
ATOM   2966  CB  PHE A 841      70.620  45.230  44.570  1.00  0.00           C
ATOM   2967  HB1 PHE A 841      70.590  44.800  45.600  1.00  0.00           H
ATOM   2968  HB2 PHE A 841      70.990  46.250  44.810  1.00  0.00           H
ATOM   2969  CG  PHE A 841      71.670  44.600  43.730  1.00  0.00           C
ATOM   2970  CD1 PHE A 841      72.040  43.210  43.850  1.00  0.00           C
ATOM   2971  HD1 PHE A 841      71.430  42.600  44.490  1.00  0.00           H
ATOM   2972  CE1 PHE A 841      73.140  42.640  43.230  1.00  0.00           C
ATOM   2973  HE1 PHE A 841      73.400  41.600  43.310  1.00  0.00           H
ATOM   2974  CZ  PHE A 841      73.960  43.480  42.400  1.00  0.00           C
ATOM   2975  HZ  PHE A 841      74.820  42.960  41.980  1.00  0.00           H
ATOM   2976  CD2 PHE A 841      72.550  45.350  42.890  1.00  0.00           C
ATOM   2977  HD2 PHE A 841      72.210  46.350  42.650  1.00  0.00           H
ATOM   2978  CE2 PHE A 841      73.750  44.840  42.340  1.00  0.00           C
ATOM   2979  HE2 PHE A 841      74.370  45.500  41.750  1.00  0.00           H
ATOM   2980  C   PHE A 841      68.860  43.820  43.240  1.00  0.00           C
ATOM   2981  O   PHE A 841      69.090  43.520  42.090  1.00  0.00           O
ATOM   2982  N   LEU A 842      68.290  42.860  44.090  1.00  0.00           N
ATOM   2983  HN  LEU A 842      68.240  42.950  45.080  1.00  0.00           H
ATOM   2984  CA  LEU A 842      67.940  41.570  43.630  1.00  0.00           C
ATOM   2985  HA  LEU A 842      68.720  41.210  42.980  1.00  0.00           H
ATOM   2986  CB  LEU A 842      67.640  40.640  44.830  1.00  0.00           C
ATOM   2987  HB1 LEU A 842      67.260  39.660  44.470  1.00  0.00           H
ATOM   2988  HB2 LEU A 842      66.860  41.140  45.440  1.00  0.00           H
ATOM   2989  CG  LEU A 842      68.850  40.430  45.790  1.00  0.00           C
ATOM   2990  HG  LEU A 842      69.360  41.370  46.090  1.00  0.00           H
ATOM   2991  CD1 LEU A 842      68.430  40.020  47.230  1.00  0.00           C
ATOM   2992 HD11 LEU A 842      67.590  40.660  47.580  1.00  0.00           H
ATOM   2993 HD12 LEU A 842      69.220  40.030  48.010  1.00  0.00           H
ATOM   2994 HD13 LEU A 842      68.010  39.010  47.090  1.00  0.00           H
ATOM   2995  CD2 LEU A 842      69.930  39.410  45.390  1.00  0.00           C
ATOM   2996 HD21 LEU A 842      70.560  39.670  44.510  1.00  0.00           H
ATOM   2997 HD22 LEU A 842      69.460  38.400  45.300  1.00  0.00           H
ATOM   2998 HD23 LEU A 842      70.660  39.140  46.180  1.00  0.00           H
ATOM   2999  C   LEU A 842      66.800  41.640  42.650  1.00  0.00           C
ATOM   3000  O   LEU A 842      66.870  40.910  41.680  1.00  0.00           O
ATOM   3001  N   LYS A 843      65.910  42.600  42.770  1.00  0.00           N
ATOM   3002  HN  LYS A 843      65.910  43.060  43.650  1.00  0.00           H
ATOM   3003  CA  LYS A 843      64.780  42.820  41.830  1.00  0.00           C
ATOM   3004  HA  LYS A 843      64.310  41.860  41.680  1.00  0.00           H
ATOM   3005  CB  LYS A 843      63.960  44.020  42.270  1.00  0.00           C
ATOM   3006  HB1 LYS A 843      64.670  44.810  42.590  1.00  0.00           H
ATOM   3007  HB2 LYS A 843      63.390  43.650  43.160  1.00  0.00           H
ATOM   3008  CG  LYS A 843      62.830  44.640  41.390  1.00  0.00           C
ATOM   3009  HG1 LYS A 843      63.440  45.110  40.590  1.00  0.00           H
ATOM   3010  HG2 LYS A 843      62.370  45.480  41.940  1.00  0.00           H
ATOM   3011  CD  LYS A 843      61.750  43.620  40.970  1.00  0.00           C
ATOM   3012  HD1 LYS A 843      61.090  43.610  41.860  1.00  0.00           H
ATOM   3013  HD2 LYS A 843      62.150  42.620  40.710  1.00  0.00           H
ATOM   3014  CE  LYS A 843      61.120  43.820  39.600  1.00  0.00           C
ATOM   3015  HE1 LYS A 843      60.520  42.960  39.240  1.00  0.00           H
ATOM   3016  HE2 LYS A 843      61.950  44.030  38.890  1.00  0.00           H
ATOM   3017  NZ  LYS A 843      60.370  45.070  39.670  1.00  0.00           N
ATOM   3018  HZ1 LYS A 843      60.090  45.220  38.690  1.00  0.00           H
ATOM   3019  HZ2 LYS A 843      60.780  45.980  40.000  1.00  0.00           H
ATOM   3020  HZ3 LYS A 843      59.430  45.020  40.130  1.00  0.00           H
ATOM   3021  C   LYS A 843      65.320  43.220  40.360  1.00  0.00           C
ATOM   3022  O   LYS A 843      64.960  42.570  39.390  1.00  0.00           O
ATOM   3023  N   GLN A 844      66.280  44.060  40.220  1.00  0.00           N
ATOM   3024  HN  GLN A 844      66.610  44.590  41.000  1.00  0.00           H
ATOM   3025  CA  GLN A 844      66.800  44.450  38.940  1.00  0.00           C
ATOM   3026  HA  GLN A 844      66.030  44.390  38.190  1.00  0.00           H
ATOM   3027  CB  GLN A 844      67.130  45.970  38.880  1.00  0.00           C
ATOM   3028  HB1 GLN A 844      67.600  46.230  37.910  1.00  0.00           H
ATOM   3029  HB2 GLN A 844      67.930  46.150  39.620  1.00  0.00           H
ATOM   3030  CG  GLN A 844      65.860  46.840  38.960  1.00  0.00           C
ATOM   3031  HG1 GLN A 844      66.110  47.880  38.650  1.00  0.00           H
ATOM   3032  HG2 GLN A 844      65.480  46.830  40.000  1.00  0.00           H
ATOM   3033  CD  GLN A 844      64.770  46.550  37.960  1.00  0.00           C
ATOM   3034  OE1 GLN A 844      63.690  46.030  38.300  1.00  0.00           O
ATOM   3035  NE2 GLN A 844      65.130  46.780  36.670  1.00  0.00           N
ATOM   3036 HE21 GLN A 844      64.480  46.640  35.930  1.00  0.00           H
ATOM   3037 HE22 GLN A 844      65.960  47.340  36.610  1.00  0.00           H
ATOM   3038  C   GLN A 844      67.990  43.660  38.380  1.00  0.00           C
ATOM   3039  O   GLN A 844      68.770  44.150  37.570  1.00  0.00           O
ATOM   3040  N   PHE A 845      68.210  42.390  38.800  1.00  0.00           N
ATOM   3041  HN  PHE A 845      67.670  41.990  39.540  1.00  0.00           H
ATOM   3042  CA  PHE A 845      69.330  41.550  38.420  1.00  0.00           C
ATOM   3043  HA  PHE A 845      70.120  42.150  37.990  1.00  0.00           H
ATOM   3044  CB  PHE A 845      69.790  40.730  39.650  1.00  0.00           C
ATOM   3045  HB1 PHE A 845      69.210  39.790  39.720  1.00  0.00           H
ATOM   3046  HB2 PHE A 845      69.720  41.320  40.590  1.00  0.00           H
ATOM   3047  CG  PHE A 845      71.260  40.370  39.510  1.00  0.00           C
ATOM   3048  CD1 PHE A 845      71.560  39.060  39.110  1.00  0.00           C
ATOM   3049  HD1 PHE A 845      70.770  38.370  38.860  1.00  0.00           H
ATOM   3050  CE1 PHE A 845      72.940  38.760  38.960  1.00  0.00           C
ATOM   3051  HE1 PHE A 845      73.270  37.840  38.480  1.00  0.00           H
ATOM   3052  CZ  PHE A 845      74.000  39.690  39.370  1.00  0.00           C
ATOM   3053  HZ  PHE A 845      75.060  39.460  39.280  1.00  0.00           H
ATOM   3054  CD2 PHE A 845      72.260  41.280  39.890  1.00  0.00           C
ATOM   3055  HD2 PHE A 845      72.020  42.280  40.220  1.00  0.00           H
ATOM   3056  CE2 PHE A 845      73.600  40.950  39.840  1.00  0.00           C
ATOM   3057  HE2 PHE A 845      74.420  41.650  39.900  1.00  0.00           H
ATOM   3058  C   PHE A 845      68.830  40.670  37.250  1.00  0.00           C
ATOM   3059  O   PHE A 845      69.580  39.920  36.640  1.00  0.00           O
ATOM   3060  N   LYS A 846      67.510  40.730  36.900  1.00  0.00           N
ATOM   3061  HN  LYS A 846      66.900  41.300  37.450  1.00  0.00           H
ATOM   3062  CA  LYS A 846      66.900  40.080  35.760  1.00  0.00           C
ATOM   3063  HA  LYS A 846      66.930  39.000  35.810  1.00  0.00           H
ATOM   3064  CB  LYS A 846      65.400  40.390  35.620  1.00  0.00           C
ATOM   3065  HB1 LYS A 846      64.880  39.660  36.280  1.00  0.00           H
ATOM   3066  HB2 LYS A 846      65.100  40.210  34.560  1.00  0.00           H
ATOM   3067  CG  LYS A 846      65.110  41.840  35.880  1.00  0.00           C
ATOM   3068  HG1 LYS A 846      65.800  42.590  35.440  1.00  0.00           H
ATOM   3069  HG2 LYS A 846      65.200  41.950  36.980  1.00  0.00           H
ATOM   3070  CD  LYS A 846      63.680  42.230  35.450  1.00  0.00           C
ATOM   3071  HD1 LYS A 846      62.920  41.600  35.940  1.00  0.00           H
ATOM   3072  HD2 LYS A 846      63.700  42.070  34.340  1.00  0.00           H
ATOM   3073  CE  LYS A 846      63.390  43.750  35.640  1.00  0.00           C
ATOM   3074  HE1 LYS A 846      64.260  44.320  35.250  1.00  0.00           H
ATOM   3075  HE2 LYS A 846      63.140  43.920  36.710  1.00  0.00           H
ATOM   3076  NZ  LYS A 846      62.310  44.160  34.840  1.00  0.00           N
ATOM   3077  HZ1 LYS A 846      61.510  43.520  35.020  1.00  0.00           H
ATOM   3078  HZ2 LYS A 846      62.430  43.960  33.820  1.00  0.00           H
ATOM   3079  HZ3 LYS A 846      61.930  45.090  35.090  1.00  0.00           H
ATOM   3080  C   LYS A 846      67.640  40.370  34.500  1.00  0.00           C
ATOM   3081  O   LYS A 846      67.890  39.410  33.720  1.00  0.00           O
ATOM   3082  N   THR A 847      68.110  41.640  34.260  1.00  0.00           N
ATOM   3083  HN  THR A 847      67.970  42.400  34.890  1.00  0.00           H
ATOM   3084  CA  THR A 847      68.510  42.130  32.990  1.00  0.00           C
ATOM   3085  HA  THR A 847      68.120  41.500  32.210  1.00  0.00           H
ATOM   3086  CB  THR A 847      67.910  43.590  32.830  1.00  0.00           C
ATOM   3087  HB  THR A 847      68.460  44.060  31.990  1.00  0.00           H
ATOM   3088  OG1 THR A 847      68.060  44.340  34.050  1.00  0.00           O
ATOM   3089  HG1 THR A 847      68.940  44.700  34.170  1.00  0.00           H
ATOM   3090  CG2 THR A 847      66.410  43.410  32.490  1.00  0.00           C
ATOM   3091 HG21 THR A 847      65.940  42.870  33.330  1.00  0.00           H
ATOM   3092 HG22 THR A 847      66.310  42.860  31.530  1.00  0.00           H
ATOM   3093 HG23 THR A 847      65.800  44.340  32.490  1.00  0.00           H
ATOM   3094  C   THR A 847      69.970  42.130  32.900  1.00  0.00           C
ATOM   3095  O   THR A 847      70.520  42.370  31.840  1.00  0.00           O
ATOM   3096  N   LYS A 848      70.640  41.840  34.020  1.00  0.00           N
ATOM   3097  HN  LYS A 848      70.190  41.500  34.850  1.00  0.00           H
ATOM   3098  CA  LYS A 848      72.040  41.970  34.050  1.00  0.00           C
ATOM   3099  HA  LYS A 848      72.180  42.880  33.470  1.00  0.00           H
ATOM   3100  CB  LYS A 848      72.560  42.120  35.510  1.00  0.00           C
ATOM   3101  HB1 LYS A 848      73.670  42.220  35.480  1.00  0.00           H
ATOM   3102  HB2 LYS A 848      72.270  41.280  36.180  1.00  0.00           H
ATOM   3103  CG  LYS A 848      72.010  43.400  36.160  1.00  0.00           C
ATOM   3104  HG1 LYS A 848      70.960  43.150  36.430  1.00  0.00           H
ATOM   3105  HG2 LYS A 848      72.120  44.180  35.380  1.00  0.00           H
ATOM   3106  CD  LYS A 848      72.650  43.930  37.470  1.00  0.00           C
ATOM   3107  HD1 LYS A 848      73.740  43.720  37.340  1.00  0.00           H
ATOM   3108  HD2 LYS A 848      72.190  43.410  38.340  1.00  0.00           H
ATOM   3109  CE  LYS A 848      72.570  45.450  37.690  1.00  0.00           C
ATOM   3110  HE1 LYS A 848      72.950  45.960  36.780  1.00  0.00           H
ATOM   3111  HE2 LYS A 848      73.210  45.610  38.590  1.00  0.00           H
ATOM   3112  NZ  LYS A 848      71.210  45.970  37.960  1.00  0.00           N
ATOM   3113  HZ1 LYS A 848      71.180  46.980  38.200  1.00  0.00           H
ATOM   3114  HZ2 LYS A 848      70.720  45.400  38.680  1.00  0.00           H
ATOM   3115  HZ3 LYS A 848      70.600  45.980  37.120  1.00  0.00           H
ATOM   3116  C   LYS A 848      72.860  41.010  33.230  1.00  0.00           C
ATOM   3117  O   LYS A 848      72.370  40.020  32.750  1.00  0.00           O
ATOM   3118  N   ARG A 849      74.200  41.300  33.040  1.00  0.00           N
ATOM   3119  HN  ARG A 849      74.590  42.160  33.380  1.00  0.00           H
ATOM   3120  CA  ARG A 849      75.120  40.510  32.310  1.00  0.00           C
ATOM   3121  HA  ARG A 849      74.600  40.080  31.460  1.00  0.00           H
ATOM   3122  CB  ARG A 849      76.390  41.320  31.860  1.00  0.00           C
ATOM   3123  HB1 ARG A 849      77.170  40.690  31.400  1.00  0.00           H
ATOM   3124  HB2 ARG A 849      76.720  41.790  32.820  1.00  0.00           H
ATOM   3125  CG  ARG A 849      75.970  42.430  30.800  1.00  0.00           C
ATOM   3126  HG1 ARG A 849      76.960  42.760  30.420  1.00  0.00           H
ATOM   3127  HG2 ARG A 849      75.600  43.310  31.360  1.00  0.00           H
ATOM   3128  CD  ARG A 849      75.170  41.950  29.640  1.00  0.00           C
ATOM   3129  HD1 ARG A 849      75.130  42.780  28.890  1.00  0.00           H
ATOM   3130  HD2 ARG A 849      74.080  41.830  29.820  1.00  0.00           H
ATOM   3131  NE  ARG A 849      75.840  40.750  29.060  1.00  0.00           N
ATOM   3132  HE  ARG A 849      76.660  40.420  29.520  1.00  0.00           H
ATOM   3133  CZ  ARG A 849      75.590  40.420  27.810  1.00  0.00           C
ATOM   3134  NH1 ARG A 849      76.540  39.660  27.240  1.00  0.00           N
ATOM   3135 HH11 ARG A 849      77.090  39.140  27.890  1.00  0.00           H
ATOM   3136 HH12 ARG A 849      76.270  39.370  26.320  1.00  0.00           H
ATOM   3137  NH2 ARG A 849      74.550  40.780  27.040  1.00  0.00           N
ATOM   3138 HH21 ARG A 849      73.800  41.230  27.520  1.00  0.00           H
ATOM   3139 HH22 ARG A 849      74.350  40.330  26.170  1.00  0.00           H
ATOM   3140  C   ARG A 849      75.580  39.220  33.040  1.00  0.00           C
ATOM   3141  O   ARG A 849      75.600  38.140  32.430  1.00  0.00           O
ATOM   3142  N   TYR A 850      75.930  39.280  34.350  1.00  0.00           N
ATOM   3143  HN  TYR A 850      76.030  40.150  34.820  1.00  0.00           H
ATOM   3144  CA  TYR A 850      76.250  38.090  35.130  1.00  0.00           C
ATOM   3145  HA  TYR A 850      77.040  37.520  34.670  1.00  0.00           H
ATOM   3146  CB  TYR A 850      76.680  38.540  36.610  1.00  0.00           C
ATOM   3147  HB1 TYR A 850      76.680  37.770  37.410  1.00  0.00           H
ATOM   3148  HB2 TYR A 850      75.910  39.310  36.870  1.00  0.00           H
ATOM   3149  CG  TYR A 850      78.110  39.060  36.680  1.00  0.00           C
ATOM   3150  CD1 TYR A 850      79.130  38.540  35.810  1.00  0.00           C
ATOM   3151  HD1 TYR A 850      79.060  37.640  35.200  1.00  0.00           H
ATOM   3152  CE1 TYR A 850      80.430  39.120  35.910  1.00  0.00           C
ATOM   3153  HE1 TYR A 850      81.150  38.810  35.160  1.00  0.00           H
ATOM   3154  CZ  TYR A 850      80.760  40.040  36.860  1.00  0.00           C
ATOM   3155  OH  TYR A 850      82.120  40.490  36.820  1.00  0.00           O
ATOM   3156  HH  TYR A 850      82.680  39.870  36.330  1.00  0.00           H
ATOM   3157  CD2 TYR A 850      78.430  40.120  37.510  1.00  0.00           C
ATOM   3158  HD2 TYR A 850      77.700  40.490  38.220  1.00  0.00           H
ATOM   3159  CE2 TYR A 850      79.750  40.650  37.590  1.00  0.00           C
ATOM   3160  HE2 TYR A 850      80.180  41.400  38.220  1.00  0.00           H
ATOM   3161  C   TYR A 850      75.070  37.080  35.350  1.00  0.00           C
ATOM   3162  O   TYR A 850      73.890  37.380  35.520  1.00  0.00           O
ATOM   3163  N   PHE A 851      75.540  35.780  35.310  1.00  0.00           N
ATOM   3164  HN  PHE A 851      76.520  35.600  35.250  1.00  0.00           H
ATOM   3165  CA  PHE A 851      74.820  34.530  35.660  1.00  0.00           C
ATOM   3166  HA  PHE A 851      75.700  33.920  35.440  1.00  0.00           H
ATOM   3167  CB  PHE A 851      74.190  34.520  37.120  1.00  0.00           C
ATOM   3168  HB1 PHE A 851      73.630  33.570  37.240  1.00  0.00           H
ATOM   3169  HB2 PHE A 851      73.420  35.320  37.190  1.00  0.00           H
ATOM   3170  CG  PHE A 851      75.190  34.720  38.200  1.00  0.00           C
ATOM   3171  CD1 PHE A 851      74.850  35.130  39.470  1.00  0.00           C
ATOM   3172  HD1 PHE A 851      73.850  35.520  39.640  1.00  0.00           H
ATOM   3173  CE1 PHE A 851      75.730  35.210  40.580  1.00  0.00           C
ATOM   3174  HE1 PHE A 851      75.460  35.520  41.570  1.00  0.00           H
ATOM   3175  CZ  PHE A 851      77.120  34.830  40.280  1.00  0.00           C
ATOM   3176  HZ  PHE A 851      77.760  34.940  41.150  1.00  0.00           H
ATOM   3177  CD2 PHE A 851      76.470  34.230  38.020  1.00  0.00           C
ATOM   3178  HD2 PHE A 851      76.710  33.750  37.080  1.00  0.00           H
ATOM   3179  CE2 PHE A 851      77.450  34.320  39.020  1.00  0.00           C
ATOM   3180  HE2 PHE A 851      78.480  33.980  38.890  1.00  0.00           H
ATOM   3181  C   PHE A 851      73.760  34.130  34.520  1.00  0.00           C
ATOM   3182  O   PHE A 851      73.220  35.050  33.870  1.00  0.00           O
ATOM   3183  N   PRO A 852      73.470  32.830  34.200  1.00  0.00           N
ATOM   3184  CD  PRO A 852      74.380  31.710  34.490  1.00  0.00           C
ATOM   3185  HD1 PRO A 852      74.190  31.450  35.560  1.00  0.00           H
ATOM   3186  HD2 PRO A 852      75.400  32.010  34.190  1.00  0.00           H
ATOM   3187  CA  PRO A 852      72.350  32.380  33.370  1.00  0.00           C
ATOM   3188  HA  PRO A 852      72.590  32.730  32.380  1.00  0.00           H
ATOM   3189  CB  PRO A 852      72.410  30.880  33.400  1.00  0.00           C
ATOM   3190  HB1 PRO A 852      71.910  30.600  32.460  1.00  0.00           H
ATOM   3191  HB2 PRO A 852      71.810  30.360  34.180  1.00  0.00           H
ATOM   3192  CG  PRO A 852      73.870  30.530  33.640  1.00  0.00           C
ATOM   3193  HG1 PRO A 852      73.980  29.520  34.090  1.00  0.00           H
ATOM   3194  HG2 PRO A 852      74.350  30.450  32.630  1.00  0.00           H
ATOM   3195  C   PRO A 852      70.950  33.000  33.600  1.00  0.00           C
ATOM   3196  O   PRO A 852      70.640  33.430  34.740  1.00  0.00           O
ATOM   3197  N   THR A 853      70.050  33.030  32.560  1.00  0.00           N
ATOM   3198  HN  THR A 853      70.330  32.550  31.740  1.00  0.00           H
ATOM   3199  CA  THR A 853      68.830  33.710  32.590  1.00  0.00           C
ATOM   3200  HA  THR A 853      68.850  34.780  32.640  1.00  0.00           H
ATOM   3201  CB  THR A 853      68.180  33.600  31.170  1.00  0.00           C
ATOM   3202  HB  THR A 853      68.910  34.110  30.520  1.00  0.00           H
ATOM   3203  OG1 THR A 853      66.930  34.340  31.030  1.00  0.00           O
ATOM   3204  HG1 THR A 853      67.200  35.240  31.180  1.00  0.00           H
ATOM   3205  CG2 THR A 853      68.040  32.090  30.750  1.00  0.00           C
ATOM   3206 HG21 THR A 853      67.260  31.690  31.420  1.00  0.00           H
ATOM   3207 HG22 THR A 853      68.930  31.430  30.740  1.00  0.00           H
ATOM   3208 HG23 THR A 853      67.570  32.000  29.750  1.00  0.00           H
ATOM   3209  C   THR A 853      67.880  33.200  33.720  1.00  0.00           C
ATOM   3210  O   THR A 853      67.370  34.040  34.470  1.00  0.00           O
ATOM   3211  N   LYS A 854      67.750  31.930  33.980  1.00  0.00           N
ATOM   3212  HN  LYS A 854      68.390  31.240  33.650  1.00  0.00           H
ATOM   3213  CA  LYS A 854      66.900  31.460  35.060  1.00  0.00           C
ATOM   3214  HA  LYS A 854      66.050  32.120  35.170  1.00  0.00           H
ATOM   3215  CB  LYS A 854      66.350  30.050  34.870  1.00  0.00           C
ATOM   3216  HB1 LYS A 854      65.760  29.940  35.800  1.00  0.00           H
ATOM   3217  HB2 LYS A 854      67.230  29.380  34.870  1.00  0.00           H
ATOM   3218  CG  LYS A 854      65.540  29.730  33.670  1.00  0.00           C
ATOM   3219  HG1 LYS A 854      65.520  28.630  33.580  1.00  0.00           H
ATOM   3220  HG2 LYS A 854      66.140  30.080  32.810  1.00  0.00           H
ATOM   3221  CD  LYS A 854      64.110  30.260  33.930  1.00  0.00           C
ATOM   3222  HD1 LYS A 854      64.080  31.350  34.150  1.00  0.00           H
ATOM   3223  HD2 LYS A 854      63.760  29.810  34.870  1.00  0.00           H
ATOM   3224  CE  LYS A 854      63.090  30.010  32.810  1.00  0.00           C
ATOM   3225  HE1 LYS A 854      62.210  30.600  33.160  1.00  0.00           H
ATOM   3226  HE2 LYS A 854      62.710  28.970  32.690  1.00  0.00           H
ATOM   3227  NZ  LYS A 854      63.570  30.610  31.560  1.00  0.00           N
ATOM   3228  HZ1 LYS A 854      64.110  31.480  31.760  1.00  0.00           H
ATOM   3229  HZ2 LYS A 854      62.810  31.010  30.960  1.00  0.00           H
ATOM   3230  HZ3 LYS A 854      64.060  29.900  30.970  1.00  0.00           H
ATOM   3231  C   LYS A 854      67.630  31.460  36.440  1.00  0.00           C
ATOM   3232  O   LYS A 854      66.940  31.510  37.430  1.00  0.00           O
ATOM   3233  N   VAL A 855      68.990  31.560  36.540  1.00  0.00           N
ATOM   3234  HN  VAL A 855      69.450  31.560  35.660  1.00  0.00           H
ATOM   3235  CA  VAL A 855      69.560  32.170  37.760  1.00  0.00           C
ATOM   3236  HA  VAL A 855      69.280  31.600  38.630  1.00  0.00           H
ATOM   3237  CB  VAL A 855      71.090  32.020  37.710  1.00  0.00           C
ATOM   3238  HB  VAL A 855      71.530  32.570  36.850  1.00  0.00           H
ATOM   3239  CG1 VAL A 855      71.760  32.660  38.930  1.00  0.00           C
ATOM   3240 HG11 VAL A 855      71.650  33.750  38.830  1.00  0.00           H
ATOM   3241 HG12 VAL A 855      72.860  32.500  39.010  1.00  0.00           H
ATOM   3242 HG13 VAL A 855      71.360  32.350  39.920  1.00  0.00           H
ATOM   3243  CG2 VAL A 855      71.500  30.490  37.570  1.00  0.00           C
ATOM   3244 HG21 VAL A 855      72.610  30.420  37.590  1.00  0.00           H
ATOM   3245 HG22 VAL A 855      71.170  30.060  36.590  1.00  0.00           H
ATOM   3246 HG23 VAL A 855      71.110  29.920  38.450  1.00  0.00           H
ATOM   3247  C   VAL A 855      69.180  33.610  38.080  1.00  0.00           C
ATOM   3248  O   VAL A 855      68.710  33.920  39.190  1.00  0.00           O
ATOM   3249  N   ARG A 856      69.250  34.450  37.070  1.00  0.00           N
ATOM   3250  HN  ARG A 856      69.620  34.140  36.190  1.00  0.00           H
ATOM   3251  CA  ARG A 856      68.800  35.820  37.190  1.00  0.00           C
ATOM   3252  HA  ARG A 856      69.360  36.220  38.010  1.00  0.00           H
ATOM   3253  CB  ARG A 856      69.110  36.710  35.880  1.00  0.00           C
ATOM   3254  HB1 ARG A 856      68.710  37.730  36.090  1.00  0.00           H
ATOM   3255  HB2 ARG A 856      68.640  36.220  34.990  1.00  0.00           H
ATOM   3256  CG  ARG A 856      70.610  36.850  35.630  1.00  0.00           C
ATOM   3257  HG1 ARG A 856      71.080  35.890  35.320  1.00  0.00           H
ATOM   3258  HG2 ARG A 856      71.120  37.270  36.520  1.00  0.00           H
ATOM   3259  CD  ARG A 856      70.830  37.810  34.470  1.00  0.00           C
ATOM   3260  HD1 ARG A 856      71.900  38.060  34.290  1.00  0.00           H
ATOM   3261  HD2 ARG A 856      70.350  38.810  34.640  1.00  0.00           H
ATOM   3262  NE  ARG A 856      70.110  37.180  33.250  1.00  0.00           N
ATOM   3263  HE  ARG A 856      69.120  37.160  33.180  1.00  0.00           H
ATOM   3264  CZ  ARG A 856      70.740  36.890  32.120  1.00  0.00           C
ATOM   3265  NH1 ARG A 856      72.000  36.750  32.000  1.00  0.00           N
ATOM   3266 HH11 ARG A 856      72.500  36.590  32.850  1.00  0.00           H
ATOM   3267 HH12 ARG A 856      72.180  36.360  31.090  1.00  0.00           H
ATOM   3268  NH2 ARG A 856      70.020  36.720  31.060  1.00  0.00           N
ATOM   3269 HH21 ARG A 856      70.460  36.770  30.170  1.00  0.00           H
ATOM   3270 HH22 ARG A 856      69.070  37.020  31.130  1.00  0.00           H
ATOM   3271  C   ARG A 856      67.290  35.880  37.450  1.00  0.00           C
ATOM   3272  O   ARG A 856      66.850  36.650  38.320  1.00  0.00           O
ATOM   3273  N   SER A 857      66.420  35.130  36.860  1.00  0.00           N
ATOM   3274  HN  SER A 857      66.620  34.560  36.060  1.00  0.00           H
ATOM   3275  CA  SER A 857      65.000  35.100  37.120  1.00  0.00           C
ATOM   3276  HA  SER A 857      64.710  36.100  36.850  1.00  0.00           H
ATOM   3277  CB  SER A 857      64.200  34.180  36.200  1.00  0.00           C
ATOM   3278  HB1 SER A 857      63.130  34.140  36.490  1.00  0.00           H
ATOM   3279  HB2 SER A 857      64.410  33.100  36.240  1.00  0.00           H
ATOM   3280  OG  SER A 857      64.130  34.570  34.820  1.00  0.00           O
ATOM   3281  HG1 SER A 857      63.360  35.150  34.780  1.00  0.00           H
ATOM   3282  C   SER A 857      64.650  34.710  38.510  1.00  0.00           C
ATOM   3283  O   SER A 857      63.740  35.280  39.120  1.00  0.00           O
ATOM   3284  N   THR A 858      65.310  33.630  39.070  1.00  0.00           N
ATOM   3285  HN  THR A 858      65.940  33.100  38.520  1.00  0.00           H
ATOM   3286  CA  THR A 858      65.050  33.110  40.430  1.00  0.00           C
ATOM   3287  HA  THR A 858      64.000  32.860  40.390  1.00  0.00           H
ATOM   3288  CB  THR A 858      65.800  31.810  40.830  1.00  0.00           C
ATOM   3289  HB  THR A 858      66.900  31.940  40.840  1.00  0.00           H
ATOM   3290  OG1 THR A 858      65.450  30.790  39.890  1.00  0.00           O
ATOM   3291  HG1 THR A 858      65.690  31.140  39.030  1.00  0.00           H
ATOM   3292  CG2 THR A 858      65.320  31.390  42.170  1.00  0.00           C
ATOM   3293 HG21 THR A 858      65.510  30.330  42.430  1.00  0.00           H
ATOM   3294 HG22 THR A 858      64.220  31.520  42.280  1.00  0.00           H
ATOM   3295 HG23 THR A 858      65.920  32.030  42.860  1.00  0.00           H
ATOM   3296  C   THR A 858      65.400  34.240  41.430  1.00  0.00           C
ATOM   3297  O   THR A 858      64.570  34.620  42.260  1.00  0.00           O
ATOM   3298  N   ILE A 859      66.620  34.840  41.360  1.00  0.00           N
ATOM   3299  HN  ILE A 859      67.220  34.490  40.660  1.00  0.00           H
ATOM   3300  CA  ILE A 859      67.150  35.890  42.240  1.00  0.00           C
ATOM   3301  HA  ILE A 859      66.920  35.570  43.240  1.00  0.00           H
ATOM   3302  CB  ILE A 859      68.670  36.080  41.970  1.00  0.00           C
ATOM   3303  HB  ILE A 859      68.760  36.250  40.880  1.00  0.00           H
ATOM   3304  CG2 ILE A 859      69.350  37.380  42.580  1.00  0.00           C
ATOM   3305 HG21 ILE A 859      70.320  37.650  42.120  1.00  0.00           H
ATOM   3306 HG22 ILE A 859      69.530  37.230  43.660  1.00  0.00           H
ATOM   3307 HG23 ILE A 859      68.810  38.340  42.420  1.00  0.00           H
ATOM   3308  CG1 ILE A 859      69.620  34.850  42.280  1.00  0.00           C
ATOM   3309 HG11 ILE A 859      69.140  33.890  41.970  1.00  0.00           H
ATOM   3310 HG12 ILE A 859      69.850  34.810  43.360  1.00  0.00           H
ATOM   3311  CD  ILE A 859      70.980  34.950  41.640  1.00  0.00           C
ATOM   3312  HD1 ILE A 859      70.910  35.150  40.550  1.00  0.00           H
ATOM   3313  HD2 ILE A 859      71.620  34.070  41.840  1.00  0.00           H
ATOM   3314  HD3 ILE A 859      71.560  35.730  42.200  1.00  0.00           H
ATOM   3315  C   ILE A 859      66.300  37.210  42.160  1.00  0.00           C
ATOM   3316  O   ILE A 859      66.030  37.980  43.080  1.00  0.00           O
ATOM   3317  N   SER A 860      65.890  37.480  40.880  1.00  0.00           N
ATOM   3318  HN  SER A 860      66.100  36.840  40.140  1.00  0.00           H
ATOM   3319  CA  SER A 860      64.860  38.430  40.580  1.00  0.00           C
ATOM   3320  HA  SER A 860      64.970  39.370  41.120  1.00  0.00           H
ATOM   3321  CB  SER A 860      64.990  38.900  39.090  1.00  0.00           C
ATOM   3322  HB1 SER A 860      64.900  38.000  38.440  1.00  0.00           H
ATOM   3323  HB2 SER A 860      66.030  39.300  39.030  1.00  0.00           H
ATOM   3324  OG  SER A 860      64.030  39.860  38.770  1.00  0.00           O
ATOM   3325  HG1 SER A 860      64.200  40.650  39.290  1.00  0.00           H
ATOM   3326  C   SER A 860      63.400  38.270  41.050  1.00  0.00           C
ATOM   3327  O   SER A 860      62.840  39.200  41.700  1.00  0.00           O
ATOM   3328  N   ASP A 861      62.790  37.110  40.800  1.00  0.00           N
ATOM   3329  HN  ASP A 861      63.140  36.450  40.150  1.00  0.00           H
ATOM   3330  CA  ASP A 861      61.440  36.940  41.280  1.00  0.00           C
ATOM   3331  HA  ASP A 861      60.810  37.760  40.950  1.00  0.00           H
ATOM   3332  CB  ASP A 861      60.810  35.720  40.490  1.00  0.00           C
ATOM   3333  HB1 ASP A 861      59.980  35.310  41.110  1.00  0.00           H
ATOM   3334  HB2 ASP A 861      61.620  34.970  40.470  1.00  0.00           H
ATOM   3335  CG  ASP A 861      60.340  36.080  39.080  1.00  0.00           C
ATOM   3336  OD1 ASP A 861      60.320  37.270  38.630  1.00  0.00           O
ATOM   3337  OD2 ASP A 861      59.880  35.190  38.290  1.00  0.00           O
ATOM   3338  C   ASP A 861      61.250  36.820  42.900  1.00  0.00           C
ATOM   3339  O   ASP A 861      60.260  37.290  43.490  1.00  0.00           O
ATOM   3340  N   PHE A 862      62.290  36.230  43.490  1.00  0.00           N
ATOM   3341  HN  PHE A 862      62.930  35.810  42.850  1.00  0.00           H
ATOM   3342  CA  PHE A 862      62.340  35.840  44.930  1.00  0.00           C
ATOM   3343  HA  PHE A 862      61.370  35.850  45.400  1.00  0.00           H
ATOM   3344  CB  PHE A 862      62.870  34.420  45.080  1.00  0.00           C
ATOM   3345  HB1 PHE A 862      63.120  34.160  46.140  1.00  0.00           H
ATOM   3346  HB2 PHE A 862      63.910  34.410  44.700  1.00  0.00           H
ATOM   3347  CG  PHE A 862      61.840  33.410  44.600  1.00  0.00           C
ATOM   3348  CD1 PHE A 862      61.830  33.050  43.270  1.00  0.00           C
ATOM   3349  HD1 PHE A 862      62.600  33.460  42.630  1.00  0.00           H
ATOM   3350  CE1 PHE A 862      60.990  32.080  42.820  1.00  0.00           C
ATOM   3351  HE1 PHE A 862      61.080  31.630  41.830  1.00  0.00           H
ATOM   3352  CZ  PHE A 862      60.050  31.510  43.640  1.00  0.00           C
ATOM   3353  HZ  PHE A 862      59.330  30.780  43.310  1.00  0.00           H
ATOM   3354  CD2 PHE A 862      60.850  32.940  45.440  1.00  0.00           C
ATOM   3355  HD2 PHE A 862      60.690  33.370  46.420  1.00  0.00           H
ATOM   3356  CE2 PHE A 862      60.000  31.960  44.980  1.00  0.00           C
ATOM   3357  HE2 PHE A 862      59.260  31.570  45.670  1.00  0.00           H
ATOM   3358  C   PHE A 862      63.250  36.800  45.670  1.00  0.00           C
ATOM   3359  O   PHE A 862      63.620  36.600  46.850  1.00  0.00           O
ATOM   3360  N   ALA A 863      63.390  38.010  45.110  1.00  0.00           N
ATOM   3361  HN  ALA A 863      63.010  38.210  44.210  1.00  0.00           H
ATOM   3362  CA  ALA A 863      64.090  39.130  45.620  1.00  0.00           C
ATOM   3363  HA  ALA A 863      65.150  38.920  45.720  1.00  0.00           H
ATOM   3364  CB  ALA A 863      63.910  40.390  44.690  1.00  0.00           C
ATOM   3365  HB1 ALA A 863      64.370  40.120  43.720  1.00  0.00           H
ATOM   3366  HB2 ALA A 863      64.460  41.270  45.090  1.00  0.00           H
ATOM   3367  HB3 ALA A 863      62.810  40.480  44.570  1.00  0.00           H
ATOM   3368  C   ALA A 863      63.690  39.590  46.980  1.00  0.00           C
ATOM   3369  O   ALA A 863      64.540  39.740  47.820  1.00  0.00           O
ATOM   3370  N   VAL A 864      62.390  39.700  47.250  1.00  0.00           N
ATOM   3371  HN  VAL A 864      61.640  39.680  46.590  1.00  0.00           H
ATOM   3372  CA  VAL A 864      61.880  39.960  48.590  1.00  0.00           C
ATOM   3373  HA  VAL A 864      62.480  40.780  48.970  1.00  0.00           H
ATOM   3374  CB  VAL A 864      60.400  40.360  48.440  1.00  0.00           C
ATOM   3375  HB  VAL A 864      59.970  39.550  47.810  1.00  0.00           H
ATOM   3376  CG1 VAL A 864      59.600  40.350  49.750  1.00  0.00           C
ATOM   3377 HG11 VAL A 864      59.960  41.000  50.570  1.00  0.00           H
ATOM   3378 HG12 VAL A 864      59.580  39.290  50.080  1.00  0.00           H
ATOM   3379 HG13 VAL A 864      58.590  40.660  49.440  1.00  0.00           H
ATOM   3380  CG2 VAL A 864      60.390  41.710  47.710  1.00  0.00           C
ATOM   3381 HG21 VAL A 864      61.130  42.450  48.090  1.00  0.00           H
ATOM   3382 HG22 VAL A 864      59.430  42.260  47.720  1.00  0.00           H
ATOM   3383 HG23 VAL A 864      60.570  41.380  46.660  1.00  0.00           H
ATOM   3384  C   VAL A 864      62.170  38.770  49.530  1.00  0.00           C
ATOM   3385  O   VAL A 864      62.390  39.000  50.670  1.00  0.00           O
ATOM   3386  N   PHE A 865      62.140  37.550  48.990  1.00  0.00           N
ATOM   3387  HN  PHE A 865      61.940  37.470  48.020  1.00  0.00           H
ATOM   3388  CA  PHE A 865      62.310  36.330  49.770  1.00  0.00           C
ATOM   3389  HA  PHE A 865      61.500  36.450  50.480  1.00  0.00           H
ATOM   3390  CB  PHE A 865      61.970  35.000  48.970  1.00  0.00           C
ATOM   3391  HB1 PHE A 865      62.540  34.900  48.020  1.00  0.00           H
ATOM   3392  HB2 PHE A 865      60.890  34.970  48.640  1.00  0.00           H
ATOM   3393  CG  PHE A 865      62.120  33.880  49.930  1.00  0.00           C
ATOM   3394  CD1 PHE A 865      61.170  33.720  51.020  1.00  0.00           C
ATOM   3395  HD1 PHE A 865      60.390  34.450  51.150  1.00  0.00           H
ATOM   3396  CE1 PHE A 865      61.310  32.570  51.860  1.00  0.00           C
ATOM   3397  HE1 PHE A 865      60.590  32.460  52.670  1.00  0.00           H
ATOM   3398  CZ  PHE A 865      62.310  31.580  51.560  1.00  0.00           C
ATOM   3399  HZ  PHE A 865      62.440  30.700  52.160  1.00  0.00           H
ATOM   3400  CD2 PHE A 865      63.100  32.890  49.700  1.00  0.00           C
ATOM   3401  HD2 PHE A 865      63.890  33.060  48.980  1.00  0.00           H
ATOM   3402  CE2 PHE A 865      63.170  31.790  50.560  1.00  0.00           C
ATOM   3403  HE2 PHE A 865      63.980  31.090  50.390  1.00  0.00           H
ATOM   3404  C   PHE A 865      63.730  36.270  50.350  1.00  0.00           C
ATOM   3405  O   PHE A 865      64.010  36.030  51.480  1.00  0.00           O
ATOM   3406  N   LEU A 866      64.690  36.460  49.440  1.00  0.00           N
ATOM   3407  HN  LEU A 866      64.410  36.600  48.500  1.00  0.00           H
ATOM   3408  CA  LEU A 866      66.090  36.490  49.700  1.00  0.00           C
ATOM   3409  HA  LEU A 866      66.280  35.590  50.270  1.00  0.00           H
ATOM   3410  CB  LEU A 866      67.030  36.520  48.450  1.00  0.00           C
ATOM   3411  HB1 LEU A 866      68.010  36.910  48.790  1.00  0.00           H
ATOM   3412  HB2 LEU A 866      66.540  37.280  47.800  1.00  0.00           H
ATOM   3413  CG  LEU A 866      67.220  35.240  47.680  1.00  0.00           C
ATOM   3414  HG  LEU A 866      66.320  34.590  47.710  1.00  0.00           H
ATOM   3415  CD1 LEU A 866      67.660  35.530  46.200  1.00  0.00           C
ATOM   3416 HD11 LEU A 866      68.120  34.630  45.740  1.00  0.00           H
ATOM   3417 HD12 LEU A 866      68.460  36.300  46.200  1.00  0.00           H
ATOM   3418 HD13 LEU A 866      66.860  36.090  45.660  1.00  0.00           H
ATOM   3419  CD2 LEU A 866      68.210  34.390  48.440  1.00  0.00           C
ATOM   3420 HD21 LEU A 866      67.860  34.300  49.490  1.00  0.00           H
ATOM   3421 HD22 LEU A 866      69.160  34.970  48.470  1.00  0.00           H
ATOM   3422 HD23 LEU A 866      68.370  33.310  48.260  1.00  0.00           H
ATOM   3423  C   LEU A 866      66.470  37.590  50.690  1.00  0.00           C
ATOM   3424  O   LEU A 866      67.390  37.370  51.520  1.00  0.00           O
ATOM   3425  N   THR A 867      65.820  38.760  50.640  1.00  0.00           N
ATOM   3426  HN  THR A 867      65.230  38.910  49.850  1.00  0.00           H
ATOM   3427  CA  THR A 867      66.130  39.900  51.440  1.00  0.00           C
ATOM   3428  HA  THR A 867      67.170  40.190  51.500  1.00  0.00           H
ATOM   3429  CB  THR A 867      65.360  41.110  51.040  1.00  0.00           C
ATOM   3430  HB  THR A 867      64.290  40.850  51.050  1.00  0.00           H
ATOM   3431  OG1 THR A 867      65.630  41.460  49.750  1.00  0.00           O
ATOM   3432  HG1 THR A 867      65.440  40.700  49.220  1.00  0.00           H
ATOM   3433  CG2 THR A 867      65.580  42.350  51.950  1.00  0.00           C
ATOM   3434 HG21 THR A 867      65.530  42.120  53.040  1.00  0.00           H
ATOM   3435 HG22 THR A 867      64.750  43.060  51.740  1.00  0.00           H
ATOM   3436 HG23 THR A 867      66.560  42.820  51.770  1.00  0.00           H
ATOM   3437  C   THR A 867      65.860  39.670  52.830  1.00  0.00           C
ATOM   3438  O   THR A 867      66.760  39.810  53.700  1.00  0.00           O
ATOM   3439  N   ILE A 868      64.690  39.060  53.120  1.00  0.00           N
ATOM   3440  HN  ILE A 868      64.050  39.040  52.350  1.00  0.00           H
ATOM   3441  CA  ILE A 868      64.270  38.450  54.380  1.00  0.00           C
ATOM   3442  HA  ILE A 868      64.440  39.240  55.120  1.00  0.00           H
ATOM   3443  CB  ILE A 868      62.730  38.100  54.370  1.00  0.00           C
ATOM   3444  HB  ILE A 868      62.630  37.290  53.610  1.00  0.00           H
ATOM   3445  CG2 ILE A 868      62.240  37.620  55.730  1.00  0.00           C
ATOM   3446 HG21 ILE A 868      62.610  38.200  56.620  1.00  0.00           H
ATOM   3447 HG22 ILE A 868      62.530  36.550  55.810  1.00  0.00           H
ATOM   3448 HG23 ILE A 868      61.130  37.540  55.740  1.00  0.00           H
ATOM   3449  CG1 ILE A 868      62.000  39.350  53.870  1.00  0.00           C
ATOM   3450 HG11 ILE A 868      62.220  39.680  52.830  1.00  0.00           H
ATOM   3451 HG12 ILE A 868      62.200  40.170  54.590  1.00  0.00           H
ATOM   3452  CD  ILE A 868      60.520  39.060  53.870  1.00  0.00           C
ATOM   3453  HD1 ILE A 868      60.060  39.150  54.880  1.00  0.00           H
ATOM   3454  HD2 ILE A 868      60.310  38.080  53.400  1.00  0.00           H
ATOM   3455  HD3 ILE A 868      60.040  39.880  53.280  1.00  0.00           H
ATOM   3456  C   ILE A 868      65.200  37.320  54.790  1.00  0.00           C
ATOM   3457  O   ILE A 868      65.740  37.320  55.910  1.00  0.00           O
ATOM   3458  N   VAL A 869      65.540  36.390  53.900  1.00  0.00           N
ATOM   3459  HN  VAL A 869      65.100  36.260  53.020  1.00  0.00           H
ATOM   3460  CA  VAL A 869      66.440  35.350  54.300  1.00  0.00           C
ATOM   3461  HA  VAL A 869      66.040  34.830  55.160  1.00  0.00           H
ATOM   3462  CB  VAL A 869      66.610  34.320  53.170  1.00  0.00           C
ATOM   3463  HB  VAL A 869      66.810  34.750  52.150  1.00  0.00           H
ATOM   3464  CG1 VAL A 869      67.760  33.390  53.560  1.00  0.00           C
ATOM   3465 HG11 VAL A 869      67.670  33.000  54.600  1.00  0.00           H
ATOM   3466 HG12 VAL A 869      68.780  33.770  53.340  1.00  0.00           H
ATOM   3467 HG13 VAL A 869      67.620  32.510  52.900  1.00  0.00           H
ATOM   3468  CG2 VAL A 869      65.350  33.500  52.960  1.00  0.00           C
ATOM   3469 HG21 VAL A 869      64.390  34.030  53.130  1.00  0.00           H
ATOM   3470 HG22 VAL A 869      65.370  32.650  53.690  1.00  0.00           H
ATOM   3471 HG23 VAL A 869      65.480  33.100  51.930  1.00  0.00           H
ATOM   3472  C   VAL A 869      67.850  35.890  54.750  1.00  0.00           C
ATOM   3473  O   VAL A 869      68.360  35.460  55.780  1.00  0.00           O
ATOM   3474  N   ILE A 870      68.430  36.940  54.060  1.00  0.00           N
ATOM   3475  HN  ILE A 870      67.970  37.210  53.210  1.00  0.00           H
ATOM   3476  CA  ILE A 870      69.700  37.600  54.420  1.00  0.00           C
ATOM   3477  HA  ILE A 870      70.400  36.790  54.590  1.00  0.00           H
ATOM   3478  CB  ILE A 870      70.140  38.570  53.230  1.00  0.00           C
ATOM   3479  HB  ILE A 870      69.210  39.120  52.940  1.00  0.00           H
ATOM   3480  CG2 ILE A 870      71.100  39.700  53.720  1.00  0.00           C
ATOM   3481 HG21 ILE A 870      71.950  39.380  54.360  1.00  0.00           H
ATOM   3482 HG22 ILE A 870      70.600  40.480  54.340  1.00  0.00           H
ATOM   3483 HG23 ILE A 870      71.350  40.320  52.840  1.00  0.00           H
ATOM   3484  CG1 ILE A 870      70.780  37.770  52.030  1.00  0.00           C
ATOM   3485 HG11 ILE A 870      70.180  36.860  51.840  1.00  0.00           H
ATOM   3486 HG12 ILE A 870      71.810  37.540  52.390  1.00  0.00           H
ATOM   3487  CD  ILE A 870      70.840  38.640  50.800  1.00  0.00           C
ATOM   3488  HD1 ILE A 870      69.800  38.880  50.450  1.00  0.00           H
ATOM   3489  HD2 ILE A 870      71.340  38.120  49.950  1.00  0.00           H
ATOM   3490  HD3 ILE A 870      71.330  39.630  50.930  1.00  0.00           H
ATOM   3491  C   ILE A 870      69.620  38.410  55.740  1.00  0.00           C
ATOM   3492  O   ILE A 870      70.520  38.350  56.600  1.00  0.00           O
ATOM   3493  N   MET A 871      68.540  39.200  55.980  1.00  0.00           N
ATOM   3494  HN  MET A 871      67.830  39.400  55.300  1.00  0.00           H
ATOM   3495  CA  MET A 871      68.430  40.000  57.150  1.00  0.00           C
ATOM   3496  HA  MET A 871      69.320  40.550  57.430  1.00  0.00           H
ATOM   3497  CB  MET A 871      67.400  41.190  56.980  1.00  0.00           C
ATOM   3498  HB1 MET A 871      67.170  41.550  58.010  1.00  0.00           H
ATOM   3499  HB2 MET A 871      66.420  40.890  56.570  1.00  0.00           H
ATOM   3500  CG  MET A 871      67.940  42.260  56.070  1.00  0.00           C
ATOM   3501  HG1 MET A 871      67.270  43.150  56.040  1.00  0.00           H
ATOM   3502  HG2 MET A 871      67.920  41.730  55.080  1.00  0.00           H
ATOM   3503  SD  MET A 871      69.600  42.920  56.440  1.00  0.00           S
ATOM   3504  CE  MET A 871      69.420  44.180  55.210  1.00  0.00           C
ATOM   3505  HE1 MET A 871      68.760  45.000  55.600  1.00  0.00           H
ATOM   3506  HE2 MET A 871      68.930  43.760  54.310  1.00  0.00           H
ATOM   3507  HE3 MET A 871      70.350  44.740  55.030  1.00  0.00           H
ATOM   3508  C   MET A 871      68.140  39.210  58.440  1.00  0.00           C
ATOM   3509  O   MET A 871      68.520  39.560  59.570  1.00  0.00           O
ATOM   3510  N   VAL A 872      67.360  38.150  58.280  1.00  0.00           N
ATOM   3511  HN  VAL A 872      67.070  37.820  57.380  1.00  0.00           H
ATOM   3512  CA  VAL A 872      67.030  37.260  59.370  1.00  0.00           C
ATOM   3513  HA  VAL A 872      67.020  37.860  60.270  1.00  0.00           H
ATOM   3514  CB  VAL A 872      65.720  36.520  59.160  1.00  0.00           C
ATOM   3515  HB  VAL A 872      65.810  35.960  58.200  1.00  0.00           H
ATOM   3516  CG1 VAL A 872      65.360  35.590  60.400  1.00  0.00           C
ATOM   3517 HG11 VAL A 872      64.420  35.070  60.180  1.00  0.00           H
ATOM   3518 HG12 VAL A 872      65.180  36.210  61.320  1.00  0.00           H
ATOM   3519 HG13 VAL A 872      66.120  34.810  60.620  1.00  0.00           H
ATOM   3520  CG2 VAL A 872      64.620  37.550  59.010  1.00  0.00           C
ATOM   3521 HG21 VAL A 872      63.620  37.090  58.960  1.00  0.00           H
ATOM   3522 HG22 VAL A 872      64.780  38.110  58.070  1.00  0.00           H
ATOM   3523 HG23 VAL A 872      64.550  38.210  59.890  1.00  0.00           H
ATOM   3524  C   VAL A 872      68.160  36.420  59.770  1.00  0.00           C
ATOM   3525  O   VAL A 872      68.440  36.230  60.920  1.00  0.00           O
ATOM   3526  N   THR A 873      68.980  36.030  58.750  1.00  0.00           N
ATOM   3527  HN  THR A 873      68.700  36.330  57.850  1.00  0.00           H
ATOM   3528  CA  THR A 873      70.200  35.340  58.900  1.00  0.00           C
ATOM   3529  HA  THR A 873      69.910  34.580  59.610  1.00  0.00           H
ATOM   3530  CB  THR A 873      70.820  34.680  57.710  1.00  0.00           C
ATOM   3531  HB  THR A 873      71.090  35.400  56.900  1.00  0.00           H
ATOM   3532  OG1 THR A 873      69.940  33.790  57.050  1.00  0.00           O
ATOM   3533  HG1 THR A 873      69.250  34.420  56.830  1.00  0.00           H
ATOM   3534  CG2 THR A 873      72.040  33.790  58.040  1.00  0.00           C
ATOM   3535 HG21 THR A 873      71.800  33.110  58.900  1.00  0.00           H
ATOM   3536 HG22 THR A 873      72.880  34.440  58.350  1.00  0.00           H
ATOM   3537 HG23 THR A 873      72.530  33.440  57.110  1.00  0.00           H
ATOM   3538  C   THR A 873      71.300  36.080  59.670  1.00  0.00           C
ATOM   3539  O   THR A 873      71.990  35.540  60.590  1.00  0.00           O
ATOM   3540  N   ILE A 874      71.420  37.400  59.370  1.00  0.00           N
ATOM   3541  HN  ILE A 874      70.860  37.710  58.600  1.00  0.00           H
ATOM   3542  CA  ILE A 874      72.310  38.310  60.090  1.00  0.00           C
ATOM   3543  HA  ILE A 874      73.270  37.860  60.250  1.00  0.00           H
ATOM   3544  CB  ILE A 874      72.440  39.700  59.430  1.00  0.00           C
ATOM   3545  HB  ILE A 874      71.420  40.030  59.110  1.00  0.00           H
ATOM   3546  CG2 ILE A 874      73.090  40.820  60.290  1.00  0.00           C
ATOM   3547 HG21 ILE A 874      73.050  41.840  59.860  1.00  0.00           H
ATOM   3548 HG22 ILE A 874      74.110  40.500  60.580  1.00  0.00           H
ATOM   3549 HG23 ILE A 874      72.420  40.970  61.160  1.00  0.00           H
ATOM   3550  CG1 ILE A 874      73.150  39.490  58.020  1.00  0.00           C
ATOM   3551 HG11 ILE A 874      72.970  38.460  57.630  1.00  0.00           H
ATOM   3552 HG12 ILE A 874      74.250  39.400  58.210  1.00  0.00           H
ATOM   3553  CD  ILE A 874      72.950  40.660  57.020  1.00  0.00           C
ATOM   3554  HD1 ILE A 874      72.180  40.410  56.250  1.00  0.00           H
ATOM   3555  HD2 ILE A 874      73.850  40.960  56.450  1.00  0.00           H
ATOM   3556  HD3 ILE A 874      72.670  41.580  57.560  1.00  0.00           H
ATOM   3557  C   ILE A 874      71.840  38.410  61.510  1.00  0.00           C
ATOM   3558  O   ILE A 874      72.650  38.460  62.430  1.00  0.00           O
ATOM   3559  N   ASP A 875      70.510  38.500  61.700  1.00  0.00           N
ATOM   3560  HN  ASP A 875      69.900  38.490  60.910  1.00  0.00           H
ATOM   3561  CA  ASP A 875      69.950  38.570  63.020  1.00  0.00           C
ATOM   3562  HA  ASP A 875      70.360  39.470  63.450  1.00  0.00           H
ATOM   3563  CB  ASP A 875      68.400  38.850  62.940  1.00  0.00           C
ATOM   3564  HB1 ASP A 875      67.890  37.950  62.570  1.00  0.00           H
ATOM   3565  HB2 ASP A 875      68.340  39.640  62.160  1.00  0.00           H
ATOM   3566  CG  ASP A 875      67.730  39.330  64.230  1.00  0.00           C
ATOM   3567  OD1 ASP A 875      68.450  39.690  65.200  1.00  0.00           O
ATOM   3568  OD2 ASP A 875      66.460  39.350  64.230  1.00  0.00           O
ATOM   3569  C   ASP A 875      70.270  37.350  63.940  1.00  0.00           C
ATOM   3570  O   ASP A 875      70.500  37.570  65.130  1.00  0.00           O
ATOM   3571  N   TYR A 876      70.030  36.140  63.330  1.00  0.00           N
ATOM   3572  HN  TYR A 876      69.670  36.130  62.410  1.00  0.00           H
ATOM   3573  CA  TYR A 876      70.240  34.820  63.860  1.00  0.00           C
ATOM   3574  HA  TYR A 876      69.700  34.790  64.790  1.00  0.00           H
ATOM   3575  CB  TYR A 876      69.610  33.810  62.810  1.00  0.00           C
ATOM   3576  HB1 TYR A 876      69.900  33.990  61.750  1.00  0.00           H
ATOM   3577  HB2 TYR A 876      68.530  33.980  63.030  1.00  0.00           H
ATOM   3578  CG  TYR A 876      69.960  32.490  63.180  1.00  0.00           C
ATOM   3579  CD1 TYR A 876      70.760  31.730  62.240  1.00  0.00           C
ATOM   3580  HD1 TYR A 876      71.230  32.140  61.360  1.00  0.00           H
ATOM   3581  CE1 TYR A 876      70.890  30.360  62.540  1.00  0.00           C
ATOM   3582  HE1 TYR A 876      71.390  29.680  61.850  1.00  0.00           H
ATOM   3583  CZ  TYR A 876      70.320  29.760  63.650  1.00  0.00           C
ATOM   3584  OH  TYR A 876      70.520  28.310  63.830  1.00  0.00           O
ATOM   3585  HH  TYR A 876      70.140  28.090  64.680  1.00  0.00           H
ATOM   3586  CD2 TYR A 876      69.360  31.910  64.320  1.00  0.00           C
ATOM   3587  HD2 TYR A 876      68.810  32.540  65.010  1.00  0.00           H
ATOM   3588  CE2 TYR A 876      69.580  30.510  64.540  1.00  0.00           C
ATOM   3589  HE2 TYR A 876      69.220  30.040  65.440  1.00  0.00           H
ATOM   3590  C   TYR A 876      71.800  34.720  64.140  1.00  0.00           C
ATOM   3591  O   TYR A 876      72.260  34.340  65.170  1.00  0.00           O
ATOM   3592  N   LEU A 877      72.650  35.130  63.140  1.00  0.00           N
ATOM   3593  HN  LEU A 877      72.310  35.530  62.300  1.00  0.00           H
ATOM   3594  CA  LEU A 877      74.110  34.990  63.260  1.00  0.00           C
ATOM   3595  HA  LEU A 877      74.360  33.950  63.280  1.00  0.00           H
ATOM   3596  CB  LEU A 877      74.670  35.510  61.940  1.00  0.00           C
ATOM   3597  HB1 LEU A 877      74.180  36.500  61.830  1.00  0.00           H
ATOM   3598  HB2 LEU A 877      74.210  34.840  61.180  1.00  0.00           H
ATOM   3599  CG  LEU A 877      76.170  35.520  61.860  1.00  0.00           C
ATOM   3600  HG  LEU A 877      76.620  36.330  62.470  1.00  0.00           H
ATOM   3601  CD1 LEU A 877      76.920  34.180  62.030  1.00  0.00           C
ATOM   3602 HD11 LEU A 877      76.700  33.820  63.050  1.00  0.00           H
ATOM   3603 HD12 LEU A 877      78.030  34.250  61.890  1.00  0.00           H
ATOM   3604 HD13 LEU A 877      76.470  33.500  61.280  1.00  0.00           H
ATOM   3605  CD2 LEU A 877      76.540  36.020  60.430  1.00  0.00           C
ATOM   3606 HD21 LEU A 877      77.600  36.360  60.470  1.00  0.00           H
ATOM   3607 HD22 LEU A 877      75.840  36.860  60.190  1.00  0.00           H
ATOM   3608 HD23 LEU A 877      76.400  35.260  59.640  1.00  0.00           H
ATOM   3609  C   LEU A 877      74.700  35.740  64.430  1.00  0.00           C
ATOM   3610  O   LEU A 877      75.460  35.150  65.210  1.00  0.00           O
ATOM   3611  N   VAL A 878      74.270  36.960  64.680  1.00  0.00           N
ATOM   3612  HN  VAL A 878      73.520  37.350  64.140  1.00  0.00           H
ATOM   3613  CA  VAL A 878      74.990  37.830  65.620  1.00  0.00           C
ATOM   3614  HA  VAL A 878      75.310  37.220  66.450  1.00  0.00           H
ATOM   3615  CB  VAL A 878      76.230  38.370  64.960  1.00  0.00           C
ATOM   3616  HB  VAL A 878      76.650  37.520  64.370  1.00  0.00           H
ATOM   3617  CG1 VAL A 878      75.890  39.560  64.060  1.00  0.00           C
ATOM   3618 HG11 VAL A 878      76.880  39.930  63.730  1.00  0.00           H
ATOM   3619 HG12 VAL A 878      75.330  40.350  64.600  1.00  0.00           H
ATOM   3620 HG13 VAL A 878      75.310  39.290  63.140  1.00  0.00           H
ATOM   3621  CG2 VAL A 878      77.220  38.810  66.040  1.00  0.00           C
ATOM   3622 HG21 VAL A 878      76.750  39.680  66.550  1.00  0.00           H
ATOM   3623 HG22 VAL A 878      78.190  38.960  65.510  1.00  0.00           H
ATOM   3624 HG23 VAL A 878      77.320  38.110  66.900  1.00  0.00           H
ATOM   3625  C   VAL A 878      74.080  38.850  66.220  1.00  0.00           C
ATOM   3626  O   VAL A 878      74.390  39.390  67.260  1.00  0.00           O
ATOM   3627  N   GLY A 879      72.880  39.140  65.740  1.00  0.00           N
ATOM   3628  HN  GLY A 879      72.460  38.760  64.920  1.00  0.00           H
ATOM   3629  CA  GLY A 879      72.000  40.140  66.400  1.00  0.00           C
ATOM   3630  HA1 GLY A 879      72.330  40.300  67.410  1.00  0.00           H
ATOM   3631  HA2 GLY A 879      71.010  39.730  66.330  1.00  0.00           H
ATOM   3632  C   GLY A 879      72.050  41.550  65.750  1.00  0.00           C
ATOM   3633  O   GLY A 879      73.120  42.080  65.650  1.00  0.00           O
ATOM   3634  N   VAL A 880      70.970  42.040  65.220  1.00  0.00           N
ATOM   3635  HN  VAL A 880      70.130  41.520  65.050  1.00  0.00           H
ATOM   3636  CA  VAL A 880      70.800  43.500  64.880  1.00  0.00           C
ATOM   3637  HA  VAL A 880      71.690  44.080  65.110  1.00  0.00           H
ATOM   3638  CB  VAL A 880      70.640  43.750  63.330  1.00  0.00           C
ATOM   3639  HB  VAL A 880      71.610  43.430  62.890  1.00  0.00           H
ATOM   3640  CG1 VAL A 880      69.540  42.900  62.650  1.00  0.00           C
ATOM   3641 HG11 VAL A 880      69.610  43.210  61.590  1.00  0.00           H
ATOM   3642 HG12 VAL A 880      68.560  43.160  63.090  1.00  0.00           H
ATOM   3643 HG13 VAL A 880      69.680  41.830  62.890  1.00  0.00           H
ATOM   3644  CG2 VAL A 880      70.400  45.230  63.090  1.00  0.00           C
ATOM   3645 HG21 VAL A 880      69.850  45.330  62.130  1.00  0.00           H
ATOM   3646 HG22 VAL A 880      71.360  45.800  63.110  1.00  0.00           H
ATOM   3647 HG23 VAL A 880      69.760  45.610  63.930  1.00  0.00           H
ATOM   3648  C   VAL A 880      69.660  44.100  65.750  1.00  0.00           C
ATOM   3649  O   VAL A 880      68.530  43.600  65.640  1.00  0.00           O
ATOM   3650  N   PRO A 881      69.800  45.040  66.740  1.00  0.00           N
ATOM   3651  CD  PRO A 881      71.130  45.490  67.250  1.00  0.00           C
ATOM   3652  HD1 PRO A 881      71.510  46.340  66.660  1.00  0.00           H
ATOM   3653  HD2 PRO A 881      71.800  44.610  67.090  1.00  0.00           H
ATOM   3654  CA  PRO A 881      68.780  45.660  67.550  1.00  0.00           C
ATOM   3655  HA  PRO A 881      68.360  44.900  68.190  1.00  0.00           H
ATOM   3656  CB  PRO A 881      69.470  46.680  68.400  1.00  0.00           C
ATOM   3657  HB1 PRO A 881      68.800  46.920  69.250  1.00  0.00           H
ATOM   3658  HB2 PRO A 881      69.670  47.630  67.850  1.00  0.00           H
ATOM   3659  CG  PRO A 881      70.850  46.060  68.690  1.00  0.00           C
ATOM   3660  HG1 PRO A 881      71.550  46.850  69.060  1.00  0.00           H
ATOM   3661  HG2 PRO A 881      70.910  45.300  69.510  1.00  0.00           H
ATOM   3662  C   PRO A 881      67.620  46.130  66.710  1.00  0.00           C
ATOM   3663  O   PRO A 881      67.860  46.790  65.690  1.00  0.00           O
ATOM   3664  N   SER A 882      66.420  45.840  67.210  1.00  0.00           N
ATOM   3665  HN  SER A 882      66.470  45.490  68.130  1.00  0.00           H
ATOM   3666  CA  SER A 882      65.240  45.720  66.330  1.00  0.00           C
ATOM   3667  HA  SER A 882      64.890  46.720  66.100  1.00  0.00           H
ATOM   3668  CB  SER A 882      65.390  45.010  64.980  1.00  0.00           C
ATOM   3669  HB1 SER A 882      64.450  44.690  64.490  1.00  0.00           H
ATOM   3670  HB2 SER A 882      65.950  44.060  65.150  1.00  0.00           H
ATOM   3671  OG  SER A 882      65.960  45.890  64.050  1.00  0.00           O
ATOM   3672  HG1 SER A 882      66.690  46.270  64.530  1.00  0.00           H
ATOM   3673  C   SER A 882      64.100  45.050  67.110  1.00  0.00           C
ATOM   3674  O   SER A 882      64.370  44.100  67.830  1.00  0.00           O
ATOM   3675  N   PRO A 883      62.830  45.520  67.120  1.00  0.00           N
ATOM   3676  CD  PRO A 883      62.440  46.900  67.040  1.00  0.00           C
ATOM   3677  HD1 PRO A 883      62.610  47.440  66.070  1.00  0.00           H
ATOM   3678  HD2 PRO A 883      62.790  47.500  67.920  1.00  0.00           H
ATOM   3679  CA  PRO A 883      61.850  44.670  67.670  1.00  0.00           C
ATOM   3680  HA  PRO A 883      62.180  44.230  68.610  1.00  0.00           H
ATOM   3681  CB  PRO A 883      60.640  45.540  68.050  1.00  0.00           C
ATOM   3682  HB1 PRO A 883      60.780  45.880  69.100  1.00  0.00           H
ATOM   3683  HB2 PRO A 883      59.620  45.090  67.980  1.00  0.00           H
ATOM   3684  CG  PRO A 883      60.940  46.810  67.150  1.00  0.00           C
ATOM   3685  HG1 PRO A 883      60.490  46.510  66.170  1.00  0.00           H
ATOM   3686  HG2 PRO A 883      60.420  47.720  67.520  1.00  0.00           H
ATOM   3687  C   PRO A 883      61.590  43.490  66.700  1.00  0.00           C
ATOM   3688  O   PRO A 883      61.620  43.680  65.520  1.00  0.00           O
ATOM   3689  N   LYS A 884      61.270  42.310  67.210  1.00  0.00           N
ATOM   3690  HN  LYS A 884      61.460  42.270  68.200  1.00  0.00           H
ATOM   3691  CA  LYS A 884      60.750  41.120  66.560  1.00  0.00           C
ATOM   3692  HA  LYS A 884      60.880  41.280  65.490  1.00  0.00           H
ATOM   3693  CB  LYS A 884      61.500  39.910  66.970  1.00  0.00           C
ATOM   3694  HB1 LYS A 884      61.260  39.130  66.210  1.00  0.00           H
ATOM   3695  HB2 LYS A 884      60.990  39.470  67.860  1.00  0.00           H
ATOM   3696  CG  LYS A 884      63.010  40.000  67.150  1.00  0.00           C
ATOM   3697  HG1 LYS A 884      63.280  40.590  68.050  1.00  0.00           H
ATOM   3698  HG2 LYS A 884      63.420  40.630  66.330  1.00  0.00           H
ATOM   3699  CD  LYS A 884      63.640  38.550  67.030  1.00  0.00           C
ATOM   3700  HD1 LYS A 884      63.640  38.430  65.930  1.00  0.00           H
ATOM   3701  HD2 LYS A 884      62.920  37.880  67.560  1.00  0.00           H
ATOM   3702  CE  LYS A 884      65.110  38.340  67.490  1.00  0.00           C
ATOM   3703  HE1 LYS A 884      65.420  37.290  67.350  1.00  0.00           H
ATOM   3704  HE2 LYS A 884      65.100  38.490  68.590  1.00  0.00           H
ATOM   3705  NZ  LYS A 884      66.130  39.230  66.850  1.00  0.00           N
ATOM   3706  HZ1 LYS A 884      67.040  38.870  67.170  1.00  0.00           H
ATOM   3707  HZ2 LYS A 884      66.120  40.160  67.310  1.00  0.00           H
ATOM   3708  HZ3 LYS A 884      66.090  39.190  65.810  1.00  0.00           H
ATOM   3709  C   LYS A 884      59.280  41.050  66.900  1.00  0.00           C
ATOM   3710  O   LYS A 884      58.740  41.450  67.890  1.00  0.00           O
ATOM   3711  N   LEU A 885      58.500  40.510  65.890  1.00  0.00           N
ATOM   3712  HN  LEU A 885      58.880  40.240  65.020  1.00  0.00           H
ATOM   3713  CA  LEU A 885      57.050  40.330  65.770  1.00  0.00           C
ATOM   3714  HA  LEU A 885      56.650  41.330  65.800  1.00  0.00           H
ATOM   3715  CB  LEU A 885      56.680  39.680  64.390  1.00  0.00           C
ATOM   3716  HB1 LEU A 885      57.100  38.660  64.420  1.00  0.00           H
ATOM   3717  HB2 LEU A 885      57.260  40.160  63.560  1.00  0.00           H
ATOM   3718  CG  LEU A 885      55.200  39.450  63.920  1.00  0.00           C
ATOM   3719  HG  LEU A 885      54.750  38.780  64.690  1.00  0.00           H
ATOM   3720  CD1 LEU A 885      54.350  40.720  63.880  1.00  0.00           C
ATOM   3721 HD11 LEU A 885      54.040  40.940  64.930  1.00  0.00           H
ATOM   3722 HD12 LEU A 885      53.330  40.640  63.460  1.00  0.00           H
ATOM   3723 HD13 LEU A 885      54.870  41.630  63.510  1.00  0.00           H
ATOM   3724  CD2 LEU A 885      55.240  38.790  62.570  1.00  0.00           C
ATOM   3725 HD21 LEU A 885      55.850  37.890  62.750  1.00  0.00           H
ATOM   3726 HD22 LEU A 885      55.670  39.590  61.930  1.00  0.00           H
ATOM   3727 HD23 LEU A 885      54.210  38.540  62.220  1.00  0.00           H
ATOM   3728  C   LEU A 885      56.430  39.540  66.900  1.00  0.00           C
ATOM   3729  O   LEU A 885      56.920  38.560  67.380  1.00  0.00           O
ATOM   3730  N   HSD A 886      55.440  40.190  67.490  1.00  0.00           N
ATOM   3731  HN  HSD A 886      55.110  41.090  67.220  1.00  0.00           H
ATOM   3732  CA  HSD A 886      54.820  39.590  68.710  1.00  0.00           C
ATOM   3733  HA  HSD A 886      55.460  38.790  69.050  1.00  0.00           H
ATOM   3734  CB  HSD A 886      54.790  40.650  69.840  1.00  0.00           C
ATOM   3735  HB1 HSD A 886      53.970  41.370  69.690  1.00  0.00           H
ATOM   3736  HB2 HSD A 886      55.750  41.230  69.780  1.00  0.00           H
ATOM   3737  ND1 HSD A 886      55.880  39.640  71.900  1.00  0.00           N
ATOM   3738  HD1 HSD A 886      56.810  39.730  71.530  1.00  0.00           H
ATOM   3739  CG  HSD A 886      54.750  40.130  71.190  1.00  0.00           C
ATOM   3740  CE1 HSD A 886      55.550  39.560  73.260  1.00  0.00           C
ATOM   3741  HE1 HSD A 886      56.210  39.230  74.060  1.00  0.00           H
ATOM   3742  NE2 HSD A 886      54.290  40.040  73.390  1.00  0.00           N
ATOM   3743  CD2 HSD A 886      53.760  40.370  72.140  1.00  0.00           C
ATOM   3744  HD2 HSD A 886      52.840  40.920  72.030  1.00  0.00           H
ATOM   3745  C   HSD A 886      53.430  39.140  68.330  1.00  0.00           C
ATOM   3746  O   HSD A 886      52.520  39.960  68.110  1.00  0.00           O
ATOM   3747  N   VAL A 887      53.150  37.790  68.260  1.00  0.00           N
ATOM   3748  HN  VAL A 887      53.880  37.120  68.390  1.00  0.00           H
ATOM   3749  CA  VAL A 887      51.940  37.130  67.790  1.00  0.00           C
ATOM   3750  HA  VAL A 887      51.210  37.850  67.460  1.00  0.00           H
ATOM   3751  CB  VAL A 887      52.180  36.240  66.570  1.00  0.00           C
ATOM   3752  HB  VAL A 887      51.420  35.420  66.560  1.00  0.00           H
ATOM   3753  CG1 VAL A 887      51.900  37.070  65.290  1.00  0.00           C
ATOM   3754 HG11 VAL A 887      50.950  37.650  65.240  1.00  0.00           H
ATOM   3755 HG12 VAL A 887      52.040  36.430  64.390  1.00  0.00           H
ATOM   3756 HG13 VAL A 887      52.680  37.860  65.340  1.00  0.00           H
ATOM   3757  CG2 VAL A 887      53.540  35.570  66.500  1.00  0.00           C
ATOM   3758 HG21 VAL A 887      54.330  36.180  66.030  1.00  0.00           H
ATOM   3759 HG22 VAL A 887      53.440  34.650  65.880  1.00  0.00           H
ATOM   3760 HG23 VAL A 887      53.800  35.230  67.520  1.00  0.00           H
ATOM   3761  C   VAL A 887      51.300  36.320  68.940  1.00  0.00           C
ATOM   3762  O   VAL A 887      51.960  35.570  69.730  1.00  0.00           O
ATOM   3763  N   PRO A 888      49.940  36.480  69.070  1.00  0.00           N
ATOM   3764  CD  PRO A 888      49.130  37.440  68.460  1.00  0.00           C
ATOM   3765  HD1 PRO A 888      49.150  37.220  67.380  1.00  0.00           H
ATOM   3766  HD2 PRO A 888      49.510  38.470  68.670  1.00  0.00           H
ATOM   3767  CA  PRO A 888      49.120  35.460  69.740  1.00  0.00           C
ATOM   3768  HA  PRO A 888      49.580  35.300  70.710  1.00  0.00           H
ATOM   3769  CB  PRO A 888      47.670  35.890  69.700  1.00  0.00           C
ATOM   3770  HB1 PRO A 888      47.080  35.870  70.640  1.00  0.00           H
ATOM   3771  HB2 PRO A 888      47.120  35.270  68.960  1.00  0.00           H
ATOM   3772  CG  PRO A 888      47.770  37.310  69.120  1.00  0.00           C
ATOM   3773  HG1 PRO A 888      46.950  37.620  68.440  1.00  0.00           H
ATOM   3774  HG2 PRO A 888      47.630  38.040  69.950  1.00  0.00           H
ATOM   3775  C   PRO A 888      49.300  34.150  69.070  1.00  0.00           C
ATOM   3776  O   PRO A 888      49.390  34.050  67.870  1.00  0.00           O
ATOM   3777  N   GLU A 889      49.300  33.100  69.890  1.00  0.00           N
ATOM   3778  HN  GLU A 889      49.420  33.280  70.870  1.00  0.00           H
ATOM   3779  CA  GLU A 889      49.630  31.820  69.470  1.00  0.00           C
ATOM   3780  HA  GLU A 889      50.020  31.840  68.470  1.00  0.00           H
ATOM   3781  CB  GLU A 889      50.860  31.230  70.360  1.00  0.00           C
ATOM   3782  HB1 GLU A 889      50.930  30.130  70.190  1.00  0.00           H
ATOM   3783  HB2 GLU A 889      50.760  31.500  71.430  1.00  0.00           H
ATOM   3784  CG  GLU A 889      52.190  31.970  70.050  1.00  0.00           C
ATOM   3785  HG1 GLU A 889      52.000  33.040  70.290  1.00  0.00           H
ATOM   3786  HG2 GLU A 889      52.300  31.950  68.940  1.00  0.00           H
ATOM   3787  CD  GLU A 889      53.560  31.560  70.720  1.00  0.00           C
ATOM   3788  OE1 GLU A 889      53.990  30.430  70.470  1.00  0.00           O
ATOM   3789  OE2 GLU A 889      54.170  32.330  71.480  1.00  0.00           O
ATOM   3790  C   GLU A 889      48.430  30.970  69.760  1.00  0.00           C
ATOM   3791  O   GLU A 889      47.630  31.340  70.620  1.00  0.00           O
ATOM   3792  N   LYS A 890      48.300  29.800  69.040  1.00  0.00           N
ATOM   3793  HN  LYS A 890      48.920  29.600  68.290  1.00  0.00           H
ATOM   3794  CA  LYS A 890      47.290  28.730  69.440  1.00  0.00           C
ATOM   3795  HA  LYS A 890      47.380  27.850  68.810  1.00  0.00           H
ATOM   3796  CB  LYS A 890      47.630  28.260  70.920  1.00  0.00           C
ATOM   3797  HB1 LYS A 890      46.800  27.680  71.390  1.00  0.00           H
ATOM   3798  HB2 LYS A 890      47.710  29.180  71.520  1.00  0.00           H
ATOM   3799  CG  LYS A 890      48.930  27.470  70.840  1.00  0.00           C
ATOM   3800  HG1 LYS A 890      49.660  27.800  70.070  1.00  0.00           H
ATOM   3801  HG2 LYS A 890      48.660  26.420  70.620  1.00  0.00           H
ATOM   3802  CD  LYS A 890      49.650  27.540  72.200  1.00  0.00           C
ATOM   3803  HD1 LYS A 890      48.900  27.600  73.010  1.00  0.00           H
ATOM   3804  HD2 LYS A 890      50.180  28.520  72.190  1.00  0.00           H
ATOM   3805  CE  LYS A 890      50.530  26.320  72.500  1.00  0.00           C
ATOM   3806  HE1 LYS A 890      49.880  25.430  72.340  1.00  0.00           H
ATOM   3807  HE2 LYS A 890      51.020  26.300  73.490  1.00  0.00           H
ATOM   3808  NZ  LYS A 890      51.560  26.200  71.460  1.00  0.00           N
ATOM   3809  HZ1 LYS A 890      52.350  26.840  71.690  1.00  0.00           H
ATOM   3810  HZ2 LYS A 890      51.170  26.430  70.520  1.00  0.00           H
ATOM   3811  HZ3 LYS A 890      51.940  25.240  71.540  1.00  0.00           H
ATOM   3812  C   LYS A 890      45.800  29.060  69.270  1.00  0.00           C
ATOM   3813  O   LYS A 890      44.890  28.400  69.710  1.00  0.00           O
ATOM   3814  N   PHE A 891      45.580  30.080  68.450  1.00  0.00           N
ATOM   3815  HN  PHE A 891      46.370  30.550  68.060  1.00  0.00           H
ATOM   3816  CA  PHE A 891      44.360  30.640  67.940  1.00  0.00           C
ATOM   3817  HA  PHE A 891      44.610  31.500  67.340  1.00  0.00           H
ATOM   3818  CB  PHE A 891      43.760  29.580  66.990  1.00  0.00           C
ATOM   3819  HB1 PHE A 891      43.190  28.820  67.570  1.00  0.00           H
ATOM   3820  HB2 PHE A 891      44.590  29.040  66.480  1.00  0.00           H
ATOM   3821  CG  PHE A 891      42.900  30.250  65.970  1.00  0.00           C
ATOM   3822  CD1 PHE A 891      43.460  30.660  64.710  1.00  0.00           C
ATOM   3823  HD1 PHE A 891      44.510  30.480  64.690  1.00  0.00           H
ATOM   3824  CE1 PHE A 891      42.770  31.580  63.880  1.00  0.00           C
ATOM   3825  HE1 PHE A 891      43.230  31.830  62.930  1.00  0.00           H
ATOM   3826  CZ  PHE A 891      41.410  31.690  64.070  1.00  0.00           C
ATOM   3827  HZ  PHE A 891      40.770  32.180  63.340  1.00  0.00           H
ATOM   3828  CD2 PHE A 891      41.540  30.570  66.220  1.00  0.00           C
ATOM   3829  HD2 PHE A 891      41.050  30.370  67.160  1.00  0.00           H
ATOM   3830  CE2 PHE A 891      40.840  31.330  65.290  1.00  0.00           C
ATOM   3831  HE2 PHE A 891      39.810  31.580  65.480  1.00  0.00           H
ATOM   3832  C   PHE A 891      43.490  31.270  69.080  1.00  0.00           C
ATOM   3833  O   PHE A 891      42.270  31.280  69.040  1.00  0.00           O
ATOM   3834  N   GLU A 892      44.180  31.830  70.140  1.00  0.00           N
ATOM   3835  HN  GLU A 892      45.160  31.730  70.250  1.00  0.00           H
ATOM   3836  CA  GLU A 892      43.520  32.580  71.140  1.00  0.00           C
ATOM   3837  HA  GLU A 892      42.650  32.090  71.540  1.00  0.00           H
ATOM   3838  CB  GLU A 892      44.370  32.780  72.410  1.00  0.00           C
ATOM   3839  HB1 GLU A 892      43.840  33.350  73.200  1.00  0.00           H
ATOM   3840  HB2 GLU A 892      45.340  33.280  72.230  1.00  0.00           H
ATOM   3841  CG  GLU A 892      44.530  31.400  73.040  1.00  0.00           C
ATOM   3842  HG1 GLU A 892      45.270  30.800  72.470  1.00  0.00           H
ATOM   3843  HG2 GLU A 892      43.620  30.770  73.050  1.00  0.00           H
ATOM   3844  CD  GLU A 892      45.120  31.560  74.430  1.00  0.00           C
ATOM   3845  OE1 GLU A 892      46.320  31.140  74.590  1.00  0.00           O
ATOM   3846  OE2 GLU A 892      44.410  32.010  75.370  1.00  0.00           O
ATOM   3847  C   GLU A 892      43.020  34.040  70.710  1.00  0.00           C
ATOM   3848  O   GLU A 892      43.900  34.700  70.150  1.00  0.00           O
ATOM   3849  N   PRO A 893      41.750  34.420  70.860  1.00  0.00           N
ATOM   3850  CD  PRO A 893      40.810  33.700  71.800  1.00  0.00           C
ATOM   3851  HD1 PRO A 893      41.420  33.410  72.680  1.00  0.00           H
ATOM   3852  HD2 PRO A 893      40.200  32.930  71.290  1.00  0.00           H
ATOM   3853  CA  PRO A 893      41.290  35.860  70.660  1.00  0.00           C
ATOM   3854  HA  PRO A 893      41.270  36.030  69.590  1.00  0.00           H
ATOM   3855  CB  PRO A 893      39.920  36.000  71.380  1.00  0.00           C
ATOM   3856  HB1 PRO A 893      39.120  35.860  70.600  1.00  0.00           H
ATOM   3857  HB2 PRO A 893      39.760  36.960  71.900  1.00  0.00           H
ATOM   3858  CG  PRO A 893      39.910  34.790  72.330  1.00  0.00           C
ATOM   3859  HG1 PRO A 893      40.390  35.070  73.280  1.00  0.00           H
ATOM   3860  HG2 PRO A 893      38.840  34.580  72.570  1.00  0.00           H
ATOM   3861  C   PRO A 893      42.210  36.970  71.220  1.00  0.00           C
ATOM   3862  O   PRO A 893      42.730  36.890  72.360  1.00  0.00           O
ATOM   3863  N   THR A 894      42.430  38.030  70.460  1.00  0.00           N
ATOM   3864  HN  THR A 894      42.100  38.030  69.530  1.00  0.00           H
ATOM   3865  CA  THR A 894      43.430  39.180  70.750  1.00  0.00           C
ATOM   3866  HA  THR A 894      44.340  38.710  71.100  1.00  0.00           H
ATOM   3867  CB  THR A 894      43.620  40.070  69.540  1.00  0.00           C
ATOM   3868  HB  THR A 894      42.610  40.370  69.190  1.00  0.00           H
ATOM   3869  OG1 THR A 894      44.120  39.310  68.470  1.00  0.00           O
ATOM   3870  HG1 THR A 894      43.940  39.750  67.630  1.00  0.00           H
ATOM   3871  CG2 THR A 894      44.620  41.220  69.760  1.00  0.00           C
ATOM   3872 HG21 THR A 894      45.580  40.920  70.240  1.00  0.00           H
ATOM   3873 HG22 THR A 894      44.120  42.030  70.330  1.00  0.00           H
ATOM   3874 HG23 THR A 894      44.930  41.590  68.760  1.00  0.00           H
ATOM   3875  C   THR A 894      42.780  40.110  71.870  1.00  0.00           C
ATOM   3876  O   THR A 894      43.500  40.830  72.550  1.00  0.00           O
ATOM   3877  N   HSD A 895      41.400  40.070  72.030  1.00  0.00           N
ATOM   3878  HN  HSD A 895      40.780  39.580  71.430  1.00  0.00           H
ATOM   3879  CA  HSD A 895      40.690  40.380  73.210  1.00  0.00           C
ATOM   3880  HA  HSD A 895      41.300  41.040  73.820  1.00  0.00           H
ATOM   3881  CB  HSD A 895      39.330  41.160  72.890  1.00  0.00           C
ATOM   3882  HB1 HSD A 895      38.870  41.460  73.840  1.00  0.00           H
ATOM   3883  HB2 HSD A 895      38.540  40.670  72.290  1.00  0.00           H
ATOM   3884  ND1 HSD A 895      39.930  42.230  70.680  1.00  0.00           N
ATOM   3885  HD1 HSD A 895      39.940  41.470  70.030  1.00  0.00           H
ATOM   3886  CG  HSD A 895      39.680  42.310  72.040  1.00  0.00           C
ATOM   3887  CE1 HSD A 895      40.070  43.640  70.290  1.00  0.00           C
ATOM   3888  HE1 HSD A 895      40.050  43.880  69.230  1.00  0.00           H
ATOM   3889  NE2 HSD A 895      39.930  44.520  71.260  1.00  0.00           N
ATOM   3890  CD2 HSD A 895      39.720  43.660  72.400  1.00  0.00           C
ATOM   3891  HD2 HSD A 895      39.640  44.110  73.370  1.00  0.00           H
ATOM   3892  C   HSD A 895      40.350  39.190  74.070  1.00  0.00           C
ATOM   3893  O   HSD A 895      39.470  38.410  73.880  1.00  0.00           O
ATOM   3894  N   PRO A 896      41.120  38.930  75.170  1.00  0.00           N
ATOM   3895  CD  PRO A 896      42.200  39.850  75.710  1.00  0.00           C
ATOM   3896  HD1 PRO A 896      41.810  40.880  75.820  1.00  0.00           H
ATOM   3897  HD2 PRO A 896      42.960  39.980  74.910  1.00  0.00           H
ATOM   3898  CA  PRO A 896      41.090  37.690  75.900  1.00  0.00           C
ATOM   3899  HA  PRO A 896      41.100  36.860  75.210  1.00  0.00           H
ATOM   3900  CB  PRO A 896      42.350  37.730  76.810  1.00  0.00           C
ATOM   3901  HB1 PRO A 896      43.230  37.380  76.230  1.00  0.00           H
ATOM   3902  HB2 PRO A 896      42.340  37.120  77.740  1.00  0.00           H
ATOM   3903  CG  PRO A 896      42.600  39.230  77.050  1.00  0.00           C
ATOM   3904  HG1 PRO A 896      41.930  39.560  77.860  1.00  0.00           H
ATOM   3905  HG2 PRO A 896      43.660  39.500  77.260  1.00  0.00           H
ATOM   3906  C   PRO A 896      39.890  37.460  76.800  1.00  0.00           C
ATOM   3907  O   PRO A 896      39.720  36.440  77.430  1.00  0.00           O
ATOM   3908  N   GLU A 897      39.030  38.490  76.960  1.00  0.00           N
ATOM   3909  HN  GLU A 897      39.420  39.340  76.600  1.00  0.00           H
ATOM   3910  CA  GLU A 897      37.940  38.510  77.940  1.00  0.00           C
ATOM   3911  HA  GLU A 897      38.120  37.720  78.650  1.00  0.00           H
ATOM   3912  CB  GLU A 897      37.900  39.840  78.680  1.00  0.00           C
ATOM   3913  HB1 GLU A 897      36.930  39.890  79.210  1.00  0.00           H
ATOM   3914  HB2 GLU A 897      37.950  40.650  77.920  1.00  0.00           H
ATOM   3915  CG  GLU A 897      39.100  39.920  79.650  1.00  0.00           C
ATOM   3916  HG1 GLU A 897      40.040  39.860  79.050  1.00  0.00           H
ATOM   3917  HG2 GLU A 897      39.140  39.070  80.350  1.00  0.00           H
ATOM   3918  CD  GLU A 897      39.110  41.140  80.550  1.00  0.00           C
ATOM   3919  OE1 GLU A 897      38.010  41.560  80.930  1.00  0.00           O
ATOM   3920  OE2 GLU A 897      40.210  41.500  81.020  1.00  0.00           O
ATOM   3921  C   GLU A 897      36.600  38.230  77.280  1.00  0.00           C
ATOM   3922  O   GLU A 897      35.500  38.350  77.870  1.00  0.00           O
ATOM   3923  N   ARG A 898      36.690  37.840  76.000  1.00  0.00           N
ATOM   3924  HN  ARG A 898      37.650  37.780  75.730  1.00  0.00           H
ATOM   3925  CA  ARG A 898      35.550  37.460  75.180  1.00  0.00           C
ATOM   3926  HA  ARG A 898      34.840  36.970  75.820  1.00  0.00           H
ATOM   3927  CB  ARG A 898      34.900  38.640  74.430  1.00  0.00           C
ATOM   3928  HB1 ARG A 898      34.570  39.300  75.260  1.00  0.00           H
ATOM   3929  HB2 ARG A 898      33.920  38.370  73.980  1.00  0.00           H
ATOM   3930  CG  ARG A 898      35.680  39.300  73.300  1.00  0.00           C
ATOM   3931  HG1 ARG A 898      36.240  38.550  72.710  1.00  0.00           H
ATOM   3932  HG2 ARG A 898      36.470  39.990  73.670  1.00  0.00           H
ATOM   3933  CD  ARG A 898      34.840  40.160  72.410  1.00  0.00           C
ATOM   3934  HD1 ARG A 898      34.250  40.890  73.000  1.00  0.00           H
ATOM   3935  HD2 ARG A 898      34.160  39.470  71.830  1.00  0.00           H
ATOM   3936  NE  ARG A 898      35.610  41.040  71.490  1.00  0.00           N
ATOM   3937  HE  ARG A 898      35.780  41.990  71.740  1.00  0.00           H
ATOM   3938  CZ  ARG A 898      36.080  40.650  70.280  1.00  0.00           C
ATOM   3939  NH1 ARG A 898      35.870  39.450  69.780  1.00  0.00           N
ATOM   3940 HH11 ARG A 898      36.210  39.230  68.860  1.00  0.00           H
ATOM   3941 HH12 ARG A 898      35.680  38.650  70.360  1.00  0.00           H
ATOM   3942  NH2 ARG A 898      36.550  41.570  69.470  1.00  0.00           N
ATOM   3943 HH21 ARG A 898      37.120  41.300  68.690  1.00  0.00           H
ATOM   3944 HH22 ARG A 898      36.640  42.500  69.840  1.00  0.00           H
ATOM   3945  C   ARG A 898      36.050  36.430  74.220  1.00  0.00           C
ATOM   3946  O   ARG A 898      37.250  36.150  74.210  1.00  0.00           O
ATOM   3947  N   GLY A 899      35.160  35.780  73.460  1.00  0.00           N
ATOM   3948  HN  GLY A 899      34.220  36.050  73.640  1.00  0.00           H
ATOM   3949  CA  GLY A 899      35.460  34.980  72.300  1.00  0.00           C
ATOM   3950  HA1 GLY A 899      34.840  34.090  72.230  1.00  0.00           H
ATOM   3951  HA2 GLY A 899      36.400  34.470  72.440  1.00  0.00           H
ATOM   3952  C   GLY A 899      35.530  35.730  71.040  1.00  0.00           C
ATOM   3953  O   GLY A 899      35.330  36.940  70.890  1.00  0.00           O
ATOM   3954  N   TRP A 900      35.900  34.980  69.970  1.00  0.00           N
ATOM   3955  HN  TRP A 900      35.980  34.010  70.140  1.00  0.00           H
ATOM   3956  CA  TRP A 900      36.070  35.290  68.540  1.00  0.00           C
ATOM   3957  HA  TRP A 900      36.760  36.110  68.650  1.00  0.00           H
ATOM   3958  CB  TRP A 900      36.700  34.110  67.690  1.00  0.00           C
ATOM   3959  HB1 TRP A 900      36.570  34.460  66.640  1.00  0.00           H
ATOM   3960  HB2 TRP A 900      36.150  33.220  68.060  1.00  0.00           H
ATOM   3961  CG  TRP A 900      38.220  33.980  67.990  1.00  0.00           C
ATOM   3962  CD1 TRP A 900      38.800  32.910  68.630  1.00  0.00           C
ATOM   3963  HD1 TRP A 900      38.340  32.150  69.230  1.00  0.00           H
ATOM   3964  NE1 TRP A 900      40.140  33.030  68.470  1.00  0.00           N
ATOM   3965  HE1 TRP A 900      40.820  32.530  68.960  1.00  0.00           H
ATOM   3966  CE2 TRP A 900      40.400  34.030  67.560  1.00  0.00           C
ATOM   3967  CD2 TRP A 900      39.230  34.600  67.160  1.00  0.00           C
ATOM   3968  CE3 TRP A 900      39.210  35.580  66.210  1.00  0.00           C
ATOM   3969  HE3 TRP A 900      38.320  36.180  66.090  1.00  0.00           H
ATOM   3970  CZ3 TRP A 900      40.390  35.920  65.630  1.00  0.00           C
ATOM   3971  HZ3 TRP A 900      40.510  36.750  64.940  1.00  0.00           H
ATOM   3972  CZ2 TRP A 900      41.600  34.350  67.000  1.00  0.00           C
ATOM   3973  HZ2 TRP A 900      42.520  33.840  67.270  1.00  0.00           H
ATOM   3974  CH2 TRP A 900      41.590  35.270  65.990  1.00  0.00           C
ATOM   3975  HH2 TRP A 900      42.550  35.600  65.640  1.00  0.00           H
ATOM   3976  C   TRP A 900      34.960  36.010  67.790  1.00  0.00           C
ATOM   3977  O   TRP A 900      35.150  37.050  67.150  1.00  0.00           O
ATOM   3978  N   ILE A 901      33.750  35.390  67.930  1.00  0.00           N
ATOM   3979  HN  ILE A 901      33.560  34.600  68.510  1.00  0.00           H
ATOM   3980  CA  ILE A 901      32.530  35.910  67.320  1.00  0.00           C
ATOM   3981  HA  ILE A 901      32.730  36.420  66.390  1.00  0.00           H
ATOM   3982  CB  ILE A 901      31.480  34.780  66.840  1.00  0.00           C
ATOM   3983  HB  ILE A 901      31.410  33.950  67.570  1.00  0.00           H
ATOM   3984  CG2 ILE A 901      30.100  35.390  66.790  1.00  0.00           C
ATOM   3985 HG21 ILE A 901      30.070  36.420  66.380  1.00  0.00           H
ATOM   3986 HG22 ILE A 901      29.550  35.520  67.750  1.00  0.00           H
ATOM   3987 HG23 ILE A 901      29.390  34.880  66.100  1.00  0.00           H
ATOM   3988  CG1 ILE A 901      32.000  34.070  65.530  1.00  0.00           C
ATOM   3989 HG11 ILE A 901      32.980  33.670  65.870  1.00  0.00           H
ATOM   3990 HG12 ILE A 901      32.190  34.790  64.710  1.00  0.00           H
ATOM   3991  CD  ILE A 901      31.100  32.960  64.970  1.00  0.00           C
ATOM   3992  HD1 ILE A 901      30.220  33.330  64.410  1.00  0.00           H
ATOM   3993  HD2 ILE A 901      30.830  32.290  65.820  1.00  0.00           H
ATOM   3994  HD3 ILE A 901      31.680  32.390  64.220  1.00  0.00           H
ATOM   3995  C   ILE A 901      31.920  36.940  68.180  1.00  0.00           C
ATOM   3996  O   ILE A 901      31.530  36.670  69.330  1.00  0.00           O
ATOM   3997  N   ILE A 902      31.790  38.200  67.620  1.00  0.00           N
ATOM   3998  HN  ILE A 902      32.040  38.500  66.700  1.00  0.00           H
ATOM   3999  CA  ILE A 902      31.280  39.310  68.310  1.00  0.00           C
ATOM   4000  HA  ILE A 902      31.730  39.340  69.290  1.00  0.00           H
ATOM   4001  CB  ILE A 902      31.720  40.580  67.630  1.00  0.00           C
ATOM   4002  HB  ILE A 902      31.310  40.650  66.610  1.00  0.00           H
ATOM   4003  CG2 ILE A 902      31.140  41.760  68.430  1.00  0.00           C
ATOM   4004 HG21 ILE A 902      31.410  42.730  67.950  1.00  0.00           H
ATOM   4005 HG22 ILE A 902      31.540  41.690  69.460  1.00  0.00           H
ATOM   4006 HG23 ILE A 902      30.030  41.710  68.330  1.00  0.00           H
ATOM   4007  CG1 ILE A 902      33.300  40.580  67.430  1.00  0.00           C
ATOM   4008 HG11 ILE A 902      33.610  39.630  66.950  1.00  0.00           H
ATOM   4009 HG12 ILE A 902      33.750  40.800  68.410  1.00  0.00           H
ATOM   4010  CD  ILE A 902      33.680  41.690  66.380  1.00  0.00           C
ATOM   4011  HD1 ILE A 902      34.790  41.740  66.390  1.00  0.00           H
ATOM   4012  HD2 ILE A 902      33.310  42.660  66.770  1.00  0.00           H
ATOM   4013  HD3 ILE A 902      33.260  41.540  65.370  1.00  0.00           H
ATOM   4014  C   ILE A 902      29.780  39.190  68.550  1.00  0.00           C
ATOM   4015  O   ILE A 902      28.970  38.910  67.710  1.00  0.00           O
ATOM   4016  N   SER A 903      29.330  39.270  69.800  1.00  0.00           N
ATOM   4017  HN  SER A 903      29.930  39.080  70.580  1.00  0.00           H
ATOM   4018  CA  SER A 903      27.870  39.390  70.150  1.00  0.00           C
ATOM   4019  HA  SER A 903      27.440  38.470  69.800  1.00  0.00           H
ATOM   4020  CB  SER A 903      27.510  39.490  71.630  1.00  0.00           C
ATOM   4021  HB1 SER A 903      27.760  40.520  71.970  1.00  0.00           H
ATOM   4022  HB2 SER A 903      28.080  38.820  72.300  1.00  0.00           H
ATOM   4023  OG  SER A 903      26.080  39.310  71.830  1.00  0.00           O
ATOM   4024  HG1 SER A 903      25.950  38.390  71.590  1.00  0.00           H
ATOM   4025  C   SER A 903      27.220  40.620  69.450  1.00  0.00           C
ATOM   4026  O   SER A 903      27.710  41.740  69.520  1.00  0.00           O
ATOM   4027  N   PRO A 904      26.050  40.540  68.710  1.00  0.00           N
ATOM   4028  CD  PRO A 904      25.320  39.290  68.500  1.00  0.00           C
ATOM   4029  HD1 PRO A 904      24.890  38.790  69.390  1.00  0.00           H
ATOM   4030  HD2 PRO A 904      26.010  38.620  67.930  1.00  0.00           H
ATOM   4031  CA  PRO A 904      25.410  41.640  68.030  1.00  0.00           C
ATOM   4032  HA  PRO A 904      25.820  41.760  67.040  1.00  0.00           H
ATOM   4033  CB  PRO A 904      23.960  41.200  67.810  1.00  0.00           C
ATOM   4034  HB1 PRO A 904      23.570  41.670  66.880  1.00  0.00           H
ATOM   4035  HB2 PRO A 904      23.270  41.420  68.660  1.00  0.00           H
ATOM   4036  CG  PRO A 904      24.090  39.670  67.740  1.00  0.00           C
ATOM   4037  HG1 PRO A 904      23.200  39.080  68.030  1.00  0.00           H
ATOM   4038  HG2 PRO A 904      24.390  39.430  66.690  1.00  0.00           H
ATOM   4039  C   PRO A 904      25.470  43.040  68.550  1.00  0.00           C
ATOM   4040  O   PRO A 904      25.170  43.200  69.650  1.00  0.00           O
ATOM   4041  N   LEU A 905      25.770  44.050  67.750  1.00  0.00           N
ATOM   4042  HN  LEU A 905      26.190  43.810  66.870  1.00  0.00           H
ATOM   4043  CA  LEU A 905      25.470  45.470  67.870  1.00  0.00           C
ATOM   4044  HA  LEU A 905      25.910  45.890  66.970  1.00  0.00           H
ATOM   4045  CB  LEU A 905      23.960  45.680  67.730  1.00  0.00           C
ATOM   4046  HB1 LEU A 905      23.700  46.760  67.680  1.00  0.00           H
ATOM   4047  HB2 LEU A 905      23.450  45.300  68.650  1.00  0.00           H
ATOM   4048  CG  LEU A 905      23.400  44.990  66.460  1.00  0.00           C
ATOM   4049  HG  LEU A 905      23.390  43.890  66.620  1.00  0.00           H
ATOM   4050  CD1 LEU A 905      21.940  45.390  66.540  1.00  0.00           C
ATOM   4051 HD11 LEU A 905      21.210  44.770  65.940  1.00  0.00           H
ATOM   4052 HD12 LEU A 905      21.920  46.450  66.220  1.00  0.00           H
ATOM   4053 HD13 LEU A 905      21.520  45.400  67.560  1.00  0.00           H
ATOM   4054  CD2 LEU A 905      24.110  45.210  65.060  1.00  0.00           C
ATOM   4055 HD21 LEU A 905      23.710  44.460  64.330  1.00  0.00           H
ATOM   4056 HD22 LEU A 905      25.200  45.030  65.030  1.00  0.00           H
ATOM   4057 HD23 LEU A 905      23.810  46.230  64.730  1.00  0.00           H
ATOM   4058  C   LEU A 905      26.030  46.270  69.010  1.00  0.00           C
ATOM   4059  O   LEU A 905      26.070  47.510  68.860  1.00  0.00           O
ATOM   4060  N   GLY A 906      26.520  45.690  70.100  1.00  0.00           N
ATOM   4061  HN  GLY A 906      26.520  44.700  70.040  1.00  0.00           H
ATOM   4062  CA  GLY A 906      27.050  46.240  71.340  1.00  0.00           C
ATOM   4063  HA1 GLY A 906      28.030  46.590  71.050  1.00  0.00           H
ATOM   4064  HA2 GLY A 906      27.270  45.520  72.120  1.00  0.00           H
ATOM   4065  C   GLY A 906      26.370  47.420  72.060  1.00  0.00           C
ATOM   4066  O   GLY A 906      25.110  47.420  72.010  1.00  0.00           O
ATOM   4067  N   ASP A 907      27.060  48.350  72.760  1.00  0.00           N
ATOM   4068  HN  ASP A 907      28.060  48.470  72.690  1.00  0.00           H
ATOM   4069  CA  ASP A 907      26.410  49.370  73.590  1.00  0.00           C
ATOM   4070  HA  ASP A 907      25.570  48.870  74.080  1.00  0.00           H
ATOM   4071  CB  ASP A 907      27.440  49.860  74.630  1.00  0.00           C
ATOM   4072  HB1 ASP A 907      27.040  50.710  75.210  1.00  0.00           H
ATOM   4073  HB2 ASP A 907      28.360  50.210  74.120  1.00  0.00           H
ATOM   4074  CG  ASP A 907      27.860  48.720  75.600  1.00  0.00           C
ATOM   4075  OD1 ASP A 907      27.030  47.850  76.050  1.00  0.00           O
ATOM   4076  OD2 ASP A 907      28.990  48.770  76.050  1.00  0.00           O
ATOM   4077  C   ASP A 907      25.840  50.540  72.820  1.00  0.00           C
ATOM   4078  O   ASP A 907      26.140  51.720  73.110  1.00  0.00           O
ATOM   4079  N   ASN A 908      25.050  50.190  71.750  1.00  0.00           N
ATOM   4080  HN  ASN A 908      24.800  49.260  71.500  1.00  0.00           H
ATOM   4081  CA  ASN A 908      24.490  51.220  70.890  1.00  0.00           C
ATOM   4082  HA  ASN A 908      25.010  52.130  71.180  1.00  0.00           H
ATOM   4083  CB  ASN A 908      24.820  50.890  69.430  1.00  0.00           C
ATOM   4084  HB1 ASN A 908      24.210  51.630  68.850  1.00  0.00           H
ATOM   4085  HB2 ASN A 908      24.450  49.860  69.250  1.00  0.00           H
ATOM   4086  CG  ASN A 908      26.340  51.030  69.140  1.00  0.00           C
ATOM   4087  OD1 ASN A 908      27.160  51.620  69.900  1.00  0.00           O
ATOM   4088  ND2 ASN A 908      26.760  50.550  67.910  1.00  0.00           N
ATOM   4089 HD21 ASN A 908      27.700  50.620  67.590  1.00  0.00           H
ATOM   4090 HD22 ASN A 908      26.120  50.190  67.230  1.00  0.00           H
ATOM   4091  C   ASN A 908      22.960  51.350  71.080  1.00  0.00           C
ATOM   4092  O   ASN A 908      22.320  50.410  70.640  1.00  0.00           O
ATOM   4093  N   PRO A 909      22.420  52.350  71.650  1.00  0.00           N
ATOM   4094  CD  PRO A 909      23.200  53.300  72.390  1.00  0.00           C
ATOM   4095  HD1 PRO A 909      23.990  53.860  71.860  1.00  0.00           H
ATOM   4096  HD2 PRO A 909      23.630  52.800  73.280  1.00  0.00           H
ATOM   4097  CA  PRO A 909      21.100  52.970  71.230  1.00  0.00           C
ATOM   4098  HA  PRO A 909      20.370  52.310  71.690  1.00  0.00           H
ATOM   4099  CB  PRO A 909      21.020  54.390  71.750  1.00  0.00           C
ATOM   4100  HB1 PRO A 909      20.000  54.680  72.080  1.00  0.00           H
ATOM   4101  HB2 PRO A 909      21.410  55.020  70.920  1.00  0.00           H
ATOM   4102  CG  PRO A 909      22.090  54.390  72.870  1.00  0.00           C
ATOM   4103  HG1 PRO A 909      22.470  55.430  73.010  1.00  0.00           H
ATOM   4104  HG2 PRO A 909      21.540  54.040  73.760  1.00  0.00           H
ATOM   4105  C   PRO A 909      20.630  52.900  69.770  1.00  0.00           C
ATOM   4106  O   PRO A 909      21.480  52.900  68.840  1.00  0.00           O
ATOM   4107  N   TRP A 910      19.300  52.830  69.430  1.00  0.00           N
ATOM   4108  HN  TRP A 910      18.590  52.720  70.130  1.00  0.00           H
ATOM   4109  CA  TRP A 910      18.600  52.800  68.170  1.00  0.00           C
ATOM   4110  HA  TRP A 910      19.020  51.940  67.680  1.00  0.00           H
ATOM   4111  CB  TRP A 910      17.140  52.820  68.460  1.00  0.00           C
ATOM   4112  HB1 TRP A 910      16.740  53.830  68.690  1.00  0.00           H
ATOM   4113  HB2 TRP A 910      17.020  52.120  69.310  1.00  0.00           H
ATOM   4114  CG  TRP A 910      16.260  52.260  67.320  1.00  0.00           C
ATOM   4115  CD1 TRP A 910      15.650  51.050  67.290  1.00  0.00           C
ATOM   4116  HD1 TRP A 910      15.640  50.250  68.020  1.00  0.00           H
ATOM   4117  NE1 TRP A 910      14.970  50.990  66.110  1.00  0.00           N
ATOM   4118  HE1 TRP A 910      14.320  50.320  65.830  1.00  0.00           H
ATOM   4119  CE2 TRP A 910      15.220  52.030  65.330  1.00  0.00           C
ATOM   4120  CD2 TRP A 910      15.980  52.950  66.120  1.00  0.00           C
ATOM   4121  CE3 TRP A 910      16.270  54.210  65.550  1.00  0.00           C
ATOM   4122  HE3 TRP A 910      16.860  55.000  65.980  1.00  0.00           H
ATOM   4123  CZ3 TRP A 910      15.900  54.430  64.210  1.00  0.00           C
ATOM   4124  HZ3 TRP A 910      16.000  55.400  63.750  1.00  0.00           H
ATOM   4125  CZ2 TRP A 910      14.970  52.280  63.960  1.00  0.00           C
ATOM   4126  HZ2 TRP A 910      14.510  51.560  63.300  1.00  0.00           H
ATOM   4127  CH2 TRP A 910      15.300  53.520  63.420  1.00  0.00           C
ATOM   4128  HH2 TRP A 910      15.140  53.780  62.380  1.00  0.00           H
ATOM   4129  C   TRP A 910      19.010  53.960  67.290  1.00  0.00           C
ATOM   4130  O   TRP A 910      19.530  53.740  66.180  1.00  0.00           O
ATOM   4131  N   TRP A 911      19.010  55.210  67.870  1.00  0.00           N
ATOM   4132  HN  TRP A 911      18.530  55.300  68.750  1.00  0.00           H
ATOM   4133  CA  TRP A 911      19.530  56.410  67.190  1.00  0.00           C
ATOM   4134  HA  TRP A 911      19.040  56.380  66.220  1.00  0.00           H
ATOM   4135  CB  TRP A 911      19.130  57.710  68.010  1.00  0.00           C
ATOM   4136  HB1 TRP A 911      19.670  57.690  68.980  1.00  0.00           H
ATOM   4137  HB2 TRP A 911      18.040  57.650  68.250  1.00  0.00           H
ATOM   4138  CG  TRP A 911      19.400  59.060  67.450  1.00  0.00           C
ATOM   4139  CD1 TRP A 911      20.350  59.930  67.830  1.00  0.00           C
ATOM   4140  HD1 TRP A 911      21.160  59.620  68.450  1.00  0.00           H
ATOM   4141  NE1 TRP A 911      20.040  61.210  67.310  1.00  0.00           N
ATOM   4142  HE1 TRP A 911      20.330  62.030  67.740  1.00  0.00           H
ATOM   4143  CE2 TRP A 911      19.080  61.120  66.400  1.00  0.00           C
ATOM   4144  CD2 TRP A 911      18.590  59.760  66.430  1.00  0.00           C
ATOM   4145  CE3 TRP A 911      17.550  59.460  65.590  1.00  0.00           C
ATOM   4146  HE3 TRP A 911      17.170  58.460  65.460  1.00  0.00           H
ATOM   4147  CZ3 TRP A 911      16.990  60.460  64.790  1.00  0.00           C
ATOM   4148  HZ3 TRP A 911      16.210  60.140  64.120  1.00  0.00           H
ATOM   4149  CZ2 TRP A 911      18.460  62.130  65.700  1.00  0.00           C
ATOM   4150  HZ2 TRP A 911      18.870  63.120  65.880  1.00  0.00           H
ATOM   4151  CH2 TRP A 911      17.360  61.780  64.850  1.00  0.00           C
ATOM   4152  HH2 TRP A 911      16.960  62.620  64.310  1.00  0.00           H
ATOM   4153  C   TRP A 911      21.020  56.250  66.770  1.00  0.00           C
ATOM   4154  O   TRP A 911      21.460  56.580  65.690  1.00  0.00           O
ATOM   4155  N   THR A 912      21.960  55.700  67.630  1.00  0.00           N
ATOM   4156  HN  THR A 912      21.710  55.470  68.570  1.00  0.00           H
ATOM   4157  CA  THR A 912      23.360  55.380  67.340  1.00  0.00           C
ATOM   4158  HA  THR A 912      23.760  56.350  67.070  1.00  0.00           H
ATOM   4159  CB  THR A 912      24.160  54.910  68.530  1.00  0.00           C
ATOM   4160  HB  THR A 912      23.690  53.990  68.930  1.00  0.00           H
ATOM   4161  OG1 THR A 912      24.170  55.940  69.470  1.00  0.00           O
ATOM   4162  HG1 THR A 912      24.830  55.710  70.150  1.00  0.00           H
ATOM   4163  CG2 THR A 912      25.720  54.780  68.180  1.00  0.00           C
ATOM   4164 HG21 THR A 912      26.150  55.790  67.980  1.00  0.00           H
ATOM   4165 HG22 THR A 912      25.970  54.090  67.360  1.00  0.00           H
ATOM   4166 HG23 THR A 912      26.260  54.480  69.100  1.00  0.00           H
ATOM   4167  C   THR A 912      23.550  54.300  66.150  1.00  0.00           C
ATOM   4168  O   THR A 912      24.370  54.480  65.240  1.00  0.00           O
ATOM   4169  N   LEU A 913      22.670  53.250  66.080  1.00  0.00           N
ATOM   4170  HN  LEU A 913      21.940  53.220  66.770  1.00  0.00           H
ATOM   4171  CA  LEU A 913      22.640  52.340  64.910  1.00  0.00           C
ATOM   4172  HA  LEU A 913      23.650  52.060  64.630  1.00  0.00           H
ATOM   4173  CB  LEU A 913      21.870  51.010  65.220  1.00  0.00           C
ATOM   4174  HB1 LEU A 913      21.740  50.430  64.280  1.00  0.00           H
ATOM   4175  HB2 LEU A 913      20.870  51.320  65.580  1.00  0.00           H
ATOM   4176  CG  LEU A 913      22.630  50.140  66.250  1.00  0.00           C
ATOM   4177  HG  LEU A 913      23.000  50.790  67.080  1.00  0.00           H
ATOM   4178  CD1 LEU A 913      21.670  49.020  66.860  1.00  0.00           C
ATOM   4179 HD11 LEU A 913      21.140  48.500  66.030  1.00  0.00           H
ATOM   4180 HD12 LEU A 913      20.850  49.510  67.420  1.00  0.00           H
ATOM   4181 HD13 LEU A 913      22.270  48.300  67.460  1.00  0.00           H
ATOM   4182  CD2 LEU A 913      23.860  49.440  65.650  1.00  0.00           C
ATOM   4183 HD21 LEU A 913      24.630  50.080  65.170  1.00  0.00           H
ATOM   4184 HD22 LEU A 913      23.460  48.660  64.980  1.00  0.00           H
ATOM   4185 HD23 LEU A 913      24.440  48.890  66.430  1.00  0.00           H
ATOM   4186  C   LEU A 913      22.070  53.020  63.640  1.00  0.00           C
ATOM   4187  O   LEU A 913      22.580  52.810  62.520  1.00  0.00           O
ATOM   4188  N   LEU A 914      21.110  53.960  63.760  1.00  0.00           N
ATOM   4189  HN  LEU A 914      20.690  54.260  64.620  1.00  0.00           H
ATOM   4190  CA  LEU A 914      20.700  54.800  62.710  1.00  0.00           C
ATOM   4191  HA  LEU A 914      20.230  54.110  62.020  1.00  0.00           H
ATOM   4192  CB  LEU A 914      19.560  55.770  63.050  1.00  0.00           C
ATOM   4193  HB1 LEU A 914      19.910  56.520  63.790  1.00  0.00           H
ATOM   4194  HB2 LEU A 914      18.870  55.090  63.580  1.00  0.00           H
ATOM   4195  CG  LEU A 914      19.000  56.590  61.940  1.00  0.00           C
ATOM   4196  HG  LEU A 914      19.730  57.290  61.500  1.00  0.00           H
ATOM   4197  CD1 LEU A 914      18.360  55.630  60.940  1.00  0.00           C
ATOM   4198 HD11 LEU A 914      17.790  54.800  61.420  1.00  0.00           H
ATOM   4199 HD12 LEU A 914      19.150  55.210  60.280  1.00  0.00           H
ATOM   4200 HD13 LEU A 914      17.670  56.140  60.230  1.00  0.00           H
ATOM   4201  CD2 LEU A 914      17.880  57.440  62.460  1.00  0.00           C
ATOM   4202 HD21 LEU A 914      17.060  56.840  62.910  1.00  0.00           H
ATOM   4203 HD22 LEU A 914      17.550  57.980  61.540  1.00  0.00           H
ATOM   4204 HD23 LEU A 914      18.250  58.160  63.240  1.00  0.00           H
ATOM   4205  C   LEU A 914      21.880  55.560  62.110  1.00  0.00           C
ATOM   4206  O   LEU A 914      22.150  55.560  60.920  1.00  0.00           O
ATOM   4207  N   ILE A 915      22.720  56.220  63.010  1.00  0.00           N
ATOM   4208  HN  ILE A 915      22.400  56.250  63.950  1.00  0.00           H
ATOM   4209  CA  ILE A 915      23.830  57.040  62.640  1.00  0.00           C
ATOM   4210  HA  ILE A 915      23.450  57.820  61.990  1.00  0.00           H
ATOM   4211  CB  ILE A 915      24.370  57.910  63.840  1.00  0.00           C
ATOM   4212  HB  ILE A 915      24.590  57.300  64.740  1.00  0.00           H
ATOM   4213  CG2 ILE A 915      25.670  58.600  63.510  1.00  0.00           C
ATOM   4214 HG21 ILE A 915      26.060  59.160  64.390  1.00  0.00           H
ATOM   4215 HG22 ILE A 915      25.630  59.370  62.720  1.00  0.00           H
ATOM   4216 HG23 ILE A 915      26.470  57.910  63.160  1.00  0.00           H
ATOM   4217  CG1 ILE A 915      23.310  59.000  64.220  1.00  0.00           C
ATOM   4218 HG11 ILE A 915      22.370  58.440  64.410  1.00  0.00           H
ATOM   4219 HG12 ILE A 915      23.190  59.680  63.340  1.00  0.00           H
ATOM   4220  CD  ILE A 915      23.620  59.660  65.540  1.00  0.00           C
ATOM   4221  HD1 ILE A 915      24.650  60.100  65.480  1.00  0.00           H
ATOM   4222  HD2 ILE A 915      23.550  58.880  66.320  1.00  0.00           H
ATOM   4223  HD3 ILE A 915      22.910  60.480  65.830  1.00  0.00           H
ATOM   4224  C   ILE A 915      24.830  56.340  61.910  1.00  0.00           C
ATOM   4225  O   ILE A 915      25.610  56.860  61.080  1.00  0.00           O
ATOM   4226  N   ALA A 916      24.960  55.000  62.120  1.00  0.00           N
ATOM   4227  HN  ALA A 916      24.320  54.580  62.760  1.00  0.00           H
ATOM   4228  CA  ALA A 916      26.090  54.200  61.700  1.00  0.00           C
ATOM   4229  HA  ALA A 916      27.000  54.760  61.610  1.00  0.00           H
ATOM   4230  CB  ALA A 916      26.340  53.110  62.760  1.00  0.00           C
ATOM   4231  HB1 ALA A 916      25.380  52.630  63.040  1.00  0.00           H
ATOM   4232  HB2 ALA A 916      26.760  53.600  63.670  1.00  0.00           H
ATOM   4233  HB3 ALA A 916      27.020  52.280  62.490  1.00  0.00           H
ATOM   4234  C   ALA A 916      25.900  53.680  60.220  1.00  0.00           C
ATOM   4235  O   ALA A 916      26.830  53.260  59.550  1.00  0.00           O
ATOM   4236  N   ALA A 917      24.740  53.920  59.600  1.00  0.00           N
ATOM   4237  HN  ALA A 917      23.990  54.200  60.200  1.00  0.00           H
ATOM   4238  CA  ALA A 917      24.540  53.960  58.200  1.00  0.00           C
ATOM   4239  HA  ALA A 917      24.850  52.980  57.820  1.00  0.00           H
ATOM   4240  CB  ALA A 917      23.050  54.020  57.790  1.00  0.00           C
ATOM   4241  HB1 ALA A 917      22.470  53.140  58.130  1.00  0.00           H
ATOM   4242  HB2 ALA A 917      22.980  54.100  56.680  1.00  0.00           H
ATOM   4243  HB3 ALA A 917      22.690  54.990  58.190  1.00  0.00           H
ATOM   4244  C   ALA A 917      25.380  55.040  57.540  1.00  0.00           C
ATOM   4245  O   ALA A 917      25.990  54.940  56.470  1.00  0.00           O
ATOM   4246  N   ILE A 918      25.470  56.210  58.150  1.00  0.00           N
ATOM   4247  HN  ILE A 918      25.070  56.320  59.050  1.00  0.00           H
ATOM   4248  CA  ILE A 918      26.010  57.510  57.580  1.00  0.00           C
ATOM   4249  HA  ILE A 918      25.490  57.600  56.630  1.00  0.00           H
ATOM   4250  CB  ILE A 918      25.570  58.800  58.340  1.00  0.00           C
ATOM   4251  HB  ILE A 918      26.060  58.880  59.350  1.00  0.00           H
ATOM   4252  CG2 ILE A 918      25.940  60.010  57.450  1.00  0.00           C
ATOM   4253 HG21 ILE A 918      25.450  60.000  56.460  1.00  0.00           H
ATOM   4254 HG22 ILE A 918      27.050  60.060  57.360  1.00  0.00           H
ATOM   4255 HG23 ILE A 918      25.650  60.960  57.960  1.00  0.00           H
ATOM   4256  CG1 ILE A 918      24.030  58.840  58.570  1.00  0.00           C
ATOM   4257 HG11 ILE A 918      23.640  57.860  58.900  1.00  0.00           H
ATOM   4258 HG12 ILE A 918      23.530  58.900  57.580  1.00  0.00           H
ATOM   4259  CD  ILE A 918      23.580  59.950  59.540  1.00  0.00           C
ATOM   4260  HD1 ILE A 918      24.070  60.920  59.340  1.00  0.00           H
ATOM   4261  HD2 ILE A 918      23.700  59.690  60.620  1.00  0.00           H
ATOM   4262  HD3 ILE A 918      22.490  60.130  59.380  1.00  0.00           H
ATOM   4263  C   ILE A 918      27.470  57.530  57.160  1.00  0.00           C
ATOM   4264  O   ILE A 918      27.650  57.900  55.970  1.00  0.00           O
ATOM   4265  N   PRO A 919      28.520  57.110  57.810  1.00  0.00           N
ATOM   4266  CD  PRO A 919      28.490  56.860  59.360  1.00  0.00           C
ATOM   4267  HD1 PRO A 919      27.660  56.220  59.770  1.00  0.00           H
ATOM   4268  HD2 PRO A 919      28.690  57.800  59.920  1.00  0.00           H
ATOM   4269  CA  PRO A 919      29.860  56.820  57.290  1.00  0.00           C
ATOM   4270  HA  PRO A 919      30.100  57.560  56.540  1.00  0.00           H
ATOM   4271  CB  PRO A 919      30.700  56.740  58.580  1.00  0.00           C
ATOM   4272  HB1 PRO A 919      30.870  57.660  59.170  1.00  0.00           H
ATOM   4273  HB2 PRO A 919      31.660  56.230  58.400  1.00  0.00           H
ATOM   4274  CG  PRO A 919      29.740  56.020  59.580  1.00  0.00           C
ATOM   4275  HG1 PRO A 919      29.570  55.000  59.190  1.00  0.00           H
ATOM   4276  HG2 PRO A 919      30.180  55.940  60.610  1.00  0.00           H
ATOM   4277  C   PRO A 919      29.940  55.490  56.560  1.00  0.00           C
ATOM   4278  O   PRO A 919      30.960  55.280  55.910  1.00  0.00           O
ATOM   4279  N   ALA A 920      28.900  54.650  56.500  1.00  0.00           N
ATOM   4280  HN  ALA A 920      28.120  54.810  57.100  1.00  0.00           H
ATOM   4281  CA  ALA A 920      29.060  53.400  55.830  1.00  0.00           C
ATOM   4282  HA  ALA A 920      30.000  52.910  55.980  1.00  0.00           H
ATOM   4283  CB  ALA A 920      27.900  52.490  56.040  1.00  0.00           C
ATOM   4284  HB1 ALA A 920      26.920  52.780  55.600  1.00  0.00           H
ATOM   4285  HB2 ALA A 920      27.760  52.320  57.130  1.00  0.00           H
ATOM   4286  HB3 ALA A 920      28.140  51.490  55.630  1.00  0.00           H
ATOM   4287  C   ALA A 920      28.890  53.610  54.330  1.00  0.00           C
ATOM   4288  O   ALA A 920      29.470  52.870  53.510  1.00  0.00           O
ATOM   4289  N   LEU A 921      28.160  54.670  53.900  1.00  0.00           N
ATOM   4290  HN  LEU A 921      27.600  55.200  54.540  1.00  0.00           H
ATOM   4291  CA  LEU A 921      28.170  55.250  52.550  1.00  0.00           C
ATOM   4292  HA  LEU A 921      27.720  54.480  51.940  1.00  0.00           H
ATOM   4293  CB  LEU A 921      27.310  56.580  52.450  1.00  0.00           C
ATOM   4294  HB1 LEU A 921      27.090  56.820  51.380  1.00  0.00           H
ATOM   4295  HB2 LEU A 921      27.860  57.450  52.890  1.00  0.00           H
ATOM   4296  CG  LEU A 921      25.910  56.600  53.100  1.00  0.00           C
ATOM   4297  HG  LEU A 921      26.110  56.380  54.170  1.00  0.00           H
ATOM   4298  CD1 LEU A 921      25.250  57.940  52.960  1.00  0.00           C
ATOM   4299 HD11 LEU A 921      25.320  58.270  51.900  1.00  0.00           H
ATOM   4300 HD12 LEU A 921      25.850  58.710  53.480  1.00  0.00           H
ATOM   4301 HD13 LEU A 921      24.230  57.980  53.370  1.00  0.00           H
ATOM   4302  CD2 LEU A 921      24.950  55.450  52.740  1.00  0.00           C
ATOM   4303 HD21 LEU A 921      23.970  55.520  53.270  1.00  0.00           H
ATOM   4304 HD22 LEU A 921      25.210  54.380  52.940  1.00  0.00           H
ATOM   4305 HD23 LEU A 921      24.790  55.440  51.640  1.00  0.00           H
ATOM   4306  C   LEU A 921      29.570  55.430  51.970  1.00  0.00           C
ATOM   4307  O   LEU A 921      29.910  54.960  50.890  1.00  0.00           O
ATOM   4308  N   LEU A 922      30.420  56.220  52.700  1.00  0.00           N
ATOM   4309  HN  LEU A 922      30.010  56.660  53.500  1.00  0.00           H
ATOM   4310  CA  LEU A 922      31.750  56.650  52.340  1.00  0.00           C
ATOM   4311  HA  LEU A 922      31.770  57.140  51.370  1.00  0.00           H
ATOM   4312  CB  LEU A 922      32.160  57.650  53.480  1.00  0.00           C
ATOM   4313  HB1 LEU A 922      32.180  57.130  54.460  1.00  0.00           H
ATOM   4314  HB2 LEU A 922      31.400  58.440  53.690  1.00  0.00           H
ATOM   4315  CG  LEU A 922      33.520  58.450  53.280  1.00  0.00           C
ATOM   4316  HG  LEU A 922      33.680  58.480  52.180  1.00  0.00           H
ATOM   4317  CD1 LEU A 922      33.390  59.870  53.800  1.00  0.00           C
ATOM   4318 HD11 LEU A 922      33.630  59.970  54.870  1.00  0.00           H
ATOM   4319 HD12 LEU A 922      32.340  60.160  53.600  1.00  0.00           H
ATOM   4320 HD13 LEU A 922      34.030  60.670  53.360  1.00  0.00           H
ATOM   4321  CD2 LEU A 922      34.710  57.800  53.980  1.00  0.00           C
ATOM   4322 HD21 LEU A 922      34.420  57.570  55.030  1.00  0.00           H
ATOM   4323 HD22 LEU A 922      35.540  58.510  54.190  1.00  0.00           H
ATOM   4324 HD23 LEU A 922      35.070  56.860  53.500  1.00  0.00           H
ATOM   4325  C   LEU A 922      32.710  55.510  52.360  1.00  0.00           C
ATOM   4326  O   LEU A 922      33.630  55.490  51.530  1.00  0.00           O
ATOM   4327  N   CYS A 923      32.520  54.520  53.270  1.00  0.00           N
ATOM   4328  HN  CYS A 923      31.910  54.560  54.050  1.00  0.00           H
ATOM   4329  CA  CYS A 923      33.380  53.370  53.330  1.00  0.00           C
ATOM   4330  HA  CYS A 923      34.400  53.720  53.300  1.00  0.00           H
ATOM   4331  CB  CYS A 923      33.300  52.480  54.600  1.00  0.00           C
ATOM   4332  HB1 CYS A 923      32.250  52.110  54.660  1.00  0.00           H
ATOM   4333  HB2 CYS A 923      33.430  53.170  55.470  1.00  0.00           H
ATOM   4334  SG  CYS A 923      34.270  50.970  54.740  1.00  0.00           S
ATOM   4335  HG1 CYS A 923      33.310  50.120  55.100  1.00  0.00           H
ATOM   4336  C   CYS A 923      32.990  52.470  52.100  1.00  0.00           C
ATOM   4337  O   CYS A 923      33.800  51.830  51.480  1.00  0.00           O
ATOM   4338  N   THR A 924      31.710  52.390  51.720  1.00  0.00           N
ATOM   4339  HN  THR A 924      30.980  52.890  52.180  1.00  0.00           H
ATOM   4340  CA  THR A 924      31.360  51.530  50.600  1.00  0.00           C
ATOM   4341  HA  THR A 924      31.670  50.510  50.780  1.00  0.00           H
ATOM   4342  CB  THR A 924      29.860  51.600  50.360  1.00  0.00           C
ATOM   4343  HB  THR A 924      29.620  52.670  50.140  1.00  0.00           H
ATOM   4344  OG1 THR A 924      29.080  51.090  51.450  1.00  0.00           O
ATOM   4345  HG1 THR A 924      29.220  51.620  52.250  1.00  0.00           H
ATOM   4346  CG2 THR A 924      29.330  50.870  49.160  1.00  0.00           C
ATOM   4347 HG21 THR A 924      29.720  51.240  48.190  1.00  0.00           H
ATOM   4348 HG22 THR A 924      28.250  51.140  49.130  1.00  0.00           H
ATOM   4349 HG23 THR A 924      29.540  49.790  49.290  1.00  0.00           H
ATOM   4350  C   THR A 924      31.960  51.990  49.280  1.00  0.00           C
ATOM   4351  O   THR A 924      32.300  51.210  48.410  1.00  0.00           O
ATOM   4352  N   ILE A 925      32.000  53.320  49.080  1.00  0.00           N
ATOM   4353  HN  ILE A 925      31.470  54.000  49.600  1.00  0.00           H
ATOM   4354  CA  ILE A 925      32.660  54.020  47.940  1.00  0.00           C
ATOM   4355  HA  ILE A 925      32.310  53.660  46.980  1.00  0.00           H
ATOM   4356  CB  ILE A 925      32.350  55.510  47.970  1.00  0.00           C
ATOM   4357  HB  ILE A 925      32.660  56.030  48.900  1.00  0.00           H
ATOM   4358  CG2 ILE A 925      33.190  56.440  46.980  1.00  0.00           C
ATOM   4359 HG21 ILE A 925      34.290  56.390  47.140  1.00  0.00           H
ATOM   4360 HG22 ILE A 925      32.900  57.500  47.120  1.00  0.00           H
ATOM   4361 HG23 ILE A 925      33.170  56.070  45.930  1.00  0.00           H
ATOM   4362  CG1 ILE A 925      30.770  55.780  47.710  1.00  0.00           C
ATOM   4363 HG11 ILE A 925      30.180  55.170  48.420  1.00  0.00           H
ATOM   4364 HG12 ILE A 925      30.500  55.510  46.660  1.00  0.00           H
ATOM   4365  CD  ILE A 925      30.340  57.210  48.000  1.00  0.00           C
ATOM   4366  HD1 ILE A 925      29.250  57.460  48.040  1.00  0.00           H
ATOM   4367  HD2 ILE A 925      30.710  57.840  47.170  1.00  0.00           H
ATOM   4368  HD3 ILE A 925      30.770  57.600  48.950  1.00  0.00           H
ATOM   4369  C   ILE A 925      34.170  53.800  47.940  1.00  0.00           C
ATOM   4370  O   ILE A 925      34.730  53.420  46.960  1.00  0.00           O
ATOM   4371  N   LEU A 926      34.950  53.900  49.110  1.00  0.00           N
ATOM   4372  HN  LEU A 926      34.490  54.110  49.970  1.00  0.00           H
ATOM   4373  CA  LEU A 926      36.400  53.790  49.280  1.00  0.00           C
ATOM   4374  HA  LEU A 926      36.930  54.420  48.580  1.00  0.00           H
ATOM   4375  CB  LEU A 926      36.950  54.060  50.740  1.00  0.00           C
ATOM   4376  HB1 LEU A 926      37.870  53.470  50.940  1.00  0.00           H
ATOM   4377  HB2 LEU A 926      36.080  53.750  51.360  1.00  0.00           H
ATOM   4378  CG  LEU A 926      37.310  55.490  51.060  1.00  0.00           C
ATOM   4379  HG  LEU A 926      38.290  55.560  50.540  1.00  0.00           H
ATOM   4380  CD1 LEU A 926      36.530  56.630  50.490  1.00  0.00           C
ATOM   4381 HD11 LEU A 926      35.460  56.420  50.690  1.00  0.00           H
ATOM   4382 HD12 LEU A 926      36.740  56.700  49.400  1.00  0.00           H
ATOM   4383 HD13 LEU A 926      36.770  57.600  50.960  1.00  0.00           H
ATOM   4384  CD2 LEU A 926      37.510  55.590  52.570  1.00  0.00           C
ATOM   4385 HD21 LEU A 926      37.660  56.600  53.010  1.00  0.00           H
ATOM   4386 HD22 LEU A 926      38.460  55.080  52.850  1.00  0.00           H
ATOM   4387 HD23 LEU A 926      36.670  55.230  53.190  1.00  0.00           H
ATOM   4388  C   LEU A 926      36.790  52.370  48.910  1.00  0.00           C
ATOM   4389  O   LEU A 926      37.820  52.100  48.250  1.00  0.00           O
ATOM   4390  N   ILE A 927      35.960  51.420  49.230  1.00  0.00           N
ATOM   4391  HN  ILE A 927      35.160  51.560  49.800  1.00  0.00           H
ATOM   4392  CA  ILE A 927      36.090  50.030  48.800  1.00  0.00           C
ATOM   4393  HA  ILE A 927      37.060  49.710  49.150  1.00  0.00           H
ATOM   4394  CB  ILE A 927      35.160  49.080  49.570  1.00  0.00           C
ATOM   4395  HB  ILE A 927      34.110  49.410  49.510  1.00  0.00           H
ATOM   4396  CG2 ILE A 927      35.080  47.660  49.100  1.00  0.00           C
ATOM   4397 HG21 ILE A 927      34.770  47.670  48.030  1.00  0.00           H
ATOM   4398 HG22 ILE A 927      34.200  47.130  49.530  1.00  0.00           H
ATOM   4399 HG23 ILE A 927      36.020  47.070  49.120  1.00  0.00           H
ATOM   4400  CG1 ILE A 927      35.480  49.080  51.050  1.00  0.00           C
ATOM   4401 HG11 ILE A 927      35.920  50.040  51.400  1.00  0.00           H
ATOM   4402 HG12 ILE A 927      36.400  48.470  51.160  1.00  0.00           H
ATOM   4403  CD  ILE A 927      34.390  48.650  51.990  1.00  0.00           C
ATOM   4404  HD1 ILE A 927      33.950  47.700  51.620  1.00  0.00           H
ATOM   4405  HD2 ILE A 927      33.480  49.270  51.870  1.00  0.00           H
ATOM   4406  HD3 ILE A 927      34.780  48.530  53.030  1.00  0.00           H
ATOM   4407  C   ILE A 927      36.030  49.780  47.310  1.00  0.00           C
ATOM   4408  O   ILE A 927      36.920  49.150  46.790  1.00  0.00           O
ATOM   4409  N   PHE A 928      35.020  50.280  46.600  1.00  0.00           N
ATOM   4410  HN  PHE A 928      34.350  50.840  47.080  1.00  0.00           H
ATOM   4411  CA  PHE A 928      34.870  50.230  45.170  1.00  0.00           C
ATOM   4412  HA  PHE A 928      35.030  49.210  44.860  1.00  0.00           H
ATOM   4413  CB  PHE A 928      33.430  50.800  44.880  1.00  0.00           C
ATOM   4414  HB1 PHE A 928      33.200  51.840  45.220  1.00  0.00           H
ATOM   4415  HB2 PHE A 928      32.810  50.070  45.450  1.00  0.00           H
ATOM   4416  CG  PHE A 928      33.070  50.760  43.350  1.00  0.00           C
ATOM   4417  CD1 PHE A 928      33.250  49.540  42.770  1.00  0.00           C
ATOM   4418  HD1 PHE A 928      33.600  48.680  43.320  1.00  0.00           H
ATOM   4419  CE1 PHE A 928      32.870  49.350  41.410  1.00  0.00           C
ATOM   4420  HE1 PHE A 928      32.870  48.380  40.930  1.00  0.00           H
ATOM   4421  CZ  PHE A 928      32.490  50.470  40.680  1.00  0.00           C
ATOM   4422  HZ  PHE A 928      32.230  50.370  39.640  1.00  0.00           H
ATOM   4423  CD2 PHE A 928      32.630  51.860  42.550  1.00  0.00           C
ATOM   4424  HD2 PHE A 928      32.550  52.830  43.000  1.00  0.00           H
ATOM   4425  CE2 PHE A 928      32.290  51.680  41.240  1.00  0.00           C
ATOM   4426  HE2 PHE A 928      31.870  52.480  40.650  1.00  0.00           H
ATOM   4427  C   PHE A 928      36.080  50.840  44.490  1.00  0.00           C
ATOM   4428  O   PHE A 928      36.650  50.230  43.560  1.00  0.00           O
ATOM   4429  N   MET A 929      36.580  51.950  45.040  1.00  0.00           N
ATOM   4430  HN  MET A 929      36.210  52.150  45.940  1.00  0.00           H
ATOM   4431  CA  MET A 929      37.750  52.640  44.540  1.00  0.00           C
ATOM   4432  HA  MET A 929      37.620  52.930  43.510  1.00  0.00           H
ATOM   4433  CB  MET A 929      38.090  53.980  45.270  1.00  0.00           C
ATOM   4434  HB1 MET A 929      39.020  54.410  44.810  1.00  0.00           H
ATOM   4435  HB2 MET A 929      38.410  53.790  46.330  1.00  0.00           H
ATOM   4436  CG  MET A 929      37.090  55.100  45.050  1.00  0.00           C
ATOM   4437  HG1 MET A 929      37.230  55.900  45.810  1.00  0.00           H
ATOM   4438  HG2 MET A 929      36.110  54.640  45.310  1.00  0.00           H
ATOM   4439  SD  MET A 929      36.770  55.930  43.400  1.00  0.00           S
ATOM   4440  CE  MET A 929      38.390  56.600  43.160  1.00  0.00           C
ATOM   4441  HE1 MET A 929      38.810  57.100  44.050  1.00  0.00           H
ATOM   4442  HE2 MET A 929      38.320  57.410  42.400  1.00  0.00           H
ATOM   4443  HE3 MET A 929      39.060  55.800  42.760  1.00  0.00           H
ATOM   4444  C   MET A 929      39.020  51.820  44.480  1.00  0.00           C
ATOM   4445  O   MET A 929      39.650  51.700  43.440  1.00  0.00           O
ATOM   4446  N   ASP A 930      39.350  51.170  45.610  1.00  0.00           N
ATOM   4447  HN  ASP A 930      38.890  51.320  46.480  1.00  0.00           H
ATOM   4448  CA  ASP A 930      40.570  50.340  45.580  1.00  0.00           C
ATOM   4449  HA  ASP A 930      41.290  51.050  45.200  1.00  0.00           H
ATOM   4450  CB  ASP A 930      40.840  50.000  47.050  1.00  0.00           C
ATOM   4451  HB1 ASP A 930      40.050  49.260  47.340  1.00  0.00           H
ATOM   4452  HB2 ASP A 930      40.720  50.910  47.670  1.00  0.00           H
ATOM   4453  CG  ASP A 930      42.290  49.600  47.180  1.00  0.00           C
ATOM   4454  OD1 ASP A 930      43.130  49.890  46.270  1.00  0.00           O
ATOM   4455  OD2 ASP A 930      42.680  49.110  48.290  1.00  0.00           O
ATOM   4456  C   ASP A 930      40.430  49.110  44.640  1.00  0.00           C
ATOM   4457  O   ASP A 930      41.320  48.990  43.740  1.00  0.00           O
ATOM   4458  N   GLN A 931      39.310  48.350  44.640  1.00  0.00           N
ATOM   4459  HN  GLN A 931      38.590  48.540  45.310  1.00  0.00           H
ATOM   4460  CA  GLN A 931      38.880  47.560  43.470  1.00  0.00           C
ATOM   4461  HA  GLN A 931      39.460  46.650  43.570  1.00  0.00           H
ATOM   4462  CB  GLN A 931      37.360  47.070  43.680  1.00  0.00           C
ATOM   4463  HB1 GLN A 931      37.060  46.770  42.640  1.00  0.00           H
ATOM   4464  HB2 GLN A 931      36.680  47.940  43.800  1.00  0.00           H
ATOM   4465  CG  GLN A 931      37.000  45.850  44.560  1.00  0.00           C
ATOM   4466  HG1 GLN A 931      35.980  45.450  44.320  1.00  0.00           H
ATOM   4467  HG2 GLN A 931      36.870  46.220  45.590  1.00  0.00           H
ATOM   4468  CD  GLN A 931      38.070  44.770  44.590  1.00  0.00           C
ATOM   4469  OE1 GLN A 931      38.590  44.340  45.610  1.00  0.00           O
ATOM   4470  NE2 GLN A 931      38.470  44.350  43.390  1.00  0.00           N
ATOM   4471 HE21 GLN A 931      39.120  43.610  43.240  1.00  0.00           H
ATOM   4472 HE22 GLN A 931      38.000  44.800  42.640  1.00  0.00           H
ATOM   4473  C   GLN A 931      39.080  48.070  42.080  1.00  0.00           C
ATOM   4474  O   GLN A 931      39.620  47.460  41.130  1.00  0.00           O
ATOM   4475  N   GLN A 932      38.480  49.240  41.860  1.00  0.00           N
ATOM   4476  HN  GLN A 932      37.900  49.650  42.550  1.00  0.00           H
ATOM   4477  CA  GLN A 932      38.400  49.840  40.530  1.00  0.00           C
ATOM   4478  HA  GLN A 932      38.020  49.080  39.860  1.00  0.00           H
ATOM   4479  CB  GLN A 932      37.480  51.090  40.570  1.00  0.00           C
ATOM   4480  HB1 GLN A 932      37.770  51.670  39.670  1.00  0.00           H
ATOM   4481  HB2 GLN A 932      37.720  51.730  41.450  1.00  0.00           H
ATOM   4482  CG  GLN A 932      35.980  50.810  40.590  1.00  0.00           C
ATOM   4483  HG1 GLN A 932      35.350  51.680  40.870  1.00  0.00           H
ATOM   4484  HG2 GLN A 932      35.990  49.930  41.280  1.00  0.00           H
ATOM   4485  CD  GLN A 932      35.410  50.210  39.270  1.00  0.00           C
ATOM   4486  OE1 GLN A 932      35.340  48.990  39.150  1.00  0.00           O
ATOM   4487  NE2 GLN A 932      35.040  51.030  38.330  1.00  0.00           N
ATOM   4488 HE21 GLN A 932      35.070  52.020  38.480  1.00  0.00           H
ATOM   4489 HE22 GLN A 932      34.750  50.780  37.400  1.00  0.00           H
ATOM   4490  C   GLN A 932      39.740  50.280  39.920  1.00  0.00           C
ATOM   4491  O   GLN A 932      39.930  50.080  38.680  1.00  0.00           O
ATOM   4492  N   ILE A 933      40.700  50.800  40.760  1.00  0.00           N
ATOM   4493  HN  ILE A 933      40.380  50.870  41.700  1.00  0.00           H
ATOM   4494  CA  ILE A 933      42.040  51.050  40.490  1.00  0.00           C
ATOM   4495  HA  ILE A 933      42.020  51.600  39.560  1.00  0.00           H
ATOM   4496  CB  ILE A 933      42.590  51.980  41.560  1.00  0.00           C
ATOM   4497  HB  ILE A 933      42.310  51.590  42.550  1.00  0.00           H
ATOM   4498  CG2 ILE A 933      44.130  52.220  41.570  1.00  0.00           C
ATOM   4499 HG21 ILE A 933      44.430  52.850  40.710  1.00  0.00           H
ATOM   4500 HG22 ILE A 933      44.760  51.300  41.490  1.00  0.00           H
ATOM   4501 HG23 ILE A 933      44.270  52.730  42.540  1.00  0.00           H
ATOM   4502  CG1 ILE A 933      41.900  53.320  41.470  1.00  0.00           C
ATOM   4503 HG11 ILE A 933      40.860  53.190  41.090  1.00  0.00           H
ATOM   4504 HG12 ILE A 933      42.480  53.940  40.750  1.00  0.00           H
ATOM   4505  CD  ILE A 933      41.740  54.090  42.750  1.00  0.00           C
ATOM   4506  HD1 ILE A 933      41.060  53.520  43.430  1.00  0.00           H
ATOM   4507  HD2 ILE A 933      41.330  55.120  42.630  1.00  0.00           H
ATOM   4508  HD3 ILE A 933      42.700  54.080  43.280  1.00  0.00           H
ATOM   4509  C   ILE A 933      42.910  49.830  40.280  1.00  0.00           C
ATOM   4510  O   ILE A 933      43.820  49.790  39.460  1.00  0.00           O
ATOM   4511  N   THR A 934      42.610  48.780  41.070  1.00  0.00           N
ATOM   4512  HN  THR A 934      41.990  48.890  41.850  1.00  0.00           H
ATOM   4513  CA  THR A 934      43.150  47.430  40.790  1.00  0.00           C
ATOM   4514  HA  THR A 934      44.220  47.480  40.890  1.00  0.00           H
ATOM   4515  CB  THR A 934      42.610  46.300  41.660  1.00  0.00           C
ATOM   4516  HB  THR A 934      41.550  46.120  41.370  1.00  0.00           H
ATOM   4517  OG1 THR A 934      42.690  46.620  43.010  1.00  0.00           O
ATOM   4518  HG1 THR A 934      42.160  47.420  43.070  1.00  0.00           H
ATOM   4519  CG2 THR A 934      43.360  44.990  41.510  1.00  0.00           C
ATOM   4520 HG21 THR A 934      43.000  44.380  40.650  1.00  0.00           H
ATOM   4521 HG22 THR A 934      43.200  44.370  42.420  1.00  0.00           H
ATOM   4522 HG23 THR A 934      44.420  45.290  41.520  1.00  0.00           H
ATOM   4523  C   THR A 934      42.850  46.930  39.410  1.00  0.00           C
ATOM   4524  O   THR A 934      43.720  46.340  38.740  1.00  0.00           O
ATOM   4525  N   ALA A 935      41.660  47.110  38.920  1.00  0.00           N
ATOM   4526  HN  ALA A 935      41.040  47.480  39.610  1.00  0.00           H
ATOM   4527  CA  ALA A 935      41.170  46.540  37.680  1.00  0.00           C
ATOM   4528  HA  ALA A 935      41.440  45.520  37.450  1.00  0.00           H
ATOM   4529  CB  ALA A 935      39.630  46.780  37.610  1.00  0.00           C
ATOM   4530  HB1 ALA A 935      39.400  46.420  36.590  1.00  0.00           H
ATOM   4531  HB2 ALA A 935      39.440  47.860  37.700  1.00  0.00           H
ATOM   4532  HB3 ALA A 935      39.250  46.180  38.460  1.00  0.00           H
ATOM   4533  C   ALA A 935      41.850  47.290  36.480  1.00  0.00           C
ATOM   4534  O   ALA A 935      41.780  46.730  35.350  1.00  0.00           O
ATOM   4535  N   VAL A 936      42.600  48.410  36.590  1.00  0.00           N
ATOM   4536  HN  VAL A 936      42.620  48.830  37.490  1.00  0.00           H
ATOM   4537  CA  VAL A 936      43.340  49.140  35.570  1.00  0.00           C
ATOM   4538  HA  VAL A 936      42.720  49.290  34.700  1.00  0.00           H
ATOM   4539  CB  VAL A 936      43.850  50.510  36.180  1.00  0.00           C
ATOM   4540  HB  VAL A 936      44.280  50.240  37.180  1.00  0.00           H
ATOM   4541  CG1 VAL A 936      44.780  51.300  35.280  1.00  0.00           C
ATOM   4542 HG11 VAL A 936      45.220  52.220  35.720  1.00  0.00           H
ATOM   4543 HG12 VAL A 936      44.350  51.740  34.350  1.00  0.00           H
ATOM   4544 HG13 VAL A 936      45.620  50.650  34.990  1.00  0.00           H
ATOM   4545  CG2 VAL A 936      42.520  51.250  36.440  1.00  0.00           C
ATOM   4546 HG21 VAL A 936      42.790  52.170  37.010  1.00  0.00           H
ATOM   4547 HG22 VAL A 936      41.740  50.780  37.080  1.00  0.00           H
ATOM   4548 HG23 VAL A 936      42.100  51.680  35.500  1.00  0.00           H
ATOM   4549  C   VAL A 936      44.610  48.410  35.170  1.00  0.00           C
ATOM   4550  O   VAL A 936      44.920  48.430  33.990  1.00  0.00           O
ATOM   4551  N   ILE A 937      45.190  47.640  36.080  1.00  0.00           N
ATOM   4552  HN  ILE A 937      44.770  47.540  36.980  1.00  0.00           H
ATOM   4553  CA  ILE A 937      46.280  46.780  35.840  1.00  0.00           C
ATOM   4554  HA  ILE A 937      47.050  47.270  35.250  1.00  0.00           H
ATOM   4555  CB  ILE A 937      46.880  46.350  37.160  1.00  0.00           C
ATOM   4556  HB  ILE A 937      46.250  45.640  37.730  1.00  0.00           H
ATOM   4557  CG2 ILE A 937      48.150  45.510  36.830  1.00  0.00           C
ATOM   4558 HG21 ILE A 937      48.930  45.990  36.200  1.00  0.00           H
ATOM   4559 HG22 ILE A 937      47.850  44.620  36.240  1.00  0.00           H
ATOM   4560 HG23 ILE A 937      48.670  45.250  37.790  1.00  0.00           H
ATOM   4561  CG1 ILE A 937      47.280  47.560  38.030  1.00  0.00           C
ATOM   4562 HG11 ILE A 937      47.970  47.260  38.840  1.00  0.00           H
ATOM   4563 HG12 ILE A 937      46.400  47.970  38.580  1.00  0.00           H
ATOM   4564  CD  ILE A 937      47.950  48.760  37.280  1.00  0.00           C
ATOM   4565  HD1 ILE A 937      48.920  48.490  36.820  1.00  0.00           H
ATOM   4566  HD2 ILE A 937      48.150  49.550  38.040  1.00  0.00           H
ATOM   4567  HD3 ILE A 937      47.280  49.240  36.540  1.00  0.00           H
ATOM   4568  C   ILE A 937      45.770  45.640  35.010  1.00  0.00           C
ATOM   4569  O   ILE A 937      46.480  45.210  34.110  1.00  0.00           O
ATOM   4570  N   ILE A 938      44.530  45.060  35.270  1.00  0.00           N
ATOM   4571  HN  ILE A 938      43.990  45.400  36.050  1.00  0.00           H
ATOM   4572  CA  ILE A 938      43.950  43.930  34.550  1.00  0.00           C
ATOM   4573  HA  ILE A 938      44.700  43.150  34.390  1.00  0.00           H
ATOM   4574  CB  ILE A 938      42.800  43.340  35.380  1.00  0.00           C
ATOM   4575  HB  ILE A 938      41.980  44.100  35.420  1.00  0.00           H
ATOM   4576  CG2 ILE A 938      42.150  42.090  34.660  1.00  0.00           C
ATOM   4577 HG21 ILE A 938      41.300  41.570  35.150  1.00  0.00           H
ATOM   4578 HG22 ILE A 938      43.000  41.390  34.510  1.00  0.00           H
ATOM   4579 HG23 ILE A 938      41.710  42.460  33.710  1.00  0.00           H
ATOM   4580  CG1 ILE A 938      43.220  42.990  36.820  1.00  0.00           C
ATOM   4581 HG11 ILE A 938      42.390  42.390  37.230  1.00  0.00           H
ATOM   4582 HG12 ILE A 938      43.270  43.930  37.390  1.00  0.00           H
ATOM   4583  CD  ILE A 938      44.570  42.190  37.020  1.00  0.00           C
ATOM   4584  HD1 ILE A 938      45.400  42.690  36.480  1.00  0.00           H
ATOM   4585  HD2 ILE A 938      44.500  41.220  36.500  1.00  0.00           H
ATOM   4586  HD3 ILE A 938      44.790  42.150  38.110  1.00  0.00           H
ATOM   4587  C   ILE A 938      43.640  44.280  33.150  1.00  0.00           C
ATOM   4588  O   ILE A 938      43.880  43.510  32.200  1.00  0.00           O
ATOM   4589  N   ASN A 939      43.010  45.460  32.960  1.00  0.00           N
ATOM   4590  HN  ASN A 939      42.860  45.970  33.810  1.00  0.00           H
ATOM   4591  CA  ASN A 939      42.290  45.790  31.750  1.00  0.00           C
ATOM   4592  HA  ASN A 939      42.140  44.900  31.150  1.00  0.00           H
ATOM   4593  CB  ASN A 939      40.900  46.370  32.160  1.00  0.00           C
ATOM   4594  HB1 ASN A 939      40.330  46.650  31.250  1.00  0.00           H
ATOM   4595  HB2 ASN A 939      41.080  47.230  32.850  1.00  0.00           H
ATOM   4596  CG  ASN A 939      40.010  45.330  32.890  1.00  0.00           C
ATOM   4597  OD1 ASN A 939      39.970  44.130  32.620  1.00  0.00           O
ATOM   4598  ND2 ASN A 939      39.130  45.790  33.810  1.00  0.00           N
ATOM   4599 HD21 ASN A 939      39.140  46.780  33.920  1.00  0.00           H
ATOM   4600 HD22 ASN A 939      38.440  45.190  34.230  1.00  0.00           H
ATOM   4601  C   ASN A 939      43.100  46.710  30.930  1.00  0.00           C
ATOM   4602  O   ASN A 939      42.640  47.380  30.040  1.00  0.00           O
ATOM   4603  N   ARG A 940      44.420  46.670  31.110  1.00  0.00           N
ATOM   4604  HN  ARG A 940      44.830  46.150  31.870  1.00  0.00           H
ATOM   4605  CA  ARG A 940      45.390  47.390  30.260  1.00  0.00           C
ATOM   4606  HA  ARG A 940      45.200  48.460  30.260  1.00  0.00           H
ATOM   4607  CB  ARG A 940      46.880  47.000  30.620  1.00  0.00           C
ATOM   4608  HB1 ARG A 940      47.490  47.490  29.830  1.00  0.00           H
ATOM   4609  HB2 ARG A 940      47.020  45.900  30.640  1.00  0.00           H
ATOM   4610  CG  ARG A 940      47.280  47.650  31.930  1.00  0.00           C
ATOM   4611  HG1 ARG A 940      46.730  47.290  32.830  1.00  0.00           H
ATOM   4612  HG2 ARG A 940      47.060  48.740  31.870  1.00  0.00           H
ATOM   4613  CD  ARG A 940      48.710  47.290  32.220  1.00  0.00           C
ATOM   4614  HD1 ARG A 940      49.360  47.220  31.320  1.00  0.00           H
ATOM   4615  HD2 ARG A 940      48.740  46.250  32.620  1.00  0.00           H
ATOM   4616  NE  ARG A 940      49.270  48.140  33.270  1.00  0.00           N
ATOM   4617  HE  ARG A 940      48.820  48.980  33.590  1.00  0.00           H
ATOM   4618  CZ  ARG A 940      50.410  47.910  33.920  1.00  0.00           C
ATOM   4619  NH1 ARG A 940      50.720  48.860  34.770  1.00  0.00           N
ATOM   4620 HH11 ARG A 940      50.080  49.610  34.870  1.00  0.00           H
ATOM   4621 HH12 ARG A 940      51.680  48.940  35.040  1.00  0.00           H
ATOM   4622  NH2 ARG A 940      51.230  46.950  33.560  1.00  0.00           N
ATOM   4623 HH21 ARG A 940      50.940  46.330  32.840  1.00  0.00           H
ATOM   4624 HH22 ARG A 940      52.030  46.710  34.130  1.00  0.00           H
ATOM   4625  C   ARG A 940      45.240  46.950  28.800  1.00  0.00           C
ATOM   4626  O   ARG A 940      45.000  45.780  28.520  1.00  0.00           O
ATOM   4627  N   LYS A 941      45.500  47.850  27.870  1.00  0.00           N
ATOM   4628  HN  LYS A 941      45.940  48.710  28.140  1.00  0.00           H
ATOM   4629  CA  LYS A 941      45.500  47.620  26.390  1.00  0.00           C
ATOM   4630  HA  LYS A 941      44.490  47.360  26.080  1.00  0.00           H
ATOM   4631  CB  LYS A 941      45.980  48.940  25.680  1.00  0.00           C
ATOM   4632  HB1 LYS A 941      46.190  48.730  24.610  1.00  0.00           H
ATOM   4633  HB2 LYS A 941      46.850  49.410  26.200  1.00  0.00           H
ATOM   4634  CG  LYS A 941      44.910  50.110  25.640  1.00  0.00           C
ATOM   4635  HG1 LYS A 941      45.390  51.000  25.170  1.00  0.00           H
ATOM   4636  HG2 LYS A 941      44.640  50.390  26.680  1.00  0.00           H
ATOM   4637  CD  LYS A 941      43.660  49.560  24.930  1.00  0.00           C
ATOM   4638  HD1 LYS A 941      43.130  48.880  25.630  1.00  0.00           H
ATOM   4639  HD2 LYS A 941      44.090  49.110  24.020  1.00  0.00           H
ATOM   4640  CE  LYS A 941      42.860  50.680  24.370  1.00  0.00           C
ATOM   4641  HE1 LYS A 941      42.220  50.190  23.610  1.00  0.00           H
ATOM   4642  HE2 LYS A 941      43.530  51.360  23.810  1.00  0.00           H
ATOM   4643  NZ  LYS A 941      41.870  51.180  25.340  1.00  0.00           N
ATOM   4644  HZ1 LYS A 941      41.000  50.600  25.350  1.00  0.00           H
ATOM   4645  HZ2 LYS A 941      41.590  52.150  25.120  1.00  0.00           H
ATOM   4646  HZ3 LYS A 941      42.230  51.180  26.310  1.00  0.00           H
ATOM   4647  C   LYS A 941      46.330  46.470  25.950  1.00  0.00           C
ATOM   4648  O   LYS A 941      45.810  45.700  25.150  1.00  0.00           O
ATOM   4649  N   GLU A 942      47.610  46.400  26.490  1.00  0.00           N
ATOM   4650  HN  GLU A 942      47.900  47.180  27.030  1.00  0.00           H
ATOM   4651  CA  GLU A 942      48.570  45.360  26.130  1.00  0.00           C
ATOM   4652  HA  GLU A 942      48.640  45.400  25.050  1.00  0.00           H
ATOM   4653  CB  GLU A 942      49.940  45.610  26.800  1.00  0.00           C
ATOM   4654  HB1 GLU A 942      50.310  46.590  26.470  1.00  0.00           H
ATOM   4655  HB2 GLU A 942      50.620  44.830  26.370  1.00  0.00           H
ATOM   4656  CG  GLU A 942      49.950  45.330  28.380  1.00  0.00           C
ATOM   4657  HG1 GLU A 942      49.240  44.560  28.750  1.00  0.00           H
ATOM   4658  HG2 GLU A 942      49.510  46.180  28.930  1.00  0.00           H
ATOM   4659  CD  GLU A 942      51.340  45.010  28.900  1.00  0.00           C
ATOM   4660  OE1 GLU A 942      51.500  43.990  29.580  1.00  0.00           O
ATOM   4661  OE2 GLU A 942      52.240  45.860  28.720  1.00  0.00           O
ATOM   4662  C   GLU A 942      48.030  43.920  26.340  1.00  0.00           C
ATOM   4663  O   GLU A 942      48.340  43.010  25.570  1.00  0.00           O
ATOM   4664  N   HSD A 943      47.230  43.700  27.390  1.00  0.00           N
ATOM   4665  HN  HSD A 943      47.020  44.440  28.030  1.00  0.00           H
ATOM   4666  CA  HSD A 943      46.460  42.500  27.580  1.00  0.00           C
ATOM   4667  HA  HSD A 943      47.090  41.630  27.580  1.00  0.00           H
ATOM   4668  CB  HSD A 943      45.850  42.510  29.030  1.00  0.00           C
ATOM   4669  HB1 HSD A 943      45.170  41.660  29.160  1.00  0.00           H
ATOM   4670  HB2 HSD A 943      45.220  43.420  28.970  1.00  0.00           H
ATOM   4671  ND1 HSD A 943      46.580  42.790  31.460  1.00  0.00           N
ATOM   4672  HD1 HSD A 943      45.660  42.840  31.840  1.00  0.00           H
ATOM   4673  CG  HSD A 943      46.890  42.510  30.120  1.00  0.00           C
ATOM   4674  CE1 HSD A 943      47.750  42.800  32.130  1.00  0.00           C
ATOM   4675  HE1 HSD A 943      47.830  43.170  33.150  1.00  0.00           H
ATOM   4676  NE2 HSD A 943      48.810  42.520  31.320  1.00  0.00           N
ATOM   4677  CD2 HSD A 943      48.210  42.430  30.070  1.00  0.00           C
ATOM   4678  HD2 HSD A 943      48.960  42.240  29.310  1.00  0.00           H
ATOM   4679  C   HSD A 943      45.300  41.970  26.680  1.00  0.00           C
ATOM   4680  O   HSD A 943      44.430  42.790  26.400  1.00  0.00           O
ATOM   4681  N   LYS A 944      45.340  40.710  26.300  1.00  0.00           N
ATOM   4682  HN  LYS A 944      46.060  40.150  26.700  1.00  0.00           H
ATOM   4683  CA  LYS A 944      44.340  40.030  25.620  1.00  0.00           C
ATOM   4684  HA  LYS A 944      43.540  40.710  25.350  1.00  0.00           H
ATOM   4685  CB  LYS A 944      44.920  39.350  24.380  1.00  0.00           C
ATOM   4686  HB1 LYS A 944      44.160  38.710  23.880  1.00  0.00           H
ATOM   4687  HB2 LYS A 944      45.750  38.700  24.750  1.00  0.00           H
ATOM   4688  CG  LYS A 944      45.590  40.210  23.290  1.00  0.00           C
ATOM   4689  HG1 LYS A 944      44.800  40.810  22.800  1.00  0.00           H
ATOM   4690  HG2 LYS A 944      45.940  39.500  22.500  1.00  0.00           H
ATOM   4691  CD  LYS A 944      46.810  41.200  23.620  1.00  0.00           C
ATOM   4692  HD1 LYS A 944      47.370  40.660  24.410  1.00  0.00           H
ATOM   4693  HD2 LYS A 944      46.380  42.070  24.160  1.00  0.00           H
ATOM   4694  CE  LYS A 944      47.610  41.610  22.390  1.00  0.00           C
ATOM   4695  HE1 LYS A 944      46.890  41.940  21.610  1.00  0.00           H
ATOM   4696  HE2 LYS A 944      48.210  40.800  21.930  1.00  0.00           H
ATOM   4697  NZ  LYS A 944      48.620  42.750  22.660  1.00  0.00           N
ATOM   4698  HZ1 LYS A 944      49.440  42.770  22.030  1.00  0.00           H
ATOM   4699  HZ2 LYS A 944      48.980  42.640  23.630  1.00  0.00           H
ATOM   4700  HZ3 LYS A 944      48.080  43.630  22.500  1.00  0.00           H
ATOM   4701  C   LYS A 944      43.750  38.940  26.540  1.00  0.00           C
ATOM   4702  O   LYS A 944      44.380  37.900  26.750  1.00  0.00           O
ATOM   4703  N   LEU A 945      42.510  39.120  26.970  1.00  0.00           N
ATOM   4704  HN  LEU A 945      41.910  39.860  26.680  1.00  0.00           H
ATOM   4705  CA  LEU A 945      41.840  38.200  27.880  1.00  0.00           C
ATOM   4706  HA  LEU A 945      42.450  37.320  27.990  1.00  0.00           H
ATOM   4707  CB  LEU A 945      41.650  38.870  29.290  1.00  0.00           C
ATOM   4708  HB1 LEU A 945      41.180  38.060  29.870  1.00  0.00           H
ATOM   4709  HB2 LEU A 945      40.920  39.700  29.230  1.00  0.00           H
ATOM   4710  CG  LEU A 945      42.990  39.360  29.930  1.00  0.00           C
ATOM   4711  HG  LEU A 945      43.600  39.900  29.180  1.00  0.00           H
ATOM   4712  CD1 LEU A 945      42.790  40.400  31.130  1.00  0.00           C
ATOM   4713 HD11 LEU A 945      42.280  41.350  30.850  1.00  0.00           H
ATOM   4714 HD12 LEU A 945      43.790  40.690  31.520  1.00  0.00           H
ATOM   4715 HD13 LEU A 945      42.290  39.880  31.970  1.00  0.00           H
ATOM   4716  CD2 LEU A 945      43.830  38.160  30.420  1.00  0.00           C
ATOM   4717 HD21 LEU A 945      43.250  37.650  31.220  1.00  0.00           H
ATOM   4718 HD22 LEU A 945      44.860  38.400  30.760  1.00  0.00           H
ATOM   4719 HD23 LEU A 945      44.040  37.360  29.660  1.00  0.00           H
ATOM   4720  C   LEU A 945      40.540  37.820  27.350  1.00  0.00           C
ATOM   4721  O   LEU A 945      40.020  38.440  26.450  1.00  0.00           O
ATOM   4722  N   LYS A 946      40.020  36.680  27.800  1.00  0.00           N
ATOM   4723  HN  LYS A 946      40.650  36.160  28.390  1.00  0.00           H
ATOM   4724  CA  LYS A 946      38.900  36.030  27.170  1.00  0.00           C
ATOM   4725  HA  LYS A 946      38.330  36.720  26.570  1.00  0.00           H
ATOM   4726  CB  LYS A 946      39.400  34.890  26.230  1.00  0.00           C
ATOM   4727  HB1 LYS A 946      40.220  34.330  26.740  1.00  0.00           H
ATOM   4728  HB2 LYS A 946      39.910  35.440  25.400  1.00  0.00           H
ATOM   4729  CG  LYS A 946      38.360  33.920  25.690  1.00  0.00           C
ATOM   4730  HG1 LYS A 946      37.490  34.490  25.320  1.00  0.00           H
ATOM   4731  HG2 LYS A 946      38.110  33.280  26.560  1.00  0.00           H
ATOM   4732  CD  LYS A 946      38.850  32.940  24.530  1.00  0.00           C
ATOM   4733  HD1 LYS A 946      37.930  32.370  24.270  1.00  0.00           H
ATOM   4734  HD2 LYS A 946      39.620  32.260  24.930  1.00  0.00           H
ATOM   4735  CE  LYS A 946      39.410  33.710  23.350  1.00  0.00           C
ATOM   4736  HE1 LYS A 946      40.170  34.460  23.660  1.00  0.00           H
ATOM   4737  HE2 LYS A 946      38.530  34.210  22.900  1.00  0.00           H
ATOM   4738  NZ  LYS A 946      40.020  32.870  22.360  1.00  0.00           N
ATOM   4739  HZ1 LYS A 946      40.260  33.530  21.610  1.00  0.00           H
ATOM   4740  HZ2 LYS A 946      39.330  32.200  21.950  1.00  0.00           H
ATOM   4741  HZ3 LYS A 946      40.850  32.340  22.700  1.00  0.00           H
ATOM   4742  C   LYS A 946      38.020  35.420  28.290  1.00  0.00           C
ATOM   4743  O   LYS A 946      36.830  35.250  28.160  1.00  0.00           O
ATOM   4744  N   LYS A 947      38.590  35.230  29.510  1.00  0.00           N
ATOM   4745  HN  LYS A 947      39.540  35.420  29.740  1.00  0.00           H
ATOM   4746  CA  LYS A 947      37.840  34.690  30.700  1.00  0.00           C
ATOM   4747  HA  LYS A 947      37.010  34.110  30.350  1.00  0.00           H
ATOM   4748  CB  LYS A 947      38.660  33.720  31.510  1.00  0.00           C
ATOM   4749  HB1 LYS A 947      38.110  33.450  32.420  1.00  0.00           H
ATOM   4750  HB2 LYS A 947      39.660  34.150  31.750  1.00  0.00           H
ATOM   4751  CG  LYS A 947      38.900  32.400  30.750  1.00  0.00           C
ATOM   4752  HG1 LYS A 947      39.560  32.600  29.880  1.00  0.00           H
ATOM   4753  HG2 LYS A 947      38.000  31.800  30.470  1.00  0.00           H
ATOM   4754  CD  LYS A 947      39.650  31.420  31.640  1.00  0.00           C
ATOM   4755  HD1 LYS A 947      39.210  30.940  32.530  1.00  0.00           H
ATOM   4756  HD2 LYS A 947      40.490  31.980  32.110  1.00  0.00           H
ATOM   4757  CE  LYS A 947      40.360  30.250  30.890  1.00  0.00           C
ATOM   4758  HE1 LYS A 947      41.170  30.720  30.280  1.00  0.00           H
ATOM   4759  HE2 LYS A 947      39.630  29.540  30.470  1.00  0.00           H
ATOM   4760  NZ  LYS A 947      41.140  29.360  31.780  1.00  0.00           N
ATOM   4761  HZ1 LYS A 947      40.540  29.080  32.590  1.00  0.00           H
ATOM   4762  HZ2 LYS A 947      42.020  29.700  32.230  1.00  0.00           H
ATOM   4763  HZ3 LYS A 947      41.360  28.490  31.270  1.00  0.00           H
ATOM   4764  C   LYS A 947      37.240  35.840  31.480  1.00  0.00           C
ATOM   4765  O   LYS A 947      36.130  36.400  31.160  1.00  0.00           O
ATOM   4766  N   GLY A 948      37.920  36.290  32.550  1.00  0.00           N
ATOM   4767  HN  GLY A 948      38.780  35.820  32.710  1.00  0.00           H
ATOM   4768  CA  GLY A 948      37.600  37.490  33.330  1.00  0.00           C
ATOM   4769  HA1 GLY A 948      37.480  38.370  32.710  1.00  0.00           H
ATOM   4770  HA2 GLY A 948      38.390  37.660  34.040  1.00  0.00           H
ATOM   4771  C   GLY A 948      36.240  37.350  34.100  1.00  0.00           C
ATOM   4772  O   GLY A 948      35.860  36.200  34.490  1.00  0.00           O
ATOM   4773  N   ALA A 949      35.490  38.430  34.370  1.00  0.00           N
ATOM   4774  HN  ALA A 949      35.750  39.350  34.110  1.00  0.00           H
ATOM   4775  CA  ALA A 949      34.300  38.360  35.200  1.00  0.00           C
ATOM   4776  HA  ALA A 949      33.860  37.380  35.020  1.00  0.00           H
ATOM   4777  CB  ALA A 949      34.710  38.470  36.670  1.00  0.00           C
ATOM   4778  HB1 ALA A 949      34.950  39.530  36.920  1.00  0.00           H
ATOM   4779  HB2 ALA A 949      35.670  37.960  36.920  1.00  0.00           H
ATOM   4780  HB3 ALA A 949      33.840  38.120  37.240  1.00  0.00           H
ATOM   4781  C   ALA A 949      33.280  39.380  34.800  1.00  0.00           C
ATOM   4782  O   ALA A 949      33.620  40.220  33.970  1.00  0.00           O
ATOM   4783  N   GLY A 950      32.080  39.450  35.480  1.00  0.00           N
ATOM   4784  HN  GLY A 950      31.780  38.700  36.080  1.00  0.00           H
ATOM   4785  CA  GLY A 950      31.140  40.500  35.470  1.00  0.00           C
ATOM   4786  HA1 GLY A 950      30.350  40.150  36.110  1.00  0.00           H
ATOM   4787  HA2 GLY A 950      30.810  40.830  34.500  1.00  0.00           H
ATOM   4788  C   GLY A 950      31.710  41.810  36.100  1.00  0.00           C
ATOM   4789  O   GLY A 950      32.170  41.770  37.230  1.00  0.00           O
ATOM   4790  N   TYR A 951      31.460  42.900  35.490  1.00  0.00           N
ATOM   4791  HN  TYR A 951      30.960  42.690  34.660  1.00  0.00           H
ATOM   4792  CA  TYR A 951      32.070  44.210  35.720  1.00  0.00           C
ATOM   4793  HA  TYR A 951      33.110  44.160  35.410  1.00  0.00           H
ATOM   4794  CB  TYR A 951      31.320  45.310  34.850  1.00  0.00           C
ATOM   4795  HB1 TYR A 951      31.820  46.290  34.940  1.00  0.00           H
ATOM   4796  HB2 TYR A 951      30.300  45.460  35.250  1.00  0.00           H
ATOM   4797  CG  TYR A 951      31.430  45.060  33.370  1.00  0.00           C
ATOM   4798  CD1 TYR A 951      30.350  45.290  32.490  1.00  0.00           C
ATOM   4799  HD1 TYR A 951      29.400  45.430  32.990  1.00  0.00           H
ATOM   4800  CE1 TYR A 951      30.460  45.070  31.130  1.00  0.00           C
ATOM   4801  HE1 TYR A 951      29.610  44.880  30.490  1.00  0.00           H
ATOM   4802  CZ  TYR A 951      31.660  44.700  30.590  1.00  0.00           C
ATOM   4803  OH  TYR A 951      31.770  44.420  29.210  1.00  0.00           O
ATOM   4804  HH  TYR A 951      32.570  43.880  29.140  1.00  0.00           H
ATOM   4805  CD2 TYR A 951      32.680  44.730  32.780  1.00  0.00           C
ATOM   4806  HD2 TYR A 951      33.560  44.580  33.400  1.00  0.00           H
ATOM   4807  CE2 TYR A 951      32.750  44.410  31.450  1.00  0.00           C
ATOM   4808  HE2 TYR A 951      33.740  44.070  31.180  1.00  0.00           H
ATOM   4809  C   TYR A 951      32.280  44.720  37.220  1.00  0.00           C
ATOM   4810  O   TYR A 951      33.260  45.400  37.590  1.00  0.00           O
ATOM   4811  N   HSD A 952      31.240  44.520  38.020  1.00  0.00           N
ATOM   4812  HN  HSD A 952      30.420  44.130  37.590  1.00  0.00           H
ATOM   4813  CA  HSD A 952      31.150  44.910  39.420  1.00  0.00           C
ATOM   4814  HA  HSD A 952      32.010  45.510  39.680  1.00  0.00           H
ATOM   4815  CB  HSD A 952      30.010  45.910  39.600  1.00  0.00           C
ATOM   4816  HB1 HSD A 952      30.290  46.610  40.410  1.00  0.00           H
ATOM   4817  HB2 HSD A 952      29.100  45.370  39.930  1.00  0.00           H
ATOM   4818  ND1 HSD A 952      28.610  46.610  37.610  1.00  0.00           N
ATOM   4819  HD1 HSD A 952      27.850  45.970  37.670  1.00  0.00           H
ATOM   4820  CG  HSD A 952      29.820  46.690  38.320  1.00  0.00           C
ATOM   4821  CE1 HSD A 952      28.630  47.550  36.670  1.00  0.00           C
ATOM   4822  HE1 HSD A 952      27.730  47.640  36.060  1.00  0.00           H
ATOM   4823  NE2 HSD A 952      29.700  48.290  36.720  1.00  0.00           N
ATOM   4824  CD2 HSD A 952      30.440  47.770  37.770  1.00  0.00           C
ATOM   4825  HD2 HSD A 952      31.390  48.230  37.990  1.00  0.00           H
ATOM   4826  C   HSD A 952      31.100  43.790  40.420  1.00  0.00           C
ATOM   4827  O   HSD A 952      30.950  44.020  41.600  1.00  0.00           O
ATOM   4828  N   LEU A 953      31.200  42.520  39.960  1.00  0.00           N
ATOM   4829  HN  LEU A 953      31.360  42.420  38.990  1.00  0.00           H
ATOM   4830  CA  LEU A 953      31.140  41.390  40.810  1.00  0.00           C
ATOM   4831  HA  LEU A 953      30.120  41.470  41.190  1.00  0.00           H
ATOM   4832  CB  LEU A 953      31.380  40.120  39.980  1.00  0.00           C
ATOM   4833  HB1 LEU A 953      32.390  39.880  39.620  1.00  0.00           H
ATOM   4834  HB2 LEU A 953      30.780  40.160  39.050  1.00  0.00           H
ATOM   4835  CG  LEU A 953      31.000  38.780  40.680  1.00  0.00           C
ATOM   4836  HG  LEU A 953      31.570  38.610  41.620  1.00  0.00           H
ATOM   4837  CD1 LEU A 953      29.510  38.830  41.170  1.00  0.00           C
ATOM   4838 HD11 LEU A 953      29.360  39.290  42.180  1.00  0.00           H
ATOM   4839 HD12 LEU A 953      29.250  37.780  41.400  1.00  0.00           H
ATOM   4840 HD13 LEU A 953      28.760  39.200  40.440  1.00  0.00           H
ATOM   4841  CD2 LEU A 953      31.160  37.510  39.740  1.00  0.00           C
ATOM   4842 HD21 LEU A 953      32.160  37.420  39.250  1.00  0.00           H
ATOM   4843 HD22 LEU A 953      30.430  37.640  38.920  1.00  0.00           H
ATOM   4844 HD23 LEU A 953      30.800  36.580  40.230  1.00  0.00           H
ATOM   4845  C   LEU A 953      32.130  41.310  41.990  1.00  0.00           C
ATOM   4846  O   LEU A 953      31.730  40.850  43.030  1.00  0.00           O
ATOM   4847  N   ASP A 954      33.390  41.770  41.760  1.00  0.00           N
ATOM   4848  HN  ASP A 954      33.580  42.270  40.920  1.00  0.00           H
ATOM   4849  CA  ASP A 954      34.360  41.950  42.870  1.00  0.00           C
ATOM   4850  HA  ASP A 954      34.600  40.950  43.230  1.00  0.00           H
ATOM   4851  CB  ASP A 954      35.680  42.550  42.350  1.00  0.00           C
ATOM   4852  HB1 ASP A 954      36.210  41.880  41.640  1.00  0.00           H
ATOM   4853  HB2 ASP A 954      36.390  42.640  43.200  1.00  0.00           H
ATOM   4854  CG  ASP A 954      35.730  43.900  41.750  1.00  0.00           C
ATOM   4855  OD1 ASP A 954      36.690  44.560  41.450  1.00  0.00           O
ATOM   4856  OD2 ASP A 954      34.460  44.480  41.650  1.00  0.00           O
ATOM   4857  HD2 ASP A 954      34.640  45.330  41.240  1.00  0.00           H
ATOM   4858  C   ASP A 954      34.020  42.750  44.130  1.00  0.00           C
ATOM   4859  O   ASP A 954      34.270  42.290  45.210  1.00  0.00           O
ATOM   4860  N   LEU A 955      33.300  43.810  43.990  1.00  0.00           N
ATOM   4861  HN  LEU A 955      33.230  44.150  43.060  1.00  0.00           H
ATOM   4862  CA  LEU A 955      32.780  44.610  45.110  1.00  0.00           C
ATOM   4863  HA  LEU A 955      33.630  44.860  45.750  1.00  0.00           H
ATOM   4864  CB  LEU A 955      32.020  45.800  44.510  1.00  0.00           C
ATOM   4865  HB1 LEU A 955      31.280  45.510  43.720  1.00  0.00           H
ATOM   4866  HB2 LEU A 955      32.700  46.560  44.070  1.00  0.00           H
ATOM   4867  CG  LEU A 955      31.140  46.620  45.470  1.00  0.00           C
ATOM   4868  HG  LEU A 955      30.360  46.060  46.030  1.00  0.00           H
ATOM   4869  CD1 LEU A 955      31.930  47.290  46.590  1.00  0.00           C
ATOM   4870 HD11 LEU A 955      31.430  48.170  47.040  1.00  0.00           H
ATOM   4871 HD12 LEU A 955      32.900  47.740  46.270  1.00  0.00           H
ATOM   4872 HD13 LEU A 955      32.150  46.540  47.370  1.00  0.00           H
ATOM   4873  CD2 LEU A 955      30.420  47.770  44.610  1.00  0.00           C
ATOM   4874 HD21 LEU A 955      31.290  48.120  44.030  1.00  0.00           H
ATOM   4875 HD22 LEU A 955      30.000  48.600  45.220  1.00  0.00           H
ATOM   4876 HD23 LEU A 955      29.660  47.330  43.920  1.00  0.00           H
ATOM   4877  C   LEU A 955      31.860  43.770  46.060  1.00  0.00           C
ATOM   4878  O   LEU A 955      31.900  43.830  47.250  1.00  0.00           O
ATOM   4879  N   LEU A 956      31.030  42.990  45.400  1.00  0.00           N
ATOM   4880  HN  LEU A 956      31.240  42.910  44.430  1.00  0.00           H
ATOM   4881  CA  LEU A 956      30.090  42.050  46.110  1.00  0.00           C
ATOM   4882  HA  LEU A 956      29.460  42.560  46.810  1.00  0.00           H
ATOM   4883  CB  LEU A 956      29.100  41.360  45.130  1.00  0.00           C
ATOM   4884  HB1 LEU A 956      29.620  40.780  44.330  1.00  0.00           H
ATOM   4885  HB2 LEU A 956      28.570  42.180  44.590  1.00  0.00           H
ATOM   4886  CG  LEU A 956      28.050  40.470  45.730  1.00  0.00           C
ATOM   4887  HG  LEU A 956      28.550  39.640  46.280  1.00  0.00           H
ATOM   4888  CD1 LEU A 956      27.020  41.150  46.540  1.00  0.00           C
ATOM   4889 HD11 LEU A 956      26.500  41.970  45.980  1.00  0.00           H
ATOM   4890 HD12 LEU A 956      27.430  41.710  47.420  1.00  0.00           H
ATOM   4891 HD13 LEU A 956      26.220  40.460  46.880  1.00  0.00           H
ATOM   4892  CD2 LEU A 956      27.460  39.590  44.590  1.00  0.00           C
ATOM   4893 HD21 LEU A 956      28.220  38.940  44.120  1.00  0.00           H
ATOM   4894 HD22 LEU A 956      27.100  40.250  43.760  1.00  0.00           H
ATOM   4895 HD23 LEU A 956      26.670  38.890  44.920  1.00  0.00           H
ATOM   4896  C   LEU A 956      30.860  40.970  46.830  1.00  0.00           C
ATOM   4897  O   LEU A 956      30.720  40.760  48.030  1.00  0.00           O
ATOM   4898  N   MET A 957      31.860  40.340  46.150  1.00  0.00           N
ATOM   4899  HN  MET A 957      32.030  40.590  45.200  1.00  0.00           H
ATOM   4900  CA  MET A 957      32.690  39.290  46.720  1.00  0.00           C
ATOM   4901  HA  MET A 957      32.020  38.510  47.020  1.00  0.00           H
ATOM   4902  CB  MET A 957      33.660  38.780  45.620  1.00  0.00           C
ATOM   4903  HB1 MET A 957      34.320  38.020  46.110  1.00  0.00           H
ATOM   4904  HB2 MET A 957      34.260  39.620  45.240  1.00  0.00           H
ATOM   4905  CG  MET A 957      32.950  37.990  44.520  1.00  0.00           C
ATOM   4906  HG1 MET A 957      33.740  37.760  43.770  1.00  0.00           H
ATOM   4907  HG2 MET A 957      32.180  38.650  44.040  1.00  0.00           H
ATOM   4908  SD  MET A 957      32.080  36.460  44.970  1.00  0.00           S
ATOM   4909  CE  MET A 957      31.600  35.990  43.260  1.00  0.00           C
ATOM   4910  HE1 MET A 957      30.920  35.120  43.360  1.00  0.00           H
ATOM   4911  HE2 MET A 957      32.540  35.580  42.820  1.00  0.00           H
ATOM   4912  HE3 MET A 957      31.210  36.820  42.640  1.00  0.00           H
ATOM   4913  C   MET A 957      33.490  39.840  47.950  1.00  0.00           C
ATOM   4914  O   MET A 957      33.590  39.170  49.020  1.00  0.00           O
ATOM   4915  N   VAL A 958      34.190  41.000  47.880  1.00  0.00           N
ATOM   4916  HN  VAL A 958      34.240  41.480  47.000  1.00  0.00           H
ATOM   4917  CA  VAL A 958      34.860  41.530  49.110  1.00  0.00           C
ATOM   4918  HA  VAL A 958      35.340  40.740  49.670  1.00  0.00           H
ATOM   4919  CB  VAL A 958      35.860  42.610  48.850  1.00  0.00           C
ATOM   4920  HB  VAL A 958      35.290  43.300  48.190  1.00  0.00           H
ATOM   4921  CG1 VAL A 958      36.310  43.330  50.140  1.00  0.00           C
ATOM   4922 HG11 VAL A 958      35.510  43.900  50.650  1.00  0.00           H
ATOM   4923 HG12 VAL A 958      37.150  44.000  49.880  1.00  0.00           H
ATOM   4924 HG13 VAL A 958      36.740  42.590  50.860  1.00  0.00           H
ATOM   4925  CG2 VAL A 958      37.040  41.950  48.190  1.00  0.00           C
ATOM   4926 HG21 VAL A 958      36.760  41.330  47.320  1.00  0.00           H
ATOM   4927 HG22 VAL A 958      37.460  41.300  48.980  1.00  0.00           H
ATOM   4928 HG23 VAL A 958      37.830  42.660  47.860  1.00  0.00           H
ATOM   4929  C   VAL A 958      33.820  41.950  50.150  1.00  0.00           C
ATOM   4930  O   VAL A 958      33.990  41.760  51.350  1.00  0.00           O
ATOM   4931  N   GLY A 959      32.670  42.520  49.790  1.00  0.00           N
ATOM   4932  HN  GLY A 959      32.460  42.800  48.860  1.00  0.00           H
ATOM   4933  CA  GLY A 959      31.700  42.990  50.720  1.00  0.00           C
ATOM   4934  HA1 GLY A 959      31.040  43.620  50.140  1.00  0.00           H
ATOM   4935  HA2 GLY A 959      32.260  43.480  51.510  1.00  0.00           H
ATOM   4936  C   GLY A 959      30.760  42.000  51.440  1.00  0.00           C
ATOM   4937  O   GLY A 959      30.130  42.320  52.420  1.00  0.00           O
ATOM   4938  N   VAL A 960      30.580  40.770  50.910  1.00  0.00           N
ATOM   4939  HN  VAL A 960      30.870  40.550  49.980  1.00  0.00           H
ATOM   4940  CA  VAL A 960      29.980  39.750  51.750  1.00  0.00           C
ATOM   4941  HA  VAL A 960      29.220  40.140  52.410  1.00  0.00           H
ATOM   4942  CB  VAL A 960      29.380  38.740  50.740  1.00  0.00           C
ATOM   4943  HB  VAL A 960      30.090  38.650  49.900  1.00  0.00           H
ATOM   4944  CG1 VAL A 960      29.140  37.350  51.420  1.00  0.00           C
ATOM   4945 HG11 VAL A 960      28.650  37.550  52.400  1.00  0.00           H
ATOM   4946 HG12 VAL A 960      30.110  36.810  51.510  1.00  0.00           H
ATOM   4947 HG13 VAL A 960      28.540  36.650  50.820  1.00  0.00           H
ATOM   4948  CG2 VAL A 960      28.160  39.430  50.230  1.00  0.00           C
ATOM   4949 HG21 VAL A 960      27.630  38.670  49.620  1.00  0.00           H
ATOM   4950 HG22 VAL A 960      28.480  40.380  49.760  1.00  0.00           H
ATOM   4951 HG23 VAL A 960      27.360  39.610  50.990  1.00  0.00           H
ATOM   4952  C   VAL A 960      30.950  39.110  52.730  1.00  0.00           C
ATOM   4953  O   VAL A 960      30.630  38.910  53.870  1.00  0.00           O
ATOM   4954  N   MET A 961      32.250  38.880  52.350  1.00  0.00           N
ATOM   4955  HN  MET A 961      32.630  38.840  51.430  1.00  0.00           H
ATOM   4956  CA  MET A 961      33.100  38.380  53.390  1.00  0.00           C
ATOM   4957  HA  MET A 961      32.560  37.700  54.040  1.00  0.00           H
ATOM   4958  CB  MET A 961      34.350  37.700  52.690  1.00  0.00           C
ATOM   4959  HB1 MET A 961      34.930  37.160  53.470  1.00  0.00           H
ATOM   4960  HB2 MET A 961      34.960  38.530  52.250  1.00  0.00           H
ATOM   4961  CG  MET A 961      33.900  36.710  51.710  1.00  0.00           C
ATOM   4962  HG1 MET A 961      34.740  36.220  51.180  1.00  0.00           H
ATOM   4963  HG2 MET A 961      33.430  37.200  50.830  1.00  0.00           H
ATOM   4964  SD  MET A 961      32.730  35.370  52.110  1.00  0.00           S
ATOM   4965  CE  MET A 961      33.870  34.520  53.240  1.00  0.00           C
ATOM   4966  HE1 MET A 961      34.900  34.410  52.810  1.00  0.00           H
ATOM   4967  HE2 MET A 961      33.400  33.540  53.480  1.00  0.00           H
ATOM   4968  HE3 MET A 961      34.000  35.010  54.230  1.00  0.00           H
ATOM   4969  C   MET A 961      33.660  39.500  54.340  1.00  0.00           C
ATOM   4970  O   MET A 961      33.960  39.340  55.500  1.00  0.00           O
ATOM   4971  N   LEU A 962      33.590  40.830  53.910  1.00  0.00           N
ATOM   4972  HN  LEU A 962      33.490  41.030  52.940  1.00  0.00           H
ATOM   4973  CA  LEU A 962      33.590  41.920  54.870  1.00  0.00           C
ATOM   4974  HA  LEU A 962      34.530  41.960  55.390  1.00  0.00           H
ATOM   4975  CB  LEU A 962      33.310  43.260  54.150  1.00  0.00           C
ATOM   4976  HB1 LEU A 962      32.350  43.350  53.610  1.00  0.00           H
ATOM   4977  HB2 LEU A 962      34.160  43.320  53.450  1.00  0.00           H
ATOM   4978  CG  LEU A 962      33.340  44.540  55.130  1.00  0.00           C
ATOM   4979  HG  LEU A 962      34.040  44.240  55.940  1.00  0.00           H
ATOM   4980  CD1 LEU A 962      34.020  45.700  54.460  1.00  0.00           C
ATOM   4981 HD11 LEU A 962      35.020  45.350  54.130  1.00  0.00           H
ATOM   4982 HD12 LEU A 962      34.100  46.580  55.120  1.00  0.00           H
ATOM   4983 HD13 LEU A 962      33.450  45.960  53.550  1.00  0.00           H
ATOM   4984  CD2 LEU A 962      31.980  44.990  55.680  1.00  0.00           C
ATOM   4985 HD21 LEU A 962      31.450  44.190  56.230  1.00  0.00           H
ATOM   4986 HD22 LEU A 962      31.370  45.330  54.820  1.00  0.00           H
ATOM   4987 HD23 LEU A 962      32.200  45.780  56.420  1.00  0.00           H
ATOM   4988  C   LEU A 962      32.490  41.760  55.950  1.00  0.00           C
ATOM   4989  O   LEU A 962      32.760  42.020  57.100  1.00  0.00           O
ATOM   4990  N   GLY A 963      31.250  41.370  55.590  1.00  0.00           N
ATOM   4991  HN  GLY A 963      30.940  41.190  54.660  1.00  0.00           H
ATOM   4992  CA  GLY A 963      30.220  40.960  56.540  1.00  0.00           C
ATOM   4993  HA1 GLY A 963      29.390  40.620  55.950  1.00  0.00           H
ATOM   4994  HA2 GLY A 963      29.900  41.800  57.130  1.00  0.00           H
ATOM   4995  C   GLY A 963      30.580  39.820  57.530  1.00  0.00           C
ATOM   4996  O   GLY A 963      30.110  39.730  58.620  1.00  0.00           O
ATOM   4997  N   VAL A 964      31.320  38.840  57.040  1.00  0.00           N
ATOM   4998  HN  VAL A 964      31.610  38.790  56.080  1.00  0.00           H
ATOM   4999  CA  VAL A 964      31.840  37.780  57.910  1.00  0.00           C
ATOM   5000  HA  VAL A 964      31.010  37.530  58.550  1.00  0.00           H
ATOM   5001  CB  VAL A 964      32.350  36.510  57.240  1.00  0.00           C
ATOM   5002  HB  VAL A 964      33.220  36.800  56.620  1.00  0.00           H
ATOM   5003  CG1 VAL A 964      32.780  35.380  58.280  1.00  0.00           C
ATOM   5004 HG11 VAL A 964      33.090  34.430  57.760  1.00  0.00           H
ATOM   5005 HG12 VAL A 964      31.960  35.030  58.930  1.00  0.00           H
ATOM   5006 HG13 VAL A 964      33.590  35.750  58.940  1.00  0.00           H
ATOM   5007  CG2 VAL A 964      31.250  35.920  56.360  1.00  0.00           C
ATOM   5008 HG21 VAL A 964      31.370  34.850  56.070  1.00  0.00           H
ATOM   5009 HG22 VAL A 964      31.070  36.590  55.490  1.00  0.00           H
ATOM   5010 HG23 VAL A 964      30.320  35.890  56.960  1.00  0.00           H
ATOM   5011  C   VAL A 964      32.930  38.370  58.780  1.00  0.00           C
ATOM   5012  O   VAL A 964      32.960  38.060  59.990  1.00  0.00           O
ATOM   5013  N   CYS A 965      33.790  39.180  58.250  1.00  0.00           N
ATOM   5014  HN  CYS A 965      33.650  39.280  57.260  1.00  0.00           H
ATOM   5015  CA  CYS A 965      34.950  39.800  58.960  1.00  0.00           C
ATOM   5016  HA  CYS A 965      35.400  39.030  59.560  1.00  0.00           H
ATOM   5017  CB  CYS A 965      35.990  40.480  57.930  1.00  0.00           C
ATOM   5018  HB1 CYS A 965      36.710  40.980  58.630  1.00  0.00           H
ATOM   5019  HB2 CYS A 965      35.590  41.240  57.220  1.00  0.00           H
ATOM   5020  SG  CYS A 965      36.930  39.220  56.890  1.00  0.00           S
ATOM   5021  HG1 CYS A 965      35.820  38.640  56.450  1.00  0.00           H
ATOM   5022  C   CYS A 965      34.490  40.830  60.030  1.00  0.00           C
ATOM   5023  O   CYS A 965      35.050  40.920  61.130  1.00  0.00           O
ATOM   5024  N   SER A 966      33.410  41.480  59.730  1.00  0.00           N
ATOM   5025  HN  SER A 966      33.100  41.500  58.780  1.00  0.00           H
ATOM   5026  CA  SER A 966      32.630  42.390  60.600  1.00  0.00           C
ATOM   5027  HA  SER A 966      33.370  43.140  60.830  1.00  0.00           H
ATOM   5028  CB  SER A 966      31.450  43.050  59.880  1.00  0.00           C
ATOM   5029  HB1 SER A 966      30.800  43.570  60.600  1.00  0.00           H
ATOM   5030  HB2 SER A 966      30.800  42.200  59.540  1.00  0.00           H
ATOM   5031  OG  SER A 966      31.770  43.830  58.760  1.00  0.00           O
ATOM   5032  HG1 SER A 966      32.250  43.350  58.090  1.00  0.00           H
ATOM   5033  C   SER A 966      32.170  41.720  61.870  1.00  0.00           C
ATOM   5034  O   SER A 966      32.210  42.340  62.890  1.00  0.00           O
ATOM   5035  N   VAL A 967      31.660  40.460  61.880  1.00  0.00           N
ATOM   5036  HN  VAL A 967      31.540  39.890  61.080  1.00  0.00           H
ATOM   5037  CA  VAL A 967      31.140  39.840  63.110  1.00  0.00           C
ATOM   5038  HA  VAL A 967      31.010  40.540  63.910  1.00  0.00           H
ATOM   5039  CB  VAL A 967      29.780  39.110  62.780  1.00  0.00           C
ATOM   5040  HB  VAL A 967      29.320  38.680  63.700  1.00  0.00           H
ATOM   5041  CG1 VAL A 967      28.880  40.290  62.300  1.00  0.00           C
ATOM   5042 HG11 VAL A 967      29.040  40.580  61.240  1.00  0.00           H
ATOM   5043 HG12 VAL A 967      29.020  41.180  62.960  1.00  0.00           H
ATOM   5044 HG13 VAL A 967      27.810  39.990  62.350  1.00  0.00           H
ATOM   5045  CG2 VAL A 967      29.910  38.040  61.700  1.00  0.00           C
ATOM   5046 HG21 VAL A 967      28.930  37.550  61.600  1.00  0.00           H
ATOM   5047 HG22 VAL A 967      30.460  37.100  61.930  1.00  0.00           H
ATOM   5048 HG23 VAL A 967      30.030  38.420  60.660  1.00  0.00           H
ATOM   5049  C   VAL A 967      32.200  38.880  63.680  1.00  0.00           C
ATOM   5050  O   VAL A 967      32.030  38.440  64.810  1.00  0.00           O
ATOM   5051  N   MET A 968      33.320  38.740  63.050  1.00  0.00           N
ATOM   5052  HN  MET A 968      33.200  39.090  62.130  1.00  0.00           H
ATOM   5053  CA  MET A 968      34.580  38.220  63.570  1.00  0.00           C
ATOM   5054  HA  MET A 968      34.330  37.660  64.460  1.00  0.00           H
ATOM   5055  CB  MET A 968      35.090  37.230  62.510  1.00  0.00           C
ATOM   5056  HB1 MET A 968      36.180  37.060  62.670  1.00  0.00           H
ATOM   5057  HB2 MET A 968      34.940  37.700  61.520  1.00  0.00           H
ATOM   5058  CG  MET A 968      34.280  35.890  62.510  1.00  0.00           C
ATOM   5059  HG1 MET A 968      33.310  36.080  61.990  1.00  0.00           H
ATOM   5060  HG2 MET A 968      34.190  35.540  63.560  1.00  0.00           H
[truncated: 6,873,249 more chars]
