# Supplementary material for: CryoEM and computational modeling structural insights into the pH regulator NBCn1
Source: Nat Commun. 2025 Nov 11;16:9932. doi: 10.1038/s41467-025-64868-z (PMC12606367; doi:10.1038/s41467-025-64868-z)
Supplement: Supplementary file 7 — Supplementary Data 5 [file 41467_2025_64868_MOESM7_ESM.zip › 100ns_z_restr_MD_NBCn1_2NaCO3/hNBCn1_IF/z-restr_hNBCn1_IF_2NaCO3_last_step_15.pdb]

REMARK    GENERATED BY TRJCONV
TITLE     Title t= 101000.00000 step= 50500000
REMARK    THIS IS A SIMULATION BOX
CRYST1   93.279   93.279  102.577  90.00  90.00  90.00 P 1           1
MODEL        1
ATOM      1  N   LEU A 585      23.030  37.730  35.570  1.00  0.00           N
ATOM      2  HT1 LEU A 585      22.620  38.540  36.070  1.00  0.00           H
ATOM      3  HT2 LEU A 585      22.160  37.250  35.270  1.00  0.00           H
ATOM      4  HT3 LEU A 585      23.400  38.040  34.640  1.00  0.00           H
ATOM      5  CA  LEU A 585      23.980  37.010  36.470  1.00  0.00           C
ATOM      6  HA  LEU A 585      24.930  37.010  35.980  1.00  0.00           H
ATOM      7  CB  LEU A 585      24.000  37.600  37.930  1.00  0.00           C
ATOM      8  HB1 LEU A 585      23.010  37.610  38.430  1.00  0.00           H
ATOM      9  HB2 LEU A 585      24.200  38.690  37.850  1.00  0.00           H
ATOM     10  CG  LEU A 585      24.940  36.920  38.980  1.00  0.00           C
ATOM     11  HG  LEU A 585      24.740  35.830  39.060  1.00  0.00           H
ATOM     12  CD1 LEU A 585      26.440  37.010  38.640  1.00  0.00           C
ATOM     13 HD11 LEU A 585      26.910  36.190  39.220  1.00  0.00           H
ATOM     14 HD12 LEU A 585      26.890  38.020  38.790  1.00  0.00           H
ATOM     15 HD13 LEU A 585      26.650  36.710  37.600  1.00  0.00           H
ATOM     16  CD2 LEU A 585      24.760  37.560  40.350  1.00  0.00           C
ATOM     17 HD21 LEU A 585      24.890  38.670  40.310  1.00  0.00           H
ATOM     18 HD22 LEU A 585      25.390  37.110  41.140  1.00  0.00           H
ATOM     19 HD23 LEU A 585      23.720  37.410  40.700  1.00  0.00           H
ATOM     20  C   LEU A 585      23.740  35.530  36.550  1.00  0.00           C
ATOM     21  O   LEU A 585      24.500  34.740  35.960  1.00  0.00           O
ATOM     22  N   ILE A 586      22.680  35.060  37.180  1.00  0.00           N
ATOM     23  HN  ILE A 586      22.050  35.800  37.400  1.00  0.00           H
ATOM     24  CA  ILE A 586      22.310  33.690  37.590  1.00  0.00           C
ATOM     25  HA  ILE A 586      23.160  33.440  38.230  1.00  0.00           H
ATOM     26  CB  ILE A 586      21.220  33.660  38.720  1.00  0.00           C
ATOM     27  HB  ILE A 586      21.460  34.430  39.480  1.00  0.00           H
ATOM     28  CG2 ILE A 586      19.790  34.130  38.270  1.00  0.00           C
ATOM     29 HG21 ILE A 586      19.170  34.310  39.170  1.00  0.00           H
ATOM     30 HG22 ILE A 586      19.300  33.290  37.720  1.00  0.00           H
ATOM     31 HG23 ILE A 586      19.790  35.100  37.730  1.00  0.00           H
ATOM     32  CG1 ILE A 586      21.180  32.300  39.390  1.00  0.00           C
ATOM     33 HG11 ILE A 586      20.730  31.500  38.780  1.00  0.00           H
ATOM     34 HG12 ILE A 586      20.630  32.360  40.360  1.00  0.00           H
ATOM     35  CD  ILE A 586      22.440  31.710  39.950  1.00  0.00           C
ATOM     36  HD1 ILE A 586      23.010  32.460  40.520  1.00  0.00           H
ATOM     37  HD2 ILE A 586      22.930  31.030  39.220  1.00  0.00           H
ATOM     38  HD3 ILE A 586      22.180  31.070  40.810  1.00  0.00           H
ATOM     39  C   ILE A 586      22.180  32.660  36.450  1.00  0.00           C
ATOM     40  O   ILE A 586      22.660  31.520  36.580  1.00  0.00           O
ATOM     41  N   LEU A 587      21.590  33.070  35.300  1.00  0.00           N
ATOM     42  HN  LEU A 587      21.050  33.890  35.190  1.00  0.00           H
ATOM     43  CA  LEU A 587      21.650  32.210  34.110  1.00  0.00           C
ATOM     44  HA  LEU A 587      21.110  31.310  34.330  1.00  0.00           H
ATOM     45  CB  LEU A 587      20.910  32.790  32.860  1.00  0.00           C
ATOM     46  HB1 LEU A 587      21.460  33.690  32.520  1.00  0.00           H
ATOM     47  HB2 LEU A 587      19.920  33.010  33.320  1.00  0.00           H
ATOM     48  CG  LEU A 587      20.750  31.880  31.670  1.00  0.00           C
ATOM     49  HG  LEU A 587      21.770  31.800  31.250  1.00  0.00           H
ATOM     50  CD1 LEU A 587      20.250  30.430  31.970  1.00  0.00           C
ATOM     51 HD11 LEU A 587      20.090  29.750  31.100  1.00  0.00           H
ATOM     52 HD12 LEU A 587      19.280  30.470  32.520  1.00  0.00           H
ATOM     53 HD13 LEU A 587      21.050  29.980  32.590  1.00  0.00           H
ATOM     54  CD2 LEU A 587      19.830  32.580  30.580  1.00  0.00           C
ATOM     55 HD21 LEU A 587      18.830  32.530  31.060  1.00  0.00           H
ATOM     56 HD22 LEU A 587      19.760  31.970  29.660  1.00  0.00           H
ATOM     57 HD23 LEU A 587      20.110  33.620  30.350  1.00  0.00           H
ATOM     58  C   LEU A 587      23.100  31.770  33.710  1.00  0.00           C
ATOM     59  O   LEU A 587      23.320  30.580  33.400  1.00  0.00           O
ATOM     60  N   ASP A 588      24.070  32.710  33.750  1.00  0.00           N
ATOM     61  HN  ASP A 588      23.850  33.650  33.970  1.00  0.00           H
ATOM     62  CA  ASP A 588      25.440  32.370  33.310  1.00  0.00           C
ATOM     63  HA  ASP A 588      25.360  31.820  32.390  1.00  0.00           H
ATOM     64  CB  ASP A 588      26.190  33.680  33.170  1.00  0.00           C
ATOM     65  HB1 ASP A 588      26.240  34.260  34.120  1.00  0.00           H
ATOM     66  HB2 ASP A 588      25.610  34.330  32.480  1.00  0.00           H
ATOM     67  CG  ASP A 588      27.590  33.530  32.580  1.00  0.00           C
ATOM     68  OD1 ASP A 588      27.820  32.740  31.630  1.00  0.00           O
ATOM     69  OD2 ASP A 588      28.480  34.260  32.980  1.00  0.00           O
ATOM     70  C   ASP A 588      26.190  31.630  34.380  1.00  0.00           C
ATOM     71  O   ASP A 588      26.990  30.720  34.110  1.00  0.00           O
ATOM     72  N   ILE A 589      25.890  31.890  35.670  1.00  0.00           N
ATOM     73  HN  ILE A 589      25.200  32.600  35.810  1.00  0.00           H
ATOM     74  CA  ILE A 589      26.340  31.220  36.890  1.00  0.00           C
ATOM     75  HA  ILE A 589      27.410  31.270  37.000  1.00  0.00           H
ATOM     76  CB  ILE A 589      25.810  31.890  38.120  1.00  0.00           C
ATOM     77  HB  ILE A 589      24.710  32.050  38.040  1.00  0.00           H
ATOM     78  CG2 ILE A 589      26.080  31.120  39.390  1.00  0.00           C
ATOM     79 HG21 ILE A 589      25.810  31.670  40.320  1.00  0.00           H
ATOM     80 HG22 ILE A 589      27.150  30.840  39.340  1.00  0.00           H
ATOM     81 HG23 ILE A 589      25.520  30.160  39.370  1.00  0.00           H
ATOM     82  CG1 ILE A 589      26.410  33.350  38.220  1.00  0.00           C
ATOM     83 HG11 ILE A 589      25.950  33.900  39.070  1.00  0.00           H
ATOM     84 HG12 ILE A 589      26.070  33.910  37.320  1.00  0.00           H
ATOM     85  CD  ILE A 589      27.920  33.510  38.300  1.00  0.00           C
ATOM     86  HD1 ILE A 589      28.480  32.910  39.030  1.00  0.00           H
ATOM     87  HD2 ILE A 589      28.090  34.580  38.580  1.00  0.00           H
ATOM     88  HD3 ILE A 589      28.290  33.290  37.290  1.00  0.00           H
ATOM     89  C   ILE A 589      25.860  29.760  36.870  1.00  0.00           C
ATOM     90  O   ILE A 589      26.680  28.860  37.170  1.00  0.00           O
ATOM     91  N   LYS A 590      24.570  29.490  36.490  1.00  0.00           N
ATOM     92  HN  LYS A 590      23.880  30.210  36.430  1.00  0.00           H
ATOM     93  CA  LYS A 590      24.040  28.200  36.270  1.00  0.00           C
ATOM     94  HA  LYS A 590      24.320  27.660  37.160  1.00  0.00           H
ATOM     95  CB  LYS A 590      22.550  28.070  36.190  1.00  0.00           C
ATOM     96  HB1 LYS A 590      22.210  27.050  35.870  1.00  0.00           H
ATOM     97  HB2 LYS A 590      22.170  28.670  35.340  1.00  0.00           H
ATOM     98  CG  LYS A 590      21.770  28.480  37.490  1.00  0.00           C
ATOM     99  HG1 LYS A 590      21.880  29.540  37.800  1.00  0.00           H
ATOM    100  HG2 LYS A 590      22.260  27.890  38.290  1.00  0.00           H
ATOM    101  CD  LYS A 590      20.280  28.120  37.510  1.00  0.00           C
ATOM    102  HD1 LYS A 590      19.940  28.280  38.560  1.00  0.00           H
ATOM    103  HD2 LYS A 590      20.210  27.040  37.310  1.00  0.00           H
ATOM    104  CE  LYS A 590      19.370  29.050  36.640  1.00  0.00           C
ATOM    105  HE1 LYS A 590      19.590  28.770  35.580  1.00  0.00           H
ATOM    106  HE2 LYS A 590      19.610  30.090  36.950  1.00  0.00           H
ATOM    107  NZ  LYS A 590      17.990  28.790  36.900  1.00  0.00           N
ATOM    108  HZ1 LYS A 590      17.770  27.810  36.620  1.00  0.00           H
ATOM    109  HZ2 LYS A 590      17.490  29.400  36.230  1.00  0.00           H
ATOM    110  HZ3 LYS A 590      17.560  28.960  37.840  1.00  0.00           H
ATOM    111  C   LYS A 590      24.730  27.390  35.120  1.00  0.00           C
ATOM    112  O   LYS A 590      25.110  26.230  35.180  1.00  0.00           O
ATOM    113  N   ARG A 591      24.870  28.070  33.950  1.00  0.00           N
ATOM    114  HN  ARG A 591      24.480  28.980  33.880  1.00  0.00           H
ATOM    115  CA  ARG A 591      25.580  27.550  32.780  1.00  0.00           C
ATOM    116  HA  ARG A 591      25.200  26.560  32.630  1.00  0.00           H
ATOM    117  CB  ARG A 591      25.300  28.330  31.420  1.00  0.00           C
ATOM    118  HB1 ARG A 591      25.980  28.010  30.600  1.00  0.00           H
ATOM    119  HB2 ARG A 591      25.590  29.380  31.600  1.00  0.00           H
ATOM    120  CG  ARG A 591      23.850  28.290  30.870  1.00  0.00           C
ATOM    121  HG1 ARG A 591      23.180  28.280  31.750  1.00  0.00           H
ATOM    122  HG2 ARG A 591      23.480  27.350  30.410  1.00  0.00           H
ATOM    123  CD  ARG A 591      23.640  29.440  29.970  1.00  0.00           C
ATOM    124  HD1 ARG A 591      24.340  29.550  29.120  1.00  0.00           H
ATOM    125  HD2 ARG A 591      23.500  30.380  30.550  1.00  0.00           H
ATOM    126  NE  ARG A 591      22.310  29.140  29.370  1.00  0.00           N
ATOM    127  HE  ARG A 591      21.670  28.440  29.710  1.00  0.00           H
ATOM    128  CZ  ARG A 591      21.730  29.850  28.440  1.00  0.00           C
ATOM    129  NH1 ARG A 591      22.320  30.920  27.950  1.00  0.00           N
ATOM    130 HH11 ARG A 591      23.160  31.270  28.360  1.00  0.00           H
ATOM    131 HH12 ARG A 591      21.780  31.440  27.280  1.00  0.00           H
ATOM    132  NH2 ARG A 591      20.450  29.670  28.130  1.00  0.00           N
ATOM    133 HH21 ARG A 591      20.110  30.190  27.340  1.00  0.00           H
ATOM    134 HH22 ARG A 591      19.920  28.880  28.410  1.00  0.00           H
ATOM    135  C   ARG A 591      27.050  27.150  32.840  1.00  0.00           C
ATOM    136  O   ARG A 591      27.530  26.250  32.100  1.00  0.00           O
ATOM    137  N   LYS A 592      27.840  27.880  33.680  1.00  0.00           N
ATOM    138  HN  LYS A 592      27.400  28.560  34.260  1.00  0.00           H
ATOM    139  CA  LYS A 592      29.250  27.780  33.800  1.00  0.00           C
ATOM    140  HA  LYS A 592      29.590  27.400  32.860  1.00  0.00           H
ATOM    141  CB  LYS A 592      29.810  29.180  34.320  1.00  0.00           C
ATOM    142  HB1 LYS A 592      30.870  29.050  34.580  1.00  0.00           H
ATOM    143  HB2 LYS A 592      29.220  29.440  35.220  1.00  0.00           H
ATOM    144  CG  LYS A 592      29.710  30.290  33.270  1.00  0.00           C
ATOM    145  HG1 LYS A 592      29.680  31.270  33.780  1.00  0.00           H
ATOM    146  HG2 LYS A 592      28.790  30.220  32.670  1.00  0.00           H
ATOM    147  CD  LYS A 592      30.830  30.270  32.200  1.00  0.00           C
ATOM    148  HD1 LYS A 592      31.020  29.220  31.900  1.00  0.00           H
ATOM    149  HD2 LYS A 592      31.810  30.450  32.690  1.00  0.00           H
ATOM    150  CE  LYS A 592      30.590  31.230  31.080  1.00  0.00           C
ATOM    151  HE1 LYS A 592      29.660  30.930  30.540  1.00  0.00           H
ATOM    152  HE2 LYS A 592      31.430  31.190  30.340  1.00  0.00           H
ATOM    153  NZ  LYS A 592      30.440  32.640  31.520  1.00  0.00           N
ATOM    154  HZ1 LYS A 592      29.470  32.900  31.820  1.00  0.00           H
ATOM    155  HZ2 LYS A 592      30.590  33.230  30.670  1.00  0.00           H
ATOM    156  HZ3 LYS A 592      30.970  33.050  32.310  1.00  0.00           H
ATOM    157  C   LYS A 592      29.610  26.800  34.880  1.00  0.00           C
ATOM    158  O   LYS A 592      30.800  26.510  35.100  1.00  0.00           O
ATOM    159  N   ALA A 593      28.610  26.160  35.490  1.00  0.00           N
ATOM    160  HN  ALA A 593      27.670  26.320  35.220  1.00  0.00           H
ATOM    161  CA  ALA A 593      28.690  25.030  36.440  1.00  0.00           C
ATOM    162  HA  ALA A 593      29.360  25.420  37.200  1.00  0.00           H
ATOM    163  CB  ALA A 593      27.340  24.760  37.150  1.00  0.00           C
ATOM    164  HB1 ALA A 593      27.570  24.200  38.080  1.00  0.00           H
ATOM    165  HB2 ALA A 593      26.700  24.100  36.540  1.00  0.00           H
ATOM    166  HB3 ALA A 593      26.810  25.700  37.410  1.00  0.00           H
ATOM    167  C   ALA A 593      29.360  23.740  35.970  1.00  0.00           C
ATOM    168  O   ALA A 593      30.260  23.190  36.700  1.00  0.00           O
ATOM    169  N   PRO A 594      29.110  23.140  34.850  1.00  0.00           N
ATOM    170  CD  PRO A 594      27.910  23.450  34.000  1.00  0.00           C
ATOM    171  HD1 PRO A 594      27.770  24.520  33.760  1.00  0.00           H
ATOM    172  HD2 PRO A 594      27.020  22.900  34.390  1.00  0.00           H
ATOM    173  CA  PRO A 594      29.900  22.100  34.240  1.00  0.00           C
ATOM    174  HA  PRO A 594      30.060  21.470  35.100  1.00  0.00           H
ATOM    175  CB  PRO A 594      29.000  21.620  33.090  1.00  0.00           C
ATOM    176  HB1 PRO A 594      28.390  20.850  33.610  1.00  0.00           H
ATOM    177  HB2 PRO A 594      29.660  21.070  32.380  1.00  0.00           H
ATOM    178  CG  PRO A 594      28.200  22.790  32.580  1.00  0.00           C
ATOM    179  HG1 PRO A 594      28.720  23.470  31.860  1.00  0.00           H
ATOM    180  HG2 PRO A 594      27.240  22.600  32.050  1.00  0.00           H
ATOM    181  C   PRO A 594      31.270  22.620  33.690  1.00  0.00           C
ATOM    182  O   PRO A 594      32.060  21.770  33.240  1.00  0.00           O
ATOM    183  N   PHE A 595      31.630  23.930  33.710  1.00  0.00           N
ATOM    184  HN  PHE A 595      31.040  24.630  34.090  1.00  0.00           H
ATOM    185  CA  PHE A 595      32.880  24.470  33.240  1.00  0.00           C
ATOM    186  HA  PHE A 595      33.440  23.690  32.750  1.00  0.00           H
ATOM    187  CB  PHE A 595      32.680  25.730  32.330  1.00  0.00           C
ATOM    188  HB1 PHE A 595      33.640  26.160  31.970  1.00  0.00           H
ATOM    189  HB2 PHE A 595      32.220  26.530  32.950  1.00  0.00           H
ATOM    190  CG  PHE A 595      31.680  25.450  31.160  1.00  0.00           C
ATOM    191  CD1 PHE A 595      30.800  26.420  30.620  1.00  0.00           C
ATOM    192  HD1 PHE A 595      30.580  27.390  31.070  1.00  0.00           H
ATOM    193  CE1 PHE A 595      30.040  26.140  29.560  1.00  0.00           C
ATOM    194  HE1 PHE A 595      29.420  26.940  29.180  1.00  0.00           H
ATOM    195  CZ  PHE A 595      30.130  24.870  28.940  1.00  0.00           C
ATOM    196  HZ  PHE A 595      29.480  24.620  28.110  1.00  0.00           H
ATOM    197  CD2 PHE A 595      31.710  24.260  30.500  1.00  0.00           C
ATOM    198  HD2 PHE A 595      32.290  23.430  30.880  1.00  0.00           H
ATOM    199  CE2 PHE A 595      30.960  23.870  29.430  1.00  0.00           C
ATOM    200  HE2 PHE A 595      30.930  22.940  28.900  1.00  0.00           H
ATOM    201  C   PHE A 595      33.800  24.820  34.410  1.00  0.00           C
ATOM    202  O   PHE A 595      35.000  25.060  34.330  1.00  0.00           O
ATOM    203  N   PHE A 596      33.310  24.740  35.640  1.00  0.00           N
ATOM    204  HN  PHE A 596      32.330  24.600  35.790  1.00  0.00           H
ATOM    205  CA  PHE A 596      34.060  25.110  36.830  1.00  0.00           C
ATOM    206  HA  PHE A 596      34.400  26.130  36.770  1.00  0.00           H
ATOM    207  CB  PHE A 596      33.000  24.960  38.020  1.00  0.00           C
ATOM    208  HB1 PHE A 596      32.650  23.900  38.060  1.00  0.00           H
ATOM    209  HB2 PHE A 596      32.070  25.540  37.850  1.00  0.00           H
ATOM    210  CG  PHE A 596      33.570  25.320  39.400  1.00  0.00           C
ATOM    211  CD1 PHE A 596      34.470  24.480  39.950  1.00  0.00           C
ATOM    212  HD1 PHE A 596      34.780  23.540  39.510  1.00  0.00           H
ATOM    213  CE1 PHE A 596      34.870  24.630  41.260  1.00  0.00           C
ATOM    214  HE1 PHE A 596      35.600  23.910  41.620  1.00  0.00           H
ATOM    215  CZ  PHE A 596      34.330  25.650  42.090  1.00  0.00           C
ATOM    216  HZ  PHE A 596      34.690  25.800  43.090  1.00  0.00           H
ATOM    217  CD2 PHE A 596      32.980  26.290  40.200  1.00  0.00           C
ATOM    218  HD2 PHE A 596      32.150  26.820  39.750  1.00  0.00           H
ATOM    219  CE2 PHE A 596      33.320  26.470  41.570  1.00  0.00           C
ATOM    220  HE2 PHE A 596      32.770  27.250  42.100  1.00  0.00           H
ATOM    221  C   PHE A 596      35.280  24.230  37.000  1.00  0.00           C
ATOM    222  O   PHE A 596      36.400  24.720  37.190  1.00  0.00           O
ATOM    223  N   LEU A 597      35.110  22.870  36.930  1.00  0.00           N
ATOM    224  HN  LEU A 597      34.280  22.360  36.710  1.00  0.00           H
ATOM    225  CA  LEU A 597      36.140  21.980  37.370  1.00  0.00           C
ATOM    226  HA  LEU A 597      36.590  22.380  38.280  1.00  0.00           H
ATOM    227  CB  LEU A 597      35.560  20.560  37.730  1.00  0.00           C
ATOM    228  HB1 LEU A 597      36.380  19.820  37.660  1.00  0.00           H
ATOM    229  HB2 LEU A 597      34.840  20.220  36.960  1.00  0.00           H
ATOM    230  CG  LEU A 597      34.880  20.450  39.100  1.00  0.00           C
ATOM    231  HG  LEU A 597      34.180  21.290  39.230  1.00  0.00           H
ATOM    232  CD1 LEU A 597      34.120  19.040  39.110  1.00  0.00           C
ATOM    233 HD11 LEU A 597      33.660  18.860  40.110  1.00  0.00           H
ATOM    234 HD12 LEU A 597      34.770  18.150  39.040  1.00  0.00           H
ATOM    235 HD13 LEU A 597      33.290  19.050  38.380  1.00  0.00           H
ATOM    236  CD2 LEU A 597      35.940  20.650  40.200  1.00  0.00           C
ATOM    237 HD21 LEU A 597      36.820  19.970  40.160  1.00  0.00           H
ATOM    238 HD22 LEU A 597      35.560  20.520  41.230  1.00  0.00           H
ATOM    239 HD23 LEU A 597      36.320  21.680  40.070  1.00  0.00           H
ATOM    240  C   LEU A 597      37.220  21.820  36.330  1.00  0.00           C
ATOM    241  O   LEU A 597      38.200  21.090  36.500  1.00  0.00           O
ATOM    242  N   SER A 598      37.080  22.510  35.180  1.00  0.00           N
ATOM    243  HN  SER A 598      36.250  23.080  35.110  1.00  0.00           H
ATOM    244  CA  SER A 598      38.100  22.560  34.040  1.00  0.00           C
ATOM    245  HA  SER A 598      38.590  21.590  33.970  1.00  0.00           H
ATOM    246  CB  SER A 598      37.470  23.080  32.660  1.00  0.00           C
ATOM    247  HB1 SER A 598      38.190  23.310  31.850  1.00  0.00           H
ATOM    248  HB2 SER A 598      36.920  24.040  32.810  1.00  0.00           H
ATOM    249  OG  SER A 598      36.520  22.170  32.220  1.00  0.00           O
ATOM    250  HG1 SER A 598      36.580  22.140  31.260  1.00  0.00           H
ATOM    251  C   SER A 598      39.230  23.450  34.400  1.00  0.00           C
ATOM    252  O   SER A 598      40.350  23.330  33.930  1.00  0.00           O
ATOM    253  N   ASP A 599      39.030  24.350  35.330  1.00  0.00           N
ATOM    254  HN  ASP A 599      38.160  24.570  35.760  1.00  0.00           H
ATOM    255  CA  ASP A 599      40.140  24.990  36.000  1.00  0.00           C
ATOM    256  HA  ASP A 599      40.760  25.400  35.210  1.00  0.00           H
ATOM    257  CB  ASP A 599      39.590  26.070  36.920  1.00  0.00           C
ATOM    258  HB1 ASP A 599      40.260  26.450  37.740  1.00  0.00           H
ATOM    259  HB2 ASP A 599      38.870  25.570  37.610  1.00  0.00           H
ATOM    260  CG  ASP A 599      38.960  27.260  36.230  1.00  0.00           C
ATOM    261  OD1 ASP A 599      39.150  27.450  35.030  1.00  0.00           O
ATOM    262  OD2 ASP A 599      38.280  27.950  37.000  1.00  0.00           O
ATOM    263  C   ASP A 599      40.990  24.040  36.850  1.00  0.00           C
ATOM    264  O   ASP A 599      42.190  24.090  36.860  1.00  0.00           O
ATOM    265  N   PHE A 600      40.290  23.120  37.580  1.00  0.00           N
ATOM    266  HN  PHE A 600      39.330  23.050  37.350  1.00  0.00           H
ATOM    267  CA  PHE A 600      41.080  22.050  38.310  1.00  0.00           C
ATOM    268  HA  PHE A 600      41.790  22.540  38.970  1.00  0.00           H
ATOM    269  CB  PHE A 600      40.120  21.260  39.220  1.00  0.00           C
ATOM    270  HB1 PHE A 600      40.540  20.250  39.410  1.00  0.00           H
ATOM    271  HB2 PHE A 600      39.120  21.140  38.770  1.00  0.00           H
ATOM    272  CG  PHE A 600      39.970  22.170  40.460  1.00  0.00           C
ATOM    273  CD1 PHE A 600      40.440  21.720  41.740  1.00  0.00           C
ATOM    274  HD1 PHE A 600      41.010  20.820  41.860  1.00  0.00           H
ATOM    275  CE1 PHE A 600      40.140  22.470  42.900  1.00  0.00           C
ATOM    276  HE1 PHE A 600      40.490  22.150  43.870  1.00  0.00           H
ATOM    277  CZ  PHE A 600      39.370  23.640  42.710  1.00  0.00           C
ATOM    278  HZ  PHE A 600      39.180  24.220  43.600  1.00  0.00           H
ATOM    279  CD2 PHE A 600      38.990  23.190  40.380  1.00  0.00           C
ATOM    280  HD2 PHE A 600      38.460  23.470  39.480  1.00  0.00           H
ATOM    281  CE2 PHE A 600      38.710  23.940  41.530  1.00  0.00           C
ATOM    282  HE2 PHE A 600      38.020  24.780  41.520  1.00  0.00           H
ATOM    283  C   PHE A 600      41.870  21.110  37.430  1.00  0.00           C
ATOM    284  O   PHE A 600      42.990  20.690  37.780  1.00  0.00           O
ATOM    285  N   LYS A 601      41.290  20.730  36.310  1.00  0.00           N
ATOM    286  HN  LYS A 601      40.350  20.970  36.080  1.00  0.00           H
ATOM    287  CA  LYS A 601      41.990  19.900  35.310  1.00  0.00           C
ATOM    288  HA  LYS A 601      42.550  19.180  35.880  1.00  0.00           H
ATOM    289  CB  LYS A 601      40.970  19.230  34.280  1.00  0.00           C
ATOM    290  HB1 LYS A 601      41.470  18.810  33.380  1.00  0.00           H
ATOM    291  HB2 LYS A 601      40.250  20.010  33.960  1.00  0.00           H
ATOM    292  CG  LYS A 601      39.940  18.290  34.950  1.00  0.00           C
ATOM    293  HG1 LYS A 601      39.540  18.770  35.870  1.00  0.00           H
ATOM    294  HG2 LYS A 601      40.550  17.430  35.290  1.00  0.00           H
ATOM    295  CD  LYS A 601      38.920  18.000  33.910  1.00  0.00           C
ATOM    296  HD1 LYS A 601      39.530  17.630  33.050  1.00  0.00           H
ATOM    297  HD2 LYS A 601      38.440  18.970  33.700  1.00  0.00           H
ATOM    298  CE  LYS A 601      37.850  16.960  34.330  1.00  0.00           C
ATOM    299  HE1 LYS A 601      37.180  17.390  35.110  1.00  0.00           H
ATOM    300  HE2 LYS A 601      38.440  16.110  34.750  1.00  0.00           H
ATOM    301  NZ  LYS A 601      37.070  16.470  33.140  1.00  0.00           N
ATOM    302  HZ1 LYS A 601      37.670  16.010  32.430  1.00  0.00           H
ATOM    303  HZ2 LYS A 601      36.660  17.220  32.530  1.00  0.00           H
ATOM    304  HZ3 LYS A 601      36.320  15.800  33.420  1.00  0.00           H
ATOM    305  C   LYS A 601      43.130  20.580  34.470  1.00  0.00           C
ATOM    306  O   LYS A 601      44.070  19.900  34.010  1.00  0.00           O
ATOM    307  N   ASP A 602      43.110  21.930  34.390  1.00  0.00           N
ATOM    308  HN  ASP A 602      42.370  22.470  34.770  1.00  0.00           H
ATOM    309  CA  ASP A 602      44.200  22.680  33.790  1.00  0.00           C
ATOM    310  HA  ASP A 602      44.710  22.050  33.070  1.00  0.00           H
ATOM    311  CB  ASP A 602      43.690  23.950  33.110  1.00  0.00           C
ATOM    312  HB1 ASP A 602      44.510  24.700  33.110  1.00  0.00           H
ATOM    313  HB2 ASP A 602      42.930  24.540  33.670  1.00  0.00           H
ATOM    314  CG  ASP A 602      43.260  23.770  31.670  1.00  0.00           C
ATOM    315  OD1 ASP A 602      43.250  22.660  31.100  1.00  0.00           O
ATOM    316  OD2 ASP A 602      42.990  24.830  31.030  1.00  0.00           O
ATOM    317  C   ASP A 602      45.260  22.980  34.870  1.00  0.00           C
ATOM    318  O   ASP A 602      46.420  23.360  34.560  1.00  0.00           O
ATOM    319  N   ALA A 603      44.840  22.890  36.170  1.00  0.00           N
ATOM    320  HN  ALA A 603      43.910  22.660  36.440  1.00  0.00           H
ATOM    321  CA  ALA A 603      45.850  22.890  37.210  1.00  0.00           C
ATOM    322  HA  ALA A 603      46.460  23.780  37.160  1.00  0.00           H
ATOM    323  CB  ALA A 603      45.090  23.040  38.570  1.00  0.00           C
ATOM    324  HB1 ALA A 603      44.790  24.100  38.720  1.00  0.00           H
ATOM    325  HB2 ALA A 603      45.670  22.730  39.460  1.00  0.00           H
ATOM    326  HB3 ALA A 603      44.210  22.380  38.510  1.00  0.00           H
ATOM    327  C   ALA A 603      46.890  21.770  37.250  1.00  0.00           C
ATOM    328  O   ALA A 603      47.980  21.980  37.760  1.00  0.00           O
ATOM    329  N   LEU A 604      46.580  20.620  36.640  1.00  0.00           N
ATOM    330  HN  LEU A 604      45.630  20.420  36.390  1.00  0.00           H
ATOM    331  CA  LEU A 604      47.560  19.510  36.560  1.00  0.00           C
ATOM    332  HA  LEU A 604      47.970  19.400  37.560  1.00  0.00           H
ATOM    333  CB  LEU A 604      47.000  18.060  36.250  1.00  0.00           C
ATOM    334  HB1 LEU A 604      47.890  17.390  36.200  1.00  0.00           H
ATOM    335  HB2 LEU A 604      46.590  17.890  35.230  1.00  0.00           H
ATOM    336  CG  LEU A 604      45.980  17.420  37.320  1.00  0.00           C
ATOM    337  HG  LEU A 604      45.080  18.060  37.480  1.00  0.00           H
ATOM    338  CD1 LEU A 604      45.490  16.000  36.860  1.00  0.00           C
ATOM    339 HD11 LEU A 604      45.040  15.350  37.650  1.00  0.00           H
ATOM    340 HD12 LEU A 604      46.290  15.410  36.370  1.00  0.00           H
ATOM    341 HD13 LEU A 604      44.750  16.320  36.100  1.00  0.00           H
ATOM    342  CD2 LEU A 604      46.680  17.200  38.740  1.00  0.00           C
ATOM    343 HD21 LEU A 604      47.480  16.430  38.670  1.00  0.00           H
ATOM    344 HD22 LEU A 604      45.900  16.890  39.470  1.00  0.00           H
ATOM    345 HD23 LEU A 604      47.060  18.170  39.100  1.00  0.00           H
ATOM    346  C   LEU A 604      48.640  19.780  35.520  1.00  0.00           C
ATOM    347  O   LEU A 604      48.580  19.310  34.370  1.00  0.00           O
ATOM    348  N   SER A 605      49.650  20.580  35.880  1.00  0.00           N
ATOM    349  HN  SER A 605      49.490  20.960  36.790  1.00  0.00           H
ATOM    350  CA  SER A 605      50.790  20.990  35.080  1.00  0.00           C
ATOM    351  HA  SER A 605      51.160  20.100  34.590  1.00  0.00           H
ATOM    352  CB  SER A 605      50.500  22.140  34.200  1.00  0.00           C
ATOM    353  HB1 SER A 605      50.120  23.050  34.710  1.00  0.00           H
ATOM    354  HB2 SER A 605      49.720  21.970  33.430  1.00  0.00           H
ATOM    355  OG  SER A 605      51.620  22.550  33.540  1.00  0.00           O
ATOM    356  HG1 SER A 605      51.840  21.880  32.890  1.00  0.00           H
ATOM    357  C   SER A 605      51.810  21.380  36.110  1.00  0.00           C
ATOM    358  O   SER A 605      51.470  21.850  37.180  1.00  0.00           O
ATOM    359  N   LEU A 606      53.110  21.150  35.850  1.00  0.00           N
ATOM    360  HN  LEU A 606      53.420  20.840  34.960  1.00  0.00           H
ATOM    361  CA  LEU A 606      54.160  21.710  36.650  1.00  0.00           C
ATOM    362  HA  LEU A 606      53.990  21.500  37.710  1.00  0.00           H
ATOM    363  CB  LEU A 606      55.500  21.070  36.340  1.00  0.00           C
ATOM    364  HB1 LEU A 606      56.290  21.550  36.960  1.00  0.00           H
ATOM    365  HB2 LEU A 606      55.750  21.230  35.270  1.00  0.00           H
ATOM    366  CG  LEU A 606      55.620  19.560  36.660  1.00  0.00           C
ATOM    367  HG  LEU A 606      54.730  19.070  36.220  1.00  0.00           H
ATOM    368  CD1 LEU A 606      56.880  18.930  36.170  1.00  0.00           C
ATOM    369 HD11 LEU A 606      56.790  17.820  36.160  1.00  0.00           H
ATOM    370 HD12 LEU A 606      57.860  19.130  36.640  1.00  0.00           H
ATOM    371 HD13 LEU A 606      57.010  19.140  35.090  1.00  0.00           H
ATOM    372  CD2 LEU A 606      55.400  19.390  38.140  1.00  0.00           C
ATOM    373 HD21 LEU A 606      56.180  19.970  38.680  1.00  0.00           H
ATOM    374 HD22 LEU A 606      55.550  18.320  38.400  1.00  0.00           H
ATOM    375 HD23 LEU A 606      54.380  19.690  38.450  1.00  0.00           H
ATOM    376  C   LEU A 606      54.320  23.210  36.520  1.00  0.00           C
ATOM    377  O   LEU A 606      54.920  23.900  37.380  1.00  0.00           O
ATOM    378  N   GLN A 607      53.750  23.830  35.430  1.00  0.00           N
ATOM    379  HN  GLN A 607      53.460  23.320  34.620  1.00  0.00           H
ATOM    380  CA  GLN A 607      53.860  25.270  35.280  1.00  0.00           C
ATOM    381  HA  GLN A 607      54.890  25.570  35.330  1.00  0.00           H
ATOM    382  CB  GLN A 607      53.450  25.620  33.760  1.00  0.00           C
ATOM    383  HB1 GLN A 607      53.680  26.700  33.920  1.00  0.00           H
ATOM    384  HB2 GLN A 607      52.350  25.460  33.860  1.00  0.00           H
ATOM    385  CG  GLN A 607      54.190  24.900  32.660  1.00  0.00           C
ATOM    386  HG1 GLN A 607      54.080  25.500  31.730  1.00  0.00           H
ATOM    387  HG2 GLN A 607      53.870  23.860  32.460  1.00  0.00           H
ATOM    388  CD  GLN A 607      55.680  24.850  33.010  1.00  0.00           C
ATOM    389  OE1 GLN A 607      56.240  23.800  33.160  1.00  0.00           O
ATOM    390  NE2 GLN A 607      56.400  25.960  33.000  1.00  0.00           N
ATOM    391 HE21 GLN A 607      57.390  25.830  32.870  1.00  0.00           H
ATOM    392 HE22 GLN A 607      56.120  26.900  32.820  1.00  0.00           H
ATOM    393  C   GLN A 607      53.010  25.960  36.300  1.00  0.00           C
ATOM    394  O   GLN A 607      53.500  26.910  36.900  1.00  0.00           O
ATOM    395  N   CYS A 608      51.840  25.390  36.630  1.00  0.00           N
ATOM    396  HN  CYS A 608      51.470  24.740  35.960  1.00  0.00           H
ATOM    397  CA  CYS A 608      50.980  25.880  37.690  1.00  0.00           C
ATOM    398  HA  CYS A 608      51.020  26.950  37.620  1.00  0.00           H
ATOM    399  CB  CYS A 608      49.520  25.310  37.490  1.00  0.00           C
ATOM    400  HB1 CYS A 608      48.700  25.530  38.190  1.00  0.00           H
ATOM    401  HB2 CYS A 608      49.770  24.240  37.620  1.00  0.00           H
ATOM    402  SG  CYS A 608      48.950  25.560  35.820  1.00  0.00           S
ATOM    403  HG1 CYS A 608      48.150  24.510  35.890  1.00  0.00           H
ATOM    404  C   CYS A 608      51.520  25.500  39.070  1.00  0.00           C
ATOM    405  O   CYS A 608      51.390  26.250  40.020  1.00  0.00           O
ATOM    406  N   LEU A 609      52.190  24.330  39.230  1.00  0.00           N
ATOM    407  HN  LEU A 609      52.270  23.640  38.510  1.00  0.00           H
ATOM    408  CA  LEU A 609      52.990  24.070  40.420  1.00  0.00           C
ATOM    409  HA  LEU A 609      52.300  24.090  41.270  1.00  0.00           H
ATOM    410  CB  LEU A 609      53.610  22.640  40.390  1.00  0.00           C
ATOM    411  HB1 LEU A 609      54.300  22.600  39.530  1.00  0.00           H
ATOM    412  HB2 LEU A 609      52.790  21.890  40.270  1.00  0.00           H
ATOM    413  CG  LEU A 609      54.280  22.160  41.680  1.00  0.00           C
ATOM    414  HG  LEU A 609      55.180  22.760  41.950  1.00  0.00           H
ATOM    415  CD1 LEU A 609      53.220  22.090  42.840  1.00  0.00           C
ATOM    416 HD11 LEU A 609      52.660  23.060  42.760  1.00  0.00           H
ATOM    417 HD12 LEU A 609      53.760  21.960  43.800  1.00  0.00           H
ATOM    418 HD13 LEU A 609      52.470  21.300  42.640  1.00  0.00           H
ATOM    419  CD2 LEU A 609      54.900  20.720  41.450  1.00  0.00           C
ATOM    420 HD21 LEU A 609      55.420  20.870  40.490  1.00  0.00           H
ATOM    421 HD22 LEU A 609      54.100  19.940  41.410  1.00  0.00           H
ATOM    422 HD23 LEU A 609      55.660  20.440  42.220  1.00  0.00           H
ATOM    423  C   LEU A 609      54.060  25.130  40.750  1.00  0.00           C
ATOM    424  O   LEU A 609      54.180  25.580  41.890  1.00  0.00           O
ATOM    425  N   ALA A 610      54.940  25.580  39.730  1.00  0.00           N
ATOM    426  HN  ALA A 610      54.810  25.310  38.790  1.00  0.00           H
ATOM    427  CA  ALA A 610      55.960  26.640  40.050  1.00  0.00           C
ATOM    428  HA  ALA A 610      56.600  26.270  40.840  1.00  0.00           H
ATOM    429  CB  ALA A 610      56.890  26.890  38.800  1.00  0.00           C
ATOM    430  HB1 ALA A 610      56.410  27.190  37.840  1.00  0.00           H
ATOM    431  HB2 ALA A 610      57.540  25.990  38.660  1.00  0.00           H
ATOM    432  HB3 ALA A 610      57.580  27.700  39.090  1.00  0.00           H
ATOM    433  C   ALA A 610      55.270  27.900  40.510  1.00  0.00           C
ATOM    434  O   ALA A 610      55.720  28.540  41.480  1.00  0.00           O
ATOM    435  N   SER A 611      54.090  28.210  39.940  1.00  0.00           N
ATOM    436  HN  SER A 611      53.740  27.680  39.180  1.00  0.00           H
ATOM    437  CA  SER A 611      53.370  29.500  40.130  1.00  0.00           C
ATOM    438  HA  SER A 611      54.080  30.290  39.970  1.00  0.00           H
ATOM    439  CB  SER A 611      52.240  29.760  39.070  1.00  0.00           C
ATOM    440  HB1 SER A 611      51.880  30.800  39.200  1.00  0.00           H
ATOM    441  HB2 SER A 611      51.380  29.080  39.200  1.00  0.00           H
ATOM    442  OG  SER A 611      52.810  29.880  37.740  1.00  0.00           O
ATOM    443  HG1 SER A 611      52.910  29.000  37.360  1.00  0.00           H
ATOM    444  C   SER A 611      52.820  29.770  41.550  1.00  0.00           C
ATOM    445  O   SER A 611      52.950  30.890  42.000  1.00  0.00           O
ATOM    446  N   ILE A 612      52.230  28.720  42.150  1.00  0.00           N
ATOM    447  HN  ILE A 612      51.890  27.860  41.760  1.00  0.00           H
ATOM    448  CA  ILE A 612      51.690  28.870  43.450  1.00  0.00           C
ATOM    449  HA  ILE A 612      51.070  29.750  43.560  1.00  0.00           H
ATOM    450  CB  ILE A 612      50.780  27.700  43.900  1.00  0.00           C
ATOM    451  HB  ILE A 612      50.430  27.980  44.920  1.00  0.00           H
ATOM    452  CG2 ILE A 612      49.690  27.770  42.830  1.00  0.00           C
ATOM    453 HG21 ILE A 612      49.520  28.800  42.440  1.00  0.00           H
ATOM    454 HG22 ILE A 612      48.670  27.390  43.080  1.00  0.00           H
ATOM    455 HG23 ILE A 612      49.980  27.170  41.950  1.00  0.00           H
ATOM    456  CG1 ILE A 612      51.440  26.310  44.030  1.00  0.00           C
ATOM    457 HG11 ILE A 612      52.510  26.310  44.370  1.00  0.00           H
ATOM    458 HG12 ILE A 612      51.630  25.760  43.080  1.00  0.00           H
ATOM    459  CD  ILE A 612      50.570  25.300  44.800  1.00  0.00           C
ATOM    460  HD1 ILE A 612      50.440  25.540  45.880  1.00  0.00           H
ATOM    461  HD2 ILE A 612      51.050  24.300  44.800  1.00  0.00           H
ATOM    462  HD3 ILE A 612      49.570  25.270  44.350  1.00  0.00           H
ATOM    463  C   ILE A 612      52.820  29.070  44.500  1.00  0.00           C
ATOM    464  O   ILE A 612      52.690  29.870  45.440  1.00  0.00           O
ATOM    465  N   LEU A 613      53.990  28.440  44.390  1.00  0.00           N
ATOM    466  HN  LEU A 613      54.040  27.790  43.620  1.00  0.00           H
ATOM    467  CA  LEU A 613      55.000  28.530  45.400  1.00  0.00           C
ATOM    468  HA  LEU A 613      54.480  28.580  46.340  1.00  0.00           H
ATOM    469  CB  LEU A 613      55.920  27.280  45.390  1.00  0.00           C
ATOM    470  HB1 LEU A 613      56.690  27.530  46.150  1.00  0.00           H
ATOM    471  HB2 LEU A 613      56.430  27.350  44.400  1.00  0.00           H
ATOM    472  CG  LEU A 613      55.270  25.910  45.620  1.00  0.00           C
ATOM    473  HG  LEU A 613      54.420  25.770  44.900  1.00  0.00           H
ATOM    474  CD1 LEU A 613      56.280  24.790  45.450  1.00  0.00           C
ATOM    475 HD11 LEU A 613      57.040  24.890  46.250  1.00  0.00           H
ATOM    476 HD12 LEU A 613      56.870  24.900  44.510  1.00  0.00           H
ATOM    477 HD13 LEU A 613      55.900  23.740  45.520  1.00  0.00           H
ATOM    478  CD2 LEU A 613      54.630  25.700  47.020  1.00  0.00           C
ATOM    479 HD21 LEU A 613      55.380  25.580  47.820  1.00  0.00           H
ATOM    480 HD22 LEU A 613      53.930  24.840  47.010  1.00  0.00           H
ATOM    481 HD23 LEU A 613      54.110  26.620  47.360  1.00  0.00           H
ATOM    482  C   LEU A 613      55.770  29.880  45.300  1.00  0.00           C
ATOM    483  O   LEU A 613      56.450  30.200  46.260  1.00  0.00           O
ATOM    484  N   PHE A 614      55.810  30.490  44.150  1.00  0.00           N
ATOM    485  HN  PHE A 614      55.470  29.940  43.390  1.00  0.00           H
ATOM    486  CA  PHE A 614      56.260  31.810  43.810  1.00  0.00           C
ATOM    487  HA  PHE A 614      57.230  32.060  44.230  1.00  0.00           H
ATOM    488  CB  PHE A 614      56.530  31.880  42.230  1.00  0.00           C
ATOM    489  HB1 PHE A 614      55.630  31.360  41.850  1.00  0.00           H
ATOM    490  HB2 PHE A 614      57.450  31.300  41.980  1.00  0.00           H
ATOM    491  CG  PHE A 614      56.570  33.300  41.710  1.00  0.00           C
ATOM    492  CD1 PHE A 614      57.650  34.110  42.100  1.00  0.00           C
ATOM    493  HD1 PHE A 614      58.480  33.560  42.540  1.00  0.00           H
ATOM    494  CE1 PHE A 614      57.760  35.540  41.860  1.00  0.00           C
ATOM    495  HE1 PHE A 614      58.730  35.970  42.020  1.00  0.00           H
ATOM    496  CZ  PHE A 614      56.720  36.150  41.200  1.00  0.00           C
ATOM    497  HZ  PHE A 614      56.710  37.200  40.930  1.00  0.00           H
ATOM    498  CD2 PHE A 614      55.440  34.030  41.260  1.00  0.00           C
ATOM    499  HD2 PHE A 614      54.510  33.520  41.100  1.00  0.00           H
ATOM    500  CE2 PHE A 614      55.570  35.390  40.850  1.00  0.00           C
ATOM    501  HE2 PHE A 614      54.620  35.810  40.540  1.00  0.00           H
ATOM    502  C   PHE A 614      55.320  32.860  44.270  1.00  0.00           C
ATOM    503  O   PHE A 614      55.750  33.770  44.960  1.00  0.00           O
ATOM    504  N   LEU A 615      54.030  32.690  43.980  1.00  0.00           N
ATOM    505  HN  LEU A 615      53.720  32.000  43.340  1.00  0.00           H
ATOM    506  CA  LEU A 615      53.100  33.800  44.220  1.00  0.00           C
ATOM    507  HA  LEU A 615      53.510  34.750  43.920  1.00  0.00           H
ATOM    508  CB  LEU A 615      51.810  33.480  43.340  1.00  0.00           C
ATOM    509  HB1 LEU A 615      51.610  32.420  43.600  1.00  0.00           H
ATOM    510  HB2 LEU A 615      52.170  33.400  42.290  1.00  0.00           H
ATOM    511  CG  LEU A 615      50.630  34.370  43.460  1.00  0.00           C
ATOM    512  HG  LEU A 615      50.230  34.400  44.500  1.00  0.00           H
ATOM    513  CD1 LEU A 615      51.050  35.810  43.040  1.00  0.00           C
ATOM    514 HD11 LEU A 615      51.650  35.960  42.110  1.00  0.00           H
ATOM    515 HD12 LEU A 615      51.630  36.320  43.840  1.00  0.00           H
ATOM    516 HD13 LEU A 615      50.180  36.470  42.840  1.00  0.00           H
ATOM    517  CD2 LEU A 615      49.590  33.960  42.400  1.00  0.00           C
ATOM    518 HD21 LEU A 615      49.420  32.880  42.620  1.00  0.00           H
ATOM    519 HD22 LEU A 615      49.920  34.100  41.360  1.00  0.00           H
ATOM    520 HD23 LEU A 615      48.600  34.460  42.490  1.00  0.00           H
ATOM    521  C   LEU A 615      52.710  33.840  45.760  1.00  0.00           C
ATOM    522  O   LEU A 615      52.490  34.930  46.250  1.00  0.00           O
ATOM    523  N   TYR A 616      52.840  32.690  46.520  1.00  0.00           N
ATOM    524  HN  TYR A 616      53.030  31.850  46.030  1.00  0.00           H
ATOM    525  CA  TYR A 616      52.800  32.660  48.000  1.00  0.00           C
ATOM    526  HA  TYR A 616      51.870  33.070  48.360  1.00  0.00           H
ATOM    527  CB  TYR A 616      52.750  31.180  48.510  1.00  0.00           C
ATOM    528  HB1 TYR A 616      53.690  30.660  48.210  1.00  0.00           H
ATOM    529  HB2 TYR A 616      51.790  30.700  48.230  1.00  0.00           H
ATOM    530  CG  TYR A 616      52.800  31.150  50.020  1.00  0.00           C
ATOM    531  CD1 TYR A 616      54.000  30.850  50.610  1.00  0.00           C
ATOM    532  HD1 TYR A 616      54.890  30.690  50.020  1.00  0.00           H
ATOM    533  CE1 TYR A 616      54.170  30.750  51.970  1.00  0.00           C
ATOM    534  HE1 TYR A 616      55.130  30.470  52.350  1.00  0.00           H
ATOM    535  CZ  TYR A 616      53.050  30.930  52.780  1.00  0.00           C
ATOM    536  OH  TYR A 616      53.190  30.910  54.230  1.00  0.00           O
ATOM    537  HH  TYR A 616      52.440  31.250  54.730  1.00  0.00           H
ATOM    538  CD2 TYR A 616      51.770  31.580  50.830  1.00  0.00           C
ATOM    539  HD2 TYR A 616      50.810  31.840  50.420  1.00  0.00           H
ATOM    540  CE2 TYR A 616      51.830  31.340  52.210  1.00  0.00           C
ATOM    541  HE2 TYR A 616      50.970  31.620  52.800  1.00  0.00           H
ATOM    542  C   TYR A 616      53.870  33.500  48.630  1.00  0.00           C
ATOM    543  O   TYR A 616      53.640  34.370  49.530  1.00  0.00           O
ATOM    544  N   CYS A 617      55.140  33.380  48.100  1.00  0.00           N
ATOM    545  HN  CYS A 617      55.220  32.810  47.290  1.00  0.00           H
ATOM    546  CA  CYS A 617      56.250  34.200  48.450  1.00  0.00           C
ATOM    547  HA  CYS A 617      56.390  34.110  49.530  1.00  0.00           H
ATOM    548  CB  CYS A 617      57.570  33.740  47.740  1.00  0.00           C
ATOM    549  HB1 CYS A 617      58.330  34.430  48.150  1.00  0.00           H
ATOM    550  HB2 CYS A 617      57.580  33.910  46.630  1.00  0.00           H
ATOM    551  SG  CYS A 617      58.090  32.030  48.170  1.00  0.00           S
ATOM    552  HG1 CYS A 617      57.310  31.280  47.390  1.00  0.00           H
ATOM    553  C   CYS A 617      56.040  35.690  48.150  1.00  0.00           C
ATOM    554  O   CYS A 617      56.260  36.550  49.010  1.00  0.00           O
ATOM    555  N   ALA A 618      55.570  36.100  46.910  1.00  0.00           N
ATOM    556  HN  ALA A 618      55.620  35.380  46.220  1.00  0.00           H
ATOM    557  CA  ALA A 618      55.160  37.350  46.540  1.00  0.00           C
ATOM    558  HA  ALA A 618      55.970  38.010  46.830  1.00  0.00           H
ATOM    559  CB  ALA A 618      54.730  37.260  45.060  1.00  0.00           C
ATOM    560  HB1 ALA A 618      53.830  36.610  44.980  1.00  0.00           H
ATOM    561  HB2 ALA A 618      55.520  36.760  44.450  1.00  0.00           H
ATOM    562  HB3 ALA A 618      54.420  38.250  44.670  1.00  0.00           H
ATOM    563  C   ALA A 618      54.010  37.910  47.430  1.00  0.00           C
ATOM    564  O   ALA A 618      53.940  39.070  47.770  1.00  0.00           O
ATOM    565  N   CYS A 619      52.990  37.120  47.770  1.00  0.00           N
ATOM    566  HN  CYS A 619      52.900  36.210  47.350  1.00  0.00           H
ATOM    567  CA  CYS A 619      51.850  37.670  48.430  1.00  0.00           C
ATOM    568  HA  CYS A 619      51.690  38.650  47.990  1.00  0.00           H
ATOM    569  CB  CYS A 619      50.500  36.960  48.080  1.00  0.00           C
ATOM    570  HB1 CYS A 619      49.670  37.310  48.730  1.00  0.00           H
ATOM    571  HB2 CYS A 619      50.700  35.880  48.300  1.00  0.00           H
ATOM    572  SG  CYS A 619      50.240  37.160  46.260  1.00  0.00           S
ATOM    573  HG1 CYS A 619      50.760  36.000  45.870  1.00  0.00           H
ATOM    574  C   CYS A 619      51.910  37.880  49.940  1.00  0.00           C
ATOM    575  O   CYS A 619      51.230  38.710  50.520  1.00  0.00           O
ATOM    576  N   MET A 620      52.800  37.040  50.590  1.00  0.00           N
ATOM    577  HN  MET A 620      53.280  36.390  50.010  1.00  0.00           H
ATOM    578  CA  MET A 620      52.930  37.050  52.030  1.00  0.00           C
ATOM    579  HA  MET A 620      51.980  36.930  52.520  1.00  0.00           H
ATOM    580  CB  MET A 620      53.800  35.920  52.510  1.00  0.00           C
ATOM    581  HB1 MET A 620      54.490  36.110  53.370  1.00  0.00           H
ATOM    582  HB2 MET A 620      54.490  35.870  51.640  1.00  0.00           H
ATOM    583  CG  MET A 620      53.310  34.480  52.730  1.00  0.00           C
ATOM    584  HG1 MET A 620      54.190  33.820  52.870  1.00  0.00           H
ATOM    585  HG2 MET A 620      52.950  34.060  51.760  1.00  0.00           H
ATOM    586  SD  MET A 620      52.070  34.240  54.090  1.00  0.00           S
ATOM    587  CE  MET A 620      53.000  34.700  55.570  1.00  0.00           C
ATOM    588  HE1 MET A 620      53.470  35.700  55.500  1.00  0.00           H
ATOM    589  HE2 MET A 620      53.750  33.970  55.960  1.00  0.00           H
ATOM    590  HE3 MET A 620      52.240  34.690  56.370  1.00  0.00           H
ATOM    591  C   MET A 620      53.710  38.350  52.520  1.00  0.00           C
ATOM    592  O   MET A 620      53.350  39.030  53.470  1.00  0.00           O
ATOM    593  N   SER A 621      54.800  38.710  51.880  1.00  0.00           N
ATOM    594  HN  SER A 621      55.070  38.220  51.070  1.00  0.00           H
ATOM    595  CA  SER A 621      55.500  39.920  52.280  1.00  0.00           C
ATOM    596  HA  SER A 621      55.920  39.800  53.260  1.00  0.00           H
ATOM    597  CB  SER A 621      56.680  40.120  51.330  1.00  0.00           C
ATOM    598  HB1 SER A 621      57.410  39.310  51.580  1.00  0.00           H
ATOM    599  HB2 SER A 621      57.110  41.110  51.590  1.00  0.00           H
ATOM    600  OG  SER A 621      56.370  40.030  49.950  1.00  0.00           O
ATOM    601  HG1 SER A 621      56.980  39.480  49.460  1.00  0.00           H
ATOM    602  C   SER A 621      54.640  41.220  52.380  1.00  0.00           C
ATOM    603  O   SER A 621      54.670  41.900  53.410  1.00  0.00           O
ATOM    604  N   PRO A 622      53.810  41.760  51.440  1.00  0.00           N
ATOM    605  CD  PRO A 622      53.600  41.310  50.060  1.00  0.00           C
ATOM    606  HD1 PRO A 622      53.760  40.220  49.960  1.00  0.00           H
ATOM    607  HD2 PRO A 622      54.370  41.800  49.430  1.00  0.00           H
ATOM    608  CA  PRO A 622      52.790  42.800  51.800  1.00  0.00           C
ATOM    609  HA  PRO A 622      53.340  43.600  52.250  1.00  0.00           H
ATOM    610  CB  PRO A 622      52.110  43.110  50.400  1.00  0.00           C
ATOM    611  HB1 PRO A 622      52.740  43.810  49.830  1.00  0.00           H
ATOM    612  HB2 PRO A 622      51.100  43.540  50.550  1.00  0.00           H
ATOM    613  CG  PRO A 622      52.290  41.800  49.660  1.00  0.00           C
ATOM    614  HG1 PRO A 622      51.490  41.110  50.010  1.00  0.00           H
ATOM    615  HG2 PRO A 622      52.310  42.030  48.580  1.00  0.00           H
ATOM    616  C   PRO A 622      51.690  42.270  52.840  1.00  0.00           C
ATOM    617  O   PRO A 622      51.360  42.980  53.790  1.00  0.00           O
ATOM    618  N   VAL A 623      51.070  41.090  52.720  1.00  0.00           N
ATOM    619  HN  VAL A 623      51.350  40.410  52.050  1.00  0.00           H
ATOM    620  CA  VAL A 623      49.960  40.720  53.570  1.00  0.00           C
ATOM    621  HA  VAL A 623      49.230  41.510  53.440  1.00  0.00           H
ATOM    622  CB  VAL A 623      49.350  39.430  53.170  1.00  0.00           C
ATOM    623  HB  VAL A 623      50.080  38.590  53.110  1.00  0.00           H
ATOM    624  CG1 VAL A 623      48.300  39.090  54.310  1.00  0.00           C
ATOM    625 HG11 VAL A 623      47.650  38.250  53.960  1.00  0.00           H
ATOM    626 HG12 VAL A 623      47.610  39.950  54.400  1.00  0.00           H
ATOM    627 HG13 VAL A 623      48.880  38.770  55.200  1.00  0.00           H
ATOM    628  CG2 VAL A 623      48.630  39.580  51.850  1.00  0.00           C
ATOM    629 HG21 VAL A 623      48.000  38.710  51.560  1.00  0.00           H
ATOM    630 HG22 VAL A 623      49.370  39.620  51.020  1.00  0.00           H
ATOM    631 HG23 VAL A 623      47.900  40.410  51.960  1.00  0.00           H
ATOM    632  C   VAL A 623      50.260  40.810  55.090  1.00  0.00           C
ATOM    633  O   VAL A 623      49.570  41.420  55.840  1.00  0.00           O
ATOM    634  N   ILE A 624      51.390  40.230  55.620  1.00  0.00           N
ATOM    635  HN  ILE A 624      51.960  39.610  55.090  1.00  0.00           H
ATOM    636  CA  ILE A 624      51.800  40.430  56.950  1.00  0.00           C
ATOM    637  HA  ILE A 624      50.850  40.350  57.470  1.00  0.00           H
ATOM    638  CB  ILE A 624      52.650  39.280  57.470  1.00  0.00           C
ATOM    639  HB  ILE A 624      52.690  39.460  58.570  1.00  0.00           H
ATOM    640  CG2 ILE A 624      51.780  38.030  57.290  1.00  0.00           C
ATOM    641 HG21 ILE A 624      51.560  37.840  56.220  1.00  0.00           H
ATOM    642 HG22 ILE A 624      50.820  38.120  57.840  1.00  0.00           H
ATOM    643 HG23 ILE A 624      52.440  37.190  57.610  1.00  0.00           H
ATOM    644  CG1 ILE A 624      54.100  39.120  56.860  1.00  0.00           C
ATOM    645 HG11 ILE A 624      54.330  39.790  56.000  1.00  0.00           H
ATOM    646 HG12 ILE A 624      54.090  38.110  56.400  1.00  0.00           H
ATOM    647  CD  ILE A 624      55.380  39.250  57.830  1.00  0.00           C
ATOM    648  HD1 ILE A 624      55.320  38.370  58.490  1.00  0.00           H
ATOM    649  HD2 ILE A 624      55.240  40.220  58.360  1.00  0.00           H
ATOM    650  HD3 ILE A 624      56.360  39.260  57.270  1.00  0.00           H
ATOM    651  C   ILE A 624      52.560  41.740  57.330  1.00  0.00           C
ATOM    652  O   ILE A 624      52.600  42.130  58.540  1.00  0.00           O
ATOM    653  N   THR A 625      53.140  42.420  56.300  1.00  0.00           N
ATOM    654  HN  THR A 625      53.160  42.140  55.350  1.00  0.00           H
ATOM    655  CA  THR A 625      53.610  43.810  56.570  1.00  0.00           C
ATOM    656  HA  THR A 625      54.170  43.860  57.490  1.00  0.00           H
ATOM    657  CB  THR A 625      54.570  44.320  55.550  1.00  0.00           C
ATOM    658  HB  THR A 625      54.090  44.360  54.560  1.00  0.00           H
ATOM    659  OG1 THR A 625      55.670  43.430  55.440  1.00  0.00           O
ATOM    660  HG1 THR A 625      55.330  42.580  55.160  1.00  0.00           H
ATOM    661  CG2 THR A 625      55.180  45.760  55.840  1.00  0.00           C
ATOM    662 HG21 THR A 625      56.070  45.960  55.180  1.00  0.00           H
ATOM    663 HG22 THR A 625      55.330  45.790  56.940  1.00  0.00           H
ATOM    664 HG23 THR A 625      54.390  46.500  55.620  1.00  0.00           H
ATOM    665  C   THR A 625      52.530  44.810  56.720  1.00  0.00           C
ATOM    666  O   THR A 625      52.580  45.740  57.510  1.00  0.00           O
ATOM    667  N   PHE A 626      51.450  44.640  56.000  1.00  0.00           N
ATOM    668  HN  PHE A 626      51.340  43.940  55.290  1.00  0.00           H
ATOM    669  CA  PHE A 626      50.210  45.340  56.100  1.00  0.00           C
ATOM    670  HA  PHE A 626      50.340  46.400  56.010  1.00  0.00           H
ATOM    671  CB  PHE A 626      49.250  44.810  54.880  1.00  0.00           C
ATOM    672  HB1 PHE A 626      49.170  43.710  54.980  1.00  0.00           H
ATOM    673  HB2 PHE A 626      49.810  44.980  53.930  1.00  0.00           H
ATOM    674  CG  PHE A 626      47.920  45.520  54.810  1.00  0.00           C
ATOM    675  CD1 PHE A 626      47.860  46.890  54.600  1.00  0.00           C
ATOM    676  HD1 PHE A 626      48.800  47.380  54.410  1.00  0.00           H
ATOM    677  CE1 PHE A 626      46.620  47.530  54.430  1.00  0.00           C
ATOM    678  HE1 PHE A 626      46.700  48.570  54.140  1.00  0.00           H
ATOM    679  CZ  PHE A 626      45.450  46.810  54.590  1.00  0.00           C
ATOM    680  HZ  PHE A 626      44.560  47.420  54.650  1.00  0.00           H
ATOM    681  CD2 PHE A 626      46.720  44.810  54.890  1.00  0.00           C
ATOM    682  HD2 PHE A 626      46.720  43.780  55.190  1.00  0.00           H
ATOM    683  CE2 PHE A 626      45.470  45.430  54.920  1.00  0.00           C
ATOM    684  HE2 PHE A 626      44.550  44.880  54.950  1.00  0.00           H
ATOM    685  C   PHE A 626      49.490  45.170  57.490  1.00  0.00           C
ATOM    686  O   PHE A 626      49.030  46.160  58.020  1.00  0.00           O
ATOM    687  N   GLY A 627      49.470  43.930  57.940  1.00  0.00           N
ATOM    688  HN  GLY A 627      49.580  43.130  57.380  1.00  0.00           H
ATOM    689  CA  GLY A 627      49.030  43.660  59.320  1.00  0.00           C
ATOM    690  HA1 GLY A 627      49.010  42.600  59.510  1.00  0.00           H
ATOM    691  HA2 GLY A 627      48.090  44.160  59.460  1.00  0.00           H
ATOM    692  C   GLY A 627      50.000  44.240  60.350  1.00  0.00           C
ATOM    693  O   GLY A 627      49.610  44.890  61.310  1.00  0.00           O
ATOM    694  N   GLY A 628      51.350  44.150  60.070  1.00  0.00           N
ATOM    695  HN  GLY A 628      51.610  43.540  59.330  1.00  0.00           H
ATOM    696  CA  GLY A 628      52.450  44.870  60.760  1.00  0.00           C
ATOM    697  HA1 GLY A 628      53.320  44.740  60.130  1.00  0.00           H
ATOM    698  HA2 GLY A 628      52.700  44.480  61.730  1.00  0.00           H
ATOM    699  C   GLY A 628      52.110  46.320  60.970  1.00  0.00           C
ATOM    700  O   GLY A 628      51.890  46.870  62.070  1.00  0.00           O
ATOM    701  N   LEU A 629      51.850  47.010  59.810  1.00  0.00           N
ATOM    702  HN  LEU A 629      51.900  46.610  58.900  1.00  0.00           H
ATOM    703  CA  LEU A 629      51.360  48.440  59.790  1.00  0.00           C
ATOM    704  HA  LEU A 629      52.110  49.030  60.310  1.00  0.00           H
ATOM    705  CB  LEU A 629      51.320  48.820  58.280  1.00  0.00           C
ATOM    706  HB1 LEU A 629      51.010  49.890  58.190  1.00  0.00           H
ATOM    707  HB2 LEU A 629      50.640  48.140  57.730  1.00  0.00           H
ATOM    708  CG  LEU A 629      52.730  49.020  57.660  1.00  0.00           C
ATOM    709  HG  LEU A 629      53.460  48.250  57.990  1.00  0.00           H
ATOM    710  CD1 LEU A 629      52.690  48.850  56.130  1.00  0.00           C
ATOM    711 HD11 LEU A 629      52.140  47.980  55.710  1.00  0.00           H
ATOM    712 HD12 LEU A 629      53.680  48.690  55.670  1.00  0.00           H
ATOM    713 HD13 LEU A 629      52.240  49.690  55.550  1.00  0.00           H
ATOM    714  CD2 LEU A 629      53.410  50.370  58.100  1.00  0.00           C
ATOM    715 HD21 LEU A 629      53.000  51.240  57.560  1.00  0.00           H
ATOM    716 HD22 LEU A 629      54.520  50.360  58.160  1.00  0.00           H
ATOM    717 HD23 LEU A 629      53.190  50.470  59.180  1.00  0.00           H
ATOM    718  C   LEU A 629      50.080  48.740  60.530  1.00  0.00           C
ATOM    719  O   LEU A 629      49.920  49.700  61.310  1.00  0.00           O
ATOM    720  N   LEU A 630      49.030  47.900  60.310  1.00  0.00           N
ATOM    721  HN  LEU A 630      49.160  47.260  59.550  1.00  0.00           H
ATOM    722  CA  LEU A 630      47.740  48.010  60.960  1.00  0.00           C
ATOM    723  HA  LEU A 630      47.380  49.020  60.810  1.00  0.00           H
ATOM    724  CB  LEU A 630      46.790  46.880  60.440  1.00  0.00           C
ATOM    725  HB1 LEU A 630      46.000  46.680  61.200  1.00  0.00           H
ATOM    726  HB2 LEU A 630      47.360  45.940  60.400  1.00  0.00           H
ATOM    727  CG  LEU A 630      46.070  47.190  59.150  1.00  0.00           C
ATOM    728  HG  LEU A 630      46.740  47.420  58.300  1.00  0.00           H
ATOM    729  CD1 LEU A 630      45.280  46.000  58.590  1.00  0.00           C
ATOM    730 HD11 LEU A 630      45.900  45.340  57.940  1.00  0.00           H
ATOM    731 HD12 LEU A 630      44.350  46.360  58.100  1.00  0.00           H
ATOM    732 HD13 LEU A 630      45.030  45.350  59.450  1.00  0.00           H
ATOM    733  CD2 LEU A 630      45.100  48.370  59.390  1.00  0.00           C
ATOM    734 HD21 LEU A 630      44.350  48.510  58.570  1.00  0.00           H
ATOM    735 HD22 LEU A 630      45.650  49.300  59.610  1.00  0.00           H
ATOM    736 HD23 LEU A 630      44.590  48.160  60.360  1.00  0.00           H
ATOM    737  C   LEU A 630      47.760  47.900  62.410  1.00  0.00           C
ATOM    738  O   LEU A 630      47.050  48.620  63.140  1.00  0.00           O
ATOM    739  N   GLY A 631      48.720  47.090  62.880  1.00  0.00           N
ATOM    740  HN  GLY A 631      49.270  46.590  62.220  1.00  0.00           H
ATOM    741  CA  GLY A 631      48.900  46.830  64.280  1.00  0.00           C
ATOM    742  HA1 GLY A 631      49.590  46.010  64.390  1.00  0.00           H
ATOM    743  HA2 GLY A 631      47.900  46.630  64.660  1.00  0.00           H
ATOM    744  C   GLY A 631      49.420  48.040  64.960  1.00  0.00           C
ATOM    745  O   GLY A 631      48.980  48.470  66.000  1.00  0.00           O
ATOM    746  N   GLU A 632      50.410  48.650  64.340  1.00  0.00           N
ATOM    747  HN  GLU A 632      50.750  48.280  63.480  1.00  0.00           H
ATOM    748  CA  GLU A 632      51.070  49.810  64.830  1.00  0.00           C
ATOM    749  HA  GLU A 632      51.420  49.580  65.830  1.00  0.00           H
ATOM    750  CB  GLU A 632      52.250  50.160  63.880  1.00  0.00           C
ATOM    751  HB1 GLU A 632      52.630  51.170  64.120  1.00  0.00           H
ATOM    752  HB2 GLU A 632      51.930  50.150  62.810  1.00  0.00           H
ATOM    753  CG  GLU A 632      53.400  49.110  64.040  1.00  0.00           C
ATOM    754  HG1 GLU A 632      54.020  49.310  63.130  1.00  0.00           H
ATOM    755  HG2 GLU A 632      53.080  48.060  63.930  1.00  0.00           H
ATOM    756  CD  GLU A 632      54.160  49.300  65.330  1.00  0.00           C
ATOM    757  OE1 GLU A 632      54.670  50.420  65.530  1.00  0.00           O
ATOM    758  OE2 GLU A 632      54.240  48.410  66.210  1.00  0.00           O
ATOM    759  C   GLU A 632      50.010  50.950  64.840  1.00  0.00           C
ATOM    760  O   GLU A 632      49.850  51.680  65.850  1.00  0.00           O
ATOM    761  N   ALA A 633      49.250  51.090  63.730  1.00  0.00           N
ATOM    762  HN  ALA A 633      49.320  50.470  62.960  1.00  0.00           H
ATOM    763  CA  ALA A 633      48.370  52.250  63.580  1.00  0.00           C
ATOM    764  HA  ALA A 633      49.030  53.100  63.660  1.00  0.00           H
ATOM    765  CB  ALA A 633      47.740  52.290  62.200  1.00  0.00           C
ATOM    766  HB1 ALA A 633      47.020  51.460  62.070  1.00  0.00           H
ATOM    767  HB2 ALA A 633      48.500  52.160  61.410  1.00  0.00           H
ATOM    768  HB3 ALA A 633      47.360  53.290  61.910  1.00  0.00           H
ATOM    769  C   ALA A 633      47.180  52.380  64.620  1.00  0.00           C
ATOM    770  O   ALA A 633      46.670  53.440  64.910  1.00  0.00           O
ATOM    771  N   THR A 634      46.780  51.130  65.050  1.00  0.00           N
ATOM    772  HN  THR A 634      47.350  50.340  64.820  1.00  0.00           H
ATOM    773  CA  THR A 634      45.680  50.780  66.030  1.00  0.00           C
ATOM    774  HA  THR A 634      45.160  51.720  66.100  1.00  0.00           H
ATOM    775  CB  THR A 634      44.800  49.600  65.730  1.00  0.00           C
ATOM    776  HB  THR A 634      44.080  49.380  66.560  1.00  0.00           H
ATOM    777  OG1 THR A 634      45.570  48.450  65.450  1.00  0.00           O
ATOM    778  HG1 THR A 634      45.920  48.520  64.550  1.00  0.00           H
ATOM    779  CG2 THR A 634      44.090  49.900  64.430  1.00  0.00           C
ATOM    780 HG21 THR A 634      44.780  50.060  63.580  1.00  0.00           H
ATOM    781 HG22 THR A 634      43.380  50.740  64.470  1.00  0.00           H
ATOM    782 HG23 THR A 634      43.600  48.940  64.160  1.00  0.00           H
ATOM    783  C   THR A 634      46.370  50.500  67.350  1.00  0.00           C
ATOM    784  O   THR A 634      45.640  50.010  68.230  1.00  0.00           O
ATOM    785  N   GLU A 635      47.700  50.850  67.520  1.00  0.00           N
ATOM    786  HN  GLU A 635      48.110  51.180  66.670  1.00  0.00           H
ATOM    787  CA  GLU A 635      48.550  50.720  68.710  1.00  0.00           C
ATOM    788  HA  GLU A 635      49.590  50.870  68.460  1.00  0.00           H
ATOM    789  CB  GLU A 635      48.190  51.890  69.710  1.00  0.00           C
ATOM    790  HB1 GLU A 635      48.850  51.710  70.590  1.00  0.00           H
ATOM    791  HB2 GLU A 635      47.120  51.940  69.960  1.00  0.00           H
ATOM    792  CG  GLU A 635      48.430  53.270  69.190  1.00  0.00           C
ATOM    793  HG1 GLU A 635      47.870  53.610  68.300  1.00  0.00           H
ATOM    794  HG2 GLU A 635      49.520  53.400  68.950  1.00  0.00           H
ATOM    795  CD  GLU A 635      48.090  54.240  70.280  1.00  0.00           C
ATOM    796  OE1 GLU A 635      46.890  54.540  70.540  1.00  0.00           O
ATOM    797  OE2 GLU A 635      49.070  54.850  70.870  1.00  0.00           O
ATOM    798  C   GLU A 635      48.480  49.420  69.420  1.00  0.00           C
ATOM    799  O   GLU A 635      48.400  49.300  70.650  1.00  0.00           O
ATOM    800  N   GLY A 636      48.570  48.270  68.680  1.00  0.00           N
ATOM    801  HN  GLY A 636      48.660  48.310  67.690  1.00  0.00           H
ATOM    802  CA  GLY A 636      48.640  46.920  69.270  1.00  0.00           C
ATOM    803  HA1 GLY A 636      48.910  46.940  70.310  1.00  0.00           H
ATOM    804  HA2 GLY A 636      49.290  46.300  68.680  1.00  0.00           H
ATOM    805  C   GLY A 636      47.370  46.150  69.210  1.00  0.00           C
ATOM    806  O   GLY A 636      47.430  44.990  69.570  1.00  0.00           O
ATOM    807  N   ARG A 637      46.220  46.770  68.720  1.00  0.00           N
ATOM    808  HN  ARG A 637      46.280  47.700  68.370  1.00  0.00           H
ATOM    809  CA  ARG A 637      44.990  46.060  68.550  1.00  0.00           C
ATOM    810  HA  ARG A 637      44.680  45.760  69.530  1.00  0.00           H
ATOM    811  CB  ARG A 637      43.860  47.080  68.160  1.00  0.00           C
ATOM    812  HB1 ARG A 637      44.090  47.500  67.150  1.00  0.00           H
ATOM    813  HB2 ARG A 637      43.860  47.960  68.840  1.00  0.00           H
ATOM    814  CG  ARG A 637      42.440  46.470  68.030  1.00  0.00           C
ATOM    815  HG1 ARG A 637      42.390  45.910  67.070  1.00  0.00           H
ATOM    816  HG2 ARG A 637      41.700  47.260  67.800  1.00  0.00           H
ATOM    817  CD  ARG A 637      41.970  45.640  69.210  1.00  0.00           C
ATOM    818  HD1 ARG A 637      42.580  44.740  69.400  1.00  0.00           H
ATOM    819  HD2 ARG A 637      40.920  45.320  68.970  1.00  0.00           H
ATOM    820  NE  ARG A 637      41.960  46.530  70.360  1.00  0.00           N
ATOM    821  HE  ARG A 637      42.020  47.540  70.320  1.00  0.00           H
ATOM    822  CZ  ARG A 637      42.000  45.990  71.570  1.00  0.00           C
ATOM    823  NH1 ARG A 637      41.980  46.760  72.620  1.00  0.00           N
ATOM    824 HH11 ARG A 637      42.100  47.730  72.410  1.00  0.00           H
ATOM    825 HH12 ARG A 637      41.980  46.450  73.560  1.00  0.00           H
ATOM    826  NH2 ARG A 637      41.880  44.730  71.790  1.00  0.00           N
ATOM    827 HH21 ARG A 637      41.850  44.070  71.030  1.00  0.00           H
ATOM    828 HH22 ARG A 637      41.870  44.320  72.690  1.00  0.00           H
ATOM    829  C   ARG A 637      45.010  44.960  67.630  1.00  0.00           C
ATOM    830  O   ARG A 637      44.590  43.870  67.910  1.00  0.00           O
ATOM    831  N   ILE A 638      45.420  45.190  66.440  1.00  0.00           N
ATOM    832  HN  ILE A 638      45.700  46.140  66.260  1.00  0.00           H
ATOM    833  CA  ILE A 638      45.320  44.320  65.310  1.00  0.00           C
ATOM    834  HA  ILE A 638      44.470  43.670  65.500  1.00  0.00           H
ATOM    835  CB  ILE A 638      44.850  45.130  64.150  1.00  0.00           C
ATOM    836  HB  ILE A 638      45.410  46.080  64.340  1.00  0.00           H
ATOM    837  CG2 ILE A 638      45.310  44.500  62.810  1.00  0.00           C
ATOM    838 HG21 ILE A 638      44.960  43.450  62.700  1.00  0.00           H
ATOM    839 HG22 ILE A 638      46.410  44.550  62.630  1.00  0.00           H
ATOM    840 HG23 ILE A 638      44.850  45.110  62.010  1.00  0.00           H
ATOM    841  CG1 ILE A 638      43.420  45.490  64.180  1.00  0.00           C
ATOM    842 HG11 ILE A 638      43.220  46.250  63.400  1.00  0.00           H
ATOM    843 HG12 ILE A 638      43.070  46.010  65.100  1.00  0.00           H
ATOM    844  CD  ILE A 638      42.460  44.350  63.860  1.00  0.00           C
ATOM    845  HD1 ILE A 638      42.740  43.470  64.490  1.00  0.00           H
ATOM    846  HD2 ILE A 638      42.490  44.140  62.770  1.00  0.00           H
ATOM    847  HD3 ILE A 638      41.460  44.670  64.220  1.00  0.00           H
ATOM    848  C   ILE A 638      46.620  43.520  65.140  1.00  0.00           C
ATOM    849  O   ILE A 638      47.710  44.080  65.020  1.00  0.00           O
ATOM    850  N   SER A 639      46.490  42.150  65.030  1.00  0.00           N
ATOM    851  HN  SER A 639      45.620  41.710  65.200  1.00  0.00           H
ATOM    852  CA  SER A 639      47.610  41.290  64.830  1.00  0.00           C
ATOM    853  HA  SER A 639      48.480  41.880  65.130  1.00  0.00           H
ATOM    854  CB  SER A 639      47.400  39.930  65.550  1.00  0.00           C
ATOM    855  HB1 SER A 639      47.290  40.230  66.610  1.00  0.00           H
ATOM    856  HB2 SER A 639      48.310  39.350  65.260  1.00  0.00           H
ATOM    857  OG  SER A 639      46.240  39.130  65.170  1.00  0.00           O
ATOM    858  HG1 SER A 639      45.440  39.580  65.470  1.00  0.00           H
ATOM    859  C   SER A 639      47.780  41.000  63.390  1.00  0.00           C
ATOM    860  O   SER A 639      46.900  41.200  62.490  1.00  0.00           O
ATOM    861  N   ALA A 640      49.020  40.540  62.930  1.00  0.00           N
ATOM    862  HN  ALA A 640      49.780  40.500  63.580  1.00  0.00           H
ATOM    863  CA  ALA A 640      49.280  39.960  61.620  1.00  0.00           C
ATOM    864  HA  ALA A 640      49.040  40.650  60.830  1.00  0.00           H
ATOM    865  CB  ALA A 640      50.720  39.500  61.540  1.00  0.00           C
ATOM    866  HB1 ALA A 640      51.490  40.120  62.040  1.00  0.00           H
ATOM    867  HB2 ALA A 640      50.960  39.490  60.450  1.00  0.00           H
ATOM    868  HB3 ALA A 640      50.980  38.500  61.970  1.00  0.00           H
ATOM    869  C   ALA A 640      48.430  38.700  61.380  1.00  0.00           C
ATOM    870  O   ALA A 640      48.000  38.390  60.300  1.00  0.00           O
ATOM    871  N   ILE A 641      48.210  37.940  62.460  1.00  0.00           N
ATOM    872  HN  ILE A 641      48.550  38.140  63.370  1.00  0.00           H
ATOM    873  CA  ILE A 641      47.400  36.710  62.430  1.00  0.00           C
ATOM    874  HA  ILE A 641      47.640  35.990  61.680  1.00  0.00           H
ATOM    875  CB  ILE A 641      47.470  36.010  63.800  1.00  0.00           C
ATOM    876  HB  ILE A 641      47.090  36.660  64.620  1.00  0.00           H
ATOM    877  CG2 ILE A 641      46.490  34.750  63.650  1.00  0.00           C
ATOM    878 HG21 ILE A 641      46.880  34.100  62.850  1.00  0.00           H
ATOM    879 HG22 ILE A 641      45.380  34.890  63.620  1.00  0.00           H
ATOM    880 HG23 ILE A 641      46.660  34.160  64.570  1.00  0.00           H
ATOM    881  CG1 ILE A 641      48.980  35.650  64.120  1.00  0.00           C
ATOM    882 HG11 ILE A 641      49.060  34.940  64.960  1.00  0.00           H
ATOM    883 HG12 ILE A 641      49.550  36.580  64.290  1.00  0.00           H
ATOM    884  CD  ILE A 641      49.680  34.840  63.020  1.00  0.00           C
ATOM    885  HD1 ILE A 641      50.680  34.410  63.290  1.00  0.00           H
ATOM    886  HD2 ILE A 641      49.730  35.470  62.120  1.00  0.00           H
ATOM    887  HD3 ILE A 641      48.970  34.000  62.820  1.00  0.00           H
ATOM    888  C   ILE A 641      45.970  36.960  62.020  1.00  0.00           C
ATOM    889  O   ILE A 641      45.420  36.280  61.130  1.00  0.00           O
ATOM    890  N   GLU A 642      45.300  38.050  62.640  1.00  0.00           N
ATOM    891  HN  GLU A 642      45.660  38.470  63.470  1.00  0.00           H
ATOM    892  CA  GLU A 642      44.000  38.530  62.170  1.00  0.00           C
ATOM    893  HA  GLU A 642      43.330  37.700  62.310  1.00  0.00           H
ATOM    894  CB  GLU A 642      43.370  39.590  63.100  1.00  0.00           C
ATOM    895  HB1 GLU A 642      42.550  40.160  62.610  1.00  0.00           H
ATOM    896  HB2 GLU A 642      44.190  40.310  63.330  1.00  0.00           H
ATOM    897  CG  GLU A 642      42.830  39.120  64.450  1.00  0.00           C
ATOM    898  HG1 GLU A 642      43.520  38.280  64.670  1.00  0.00           H
ATOM    899  HG2 GLU A 642      41.780  38.800  64.250  1.00  0.00           H
ATOM    900  CD  GLU A 642      43.070  40.110  65.600  1.00  0.00           C
ATOM    901  OE1 GLU A 642      42.040  40.420  66.330  1.00  0.00           O
ATOM    902  OE2 GLU A 642      44.220  40.410  65.890  1.00  0.00           O
ATOM    903  C   GLU A 642      44.000  38.950  60.730  1.00  0.00           C
ATOM    904  O   GLU A 642      43.170  38.590  59.910  1.00  0.00           O
ATOM    905  N   SER A 643      45.060  39.660  60.250  1.00  0.00           N
ATOM    906  HN  SER A 643      45.770  39.990  60.880  1.00  0.00           H
ATOM    907  CA  SER A 643      45.310  39.990  58.900  1.00  0.00           C
ATOM    908  HA  SER A 643      44.500  40.600  58.530  1.00  0.00           H
ATOM    909  CB  SER A 643      46.460  40.910  58.820  1.00  0.00           C
ATOM    910  HB1 SER A 643      46.720  41.260  57.800  1.00  0.00           H
ATOM    911  HB2 SER A 643      47.310  40.240  59.050  1.00  0.00           H
ATOM    912  OG  SER A 643      46.430  42.080  59.680  1.00  0.00           O
ATOM    913  HG1 SER A 643      46.180  41.910  60.600  1.00  0.00           H
ATOM    914  C   SER A 643      45.300  38.830  57.910  1.00  0.00           C
ATOM    915  O   SER A 643      44.730  38.790  56.800  1.00  0.00           O
ATOM    916  N   LEU A 644      45.950  37.700  58.340  1.00  0.00           N
ATOM    917  HN  LEU A 644      46.440  37.700  59.210  1.00  0.00           H
ATOM    918  CA  LEU A 644      46.000  36.460  57.540  1.00  0.00           C
ATOM    919  HA  LEU A 644      46.310  36.650  56.520  1.00  0.00           H
ATOM    920  CB  LEU A 644      47.010  35.450  58.080  1.00  0.00           C
ATOM    921  HB1 LEU A 644      46.870  34.490  57.530  1.00  0.00           H
ATOM    922  HB2 LEU A 644      46.760  35.450  59.160  1.00  0.00           H
ATOM    923  CG  LEU A 644      48.540  35.900  57.950  1.00  0.00           C
ATOM    924  HG  LEU A 644      48.630  37.000  58.060  1.00  0.00           H
ATOM    925  CD1 LEU A 644      49.430  35.380  59.030  1.00  0.00           C
ATOM    926 HD11 LEU A 644      49.430  34.290  59.210  1.00  0.00           H
ATOM    927 HD12 LEU A 644      49.080  35.880  59.960  1.00  0.00           H
ATOM    928 HD13 LEU A 644      50.500  35.630  58.830  1.00  0.00           H
ATOM    929  CD2 LEU A 644      49.020  35.560  56.480  1.00  0.00           C
ATOM    930 HD21 LEU A 644      48.800  34.490  56.240  1.00  0.00           H
ATOM    931 HD22 LEU A 644      50.110  35.540  56.320  1.00  0.00           H
ATOM    932 HD23 LEU A 644      48.500  36.280  55.810  1.00  0.00           H
ATOM    933  C   LEU A 644      44.550  35.720  57.450  1.00  0.00           C
ATOM    934  O   LEU A 644      44.000  35.240  56.430  1.00  0.00           O
ATOM    935  N   PHE A 645      43.790  35.760  58.580  1.00  0.00           N
ATOM    936  HN  PHE A 645      44.240  36.270  59.310  1.00  0.00           H
ATOM    937  CA  PHE A 645      42.520  35.250  58.780  1.00  0.00           C
ATOM    938  HA  PHE A 645      42.540  34.200  58.530  1.00  0.00           H
ATOM    939  CB  PHE A 645      42.170  35.390  60.330  1.00  0.00           C
ATOM    940  HB1 PHE A 645      41.930  36.420  60.700  1.00  0.00           H
ATOM    941  HB2 PHE A 645      43.200  35.220  60.730  1.00  0.00           H
ATOM    942  CG  PHE A 645      41.190  34.460  60.910  1.00  0.00           C
ATOM    943  CD1 PHE A 645      41.570  33.740  62.070  1.00  0.00           C
ATOM    944  HD1 PHE A 645      42.580  33.850  62.460  1.00  0.00           H
ATOM    945  CE1 PHE A 645      40.640  32.820  62.660  1.00  0.00           C
ATOM    946  HE1 PHE A 645      41.060  32.270  63.500  1.00  0.00           H
ATOM    947  CZ  PHE A 645      39.300  32.660  62.160  1.00  0.00           C
ATOM    948  HZ  PHE A 645      38.620  31.990  62.670  1.00  0.00           H
ATOM    949  CD2 PHE A 645      39.880  34.310  60.400  1.00  0.00           C
ATOM    950  HD2 PHE A 645      39.490  34.980  59.650  1.00  0.00           H
ATOM    951  CE2 PHE A 645      38.980  33.470  61.080  1.00  0.00           C
ATOM    952  HE2 PHE A 645      38.000  33.380  60.620  1.00  0.00           H
ATOM    953  C   PHE A 645      41.450  36.010  57.900  1.00  0.00           C
ATOM    954  O   PHE A 645      40.680  35.330  57.200  1.00  0.00           O
ATOM    955  N   GLY A 646      41.560  37.360  57.950  1.00  0.00           N
ATOM    956  HN  GLY A 646      42.080  37.840  58.640  1.00  0.00           H
ATOM    957  CA  GLY A 646      40.790  38.230  57.090  1.00  0.00           C
ATOM    958  HA1 GLY A 646      41.170  39.230  57.170  1.00  0.00           H
ATOM    959  HA2 GLY A 646      39.740  38.110  57.300  1.00  0.00           H
ATOM    960  C   GLY A 646      41.120  37.930  55.600  1.00  0.00           C
ATOM    961  O   GLY A 646      40.250  37.690  54.730  1.00  0.00           O
ATOM    962  N   ALA A 647      42.370  37.820  55.230  1.00  0.00           N
ATOM    963  HN  ALA A 647      43.070  37.890  55.930  1.00  0.00           H
ATOM    964  CA  ALA A 647      42.850  37.490  53.900  1.00  0.00           C
ATOM    965  HA  ALA A 647      42.420  38.210  53.210  1.00  0.00           H
ATOM    966  CB  ALA A 647      44.370  37.510  53.860  1.00  0.00           C
ATOM    967  HB1 ALA A 647      44.660  37.310  52.810  1.00  0.00           H
ATOM    968  HB2 ALA A 647      44.780  36.670  54.460  1.00  0.00           H
ATOM    969  HB3 ALA A 647      44.630  38.540  54.180  1.00  0.00           H
ATOM    970  C   ALA A 647      42.280  36.170  53.400  1.00  0.00           C
ATOM    971  O   ALA A 647      41.950  35.930  52.160  1.00  0.00           O
ATOM    972  N   SER A 648      42.220  35.170  54.300  1.00  0.00           N
ATOM    973  HN  SER A 648      42.350  35.380  55.260  1.00  0.00           H
ATOM    974  CA  SER A 648      41.920  33.840  53.870  1.00  0.00           C
ATOM    975  HA  SER A 648      42.490  33.630  52.960  1.00  0.00           H
ATOM    976  CB  SER A 648      42.100  32.670  54.910  1.00  0.00           C
ATOM    977  HB1 SER A 648      41.800  31.720  54.420  1.00  0.00           H
ATOM    978  HB2 SER A 648      41.440  32.900  55.790  1.00  0.00           H
ATOM    979  OG  SER A 648      43.400  32.660  55.320  1.00  0.00           O
ATOM    980  HG1 SER A 648      43.630  33.560  55.560  1.00  0.00           H
ATOM    981  C   SER A 648      40.470  33.790  53.520  1.00  0.00           C
ATOM    982  O   SER A 648      40.060  33.370  52.470  1.00  0.00           O
ATOM    983  N   LEU A 649      39.590  34.370  54.370  1.00  0.00           N
ATOM    984  HN  LEU A 649      39.850  34.780  55.240  1.00  0.00           H
ATOM    985  CA  LEU A 649      38.150  34.470  54.150  1.00  0.00           C
ATOM    986  HA  LEU A 649      37.720  33.500  53.900  1.00  0.00           H
ATOM    987  CB  LEU A 649      37.280  35.080  55.400  1.00  0.00           C
ATOM    988  HB1 LEU A 649      36.230  35.110  55.010  1.00  0.00           H
ATOM    989  HB2 LEU A 649      37.670  36.100  55.620  1.00  0.00           H
ATOM    990  CG  LEU A 649      37.440  34.260  56.670  1.00  0.00           C
ATOM    991  HG  LEU A 649      38.500  34.160  56.990  1.00  0.00           H
ATOM    992  CD1 LEU A 649      36.540  34.850  57.800  1.00  0.00           C
ATOM    993 HD11 LEU A 649      35.450  34.910  57.550  1.00  0.00           H
ATOM    994 HD12 LEU A 649      36.860  35.900  57.980  1.00  0.00           H
ATOM    995 HD13 LEU A 649      36.600  34.360  58.800  1.00  0.00           H
ATOM    996  CD2 LEU A 649      37.110  32.780  56.410  1.00  0.00           C
ATOM    997 HD21 LEU A 649      37.730  32.290  55.630  1.00  0.00           H
ATOM    998 HD22 LEU A 649      36.060  32.800  56.050  1.00  0.00           H
ATOM    999 HD23 LEU A 649      37.090  32.200  57.360  1.00  0.00           H
ATOM   1000  C   LEU A 649      37.690  35.240  52.970  1.00  0.00           C
ATOM   1001  O   LEU A 649      36.780  34.870  52.290  1.00  0.00           O
ATOM   1002  N   THR A 650      38.300  36.430  52.830  1.00  0.00           N
ATOM   1003  HN  THR A 650      39.030  36.750  53.440  1.00  0.00           H
ATOM   1004  CA  THR A 650      38.040  37.260  51.640  1.00  0.00           C
ATOM   1005  HA  THR A 650      36.980  37.440  51.570  1.00  0.00           H
ATOM   1006  CB  THR A 650      38.740  38.730  51.660  1.00  0.00           C
ATOM   1007  HB  THR A 650      39.780  38.760  51.270  1.00  0.00           H
ATOM   1008  OG1 THR A 650      38.850  39.150  53.000  1.00  0.00           O
ATOM   1009  HG1 THR A 650      39.320  38.500  53.540  1.00  0.00           H
ATOM   1010  CG2 THR A 650      37.850  39.690  50.940  1.00  0.00           C
ATOM   1011 HG21 THR A 650      37.730  39.440  49.860  1.00  0.00           H
ATOM   1012 HG22 THR A 650      38.170  40.750  51.030  1.00  0.00           H
ATOM   1013 HG23 THR A 650      36.890  39.630  51.490  1.00  0.00           H
ATOM   1014  C   THR A 650      38.520  36.610  50.370  1.00  0.00           C
ATOM   1015  O   THR A 650      37.850  36.720  49.320  1.00  0.00           O
ATOM   1016  N   GLY A 651      39.640  35.900  50.450  1.00  0.00           N
ATOM   1017  HN  GLY A 651      40.140  36.000  51.310  1.00  0.00           H
ATOM   1018  CA  GLY A 651      40.290  35.320  49.280  1.00  0.00           C
ATOM   1019  HA1 GLY A 651      41.250  34.950  49.560  1.00  0.00           H
ATOM   1020  HA2 GLY A 651      40.250  36.090  48.520  1.00  0.00           H
ATOM   1021  C   GLY A 651      39.660  34.000  48.800  1.00  0.00           C
ATOM   1022  O   GLY A 651      39.600  33.790  47.560  1.00  0.00           O
ATOM   1023  N   ILE A 652      39.110  33.150  49.680  1.00  0.00           N
ATOM   1024  HN  ILE A 652      39.270  33.310  50.640  1.00  0.00           H
ATOM   1025  CA  ILE A 652      38.400  31.920  49.380  1.00  0.00           C
ATOM   1026  HA  ILE A 652      38.900  31.330  48.630  1.00  0.00           H
ATOM   1027  CB  ILE A 652      38.220  31.000  50.590  1.00  0.00           C
ATOM   1028  HB  ILE A 652      37.780  31.610  51.420  1.00  0.00           H
ATOM   1029  CG2 ILE A 652      37.160  29.890  50.420  1.00  0.00           C
ATOM   1030 HG21 ILE A 652      36.140  30.330  50.400  1.00  0.00           H
ATOM   1031 HG22 ILE A 652      37.200  29.300  51.360  1.00  0.00           H
ATOM   1032 HG23 ILE A 652      37.380  29.300  49.510  1.00  0.00           H
ATOM   1033  CG1 ILE A 652      39.630  30.410  50.910  1.00  0.00           C
ATOM   1034 HG11 ILE A 652      40.400  31.220  50.890  1.00  0.00           H
ATOM   1035 HG12 ILE A 652      39.930  29.730  50.090  1.00  0.00           H
ATOM   1036  CD  ILE A 652      39.590  29.630  52.260  1.00  0.00           C
ATOM   1037  HD1 ILE A 652      40.560  29.710  52.790  1.00  0.00           H
ATOM   1038  HD2 ILE A 652      39.370  28.600  51.910  1.00  0.00           H
ATOM   1039  HD3 ILE A 652      38.760  30.040  52.880  1.00  0.00           H
ATOM   1040  C   ILE A 652      37.080  32.130  48.690  1.00  0.00           C
ATOM   1041  O   ILE A 652      36.710  31.520  47.760  1.00  0.00           O
ATOM   1042  N   ALA A 653      36.190  33.050  49.170  1.00  0.00           N
ATOM   1043  HN  ALA A 653      36.420  33.450  50.060  1.00  0.00           H
ATOM   1044  CA  ALA A 653      35.020  33.540  48.440  1.00  0.00           C
ATOM   1045  HA  ALA A 653      34.300  32.730  48.420  1.00  0.00           H
ATOM   1046  CB  ALA A 653      34.400  34.730  49.320  1.00  0.00           C
ATOM   1047  HB1 ALA A 653      33.860  35.550  48.810  1.00  0.00           H
ATOM   1048  HB2 ALA A 653      35.120  35.230  50.000  1.00  0.00           H
ATOM   1049  HB3 ALA A 653      33.620  34.280  49.980  1.00  0.00           H
ATOM   1050  C   ALA A 653      35.360  34.090  47.040  1.00  0.00           C
ATOM   1051  O   ALA A 653      34.690  33.750  46.080  1.00  0.00           O
ATOM   1052  N   TYR A 654      36.420  34.970  46.970  1.00  0.00           N
ATOM   1053  HN  TYR A 654      36.980  35.300  47.740  1.00  0.00           H
ATOM   1054  CA  TYR A 654      36.850  35.670  45.780  1.00  0.00           C
ATOM   1055  HA  TYR A 654      36.030  36.160  45.270  1.00  0.00           H
ATOM   1056  CB  TYR A 654      37.640  36.930  46.310  1.00  0.00           C
ATOM   1057  HB1 TYR A 654      38.570  36.610  46.820  1.00  0.00           H
ATOM   1058  HB2 TYR A 654      37.030  37.420  47.110  1.00  0.00           H
ATOM   1059  CG  TYR A 654      38.000  37.870  45.280  1.00  0.00           C
ATOM   1060  CD1 TYR A 654      39.000  37.490  44.390  1.00  0.00           C
ATOM   1061  HD1 TYR A 654      39.480  36.530  44.370  1.00  0.00           H
ATOM   1062  CE1 TYR A 654      39.450  38.460  43.440  1.00  0.00           C
ATOM   1063  HE1 TYR A 654      40.290  38.170  42.830  1.00  0.00           H
ATOM   1064  CZ  TYR A 654      38.910  39.800  43.290  1.00  0.00           C
ATOM   1065  OH  TYR A 654      39.290  40.670  42.330  1.00  0.00           O
ATOM   1066  HH  TYR A 654      39.710  40.110  41.660  1.00  0.00           H
ATOM   1067  CD2 TYR A 654      37.420  39.160  45.070  1.00  0.00           C
ATOM   1068  HD2 TYR A 654      36.720  39.520  45.820  1.00  0.00           H
ATOM   1069  CE2 TYR A 654      37.820  40.070  44.080  1.00  0.00           C
ATOM   1070  HE2 TYR A 654      37.360  41.050  44.090  1.00  0.00           H
ATOM   1071  C   TYR A 654      37.450  34.790  44.720  1.00  0.00           C
ATOM   1072  O   TYR A 654      37.390  35.070  43.520  1.00  0.00           O
ATOM   1073  N   SER A 655      38.150  33.680  45.170  1.00  0.00           N
ATOM   1074  HN  SER A 655      38.340  33.460  46.120  1.00  0.00           H
ATOM   1075  CA  SER A 655      38.850  32.810  44.190  1.00  0.00           C
ATOM   1076  HA  SER A 655      38.840  33.320  43.240  1.00  0.00           H
ATOM   1077  CB  SER A 655      40.360  32.570  44.510  1.00  0.00           C
ATOM   1078  HB1 SER A 655      40.880  33.550  44.480  1.00  0.00           H
ATOM   1079  HB2 SER A 655      40.810  31.910  43.750  1.00  0.00           H
ATOM   1080  OG  SER A 655      40.540  32.050  45.820  1.00  0.00           O
ATOM   1081  HG1 SER A 655      40.210  32.660  46.490  1.00  0.00           H
ATOM   1082  C   SER A 655      38.120  31.490  43.950  1.00  0.00           C
ATOM   1083  O   SER A 655      38.340  30.880  42.900  1.00  0.00           O
ATOM   1084  N   LEU A 656      37.200  31.030  44.780  1.00  0.00           N
ATOM   1085  HN  LEU A 656      36.940  31.510  45.610  1.00  0.00           H
ATOM   1086  CA  LEU A 656      36.440  29.820  44.480  1.00  0.00           C
ATOM   1087  HA  LEU A 656      37.130  29.090  44.070  1.00  0.00           H
ATOM   1088  CB  LEU A 656      35.840  29.230  45.780  1.00  0.00           C
ATOM   1089  HB1 LEU A 656      35.060  29.890  46.200  1.00  0.00           H
ATOM   1090  HB2 LEU A 656      36.690  29.150  46.490  1.00  0.00           H
ATOM   1091  CG  LEU A 656      35.210  27.820  45.720  1.00  0.00           C
ATOM   1092  HG  LEU A 656      34.320  27.870  45.060  1.00  0.00           H
ATOM   1093  CD1 LEU A 656      36.160  26.820  45.060  1.00  0.00           C
ATOM   1094 HD11 LEU A 656      37.210  26.900  45.430  1.00  0.00           H
ATOM   1095 HD12 LEU A 656      36.250  26.960  43.960  1.00  0.00           H
ATOM   1096 HD13 LEU A 656      35.900  25.760  45.260  1.00  0.00           H
ATOM   1097  CD2 LEU A 656      34.800  27.580  47.170  1.00  0.00           C
ATOM   1098 HD21 LEU A 656      34.300  26.610  47.350  1.00  0.00           H
ATOM   1099 HD22 LEU A 656      34.000  28.310  47.440  1.00  0.00           H
ATOM   1100 HD23 LEU A 656      35.610  27.520  47.920  1.00  0.00           H
ATOM   1101  C   LEU A 656      35.300  30.040  43.450  1.00  0.00           C
ATOM   1102  O   LEU A 656      35.060  29.140  42.620  1.00  0.00           O
ATOM   1103  N   PHE A 657      34.590  31.230  43.370  1.00  0.00           N
ATOM   1104  HN  PHE A 657      34.760  31.980  44.010  1.00  0.00           H
ATOM   1105  CA  PHE A 657      33.520  31.410  42.430  1.00  0.00           C
ATOM   1106  HA  PHE A 657      33.230  30.470  41.980  1.00  0.00           H
ATOM   1107  CB  PHE A 657      32.320  32.150  43.080  1.00  0.00           C
ATOM   1108  HB1 PHE A 657      31.450  32.160  42.370  1.00  0.00           H
ATOM   1109  HB2 PHE A 657      32.640  33.100  43.540  1.00  0.00           H
ATOM   1110  CG  PHE A 657      31.740  31.380  44.240  1.00  0.00           C
ATOM   1111  CD1 PHE A 657      31.350  30.080  44.040  1.00  0.00           C
ATOM   1112  HD1 PHE A 657      31.510  29.620  43.080  1.00  0.00           H
ATOM   1113  CE1 PHE A 657      30.940  29.310  45.130  1.00  0.00           C
ATOM   1114  HE1 PHE A 657      30.720  28.270  44.960  1.00  0.00           H
ATOM   1115  CZ  PHE A 657      30.600  29.900  46.380  1.00  0.00           C
ATOM   1116  HZ  PHE A 657      30.220  29.310  47.210  1.00  0.00           H
ATOM   1117  CD2 PHE A 657      31.420  31.970  45.520  1.00  0.00           C
ATOM   1118  HD2 PHE A 657      31.640  33.010  45.630  1.00  0.00           H
ATOM   1119  CE2 PHE A 657      30.880  31.240  46.550  1.00  0.00           C
ATOM   1120  HE2 PHE A 657      30.700  31.590  47.570  1.00  0.00           H
ATOM   1121  C   PHE A 657      33.960  32.440  41.340  1.00  0.00           C
ATOM   1122  O   PHE A 657      33.170  33.110  40.740  1.00  0.00           O
ATOM   1123  N   ALA A 658      35.280  32.590  41.040  1.00  0.00           N
ATOM   1124  HN  ALA A 658      35.910  31.910  41.390  1.00  0.00           H
ATOM   1125  CA  ALA A 658      35.870  33.810  40.500  1.00  0.00           C
ATOM   1126  HA  ALA A 658      35.760  34.620  41.220  1.00  0.00           H
ATOM   1127  CB  ALA A 658      37.400  33.470  40.200  1.00  0.00           C
ATOM   1128  HB1 ALA A 658      37.340  32.500  39.660  1.00  0.00           H
ATOM   1129  HB2 ALA A 658      38.080  33.280  41.040  1.00  0.00           H
ATOM   1130  HB3 ALA A 658      37.900  34.280  39.630  1.00  0.00           H
ATOM   1131  C   ALA A 658      35.300  34.220  39.140  1.00  0.00           C
ATOM   1132  O   ALA A 658      35.180  33.430  38.230  1.00  0.00           O
ATOM   1133  N   GLY A 659      35.010  35.530  39.030  1.00  0.00           N
ATOM   1134  HN  GLY A 659      35.090  36.120  39.820  1.00  0.00           H
ATOM   1135  CA  GLY A 659      34.650  36.210  37.790  1.00  0.00           C
ATOM   1136  HA1 GLY A 659      33.960  37.000  38.050  1.00  0.00           H
ATOM   1137  HA2 GLY A 659      34.210  35.430  37.180  1.00  0.00           H
ATOM   1138  C   GLY A 659      35.770  36.750  37.100  1.00  0.00           C
ATOM   1139  O   GLY A 659      35.700  36.850  35.870  1.00  0.00           O
ATOM   1140  N   GLN A 660      36.860  37.110  37.740  1.00  0.00           N
ATOM   1141  HN  GLN A 660      36.860  36.930  38.720  1.00  0.00           H
ATOM   1142  CA  GLN A 660      38.130  37.670  37.180  1.00  0.00           C
ATOM   1143  HA  GLN A 660      38.070  37.720  36.100  1.00  0.00           H
ATOM   1144  CB  GLN A 660      38.350  39.020  37.800  1.00  0.00           C
ATOM   1145  HB1 GLN A 660      39.290  39.490  37.390  1.00  0.00           H
ATOM   1146  HB2 GLN A 660      38.590  38.970  38.880  1.00  0.00           H
ATOM   1147  CG  GLN A 660      37.300  40.170  37.540  1.00  0.00           C
ATOM   1148  HG1 GLN A 660      36.390  39.910  38.130  1.00  0.00           H
ATOM   1149  HG2 GLN A 660      37.030  40.010  36.470  1.00  0.00           H
ATOM   1150  CD  GLN A 660      37.900  41.570  37.720  1.00  0.00           C
ATOM   1151  OE1 GLN A 660      37.770  42.450  36.900  1.00  0.00           O
ATOM   1152  NE2 GLN A 660      38.550  41.660  38.850  1.00  0.00           N
ATOM   1153 HE21 GLN A 660      39.010  42.500  39.140  1.00  0.00           H
ATOM   1154 HE22 GLN A 660      38.620  40.840  39.420  1.00  0.00           H
ATOM   1155  C   GLN A 660      39.220  36.670  37.560  1.00  0.00           C
ATOM   1156  O   GLN A 660      39.860  36.950  38.590  1.00  0.00           O
ATOM   1157  N   PRO A 661      39.460  35.520  36.950  1.00  0.00           N
ATOM   1158  CD  PRO A 661      38.730  35.140  35.730  1.00  0.00           C
ATOM   1159  HD1 PRO A 661      38.960  35.920  34.970  1.00  0.00           H
ATOM   1160  HD2 PRO A 661      37.650  35.320  35.870  1.00  0.00           H
ATOM   1161  CA  PRO A 661      40.220  34.420  37.490  1.00  0.00           C
ATOM   1162  HA  PRO A 661      39.610  34.080  38.310  1.00  0.00           H
ATOM   1163  CB  PRO A 661      40.320  33.400  36.390  1.00  0.00           C
ATOM   1164  HB1 PRO A 661      40.260  32.360  36.770  1.00  0.00           H
ATOM   1165  HB2 PRO A 661      41.280  33.420  35.820  1.00  0.00           H
ATOM   1166  CG  PRO A 661      39.150  33.710  35.430  1.00  0.00           C
ATOM   1167  HG1 PRO A 661      39.420  33.520  34.370  1.00  0.00           H
ATOM   1168  HG2 PRO A 661      38.240  33.100  35.610  1.00  0.00           H
ATOM   1169  C   PRO A 661      41.610  34.640  37.980  1.00  0.00           C
ATOM   1170  O   PRO A 661      42.010  34.000  38.980  1.00  0.00           O
ATOM   1171  N   LEU A 662      42.370  35.520  37.390  1.00  0.00           N
ATOM   1172  HN  LEU A 662      42.130  36.010  36.550  1.00  0.00           H
ATOM   1173  CA  LEU A 662      43.780  35.700  37.690  1.00  0.00           C
ATOM   1174  HA  LEU A 662      44.040  34.840  38.280  1.00  0.00           H
ATOM   1175  CB  LEU A 662      44.690  35.740  36.400  1.00  0.00           C
ATOM   1176  HB1 LEU A 662      45.700  35.760  36.880  1.00  0.00           H
ATOM   1177  HB2 LEU A 662      44.540  36.670  35.820  1.00  0.00           H
ATOM   1178  CG  LEU A 662      44.550  34.610  35.470  1.00  0.00           C
ATOM   1179  HG  LEU A 662      43.580  34.780  34.950  1.00  0.00           H
ATOM   1180  CD1 LEU A 662      45.680  34.550  34.410  1.00  0.00           C
ATOM   1181 HD11 LEU A 662      45.490  33.700  33.710  1.00  0.00           H
ATOM   1182 HD12 LEU A 662      46.650  34.360  34.910  1.00  0.00           H
ATOM   1183 HD13 LEU A 662      45.810  35.510  33.850  1.00  0.00           H
ATOM   1184  CD2 LEU A 662      44.480  33.240  36.070  1.00  0.00           C
ATOM   1185 HD21 LEU A 662      45.170  33.140  36.940  1.00  0.00           H
ATOM   1186 HD22 LEU A 662      44.850  32.400  35.450  1.00  0.00           H
ATOM   1187 HD23 LEU A 662      43.440  33.000  36.370  1.00  0.00           H
ATOM   1188  C   LEU A 662      44.010  36.920  38.610  1.00  0.00           C
ATOM   1189  O   LEU A 662      45.120  37.190  39.000  1.00  0.00           O
ATOM   1190  N   THR A 663      42.990  37.450  39.230  1.00  0.00           N
ATOM   1191  HN  THR A 663      42.100  37.100  38.990  1.00  0.00           H
ATOM   1192  CA  THR A 663      43.110  38.560  40.190  1.00  0.00           C
ATOM   1193  HA  THR A 663      43.910  39.200  39.850  1.00  0.00           H
ATOM   1194  CB  THR A 663      41.980  39.620  40.250  1.00  0.00           C
ATOM   1195  HB  THR A 663      42.230  40.350  41.040  1.00  0.00           H
ATOM   1196  OG1 THR A 663      40.710  39.110  40.400  1.00  0.00           O
ATOM   1197  HG1 THR A 663      40.650  38.340  39.830  1.00  0.00           H
ATOM   1198  CG2 THR A 663      41.950  40.480  38.990  1.00  0.00           C
ATOM   1199 HG21 THR A 663      42.930  40.970  38.840  1.00  0.00           H
ATOM   1200 HG22 THR A 663      41.130  41.200  39.200  1.00  0.00           H
ATOM   1201 HG23 THR A 663      41.640  39.830  38.140  1.00  0.00           H
ATOM   1202  C   THR A 663      43.490  38.190  41.630  1.00  0.00           C
ATOM   1203  O   THR A 663      43.000  37.210  42.130  1.00  0.00           O
ATOM   1204  N   ILE A 664      44.360  38.870  42.350  1.00  0.00           N
ATOM   1205  HN  ILE A 664      44.890  39.600  41.950  1.00  0.00           H
ATOM   1206  CA  ILE A 664      44.730  38.610  43.770  1.00  0.00           C
ATOM   1207  HA  ILE A 664      44.250  37.690  44.100  1.00  0.00           H
ATOM   1208  CB  ILE A 664      46.210  38.250  43.870  1.00  0.00           C
ATOM   1209  HB  ILE A 664      46.860  38.920  43.260  1.00  0.00           H
ATOM   1210  CG2 ILE A 664      46.630  38.220  45.400  1.00  0.00           C
ATOM   1211 HG21 ILE A 664      45.860  37.840  46.110  1.00  0.00           H
ATOM   1212 HG22 ILE A 664      46.980  39.160  45.880  1.00  0.00           H
ATOM   1213 HG23 ILE A 664      47.500  37.530  45.450  1.00  0.00           H
ATOM   1214  CG1 ILE A 664      46.540  36.880  43.280  1.00  0.00           C
ATOM   1215 HG11 ILE A 664      47.560  36.570  43.580  1.00  0.00           H
ATOM   1216 HG12 ILE A 664      46.510  36.830  42.170  1.00  0.00           H
ATOM   1217  CD  ILE A 664      45.660  35.720  43.730  1.00  0.00           C
ATOM   1218  HD1 ILE A 664      45.880  34.870  43.060  1.00  0.00           H
ATOM   1219  HD2 ILE A 664      44.580  35.810  43.480  1.00  0.00           H
ATOM   1220  HD3 ILE A 664      45.900  35.320  44.740  1.00  0.00           H
ATOM   1221  C   ILE A 664      44.450  39.780  44.730  1.00  0.00           C
ATOM   1222  O   ILE A 664      44.670  40.890  44.310  1.00  0.00           O
ATOM   1223  N   LEU A 665      43.930  39.610  45.940  1.00  0.00           N
ATOM   1224  HN  LEU A 665      43.600  38.740  46.290  1.00  0.00           H
ATOM   1225  CA  LEU A 665      43.870  40.560  46.990  1.00  0.00           C
ATOM   1226  HA  LEU A 665      43.510  41.450  46.490  1.00  0.00           H
ATOM   1227  CB  LEU A 665      42.910  40.020  48.110  1.00  0.00           C
ATOM   1228  HB1 LEU A 665      42.690  40.880  48.780  1.00  0.00           H
ATOM   1229  HB2 LEU A 665      43.360  39.240  48.760  1.00  0.00           H
ATOM   1230  CG  LEU A 665      41.550  39.500  47.530  1.00  0.00           C
ATOM   1231  HG  LEU A 665      41.850  38.550  47.040  1.00  0.00           H
ATOM   1232  CD1 LEU A 665      40.650  39.190  48.780  1.00  0.00           C
ATOM   1233 HD11 LEU A 665      40.460  40.150  49.300  1.00  0.00           H
ATOM   1234 HD12 LEU A 665      41.170  38.440  49.430  1.00  0.00           H
ATOM   1235 HD13 LEU A 665      39.690  38.800  48.390  1.00  0.00           H
ATOM   1236  CD2 LEU A 665      40.780  40.400  46.610  1.00  0.00           C
ATOM   1237 HD21 LEU A 665      41.330  40.580  45.660  1.00  0.00           H
ATOM   1238 HD22 LEU A 665      40.580  41.340  47.170  1.00  0.00           H
ATOM   1239 HD23 LEU A 665      39.780  39.990  46.330  1.00  0.00           H
ATOM   1240  C   LEU A 665      45.220  40.770  47.680  1.00  0.00           C
ATOM   1241  O   LEU A 665      46.020  39.850  47.920  1.00  0.00           O
ATOM   1242  N   GLY A 666      45.530  42.060  48.130  1.00  0.00           N
ATOM   1243  HN  GLY A 666      44.750  42.680  48.040  1.00  0.00           H
ATOM   1244  CA  GLY A 666      46.770  42.410  48.730  1.00  0.00           C
ATOM   1245  HA1 GLY A 666      47.280  42.700  47.830  1.00  0.00           H
ATOM   1246  HA2 GLY A 666      47.180  41.520  49.180  1.00  0.00           H
ATOM   1247  C   GLY A 666      46.640  43.550  49.620  1.00  0.00           C
ATOM   1248  O   GLY A 666      45.530  43.870  50.180  1.00  0.00           O
ATOM   1249  N   SER A 667      47.720  44.290  49.910  1.00  0.00           N
ATOM   1250  HN  SER A 667      48.580  44.040  49.460  1.00  0.00           H
ATOM   1251  CA  SER A 667      47.720  45.550  50.730  1.00  0.00           C
ATOM   1252  HA  SER A 667      47.050  45.320  51.560  1.00  0.00           H
ATOM   1253  CB  SER A 667      49.150  45.950  51.200  1.00  0.00           C
ATOM   1254  HB1 SER A 667      49.960  45.780  50.440  1.00  0.00           H
ATOM   1255  HB2 SER A 667      49.450  45.220  51.990  1.00  0.00           H
ATOM   1256  OG  SER A 667      49.380  47.260  51.710  1.00  0.00           O
ATOM   1257  HG1 SER A 667      49.250  47.900  51.010  1.00  0.00           H
ATOM   1258  C   SER A 667      47.070  46.610  49.950  1.00  0.00           C
ATOM   1259  O   SER A 667      47.240  46.740  48.720  1.00  0.00           O
ATOM   1260  N   THR A 668      46.420  47.530  50.620  1.00  0.00           N
ATOM   1261  HN  THR A 668      46.250  47.390  51.590  1.00  0.00           H
ATOM   1262  CA  THR A 668      45.700  48.640  50.060  1.00  0.00           C
ATOM   1263  HA  THR A 668      46.190  48.850  49.130  1.00  0.00           H
ATOM   1264  CB  THR A 668      44.160  48.460  49.900  1.00  0.00           C
ATOM   1265  HB  THR A 668      44.050  47.800  49.010  1.00  0.00           H
ATOM   1266  OG1 THR A 668      43.380  49.640  49.630  1.00  0.00           O
ATOM   1267  HG1 THR A 668      43.620  49.910  48.730  1.00  0.00           H
ATOM   1268  CG2 THR A 668      43.530  47.650  51.050  1.00  0.00           C
ATOM   1269 HG21 THR A 668      43.520  48.180  52.020  1.00  0.00           H
ATOM   1270 HG22 THR A 668      44.060  46.700  51.250  1.00  0.00           H
ATOM   1271 HG23 THR A 668      42.450  47.510  50.790  1.00  0.00           H
ATOM   1272  C   THR A 668      45.890  49.930  50.910  1.00  0.00           C
ATOM   1273  O   THR A 668      45.540  50.000  52.120  1.00  0.00           O
ATOM   1274  N   GLY A 669      46.460  50.950  50.240  1.00  0.00           N
ATOM   1275  HN  GLY A 669      46.570  50.830  49.250  1.00  0.00           H
ATOM   1276  CA  GLY A 669      46.820  52.260  50.850  1.00  0.00           C
ATOM   1277  HA1 GLY A 669      47.320  52.830  50.080  1.00  0.00           H
ATOM   1278  HA2 GLY A 669      47.470  52.090  51.700  1.00  0.00           H
ATOM   1279  C   GLY A 669      45.700  53.150  51.280  1.00  0.00           C
ATOM   1280  O   GLY A 669      45.820  53.650  52.410  1.00  0.00           O
ATOM   1281  N   PRO A 670      44.630  53.490  50.590  1.00  0.00           N
ATOM   1282  CD  PRO A 670      44.600  53.420  49.130  1.00  0.00           C
ATOM   1283  HD1 PRO A 670      44.220  52.400  48.890  1.00  0.00           H
ATOM   1284  HD2 PRO A 670      45.570  53.610  48.620  1.00  0.00           H
ATOM   1285  CA  PRO A 670      43.550  54.300  51.090  1.00  0.00           C
ATOM   1286  HA  PRO A 670      43.970  55.230  51.450  1.00  0.00           H
ATOM   1287  CB  PRO A 670      42.620  54.580  49.910  1.00  0.00           C
ATOM   1288  HB1 PRO A 670      42.180  55.600  49.980  1.00  0.00           H
ATOM   1289  HB2 PRO A 670      41.770  53.870  49.830  1.00  0.00           H
ATOM   1290  CG  PRO A 670      43.600  54.540  48.700  1.00  0.00           C
ATOM   1291  HG1 PRO A 670      42.970  54.240  47.840  1.00  0.00           H
ATOM   1292  HG2 PRO A 670      44.060  55.550  48.540  1.00  0.00           H
ATOM   1293  C   PRO A 670      42.870  53.800  52.360  1.00  0.00           C
ATOM   1294  O   PRO A 670      42.460  54.600  53.220  1.00  0.00           O
ATOM   1295  N   VAL A 671      42.750  52.530  52.460  1.00  0.00           N
ATOM   1296  HN  VAL A 671      43.000  51.880  51.740  1.00  0.00           H
ATOM   1297  CA  VAL A 671      42.340  51.780  53.660  1.00  0.00           C
ATOM   1298  HA  VAL A 671      41.390  52.230  53.900  1.00  0.00           H
ATOM   1299  CB  VAL A 671      41.960  50.310  53.410  1.00  0.00           C
ATOM   1300  HB  VAL A 671      42.900  49.800  53.110  1.00  0.00           H
ATOM   1301  CG1 VAL A 671      41.350  49.570  54.650  1.00  0.00           C
ATOM   1302 HG11 VAL A 671      40.350  49.860  55.020  1.00  0.00           H
ATOM   1303 HG12 VAL A 671      42.020  49.570  55.540  1.00  0.00           H
ATOM   1304 HG13 VAL A 671      41.170  48.490  54.460  1.00  0.00           H
ATOM   1305  CG2 VAL A 671      41.010  50.190  52.180  1.00  0.00           C
ATOM   1306 HG21 VAL A 671      40.210  50.960  52.100  1.00  0.00           H
ATOM   1307 HG22 VAL A 671      40.550  49.230  51.910  1.00  0.00           H
ATOM   1308 HG23 VAL A 671      41.510  50.490  51.230  1.00  0.00           H
ATOM   1309  C   VAL A 671      43.320  51.930  54.920  1.00  0.00           C
ATOM   1310  O   VAL A 671      42.840  52.050  56.040  1.00  0.00           O
ATOM   1311  N   LEU A 672      44.670  52.050  54.750  1.00  0.00           N
ATOM   1312  HN  LEU A 672      45.100  51.940  53.860  1.00  0.00           H
ATOM   1313  CA  LEU A 672      45.530  52.320  55.890  1.00  0.00           C
ATOM   1314  HA  LEU A 672      45.220  51.680  56.710  1.00  0.00           H
ATOM   1315  CB  LEU A 672      46.980  52.020  55.500  1.00  0.00           C
ATOM   1316  HB1 LEU A 672      47.330  52.720  54.710  1.00  0.00           H
ATOM   1317  HB2 LEU A 672      47.120  51.010  55.040  1.00  0.00           H
ATOM   1318  CG  LEU A 672      47.940  52.120  56.650  1.00  0.00           C
ATOM   1319  HG  LEU A 672      47.880  53.180  56.970  1.00  0.00           H
ATOM   1320  CD1 LEU A 672      47.580  51.140  57.830  1.00  0.00           C
ATOM   1321 HD11 LEU A 672      46.770  51.660  58.400  1.00  0.00           H
ATOM   1322 HD12 LEU A 672      48.430  50.950  58.510  1.00  0.00           H
ATOM   1323 HD13 LEU A 672      47.080  50.200  57.530  1.00  0.00           H
ATOM   1324  CD2 LEU A 672      49.290  51.700  55.960  1.00  0.00           C
ATOM   1325 HD21 LEU A 672      49.420  52.400  55.110  1.00  0.00           H
ATOM   1326 HD22 LEU A 672      49.200  50.670  55.550  1.00  0.00           H
ATOM   1327 HD23 LEU A 672      50.080  51.640  56.730  1.00  0.00           H
ATOM   1328  C   LEU A 672      45.330  53.760  56.480  1.00  0.00           C
ATOM   1329  O   LEU A 672      45.230  53.910  57.690  1.00  0.00           O
ATOM   1330  N   VAL A 673      45.140  54.760  55.560  1.00  0.00           N
ATOM   1331  HN  VAL A 673      45.280  54.520  54.610  1.00  0.00           H
ATOM   1332  CA  VAL A 673      44.850  56.050  55.830  1.00  0.00           C
ATOM   1333  HA  VAL A 673      45.590  56.450  56.520  1.00  0.00           H
ATOM   1334  CB  VAL A 673      44.910  56.900  54.540  1.00  0.00           C
ATOM   1335  HB  VAL A 673      44.150  56.510  53.830  1.00  0.00           H
ATOM   1336  CG1 VAL A 673      44.490  58.380  54.850  1.00  0.00           C
ATOM   1337 HG11 VAL A 673      45.010  58.910  55.680  1.00  0.00           H
ATOM   1338 HG12 VAL A 673      43.440  58.470  55.170  1.00  0.00           H
ATOM   1339 HG13 VAL A 673      44.590  58.910  53.880  1.00  0.00           H
ATOM   1340  CG2 VAL A 673      46.320  56.800  53.880  1.00  0.00           C
ATOM   1341 HG21 VAL A 673      46.590  55.740  53.660  1.00  0.00           H
ATOM   1342 HG22 VAL A 673      47.090  57.240  54.570  1.00  0.00           H
ATOM   1343 HG23 VAL A 673      46.250  57.410  52.960  1.00  0.00           H
ATOM   1344  C   VAL A 673      43.500  56.110  56.550  1.00  0.00           C
ATOM   1345  O   VAL A 673      43.430  56.730  57.670  1.00  0.00           O
ATOM   1346  N   PHE A 674      42.400  55.490  56.100  1.00  0.00           N
ATOM   1347  HN  PHE A 674      42.460  55.100  55.180  1.00  0.00           H
ATOM   1348  CA  PHE A 674      41.090  55.570  56.690  1.00  0.00           C
ATOM   1349  HA  PHE A 674      40.930  56.610  56.910  1.00  0.00           H
ATOM   1350  CB  PHE A 674      39.910  55.070  55.710  1.00  0.00           C
ATOM   1351  HB1 PHE A 674      40.060  54.010  55.460  1.00  0.00           H
ATOM   1352  HB2 PHE A 674      40.030  55.430  54.660  1.00  0.00           H
ATOM   1353  CG  PHE A 674      38.510  55.210  56.190  1.00  0.00           C
ATOM   1354  CD1 PHE A 674      37.790  56.320  55.860  1.00  0.00           C
ATOM   1355  HD1 PHE A 674      38.250  57.160  55.360  1.00  0.00           H
ATOM   1356  CE1 PHE A 674      36.450  56.480  56.200  1.00  0.00           C
ATOM   1357  HE1 PHE A 674      35.900  57.370  55.910  1.00  0.00           H
ATOM   1358  CZ  PHE A 674      35.770  55.390  56.870  1.00  0.00           C
ATOM   1359  HZ  PHE A 674      34.730  55.310  57.150  1.00  0.00           H
ATOM   1360  CD2 PHE A 674      37.840  54.160  56.890  1.00  0.00           C
ATOM   1361  HD2 PHE A 674      38.450  53.290  57.080  1.00  0.00           H
ATOM   1362  CE2 PHE A 674      36.490  54.220  57.260  1.00  0.00           C
ATOM   1363  HE2 PHE A 674      36.060  53.410  57.830  1.00  0.00           H
ATOM   1364  C   PHE A 674      41.080  54.950  58.110  1.00  0.00           C
ATOM   1365  O   PHE A 674      40.770  55.610  59.130  1.00  0.00           O
ATOM   1366  N   GLU A 675      41.630  53.750  58.230  1.00  0.00           N
ATOM   1367  HN  GLU A 675      41.960  53.230  57.440  1.00  0.00           H
ATOM   1368  CA  GLU A 675      41.730  53.160  59.590  1.00  0.00           C
ATOM   1369  HA  GLU A 675      40.720  53.020  59.950  1.00  0.00           H
ATOM   1370  CB  GLU A 675      42.280  51.670  59.540  1.00  0.00           C
ATOM   1371  HB1 GLU A 675      42.120  51.200  60.530  1.00  0.00           H
ATOM   1372  HB2 GLU A 675      43.340  51.680  59.230  1.00  0.00           H
ATOM   1373  CG  GLU A 675      41.450  50.810  58.580  1.00  0.00           C
ATOM   1374  HG1 GLU A 675      42.170  50.100  58.130  1.00  0.00           H
ATOM   1375  HG2 GLU A 675      41.010  51.450  57.770  1.00  0.00           H
ATOM   1376  CD  GLU A 675      40.400  49.980  59.310  1.00  0.00           C
ATOM   1377  OE1 GLU A 675      40.320  48.770  59.050  1.00  0.00           O
ATOM   1378  OE2 GLU A 675      39.610  50.570  60.100  1.00  0.00           O
ATOM   1379  C   GLU A 675      42.540  53.900  60.590  1.00  0.00           C
ATOM   1380  O   GLU A 675      42.170  54.060  61.790  1.00  0.00           O
ATOM   1381  N   LYS A 676      43.660  54.430  60.130  1.00  0.00           N
ATOM   1382  HN  LYS A 676      43.970  54.230  59.200  1.00  0.00           H
ATOM   1383  CA  LYS A 676      44.530  55.150  60.920  1.00  0.00           C
ATOM   1384  HA  LYS A 676      44.900  54.560  61.750  1.00  0.00           H
ATOM   1385  CB  LYS A 676      45.800  55.540  60.160  1.00  0.00           C
ATOM   1386  HB1 LYS A 676      45.640  55.920  59.130  1.00  0.00           H
ATOM   1387  HB2 LYS A 676      46.340  54.580  59.990  1.00  0.00           H
ATOM   1388  CG  LYS A 676      46.870  56.400  60.870  1.00  0.00           C
ATOM   1389  HG1 LYS A 676      46.980  56.180  61.950  1.00  0.00           H
ATOM   1390  HG2 LYS A 676      46.460  57.430  60.780  1.00  0.00           H
ATOM   1391  CD  LYS A 676      48.220  56.320  60.090  1.00  0.00           C
ATOM   1392  HD1 LYS A 676      48.110  56.320  58.980  1.00  0.00           H
ATOM   1393  HD2 LYS A 676      48.730  55.370  60.320  1.00  0.00           H
ATOM   1394  CE  LYS A 676      49.230  57.440  60.450  1.00  0.00           C
ATOM   1395  HE1 LYS A 676      49.310  57.670  61.540  1.00  0.00           H
ATOM   1396  HE2 LYS A 676      48.950  58.400  59.970  1.00  0.00           H
ATOM   1397  NZ  LYS A 676      50.480  56.980  59.950  1.00  0.00           N
ATOM   1398  HZ1 LYS A 676      50.360  56.630  58.980  1.00  0.00           H
ATOM   1399  HZ2 LYS A 676      50.810  56.240  60.600  1.00  0.00           H
ATOM   1400  HZ3 LYS A 676      51.240  57.690  59.900  1.00  0.00           H
ATOM   1401  C   LYS A 676      43.860  56.390  61.570  1.00  0.00           C
ATOM   1402  O   LYS A 676      44.080  56.680  62.740  1.00  0.00           O
ATOM   1403  N   ILE A 677      43.000  57.170  60.830  1.00  0.00           N
ATOM   1404  HN  ILE A 677      42.930  56.850  59.880  1.00  0.00           H
ATOM   1405  CA  ILE A 677      42.460  58.410  61.190  1.00  0.00           C
ATOM   1406  HA  ILE A 677      43.100  58.820  61.960  1.00  0.00           H
ATOM   1407  CB  ILE A 677      42.380  59.430  60.050  1.00  0.00           C
ATOM   1408  HB  ILE A 677      42.100  60.460  60.370  1.00  0.00           H
ATOM   1409  CG2 ILE A 677      43.830  59.580  59.460  1.00  0.00           C
ATOM   1410 HG21 ILE A 677      43.920  58.690  58.790  1.00  0.00           H
ATOM   1411 HG22 ILE A 677      44.560  59.480  60.290  1.00  0.00           H
ATOM   1412 HG23 ILE A 677      43.950  60.450  58.780  1.00  0.00           H
ATOM   1413  CG1 ILE A 677      41.400  58.980  58.920  1.00  0.00           C
ATOM   1414 HG11 ILE A 677      40.340  59.190  59.190  1.00  0.00           H
ATOM   1415 HG12 ILE A 677      41.450  57.880  58.780  1.00  0.00           H
ATOM   1416  CD  ILE A 677      41.700  59.690  57.600  1.00  0.00           C
ATOM   1417  HD1 ILE A 677      41.690  60.770  57.840  1.00  0.00           H
ATOM   1418  HD2 ILE A 677      40.850  59.450  56.910  1.00  0.00           H
ATOM   1419  HD3 ILE A 677      42.650  59.400  57.110  1.00  0.00           H
ATOM   1420  C   ILE A 677      41.080  58.270  61.790  1.00  0.00           C
ATOM   1421  O   ILE A 677      40.490  59.170  62.360  1.00  0.00           O
ATOM   1422  N   LEU A 678      40.440  57.090  61.560  1.00  0.00           N
ATOM   1423  HN  LEU A 678      40.720  56.380  60.920  1.00  0.00           H
ATOM   1424  CA  LEU A 678      39.260  56.670  62.200  1.00  0.00           C
ATOM   1425  HA  LEU A 678      38.680  57.560  62.400  1.00  0.00           H
ATOM   1426  CB  LEU A 678      38.380  55.640  61.440  1.00  0.00           C
ATOM   1427  HB1 LEU A 678      39.010  54.760  61.160  1.00  0.00           H
ATOM   1428  HB2 LEU A 678      38.390  56.190  60.480  1.00  0.00           H
ATOM   1429  CG  LEU A 678      37.130  55.150  62.160  1.00  0.00           C
ATOM   1430  HG  LEU A 678      37.490  54.840  63.160  1.00  0.00           H
ATOM   1431  CD1 LEU A 678      35.900  56.100  62.240  1.00  0.00           C
ATOM   1432 HD11 LEU A 678      35.370  56.210  61.270  1.00  0.00           H
ATOM   1433 HD12 LEU A 678      36.120  57.130  62.610  1.00  0.00           H
ATOM   1434 HD13 LEU A 678      35.160  55.620  62.900  1.00  0.00           H
ATOM   1435  CD2 LEU A 678      36.540  53.890  61.330  1.00  0.00           C
ATOM   1436 HD21 LEU A 678      35.610  53.400  61.700  1.00  0.00           H
ATOM   1437 HD22 LEU A 678      37.350  53.160  61.140  1.00  0.00           H
ATOM   1438 HD23 LEU A 678      36.360  54.330  60.330  1.00  0.00           H
ATOM   1439  C   LEU A 678      39.610  56.210  63.670  1.00  0.00           C
ATOM   1440  O   LEU A 678      38.870  56.540  64.600  1.00  0.00           O
ATOM   1441  N   TYR A 679      40.730  55.450  63.890  1.00  0.00           N
ATOM   1442  HN  TYR A 679      41.280  55.030  63.170  1.00  0.00           H
ATOM   1443  CA  TYR A 679      41.210  55.090  65.260  1.00  0.00           C
ATOM   1444  HA  TYR A 679      40.350  54.650  65.750  1.00  0.00           H
ATOM   1445  CB  TYR A 679      42.290  54.040  65.070  1.00  0.00           C
ATOM   1446  HB1 TYR A 679      42.810  54.400  64.150  1.00  0.00           H
ATOM   1447  HB2 TYR A 679      41.730  53.170  64.660  1.00  0.00           H
ATOM   1448  CG  TYR A 679      43.020  53.580  66.280  1.00  0.00           C
ATOM   1449  CD1 TYR A 679      42.230  52.990  67.320  1.00  0.00           C
ATOM   1450  HD1 TYR A 679      41.280  52.720  66.880  1.00  0.00           H
ATOM   1451  CE1 TYR A 679      42.810  52.660  68.540  1.00  0.00           C
ATOM   1452  HE1 TYR A 679      42.260  52.100  69.280  1.00  0.00           H
ATOM   1453  CZ  TYR A 679      44.090  53.170  68.920  1.00  0.00           C
ATOM   1454  OH  TYR A 679      44.580  52.990  70.250  1.00  0.00           O
ATOM   1455  HH  TYR A 679      45.380  53.520  70.350  1.00  0.00           H
ATOM   1456  CD2 TYR A 679      44.310  54.140  66.670  1.00  0.00           C
ATOM   1457  HD2 TYR A 679      44.930  54.680  65.960  1.00  0.00           H
ATOM   1458  CE2 TYR A 679      44.770  53.920  67.970  1.00  0.00           C
ATOM   1459  HE2 TYR A 679      45.680  54.450  68.240  1.00  0.00           H
ATOM   1460  C   TYR A 679      41.580  56.250  66.200  1.00  0.00           C
ATOM   1461  O   TYR A 679      41.250  56.230  67.400  1.00  0.00           O
ATOM   1462  N   LYS A 680      42.220  57.360  65.640  1.00  0.00           N
ATOM   1463  HN  LYS A 680      42.310  57.310  64.660  1.00  0.00           H
ATOM   1464  CA  LYS A 680      42.460  58.610  66.250  1.00  0.00           C
ATOM   1465  HA  LYS A 680      43.020  58.440  67.160  1.00  0.00           H
ATOM   1466  CB  LYS A 680      43.250  59.550  65.190  1.00  0.00           C
ATOM   1467  HB1 LYS A 680      42.690  59.600  64.240  1.00  0.00           H
ATOM   1468  HB2 LYS A 680      44.250  59.060  65.120  1.00  0.00           H
ATOM   1469  CG  LYS A 680      43.350  61.010  65.560  1.00  0.00           C
ATOM   1470  HG1 LYS A 680      42.380  61.490  65.840  1.00  0.00           H
ATOM   1471  HG2 LYS A 680      43.760  61.610  64.730  1.00  0.00           H
ATOM   1472  CD  LYS A 680      44.320  61.270  66.770  1.00  0.00           C
ATOM   1473  HD1 LYS A 680      45.210  60.610  66.630  1.00  0.00           H
ATOM   1474  HD2 LYS A 680      43.730  60.870  67.640  1.00  0.00           H
ATOM   1475  CE  LYS A 680      44.790  62.680  67.010  1.00  0.00           C
ATOM   1476  HE1 LYS A 680      45.620  62.990  66.340  1.00  0.00           H
ATOM   1477  HE2 LYS A 680      45.210  62.690  68.040  1.00  0.00           H
ATOM   1478  NZ  LYS A 680      43.810  63.770  66.860  1.00  0.00           N
ATOM   1479  HZ1 LYS A 680      43.000  63.680  67.510  1.00  0.00           H
ATOM   1480  HZ2 LYS A 680      43.450  63.900  65.890  1.00  0.00           H
ATOM   1481  HZ3 LYS A 680      44.140  64.740  67.020  1.00  0.00           H
ATOM   1482  C   LYS A 680      41.210  59.360  66.650  1.00  0.00           C
ATOM   1483  O   LYS A 680      41.100  59.840  67.790  1.00  0.00           O
ATOM   1484  N   PHE A 681      40.110  59.330  65.840  1.00  0.00           N
ATOM   1485  HN  PHE A 681      40.260  58.930  64.920  1.00  0.00           H
ATOM   1486  CA  PHE A 681      38.800  59.880  66.190  1.00  0.00           C
ATOM   1487  HA  PHE A 681      38.990  60.870  66.590  1.00  0.00           H
ATOM   1488  CB  PHE A 681      37.800  59.990  64.940  1.00  0.00           C
ATOM   1489  HB1 PHE A 681      37.830  58.990  64.450  1.00  0.00           H
ATOM   1490  HB2 PHE A 681      38.210  60.820  64.330  1.00  0.00           H
ATOM   1491  CG  PHE A 681      36.400  60.300  65.420  1.00  0.00           C
ATOM   1492  CD1 PHE A 681      35.390  59.300  65.610  1.00  0.00           C
ATOM   1493  HD1 PHE A 681      35.600  58.310  65.220  1.00  0.00           H
ATOM   1494  CE1 PHE A 681      34.130  59.670  66.180  1.00  0.00           C
ATOM   1495  HE1 PHE A 681      33.270  59.030  66.360  1.00  0.00           H
ATOM   1496  CZ  PHE A 681      33.900  60.960  66.530  1.00  0.00           C
ATOM   1497  HZ  PHE A 681      32.940  61.370  66.840  1.00  0.00           H
ATOM   1498  CD2 PHE A 681      36.130  61.610  65.740  1.00  0.00           C
ATOM   1499  HD2 PHE A 681      36.840  62.410  65.590  1.00  0.00           H
ATOM   1500  CE2 PHE A 681      34.860  61.920  66.300  1.00  0.00           C
ATOM   1501  HE2 PHE A 681      34.660  62.910  66.690  1.00  0.00           H
ATOM   1502  C   PHE A 681      38.160  59.180  67.400  1.00  0.00           C
ATOM   1503  O   PHE A 681      37.690  59.830  68.390  1.00  0.00           O
ATOM   1504  N   CYS A 682      38.160  57.830  67.440  1.00  0.00           N
ATOM   1505  HN  CYS A 682      38.520  57.340  66.650  1.00  0.00           H
ATOM   1506  CA  CYS A 682      37.660  57.020  68.460  1.00  0.00           C
ATOM   1507  HA  CYS A 682      36.700  57.420  68.750  1.00  0.00           H
ATOM   1508  CB  CYS A 682      37.510  55.590  67.980  1.00  0.00           C
ATOM   1509  HB1 CYS A 682      37.120  55.000  68.840  1.00  0.00           H
ATOM   1510  HB2 CYS A 682      38.530  55.210  67.750  1.00  0.00           H
ATOM   1511  SG  CYS A 682      36.460  55.350  66.550  1.00  0.00           S
ATOM   1512  HG1 CYS A 682      37.290  55.990  65.740  1.00  0.00           H
ATOM   1513  C   CYS A 682      38.520  57.120  69.790  1.00  0.00           C
ATOM   1514  O   CYS A 682      37.960  57.380  70.880  1.00  0.00           O
ATOM   1515  N   ARG A 683      39.810  57.250  69.680  1.00  0.00           N
ATOM   1516  HN  ARG A 683      40.220  57.080  68.780  1.00  0.00           H
ATOM   1517  CA  ARG A 683      40.650  57.510  70.860  1.00  0.00           C
ATOM   1518  HA  ARG A 683      40.310  56.780  71.580  1.00  0.00           H
ATOM   1519  CB  ARG A 683      42.120  57.250  70.550  1.00  0.00           C
ATOM   1520  HB1 ARG A 683      42.440  57.980  69.780  1.00  0.00           H
ATOM   1521  HB2 ARG A 683      42.250  56.260  70.070  1.00  0.00           H
ATOM   1522  CG  ARG A 683      43.150  57.170  71.720  1.00  0.00           C
ATOM   1523  HG1 ARG A 683      42.800  56.480  72.510  1.00  0.00           H
ATOM   1524  HG2 ARG A 683      43.270  58.100  72.330  1.00  0.00           H
ATOM   1525  CD  ARG A 683      44.550  56.780  71.130  1.00  0.00           C
ATOM   1526  HD1 ARG A 683      44.430  55.830  70.540  1.00  0.00           H
ATOM   1527  HD2 ARG A 683      45.210  56.590  71.990  1.00  0.00           H
ATOM   1528  NE  ARG A 683      45.050  58.050  70.360  1.00  0.00           N
ATOM   1529  HE  ARG A 683      44.740  58.940  70.650  1.00  0.00           H
ATOM   1530  CZ  ARG A 683      45.930  58.030  69.380  1.00  0.00           C
ATOM   1531  NH1 ARG A 683      46.010  59.140  68.670  1.00  0.00           N
ATOM   1532 HH11 ARG A 683      46.650  59.190  67.900  1.00  0.00           H
ATOM   1533 HH12 ARG A 683      45.350  59.870  68.870  1.00  0.00           H
ATOM   1534  NH2 ARG A 683      46.630  56.940  69.100  1.00  0.00           N
ATOM   1535 HH21 ARG A 683      46.750  56.260  69.840  1.00  0.00           H
ATOM   1536 HH22 ARG A 683      47.370  57.030  68.440  1.00  0.00           H
ATOM   1537  C   ARG A 683      40.520  58.940  71.410  1.00  0.00           C
ATOM   1538  O   ARG A 683      40.600  59.190  72.600  1.00  0.00           O
ATOM   1539  N   ASP A 684      40.260  59.980  70.580  1.00  0.00           N
ATOM   1540  HN  ASP A 684      40.310  59.820  69.600  1.00  0.00           H
ATOM   1541  CA  ASP A 684      40.030  61.320  71.110  1.00  0.00           C
ATOM   1542  HA  ASP A 684      40.860  61.440  71.790  1.00  0.00           H
ATOM   1543  CB  ASP A 684      39.990  62.430  70.000  1.00  0.00           C
ATOM   1544  HB1 ASP A 684      39.680  63.430  70.380  1.00  0.00           H
ATOM   1545  HB2 ASP A 684      39.320  62.140  69.160  1.00  0.00           H
ATOM   1546  CG  ASP A 684      41.480  62.690  69.510  1.00  0.00           C
ATOM   1547  OD1 ASP A 684      42.370  62.310  70.260  1.00  0.00           O
ATOM   1548  OD2 ASP A 684      41.680  63.430  68.520  1.00  0.00           O
ATOM   1549  C   ASP A 684      38.650  61.440  71.830  1.00  0.00           C
ATOM   1550  O   ASP A 684      38.570  62.190  72.810  1.00  0.00           O
ATOM   1551  N   TYR A 685      37.570  60.690  71.430  1.00  0.00           N
ATOM   1552  HN  TYR A 685      37.750  60.010  70.740  1.00  0.00           H
ATOM   1553  CA  TYR A 685      36.250  60.860  71.930  1.00  0.00           C
ATOM   1554  HA  TYR A 685      36.210  61.700  72.600  1.00  0.00           H
ATOM   1555  CB  TYR A 685      35.190  61.040  70.750  1.00  0.00           C
ATOM   1556  HB1 TYR A 685      34.140  60.980  71.120  1.00  0.00           H
ATOM   1557  HB2 TYR A 685      35.240  60.240  70.000  1.00  0.00           H
ATOM   1558  CG  TYR A 685      35.240  62.400  70.100  1.00  0.00           C
ATOM   1559  CD1 TYR A 685      36.330  62.870  69.330  1.00  0.00           C
ATOM   1560  HD1 TYR A 685      37.150  62.200  69.120  1.00  0.00           H
ATOM   1561  CE1 TYR A 685      36.250  64.120  68.790  1.00  0.00           C
ATOM   1562  HE1 TYR A 685      37.050  64.350  68.100  1.00  0.00           H
ATOM   1563  CZ  TYR A 685      35.210  64.960  69.080  1.00  0.00           C
ATOM   1564  OH  TYR A 685      35.150  66.250  68.480  1.00  0.00           O
ATOM   1565  HH  TYR A 685      34.930  66.220  67.540  1.00  0.00           H
ATOM   1566  CD2 TYR A 685      34.160  63.250  70.410  1.00  0.00           C
ATOM   1567  HD2 TYR A 685      33.270  63.000  70.980  1.00  0.00           H
ATOM   1568  CE2 TYR A 685      34.160  64.560  69.870  1.00  0.00           C
ATOM   1569  HE2 TYR A 685      33.330  65.230  70.020  1.00  0.00           H
ATOM   1570  C   TYR A 685      35.820  59.760  72.790  1.00  0.00           C
ATOM   1571  O   TYR A 685      34.660  59.710  73.300  1.00  0.00           O
ATOM   1572  N   GLN A 686      36.690  58.830  73.100  1.00  0.00           N
ATOM   1573  HN  GLN A 686      37.590  58.730  72.700  1.00  0.00           H
ATOM   1574  CA  GLN A 686      36.410  57.780  74.010  1.00  0.00           C
ATOM   1575  HA  GLN A 686      37.350  57.290  74.130  1.00  0.00           H
ATOM   1576  CB  GLN A 686      36.030  58.150  75.520  1.00  0.00           C
ATOM   1577  HB1 GLN A 686      35.640  57.300  76.120  1.00  0.00           H
ATOM   1578  HB2 GLN A 686      35.270  58.950  75.460  1.00  0.00           H
ATOM   1579  CG  GLN A 686      37.240  58.700  76.240  1.00  0.00           C
ATOM   1580  HG1 GLN A 686      37.050  59.010  77.290  1.00  0.00           H
ATOM   1581  HG2 GLN A 686      37.740  59.580  75.810  1.00  0.00           H
ATOM   1582  CD  GLN A 686      38.260  57.600  76.440  1.00  0.00           C
ATOM   1583  OE1 GLN A 686      39.290  57.540  75.760  1.00  0.00           O
ATOM   1584  NE2 GLN A 686      37.870  56.610  77.310  1.00  0.00           N
ATOM   1585 HE21 GLN A 686      38.510  55.910  77.580  1.00  0.00           H
ATOM   1586 HE22 GLN A 686      37.050  56.810  77.840  1.00  0.00           H
ATOM   1587  C   GLN A 686      35.300  56.790  73.560  1.00  0.00           C
ATOM   1588  O   GLN A 686      34.580  56.170  74.290  1.00  0.00           O
ATOM   1589  N   LEU A 687      35.180  56.690  72.200  1.00  0.00           N
ATOM   1590  HN  LEU A 687      35.780  57.300  71.690  1.00  0.00           H
ATOM   1591  CA  LEU A 687      34.110  55.970  71.520  1.00  0.00           C
ATOM   1592  HA  LEU A 687      33.330  55.710  72.220  1.00  0.00           H
ATOM   1593  CB  LEU A 687      33.500  56.780  70.330  1.00  0.00           C
ATOM   1594  HB1 LEU A 687      32.820  56.260  69.620  1.00  0.00           H
ATOM   1595  HB2 LEU A 687      34.240  57.050  69.560  1.00  0.00           H
ATOM   1596  CG  LEU A 687      32.800  58.160  70.670  1.00  0.00           C
ATOM   1597  HG  LEU A 687      33.560  58.670  71.300  1.00  0.00           H
ATOM   1598  CD1 LEU A 687      32.460  58.840  69.350  1.00  0.00           C
ATOM   1599 HD11 LEU A 687      31.830  59.730  69.570  1.00  0.00           H
ATOM   1600 HD12 LEU A 687      31.790  58.300  68.650  1.00  0.00           H
ATOM   1601 HD13 LEU A 687      33.380  59.080  68.760  1.00  0.00           H
ATOM   1602  CD2 LEU A 687      31.540  58.050  71.520  1.00  0.00           C
ATOM   1603 HD21 LEU A 687      31.940  57.560  72.440  1.00  0.00           H
ATOM   1604 HD22 LEU A 687      30.810  57.330  71.080  1.00  0.00           H
ATOM   1605 HD23 LEU A 687      31.080  59.040  71.680  1.00  0.00           H
ATOM   1606  C   LEU A 687      34.690  54.650  71.000  1.00  0.00           C
ATOM   1607  O   LEU A 687      35.900  54.480  70.770  1.00  0.00           O
ATOM   1608  N   SER A 688      33.960  53.510  70.990  1.00  0.00           N
ATOM   1609  HN  SER A 688      32.980  53.440  71.150  1.00  0.00           H
ATOM   1610  CA  SER A 688      34.410  52.220  70.580  1.00  0.00           C
ATOM   1611  HA  SER A 688      35.350  51.940  71.040  1.00  0.00           H
ATOM   1612  CB  SER A 688      33.430  51.040  70.890  1.00  0.00           C
ATOM   1613  HB1 SER A 688      32.500  51.250  70.310  1.00  0.00           H
ATOM   1614  HB2 SER A 688      33.280  51.140  71.990  1.00  0.00           H
ATOM   1615  OG  SER A 688      33.750  49.760  70.460  1.00  0.00           O
ATOM   1616  HG1 SER A 688      34.390  49.460  71.110  1.00  0.00           H
ATOM   1617  C   SER A 688      34.850  52.190  69.100  1.00  0.00           C
ATOM   1618  O   SER A 688      33.990  52.160  68.250  1.00  0.00           O
ATOM   1619  N   TYR A 689      36.180  52.110  68.770  1.00  0.00           N
ATOM   1620  HN  TYR A 689      36.800  52.270  69.530  1.00  0.00           H
ATOM   1621  CA  TYR A 689      36.800  51.920  67.450  1.00  0.00           C
ATOM   1622  HA  TYR A 689      36.580  52.820  66.870  1.00  0.00           H
ATOM   1623  CB  TYR A 689      38.360  51.810  67.470  1.00  0.00           C
ATOM   1624  HB1 TYR A 689      38.560  51.030  68.230  1.00  0.00           H
ATOM   1625  HB2 TYR A 689      38.810  52.790  67.730  1.00  0.00           H
ATOM   1626  CG  TYR A 689      38.970  51.420  66.130  1.00  0.00           C
ATOM   1627  CD1 TYR A 689      39.790  50.300  66.070  1.00  0.00           C
ATOM   1628  HD1 TYR A 689      39.870  49.730  66.990  1.00  0.00           H
ATOM   1629  CE1 TYR A 689      40.320  49.910  64.860  1.00  0.00           C
ATOM   1630  HE1 TYR A 689      40.870  48.980  64.860  1.00  0.00           H
ATOM   1631  CZ  TYR A 689      39.940  50.500  63.650  1.00  0.00           C
ATOM   1632  OH  TYR A 689      40.380  49.970  62.480  1.00  0.00           O
ATOM   1633  HH  TYR A 689      40.030  50.460  61.720  1.00  0.00           H
ATOM   1634  CD2 TYR A 689      38.600  52.110  64.940  1.00  0.00           C
ATOM   1635  HD2 TYR A 689      37.920  52.940  64.970  1.00  0.00           H
ATOM   1636  CE2 TYR A 689      38.990  51.590  63.700  1.00  0.00           C
ATOM   1637  HE2 TYR A 689      38.590  52.020  62.790  1.00  0.00           H
ATOM   1638  C   TYR A 689      36.110  50.780  66.660  1.00  0.00           C
ATOM   1639  O   TYR A 689      35.700  50.890  65.550  1.00  0.00           O
ATOM   1640  N   LEU A 690      36.140  49.610  67.370  1.00  0.00           N
ATOM   1641  HN  LEU A 690      36.550  49.640  68.270  1.00  0.00           H
ATOM   1642  CA  LEU A 690      35.740  48.300  66.940  1.00  0.00           C
ATOM   1643  HA  LEU A 690      36.280  48.090  66.030  1.00  0.00           H
ATOM   1644  CB  LEU A 690      36.230  47.270  67.900  1.00  0.00           C
ATOM   1645  HB1 LEU A 690      35.920  46.250  67.580  1.00  0.00           H
ATOM   1646  HB2 LEU A 690      35.880  47.520  68.920  1.00  0.00           H
ATOM   1647  CG  LEU A 690      37.760  47.180  68.000  1.00  0.00           C
ATOM   1648  HG  LEU A 690      38.070  48.070  68.600  1.00  0.00           H
ATOM   1649  CD1 LEU A 690      37.990  46.050  69.040  1.00  0.00           C
ATOM   1650 HD11 LEU A 690      37.760  45.040  68.650  1.00  0.00           H
ATOM   1651 HD12 LEU A 690      37.490  46.240  70.010  1.00  0.00           H
ATOM   1652 HD13 LEU A 690      39.060  46.010  69.370  1.00  0.00           H
ATOM   1653  CD2 LEU A 690      38.490  46.890  66.670  1.00  0.00           C
ATOM   1654 HD21 LEU A 690      39.590  46.930  66.800  1.00  0.00           H
ATOM   1655 HD22 LEU A 690      38.090  47.560  65.880  1.00  0.00           H
ATOM   1656 HD23 LEU A 690      38.210  45.840  66.400  1.00  0.00           H
ATOM   1657  C   LEU A 690      34.280  48.100  66.490  1.00  0.00           C
ATOM   1658  O   LEU A 690      34.110  47.560  65.360  1.00  0.00           O
ATOM   1659  N   SER A 691      33.320  48.590  67.300  1.00  0.00           N
ATOM   1660  HN  SER A 691      33.570  48.850  68.230  1.00  0.00           H
ATOM   1661  CA  SER A 691      31.920  48.670  66.970  1.00  0.00           C
ATOM   1662  HA  SER A 691      31.610  47.750  66.500  1.00  0.00           H
ATOM   1663  CB  SER A 691      31.010  48.970  68.150  1.00  0.00           C
ATOM   1664  HB1 SER A 691      31.210  49.950  68.600  1.00  0.00           H
ATOM   1665  HB2 SER A 691      31.220  48.170  68.880  1.00  0.00           H
ATOM   1666  OG  SER A 691      29.590  48.900  67.770  1.00  0.00           O
ATOM   1667  HG1 SER A 691      29.310  47.990  67.750  1.00  0.00           H
ATOM   1668  C   SER A 691      31.680  49.760  65.830  1.00  0.00           C
ATOM   1669  O   SER A 691      30.880  49.710  64.920  1.00  0.00           O
ATOM   1670  N   LEU A 692      32.330  50.930  65.920  1.00  0.00           N
ATOM   1671  HN  LEU A 692      33.000  51.060  66.650  1.00  0.00           H
ATOM   1672  CA  LEU A 692      32.090  52.010  64.940  1.00  0.00           C
ATOM   1673  HA  LEU A 692      31.010  52.090  64.960  1.00  0.00           H
ATOM   1674  CB  LEU A 692      32.760  53.370  65.350  1.00  0.00           C
ATOM   1675  HB1 LEU A 692      33.880  53.330  65.340  1.00  0.00           H
ATOM   1676  HB2 LEU A 692      32.330  53.520  66.360  1.00  0.00           H
ATOM   1677  CG  LEU A 692      32.380  54.620  64.460  1.00  0.00           C
ATOM   1678  HG  LEU A 692      33.140  54.670  63.650  1.00  0.00           H
ATOM   1679  CD1 LEU A 692      30.950  54.620  63.790  1.00  0.00           C
ATOM   1680 HD11 LEU A 692      30.830  55.570  63.240  1.00  0.00           H
ATOM   1681 HD12 LEU A 692      30.190  54.460  64.590  1.00  0.00           H
ATOM   1682 HD13 LEU A 692      30.770  53.750  63.120  1.00  0.00           H
ATOM   1683  CD2 LEU A 692      32.790  55.770  65.410  1.00  0.00           C
ATOM   1684 HD21 LEU A 692      32.320  55.890  66.410  1.00  0.00           H
ATOM   1685 HD22 LEU A 692      32.660  56.790  64.970  1.00  0.00           H
ATOM   1686 HD23 LEU A 692      33.880  55.720  65.640  1.00  0.00           H
ATOM   1687  C   LEU A 692      32.530  51.560  63.450  1.00  0.00           C
ATOM   1688  O   LEU A 692      31.730  51.540  62.490  1.00  0.00           O
ATOM   1689  N   ARG A 693      33.720  50.910  63.370  1.00  0.00           N
ATOM   1690  HN  ARG A 693      34.230  50.940  64.240  1.00  0.00           H
ATOM   1691  CA  ARG A 693      34.230  50.230  62.190  1.00  0.00           C
ATOM   1692  HA  ARG A 693      34.490  50.930  61.420  1.00  0.00           H
ATOM   1693  CB  ARG A 693      35.510  49.450  62.760  1.00  0.00           C
ATOM   1694  HB1 ARG A 693      35.180  48.610  63.410  1.00  0.00           H
ATOM   1695  HB2 ARG A 693      36.160  50.120  63.350  1.00  0.00           H
ATOM   1696  CG  ARG A 693      36.320  48.810  61.620  1.00  0.00           C
ATOM   1697  HG1 ARG A 693      36.660  49.600  60.900  1.00  0.00           H
ATOM   1698  HG2 ARG A 693      35.680  48.050  61.140  1.00  0.00           H
ATOM   1699  CD  ARG A 693      37.650  48.130  62.110  1.00  0.00           C
ATOM   1700  HD1 ARG A 693      37.340  47.290  62.770  1.00  0.00           H
ATOM   1701  HD2 ARG A 693      38.300  48.780  62.750  1.00  0.00           H
ATOM   1702  NE  ARG A 693      38.390  47.700  60.910  1.00  0.00           N
ATOM   1703  HE  ARG A 693      39.120  48.270  60.550  1.00  0.00           H
ATOM   1704  CZ  ARG A 693      38.230  46.550  60.240  1.00  0.00           C
ATOM   1705  NH1 ARG A 693      37.430  45.560  60.500  1.00  0.00           N
ATOM   1706 HH11 ARG A 693      36.910  45.680  61.350  1.00  0.00           H
ATOM   1707 HH12 ARG A 693      37.370  44.770  59.880  1.00  0.00           H
ATOM   1708  NH2 ARG A 693      38.990  46.310  59.170  1.00  0.00           N
ATOM   1709 HH21 ARG A 693      38.970  45.380  58.780  1.00  0.00           H
ATOM   1710 HH22 ARG A 693      39.550  47.090  58.870  1.00  0.00           H
ATOM   1711  C   ARG A 693      33.280  49.170  61.680  1.00  0.00           C
ATOM   1712  O   ARG A 693      32.890  49.100  60.500  1.00  0.00           O
ATOM   1713  N   THR A 694      32.720  48.400  62.600  1.00  0.00           N
ATOM   1714  HN  THR A 694      33.050  48.480  63.530  1.00  0.00           H
ATOM   1715  CA  THR A 694      31.820  47.260  62.370  1.00  0.00           C
ATOM   1716  HA  THR A 694      32.220  46.560  61.660  1.00  0.00           H
ATOM   1717  CB  THR A 694      31.480  46.480  63.660  1.00  0.00           C
ATOM   1718  HB  THR A 694      31.150  47.210  64.430  1.00  0.00           H
ATOM   1719  OG1 THR A 694      32.650  45.840  64.040  1.00  0.00           O
ATOM   1720  HG1 THR A 694      33.220  46.510  64.430  1.00  0.00           H
ATOM   1721  CG2 THR A 694      30.440  45.340  63.460  1.00  0.00           C
ATOM   1722 HG21 THR A 694      29.460  45.670  63.050  1.00  0.00           H
ATOM   1723 HG22 THR A 694      30.220  44.750  64.380  1.00  0.00           H
ATOM   1724 HG23 THR A 694      30.840  44.560  62.770  1.00  0.00           H
ATOM   1725  C   THR A 694      30.500  47.690  61.840  1.00  0.00           C
ATOM   1726  O   THR A 694      30.030  47.150  60.830  1.00  0.00           O
ATOM   1727  N   SER A 695      30.020  48.830  62.290  1.00  0.00           N
ATOM   1728  HN  SER A 695      30.370  49.200  63.150  1.00  0.00           H
ATOM   1729  CA  SER A 695      28.900  49.640  61.730  1.00  0.00           C
ATOM   1730  HA  SER A 695      28.010  49.030  61.640  1.00  0.00           H
ATOM   1731  CB  SER A 695      28.540  50.810  62.680  1.00  0.00           C
ATOM   1732  HB1 SER A 695      27.630  51.390  62.400  1.00  0.00           H
ATOM   1733  HB2 SER A 695      29.320  51.600  62.610  1.00  0.00           H
ATOM   1734  OG  SER A 695      28.300  50.450  64.050  1.00  0.00           O
ATOM   1735  HG1 SER A 695      29.090  50.040  64.430  1.00  0.00           H
ATOM   1736  C   SER A 695      29.090  50.210  60.380  1.00  0.00           C
ATOM   1737  O   SER A 695      28.180  50.140  59.540  1.00  0.00           O
ATOM   1738  N   ILE A 696      30.290  50.790  60.130  1.00  0.00           N
ATOM   1739  HN  ILE A 696      30.960  50.830  60.870  1.00  0.00           H
ATOM   1740  CA  ILE A 696      30.720  51.370  58.820  1.00  0.00           C
ATOM   1741  HA  ILE A 696      29.960  52.080  58.520  1.00  0.00           H
ATOM   1742  CB  ILE A 696      32.090  52.050  58.960  1.00  0.00           C
ATOM   1743  HB  ILE A 696      32.670  51.630  59.810  1.00  0.00           H
ATOM   1744  CG2 ILE A 696      32.880  51.980  57.610  1.00  0.00           C
ATOM   1745 HG21 ILE A 696      32.140  52.220  56.820  1.00  0.00           H
ATOM   1746 HG22 ILE A 696      33.350  50.980  57.460  1.00  0.00           H
ATOM   1747 HG23 ILE A 696      33.670  52.760  57.540  1.00  0.00           H
ATOM   1748  CG1 ILE A 696      31.880  53.600  59.310  1.00  0.00           C
ATOM   1749 HG11 ILE A 696      31.060  53.770  60.040  1.00  0.00           H
ATOM   1750 HG12 ILE A 696      31.540  54.070  58.360  1.00  0.00           H
ATOM   1751  CD  ILE A 696      33.290  54.120  59.880  1.00  0.00           C
ATOM   1752  HD1 ILE A 696      33.460  53.620  60.850  1.00  0.00           H
ATOM   1753  HD2 ILE A 696      33.180  55.220  60.000  1.00  0.00           H
ATOM   1754  HD3 ILE A 696      34.040  53.940  59.070  1.00  0.00           H
ATOM   1755  C   ILE A 696      30.660  50.210  57.810  1.00  0.00           C
ATOM   1756  O   ILE A 696      30.280  50.330  56.660  1.00  0.00           O
ATOM   1757  N   GLY A 697      31.240  49.050  58.250  1.00  0.00           N
ATOM   1758  HN  GLY A 697      31.640  49.100  59.160  1.00  0.00           H
ATOM   1759  CA  GLY A 697      31.450  47.830  57.440  1.00  0.00           C
ATOM   1760  HA1 GLY A 697      31.920  47.080  58.040  1.00  0.00           H
ATOM   1761  HA2 GLY A 697      31.950  48.100  56.520  1.00  0.00           H
ATOM   1762  C   GLY A 697      30.240  47.110  57.070  1.00  0.00           C
ATOM   1763  O   GLY A 697      30.210  46.580  55.990  1.00  0.00           O
ATOM   1764  N   LEU A 698      29.260  47.030  58.000  1.00  0.00           N
ATOM   1765  HN  LEU A 698      29.240  47.350  58.940  1.00  0.00           H
ATOM   1766  CA  LEU A 698      27.920  46.540  57.620  1.00  0.00           C
ATOM   1767  HA  LEU A 698      28.040  45.560  57.180  1.00  0.00           H
ATOM   1768  CB  LEU A 698      27.000  46.350  58.840  1.00  0.00           C
ATOM   1769  HB1 LEU A 698      25.990  46.240  58.410  1.00  0.00           H
ATOM   1770  HB2 LEU A 698      27.000  47.320  59.390  1.00  0.00           H
ATOM   1771  CG  LEU A 698      27.260  45.160  59.800  1.00  0.00           C
ATOM   1772  HG  LEU A 698      28.170  45.300  60.410  1.00  0.00           H
ATOM   1773  CD1 LEU A 698      26.120  44.940  60.720  1.00  0.00           C
ATOM   1774 HD11 LEU A 698      26.320  44.070  61.380  1.00  0.00           H
ATOM   1775 HD12 LEU A 698      25.120  44.800  60.250  1.00  0.00           H
ATOM   1776 HD13 LEU A 698      25.980  45.840  61.380  1.00  0.00           H
ATOM   1777  CD2 LEU A 698      27.390  43.780  59.120  1.00  0.00           C
ATOM   1778 HD21 LEU A 698      26.490  43.550  58.490  1.00  0.00           H
ATOM   1779 HD22 LEU A 698      27.480  42.980  59.890  1.00  0.00           H
ATOM   1780 HD23 LEU A 698      28.260  43.780  58.430  1.00  0.00           H
ATOM   1781  C   LEU A 698      27.120  47.370  56.640  1.00  0.00           C
ATOM   1782  O   LEU A 698      26.510  46.850  55.670  1.00  0.00           O
ATOM   1783  N   TRP A 699      27.250  48.710  56.800  1.00  0.00           N
ATOM   1784  HN  TRP A 699      27.870  49.090  57.480  1.00  0.00           H
ATOM   1785  CA  TRP A 699      26.630  49.660  55.880  1.00  0.00           C
ATOM   1786  HA  TRP A 699      25.620  49.420  55.600  1.00  0.00           H
ATOM   1787  CB  TRP A 699      26.570  51.070  56.470  1.00  0.00           C
ATOM   1788  HB1 TRP A 699      26.230  51.600  55.550  1.00  0.00           H
ATOM   1789  HB2 TRP A 699      27.570  51.410  56.820  1.00  0.00           H
ATOM   1790  CG  TRP A 699      25.540  51.360  57.540  1.00  0.00           C
ATOM   1791  CD1 TRP A 699      25.730  51.790  58.750  1.00  0.00           C
ATOM   1792  HD1 TRP A 699      26.670  52.250  59.010  1.00  0.00           H
ATOM   1793  NE1 TRP A 699      24.530  51.920  59.370  1.00  0.00           N
ATOM   1794  HE1 TRP A 699      24.420  52.350  60.240  1.00  0.00           H
ATOM   1795  CE2 TRP A 699      23.510  51.620  58.560  1.00  0.00           C
ATOM   1796  CD2 TRP A 699      24.080  51.090  57.400  1.00  0.00           C
ATOM   1797  CE3 TRP A 699      23.240  50.650  56.410  1.00  0.00           C
ATOM   1798  HE3 TRP A 699      23.640  50.310  55.460  1.00  0.00           H
ATOM   1799  CZ3 TRP A 699      21.850  50.630  56.640  1.00  0.00           C
ATOM   1800  HZ3 TRP A 699      21.110  50.200  55.970  1.00  0.00           H
ATOM   1801  CZ2 TRP A 699      22.160  51.820  58.760  1.00  0.00           C
ATOM   1802  HZ2 TRP A 699      21.680  52.230  59.640  1.00  0.00           H
ATOM   1803  CH2 TRP A 699      21.390  51.230  57.810  1.00  0.00           C
ATOM   1804  HH2 TRP A 699      20.370  51.180  58.160  1.00  0.00           H
ATOM   1805  C   TRP A 699      27.450  49.660  54.600  1.00  0.00           C
ATOM   1806  O   TRP A 699      26.830  49.840  53.550  1.00  0.00           O
ATOM   1807  N   THR A 700      28.770  49.510  54.650  1.00  0.00           N
ATOM   1808  HN  THR A 700      29.330  49.660  55.460  1.00  0.00           H
ATOM   1809  CA  THR A 700      29.590  49.350  53.450  1.00  0.00           C
ATOM   1810  HA  THR A 700      29.270  50.150  52.800  1.00  0.00           H
ATOM   1811  CB  THR A 700      31.050  49.350  53.700  1.00  0.00           C
ATOM   1812  HB  THR A 700      31.330  48.550  54.400  1.00  0.00           H
ATOM   1813  OG1 THR A 700      31.520  50.500  54.340  1.00  0.00           O
ATOM   1814  HG1 THR A 700      31.020  50.600  55.160  1.00  0.00           H
ATOM   1815  CG2 THR A 700      31.910  49.280  52.410  1.00  0.00           C
ATOM   1816 HG21 THR A 700      31.740  50.240  51.860  1.00  0.00           H
ATOM   1817 HG22 THR A 700      31.680  48.370  51.830  1.00  0.00           H
ATOM   1818 HG23 THR A 700      32.960  49.250  52.780  1.00  0.00           H
ATOM   1819  C   THR A 700      29.270  48.140  52.650  1.00  0.00           C
ATOM   1820  O   THR A 700      29.140  48.170  51.390  1.00  0.00           O
ATOM   1821  N   SER A 701      29.000  46.990  53.300  1.00  0.00           N
ATOM   1822  HN  SER A 701      29.080  46.930  54.290  1.00  0.00           H
ATOM   1823  CA  SER A 701      28.640  45.760  52.730  1.00  0.00           C
ATOM   1824  HA  SER A 701      29.370  45.510  51.960  1.00  0.00           H
ATOM   1825  CB  SER A 701      28.560  44.590  53.750  1.00  0.00           C
ATOM   1826  HB1 SER A 701      27.900  44.860  54.600  1.00  0.00           H
ATOM   1827  HB2 SER A 701      29.560  44.530  54.260  1.00  0.00           H
ATOM   1828  OG  SER A 701      28.150  43.440  53.050  1.00  0.00           O
ATOM   1829  HG1 SER A 701      28.940  43.230  52.550  1.00  0.00           H
ATOM   1830  C   SER A 701      27.200  45.960  52.020  1.00  0.00           C
ATOM   1831  O   SER A 701      26.970  45.400  50.940  1.00  0.00           O
ATOM   1832  N   PHE A 702      26.320  46.730  52.600  1.00  0.00           N
ATOM   1833  HN  PHE A 702      26.460  47.040  53.540  1.00  0.00           H
ATOM   1834  CA  PHE A 702      24.950  47.010  52.010  1.00  0.00           C
ATOM   1835  HA  PHE A 702      24.430  46.130  51.660  1.00  0.00           H
ATOM   1836  CB  PHE A 702      24.150  47.880  53.120  1.00  0.00           C
ATOM   1837  HB1 PHE A 702      24.600  48.890  53.240  1.00  0.00           H
ATOM   1838  HB2 PHE A 702      24.300  47.370  54.100  1.00  0.00           H
ATOM   1839  CG  PHE A 702      22.690  48.010  52.660  1.00  0.00           C
ATOM   1840  CD1 PHE A 702      21.990  49.190  52.740  1.00  0.00           C
ATOM   1841  HD1 PHE A 702      22.480  50.120  52.980  1.00  0.00           H
ATOM   1842  CE1 PHE A 702      20.630  49.250  52.360  1.00  0.00           C
ATOM   1843  HE1 PHE A 702      20.150  50.220  52.250  1.00  0.00           H
ATOM   1844  CZ  PHE A 702      19.960  48.080  52.020  1.00  0.00           C
ATOM   1845  HZ  PHE A 702      18.920  48.210  51.730  1.00  0.00           H
ATOM   1846  CD2 PHE A 702      22.000  46.870  52.260  1.00  0.00           C
ATOM   1847  HD2 PHE A 702      22.560  45.940  52.270  1.00  0.00           H
ATOM   1848  CE2 PHE A 702      20.620  46.930  51.990  1.00  0.00           C
ATOM   1849  HE2 PHE A 702      20.090  46.030  51.750  1.00  0.00           H
ATOM   1850  C   PHE A 702      25.070  47.840  50.720  1.00  0.00           C
ATOM   1851  O   PHE A 702      24.470  47.500  49.740  1.00  0.00           O
ATOM   1852  N   LEU A 703      25.890  48.940  50.800  1.00  0.00           N
ATOM   1853  HN  LEU A 703      26.270  49.160  51.690  1.00  0.00           H
ATOM   1854  CA  LEU A 703      26.120  49.840  49.720  1.00  0.00           C
ATOM   1855  HA  LEU A 703      25.150  50.050  49.290  1.00  0.00           H
ATOM   1856  CB  LEU A 703      26.950  51.070  50.060  1.00  0.00           C
ATOM   1857  HB1 LEU A 703      27.100  51.670  49.130  1.00  0.00           H
ATOM   1858  HB2 LEU A 703      27.940  50.810  50.480  1.00  0.00           H
ATOM   1859  CG  LEU A 703      26.240  51.970  51.090  1.00  0.00           C
ATOM   1860  HG  LEU A 703      25.760  51.460  51.940  1.00  0.00           H
ATOM   1861  CD1 LEU A 703      27.160  53.090  51.590  1.00  0.00           C
ATOM   1862 HD11 LEU A 703      26.610  53.780  52.270  1.00  0.00           H
ATOM   1863 HD12 LEU A 703      27.550  53.520  50.650  1.00  0.00           H
ATOM   1864 HD13 LEU A 703      27.920  52.770  52.340  1.00  0.00           H
ATOM   1865  CD2 LEU A 703      25.010  52.770  50.530  1.00  0.00           C
ATOM   1866 HD21 LEU A 703      24.180  52.060  50.300  1.00  0.00           H
ATOM   1867 HD22 LEU A 703      25.290  53.230  49.560  1.00  0.00           H
ATOM   1868 HD23 LEU A 703      24.720  53.540  51.260  1.00  0.00           H
ATOM   1869  C   LEU A 703      26.770  49.100  48.570  1.00  0.00           C
ATOM   1870  O   LEU A 703      26.340  49.300  47.400  1.00  0.00           O
ATOM   1871  N   CYS A 704      27.730  48.220  48.820  1.00  0.00           N
ATOM   1872  HN  CYS A 704      28.050  48.040  49.750  1.00  0.00           H
ATOM   1873  CA  CYS A 704      28.410  47.430  47.830  1.00  0.00           C
ATOM   1874  HA  CYS A 704      28.720  48.160  47.100  1.00  0.00           H
ATOM   1875  CB  CYS A 704      29.780  46.750  48.330  1.00  0.00           C
ATOM   1876  HB1 CYS A 704      30.050  46.200  47.410  1.00  0.00           H
ATOM   1877  HB2 CYS A 704      29.560  46.020  49.140  1.00  0.00           H
ATOM   1878  SG  CYS A 704      31.170  47.910  48.720  1.00  0.00           S
ATOM   1879  HG1 CYS A 704      30.630  48.300  49.860  1.00  0.00           H
ATOM   1880  C   CYS A 704      27.470  46.480  47.100  1.00  0.00           C
ATOM   1881  O   CYS A 704      27.630  46.320  45.880  1.00  0.00           O
ATOM   1882  N   ILE A 705      26.450  45.840  47.890  1.00  0.00           N
ATOM   1883  HN  ILE A 705      26.450  46.020  48.870  1.00  0.00           H
ATOM   1884  CA  ILE A 705      25.400  45.000  47.280  1.00  0.00           C
ATOM   1885  HA  ILE A 705      25.900  44.280  46.640  1.00  0.00           H
ATOM   1886  CB  ILE A 705      24.610  44.180  48.270  1.00  0.00           C
ATOM   1887  HB  ILE A 705      24.300  44.790  49.140  1.00  0.00           H
ATOM   1888  CG2 ILE A 705      23.410  43.610  47.490  1.00  0.00           C
ATOM   1889 HG21 ILE A 705      23.570  43.130  46.500  1.00  0.00           H
ATOM   1890 HG22 ILE A 705      22.590  44.350  47.350  1.00  0.00           H
ATOM   1891 HG23 ILE A 705      23.050  42.800  48.150  1.00  0.00           H
ATOM   1892  CG1 ILE A 705      25.460  43.020  48.930  1.00  0.00           C
ATOM   1893 HG11 ILE A 705      26.530  43.290  48.760  1.00  0.00           H
ATOM   1894 HG12 ILE A 705      25.170  42.060  48.460  1.00  0.00           H
ATOM   1895  CD  ILE A 705      25.070  42.880  50.390  1.00  0.00           C
ATOM   1896  HD1 ILE A 705      25.750  42.100  50.800  1.00  0.00           H
ATOM   1897  HD2 ILE A 705      24.050  42.450  50.500  1.00  0.00           H
ATOM   1898  HD3 ILE A 705      25.120  43.760  51.060  1.00  0.00           H
ATOM   1899  C   ILE A 705      24.450  45.870  46.370  1.00  0.00           C
ATOM   1900  O   ILE A 705      24.160  45.520  45.190  1.00  0.00           O
ATOM   1901  N   VAL A 706      24.060  47.100  46.850  1.00  0.00           N
ATOM   1902  HN  VAL A 706      24.250  47.280  47.810  1.00  0.00           H
ATOM   1903  CA  VAL A 706      23.230  48.030  46.150  1.00  0.00           C
ATOM   1904  HA  VAL A 706      22.300  47.530  45.890  1.00  0.00           H
ATOM   1905  CB  VAL A 706      22.890  49.290  46.960  1.00  0.00           C
ATOM   1906  HB  VAL A 706      23.830  49.720  47.370  1.00  0.00           H
ATOM   1907  CG1 VAL A 706      22.000  50.290  46.160  1.00  0.00           C
ATOM   1908 HG11 VAL A 706      22.280  50.240  45.090  1.00  0.00           H
ATOM   1909 HG12 VAL A 706      22.140  51.340  46.500  1.00  0.00           H
ATOM   1910 HG13 VAL A 706      20.930  49.990  46.190  1.00  0.00           H
ATOM   1911  CG2 VAL A 706      21.960  48.820  48.080  1.00  0.00           C
ATOM   1912 HG21 VAL A 706      22.500  48.040  48.670  1.00  0.00           H
ATOM   1913 HG22 VAL A 706      21.160  48.240  47.580  1.00  0.00           H
ATOM   1914 HG23 VAL A 706      21.490  49.560  48.760  1.00  0.00           H
ATOM   1915  C   VAL A 706      23.850  48.380  44.810  1.00  0.00           C
ATOM   1916  O   VAL A 706      23.230  48.280  43.740  1.00  0.00           O
ATOM   1917  N   LEU A 707      25.170  48.730  44.820  1.00  0.00           N
ATOM   1918  HN  LEU A 707      25.600  48.710  45.720  1.00  0.00           H
ATOM   1919  CA  LEU A 707      25.930  48.980  43.550  1.00  0.00           C
ATOM   1920  HA  LEU A 707      25.460  49.830  43.080  1.00  0.00           H
ATOM   1921  CB  LEU A 707      27.420  49.290  43.850  1.00  0.00           C
ATOM   1922  HB1 LEU A 707      27.970  49.140  42.900  1.00  0.00           H
ATOM   1923  HB2 LEU A 707      27.660  48.550  44.660  1.00  0.00           H
ATOM   1924  CG  LEU A 707      27.630  50.640  44.410  1.00  0.00           C
ATOM   1925  HG  LEU A 707      26.710  50.900  44.980  1.00  0.00           H
ATOM   1926  CD1 LEU A 707      28.920  50.670  45.290  1.00  0.00           C
ATOM   1927 HD11 LEU A 707      28.860  49.780  45.930  1.00  0.00           H
ATOM   1928 HD12 LEU A 707      28.980  51.620  45.870  1.00  0.00           H
ATOM   1929 HD13 LEU A 707      29.860  50.540  44.720  1.00  0.00           H
ATOM   1930  CD2 LEU A 707      27.600  51.730  43.340  1.00  0.00           C
ATOM   1931 HD21 LEU A 707      27.750  52.720  43.810  1.00  0.00           H
ATOM   1932 HD22 LEU A 707      26.580  51.820  42.920  1.00  0.00           H
ATOM   1933 HD23 LEU A 707      28.370  51.630  42.540  1.00  0.00           H
ATOM   1934  C   LEU A 707      25.870  47.740  42.630  1.00  0.00           C
ATOM   1935  O   LEU A 707      25.830  47.780  41.430  1.00  0.00           O
ATOM   1936  N   VAL A 708      26.020  46.520  43.190  1.00  0.00           N
ATOM   1937  HN  VAL A 708      26.210  46.410  44.170  1.00  0.00           H
ATOM   1938  CA  VAL A 708      25.930  45.320  42.390  1.00  0.00           C
ATOM   1939  HA  VAL A 708      26.580  45.530  41.540  1.00  0.00           H
ATOM   1940  CB  VAL A 708      26.430  44.090  43.070  1.00  0.00           C
ATOM   1941  HB  VAL A 708      25.870  44.080  44.030  1.00  0.00           H
ATOM   1942  CG1 VAL A 708      25.970  42.800  42.330  1.00  0.00           C
ATOM   1943 HG11 VAL A 708      26.420  42.800  41.320  1.00  0.00           H
ATOM   1944 HG12 VAL A 708      24.870  42.710  42.240  1.00  0.00           H
ATOM   1945 HG13 VAL A 708      26.530  42.010  42.870  1.00  0.00           H
ATOM   1946  CG2 VAL A 708      27.930  44.110  43.330  1.00  0.00           C
ATOM   1947 HG21 VAL A 708      28.040  45.090  43.840  1.00  0.00           H
ATOM   1948 HG22 VAL A 708      28.520  44.080  42.390  1.00  0.00           H
ATOM   1949 HG23 VAL A 708      28.120  43.200  43.930  1.00  0.00           H
ATOM   1950  C   VAL A 708      24.500  45.180  41.770  1.00  0.00           C
ATOM   1951  O   VAL A 708      24.370  44.960  40.570  1.00  0.00           O
ATOM   1952  N   ALA A 709      23.470  45.330  42.600  1.00  0.00           N
ATOM   1953  HN  ALA A 709      23.580  45.490  43.570  1.00  0.00           H
ATOM   1954  CA  ALA A 709      22.030  45.260  42.270  1.00  0.00           C
ATOM   1955  HA  ALA A 709      21.820  44.300  41.820  1.00  0.00           H
ATOM   1956  CB  ALA A 709      21.230  45.320  43.550  1.00  0.00           C
ATOM   1957  HB1 ALA A 709      20.190  44.930  43.480  1.00  0.00           H
ATOM   1958  HB2 ALA A 709      21.260  46.330  44.030  1.00  0.00           H
ATOM   1959  HB3 ALA A 709      21.640  44.590  44.290  1.00  0.00           H
ATOM   1960  C   ALA A 709      21.540  46.270  41.220  1.00  0.00           C
ATOM   1961  O   ALA A 709      20.830  45.930  40.300  1.00  0.00           O
ATOM   1962  N   THR A 710      21.970  47.530  41.440  1.00  0.00           N
ATOM   1963  HN  THR A 710      22.660  47.750  42.120  1.00  0.00           H
ATOM   1964  CA  THR A 710      21.540  48.690  40.560  1.00  0.00           C
ATOM   1965  HA  THR A 710      20.610  48.440  40.050  1.00  0.00           H
ATOM   1966  CB  THR A 710      21.310  49.970  41.360  1.00  0.00           C
ATOM   1967  HB  THR A 710      22.230  50.600  41.270  1.00  0.00           H
ATOM   1968  OG1 THR A 710      21.050  49.790  42.770  1.00  0.00           O
ATOM   1969  HG1 THR A 710      21.790  49.310  43.140  1.00  0.00           H
ATOM   1970  CG2 THR A 710      20.170  50.690  40.700  1.00  0.00           C
ATOM   1971 HG21 THR A 710      20.130  51.710  41.130  1.00  0.00           H
ATOM   1972 HG22 THR A 710      19.170  50.240  40.890  1.00  0.00           H
ATOM   1973 HG23 THR A 710      20.150  50.870  39.600  1.00  0.00           H
ATOM   1974  C   THR A 710      22.530  49.040  39.450  1.00  0.00           C
ATOM   1975  O   THR A 710      22.270  49.900  38.560  1.00  0.00           O
ATOM   1976  N   ASP A 711      23.650  48.300  39.500  1.00  0.00           N
ATOM   1977  HN  ASP A 711      23.840  47.570  40.150  1.00  0.00           H
ATOM   1978  CA  ASP A 711      24.750  48.450  38.420  1.00  0.00           C
ATOM   1979  HA  ASP A 711      25.420  47.680  38.790  1.00  0.00           H
ATOM   1980  CB  ASP A 711      24.210  47.930  37.020  1.00  0.00           C
ATOM   1981  HB1 ASP A 711      23.460  48.690  36.680  1.00  0.00           H
ATOM   1982  HB2 ASP A 711      23.580  47.020  37.190  1.00  0.00           H
ATOM   1983  CG  ASP A 711      25.160  47.620  35.950  1.00  0.00           C
ATOM   1984  OD1 ASP A 711      24.660  47.340  34.810  1.00  0.00           O
ATOM   1985  OD2 ASP A 711      26.350  47.580  36.170  1.00  0.00           O
ATOM   1986  C   ASP A 711      25.560  49.640  38.290  1.00  0.00           C
ATOM   1987  O   ASP A 711      25.150  50.760  38.120  1.00  0.00           O
ATOM   1988  N   ALA A 712      26.860  49.380  38.380  1.00  0.00           N
ATOM   1989  HN  ALA A 712      27.180  48.430  38.240  1.00  0.00           H
ATOM   1990  CA  ALA A 712      27.890  50.410  38.540  1.00  0.00           C
ATOM   1991  HA  ALA A 712      27.490  51.400  38.670  1.00  0.00           H
ATOM   1992  CB  ALA A 712      28.590  49.960  39.850  1.00  0.00           C
ATOM   1993  HB1 ALA A 712      29.210  50.800  40.250  1.00  0.00           H
ATOM   1994  HB2 ALA A 712      29.300  49.150  39.590  1.00  0.00           H
ATOM   1995  HB3 ALA A 712      27.800  49.620  40.560  1.00  0.00           H
ATOM   1996  C   ALA A 712      28.810  50.420  37.320  1.00  0.00           C
ATOM   1997  O   ALA A 712      29.920  50.980  37.350  1.00  0.00           O
ATOM   1998  N   SER A 713      28.400  49.760  36.150  1.00  0.00           N
ATOM   1999  HN  SER A 713      27.620  49.150  36.200  1.00  0.00           H
ATOM   2000  CA  SER A 713      29.290  49.630  35.060  1.00  0.00           C
ATOM   2001  HA  SER A 713      30.270  49.340  35.410  1.00  0.00           H
ATOM   2002  CB  SER A 713      28.830  48.690  33.890  1.00  0.00           C
ATOM   2003  HB1 SER A 713      29.130  47.650  34.140  1.00  0.00           H
ATOM   2004  HB2 SER A 713      29.370  48.900  32.950  1.00  0.00           H
ATOM   2005  OG  SER A 713      27.430  48.650  33.730  1.00  0.00           O
ATOM   2006  HG1 SER A 713      27.040  48.310  34.550  1.00  0.00           H
ATOM   2007  C   SER A 713      29.560  50.900  34.370  1.00  0.00           C
ATOM   2008  O   SER A 713      30.620  51.160  33.930  1.00  0.00           O
ATOM   2009  N   SER A 714      28.560  51.830  34.310  1.00  0.00           N
ATOM   2010  HN  SER A 714      27.620  51.620  34.580  1.00  0.00           H
ATOM   2011  CA  SER A 714      28.810  53.260  33.990  1.00  0.00           C
ATOM   2012  HA  SER A 714      29.230  53.220  33.000  1.00  0.00           H
ATOM   2013  CB  SER A 714      27.490  54.080  33.840  1.00  0.00           C
ATOM   2014  HB1 SER A 714      26.980  53.750  32.920  1.00  0.00           H
ATOM   2015  HB2 SER A 714      27.700  55.170  33.760  1.00  0.00           H
ATOM   2016  OG  SER A 714      26.670  54.020  35.040  1.00  0.00           O
ATOM   2017  HG1 SER A 714      26.130  54.820  35.010  1.00  0.00           H
ATOM   2018  C   SER A 714      29.840  54.000  34.810  1.00  0.00           C
ATOM   2019  O   SER A 714      30.600  54.850  34.300  1.00  0.00           O
ATOM   2020  N   LEU A 715      29.870  53.680  36.100  1.00  0.00           N
ATOM   2021  HN  LEU A 715      29.320  52.950  36.460  1.00  0.00           H
ATOM   2022  CA  LEU A 715      30.820  54.340  36.980  1.00  0.00           C
ATOM   2023  HA  LEU A 715      30.920  55.350  36.610  1.00  0.00           H
ATOM   2024  CB  LEU A 715      30.410  54.180  38.440  1.00  0.00           C
ATOM   2025  HB1 LEU A 715      30.820  54.950  39.140  1.00  0.00           H
ATOM   2026  HB2 LEU A 715      30.510  53.140  38.790  1.00  0.00           H
ATOM   2027  CG  LEU A 715      28.940  54.430  38.840  1.00  0.00           C
ATOM   2028  HG  LEU A 715      28.160  54.050  38.150  1.00  0.00           H
ATOM   2029  CD1 LEU A 715      28.620  54.010  40.310  1.00  0.00           C
ATOM   2030 HD11 LEU A 715      29.420  54.330  41.010  1.00  0.00           H
ATOM   2031 HD12 LEU A 715      28.630  52.930  40.580  1.00  0.00           H
ATOM   2032 HD13 LEU A 715      27.690  54.440  40.720  1.00  0.00           H
ATOM   2033  CD2 LEU A 715      28.750  55.950  38.770  1.00  0.00           C
ATOM   2034 HD21 LEU A 715      29.360  56.440  39.550  1.00  0.00           H
ATOM   2035 HD22 LEU A 715      27.690  56.240  39.000  1.00  0.00           H
ATOM   2036 HD23 LEU A 715      29.060  56.300  37.770  1.00  0.00           H
ATOM   2037  C   LEU A 715      32.190  53.790  36.870  1.00  0.00           C
ATOM   2038  O   LEU A 715      33.170  54.550  37.080  1.00  0.00           O
ATOM   2039  N   VAL A 716      32.410  52.520  36.470  1.00  0.00           N
ATOM   2040  HN  VAL A 716      31.670  51.880  36.390  1.00  0.00           H
ATOM   2041  CA  VAL A 716      33.740  52.050  36.050  1.00  0.00           C
ATOM   2042  HA  VAL A 716      34.360  52.250  36.910  1.00  0.00           H
ATOM   2043  CB  VAL A 716      33.780  50.550  35.760  1.00  0.00           C
ATOM   2044  HB  VAL A 716      33.090  50.390  34.910  1.00  0.00           H
ATOM   2045  CG1 VAL A 716      35.160  50.020  35.290  1.00  0.00           C
ATOM   2046 HG11 VAL A 716      35.980  50.430  35.910  1.00  0.00           H
ATOM   2047 HG12 VAL A 716      35.350  50.280  34.230  1.00  0.00           H
ATOM   2048 HG13 VAL A 716      35.300  48.920  35.270  1.00  0.00           H
ATOM   2049  CG2 VAL A 716      33.330  49.800  37.050  1.00  0.00           C
ATOM   2050 HG21 VAL A 716      32.270  49.920  37.340  1.00  0.00           H
ATOM   2051 HG22 VAL A 716      33.890  50.130  37.950  1.00  0.00           H
ATOM   2052 HG23 VAL A 716      33.560  48.730  36.890  1.00  0.00           H
ATOM   2053  C   VAL A 716      34.330  52.820  34.930  1.00  0.00           C
ATOM   2054  O   VAL A 716      35.560  53.120  34.910  1.00  0.00           O
ATOM   2055  N   CYS A 717      33.490  53.160  33.900  1.00  0.00           N
ATOM   2056  HN  CYS A 717      32.570  52.830  33.770  1.00  0.00           H
ATOM   2057  CA  CYS A 717      34.000  53.950  32.740  1.00  0.00           C
ATOM   2058  HA  CYS A 717      35.040  53.660  32.640  1.00  0.00           H
ATOM   2059  CB  CYS A 717      33.140  53.670  31.440  1.00  0.00           C
ATOM   2060  HB1 CYS A 717      33.410  54.320  30.570  1.00  0.00           H
ATOM   2061  HB2 CYS A 717      32.080  53.990  31.560  1.00  0.00           H
ATOM   2062  SG  CYS A 717      33.240  51.950  30.870  1.00  0.00           S
ATOM   2063  HG1 CYS A 717      33.930  52.250  29.780  1.00  0.00           H
ATOM   2064  C   CYS A 717      34.080  55.390  32.960  1.00  0.00           C
ATOM   2065  O   CYS A 717      34.810  56.110  32.280  1.00  0.00           O
ATOM   2066  N   TYR A 718      33.400  55.930  34.040  1.00  0.00           N
ATOM   2067  HN  TYR A 718      32.730  55.380  34.530  1.00  0.00           H
ATOM   2068  CA  TYR A 718      33.540  57.270  34.490  1.00  0.00           C
ATOM   2069  HA  TYR A 718      33.760  57.790  33.580  1.00  0.00           H
ATOM   2070  CB  TYR A 718      32.250  57.850  35.090  1.00  0.00           C
ATOM   2071  HB1 TYR A 718      32.430  58.870  35.480  1.00  0.00           H
ATOM   2072  HB2 TYR A 718      31.960  57.150  35.900  1.00  0.00           H
ATOM   2073  CG  TYR A 718      31.220  58.000  34.060  1.00  0.00           C
ATOM   2074  CD1 TYR A 718      31.430  58.210  32.650  1.00  0.00           C
ATOM   2075  HD1 TYR A 718      32.420  58.410  32.270  1.00  0.00           H
ATOM   2076  CE1 TYR A 718      30.380  58.200  31.740  1.00  0.00           C
ATOM   2077  HE1 TYR A 718      30.580  58.310  30.690  1.00  0.00           H
ATOM   2078  CZ  TYR A 718      29.050  58.160  32.240  1.00  0.00           C
ATOM   2079  OH  TYR A 718      28.020  57.980  31.320  1.00  0.00           O
ATOM   2080  HH  TYR A 718      27.210  58.170  31.800  1.00  0.00           H
ATOM   2081  CD2 TYR A 718      29.880  57.970  34.550  1.00  0.00           C
ATOM   2082  HD2 TYR A 718      29.640  57.860  35.600  1.00  0.00           H
ATOM   2083  CE2 TYR A 718      28.830  57.950  33.570  1.00  0.00           C
ATOM   2084  HE2 TYR A 718      27.830  57.900  33.990  1.00  0.00           H
ATOM   2085  C   TYR A 718      34.690  57.600  35.370  1.00  0.00           C
ATOM   2086  O   TYR A 718      34.920  58.780  35.620  1.00  0.00           O
ATOM   2087  N   ILE A 719      35.470  56.590  35.860  1.00  0.00           N
ATOM   2088  HN  ILE A 719      35.180  55.630  35.760  1.00  0.00           H
ATOM   2089  CA  ILE A 719      36.820  56.820  36.420  1.00  0.00           C
ATOM   2090  HA  ILE A 719      36.740  57.690  37.050  1.00  0.00           H
ATOM   2091  CB  ILE A 719      37.390  55.670  37.290  1.00  0.00           C
ATOM   2092  HB  ILE A 719      37.350  54.760  36.640  1.00  0.00           H
ATOM   2093  CG2 ILE A 719      38.960  55.780  37.740  1.00  0.00           C
ATOM   2094 HG21 ILE A 719      39.030  56.440  38.620  1.00  0.00           H
ATOM   2095 HG22 ILE A 719      39.590  56.130  36.890  1.00  0.00           H
ATOM   2096 HG23 ILE A 719      39.430  54.810  38.020  1.00  0.00           H
ATOM   2097  CG1 ILE A 719      36.350  55.330  38.380  1.00  0.00           C
ATOM   2098 HG11 ILE A 719      35.300  55.200  38.030  1.00  0.00           H
ATOM   2099 HG12 ILE A 719      36.380  56.280  38.960  1.00  0.00           H
ATOM   2100  CD  ILE A 719      36.790  54.060  39.180  1.00  0.00           C
ATOM   2101  HD1 ILE A 719      37.860  54.170  39.480  1.00  0.00           H
ATOM   2102  HD2 ILE A 719      36.630  53.180  38.530  1.00  0.00           H
ATOM   2103  HD3 ILE A 719      36.080  53.930  40.020  1.00  0.00           H
ATOM   2104  C   ILE A 719      37.760  57.160  35.250  1.00  0.00           C
ATOM   2105  O   ILE A 719      37.760  56.550  34.210  1.00  0.00           O
ATOM   2106  N   THR A 720      38.630  58.190  35.320  1.00  0.00           N
ATOM   2107  HN  THR A 720      38.650  58.760  36.130  1.00  0.00           H
ATOM   2108  CA  THR A 720      39.310  58.730  34.170  1.00  0.00           C
ATOM   2109  HA  THR A 720      38.820  58.340  33.280  1.00  0.00           H
ATOM   2110  CB  THR A 720      39.270  60.180  34.140  1.00  0.00           C
ATOM   2111  HB  THR A 720      39.770  60.650  33.250  1.00  0.00           H
ATOM   2112  OG1 THR A 720      39.550  60.840  35.350  1.00  0.00           O
ATOM   2113  HG1 THR A 720      39.240  61.750  35.280  1.00  0.00           H
ATOM   2114  CG2 THR A 720      37.800  60.540  33.980  1.00  0.00           C
ATOM   2115 HG21 THR A 720      37.180  60.000  34.710  1.00  0.00           H
ATOM   2116 HG22 THR A 720      37.530  60.260  32.950  1.00  0.00           H
ATOM   2117 HG23 THR A 720      37.570  61.630  34.070  1.00  0.00           H
ATOM   2118  C   THR A 720      40.750  58.250  34.080  1.00  0.00           C
ATOM   2119  O   THR A 720      41.300  57.530  34.930  1.00  0.00           O
ATOM   2120  N   ARG A 721      41.430  58.560  32.930  1.00  0.00           N
ATOM   2121  HN  ARG A 721      40.980  58.890  32.100  1.00  0.00           H
ATOM   2122  CA  ARG A 721      42.860  58.600  32.810  1.00  0.00           C
ATOM   2123  HA  ARG A 721      43.180  57.590  33.040  1.00  0.00           H
ATOM   2124  CB  ARG A 721      43.340  58.940  31.410  1.00  0.00           C
ATOM   2125  HB1 ARG A 721      44.420  58.680  31.400  1.00  0.00           H
ATOM   2126  HB2 ARG A 721      43.250  60.000  31.100  1.00  0.00           H
ATOM   2127  CG  ARG A 721      42.750  58.080  30.250  1.00  0.00           C
ATOM   2128  HG1 ARG A 721      43.230  58.360  29.290  1.00  0.00           H
ATOM   2129  HG2 ARG A 721      41.680  58.330  30.040  1.00  0.00           H
ATOM   2130  CD  ARG A 721      42.710  56.540  30.410  1.00  0.00           C
ATOM   2131  HD1 ARG A 721      42.470  55.980  29.480  1.00  0.00           H
ATOM   2132  HD2 ARG A 721      41.940  56.340  31.190  1.00  0.00           H
ATOM   2133  NE  ARG A 721      44.080  56.240  30.890  1.00  0.00           N
ATOM   2134  HE  ARG A 721      44.810  56.880  30.650  1.00  0.00           H
ATOM   2135  CZ  ARG A 721      44.330  55.310  31.770  1.00  0.00           C
ATOM   2136  NH1 ARG A 721      43.510  54.350  32.000  1.00  0.00           N
ATOM   2137 HH11 ARG A 721      42.590  54.230  31.610  1.00  0.00           H
ATOM   2138 HH12 ARG A 721      43.680  53.880  32.870  1.00  0.00           H
ATOM   2139  NH2 ARG A 721      45.370  55.350  32.600  1.00  0.00           N
ATOM   2140 HH21 ARG A 721      46.080  56.050  32.460  1.00  0.00           H
ATOM   2141 HH22 ARG A 721      45.590  54.500  33.060  1.00  0.00           H
ATOM   2142  C   ARG A 721      43.590  59.540  33.770  1.00  0.00           C
ATOM   2143  O   ARG A 721      44.620  59.110  34.360  1.00  0.00           O
ATOM   2144  N   PHE A 722      43.060  60.740  33.990  1.00  0.00           N
ATOM   2145  HN  PHE A 722      42.300  61.070  33.420  1.00  0.00           H
ATOM   2146  CA  PHE A 722      43.570  61.570  35.080  1.00  0.00           C
ATOM   2147  HA  PHE A 722      44.620  61.740  34.920  1.00  0.00           H
ATOM   2148  CB  PHE A 722      42.910  62.950  34.920  1.00  0.00           C
ATOM   2149  HB1 PHE A 722      41.820  62.880  35.130  1.00  0.00           H
ATOM   2150  HB2 PHE A 722      42.810  63.340  33.880  1.00  0.00           H
ATOM   2151  CG  PHE A 722      43.530  64.100  35.700  1.00  0.00           C
ATOM   2152  CD1 PHE A 722      43.020  64.380  36.920  1.00  0.00           C
ATOM   2153  HD1 PHE A 722      42.280  63.740  37.380  1.00  0.00           H
ATOM   2154  CE1 PHE A 722      43.160  65.700  37.420  1.00  0.00           C
ATOM   2155  HE1 PHE A 722      42.650  66.030  38.320  1.00  0.00           H
ATOM   2156  CZ  PHE A 722      43.920  66.710  36.840  1.00  0.00           C
ATOM   2157  HZ  PHE A 722      43.860  67.730  37.170  1.00  0.00           H
ATOM   2158  CD2 PHE A 722      44.290  65.050  35.000  1.00  0.00           C
ATOM   2159  HD2 PHE A 722      44.690  64.850  34.020  1.00  0.00           H
ATOM   2160  CE2 PHE A 722      44.440  66.370  35.560  1.00  0.00           C
ATOM   2161  HE2 PHE A 722      44.960  67.150  35.030  1.00  0.00           H
ATOM   2162  C   PHE A 722      43.350  60.880  36.430  1.00  0.00           C
ATOM   2163  O   PHE A 722      44.320  61.010  37.250  1.00  0.00           O
ATOM   2164  N   THR A 723      42.210  60.310  36.690  1.00  0.00           N
ATOM   2165  HN  THR A 723      41.430  60.360  36.080  1.00  0.00           H
ATOM   2166  CA  THR A 723      41.970  59.650  37.970  1.00  0.00           C
ATOM   2167  HA  THR A 723      42.100  60.380  38.750  1.00  0.00           H
ATOM   2168  CB  THR A 723      40.560  59.110  38.200  1.00  0.00           C
ATOM   2169  HB  THR A 723      40.420  58.160  37.640  1.00  0.00           H
ATOM   2170  OG1 THR A 723      39.520  60.050  37.950  1.00  0.00           O
ATOM   2171  HG1 THR A 723      39.490  60.400  37.050  1.00  0.00           H
ATOM   2172  CG2 THR A 723      40.290  58.770  39.670  1.00  0.00           C
ATOM   2173 HG21 THR A 723      40.180  59.670  40.300  1.00  0.00           H
ATOM   2174 HG22 THR A 723      41.050  58.090  40.120  1.00  0.00           H
ATOM   2175 HG23 THR A 723      39.360  58.180  39.820  1.00  0.00           H
ATOM   2176  C   THR A 723      42.870  58.500  38.200  1.00  0.00           C
ATOM   2177  O   THR A 723      43.430  58.370  39.270  1.00  0.00           O
ATOM   2178  N   GLU A 724      43.080  57.630  37.220  1.00  0.00           N
ATOM   2179  HN  GLU A 724      42.670  57.690  36.310  1.00  0.00           H
ATOM   2180  CA  GLU A 724      44.000  56.430  37.350  1.00  0.00           C
ATOM   2181  HA  GLU A 724      43.650  55.960  38.250  1.00  0.00           H
ATOM   2182  CB  GLU A 724      43.830  55.530  36.130  1.00  0.00           C
ATOM   2183  HB1 GLU A 724      44.160  56.150  35.270  1.00  0.00           H
ATOM   2184  HB2 GLU A 724      42.760  55.270  35.970  1.00  0.00           H
ATOM   2185  CG  GLU A 724      44.730  54.310  36.310  1.00  0.00           C
ATOM   2186  HG1 GLU A 724      44.390  53.730  37.180  1.00  0.00           H
ATOM   2187  HG2 GLU A 724      45.750  54.650  36.570  1.00  0.00           H
ATOM   2188  CD  GLU A 724      44.880  53.480  35.030  1.00  0.00           C
ATOM   2189  OE1 GLU A 724      46.040  53.300  34.530  1.00  0.00           O
ATOM   2190  OE2 GLU A 724      43.810  53.060  34.460  1.00  0.00           O
ATOM   2191  C   GLU A 724      45.430  56.890  37.640  1.00  0.00           C
ATOM   2192  O   GLU A 724      46.170  56.340  38.460  1.00  0.00           O
ATOM   2193  N   GLU A 725      45.930  57.930  36.940  1.00  0.00           N
ATOM   2194  HN  GLU A 725      45.450  58.240  36.120  1.00  0.00           H
ATOM   2195  CA  GLU A 725      47.250  58.540  37.180  1.00  0.00           C
ATOM   2196  HA  GLU A 725      48.020  57.780  37.080  1.00  0.00           H
ATOM   2197  CB  GLU A 725      47.600  59.700  36.170  1.00  0.00           C
ATOM   2198  HB1 GLU A 725      46.770  60.430  36.160  1.00  0.00           H
ATOM   2199  HB2 GLU A 725      47.580  59.170  35.200  1.00  0.00           H
ATOM   2200  CG  GLU A 725      49.070  60.330  36.300  1.00  0.00           C
ATOM   2201  HG1 GLU A 725      49.710  59.450  36.410  1.00  0.00           H
ATOM   2202  HG2 GLU A 725      49.220  61.020  37.160  1.00  0.00           H
ATOM   2203  CD  GLU A 725      49.520  61.150  35.040  1.00  0.00           C
ATOM   2204  OE1 GLU A 725      50.610  60.830  34.450  1.00  0.00           O
ATOM   2205  OE2 GLU A 725      48.870  62.140  34.650  1.00  0.00           O
ATOM   2206  C   GLU A 725      47.370  59.210  38.540  1.00  0.00           C
ATOM   2207  O   GLU A 725      48.310  59.090  39.330  1.00  0.00           O
ATOM   2208  N   ALA A 726      46.270  59.880  38.980  1.00  0.00           N
ATOM   2209  HN  ALA A 726      45.540  60.020  38.310  1.00  0.00           H
ATOM   2210  CA  ALA A 726      46.190  60.700  40.220  1.00  0.00           C
ATOM   2211  HA  ALA A 726      47.130  61.210  40.350  1.00  0.00           H
ATOM   2212  CB  ALA A 726      44.930  61.670  40.140  1.00  0.00           C
ATOM   2213  HB1 ALA A 726      44.940  62.210  41.110  1.00  0.00           H
ATOM   2214  HB2 ALA A 726      43.950  61.170  40.030  1.00  0.00           H
ATOM   2215  HB3 ALA A 726      45.000  62.410  39.300  1.00  0.00           H
ATOM   2216  C   ALA A 726      46.070  59.870  41.450  1.00  0.00           C
ATOM   2217  O   ALA A 726      46.680  60.190  42.460  1.00  0.00           O
ATOM   2218  N   PHE A 727      45.250  58.760  41.370  1.00  0.00           N
ATOM   2219  HN  PHE A 727      44.760  58.560  40.520  1.00  0.00           H
ATOM   2220  CA  PHE A 727      45.210  57.670  42.320  1.00  0.00           C
ATOM   2221  HA  PHE A 727      45.020  58.110  43.290  1.00  0.00           H
ATOM   2222  CB  PHE A 727      43.970  56.750  41.880  1.00  0.00           C
ATOM   2223  HB1 PHE A 727      44.130  56.270  40.900  1.00  0.00           H
ATOM   2224  HB2 PHE A 727      43.150  57.480  41.720  1.00  0.00           H
ATOM   2225  CG  PHE A 727      43.700  55.710  42.870  1.00  0.00           C
ATOM   2226  CD1 PHE A 727      43.010  56.120  43.990  1.00  0.00           C
ATOM   2227  HD1 PHE A 727      42.560  57.090  44.130  1.00  0.00           H
ATOM   2228  CE1 PHE A 727      42.720  55.130  45.000  1.00  0.00           C
ATOM   2229  HE1 PHE A 727      42.370  55.450  45.970  1.00  0.00           H
ATOM   2230  CZ  PHE A 727      43.360  53.880  44.920  1.00  0.00           C
ATOM   2231  HZ  PHE A 727      43.180  53.140  45.690  1.00  0.00           H
ATOM   2232  CD2 PHE A 727      44.180  54.400  42.760  1.00  0.00           C
ATOM   2233  HD2 PHE A 727      44.720  54.190  41.850  1.00  0.00           H
ATOM   2234  CE2 PHE A 727      44.110  53.520  43.820  1.00  0.00           C
ATOM   2235  HE2 PHE A 727      44.650  52.590  43.760  1.00  0.00           H
ATOM   2236  C   PHE A 727      46.480  56.870  42.370  1.00  0.00           C
ATOM   2237  O   PHE A 727      46.890  56.450  43.430  1.00  0.00           O
ATOM   2238  N   ALA A 728      47.160  56.640  41.260  1.00  0.00           N
ATOM   2239  HN  ALA A 728      46.820  56.930  40.360  1.00  0.00           H
ATOM   2240  CA  ALA A 728      48.480  55.910  41.330  1.00  0.00           C
ATOM   2241  HA  ALA A 728      48.330  54.980  41.840  1.00  0.00           H
ATOM   2242  CB  ALA A 728      49.020  55.660  39.850  1.00  0.00           C
ATOM   2243  HB1 ALA A 728      49.440  56.540  39.330  1.00  0.00           H
ATOM   2244  HB2 ALA A 728      48.280  55.150  39.190  1.00  0.00           H
ATOM   2245  HB3 ALA A 728      49.860  54.940  39.990  1.00  0.00           H
ATOM   2246  C   ALA A 728      49.600  56.620  42.050  1.00  0.00           C
ATOM   2247  O   ALA A 728      50.370  56.090  42.840  1.00  0.00           O
ATOM   2248  N   ALA A 729      49.740  57.910  41.790  1.00  0.00           N
ATOM   2249  HN  ALA A 729      49.310  58.280  40.970  1.00  0.00           H
ATOM   2250  CA  ALA A 729      50.590  58.860  42.500  1.00  0.00           C
ATOM   2251  HA  ALA A 729      51.620  58.520  42.460  1.00  0.00           H
ATOM   2252  CB  ALA A 729      50.370  60.260  41.860  1.00  0.00           C
ATOM   2253  HB1 ALA A 729      50.360  60.190  40.760  1.00  0.00           H
ATOM   2254  HB2 ALA A 729      51.200  60.960  42.150  1.00  0.00           H
ATOM   2255  HB3 ALA A 729      49.410  60.720  42.190  1.00  0.00           H
ATOM   2256  C   ALA A 729      50.240  58.980  43.970  1.00  0.00           C
ATOM   2257  O   ALA A 729      51.100  59.090  44.820  1.00  0.00           O
ATOM   2258  N   LEU A 730      48.960  58.960  44.330  1.00  0.00           N
ATOM   2259  HN  LEU A 730      48.320  58.880  43.560  1.00  0.00           H
ATOM   2260  CA  LEU A 730      48.350  58.910  45.630  1.00  0.00           C
ATOM   2261  HA  LEU A 730      48.660  59.790  46.150  1.00  0.00           H
ATOM   2262  CB  LEU A 730      46.770  59.160  45.620  1.00  0.00           C
ATOM   2263  HB1 LEU A 730      46.330  58.390  44.950  1.00  0.00           H
ATOM   2264  HB2 LEU A 730      46.620  60.110  45.050  1.00  0.00           H
ATOM   2265  CG  LEU A 730      45.900  59.040  47.000  1.00  0.00           C
ATOM   2266  HG  LEU A 730      46.110  58.040  47.440  1.00  0.00           H
ATOM   2267  CD1 LEU A 730      46.390  60.060  48.050  1.00  0.00           C
ATOM   2268 HD11 LEU A 730      47.490  59.970  48.100  1.00  0.00           H
ATOM   2269 HD12 LEU A 730      46.000  59.970  49.090  1.00  0.00           H
ATOM   2270 HD13 LEU A 730      46.140  61.110  47.750  1.00  0.00           H
ATOM   2271  CD2 LEU A 730      44.390  59.160  46.600  1.00  0.00           C
ATOM   2272 HD21 LEU A 730      43.720  58.920  47.450  1.00  0.00           H
ATOM   2273 HD22 LEU A 730      44.110  58.440  45.800  1.00  0.00           H
ATOM   2274 HD23 LEU A 730      43.990  60.140  46.260  1.00  0.00           H
ATOM   2275  C   LEU A 730      48.820  57.660  46.380  1.00  0.00           C
ATOM   2276  O   LEU A 730      49.400  57.820  47.460  1.00  0.00           O
ATOM   2277  N   ILE A 731      48.690  56.410  45.820  1.00  0.00           N
ATOM   2278  HN  ILE A 731      48.330  56.240  44.900  1.00  0.00           H
ATOM   2279  CA  ILE A 731      49.080  55.320  46.640  1.00  0.00           C
ATOM   2280  HA  ILE A 731      48.590  55.560  47.570  1.00  0.00           H
ATOM   2281  CB  ILE A 731      48.320  54.100  46.170  1.00  0.00           C
ATOM   2282  HB  ILE A 731      48.510  53.400  47.010  1.00  0.00           H
ATOM   2283  CG2 ILE A 731      46.790  54.400  46.140  1.00  0.00           C
ATOM   2284 HG21 ILE A 731      46.700  55.070  45.260  1.00  0.00           H
ATOM   2285 HG22 ILE A 731      46.400  54.960  47.020  1.00  0.00           H
ATOM   2286 HG23 ILE A 731      46.280  53.410  46.070  1.00  0.00           H
ATOM   2287  CG1 ILE A 731      48.770  53.350  44.890  1.00  0.00           C
ATOM   2288 HG11 ILE A 731      49.580  53.940  44.410  1.00  0.00           H
ATOM   2289 HG12 ILE A 731      47.850  53.190  44.280  1.00  0.00           H
ATOM   2290  CD  ILE A 731      49.520  52.100  45.390  1.00  0.00           C
ATOM   2291  HD1 ILE A 731      48.910  51.430  46.050  1.00  0.00           H
ATOM   2292  HD2 ILE A 731      50.420  52.430  45.960  1.00  0.00           H
ATOM   2293  HD3 ILE A 731      49.930  51.360  44.680  1.00  0.00           H
ATOM   2294  C   ILE A 731      50.530  55.110  47.010  1.00  0.00           C
ATOM   2295  O   ILE A 731      50.920  54.750  48.160  1.00  0.00           O
ATOM   2296  N   CYS A 732      51.410  55.430  45.950  1.00  0.00           N
ATOM   2297  HN  CYS A 732      51.180  55.560  45.000  1.00  0.00           H
ATOM   2298  CA  CYS A 732      52.800  55.240  46.210  1.00  0.00           C
ATOM   2299  HA  CYS A 732      52.960  54.330  46.760  1.00  0.00           H
ATOM   2300  CB  CYS A 732      53.620  55.410  44.930  1.00  0.00           C
ATOM   2301  HB1 CYS A 732      53.150  54.830  44.100  1.00  0.00           H
ATOM   2302  HB2 CYS A 732      54.640  54.990  45.100  1.00  0.00           H
ATOM   2303  SG  CYS A 732      53.810  57.090  44.300  1.00  0.00           S
ATOM   2304  HG1 CYS A 732      52.510  57.290  44.230  1.00  0.00           H
ATOM   2305  C   CYS A 732      53.230  56.230  47.370  1.00  0.00           C
ATOM   2306  O   CYS A 732      54.140  55.990  48.100  1.00  0.00           O
ATOM   2307  N   ILE A 733      52.630  57.450  47.420  1.00  0.00           N
ATOM   2308  HN  ILE A 733      51.800  57.570  46.870  1.00  0.00           H
ATOM   2309  CA  ILE A 733      53.010  58.490  48.370  1.00  0.00           C
ATOM   2310  HA  ILE A 733      54.070  58.420  48.570  1.00  0.00           H
ATOM   2311  CB  ILE A 733      52.810  59.890  47.880  1.00  0.00           C
ATOM   2312  HB  ILE A 733      51.760  59.890  47.540  1.00  0.00           H
ATOM   2313  CG2 ILE A 733      53.000  61.020  48.940  1.00  0.00           C
ATOM   2314 HG21 ILE A 733      52.900  62.030  48.500  1.00  0.00           H
ATOM   2315 HG22 ILE A 733      53.970  60.940  49.480  1.00  0.00           H
ATOM   2316 HG23 ILE A 733      52.310  60.850  49.800  1.00  0.00           H
ATOM   2317  CG1 ILE A 733      53.570  60.300  46.610  1.00  0.00           C
ATOM   2318 HG11 ILE A 733      53.300  61.350  46.360  1.00  0.00           H
ATOM   2319 HG12 ILE A 733      53.250  59.620  45.790  1.00  0.00           H
ATOM   2320  CD  ILE A 733      55.180  60.250  46.690  1.00  0.00           C
ATOM   2321  HD1 ILE A 733      55.570  60.910  45.880  1.00  0.00           H
ATOM   2322  HD2 ILE A 733      55.690  59.270  46.710  1.00  0.00           H
ATOM   2323  HD3 ILE A 733      55.580  60.600  47.660  1.00  0.00           H
ATOM   2324  C   ILE A 733      52.380  58.160  49.700  1.00  0.00           C
ATOM   2325  O   ILE A 733      53.000  58.440  50.690  1.00  0.00           O
ATOM   2326  N   ILE A 734      51.190  57.510  49.760  1.00  0.00           N
ATOM   2327  HN  ILE A 734      50.650  57.400  48.930  1.00  0.00           H
ATOM   2328  CA  ILE A 734      50.800  56.910  51.050  1.00  0.00           C
ATOM   2329  HA  ILE A 734      50.770  57.720  51.760  1.00  0.00           H
ATOM   2330  CB  ILE A 734      49.380  56.280  50.850  1.00  0.00           C
ATOM   2331  HB  ILE A 734      49.440  55.730  49.890  1.00  0.00           H
ATOM   2332  CG2 ILE A 734      49.080  55.340  52.080  1.00  0.00           C
ATOM   2333 HG21 ILE A 734      47.990  55.230  52.130  1.00  0.00           H
ATOM   2334 HG22 ILE A 734      49.440  55.650  53.090  1.00  0.00           H
ATOM   2335 HG23 ILE A 734      49.520  54.340  51.910  1.00  0.00           H
ATOM   2336  CG1 ILE A 734      48.410  57.330  50.680  1.00  0.00           C
ATOM   2337 HG11 ILE A 734      48.820  58.110  49.990  1.00  0.00           H
ATOM   2338 HG12 ILE A 734      48.110  57.780  51.640  1.00  0.00           H
ATOM   2339  CD  ILE A 734      47.140  57.000  49.860  1.00  0.00           C
ATOM   2340  HD1 ILE A 734      47.520  56.820  48.820  1.00  0.00           H
ATOM   2341  HD2 ILE A 734      46.430  57.850  49.820  1.00  0.00           H
ATOM   2342  HD3 ILE A 734      46.590  56.110  50.230  1.00  0.00           H
ATOM   2343  C   ILE A 734      51.810  55.830  51.560  1.00  0.00           C
ATOM   2344  O   ILE A 734      52.070  55.780  52.790  1.00  0.00           O
ATOM   2345  N   PHE A 735      52.440  54.990  50.720  1.00  0.00           N
ATOM   2346  HN  PHE A 735      52.090  55.060  49.780  1.00  0.00           H
ATOM   2347  CA  PHE A 735      53.350  53.940  50.990  1.00  0.00           C
ATOM   2348  HA  PHE A 735      52.980  53.330  51.790  1.00  0.00           H
ATOM   2349  CB  PHE A 735      53.640  52.880  49.940  1.00  0.00           C
ATOM   2350  HB1 PHE A 735      54.430  52.170  50.260  1.00  0.00           H
ATOM   2351  HB2 PHE A 735      54.060  53.440  49.080  1.00  0.00           H
ATOM   2352  CG  PHE A 735      52.460  52.090  49.450  1.00  0.00           C
ATOM   2353  CD1 PHE A 735      52.610  51.480  48.190  1.00  0.00           C
ATOM   2354  HD1 PHE A 735      53.480  51.710  47.600  1.00  0.00           H
ATOM   2355  CE1 PHE A 735      51.650  50.630  47.620  1.00  0.00           C
ATOM   2356  HE1 PHE A 735      51.760  50.180  46.650  1.00  0.00           H
ATOM   2357  CZ  PHE A 735      50.520  50.360  48.320  1.00  0.00           C
ATOM   2358  HZ  PHE A 735      49.690  49.780  47.940  1.00  0.00           H
ATOM   2359  CD2 PHE A 735      51.270  51.830  50.130  1.00  0.00           C
ATOM   2360  HD2 PHE A 735      51.120  52.220  51.130  1.00  0.00           H
ATOM   2361  CE2 PHE A 735      50.360  50.900  49.630  1.00  0.00           C
ATOM   2362  HE2 PHE A 735      49.410  50.790  50.140  1.00  0.00           H
ATOM   2363  C   PHE A 735      54.610  54.470  51.550  1.00  0.00           C
ATOM   2364  O   PHE A 735      55.090  54.110  52.600  1.00  0.00           O
ATOM   2365  N   ILE A 736      55.190  55.460  50.870  1.00  0.00           N
ATOM   2366  HN  ILE A 736      54.770  55.740  50.000  1.00  0.00           H
ATOM   2367  CA  ILE A 736      56.380  56.210  51.250  1.00  0.00           C
ATOM   2368  HA  ILE A 736      57.090  55.470  51.590  1.00  0.00           H
ATOM   2369  CB  ILE A 736      56.950  57.000  50.040  1.00  0.00           C
ATOM   2370  HB  ILE A 736      56.290  57.790  49.630  1.00  0.00           H
ATOM   2371  CG2 ILE A 736      58.320  57.710  50.420  1.00  0.00           C
ATOM   2372 HG21 ILE A 736      58.760  58.140  49.500  1.00  0.00           H
ATOM   2373 HG22 ILE A 736      58.960  57.020  51.000  1.00  0.00           H
ATOM   2374 HG23 ILE A 736      57.990  58.610  50.990  1.00  0.00           H
ATOM   2375  CG1 ILE A 736      57.330  56.020  48.910  1.00  0.00           C
ATOM   2376 HG11 ILE A 736      56.620  55.170  48.800  1.00  0.00           H
ATOM   2377 HG12 ILE A 736      58.320  55.550  49.110  1.00  0.00           H
ATOM   2378  CD  ILE A 736      57.340  56.620  47.470  1.00  0.00           C
ATOM   2379  HD1 ILE A 736      58.110  56.160  46.830  1.00  0.00           H
ATOM   2380  HD2 ILE A 736      57.680  57.680  47.550  1.00  0.00           H
ATOM   2381  HD3 ILE A 736      56.360  56.480  46.980  1.00  0.00           H
ATOM   2382  C   ILE A 736      56.170  57.100  52.470  1.00  0.00           C
ATOM   2383  O   ILE A 736      56.960  57.130  53.420  1.00  0.00           O
ATOM   2384  N   TYR A 737      55.120  57.940  52.550  1.00  0.00           N
ATOM   2385  HN  TYR A 737      54.430  57.820  51.840  1.00  0.00           H
ATOM   2386  CA  TYR A 737      54.890  58.760  53.710  1.00  0.00           C
ATOM   2387  HA  TYR A 737      55.740  59.430  53.720  1.00  0.00           H
ATOM   2388  CB  TYR A 737      53.710  59.620  53.520  1.00  0.00           C
ATOM   2389  HB1 TYR A 737      52.830  58.970  53.370  1.00  0.00           H
ATOM   2390  HB2 TYR A 737      53.770  60.110  52.520  1.00  0.00           H
ATOM   2391  CG  TYR A 737      53.500  60.600  54.670  1.00  0.00           C
ATOM   2392  CD1 TYR A 737      54.170  61.860  54.600  1.00  0.00           C
ATOM   2393  HD1 TYR A 737      54.830  62.110  53.770  1.00  0.00           H
ATOM   2394  CE1 TYR A 737      54.100  62.760  55.650  1.00  0.00           C
ATOM   2395  HE1 TYR A 737      54.580  63.740  55.650  1.00  0.00           H
ATOM   2396  CZ  TYR A 737      53.290  62.440  56.780  1.00  0.00           C
ATOM   2397  OH  TYR A 737      52.910  63.470  57.710  1.00  0.00           O
ATOM   2398  HH  TYR A 737      52.780  63.060  58.570  1.00  0.00           H
ATOM   2399  CD2 TYR A 737      52.770  60.290  55.820  1.00  0.00           C
ATOM   2400  HD2 TYR A 737      52.410  59.280  56.000  1.00  0.00           H
ATOM   2401  CE2 TYR A 737      52.640  61.200  56.830  1.00  0.00           C
ATOM   2402  HE2 TYR A 737      52.090  61.070  57.750  1.00  0.00           H
ATOM   2403  C   TYR A 737      54.690  58.030  55.010  1.00  0.00           C
ATOM   2404  O   TYR A 737      55.370  58.310  55.980  1.00  0.00           O
ATOM   2405  N   GLU A 738      53.900  56.880  54.950  1.00  0.00           N
ATOM   2406  HN  GLU A 738      53.460  56.700  54.070  1.00  0.00           H
ATOM   2407  CA  GLU A 738      53.770  55.930  56.050  1.00  0.00           C
ATOM   2408  HA  GLU A 738      53.310  56.430  56.890  1.00  0.00           H
ATOM   2409  CB  GLU A 738      52.730  54.780  55.750  1.00  0.00           C
ATOM   2410  HB1 GLU A 738      52.780  53.960  56.490  1.00  0.00           H
ATOM   2411  HB2 GLU A 738      52.950  54.460  54.700  1.00  0.00           H
ATOM   2412  CG  GLU A 738      51.230  55.200  55.770  1.00  0.00           C
ATOM   2413  HG1 GLU A 738      50.530  54.420  55.390  1.00  0.00           H
ATOM   2414  HG2 GLU A 738      51.010  56.050  55.100  1.00  0.00           H
ATOM   2415  CD  GLU A 738      50.750  55.690  57.090  1.00  0.00           C
ATOM   2416  OE1 GLU A 738      51.090  54.970  58.080  1.00  0.00           O
ATOM   2417  OE2 GLU A 738      50.050  56.820  57.130  1.00  0.00           O
ATOM   2418  C   GLU A 738      55.050  55.220  56.510  1.00  0.00           C
ATOM   2419  O   GLU A 738      55.280  55.070  57.700  1.00  0.00           O
ATOM   2420  N   ALA A 739      55.860  54.810  55.560  1.00  0.00           N
ATOM   2421  HN  ALA A 739      55.620  54.950  54.600  1.00  0.00           H
ATOM   2422  CA  ALA A 739      57.180  54.270  55.880  1.00  0.00           C
ATOM   2423  HA  ALA A 739      57.150  53.550  56.680  1.00  0.00           H
ATOM   2424  CB  ALA A 739      57.810  53.630  54.580  1.00  0.00           C
ATOM   2425  HB1 ALA A 739      57.180  52.780  54.250  1.00  0.00           H
ATOM   2426  HB2 ALA A 739      58.780  53.140  54.870  1.00  0.00           H
ATOM   2427  HB3 ALA A 739      57.950  54.330  53.730  1.00  0.00           H
ATOM   2428  C   ALA A 739      58.140  55.430  56.460  1.00  0.00           C
ATOM   2429  O   ALA A 739      58.800  55.230  57.450  1.00  0.00           O
ATOM   2430  N   LEU A 740      58.070  56.640  55.960  1.00  0.00           N
ATOM   2431  HN  LEU A 740      57.560  56.940  55.150  1.00  0.00           H
ATOM   2432  CA  LEU A 740      58.790  57.760  56.540  1.00  0.00           C
ATOM   2433  HA  LEU A 740      59.820  57.450  56.680  1.00  0.00           H
ATOM   2434  CB  LEU A 740      58.810  58.970  55.530  1.00  0.00           C
ATOM   2435  HB1 LEU A 740      59.210  59.960  55.840  1.00  0.00           H
ATOM   2436  HB2 LEU A 740      57.790  59.310  55.260  1.00  0.00           H
ATOM   2437  CG  LEU A 740      59.600  58.890  54.160  1.00  0.00           C
ATOM   2438  HG  LEU A 740      59.180  58.070  53.540  1.00  0.00           H
ATOM   2439  CD1 LEU A 740      59.440  60.240  53.310  1.00  0.00           C
ATOM   2440 HD11 LEU A 740      58.410  60.530  53.020  1.00  0.00           H
ATOM   2441 HD12 LEU A 740      60.010  60.090  52.360  1.00  0.00           H
ATOM   2442 HD13 LEU A 740      59.930  61.050  53.890  1.00  0.00           H
ATOM   2443  CD2 LEU A 740      61.090  58.530  54.300  1.00  0.00           C
ATOM   2444 HD21 LEU A 740      61.600  58.610  53.320  1.00  0.00           H
ATOM   2445 HD22 LEU A 740      61.160  57.480  54.650  1.00  0.00           H
ATOM   2446 HD23 LEU A 740      61.520  59.260  55.020  1.00  0.00           H
ATOM   2447  C   LEU A 740      58.260  58.240  57.920  1.00  0.00           C
ATOM   2448  O   LEU A 740      59.060  58.470  58.850  1.00  0.00           O
ATOM   2449  N   GLU A 741      56.950  58.240  58.280  1.00  0.00           N
ATOM   2450  HN  GLU A 741      56.270  58.150  57.540  1.00  0.00           H
ATOM   2451  CA  GLU A 741      56.410  58.640  59.550  1.00  0.00           C
ATOM   2452  HA  GLU A 741      56.900  59.570  59.770  1.00  0.00           H
ATOM   2453  CB  GLU A 741      54.900  58.920  59.470  1.00  0.00           C
ATOM   2454  HB1 GLU A 741      54.520  58.020  58.940  1.00  0.00           H
ATOM   2455  HB2 GLU A 741      54.660  59.840  58.890  1.00  0.00           H
ATOM   2456  CG  GLU A 741      54.170  59.090  60.790  1.00  0.00           C
ATOM   2457  HG1 GLU A 741      54.550  60.060  61.170  1.00  0.00           H
ATOM   2458  HG2 GLU A 741      54.350  58.260  61.510  1.00  0.00           H
ATOM   2459  CD  GLU A 741      52.610  59.150  60.650  1.00  0.00           C
ATOM   2460  OE1 GLU A 741      51.950  59.520  61.650  1.00  0.00           O
ATOM   2461  OE2 GLU A 741      52.030  58.930  59.600  1.00  0.00           O
ATOM   2462  C   GLU A 741      56.770  57.580  60.620  1.00  0.00           C
ATOM   2463  O   GLU A 741      57.170  57.930  61.740  1.00  0.00           O
ATOM   2464  N   LYS A 742      56.850  56.280  60.250  1.00  0.00           N
ATOM   2465  HN  LYS A 742      56.500  55.910  59.390  1.00  0.00           H
ATOM   2466  CA  LYS A 742      57.340  55.140  61.080  1.00  0.00           C
ATOM   2467  HA  LYS A 742      56.820  55.080  62.020  1.00  0.00           H
ATOM   2468  CB  LYS A 742      56.740  53.840  60.400  1.00  0.00           C
ATOM   2469  HB1 LYS A 742      57.080  53.690  59.340  1.00  0.00           H
ATOM   2470  HB2 LYS A 742      55.670  54.080  60.460  1.00  0.00           H
ATOM   2471  CG  LYS A 742      57.060  52.620  61.190  1.00  0.00           C
ATOM   2472  HG1 LYS A 742      58.130  52.320  61.230  1.00  0.00           H
ATOM   2473  HG2 LYS A 742      56.610  51.730  60.710  1.00  0.00           H
ATOM   2474  CD  LYS A 742      56.430  52.580  62.630  1.00  0.00           C
ATOM   2475  HD1 LYS A 742      56.890  53.310  63.330  1.00  0.00           H
ATOM   2476  HD2 LYS A 742      56.740  51.630  63.110  1.00  0.00           H
ATOM   2477  CE  LYS A 742      54.900  52.650  62.800  1.00  0.00           C
ATOM   2478  HE1 LYS A 742      54.490  51.740  62.310  1.00  0.00           H
ATOM   2479  HE2 LYS A 742      54.540  53.540  62.250  1.00  0.00           H
ATOM   2480  NZ  LYS A 742      54.480  52.740  64.180  1.00  0.00           N
ATOM   2481  HZ1 LYS A 742      53.480  52.890  64.410  1.00  0.00           H
ATOM   2482  HZ2 LYS A 742      54.970  53.530  64.630  1.00  0.00           H
ATOM   2483  HZ3 LYS A 742      54.650  51.840  64.680  1.00  0.00           H
ATOM   2484  C   LYS A 742      58.870  55.020  61.290  1.00  0.00           C
ATOM   2485  O   LYS A 742      59.320  54.630  62.350  1.00  0.00           O
ATOM   2486  N   LEU A 743      59.710  55.460  60.270  1.00  0.00           N
ATOM   2487  HN  LEU A 743      59.300  55.700  59.390  1.00  0.00           H
ATOM   2488  CA  LEU A 743      61.130  55.730  60.460  1.00  0.00           C
ATOM   2489  HA  LEU A 743      61.600  54.800  60.750  1.00  0.00           H
ATOM   2490  CB  LEU A 743      61.700  56.210  59.120  1.00  0.00           C
ATOM   2491  HB1 LEU A 743      61.140  57.090  58.720  1.00  0.00           H
ATOM   2492  HB2 LEU A 743      61.540  55.400  58.380  1.00  0.00           H
ATOM   2493  CG  LEU A 743      63.220  56.520  59.050  1.00  0.00           C
ATOM   2494  HG  LEU A 743      63.310  57.490  59.600  1.00  0.00           H
ATOM   2495  CD1 LEU A 743      64.060  55.520  59.840  1.00  0.00           C
ATOM   2496 HD11 LEU A 743      65.140  55.820  59.900  1.00  0.00           H
ATOM   2497 HD12 LEU A 743      64.080  54.530  59.330  1.00  0.00           H
ATOM   2498 HD13 LEU A 743      63.670  55.420  60.880  1.00  0.00           H
ATOM   2499  CD2 LEU A 743      63.720  56.820  57.680  1.00  0.00           C
ATOM   2500 HD21 LEU A 743      63.680  55.880  57.100  1.00  0.00           H
ATOM   2501 HD22 LEU A 743      64.780  57.130  57.790  1.00  0.00           H
ATOM   2502 HD23 LEU A 743      63.150  57.680  57.260  1.00  0.00           H
ATOM   2503  C   LEU A 743      61.320  56.870  61.520  1.00  0.00           C
ATOM   2504  O   LEU A 743      62.180  56.650  62.420  1.00  0.00           O
ATOM   2505  N   PHE A 744      60.420  57.920  61.490  1.00  0.00           N
ATOM   2506  HN  PHE A 744      59.740  58.040  60.790  1.00  0.00           H
ATOM   2507  CA  PHE A 744      60.500  58.990  62.420  1.00  0.00           C
ATOM   2508  HA  PHE A 744      61.540  59.260  62.390  1.00  0.00           H
ATOM   2509  CB  PHE A 744      59.600  60.100  61.920  1.00  0.00           C
ATOM   2510  HB1 PHE A 744      58.520  59.880  61.850  1.00  0.00           H
ATOM   2511  HB2 PHE A 744      59.920  60.190  60.850  1.00  0.00           H
ATOM   2512  CG  PHE A 744      60.020  61.440  62.450  1.00  0.00           C
ATOM   2513  CD1 PHE A 744      61.200  62.120  62.000  1.00  0.00           C
ATOM   2514  HD1 PHE A 744      61.860  61.540  61.370  1.00  0.00           H
ATOM   2515  CE1 PHE A 744      61.520  63.440  62.340  1.00  0.00           C
ATOM   2516  HE1 PHE A 744      62.450  63.880  61.990  1.00  0.00           H
ATOM   2517  CZ  PHE A 744      60.510  64.140  63.020  1.00  0.00           C
ATOM   2518  HZ  PHE A 744      60.620  65.200  63.180  1.00  0.00           H
ATOM   2519  CD2 PHE A 744      59.140  62.170  63.300  1.00  0.00           C
ATOM   2520  HD2 PHE A 744      58.150  61.740  63.410  1.00  0.00           H
ATOM   2521  CE2 PHE A 744      59.350  63.540  63.500  1.00  0.00           C
ATOM   2522  HE2 PHE A 744      58.550  64.060  64.010  1.00  0.00           H
ATOM   2523  C   PHE A 744      60.120  58.560  63.840  1.00  0.00           C
ATOM   2524  O   PHE A 744      60.770  58.960  64.780  1.00  0.00           O
ATOM   2525  N   ASP A 745      59.090  57.650  63.930  1.00  0.00           N
ATOM   2526  HN  ASP A 745      58.630  57.520  63.050  1.00  0.00           H
ATOM   2527  CA  ASP A 745      58.610  56.940  65.110  1.00  0.00           C
ATOM   2528  HA  ASP A 745      58.400  57.630  65.900  1.00  0.00           H
ATOM   2529  CB  ASP A 745      57.410  55.880  64.760  1.00  0.00           C
ATOM   2530  HB1 ASP A 745      57.860  54.940  64.370  1.00  0.00           H
ATOM   2531  HB2 ASP A 745      56.790  56.360  63.980  1.00  0.00           H
ATOM   2532  CG  ASP A 745      56.550  55.550  65.950  1.00  0.00           C
ATOM   2533  OD1 ASP A 745      55.570  54.750  65.770  1.00  0.00           O
ATOM   2534  OD2 ASP A 745      56.730  56.040  67.080  1.00  0.00           O
ATOM   2535  C   ASP A 745      59.770  56.140  65.740  1.00  0.00           C
ATOM   2536  O   ASP A 745      60.090  56.220  66.930  1.00  0.00           O
ATOM   2537  N   LEU A 746      60.480  55.390  64.920  1.00  0.00           N
ATOM   2538  HN  LEU A 746      60.210  55.440  63.960  1.00  0.00           H
ATOM   2539  CA  LEU A 746      61.520  54.500  65.340  1.00  0.00           C
ATOM   2540  HA  LEU A 746      61.190  53.800  66.100  1.00  0.00           H
ATOM   2541  CB  LEU A 746      61.990  53.570  64.190  1.00  0.00           C
ATOM   2542  HB1 LEU A 746      63.040  53.300  64.460  1.00  0.00           H
ATOM   2543  HB2 LEU A 746      62.030  54.130  63.240  1.00  0.00           H
ATOM   2544  CG  LEU A 746      61.090  52.340  63.890  1.00  0.00           C
ATOM   2545  HG  LEU A 746      60.040  52.700  63.820  1.00  0.00           H
ATOM   2546  CD1 LEU A 746      61.500  51.660  62.580  1.00  0.00           C
ATOM   2547 HD11 LEU A 746      62.540  51.270  62.570  1.00  0.00           H
ATOM   2548 HD12 LEU A 746      61.290  52.450  61.830  1.00  0.00           H
ATOM   2549 HD13 LEU A 746      60.760  50.840  62.460  1.00  0.00           H
ATOM   2550  CD2 LEU A 746      61.050  51.320  65.070  1.00  0.00           C
ATOM   2551 HD21 LEU A 746      60.450  50.420  64.790  1.00  0.00           H
ATOM   2552 HD22 LEU A 746      60.620  51.890  65.920  1.00  0.00           H
ATOM   2553 HD23 LEU A 746      62.100  51.080  65.310  1.00  0.00           H
ATOM   2554  C   LEU A 746      62.750  55.260  65.960  1.00  0.00           C
ATOM   2555  O   LEU A 746      63.200  55.040  67.050  1.00  0.00           O
ATOM   2556  N   GLY A 747      63.200  56.410  65.340  1.00  0.00           N
ATOM   2557  HN  GLY A 747      62.660  56.640  64.530  1.00  0.00           H
ATOM   2558  CA  GLY A 747      64.180  57.430  65.940  1.00  0.00           C
ATOM   2559  HA1 GLY A 747      64.540  58.070  65.150  1.00  0.00           H
ATOM   2560  HA2 GLY A 747      64.920  56.840  66.450  1.00  0.00           H
ATOM   2561  C   GLY A 747      63.710  58.340  66.950  1.00  0.00           C
ATOM   2562  O   GLY A 747      64.610  58.870  67.610  1.00  0.00           O
ATOM   2563  N   GLU A 748      62.430  58.620  67.220  1.00  0.00           N
ATOM   2564  HN  GLU A 748      61.830  58.250  66.520  1.00  0.00           H
ATOM   2565  CA  GLU A 748      61.880  59.340  68.380  1.00  0.00           C
ATOM   2566  HA  GLU A 748      62.470  60.240  68.440  1.00  0.00           H
ATOM   2567  CB  GLU A 748      60.400  59.730  68.110  1.00  0.00           C
ATOM   2568  HB1 GLU A 748      59.860  58.850  67.700  1.00  0.00           H
ATOM   2569  HB2 GLU A 748      60.480  60.390  67.210  1.00  0.00           H
ATOM   2570  CG  GLU A 748      59.750  60.260  69.430  1.00  0.00           C
ATOM   2571  HG1 GLU A 748      60.390  60.970  70.000  1.00  0.00           H
ATOM   2572  HG2 GLU A 748      59.460  59.510  70.200  1.00  0.00           H
ATOM   2573  CD  GLU A 748      58.450  60.960  69.010  1.00  0.00           C
ATOM   2574  OE1 GLU A 748      58.320  62.180  68.780  1.00  0.00           O
ATOM   2575  OE2 GLU A 748      57.380  60.240  69.030  1.00  0.00           O
ATOM   2576  C   GLU A 748      62.000  58.520  69.680  1.00  0.00           C
ATOM   2577  O   GLU A 748      62.160  59.020  70.810  1.00  0.00           O
ATOM   2578  N   THR A 749      61.990  57.190  69.470  1.00  0.00           N
ATOM   2579  HN  THR A 749      61.820  56.940  68.520  1.00  0.00           H
ATOM   2580  CA  THR A 749      62.010  56.030  70.360  1.00  0.00           C
ATOM   2581  HA  THR A 749      61.470  56.450  71.190  1.00  0.00           H
ATOM   2582  CB  THR A 749      61.160  54.890  69.880  1.00  0.00           C
ATOM   2583  HB  THR A 749      61.520  54.660  68.860  1.00  0.00           H
ATOM   2584  OG1 THR A 749      59.750  55.250  69.850  1.00  0.00           O
ATOM   2585  HG1 THR A 749      59.740  56.130  69.480  1.00  0.00           H
ATOM   2586  CG2 THR A 749      61.400  53.510  70.580  1.00  0.00           C
ATOM   2587 HG21 THR A 749      62.440  53.150  70.400  1.00  0.00           H
ATOM   2588 HG22 THR A 749      60.750  52.780  70.060  1.00  0.00           H
ATOM   2589 HG23 THR A 749      61.040  53.650  71.620  1.00  0.00           H
ATOM   2590  C   THR A 749      63.440  55.570  70.730  1.00  0.00           C
ATOM   2591  O   THR A 749      63.780  55.640  71.910  1.00  0.00           O
ATOM   2592  N   TYR A 750      64.300  55.240  69.760  1.00  0.00           N
ATOM   2593  HN  TYR A 750      64.010  55.330  68.810  1.00  0.00           H
ATOM   2594  CA  TYR A 750      65.590  54.670  70.020  1.00  0.00           C
ATOM   2595  HA  TYR A 750      65.580  54.220  70.990  1.00  0.00           H
ATOM   2596  CB  TYR A 750      65.920  53.480  69.000  1.00  0.00           C
ATOM   2597  HB1 TYR A 750      66.970  53.150  69.160  1.00  0.00           H
ATOM   2598  HB2 TYR A 750      65.830  54.010  68.030  1.00  0.00           H
ATOM   2599  CG  TYR A 750      64.900  52.330  69.110  1.00  0.00           C
ATOM   2600  CD1 TYR A 750      63.990  52.050  68.080  1.00  0.00           C
ATOM   2601  HD1 TYR A 750      63.890  52.760  67.270  1.00  0.00           H
ATOM   2602  CE1 TYR A 750      62.930  51.100  68.380  1.00  0.00           C
ATOM   2603  HE1 TYR A 750      62.110  50.890  67.710  1.00  0.00           H
ATOM   2604  CZ  TYR A 750      63.000  50.370  69.600  1.00  0.00           C
ATOM   2605  OH  TYR A 750      62.060  49.420  69.930  1.00  0.00           O
ATOM   2606  HH  TYR A 750      61.200  49.770  69.670  1.00  0.00           H
ATOM   2607  CD2 TYR A 750      64.960  51.570  70.240  1.00  0.00           C
ATOM   2608  HD2 TYR A 750      65.780  51.610  70.950  1.00  0.00           H
ATOM   2609  CE2 TYR A 750      64.060  50.510  70.410  1.00  0.00           C
ATOM   2610  HE2 TYR A 750      63.940  49.890  71.280  1.00  0.00           H
ATOM   2611  C   TYR A 750      66.690  55.680  70.170  1.00  0.00           C
ATOM   2612  O   TYR A 750      66.780  56.660  69.450  1.00  0.00           O
ATOM   2613  N   ALA A 751      67.650  55.440  71.090  1.00  0.00           N
ATOM   2614  HN  ALA A 751      67.530  54.590  71.620  1.00  0.00           H
ATOM   2615  CA  ALA A 751      68.850  56.220  71.330  1.00  0.00           C
ATOM   2616  HA  ALA A 751      68.510  57.240  71.360  1.00  0.00           H
ATOM   2617  CB  ALA A 751      69.420  55.910  72.700  1.00  0.00           C
ATOM   2618  HB1 ALA A 751      70.290  55.250  72.550  1.00  0.00           H
ATOM   2619  HB2 ALA A 751      68.710  55.510  73.450  1.00  0.00           H
ATOM   2620  HB3 ALA A 751      69.800  56.900  73.030  1.00  0.00           H
ATOM   2621  C   ALA A 751      69.920  56.010  70.270  1.00  0.00           C
ATOM   2622  O   ALA A 751      69.980  54.940  69.590  1.00  0.00           O
ATOM   2623  N   PHE A 752      70.850  56.940  69.970  1.00  0.00           N
ATOM   2624  HN  PHE A 752      70.770  57.780  70.510  1.00  0.00           H
ATOM   2625  CA  PHE A 752      71.860  56.950  68.960  1.00  0.00           C
ATOM   2626  HA  PHE A 752      71.550  56.160  68.280  1.00  0.00           H
ATOM   2627  CB  PHE A 752      71.710  58.130  67.970  1.00  0.00           C
ATOM   2628  HB1 PHE A 752      71.960  59.060  68.520  1.00  0.00           H
ATOM   2629  HB2 PHE A 752      70.660  58.100  67.610  1.00  0.00           H
ATOM   2630  CG  PHE A 752      72.590  58.050  66.700  1.00  0.00           C
ATOM   2631  CD1 PHE A 752      72.130  57.190  65.680  1.00  0.00           C
ATOM   2632  HD1 PHE A 752      71.230  56.590  65.720  1.00  0.00           H
ATOM   2633  CE1 PHE A 752      72.890  57.160  64.490  1.00  0.00           C
ATOM   2634  HE1 PHE A 752      72.520  56.650  63.600  1.00  0.00           H
ATOM   2635  CZ  PHE A 752      74.120  57.790  64.450  1.00  0.00           C
ATOM   2636  HZ  PHE A 752      74.710  57.770  63.550  1.00  0.00           H
ATOM   2637  CD2 PHE A 752      73.830  58.720  66.610  1.00  0.00           C
ATOM   2638  HD2 PHE A 752      74.170  59.400  67.370  1.00  0.00           H
ATOM   2639  CE2 PHE A 752      74.590  58.650  65.460  1.00  0.00           C
ATOM   2640  HE2 PHE A 752      75.550  59.140  65.340  1.00  0.00           H
ATOM   2641  C   PHE A 752      73.300  56.850  69.460  1.00  0.00           C
ATOM   2642  O   PHE A 752      73.640  57.730  70.320  1.00  0.00           O
ATOM   2643  N   PRO A 822      74.340  56.020  69.040  1.00  0.00           N
ATOM   2644  CD  PRO A 822      75.710  56.440  69.140  1.00  0.00           C
ATOM   2645  HD1 PRO A 822      76.020  56.150  70.170  1.00  0.00           H
ATOM   2646  HD2 PRO A 822      75.800  57.540  69.050  1.00  0.00           H
ATOM   2647  CA  PRO A 822      74.210  54.920  68.080  1.00  0.00           C
ATOM   2648  HA  PRO A 822      73.650  55.300  67.230  1.00  0.00           H
ATOM   2649  CB  PRO A 822      75.570  54.370  67.820  1.00  0.00           C
ATOM   2650  HB1 PRO A 822      75.870  54.260  66.750  1.00  0.00           H
ATOM   2651  HB2 PRO A 822      75.820  53.370  68.230  1.00  0.00           H
ATOM   2652  CG  PRO A 822      76.550  55.540  68.200  1.00  0.00           C
ATOM   2653  HG1 PRO A 822      77.400  55.190  68.820  1.00  0.00           H
ATOM   2654  HG2 PRO A 822      76.900  56.000  67.260  1.00  0.00           H
ATOM   2655  C   PRO A 822      73.250  53.810  68.580  1.00  0.00           C
ATOM   2656  O   PRO A 822      72.160  53.560  68.000  1.00  0.00           O
ATOM   2657  N   ASP A 823      73.650  53.220  69.780  1.00  0.00           N
ATOM   2658  HN  ASP A 823      74.430  53.530  70.320  1.00  0.00           H
ATOM   2659  CA  ASP A 823      72.920  52.130  70.460  1.00  0.00           C
ATOM   2660  HA  ASP A 823      73.730  51.440  70.690  1.00  0.00           H
ATOM   2661  CB  ASP A 823      72.180  52.780  71.680  1.00  0.00           C
ATOM   2662  HB1 ASP A 823      71.210  53.230  71.380  1.00  0.00           H
ATOM   2663  HB2 ASP A 823      72.650  53.690  72.070  1.00  0.00           H
ATOM   2664  CG  ASP A 823      71.960  51.900  72.880  1.00  0.00           C
ATOM   2665  OD1 ASP A 823      72.600  50.820  72.950  1.00  0.00           O
ATOM   2666  OD2 ASP A 823      71.250  52.350  73.830  1.00  0.00           O
ATOM   2667  C   ASP A 823      72.050  51.280  69.570  1.00  0.00           C
ATOM   2668  O   ASP A 823      72.530  50.790  68.570  1.00  0.00           O
ATOM   2669  N   VAL A 824      70.690  51.220  69.810  1.00  0.00           N
ATOM   2670  HN  VAL A 824      70.360  51.680  70.630  1.00  0.00           H
ATOM   2671  CA  VAL A 824      69.740  50.370  69.130  1.00  0.00           C
ATOM   2672  HA  VAL A 824      70.280  49.510  68.780  1.00  0.00           H
ATOM   2673  CB  VAL A 824      68.600  50.100  70.000  1.00  0.00           C
ATOM   2674  HB  VAL A 824      68.080  51.050  70.280  1.00  0.00           H
ATOM   2675  CG1 VAL A 824      67.520  49.270  69.240  1.00  0.00           C
ATOM   2676 HG11 VAL A 824      66.630  49.110  69.870  1.00  0.00           H
ATOM   2677 HG12 VAL A 824      67.910  48.260  68.940  1.00  0.00           H
ATOM   2678 HG13 VAL A 824      67.300  49.770  68.270  1.00  0.00           H
ATOM   2679  CG2 VAL A 824      68.980  49.320  71.220  1.00  0.00           C
ATOM   2680 HG21 VAL A 824      69.480  48.380  70.890  1.00  0.00           H
ATOM   2681 HG22 VAL A 824      68.150  48.960  71.850  1.00  0.00           H
ATOM   2682 HG23 VAL A 824      69.600  49.930  71.900  1.00  0.00           H
ATOM   2683  C   VAL A 824      69.400  50.990  67.810  1.00  0.00           C
ATOM   2684  O   VAL A 824      69.080  50.290  66.890  1.00  0.00           O
ATOM   2685  N   LEU A 825      69.340  52.330  67.700  1.00  0.00           N
ATOM   2686  HN  LEU A 825      69.750  52.820  68.470  1.00  0.00           H
ATOM   2687  CA  LEU A 825      68.950  53.030  66.480  1.00  0.00           C
ATOM   2688  HA  LEU A 825      68.110  52.520  66.020  1.00  0.00           H
ATOM   2689  CB  LEU A 825      68.710  54.550  66.570  1.00  0.00           C
ATOM   2690  HB1 LEU A 825      69.500  55.270  66.880  1.00  0.00           H
ATOM   2691  HB2 LEU A 825      67.920  54.670  67.330  1.00  0.00           H
ATOM   2692  CG  LEU A 825      68.060  55.330  65.310  1.00  0.00           C
ATOM   2693  HG  LEU A 825      68.890  55.260  64.570  1.00  0.00           H
ATOM   2694  CD1 LEU A 825      66.770  54.780  64.830  1.00  0.00           C
ATOM   2695 HD11 LEU A 825      66.770  53.730  64.470  1.00  0.00           H
ATOM   2696 HD12 LEU A 825      66.270  55.350  64.020  1.00  0.00           H
ATOM   2697 HD13 LEU A 825      66.010  54.800  65.640  1.00  0.00           H
ATOM   2698  CD2 LEU A 825      67.920  56.760  65.660  1.00  0.00           C
ATOM   2699 HD21 LEU A 825      67.380  57.330  64.870  1.00  0.00           H
ATOM   2700 HD22 LEU A 825      68.890  57.250  65.860  1.00  0.00           H
ATOM   2701 HD23 LEU A 825      67.350  56.850  66.620  1.00  0.00           H
ATOM   2702  C   LEU A 825      69.930  52.730  65.270  1.00  0.00           C
ATOM   2703  O   LEU A 825      69.460  52.530  64.200  1.00  0.00           O
ATOM   2704  N   PHE A 826      71.280  52.740  65.410  1.00  0.00           N
ATOM   2705  HN  PHE A 826      71.640  52.850  66.330  1.00  0.00           H
ATOM   2706  CA  PHE A 826      72.160  52.370  64.380  1.00  0.00           C
ATOM   2707  HA  PHE A 826      72.060  53.200  63.700  1.00  0.00           H
ATOM   2708  CB  PHE A 826      73.560  52.320  65.040  1.00  0.00           C
ATOM   2709  HB1 PHE A 826      73.740  51.420  65.670  1.00  0.00           H
ATOM   2710  HB2 PHE A 826      73.670  53.270  65.590  1.00  0.00           H
ATOM   2711  CG  PHE A 826      74.700  52.340  64.000  1.00  0.00           C
ATOM   2712  CD1 PHE A 826      75.130  53.490  63.440  1.00  0.00           C
ATOM   2713  HD1 PHE A 826      74.700  54.430  63.730  1.00  0.00           H
ATOM   2714  CE1 PHE A 826      76.240  53.510  62.570  1.00  0.00           C
ATOM   2715  HE1 PHE A 826      76.600  54.490  62.260  1.00  0.00           H
ATOM   2716  CZ  PHE A 826      77.010  52.400  62.450  1.00  0.00           C
ATOM   2717  HZ  PHE A 826      77.920  52.540  61.880  1.00  0.00           H
ATOM   2718  CD2 PHE A 826      75.470  51.180  63.860  1.00  0.00           C
ATOM   2719  HD2 PHE A 826      75.120  50.270  64.330  1.00  0.00           H
ATOM   2720  CE2 PHE A 826      76.710  51.250  63.100  1.00  0.00           C
ATOM   2721  HE2 PHE A 826      77.250  50.320  63.210  1.00  0.00           H
ATOM   2722  C   PHE A 826      71.830  51.160  63.600  1.00  0.00           C
ATOM   2723  O   PHE A 826      71.580  51.130  62.370  1.00  0.00           O
ATOM   2724  N   TRP A 827      71.680  50.040  64.260  1.00  0.00           N
ATOM   2725  HN  TRP A 827      71.650  50.000  65.250  1.00  0.00           H
ATOM   2726  CA  TRP A 827      71.240  48.720  63.740  1.00  0.00           C
ATOM   2727  HA  TRP A 827      71.870  48.400  62.930  1.00  0.00           H
ATOM   2728  CB  TRP A 827      71.220  47.640  64.910  1.00  0.00           C
ATOM   2729  HB1 TRP A 827      70.980  46.690  64.390  1.00  0.00           H
ATOM   2730  HB2 TRP A 827      70.490  47.850  65.720  1.00  0.00           H
ATOM   2731  CG  TRP A 827      72.510  47.550  65.620  1.00  0.00           C
ATOM   2732  CD1 TRP A 827      72.860  47.910  66.950  1.00  0.00           C
ATOM   2733  HD1 TRP A 827      72.140  48.100  67.740  1.00  0.00           H
ATOM   2734  NE1 TRP A 827      74.200  47.640  67.120  1.00  0.00           N
ATOM   2735  HE1 TRP A 827      74.760  47.700  67.910  1.00  0.00           H
ATOM   2736  CE2 TRP A 827      74.770  47.230  66.040  1.00  0.00           C
ATOM   2737  CD2 TRP A 827      73.750  47.080  65.020  1.00  0.00           C
ATOM   2738  CE3 TRP A 827      74.120  46.680  63.730  1.00  0.00           C
ATOM   2739  HE3 TRP A 827      73.400  46.760  62.920  1.00  0.00           H
ATOM   2740  CZ3 TRP A 827      75.520  46.360  63.560  1.00  0.00           C
ATOM   2741  HZ3 TRP A 827      75.930  46.120  62.580  1.00  0.00           H
ATOM   2742  CZ2 TRP A 827      76.140  46.960  65.780  1.00  0.00           C
ATOM   2743  HZ2 TRP A 827      76.890  46.990  66.550  1.00  0.00           H
ATOM   2744  CH2 TRP A 827      76.420  46.470  64.510  1.00  0.00           C
ATOM   2745  HH2 TRP A 827      77.470  46.250  64.320  1.00  0.00           H
ATOM   2746  C   TRP A 827      69.890  48.800  63.040  1.00  0.00           C
ATOM   2747  O   TRP A 827      69.660  48.370  61.890  1.00  0.00           O
ATOM   2748  N   CYS A 828      68.960  49.530  63.690  1.00  0.00           N
ATOM   2749  HN  CYS A 828      69.030  49.750  64.660  1.00  0.00           H
ATOM   2750  CA  CYS A 828      67.610  49.760  63.110  1.00  0.00           C
ATOM   2751  HA  CYS A 828      67.230  48.780  62.900  1.00  0.00           H
ATOM   2752  CB  CYS A 828      66.710  50.550  64.130  1.00  0.00           C
ATOM   2753  HB1 CYS A 828      65.780  50.840  63.600  1.00  0.00           H
ATOM   2754  HB2 CYS A 828      67.270  51.430  64.490  1.00  0.00           H
ATOM   2755  SG  CYS A 828      66.250  49.500  65.580  1.00  0.00           S
ATOM   2756  HG1 CYS A 828      67.430  49.280  66.140  1.00  0.00           H
ATOM   2757  C   CYS A 828      67.630  50.520  61.790  1.00  0.00           C
ATOM   2758  O   CYS A 828      67.080  50.060  60.800  1.00  0.00           O
ATOM   2759  N   VAL A 829      68.360  51.650  61.720  1.00  0.00           N
ATOM   2760  HN  VAL A 829      68.790  51.830  62.610  1.00  0.00           H
ATOM   2761  CA  VAL A 829      68.570  52.430  60.580  1.00  0.00           C
ATOM   2762  HA  VAL A 829      67.560  52.630  60.230  1.00  0.00           H
ATOM   2763  CB  VAL A 829      69.170  53.820  60.840  1.00  0.00           C
ATOM   2764  HB  VAL A 829      70.090  53.690  61.450  1.00  0.00           H
ATOM   2765  CG1 VAL A 829      69.400  54.710  59.550  1.00  0.00           C
ATOM   2766 HG11 VAL A 829      68.430  54.990  59.090  1.00  0.00           H
ATOM   2767 HG12 VAL A 829      70.000  54.260  58.730  1.00  0.00           H
ATOM   2768 HG13 VAL A 829      69.900  55.680  59.780  1.00  0.00           H
ATOM   2769  CG2 VAL A 829      68.160  54.690  61.630  1.00  0.00           C
ATOM   2770 HG21 VAL A 829      67.730  54.080  62.450  1.00  0.00           H
ATOM   2771 HG22 VAL A 829      67.260  54.880  61.000  1.00  0.00           H
ATOM   2772 HG23 VAL A 829      68.570  55.670  61.970  1.00  0.00           H
ATOM   2773  C   VAL A 829      69.220  51.680  59.490  1.00  0.00           C
ATOM   2774  O   VAL A 829      68.800  51.680  58.340  1.00  0.00           O
ATOM   2775  N   ILE A 830      70.280  50.880  59.720  1.00  0.00           N
ATOM   2776  HN  ILE A 830      70.510  50.750  60.680  1.00  0.00           H
ATOM   2777  CA  ILE A 830      71.050  50.090  58.840  1.00  0.00           C
ATOM   2778  HA  ILE A 830      71.260  50.730  58.000  1.00  0.00           H
ATOM   2779  CB  ILE A 830      72.330  49.500  59.570  1.00  0.00           C
ATOM   2780  HB  ILE A 830      72.080  49.230  60.620  1.00  0.00           H
ATOM   2781  CG2 ILE A 830      72.890  48.220  58.910  1.00  0.00           C
ATOM   2782 HG21 ILE A 830      72.460  47.290  59.320  1.00  0.00           H
ATOM   2783 HG22 ILE A 830      73.970  48.030  59.100  1.00  0.00           H
ATOM   2784 HG23 ILE A 830      72.700  48.160  57.810  1.00  0.00           H
ATOM   2785  CG1 ILE A 830      73.380  50.690  59.580  1.00  0.00           C
ATOM   2786 HG11 ILE A 830      72.950  51.500  60.230  1.00  0.00           H
ATOM   2787 HG12 ILE A 830      73.430  51.040  58.530  1.00  0.00           H
ATOM   2788  CD  ILE A 830      74.700  50.290  60.190  1.00  0.00           C
ATOM   2789  HD1 ILE A 830      75.300  49.670  59.500  1.00  0.00           H
ATOM   2790  HD2 ILE A 830      74.500  49.860  61.200  1.00  0.00           H
ATOM   2791  HD3 ILE A 830      75.350  51.180  60.380  1.00  0.00           H
ATOM   2792  C   ILE A 830      70.220  48.950  58.240  1.00  0.00           C
ATOM   2793  O   ILE A 830      70.110  48.780  57.080  1.00  0.00           O
ATOM   2794  N   LEU A 831      69.470  48.290  59.080  1.00  0.00           N
ATOM   2795  HN  LEU A 831      69.490  48.520  60.050  1.00  0.00           H
ATOM   2796  CA  LEU A 831      68.520  47.220  58.800  1.00  0.00           C
ATOM   2797  HA  LEU A 831      69.110  46.490  58.270  1.00  0.00           H
ATOM   2798  CB  LEU A 831      67.930  46.560  60.130  1.00  0.00           C
ATOM   2799  HB1 LEU A 831      67.370  47.320  60.710  1.00  0.00           H
ATOM   2800  HB2 LEU A 831      68.800  46.220  60.730  1.00  0.00           H
ATOM   2801  CG  LEU A 831      67.140  45.290  59.890  1.00  0.00           C
ATOM   2802  HG  LEU A 831      66.280  45.620  59.260  1.00  0.00           H
ATOM   2803  CD1 LEU A 831      67.930  44.230  59.060  1.00  0.00           C
ATOM   2804 HD11 LEU A 831      67.370  43.280  59.250  1.00  0.00           H
ATOM   2805 HD12 LEU A 831      68.890  44.010  59.570  1.00  0.00           H
ATOM   2806 HD13 LEU A 831      67.960  44.470  57.980  1.00  0.00           H
ATOM   2807  CD2 LEU A 831      66.540  44.760  61.220  1.00  0.00           C
ATOM   2808 HD21 LEU A 831      65.940  43.860  61.010  1.00  0.00           H
ATOM   2809 HD22 LEU A 831      66.030  45.550  61.820  1.00  0.00           H
ATOM   2810 HD23 LEU A 831      67.320  44.410  61.930  1.00  0.00           H
ATOM   2811  C   LEU A 831      67.420  47.550  57.900  1.00  0.00           C
ATOM   2812  O   LEU A 831      67.270  46.880  56.900  1.00  0.00           O
ATOM   2813  N   PHE A 832      66.660  48.720  58.120  1.00  0.00           N
ATOM   2814  HN  PHE A 832      66.810  49.100  59.030  1.00  0.00           H
ATOM   2815  CA  PHE A 832      65.770  49.380  57.150  1.00  0.00           C
ATOM   2816  HA  PHE A 832      64.950  48.690  56.990  1.00  0.00           H
ATOM   2817  CB  PHE A 832      65.310  50.720  57.790  1.00  0.00           C
ATOM   2818  HB1 PHE A 832      66.010  51.580  57.710  1.00  0.00           H
ATOM   2819  HB2 PHE A 832      65.220  50.430  58.860  1.00  0.00           H
ATOM   2820  CG  PHE A 832      64.020  51.330  57.410  1.00  0.00           C
ATOM   2821  CD1 PHE A 832      63.080  51.660  58.370  1.00  0.00           C
ATOM   2822  HD1 PHE A 832      63.390  51.460  59.390  1.00  0.00           H
ATOM   2823  CE1 PHE A 832      61.930  52.370  58.040  1.00  0.00           C
ATOM   2824  HE1 PHE A 832      61.230  52.610  58.820  1.00  0.00           H
ATOM   2825  CZ  PHE A 832      61.480  52.410  56.730  1.00  0.00           C
ATOM   2826  HZ  PHE A 832      60.580  52.860  56.340  1.00  0.00           H
ATOM   2827  CD2 PHE A 832      63.650  51.410  56.060  1.00  0.00           C
ATOM   2828  HD2 PHE A 832      64.210  51.010  55.230  1.00  0.00           H
ATOM   2829  CE2 PHE A 832      62.440  52.030  55.760  1.00  0.00           C
ATOM   2830  HE2 PHE A 832      62.090  51.990  54.740  1.00  0.00           H
ATOM   2831  C   PHE A 832      66.440  49.590  55.820  1.00  0.00           C
ATOM   2832  O   PHE A 832      65.920  49.190  54.770  1.00  0.00           O
ATOM   2833  N   PHE A 833      67.650  50.250  55.770  1.00  0.00           N
ATOM   2834  HN  PHE A 833      68.100  50.640  56.570  1.00  0.00           H
ATOM   2835  CA  PHE A 833      68.230  50.650  54.530  1.00  0.00           C
ATOM   2836  HA  PHE A 833      67.550  50.960  53.760  1.00  0.00           H
ATOM   2837  CB  PHE A 833      69.110  51.860  54.840  1.00  0.00           C
ATOM   2838  HB1 PHE A 833      69.680  52.020  53.900  1.00  0.00           H
ATOM   2839  HB2 PHE A 833      69.820  51.900  55.700  1.00  0.00           H
ATOM   2840  CG  PHE A 833      68.210  53.070  54.910  1.00  0.00           C
ATOM   2841  CD1 PHE A 833      67.690  53.560  53.700  1.00  0.00           C
ATOM   2842  HD1 PHE A 833      68.080  53.110  52.810  1.00  0.00           H
ATOM   2843  CE1 PHE A 833      66.780  54.590  53.620  1.00  0.00           C
ATOM   2844  HE1 PHE A 833      66.370  54.930  52.690  1.00  0.00           H
ATOM   2845  CZ  PHE A 833      66.500  55.310  54.820  1.00  0.00           C
ATOM   2846  HZ  PHE A 833      65.740  56.070  54.840  1.00  0.00           H
ATOM   2847  CD2 PHE A 833      67.980  53.820  56.090  1.00  0.00           C
ATOM   2848  HD2 PHE A 833      68.570  53.560  56.960  1.00  0.00           H
ATOM   2849  CE2 PHE A 833      67.100  54.870  56.070  1.00  0.00           C
ATOM   2850  HE2 PHE A 833      66.930  55.350  57.020  1.00  0.00           H
ATOM   2851  C   PHE A 833      68.950  49.540  53.790  1.00  0.00           C
ATOM   2852  O   PHE A 833      69.000  49.600  52.610  1.00  0.00           O
ATOM   2853  N   THR A 834      69.550  48.600  54.400  1.00  0.00           N
ATOM   2854  HN  THR A 834      69.540  48.600  55.390  1.00  0.00           H
ATOM   2855  CA  THR A 834      70.120  47.420  53.810  1.00  0.00           C
ATOM   2856  HA  THR A 834      70.750  47.810  53.030  1.00  0.00           H
ATOM   2857  CB  THR A 834      70.930  46.550  54.720  1.00  0.00           C
ATOM   2858  HB  THR A 834      71.190  45.560  54.290  1.00  0.00           H
ATOM   2859  OG1 THR A 834      70.110  46.210  55.780  1.00  0.00           O
ATOM   2860  HG1 THR A 834      70.690  46.460  56.510  1.00  0.00           H
ATOM   2861  CG2 THR A 834      72.160  47.340  55.190  1.00  0.00           C
ATOM   2862 HG21 THR A 834      72.510  46.890  56.140  1.00  0.00           H
ATOM   2863 HG22 THR A 834      71.900  48.380  55.520  1.00  0.00           H
ATOM   2864 HG23 THR A 834      72.920  47.430  54.370  1.00  0.00           H
ATOM   2865  C   THR A 834      69.030  46.470  53.160  1.00  0.00           C
ATOM   2866  O   THR A 834      69.110  45.960  52.060  1.00  0.00           O
ATOM   2867  N   THR A 835      67.870  46.330  53.800  1.00  0.00           N
ATOM   2868  HN  THR A 835      67.780  46.600  54.750  1.00  0.00           H
ATOM   2869  CA  THR A 835      66.700  45.680  53.270  1.00  0.00           C
ATOM   2870  HA  THR A 835      67.110  44.730  52.990  1.00  0.00           H
ATOM   2871  CB  THR A 835      65.580  45.660  54.250  1.00  0.00           C
ATOM   2872  HB  THR A 835      65.250  46.640  54.640  1.00  0.00           H
ATOM   2873  OG1 THR A 835      66.070  44.860  55.340  1.00  0.00           O
ATOM   2874  HG1 THR A 835      66.700  45.430  55.780  1.00  0.00           H
ATOM   2875  CG2 THR A 835      64.430  44.820  53.610  1.00  0.00           C
ATOM   2876 HG21 THR A 835      63.840  45.340  52.830  1.00  0.00           H
ATOM   2877 HG22 THR A 835      63.650  44.580  54.360  1.00  0.00           H
ATOM   2878 HG23 THR A 835      64.890  43.880  53.220  1.00  0.00           H
ATOM   2879  C   THR A 835      66.130  46.280  51.970  1.00  0.00           C
ATOM   2880  O   THR A 835      65.940  45.570  50.940  1.00  0.00           O
ATOM   2881  N   PHE A 836      65.960  47.620  51.920  1.00  0.00           N
ATOM   2882  HN  PHE A 836      66.100  48.190  52.730  1.00  0.00           H
ATOM   2883  CA  PHE A 836      65.380  48.390  50.810  1.00  0.00           C
ATOM   2884  HA  PHE A 836      64.500  47.870  50.480  1.00  0.00           H
ATOM   2885  CB  PHE A 836      64.950  49.880  51.240  1.00  0.00           C
ATOM   2886  HB1 PHE A 836      65.700  50.160  52.010  1.00  0.00           H
ATOM   2887  HB2 PHE A 836      63.980  50.000  51.770  1.00  0.00           H
ATOM   2888  CG  PHE A 836      64.920  50.820  50.090  1.00  0.00           C
ATOM   2889  CD1 PHE A 836      64.100  50.670  48.960  1.00  0.00           C
ATOM   2890  HD1 PHE A 836      63.480  49.780  48.920  1.00  0.00           H
ATOM   2891  CE1 PHE A 836      64.030  51.670  48.000  1.00  0.00           C
ATOM   2892  HE1 PHE A 836      63.570  51.410  47.070  1.00  0.00           H
ATOM   2893  CZ  PHE A 836      64.840  52.830  48.090  1.00  0.00           C
ATOM   2894  HZ  PHE A 836      64.780  53.630  47.370  1.00  0.00           H
ATOM   2895  CD2 PHE A 836      65.830  51.930  50.100  1.00  0.00           C
ATOM   2896  HD2 PHE A 836      66.540  52.040  50.910  1.00  0.00           H
ATOM   2897  CE2 PHE A 836      65.700  52.990  49.150  1.00  0.00           C
ATOM   2898  HE2 PHE A 836      66.360  53.830  49.280  1.00  0.00           H
ATOM   2899  C   PHE A 836      66.320  48.250  49.570  1.00  0.00           C
ATOM   2900  O   PHE A 836      65.970  47.640  48.560  1.00  0.00           O
ATOM   2901  N   PHE A 837      67.590  48.810  49.720  1.00  0.00           N
ATOM   2902  HN  PHE A 837      67.820  49.230  50.590  1.00  0.00           H
ATOM   2903  CA  PHE A 837      68.660  48.720  48.760  1.00  0.00           C
ATOM   2904  HA  PHE A 837      68.220  49.240  47.910  1.00  0.00           H
ATOM   2905  CB  PHE A 837      69.920  49.490  49.180  1.00  0.00           C
ATOM   2906  HB1 PHE A 837      70.690  49.320  48.390  1.00  0.00           H
ATOM   2907  HB2 PHE A 837      70.370  49.090  50.120  1.00  0.00           H
ATOM   2908  CG  PHE A 837      69.720  50.940  49.260  1.00  0.00           C
ATOM   2909  CD1 PHE A 837      69.980  51.640  50.410  1.00  0.00           C
ATOM   2910  HD1 PHE A 837      70.250  51.190  51.350  1.00  0.00           H
ATOM   2911  CE1 PHE A 837      69.790  53.040  50.470  1.00  0.00           C
ATOM   2912  HE1 PHE A 837      70.010  53.490  51.430  1.00  0.00           H
ATOM   2913  CZ  PHE A 837      69.690  53.860  49.320  1.00  0.00           C
ATOM   2914  HZ  PHE A 837      69.660  54.940  49.360  1.00  0.00           H
ATOM   2915  CD2 PHE A 837      69.420  51.680  48.090  1.00  0.00           C
ATOM   2916  HD2 PHE A 837      69.270  51.200  47.130  1.00  0.00           H
ATOM   2917  CE2 PHE A 837      69.450  53.130  48.140  1.00  0.00           C
ATOM   2918  HE2 PHE A 837      69.300  53.710  47.240  1.00  0.00           H
ATOM   2919  C   PHE A 837      69.020  47.280  48.300  1.00  0.00           C
ATOM   2920  O   PHE A 837      69.030  46.950  47.130  1.00  0.00           O
ATOM   2921  N   LEU A 838      69.170  46.280  49.260  1.00  0.00           N
ATOM   2922  HN  LEU A 838      69.330  46.370  50.240  1.00  0.00           H
ATOM   2923  CA  LEU A 838      69.530  44.850  48.830  1.00  0.00           C
ATOM   2924  HA  LEU A 838      70.470  45.030  48.320  1.00  0.00           H
ATOM   2925  CB  LEU A 838      70.000  43.970  50.010  1.00  0.00           C
ATOM   2926  HB1 LEU A 838      69.120  43.710  50.650  1.00  0.00           H
ATOM   2927  HB2 LEU A 838      70.610  44.680  50.600  1.00  0.00           H
ATOM   2928  CG  LEU A 838      70.570  42.640  49.520  1.00  0.00           C
ATOM   2929  HG  LEU A 838      69.730  42.080  49.060  1.00  0.00           H
ATOM   2930  CD1 LEU A 838      71.730  42.690  48.570  1.00  0.00           C
ATOM   2931 HD11 LEU A 838      71.420  43.260  47.670  1.00  0.00           H
ATOM   2932 HD12 LEU A 838      71.940  41.650  48.260  1.00  0.00           H
ATOM   2933 HD13 LEU A 838      72.600  43.190  49.070  1.00  0.00           H
ATOM   2934  CD2 LEU A 838      71.090  41.760  50.670  1.00  0.00           C
ATOM   2935 HD21 LEU A 838      71.400  40.710  50.470  1.00  0.00           H
ATOM   2936 HD22 LEU A 838      70.250  41.680  51.390  1.00  0.00           H
ATOM   2937 HD23 LEU A 838      71.850  42.380  51.180  1.00  0.00           H
ATOM   2938  C   LEU A 838      68.490  44.150  48.000  1.00  0.00           C
ATOM   2939  O   LEU A 838      68.760  43.580  46.990  1.00  0.00           O
ATOM   2940  N   SER A 839      67.200  44.250  48.390  1.00  0.00           N
ATOM   2941  HN  SER A 839      66.970  44.790  49.200  1.00  0.00           H
ATOM   2942  CA  SER A 839      66.060  43.680  47.590  1.00  0.00           C
ATOM   2943  HA  SER A 839      66.250  42.630  47.450  1.00  0.00           H
ATOM   2944  CB  SER A 839      64.590  43.780  48.340  1.00  0.00           C
ATOM   2945  HB1 SER A 839      64.600  43.120  49.230  1.00  0.00           H
ATOM   2946  HB2 SER A 839      63.790  43.350  47.710  1.00  0.00           H
ATOM   2947  OG  SER A 839      64.250  45.110  48.740  1.00  0.00           O
ATOM   2948  HG1 SER A 839      64.820  45.520  49.410  1.00  0.00           H
ATOM   2949  C   SER A 839      65.870  44.310  46.280  1.00  0.00           C
ATOM   2950  O   SER A 839      65.670  43.620  45.280  1.00  0.00           O
ATOM   2951  N   SER A 840      66.080  45.620  46.210  1.00  0.00           N
ATOM   2952  HN  SER A 840      66.120  46.160  47.050  1.00  0.00           H
ATOM   2953  CA  SER A 840      66.060  46.460  45.060  1.00  0.00           C
ATOM   2954  HA  SER A 840      65.210  46.220  44.440  1.00  0.00           H
ATOM   2955  CB  SER A 840      65.960  47.990  45.400  1.00  0.00           C
ATOM   2956  HB1 SER A 840      66.830  48.370  45.970  1.00  0.00           H
ATOM   2957  HB2 SER A 840      65.120  47.950  46.110  1.00  0.00           H
ATOM   2958  OG  SER A 840      65.560  48.800  44.280  1.00  0.00           O
ATOM   2959  HG1 SER A 840      64.880  49.380  44.640  1.00  0.00           H
ATOM   2960  C   SER A 840      67.210  46.120  44.080  1.00  0.00           C
ATOM   2961  O   SER A 840      66.960  46.130  42.830  1.00  0.00           O
ATOM   2962  N   PHE A 841      68.470  45.940  44.640  1.00  0.00           N
ATOM   2963  HN  PHE A 841      68.580  46.070  45.630  1.00  0.00           H
ATOM   2964  CA  PHE A 841      69.530  45.480  43.860  1.00  0.00           C
ATOM   2965  HA  PHE A 841      69.740  46.150  43.050  1.00  0.00           H
ATOM   2966  CB  PHE A 841      70.760  45.440  44.720  1.00  0.00           C
ATOM   2967  HB1 PHE A 841      70.670  44.860  45.660  1.00  0.00           H
ATOM   2968  HB2 PHE A 841      70.980  46.460  45.120  1.00  0.00           H
ATOM   2969  CG  PHE A 841      72.080  45.080  44.040  1.00  0.00           C
ATOM   2970  CD1 PHE A 841      72.600  43.820  44.230  1.00  0.00           C
ATOM   2971  HD1 PHE A 841      72.110  43.050  44.810  1.00  0.00           H
ATOM   2972  CE1 PHE A 841      73.790  43.450  43.650  1.00  0.00           C
ATOM   2973  HE1 PHE A 841      74.300  42.550  43.970  1.00  0.00           H
ATOM   2974  CZ  PHE A 841      74.480  44.350  42.810  1.00  0.00           C
ATOM   2975  HZ  PHE A 841      75.490  44.060  42.560  1.00  0.00           H
ATOM   2976  CD2 PHE A 841      72.750  45.940  43.150  1.00  0.00           C
ATOM   2977  HD2 PHE A 841      72.320  46.870  42.830  1.00  0.00           H
ATOM   2978  CE2 PHE A 841      73.960  45.640  42.570  1.00  0.00           C
ATOM   2979  HE2 PHE A 841      74.550  46.290  41.940  1.00  0.00           H
ATOM   2980  C   PHE A 841      69.190  44.060  43.270  1.00  0.00           C
ATOM   2981  O   PHE A 841      69.250  43.760  42.100  1.00  0.00           O
ATOM   2982  N   LEU A 842      68.640  43.170  44.070  1.00  0.00           N
ATOM   2983  HN  LEU A 842      68.600  43.450  45.030  1.00  0.00           H
ATOM   2984  CA  LEU A 842      68.160  41.850  43.640  1.00  0.00           C
ATOM   2985  HA  LEU A 842      69.040  41.440  43.160  1.00  0.00           H
ATOM   2986  CB  LEU A 842      67.930  40.940  44.910  1.00  0.00           C
ATOM   2987  HB1 LEU A 842      67.330  40.040  44.650  1.00  0.00           H
ATOM   2988  HB2 LEU A 842      67.240  41.520  45.560  1.00  0.00           H
ATOM   2989  CG  LEU A 842      69.200  40.490  45.750  1.00  0.00           C
ATOM   2990  HG  LEU A 842      69.570  41.440  46.200  1.00  0.00           H
ATOM   2991  CD1 LEU A 842      68.720  39.590  46.920  1.00  0.00           C
ATOM   2992 HD11 LEU A 842      69.510  39.320  47.650  1.00  0.00           H
ATOM   2993 HD12 LEU A 842      68.380  38.650  46.460  1.00  0.00           H
ATOM   2994 HD13 LEU A 842      67.860  39.940  47.530  1.00  0.00           H
ATOM   2995  CD2 LEU A 842      70.320  39.940  44.910  1.00  0.00           C
ATOM   2996 HD21 LEU A 842      69.970  39.120  44.230  1.00  0.00           H
ATOM   2997 HD22 LEU A 842      71.140  39.550  45.550  1.00  0.00           H
ATOM   2998 HD23 LEU A 842      70.620  40.740  44.200  1.00  0.00           H
ATOM   2999  C   LEU A 842      67.100  41.870  42.560  1.00  0.00           C
ATOM   3000  O   LEU A 842      67.120  41.180  41.560  1.00  0.00           O
ATOM   3001  N   LYS A 843      66.050  42.770  42.750  1.00  0.00           N
ATOM   3002  HN  LYS A 843      66.020  43.230  43.630  1.00  0.00           H
ATOM   3003  CA  LYS A 843      65.050  42.970  41.750  1.00  0.00           C
ATOM   3004  HA  LYS A 843      64.820  41.950  41.490  1.00  0.00           H
ATOM   3005  CB  LYS A 843      63.870  43.900  42.320  1.00  0.00           C
ATOM   3006  HB1 LYS A 843      64.280  44.860  42.670  1.00  0.00           H
ATOM   3007  HB2 LYS A 843      63.300  43.490  43.180  1.00  0.00           H
ATOM   3008  CG  LYS A 843      62.830  44.290  41.240  1.00  0.00           C
ATOM   3009  HG1 LYS A 843      63.310  44.880  40.420  1.00  0.00           H
ATOM   3010  HG2 LYS A 843      62.130  45.090  41.540  1.00  0.00           H
ATOM   3011  CD  LYS A 843      62.140  43.080  40.450  1.00  0.00           C
ATOM   3012  HD1 LYS A 843      62.970  42.510  39.980  1.00  0.00           H
ATOM   3013  HD2 LYS A 843      61.530  43.600  39.690  1.00  0.00           H
ATOM   3014  CE  LYS A 843      61.290  42.110  41.210  1.00  0.00           C
ATOM   3015  HE1 LYS A 843      60.260  42.500  41.440  1.00  0.00           H
ATOM   3016  HE2 LYS A 843      61.830  41.760  42.120  1.00  0.00           H
ATOM   3017  NZ  LYS A 843      61.050  40.890  40.330  1.00  0.00           N
ATOM   3018  HZ1 LYS A 843      60.830  41.150  39.340  1.00  0.00           H
ATOM   3019  HZ2 LYS A 843      60.260  40.280  40.640  1.00  0.00           H
ATOM   3020  HZ3 LYS A 843      61.880  40.290  40.410  1.00  0.00           H
ATOM   3021  C   LYS A 843      65.600  43.440  40.400  1.00  0.00           C
ATOM   3022  O   LYS A 843      65.290  42.810  39.460  1.00  0.00           O
ATOM   3023  N   GLN A 844      66.620  44.340  40.390  1.00  0.00           N
ATOM   3024  HN  GLN A 844      66.900  44.890  41.160  1.00  0.00           H
ATOM   3025  CA  GLN A 844      67.370  44.670  39.200  1.00  0.00           C
ATOM   3026  HA  GLN A 844      66.670  44.780  38.380  1.00  0.00           H
ATOM   3027  CB  GLN A 844      67.940  46.120  39.330  1.00  0.00           C
ATOM   3028  HB1 GLN A 844      68.530  46.440  38.450  1.00  0.00           H
ATOM   3029  HB2 GLN A 844      68.620  46.140  40.210  1.00  0.00           H
ATOM   3030  CG  GLN A 844      66.840  47.270  39.410  1.00  0.00           C
ATOM   3031  HG1 GLN A 844      67.390  48.210  39.260  1.00  0.00           H
ATOM   3032  HG2 GLN A 844      66.380  47.270  40.440  1.00  0.00           H
ATOM   3033  CD  GLN A 844      65.600  47.130  38.420  1.00  0.00           C
ATOM   3034  OE1 GLN A 844      65.620  47.160  37.190  1.00  0.00           O
ATOM   3035  NE2 GLN A 844      64.360  47.030  39.010  1.00  0.00           N
ATOM   3036 HE21 GLN A 844      63.570  46.690  38.500  1.00  0.00           H
ATOM   3037 HE22 GLN A 844      64.380  47.290  39.980  1.00  0.00           H
ATOM   3038  C   GLN A 844      68.420  43.760  38.730  1.00  0.00           C
ATOM   3039  O   GLN A 844      69.220  44.120  37.870  1.00  0.00           O
ATOM   3040  N   PHE A 845      68.440  42.490  39.180  1.00  0.00           N
ATOM   3041  HN  PHE A 845      67.900  42.240  39.980  1.00  0.00           H
ATOM   3042  CA  PHE A 845      69.520  41.610  38.840  1.00  0.00           C
ATOM   3043  HA  PHE A 845      70.410  42.220  38.720  1.00  0.00           H
ATOM   3044  CB  PHE A 845      69.790  40.710  40.040  1.00  0.00           C
ATOM   3045  HB1 PHE A 845      68.900  40.090  40.230  1.00  0.00           H
ATOM   3046  HB2 PHE A 845      69.870  41.390  40.920  1.00  0.00           H
ATOM   3047  CG  PHE A 845      70.750  39.540  40.020  1.00  0.00           C
ATOM   3048  CD1 PHE A 845      72.030  39.880  40.620  1.00  0.00           C
ATOM   3049  HD1 PHE A 845      72.240  40.930  40.710  1.00  0.00           H
ATOM   3050  CE1 PHE A 845      73.000  38.880  40.680  1.00  0.00           C
ATOM   3051  HE1 PHE A 845      74.030  39.110  40.890  1.00  0.00           H
ATOM   3052  CZ  PHE A 845      72.680  37.590  40.360  1.00  0.00           C
ATOM   3053  HZ  PHE A 845      73.450  36.840  40.470  1.00  0.00           H
ATOM   3054  CD2 PHE A 845      70.460  38.240  39.660  1.00  0.00           C
ATOM   3055  HD2 PHE A 845      69.450  37.960  39.420  1.00  0.00           H
ATOM   3056  CE2 PHE A 845      71.410  37.240  39.870  1.00  0.00           C
ATOM   3057  HE2 PHE A 845      71.230  36.200  39.630  1.00  0.00           H
ATOM   3058  C   PHE A 845      69.430  40.940  37.400  1.00  0.00           C
ATOM   3059  O   PHE A 845      70.410  40.620  36.720  1.00  0.00           O
ATOM   3060  N   LYS A 846      68.230  40.880  36.790  1.00  0.00           N
ATOM   3061  HN  LYS A 846      67.420  41.120  37.310  1.00  0.00           H
ATOM   3062  CA  LYS A 846      67.810  40.360  35.480  1.00  0.00           C
ATOM   3063  HA  LYS A 846      67.990  39.300  35.450  1.00  0.00           H
ATOM   3064  CB  LYS A 846      66.290  40.660  35.310  1.00  0.00           C
ATOM   3065  HB1 LYS A 846      65.790  39.960  36.020  1.00  0.00           H
ATOM   3066  HB2 LYS A 846      65.740  40.360  34.390  1.00  0.00           H
ATOM   3067  CG  LYS A 846      65.800  42.060  35.910  1.00  0.00           C
ATOM   3068  HG1 LYS A 846      66.120  42.880  35.230  1.00  0.00           H
ATOM   3069  HG2 LYS A 846      66.340  42.390  36.840  1.00  0.00           H
ATOM   3070  CD  LYS A 846      64.300  42.140  35.970  1.00  0.00           C
ATOM   3071  HD1 LYS A 846      63.940  41.260  36.540  1.00  0.00           H
ATOM   3072  HD2 LYS A 846      63.870  42.040  34.950  1.00  0.00           H
ATOM   3073  CE  LYS A 846      63.770  43.520  36.530  1.00  0.00           C
ATOM   3074  HE1 LYS A 846      63.880  43.620  37.630  1.00  0.00           H
ATOM   3075  HE2 LYS A 846      62.710  43.560  36.250  1.00  0.00           H
ATOM   3076  NZ  LYS A 846      64.330  44.690  35.940  1.00  0.00           N
ATOM   3077  HZ1 LYS A 846      63.880  45.570  36.270  1.00  0.00           H
ATOM   3078  HZ2 LYS A 846      64.050  44.640  34.950  1.00  0.00           H
ATOM   3079  HZ3 LYS A 846      65.360  44.750  36.020  1.00  0.00           H
ATOM   3080  C   LYS A 846      68.540  40.920  34.250  1.00  0.00           C
ATOM   3081  O   LYS A 846      68.900  40.210  33.360  1.00  0.00           O
ATOM   3082  N   THR A 847      68.890  42.210  34.240  1.00  0.00           N
ATOM   3083  HN  THR A 847      68.740  42.820  35.020  1.00  0.00           H
ATOM   3084  CA  THR A 847      69.700  42.800  33.250  1.00  0.00           C
ATOM   3085  HA  THR A 847      69.550  42.260  32.320  1.00  0.00           H
ATOM   3086  CB  THR A 847      69.430  44.360  33.130  1.00  0.00           C
ATOM   3087  HB  THR A 847      70.190  44.810  32.450  1.00  0.00           H
ATOM   3088  OG1 THR A 847      69.400  44.940  34.430  1.00  0.00           O
ATOM   3089  HG1 THR A 847      69.580  45.880  34.360  1.00  0.00           H
ATOM   3090  CG2 THR A 847      68.030  44.690  32.610  1.00  0.00           C
ATOM   3091 HG21 THR A 847      67.850  45.760  32.380  1.00  0.00           H
ATOM   3092 HG22 THR A 847      67.330  44.530  33.470  1.00  0.00           H
ATOM   3093 HG23 THR A 847      67.810  44.050  31.730  1.00  0.00           H
ATOM   3094  C   THR A 847      71.230  42.630  33.400  1.00  0.00           C
ATOM   3095  O   THR A 847      71.920  43.260  32.620  1.00  0.00           O
ATOM   3096  N   LYS A 848      71.710  41.910  34.420  1.00  0.00           N
ATOM   3097  HN  LYS A 848      71.040  41.480  35.020  1.00  0.00           H
ATOM   3098  CA  LYS A 848      73.110  41.750  34.720  1.00  0.00           C
ATOM   3099  HA  LYS A 848      73.650  42.550  34.270  1.00  0.00           H
ATOM   3100  CB  LYS A 848      73.480  41.580  36.270  1.00  0.00           C
ATOM   3101  HB1 LYS A 848      74.580  41.690  36.340  1.00  0.00           H
ATOM   3102  HB2 LYS A 848      73.200  40.580  36.650  1.00  0.00           H
ATOM   3103  CG  LYS A 848      72.800  42.680  37.090  1.00  0.00           C
ATOM   3104  HG1 LYS A 848      73.070  42.510  38.150  1.00  0.00           H
ATOM   3105  HG2 LYS A 848      71.690  42.690  37.040  1.00  0.00           H
ATOM   3106  CD  LYS A 848      73.340  44.040  36.830  1.00  0.00           C
ATOM   3107  HD1 LYS A 848      73.200  44.250  35.740  1.00  0.00           H
ATOM   3108  HD2 LYS A 848      74.440  44.090  36.930  1.00  0.00           H
ATOM   3109  CE  LYS A 848      72.670  45.270  37.500  1.00  0.00           C
ATOM   3110  HE1 LYS A 848      71.630  45.430  37.190  1.00  0.00           H
ATOM   3111  HE2 LYS A 848      73.180  46.200  37.170  1.00  0.00           H
ATOM   3112  NZ  LYS A 848      72.840  45.280  38.950  1.00  0.00           N
ATOM   3113  HZ1 LYS A 848      72.580  44.390  39.430  1.00  0.00           H
ATOM   3114  HZ2 LYS A 848      72.160  46.010  39.230  1.00  0.00           H
ATOM   3115  HZ3 LYS A 848      73.810  45.520  39.180  1.00  0.00           H
ATOM   3116  C   LYS A 848      73.580  40.590  33.910  1.00  0.00           C
ATOM   3117  O   LYS A 848      72.970  40.070  33.030  1.00  0.00           O
ATOM   3118  N   ARG A 849      74.810  40.200  34.180  1.00  0.00           N
ATOM   3119  HN  ARG A 849      75.330  40.760  34.820  1.00  0.00           H
ATOM   3120  CA  ARG A 849      75.460  39.140  33.440  1.00  0.00           C
ATOM   3121  HA  ARG A 849      74.910  38.760  32.590  1.00  0.00           H
ATOM   3122  CB  ARG A 849      76.850  39.660  32.860  1.00  0.00           C
ATOM   3123  HB1 ARG A 849      77.120  38.980  32.020  1.00  0.00           H
ATOM   3124  HB2 ARG A 849      77.660  39.300  33.530  1.00  0.00           H
ATOM   3125  CG  ARG A 849      76.940  41.090  32.410  1.00  0.00           C
ATOM   3126  HG1 ARG A 849      76.880  41.850  33.220  1.00  0.00           H
ATOM   3127  HG2 ARG A 849      76.140  41.190  31.650  1.00  0.00           H
ATOM   3128  CD  ARG A 849      78.200  41.380  31.540  1.00  0.00           C
ATOM   3129  HD1 ARG A 849      78.070  42.420  31.160  1.00  0.00           H
ATOM   3130  HD2 ARG A 849      78.290  40.650  30.710  1.00  0.00           H
ATOM   3131  NE  ARG A 849      79.350  41.210  32.440  1.00  0.00           N
ATOM   3132  HE  ARG A 849      79.190  40.940  33.390  1.00  0.00           H
ATOM   3133  CZ  ARG A 849      80.650  41.200  32.070  1.00  0.00           C
ATOM   3134  NH1 ARG A 849      81.460  40.950  33.040  1.00  0.00           N
ATOM   3135 HH11 ARG A 849      81.140  41.270  33.930  1.00  0.00           H
ATOM   3136 HH12 ARG A 849      82.420  41.150  32.830  1.00  0.00           H
ATOM   3137  NH2 ARG A 849      81.000  41.500  30.850  1.00  0.00           N
ATOM   3138 HH21 ARG A 849      80.380  41.810  30.140  1.00  0.00           H
ATOM   3139 HH22 ARG A 849      81.940  41.330  30.560  1.00  0.00           H
ATOM   3140  C   ARG A 849      75.730  37.850  34.260  1.00  0.00           C
ATOM   3141  O   ARG A 849      76.090  36.810  33.680  1.00  0.00           O
ATOM   3142  N   TYR A 850      75.520  37.890  35.630  1.00  0.00           N
ATOM   3143  HN  TYR A 850      75.170  38.710  36.090  1.00  0.00           H
ATOM   3144  CA  TYR A 850      75.750  36.780  36.530  1.00  0.00           C
ATOM   3145  HA  TYR A 850      76.710  36.360  36.250  1.00  0.00           H
ATOM   3146  CB  TYR A 850      75.680  37.260  37.960  1.00  0.00           C
ATOM   3147  HB1 TYR A 850      76.040  36.490  38.680  1.00  0.00           H
ATOM   3148  HB2 TYR A 850      74.620  37.500  38.200  1.00  0.00           H
ATOM   3149  CG  TYR A 850      76.460  38.450  38.180  1.00  0.00           C
ATOM   3150  CD1 TYR A 850      75.840  39.660  38.450  1.00  0.00           C
ATOM   3151  HD1 TYR A 850      74.760  39.630  38.560  1.00  0.00           H
ATOM   3152  CE1 TYR A 850      76.490  40.810  38.690  1.00  0.00           C
ATOM   3153  HE1 TYR A 850      76.010  41.710  39.080  1.00  0.00           H
ATOM   3154  CZ  TYR A 850      77.880  40.790  38.720  1.00  0.00           C
ATOM   3155  OH  TYR A 850      78.530  41.970  39.070  1.00  0.00           O
ATOM   3156  HH  TYR A 850      79.420  41.760  39.370  1.00  0.00           H
ATOM   3157  CD2 TYR A 850      77.890  38.420  38.160  1.00  0.00           C
ATOM   3158  HD2 TYR A 850      78.470  37.530  37.990  1.00  0.00           H
ATOM   3159  CE2 TYR A 850      78.610  39.640  38.370  1.00  0.00           C
ATOM   3160  HE2 TYR A 850      79.690  39.680  38.310  1.00  0.00           H
ATOM   3161  C   TYR A 850      74.850  35.610  36.320  1.00  0.00           C
ATOM   3162  O   TYR A 850      73.670  35.770  36.150  1.00  0.00           O
ATOM   3163  N   PHE A 851      75.430  34.420  36.330  1.00  0.00           N
ATOM   3164  HN  PHE A 851      76.360  34.290  36.650  1.00  0.00           H
ATOM   3165  CA  PHE A 851      74.720  33.190  36.240  1.00  0.00           C
ATOM   3166  HA  PHE A 851      75.510  32.460  36.170  1.00  0.00           H
ATOM   3167  CB  PHE A 851      73.750  32.910  37.470  1.00  0.00           C
ATOM   3168  HB1 PHE A 851      73.250  31.910  37.430  1.00  0.00           H
ATOM   3169  HB2 PHE A 851      72.900  33.630  37.500  1.00  0.00           H
ATOM   3170  CG  PHE A 851      74.450  33.050  38.850  1.00  0.00           C
ATOM   3171  CD1 PHE A 851      75.690  32.530  39.150  1.00  0.00           C
ATOM   3172  HD1 PHE A 851      76.260  31.960  38.440  1.00  0.00           H
ATOM   3173  CE1 PHE A 851      76.250  32.730  40.430  1.00  0.00           C
ATOM   3174  HE1 PHE A 851      77.250  32.460  40.720  1.00  0.00           H
ATOM   3175  CZ  PHE A 851      75.610  33.440  41.370  1.00  0.00           C
ATOM   3176  HZ  PHE A 851      76.070  33.580  42.350  1.00  0.00           H
ATOM   3177  CD2 PHE A 851      73.730  33.750  39.880  1.00  0.00           C
ATOM   3178  HD2 PHE A 851      72.840  34.280  39.600  1.00  0.00           H
ATOM   3179  CE2 PHE A 851      74.320  33.950  41.110  1.00  0.00           C
ATOM   3180  HE2 PHE A 851      73.840  34.420  41.960  1.00  0.00           H
ATOM   3181  C   PHE A 851      74.050  32.900  34.920  1.00  0.00           C
ATOM   3182  O   PHE A 851      73.820  33.760  34.080  1.00  0.00           O
ATOM   3183  N   PRO A 852      73.670  31.620  34.560  1.00  0.00           N
ATOM   3184  CD  PRO A 852      74.190  30.350  35.250  1.00  0.00           C
ATOM   3185  HD1 PRO A 852      73.590  30.310  36.190  1.00  0.00           H
ATOM   3186  HD2 PRO A 852      75.290  30.370  35.380  1.00  0.00           H
ATOM   3187  CA  PRO A 852      72.790  31.290  33.450  1.00  0.00           C
ATOM   3188  HA  PRO A 852      73.360  31.640  32.600  1.00  0.00           H
ATOM   3189  CB  PRO A 852      72.560  29.780  33.510  1.00  0.00           C
ATOM   3190  HB1 PRO A 852      72.520  29.350  32.480  1.00  0.00           H
ATOM   3191  HB2 PRO A 852      71.700  29.550  34.170  1.00  0.00           H
ATOM   3192  CG  PRO A 852      73.730  29.250  34.240  1.00  0.00           C
ATOM   3193  HG1 PRO A 852      73.510  28.320  34.790  1.00  0.00           H
ATOM   3194  HG2 PRO A 852      74.590  28.840  33.650  1.00  0.00           H
ATOM   3195  C   PRO A 852      71.470  32.000  33.480  1.00  0.00           C
ATOM   3196  O   PRO A 852      71.020  32.460  34.510  1.00  0.00           O
ATOM   3197  N   THR A 853      70.830  32.130  32.260  1.00  0.00           N
ATOM   3198  HN  THR A 853      71.270  31.760  31.440  1.00  0.00           H
ATOM   3199  CA  THR A 853      69.720  33.130  32.000  1.00  0.00           C
ATOM   3200  HA  THR A 853      70.100  34.120  32.150  1.00  0.00           H
ATOM   3201  CB  THR A 853      69.310  33.150  30.580  1.00  0.00           C
ATOM   3202  HB  THR A 853      68.820  32.200  30.290  1.00  0.00           H
ATOM   3203  OG1 THR A 853      70.490  33.270  29.740  1.00  0.00           O
ATOM   3204  HG1 THR A 853      70.340  32.820  28.910  1.00  0.00           H
ATOM   3205  CG2 THR A 853      68.520  34.380  30.200  1.00  0.00           C
ATOM   3206 HG21 THR A 853      68.980  35.320  30.540  1.00  0.00           H
ATOM   3207 HG22 THR A 853      67.490  34.400  30.650  1.00  0.00           H
ATOM   3208 HG23 THR A 853      68.450  34.530  29.100  1.00  0.00           H
ATOM   3209  C   THR A 853      68.520  32.920  32.950  1.00  0.00           C
ATOM   3210  O   THR A 853      68.010  33.910  33.480  1.00  0.00           O
ATOM   3211  N   LYS A 854      68.040  31.740  33.230  1.00  0.00           N
ATOM   3212  HN  LYS A 854      68.510  30.950  32.850  1.00  0.00           H
ATOM   3213  CA  LYS A 854      66.910  31.520  34.120  1.00  0.00           C
ATOM   3214  HA  LYS A 854      66.250  32.360  34.100  1.00  0.00           H
ATOM   3215  CB  LYS A 854      66.050  30.260  33.700  1.00  0.00           C
ATOM   3216  HB1 LYS A 854      66.700  29.370  33.730  1.00  0.00           H
ATOM   3217  HB2 LYS A 854      65.690  30.340  32.650  1.00  0.00           H
ATOM   3218  CG  LYS A 854      64.850  29.980  34.630  1.00  0.00           C
ATOM   3219  HG1 LYS A 854      65.170  30.130  35.690  1.00  0.00           H
ATOM   3220  HG2 LYS A 854      64.640  28.880  34.630  1.00  0.00           H
ATOM   3221  CD  LYS A 854      63.520  30.870  34.420  1.00  0.00           C
ATOM   3222  HD1 LYS A 854      63.230  30.840  33.350  1.00  0.00           H
ATOM   3223  HD2 LYS A 854      63.970  31.820  34.770  1.00  0.00           H
ATOM   3224  CE  LYS A 854      62.290  30.370  35.230  1.00  0.00           C
ATOM   3225  HE1 LYS A 854      62.610  30.200  36.280  1.00  0.00           H
ATOM   3226  HE2 LYS A 854      61.950  29.380  34.860  1.00  0.00           H
ATOM   3227  NZ  LYS A 854      61.320  31.480  35.190  1.00  0.00           N
ATOM   3228  HZ1 LYS A 854      61.700  32.360  35.570  1.00  0.00           H
ATOM   3229  HZ2 LYS A 854      60.510  31.130  35.750  1.00  0.00           H
ATOM   3230  HZ3 LYS A 854      61.080  31.580  34.180  1.00  0.00           H
ATOM   3231  C   LYS A 854      67.300  31.490  35.590  1.00  0.00           C
ATOM   3232  O   LYS A 854      66.550  31.780  36.490  1.00  0.00           O
ATOM   3233  N   VAL A 855      68.540  30.940  35.880  1.00  0.00           N
ATOM   3234  HN  VAL A 855      69.110  30.600  35.140  1.00  0.00           H
ATOM   3235  CA  VAL A 855      69.110  30.950  37.230  1.00  0.00           C
ATOM   3236  HA  VAL A 855      68.640  30.200  37.860  1.00  0.00           H
ATOM   3237  CB  VAL A 855      70.540  30.220  37.270  1.00  0.00           C
ATOM   3238  HB  VAL A 855      71.140  30.630  36.430  1.00  0.00           H
ATOM   3239  CG1 VAL A 855      71.250  30.560  38.590  1.00  0.00           C
ATOM   3240 HG11 VAL A 855      70.780  30.120  39.500  1.00  0.00           H
ATOM   3241 HG12 VAL A 855      71.270  31.660  38.710  1.00  0.00           H
ATOM   3242 HG13 VAL A 855      72.310  30.270  38.580  1.00  0.00           H
ATOM   3243  CG2 VAL A 855      70.520  28.700  37.030  1.00  0.00           C
ATOM   3244 HG21 VAL A 855      69.920  28.200  37.820  1.00  0.00           H
ATOM   3245 HG22 VAL A 855      71.550  28.270  36.980  1.00  0.00           H
ATOM   3246 HG23 VAL A 855      70.110  28.510  36.010  1.00  0.00           H
ATOM   3247  C   VAL A 855      69.160  32.330  37.820  1.00  0.00           C
ATOM   3248  O   VAL A 855      68.750  32.660  38.900  1.00  0.00           O
ATOM   3249  N   ARG A 856      69.670  33.290  36.990  1.00  0.00           N
ATOM   3250  HN  ARG A 856      69.870  32.980  36.060  1.00  0.00           H
ATOM   3251  CA  ARG A 856      69.620  34.730  37.230  1.00  0.00           C
ATOM   3252  HA  ARG A 856      70.040  34.850  38.220  1.00  0.00           H
ATOM   3253  CB  ARG A 856      70.290  35.570  36.070  1.00  0.00           C
ATOM   3254  HB1 ARG A 856      69.740  35.420  35.110  1.00  0.00           H
ATOM   3255  HB2 ARG A 856      71.330  35.190  36.010  1.00  0.00           H
ATOM   3256  CG  ARG A 856      70.470  37.070  36.340  1.00  0.00           C
ATOM   3257  HG1 ARG A 856      71.270  37.030  37.120  1.00  0.00           H
ATOM   3258  HG2 ARG A 856      69.530  37.510  36.740  1.00  0.00           H
ATOM   3259  CD  ARG A 856      70.860  37.860  35.110  1.00  0.00           C
ATOM   3260  HD1 ARG A 856      71.240  38.870  35.390  1.00  0.00           H
ATOM   3261  HD2 ARG A 856      70.000  37.980  34.430  1.00  0.00           H
ATOM   3262  NE  ARG A 856      71.870  37.160  34.370  1.00  0.00           N
ATOM   3263  HE  ARG A 856      72.530  36.610  34.870  1.00  0.00           H
ATOM   3264  CZ  ARG A 856      71.870  36.900  33.040  1.00  0.00           C
ATOM   3265  NH1 ARG A 856      71.100  37.530  32.240  1.00  0.00           N
ATOM   3266 HH11 ARG A 856      70.780  38.450  32.490  1.00  0.00           H
ATOM   3267 HH12 ARG A 856      71.210  37.310  31.280  1.00  0.00           H
ATOM   3268  NH2 ARG A 856      72.620  35.880  32.680  1.00  0.00           N
ATOM   3269 HH21 ARG A 856      72.640  35.580  31.730  1.00  0.00           H
ATOM   3270 HH22 ARG A 856      73.040  35.240  33.320  1.00  0.00           H
ATOM   3271  C   ARG A 856      68.250  35.290  37.300  1.00  0.00           C
ATOM   3272  O   ARG A 856      67.870  35.910  38.310  1.00  0.00           O
ATOM   3273  N   SER A 857      67.360  35.010  36.280  1.00  0.00           N
ATOM   3274  HN  SER A 857      67.680  34.400  35.550  1.00  0.00           H
ATOM   3275  CA  SER A 857      65.960  35.470  36.220  1.00  0.00           C
ATOM   3276  HA  SER A 857      65.950  36.530  36.010  1.00  0.00           H
ATOM   3277  CB  SER A 857      65.280  34.830  34.990  1.00  0.00           C
ATOM   3278  HB1 SER A 857      65.110  33.740  35.100  1.00  0.00           H
ATOM   3279  HB2 SER A 857      65.950  35.120  34.150  1.00  0.00           H
ATOM   3280  OG  SER A 857      64.070  35.500  34.720  1.00  0.00           O
ATOM   3281  HG1 SER A 857      64.200  36.440  34.580  1.00  0.00           H
ATOM   3282  C   SER A 857      65.210  35.070  37.540  1.00  0.00           C
ATOM   3283  O   SER A 857      64.440  35.880  38.120  1.00  0.00           O
ATOM   3284  N   THR A 858      65.400  33.880  38.030  1.00  0.00           N
ATOM   3285  HN  THR A 858      66.060  33.230  37.640  1.00  0.00           H
ATOM   3286  CA  THR A 858      64.850  33.390  39.340  1.00  0.00           C
ATOM   3287  HA  THR A 858      63.780  33.510  39.270  1.00  0.00           H
ATOM   3288  CB  THR A 858      64.990  31.900  39.520  1.00  0.00           C
ATOM   3289  HB  THR A 858      66.070  31.640  39.590  1.00  0.00           H
ATOM   3290  OG1 THR A 858      64.320  31.330  38.460  1.00  0.00           O
ATOM   3291  HG1 THR A 858      65.030  31.120  37.840  1.00  0.00           H
ATOM   3292  CG2 THR A 858      64.300  31.330  40.810  1.00  0.00           C
ATOM   3293 HG21 THR A 858      64.280  30.220  40.690  1.00  0.00           H
ATOM   3294 HG22 THR A 858      63.260  31.700  40.860  1.00  0.00           H
ATOM   3295 HG23 THR A 858      64.960  31.610  41.660  1.00  0.00           H
ATOM   3296  C   THR A 858      65.240  34.090  40.580  1.00  0.00           C
ATOM   3297  O   THR A 858      64.390  34.450  41.460  1.00  0.00           O
ATOM   3298  N   ILE A 859      66.480  34.550  40.760  1.00  0.00           N
ATOM   3299  HN  ILE A 859      67.280  34.400  40.190  1.00  0.00           H
ATOM   3300  CA  ILE A 859      66.920  35.480  41.730  1.00  0.00           C
ATOM   3301  HA  ILE A 859      66.600  35.020  42.650  1.00  0.00           H
ATOM   3302  CB  ILE A 859      68.400  35.540  41.860  1.00  0.00           C
ATOM   3303  HB  ILE A 859      68.800  35.750  40.850  1.00  0.00           H
ATOM   3304  CG2 ILE A 859      68.880  36.790  42.610  1.00  0.00           C
ATOM   3305 HG21 ILE A 859      68.600  37.730  42.080  1.00  0.00           H
ATOM   3306 HG22 ILE A 859      69.980  36.800  42.730  1.00  0.00           H
ATOM   3307 HG23 ILE A 859      68.400  36.700  43.610  1.00  0.00           H
ATOM   3308  CG1 ILE A 859      69.060  34.270  42.430  1.00  0.00           C
ATOM   3309 HG11 ILE A 859      68.590  33.410  41.890  1.00  0.00           H
ATOM   3310 HG12 ILE A 859      68.840  34.240  43.520  1.00  0.00           H
ATOM   3311  CD  ILE A 859      70.560  34.050  42.280  1.00  0.00           C
ATOM   3312  HD1 ILE A 859      70.780  33.640  41.270  1.00  0.00           H
ATOM   3313  HD2 ILE A 859      71.150  33.440  43.000  1.00  0.00           H
ATOM   3314  HD3 ILE A 859      71.020  35.050  42.440  1.00  0.00           H
ATOM   3315  C   ILE A 859      66.170  36.760  41.740  1.00  0.00           C
ATOM   3316  O   ILE A 859      65.560  37.150  42.710  1.00  0.00           O
ATOM   3317  N   SER A 860      66.040  37.500  40.600  1.00  0.00           N
ATOM   3318  HN  SER A 860      66.410  37.180  39.720  1.00  0.00           H
ATOM   3319  CA  SER A 860      65.160  38.660  40.510  1.00  0.00           C
ATOM   3320  HA  SER A 860      65.540  39.300  41.290  1.00  0.00           H
ATOM   3321  CB  SER A 860      65.230  39.370  39.120  1.00  0.00           C
ATOM   3322  HB1 SER A 860      64.420  40.010  38.730  1.00  0.00           H
ATOM   3323  HB2 SER A 860      65.350  38.570  38.360  1.00  0.00           H
ATOM   3324  OG  SER A 860      66.470  40.050  39.060  1.00  0.00           O
ATOM   3325  HG1 SER A 860      66.350  40.700  39.750  1.00  0.00           H
ATOM   3326  C   SER A 860      63.750  38.380  40.830  1.00  0.00           C
ATOM   3327  O   SER A 860      63.160  39.250  41.460  1.00  0.00           O
ATOM   3328  N   ASP A 861      63.200  37.190  40.460  1.00  0.00           N
ATOM   3329  HN  ASP A 861      63.560  36.630  39.720  1.00  0.00           H
ATOM   3330  CA  ASP A 861      61.800  36.730  40.830  1.00  0.00           C
ATOM   3331  HA  ASP A 861      61.110  37.500  40.510  1.00  0.00           H
ATOM   3332  CB  ASP A 861      61.310  35.400  40.290  1.00  0.00           C
ATOM   3333  HB1 ASP A 861      60.350  34.930  40.590  1.00  0.00           H
ATOM   3334  HB2 ASP A 861      62.170  34.690  40.350  1.00  0.00           H
ATOM   3335  CG  ASP A 861      61.010  35.690  38.810  1.00  0.00           C
ATOM   3336  OD1 ASP A 861      60.920  36.800  38.310  1.00  0.00           O
ATOM   3337  OD2 ASP A 861      60.730  34.640  38.140  1.00  0.00           O
ATOM   3338  C   ASP A 861      61.460  36.700  42.360  1.00  0.00           C
ATOM   3339  O   ASP A 861      60.460  37.220  42.870  1.00  0.00           O
ATOM   3340  N   PHE A 862      62.320  36.050  43.170  1.00  0.00           N
ATOM   3341  HN  PHE A 862      63.140  35.620  42.790  1.00  0.00           H
ATOM   3342  CA  PHE A 862      62.130  35.790  44.620  1.00  0.00           C
ATOM   3343  HA  PHE A 862      61.130  36.040  44.960  1.00  0.00           H
ATOM   3344  CB  PHE A 862      62.550  34.380  45.030  1.00  0.00           C
ATOM   3345  HB1 PHE A 862      62.390  34.270  46.130  1.00  0.00           H
ATOM   3346  HB2 PHE A 862      63.520  33.990  44.660  1.00  0.00           H
ATOM   3347  CG  PHE A 862      61.600  33.350  44.530  1.00  0.00           C
ATOM   3348  CD1 PHE A 862      60.720  32.700  45.440  1.00  0.00           C
ATOM   3349  HD1 PHE A 862      60.610  32.980  46.470  1.00  0.00           H
ATOM   3350  CE1 PHE A 862      59.900  31.640  45.000  1.00  0.00           C
ATOM   3351  HE1 PHE A 862      59.190  31.220  45.700  1.00  0.00           H
ATOM   3352  CZ  PHE A 862      59.960  31.220  43.670  1.00  0.00           C
ATOM   3353  HZ  PHE A 862      59.290  30.480  43.280  1.00  0.00           H
ATOM   3354  CD2 PHE A 862      61.670  32.930  43.190  1.00  0.00           C
ATOM   3355  HD2 PHE A 862      62.180  33.390  42.360  1.00  0.00           H
ATOM   3356  CE2 PHE A 862      60.910  31.860  42.790  1.00  0.00           C
ATOM   3357  HE2 PHE A 862      60.890  31.470  41.790  1.00  0.00           H
ATOM   3358  C   PHE A 862      63.120  36.690  45.430  1.00  0.00           C
ATOM   3359  O   PHE A 862      63.450  36.490  46.580  1.00  0.00           O
ATOM   3360  N   ALA A 863      63.560  37.810  44.840  1.00  0.00           N
ATOM   3361  HN  ALA A 863      63.490  37.950  43.850  1.00  0.00           H
ATOM   3362  CA  ALA A 863      64.480  38.730  45.550  1.00  0.00           C
ATOM   3363  HA  ALA A 863      65.480  38.330  45.650  1.00  0.00           H
ATOM   3364  CB  ALA A 863      64.570  40.060  44.720  1.00  0.00           C
ATOM   3365  HB1 ALA A 863      63.590  40.530  44.460  1.00  0.00           H
ATOM   3366  HB2 ALA A 863      65.070  39.840  43.760  1.00  0.00           H
ATOM   3367  HB3 ALA A 863      65.130  40.830  45.290  1.00  0.00           H
ATOM   3368  C   ALA A 863      64.060  39.220  47.030  1.00  0.00           C
ATOM   3369  O   ALA A 863      64.780  39.110  47.960  1.00  0.00           O
ATOM   3370  N   VAL A 864      62.760  39.560  47.180  1.00  0.00           N
ATOM   3371  HN  VAL A 864      62.200  39.450  46.360  1.00  0.00           H
ATOM   3372  CA  VAL A 864      62.100  40.010  48.390  1.00  0.00           C
ATOM   3373  HA  VAL A 864      62.680  40.800  48.830  1.00  0.00           H
ATOM   3374  CB  VAL A 864      60.630  40.430  48.120  1.00  0.00           C
ATOM   3375  HB  VAL A 864      60.110  39.580  47.620  1.00  0.00           H
ATOM   3376  CG1 VAL A 864      59.920  40.900  49.410  1.00  0.00           C
ATOM   3377 HG11 VAL A 864      60.460  41.760  49.840  1.00  0.00           H
ATOM   3378 HG12 VAL A 864      59.840  40.080  50.170  1.00  0.00           H
ATOM   3379 HG13 VAL A 864      58.850  41.070  49.160  1.00  0.00           H
ATOM   3380  CG2 VAL A 864      60.750  41.600  47.090  1.00  0.00           C
ATOM   3381 HG21 VAL A 864      59.940  42.350  47.180  1.00  0.00           H
ATOM   3382 HG22 VAL A 864      60.940  41.170  46.080  1.00  0.00           H
ATOM   3383 HG23 VAL A 864      61.700  42.120  47.350  1.00  0.00           H
ATOM   3384  C   VAL A 864      62.150  38.900  49.370  1.00  0.00           C
ATOM   3385  O   VAL A 864      62.630  39.180  50.480  1.00  0.00           O
ATOM   3386  N   PHE A 865      61.750  37.690  48.980  1.00  0.00           N
ATOM   3387  HN  PHE A 865      61.230  37.560  48.130  1.00  0.00           H
ATOM   3388  CA  PHE A 865      61.950  36.440  49.720  1.00  0.00           C
ATOM   3389  HA  PHE A 865      61.370  36.550  50.620  1.00  0.00           H
ATOM   3390  CB  PHE A 865      61.370  35.240  48.880  1.00  0.00           C
ATOM   3391  HB1 PHE A 865      61.970  34.810  48.040  1.00  0.00           H
ATOM   3392  HB2 PHE A 865      60.490  35.700  48.360  1.00  0.00           H
ATOM   3393  CG  PHE A 865      60.900  34.090  49.790  1.00  0.00           C
ATOM   3394  CD1 PHE A 865      61.470  32.770  49.810  1.00  0.00           C
ATOM   3395  HD1 PHE A 865      62.300  32.470  49.190  1.00  0.00           H
ATOM   3396  CE1 PHE A 865      60.870  31.810  50.690  1.00  0.00           C
ATOM   3397  HE1 PHE A 865      61.240  30.800  50.710  1.00  0.00           H
ATOM   3398  CZ  PHE A 865      59.670  32.130  51.430  1.00  0.00           C
ATOM   3399  HZ  PHE A 865      59.210  31.350  52.030  1.00  0.00           H
ATOM   3400  CD2 PHE A 865      59.810  34.410  50.560  1.00  0.00           C
ATOM   3401  HD2 PHE A 865      59.280  35.330  50.440  1.00  0.00           H
ATOM   3402  CE2 PHE A 865      59.120  33.440  51.280  1.00  0.00           C
ATOM   3403  HE2 PHE A 865      58.300  33.680  51.930  1.00  0.00           H
ATOM   3404  C   PHE A 865      63.430  36.120  50.070  1.00  0.00           C
ATOM   3405  O   PHE A 865      63.760  35.770  51.220  1.00  0.00           O
ATOM   3406  N   LEU A 866      64.390  36.290  49.140  1.00  0.00           N
ATOM   3407  HN  LEU A 866      64.170  36.530  48.210  1.00  0.00           H
ATOM   3408  CA  LEU A 866      65.750  36.010  49.410  1.00  0.00           C
ATOM   3409  HA  LEU A 866      65.830  35.050  49.860  1.00  0.00           H
ATOM   3410  CB  LEU A 866      66.660  36.010  48.040  1.00  0.00           C
ATOM   3411  HB1 LEU A 866      67.730  36.050  48.310  1.00  0.00           H
ATOM   3412  HB2 LEU A 866      66.460  36.960  47.510  1.00  0.00           H
ATOM   3413  CG  LEU A 866      66.390  34.780  47.170  1.00  0.00           C
ATOM   3414  HG  LEU A 866      65.310  34.610  46.980  1.00  0.00           H
ATOM   3415  CD1 LEU A 866      67.130  35.010  45.890  1.00  0.00           C
ATOM   3416 HD11 LEU A 866      68.240  35.070  46.030  1.00  0.00           H
ATOM   3417 HD12 LEU A 866      66.830  35.990  45.490  1.00  0.00           H
ATOM   3418 HD13 LEU A 866      66.950  34.300  45.050  1.00  0.00           H
ATOM   3419  CD2 LEU A 866      67.060  33.600  47.920  1.00  0.00           C
ATOM   3420 HD21 LEU A 866      66.690  33.420  48.950  1.00  0.00           H
ATOM   3421 HD22 LEU A 866      68.160  33.620  47.940  1.00  0.00           H
ATOM   3422 HD23 LEU A 866      66.690  32.710  47.360  1.00  0.00           H
ATOM   3423  C   LEU A 866      66.310  37.030  50.440  1.00  0.00           C
ATOM   3424  O   LEU A 866      67.000  36.650  51.380  1.00  0.00           O
ATOM   3425  N   THR A 867      65.970  38.400  50.350  1.00  0.00           N
ATOM   3426  HN  THR A 867      65.370  38.660  49.590  1.00  0.00           H
ATOM   3427  CA  THR A 867      66.380  39.380  51.370  1.00  0.00           C
ATOM   3428  HA  THR A 867      67.440  39.200  51.480  1.00  0.00           H
ATOM   3429  CB  THR A 867      66.070  40.770  50.860  1.00  0.00           C
ATOM   3430  HB  THR A 867      64.990  40.870  50.620  1.00  0.00           H
ATOM   3431  OG1 THR A 867      66.650  41.030  49.610  1.00  0.00           O
ATOM   3432  HG1 THR A 867      66.300  40.380  49.000  1.00  0.00           H
ATOM   3433  CG2 THR A 867      66.610  41.840  51.810  1.00  0.00           C
ATOM   3434 HG21 THR A 867      66.110  41.870  52.800  1.00  0.00           H
ATOM   3435 HG22 THR A 867      66.420  42.860  51.430  1.00  0.00           H
ATOM   3436 HG23 THR A 867      67.670  41.580  51.990  1.00  0.00           H
ATOM   3437  C   THR A 867      65.770  39.080  52.740  1.00  0.00           C
ATOM   3438  O   THR A 867      66.470  39.040  53.740  1.00  0.00           O
ATOM   3439  N   ILE A 868      64.390  38.850  52.860  1.00  0.00           N
ATOM   3440  HN  ILE A 868      63.860  38.790  52.020  1.00  0.00           H
ATOM   3441  CA  ILE A 868      63.790  38.500  54.140  1.00  0.00           C
ATOM   3442  HA  ILE A 868      64.120  39.250  54.830  1.00  0.00           H
ATOM   3443  CB  ILE A 868      62.230  38.540  54.280  1.00  0.00           C
ATOM   3444  HB  ILE A 868      62.000  39.490  53.750  1.00  0.00           H
ATOM   3445  CG2 ILE A 868      61.690  37.390  53.430  1.00  0.00           C
ATOM   3446 HG21 ILE A 868      60.570  37.470  53.420  1.00  0.00           H
ATOM   3447 HG22 ILE A 868      61.910  36.420  53.920  1.00  0.00           H
ATOM   3448 HG23 ILE A 868      62.190  37.470  52.450  1.00  0.00           H
ATOM   3449  CG1 ILE A 868      61.710  38.560  55.700  1.00  0.00           C
ATOM   3450 HG11 ILE A 868      62.440  39.090  56.350  1.00  0.00           H
ATOM   3451 HG12 ILE A 868      61.780  37.560  56.140  1.00  0.00           H
ATOM   3452  CD  ILE A 868      60.320  39.160  55.700  1.00  0.00           C
ATOM   3453  HD1 ILE A 868      59.980  39.220  56.750  1.00  0.00           H
ATOM   3454  HD2 ILE A 868      59.640  38.400  55.250  1.00  0.00           H
ATOM   3455  HD3 ILE A 868      60.130  40.080  55.120  1.00  0.00           H
ATOM   3456  C   ILE A 868      64.360  37.240  54.740  1.00  0.00           C
ATOM   3457  O   ILE A 868      64.670  37.230  55.970  1.00  0.00           O
ATOM   3458  N   VAL A 869      64.690  36.140  53.920  1.00  0.00           N
ATOM   3459  HN  VAL A 869      64.430  36.120  52.950  1.00  0.00           H
ATOM   3460  CA  VAL A 869      65.430  34.990  54.340  1.00  0.00           C
ATOM   3461  HA  VAL A 869      64.770  34.660  55.120  1.00  0.00           H
ATOM   3462  CB  VAL A 869      65.450  33.820  53.270  1.00  0.00           C
ATOM   3463  HB  VAL A 869      65.780  34.190  52.270  1.00  0.00           H
ATOM   3464  CG1 VAL A 869      66.450  32.700  53.750  1.00  0.00           C
ATOM   3465 HG11 VAL A 869      67.510  33.020  53.690  1.00  0.00           H
ATOM   3466 HG12 VAL A 869      66.410  31.930  52.950  1.00  0.00           H
ATOM   3467 HG13 VAL A 869      66.130  32.320  54.740  1.00  0.00           H
ATOM   3468  CG2 VAL A 869      64.040  33.240  53.190  1.00  0.00           C
ATOM   3469 HG21 VAL A 869      63.260  34.030  53.160  1.00  0.00           H
ATOM   3470 HG22 VAL A 869      63.750  32.610  54.060  1.00  0.00           H
ATOM   3471 HG23 VAL A 869      63.950  32.520  52.340  1.00  0.00           H
ATOM   3472  C   VAL A 869      66.800  35.150  54.960  1.00  0.00           C
ATOM   3473  O   VAL A 869      66.990  34.670  56.070  1.00  0.00           O
ATOM   3474  N   ILE A 870      67.610  36.020  54.330  1.00  0.00           N
ATOM   3475  HN  ILE A 870      67.270  36.490  53.520  1.00  0.00           H
ATOM   3476  CA  ILE A 870      68.950  36.380  54.820  1.00  0.00           C
ATOM   3477  HA  ILE A 870      69.550  35.560  55.200  1.00  0.00           H
ATOM   3478  CB  ILE A 870      69.760  37.040  53.790  1.00  0.00           C
ATOM   3479  HB  ILE A 870      69.140  37.850  53.360  1.00  0.00           H
ATOM   3480  CG2 ILE A 870      71.020  37.670  54.360  1.00  0.00           C
ATOM   3481 HG21 ILE A 870      71.600  36.770  54.670  1.00  0.00           H
ATOM   3482 HG22 ILE A 870      70.900  38.300  55.260  1.00  0.00           H
ATOM   3483 HG23 ILE A 870      71.600  38.350  53.700  1.00  0.00           H
ATOM   3484  CG1 ILE A 870      70.050  36.070  52.590  1.00  0.00           C
ATOM   3485 HG11 ILE A 870      70.860  36.340  51.870  1.00  0.00           H
ATOM   3486 HG12 ILE A 870      69.140  36.020  51.970  1.00  0.00           H
ATOM   3487  CD  ILE A 870      70.440  34.610  53.030  1.00  0.00           C
ATOM   3488  HD1 ILE A 870      69.530  34.010  53.220  1.00  0.00           H
ATOM   3489  HD2 ILE A 870      71.060  34.680  53.950  1.00  0.00           H
ATOM   3490  HD3 ILE A 870      70.990  34.070  52.220  1.00  0.00           H
ATOM   3491  C   ILE A 870      68.760  37.200  56.170  1.00  0.00           C
ATOM   3492  O   ILE A 870      69.320  36.970  57.240  1.00  0.00           O
ATOM   3493  N   MET A 871      67.920  38.220  56.180  1.00  0.00           N
ATOM   3494  HN  MET A 871      67.290  38.390  55.440  1.00  0.00           H
ATOM   3495  CA  MET A 871      67.760  39.000  57.440  1.00  0.00           C
ATOM   3496  HA  MET A 871      68.710  39.410  57.740  1.00  0.00           H
ATOM   3497  CB  MET A 871      66.860  40.250  57.260  1.00  0.00           C
ATOM   3498  HB1 MET A 871      66.650  40.830  58.170  1.00  0.00           H
ATOM   3499  HB2 MET A 871      65.890  39.820  56.920  1.00  0.00           H
ATOM   3500  CG  MET A 871      67.380  41.270  56.170  1.00  0.00           C
ATOM   3501  HG1 MET A 871      66.790  42.210  56.130  1.00  0.00           H
ATOM   3502  HG2 MET A 871      67.310  40.790  55.170  1.00  0.00           H
ATOM   3503  SD  MET A 871      69.100  41.850  56.320  1.00  0.00           S
ATOM   3504  CE  MET A 871      69.090  43.020  55.020  1.00  0.00           C
ATOM   3505  HE1 MET A 871      70.070  43.540  54.890  1.00  0.00           H
ATOM   3506  HE2 MET A 871      68.220  43.720  54.990  1.00  0.00           H
ATOM   3507  HE3 MET A 871      69.040  42.390  54.110  1.00  0.00           H
ATOM   3508  C   MET A 871      67.250  38.230  58.670  1.00  0.00           C
ATOM   3509  O   MET A 871      67.760  38.370  59.750  1.00  0.00           O
ATOM   3510  N   VAL A 872      66.260  37.320  58.510  1.00  0.00           N
ATOM   3511  HN  VAL A 872      65.780  37.190  57.640  1.00  0.00           H
ATOM   3512  CA  VAL A 872      65.730  36.540  59.670  1.00  0.00           C
ATOM   3513  HA  VAL A 872      65.810  37.190  60.540  1.00  0.00           H
ATOM   3514  CB  VAL A 872      64.280  36.050  59.400  1.00  0.00           C
ATOM   3515  HB  VAL A 872      63.810  35.730  60.360  1.00  0.00           H
ATOM   3516  CG1 VAL A 872      63.450  37.250  58.940  1.00  0.00           C
ATOM   3517 HG11 VAL A 872      63.770  37.720  57.980  1.00  0.00           H
ATOM   3518 HG12 VAL A 872      63.680  38.120  59.590  1.00  0.00           H
ATOM   3519 HG13 VAL A 872      62.350  37.060  58.960  1.00  0.00           H
ATOM   3520  CG2 VAL A 872      64.140  34.880  58.400  1.00  0.00           C
ATOM   3521 HG21 VAL A 872      64.610  33.970  58.820  1.00  0.00           H
ATOM   3522 HG22 VAL A 872      64.580  35.120  57.410  1.00  0.00           H
ATOM   3523 HG23 VAL A 872      63.070  34.670  58.230  1.00  0.00           H
ATOM   3524  C   VAL A 872      66.690  35.370  59.940  1.00  0.00           C
ATOM   3525  O   VAL A 872      66.700  34.770  61.060  1.00  0.00           O
ATOM   3526  N   THR A 873      67.580  35.040  58.930  1.00  0.00           N
ATOM   3527  HN  THR A 873      67.390  35.360  58.010  1.00  0.00           H
ATOM   3528  CA  THR A 873      68.620  34.050  59.240  1.00  0.00           C
ATOM   3529  HA  THR A 873      68.210  33.210  59.780  1.00  0.00           H
ATOM   3530  CB  THR A 873      69.140  33.640  57.840  1.00  0.00           C
ATOM   3531  HB  THR A 873      69.130  34.510  57.130  1.00  0.00           H
ATOM   3532  OG1 THR A 873      68.280  32.680  57.280  1.00  0.00           O
ATOM   3533  HG1 THR A 873      67.670  33.170  56.730  1.00  0.00           H
ATOM   3534  CG2 THR A 873      70.510  33.050  57.800  1.00  0.00           C
ATOM   3535 HG21 THR A 873      70.630  32.220  58.520  1.00  0.00           H
ATOM   3536 HG22 THR A 873      71.190  33.910  58.000  1.00  0.00           H
ATOM   3537 HG23 THR A 873      70.790  32.680  56.790  1.00  0.00           H
ATOM   3538  C   THR A 873      69.640  34.610  60.110  1.00  0.00           C
ATOM   3539  O   THR A 873      70.040  34.010  61.100  1.00  0.00           O
ATOM   3540  N   ILE A 874      70.110  35.840  59.860  1.00  0.00           N
ATOM   3541  HN  ILE A 874      69.860  36.300  59.010  1.00  0.00           H
ATOM   3542  CA  ILE A 874      71.080  36.560  60.800  1.00  0.00           C
ATOM   3543  HA  ILE A 874      71.930  35.910  60.940  1.00  0.00           H
ATOM   3544  CB  ILE A 874      71.560  37.910  60.170  1.00  0.00           C
ATOM   3545  HB  ILE A 874      70.590  38.450  60.060  1.00  0.00           H
ATOM   3546  CG2 ILE A 874      72.440  38.580  61.240  1.00  0.00           C
ATOM   3547 HG21 ILE A 874      73.350  38.040  61.590  1.00  0.00           H
ATOM   3548 HG22 ILE A 874      71.810  38.870  62.120  1.00  0.00           H
ATOM   3549 HG23 ILE A 874      72.950  39.500  60.880  1.00  0.00           H
ATOM   3550  CG1 ILE A 874      72.360  37.840  58.800  1.00  0.00           C
ATOM   3551 HG11 ILE A 874      71.820  37.160  58.100  1.00  0.00           H
ATOM   3552 HG12 ILE A 874      73.380  37.430  58.950  1.00  0.00           H
ATOM   3553  CD  ILE A 874      72.460  39.220  58.130  1.00  0.00           C
ATOM   3554  HD1 ILE A 874      73.510  39.550  58.270  1.00  0.00           H
ATOM   3555  HD2 ILE A 874      71.680  39.840  58.610  1.00  0.00           H
ATOM   3556  HD3 ILE A 874      72.270  39.110  57.040  1.00  0.00           H
ATOM   3557  C   ILE A 874      70.370  36.750  62.150  1.00  0.00           C
ATOM   3558  O   ILE A 874      70.960  36.420  63.120  1.00  0.00           O
ATOM   3559  N   ASP A 875      69.140  37.120  62.240  1.00  0.00           N
ATOM   3560  HN  ASP A 875      68.640  37.420  61.430  1.00  0.00           H
ATOM   3561  CA  ASP A 875      68.550  37.400  63.490  1.00  0.00           C
ATOM   3562  HA  ASP A 875      69.350  37.960  63.960  1.00  0.00           H
ATOM   3563  CB  ASP A 875      67.280  38.280  63.210  1.00  0.00           C
ATOM   3564  HB1 ASP A 875      66.520  37.610  62.750  1.00  0.00           H
ATOM   3565  HB2 ASP A 875      67.470  39.200  62.610  1.00  0.00           H
ATOM   3566  CG  ASP A 875      66.770  38.830  64.490  1.00  0.00           C
ATOM   3567  OD1 ASP A 875      67.580  39.570  65.160  1.00  0.00           O
ATOM   3568  OD2 ASP A 875      65.620  38.500  64.880  1.00  0.00           O
ATOM   3569  C   ASP A 875      68.270  36.190  64.420  1.00  0.00           C
ATOM   3570  O   ASP A 875      68.590  36.160  65.590  1.00  0.00           O
ATOM   3571  N   TYR A 876      67.720  35.100  63.830  1.00  0.00           N
ATOM   3572  HN  TYR A 876      67.540  35.220  62.860  1.00  0.00           H
ATOM   3573  CA  TYR A 876      67.620  33.750  64.500  1.00  0.00           C
ATOM   3574  HA  TYR A 876      67.190  33.820  65.500  1.00  0.00           H
ATOM   3575  CB  TYR A 876      66.730  32.840  63.630  1.00  0.00           C
ATOM   3576  HB1 TYR A 876      67.100  32.660  62.600  1.00  0.00           H
ATOM   3577  HB2 TYR A 876      65.710  33.260  63.540  1.00  0.00           H
ATOM   3578  CG  TYR A 876      66.500  31.460  64.200  1.00  0.00           C
ATOM   3579  CD1 TYR A 876      65.380  31.130  64.970  1.00  0.00           C
ATOM   3580  HD1 TYR A 876      64.550  31.790  65.210  1.00  0.00           H
ATOM   3581  CE1 TYR A 876      65.230  29.840  65.610  1.00  0.00           C
ATOM   3582  HE1 TYR A 876      64.300  29.570  66.090  1.00  0.00           H
ATOM   3583  CZ  TYR A 876      66.210  28.910  65.340  1.00  0.00           C
ATOM   3584  OH  TYR A 876      66.180  27.650  65.910  1.00  0.00           O
ATOM   3585  HH  TYR A 876      66.880  27.100  65.560  1.00  0.00           H
ATOM   3586  CD2 TYR A 876      67.540  30.490  64.010  1.00  0.00           C
ATOM   3587  HD2 TYR A 876      68.480  30.760  63.550  1.00  0.00           H
ATOM   3588  CE2 TYR A 876      67.340  29.210  64.560  1.00  0.00           C
ATOM   3589  HE2 TYR A 876      68.130  28.520  64.280  1.00  0.00           H
ATOM   3590  C   TYR A 876      69.030  33.230  64.840  1.00  0.00           C
ATOM   3591  O   TYR A 876      69.210  32.730  65.900  1.00  0.00           O
ATOM   3592  N   LEU A 877      70.040  33.390  64.050  1.00  0.00           N
ATOM   3593  HN  LEU A 877      69.900  33.800  63.150  1.00  0.00           H
ATOM   3594  CA  LEU A 877      71.430  32.880  64.270  1.00  0.00           C
ATOM   3595  HA  LEU A 877      71.230  31.850  64.540  1.00  0.00           H
ATOM   3596  CB  LEU A 877      72.320  33.030  63.030  1.00  0.00           C
ATOM   3597  HB1 LEU A 877      72.570  34.100  62.880  1.00  0.00           H
ATOM   3598  HB2 LEU A 877      71.800  32.700  62.090  1.00  0.00           H
ATOM   3599  CG  LEU A 877      73.570  32.150  63.080  1.00  0.00           C
ATOM   3600  HG  LEU A 877      74.130  32.120  64.040  1.00  0.00           H
ATOM   3601  CD1 LEU A 877      73.060  30.680  62.880  1.00  0.00           C
ATOM   3602 HD11 LEU A 877      72.600  30.410  63.850  1.00  0.00           H
ATOM   3603 HD12 LEU A 877      73.920  29.980  62.750  1.00  0.00           H
ATOM   3604 HD13 LEU A 877      72.260  30.610  62.120  1.00  0.00           H
ATOM   3605  CD2 LEU A 877      74.610  32.660  62.010  1.00  0.00           C
ATOM   3606 HD21 LEU A 877      74.190  32.410  61.030  1.00  0.00           H
ATOM   3607 HD22 LEU A 877      75.480  32.010  62.280  1.00  0.00           H
ATOM   3608 HD23 LEU A 877      74.740  33.750  62.110  1.00  0.00           H
ATOM   3609  C   LEU A 877      72.150  33.520  65.490  1.00  0.00           C
ATOM   3610  O   LEU A 877      72.750  32.790  66.330  1.00  0.00           O
ATOM   3611  N   VAL A 878      72.040  34.920  65.600  1.00  0.00           N
ATOM   3612  HN  VAL A 878      71.540  35.420  64.900  1.00  0.00           H
ATOM   3613  CA  VAL A 878      72.870  35.660  66.520  1.00  0.00           C
ATOM   3614  HA  VAL A 878      73.180  35.060  67.360  1.00  0.00           H
ATOM   3615  CB  VAL A 878      74.240  36.240  65.890  1.00  0.00           C
ATOM   3616  HB  VAL A 878      74.750  36.930  66.600  1.00  0.00           H
ATOM   3617  CG1 VAL A 878      75.280  35.160  65.610  1.00  0.00           C
ATOM   3618 HG11 VAL A 878      74.810  34.400  64.950  1.00  0.00           H
ATOM   3619 HG12 VAL A 878      75.630  34.780  66.590  1.00  0.00           H
ATOM   3620 HG13 VAL A 878      76.220  35.520  65.130  1.00  0.00           H
ATOM   3621  CG2 VAL A 878      73.980  37.090  64.690  1.00  0.00           C
ATOM   3622 HG21 VAL A 878      74.980  37.280  64.240  1.00  0.00           H
ATOM   3623 HG22 VAL A 878      73.640  38.110  64.970  1.00  0.00           H
ATOM   3624 HG23 VAL A 878      73.350  36.730  63.860  1.00  0.00           H
ATOM   3625  C   VAL A 878      72.100  36.910  67.150  1.00  0.00           C
ATOM   3626  O   VAL A 878      72.520  37.440  68.240  1.00  0.00           O
ATOM   3627  N   GLY A 879      71.080  37.420  66.510  1.00  0.00           N
ATOM   3628  HN  GLY A 879      70.800  36.990  65.660  1.00  0.00           H
ATOM   3629  CA  GLY A 879      70.220  38.510  66.910  1.00  0.00           C
ATOM   3630  HA1 GLY A 879      70.090  38.460  67.990  1.00  0.00           H
ATOM   3631  HA2 GLY A 879      69.280  38.400  66.400  1.00  0.00           H
ATOM   3632  C   GLY A 879      70.650  39.920  66.620  1.00  0.00           C
ATOM   3633  O   GLY A 879      71.680  40.420  67.060  1.00  0.00           O
ATOM   3634  N   VAL A 880      69.800  40.700  65.930  1.00  0.00           N
ATOM   3635  HN  VAL A 880      68.890  40.380  65.660  1.00  0.00           H
ATOM   3636  CA  VAL A 880      70.010  42.090  65.540  1.00  0.00           C
ATOM   3637  HA  VAL A 880      71.060  42.330  65.550  1.00  0.00           H
ATOM   3638  CB  VAL A 880      69.560  42.360  64.060  1.00  0.00           C
ATOM   3639  HB  VAL A 880      68.500  42.050  63.960  1.00  0.00           H
ATOM   3640  CG1 VAL A 880      69.930  43.760  63.590  1.00  0.00           C
ATOM   3641 HG11 VAL A 880      69.460  43.910  62.600  1.00  0.00           H
ATOM   3642 HG12 VAL A 880      71.030  43.980  63.520  1.00  0.00           H
ATOM   3643 HG13 VAL A 880      69.450  44.520  64.240  1.00  0.00           H
ATOM   3644  CG2 VAL A 880      70.360  41.360  63.160  1.00  0.00           C
ATOM   3645 HG21 VAL A 880      70.030  41.500  62.110  1.00  0.00           H
ATOM   3646 HG22 VAL A 880      70.190  40.310  63.470  1.00  0.00           H
ATOM   3647 HG23 VAL A 880      71.450  41.580  63.280  1.00  0.00           H
ATOM   3648  C   VAL A 880      69.160  42.900  66.580  1.00  0.00           C
ATOM   3649  O   VAL A 880      67.950  42.730  66.760  1.00  0.00           O
ATOM   3650  N   PRO A 881      69.700  43.830  67.280  1.00  0.00           N
ATOM   3651  CD  PRO A 881      71.180  43.940  67.570  1.00  0.00           C
ATOM   3652  HD1 PRO A 881      71.770  44.370  66.740  1.00  0.00           H
ATOM   3653  HD2 PRO A 881      71.520  42.920  67.830  1.00  0.00           H
ATOM   3654  CA  PRO A 881      68.980  44.820  68.140  1.00  0.00           C
ATOM   3655  HA  PRO A 881      68.360  44.320  68.860  1.00  0.00           H
ATOM   3656  CB  PRO A 881      70.050  45.790  68.630  1.00  0.00           C
ATOM   3657  HB1 PRO A 881      69.810  46.200  69.620  1.00  0.00           H
ATOM   3658  HB2 PRO A 881      70.070  46.670  67.940  1.00  0.00           H
ATOM   3659  CG  PRO A 881      71.330  44.920  68.700  1.00  0.00           C
ATOM   3660  HG1 PRO A 881      72.280  45.470  68.850  1.00  0.00           H
ATOM   3661  HG2 PRO A 881      71.160  44.420  69.690  1.00  0.00           H
ATOM   3662  C   PRO A 881      67.950  45.600  67.260  1.00  0.00           C
ATOM   3663  O   PRO A 881      68.280  46.230  66.260  1.00  0.00           O
ATOM   3664  N   SER A 882      66.670  45.680  67.690  1.00  0.00           N
ATOM   3665  HN  SER A 882      66.540  45.250  68.570  1.00  0.00           H
ATOM   3666  CA  SER A 882      65.530  46.140  66.800  1.00  0.00           C
ATOM   3667  HA  SER A 882      65.530  47.210  66.850  1.00  0.00           H
ATOM   3668  CB  SER A 882      65.520  45.400  65.400  1.00  0.00           C
ATOM   3669  HB1 SER A 882      64.500  45.420  64.960  1.00  0.00           H
ATOM   3670  HB2 SER A 882      65.860  44.350  65.520  1.00  0.00           H
ATOM   3671  OG  SER A 882      66.310  46.110  64.460  1.00  0.00           O
ATOM   3672  HG1 SER A 882      67.180  46.130  64.860  1.00  0.00           H
ATOM   3673  C   SER A 882      64.190  45.610  67.450  1.00  0.00           C
ATOM   3674  O   SER A 882      64.150  44.640  68.120  1.00  0.00           O
ATOM   3675  N   PRO A 883      63.020  46.270  67.130  1.00  0.00           N
ATOM   3676  CD  PRO A 883      63.000  47.660  66.540  1.00  0.00           C
ATOM   3677  HD1 PRO A 883      63.210  47.530  65.460  1.00  0.00           H
ATOM   3678  HD2 PRO A 883      63.690  48.360  67.050  1.00  0.00           H
ATOM   3679  CA  PRO A 883      61.730  45.630  67.100  1.00  0.00           C
ATOM   3680  HA  PRO A 883      61.440  45.490  68.120  1.00  0.00           H
ATOM   3681  CB  PRO A 883      60.870  46.660  66.440  1.00  0.00           C
ATOM   3682  HB1 PRO A 883      59.830  46.560  66.820  1.00  0.00           H
ATOM   3683  HB2 PRO A 883      60.970  46.630  65.330  1.00  0.00           H
ATOM   3684  CG  PRO A 883      61.570  47.930  66.850  1.00  0.00           C
ATOM   3685  HG1 PRO A 883      61.270  48.810  66.230  1.00  0.00           H
ATOM   3686  HG2 PRO A 883      61.470  48.210  67.920  1.00  0.00           H
ATOM   3687  C   PRO A 883      61.620  44.310  66.350  1.00  0.00           C
ATOM   3688  O   PRO A 883      62.200  44.140  65.310  1.00  0.00           O
ATOM   3689  N   LYS A 884      60.800  43.310  66.840  1.00  0.00           N
ATOM   3690  HN  LYS A 884      60.370  43.430  67.730  1.00  0.00           H
ATOM   3691  CA  LYS A 884      60.480  42.000  66.250  1.00  0.00           C
ATOM   3692  HA  LYS A 884      60.840  42.100  65.240  1.00  0.00           H
ATOM   3693  CB  LYS A 884      61.250  40.720  66.880  1.00  0.00           C
ATOM   3694  HB1 LYS A 884      61.130  39.860  66.210  1.00  0.00           H
ATOM   3695  HB2 LYS A 884      60.780  40.520  67.860  1.00  0.00           H
ATOM   3696  CG  LYS A 884      62.720  40.930  67.240  1.00  0.00           C
ATOM   3697  HG1 LYS A 884      63.030  39.980  67.740  1.00  0.00           H
ATOM   3698  HG2 LYS A 884      62.880  41.740  67.970  1.00  0.00           H
ATOM   3699  CD  LYS A 884      63.740  41.190  66.170  1.00  0.00           C
ATOM   3700  HD1 LYS A 884      63.470  42.070  65.550  1.00  0.00           H
ATOM   3701  HD2 LYS A 884      63.740  40.220  65.630  1.00  0.00           H
ATOM   3702  CE  LYS A 884      65.150  41.530  66.660  1.00  0.00           C
ATOM   3703  HE1 LYS A 884      65.020  42.300  67.450  1.00  0.00           H
ATOM   3704  HE2 LYS A 884      65.750  41.990  65.850  1.00  0.00           H
ATOM   3705  NZ  LYS A 884      65.810  40.270  67.160  1.00  0.00           N
ATOM   3706  HZ1 LYS A 884      66.750  40.410  67.590  1.00  0.00           H
ATOM   3707  HZ2 LYS A 884      66.020  39.610  66.380  1.00  0.00           H
ATOM   3708  HZ3 LYS A 884      65.220  39.800  67.880  1.00  0.00           H
ATOM   3709  C   LYS A 884      59.000  41.690  66.290  1.00  0.00           C
ATOM   3710  O   LYS A 884      58.240  42.140  67.140  1.00  0.00           O
ATOM   3711  N   LEU A 885      58.560  40.930  65.250  1.00  0.00           N
ATOM   3712  HN  LEU A 885      59.220  40.540  64.610  1.00  0.00           H
ATOM   3713  CA  LEU A 885      57.210  40.490  65.000  1.00  0.00           C
ATOM   3714  HA  LEU A 885      56.640  41.410  65.010  1.00  0.00           H
ATOM   3715  CB  LEU A 885      56.960  39.950  63.610  1.00  0.00           C
ATOM   3716  HB1 LEU A 885      57.710  39.180  63.340  1.00  0.00           H
ATOM   3717  HB2 LEU A 885      57.070  40.780  62.890  1.00  0.00           H
ATOM   3718  CG  LEU A 885      55.560  39.390  63.290  1.00  0.00           C
ATOM   3719  HG  LEU A 885      55.360  38.550  63.980  1.00  0.00           H
ATOM   3720  CD1 LEU A 885      54.490  40.510  63.440  1.00  0.00           C
ATOM   3721 HD11 LEU A 885      53.560  40.000  63.760  1.00  0.00           H
ATOM   3722 HD12 LEU A 885      54.180  41.020  62.510  1.00  0.00           H
ATOM   3723 HD13 LEU A 885      54.740  41.260  64.230  1.00  0.00           H
ATOM   3724  CD2 LEU A 885      55.410  38.890  61.820  1.00  0.00           C
ATOM   3725 HD21 LEU A 885      55.610  39.790  61.190  1.00  0.00           H
ATOM   3726 HD22 LEU A 885      54.380  38.520  61.720  1.00  0.00           H
ATOM   3727 HD23 LEU A 885      56.220  38.140  61.670  1.00  0.00           H
ATOM   3728  C   LEU A 885      56.710  39.590  66.120  1.00  0.00           C
ATOM   3729  O   LEU A 885      57.230  38.500  66.370  1.00  0.00           O
ATOM   3730  N   HSD A 886      55.640  39.960  66.840  1.00  0.00           N
ATOM   3731  HN  HSD A 886      55.220  40.830  66.600  1.00  0.00           H
ATOM   3732  CA  HSD A 886      55.010  39.370  67.970  1.00  0.00           C
ATOM   3733  HA  HSD A 886      55.470  38.450  68.290  1.00  0.00           H
ATOM   3734  CB  HSD A 886      54.980  40.370  69.160  1.00  0.00           C
ATOM   3735  HB1 HSD A 886      54.240  40.170  69.970  1.00  0.00           H
ATOM   3736  HB2 HSD A 886      54.650  41.300  68.650  1.00  0.00           H
ATOM   3737  ND1 HSD A 886      56.930  39.530  70.650  1.00  0.00           N
ATOM   3738  HD1 HSD A 886      56.680  38.590  70.880  1.00  0.00           H
ATOM   3739  CG  HSD A 886      56.260  40.510  69.840  1.00  0.00           C
ATOM   3740  CE1 HSD A 886      58.050  40.090  71.130  1.00  0.00           C
ATOM   3741  HE1 HSD A 886      58.710  39.540  71.800  1.00  0.00           H
ATOM   3742  NE2 HSD A 886      58.220  41.370  70.720  1.00  0.00           N
ATOM   3743  CD2 HSD A 886      57.110  41.580  69.910  1.00  0.00           C
ATOM   3744  HD2 HSD A 886      56.990  42.520  69.380  1.00  0.00           H
ATOM   3745  C   HSD A 886      53.560  38.960  67.720  1.00  0.00           C
ATOM   3746  O   HSD A 886      52.790  39.690  67.060  1.00  0.00           O
ATOM   3747  N   VAL A 887      53.230  37.710  68.040  1.00  0.00           N
ATOM   3748  HN  VAL A 887      53.830  37.100  68.570  1.00  0.00           H
ATOM   3749  CA  VAL A 887      51.910  37.200  67.570  1.00  0.00           C
ATOM   3750  HA  VAL A 887      51.170  37.900  67.180  1.00  0.00           H
ATOM   3751  CB  VAL A 887      52.060  36.200  66.470  1.00  0.00           C
ATOM   3752  HB  VAL A 887      51.090  35.880  66.020  1.00  0.00           H
ATOM   3753  CG1 VAL A 887      52.680  36.830  65.250  1.00  0.00           C
ATOM   3754 HG11 VAL A 887      52.550  36.170  64.380  1.00  0.00           H
ATOM   3755 HG12 VAL A 887      53.730  37.130  65.430  1.00  0.00           H
ATOM   3756 HG13 VAL A 887      52.020  37.670  64.920  1.00  0.00           H
ATOM   3757  CG2 VAL A 887      52.850  34.890  66.830  1.00  0.00           C
ATOM   3758 HG21 VAL A 887      52.300  34.410  67.670  1.00  0.00           H
ATOM   3759 HG22 VAL A 887      53.860  35.120  67.230  1.00  0.00           H
ATOM   3760 HG23 VAL A 887      53.020  34.100  66.070  1.00  0.00           H
ATOM   3761  C   VAL A 887      51.090  36.480  68.740  1.00  0.00           C
ATOM   3762  O   VAL A 887      51.690  36.010  69.650  1.00  0.00           O
ATOM   3763  N   PRO A 888      49.730  36.380  68.800  1.00  0.00           N
ATOM   3764  CD  PRO A 888      48.890  37.190  67.980  1.00  0.00           C
ATOM   3765  HD1 PRO A 888      49.360  37.480  67.010  1.00  0.00           H
ATOM   3766  HD2 PRO A 888      48.660  38.160  68.470  1.00  0.00           H
ATOM   3767  CA  PRO A 888      49.000  35.220  69.350  1.00  0.00           C
ATOM   3768  HA  PRO A 888      49.010  35.260  70.430  1.00  0.00           H
ATOM   3769  CB  PRO A 888      47.600  35.500  68.860  1.00  0.00           C
ATOM   3770  HB1 PRO A 888      47.210  36.150  69.680  1.00  0.00           H
ATOM   3771  HB2 PRO A 888      46.960  34.650  68.540  1.00  0.00           H
ATOM   3772  CG  PRO A 888      47.730  36.320  67.610  1.00  0.00           C
ATOM   3773  HG1 PRO A 888      47.960  35.700  66.720  1.00  0.00           H
ATOM   3774  HG2 PRO A 888      46.780  36.860  67.380  1.00  0.00           H
ATOM   3775  C   PRO A 888      49.560  33.900  68.930  1.00  0.00           C
ATOM   3776  O   PRO A 888      49.590  33.670  67.690  1.00  0.00           O
ATOM   3777  N   GLU A 889      49.860  32.980  69.870  1.00  0.00           N
ATOM   3778  HN  GLU A 889      50.110  33.300  70.780  1.00  0.00           H
ATOM   3779  CA  GLU A 889      50.500  31.720  69.460  1.00  0.00           C
ATOM   3780  HA  GLU A 889      50.720  31.740  68.400  1.00  0.00           H
ATOM   3781  CB  GLU A 889      51.900  31.420  70.160  1.00  0.00           C
ATOM   3782  HB1 GLU A 889      52.200  30.430  69.770  1.00  0.00           H
ATOM   3783  HB2 GLU A 889      51.710  31.450  71.250  1.00  0.00           H
ATOM   3784  CG  GLU A 889      53.020  32.420  69.840  1.00  0.00           C
ATOM   3785  HG1 GLU A 889      52.590  33.410  70.090  1.00  0.00           H
ATOM   3786  HG2 GLU A 889      53.310  32.290  68.770  1.00  0.00           H
ATOM   3787  CD  GLU A 889      54.180  32.080  70.730  1.00  0.00           C
ATOM   3788  OE1 GLU A 889      54.650  30.940  70.850  1.00  0.00           O
ATOM   3789  OE2 GLU A 889      54.580  33.070  71.430  1.00  0.00           O
ATOM   3790  C   GLU A 889      49.580  30.520  69.520  1.00  0.00           C
ATOM   3791  O   GLU A 889      49.960  29.340  69.540  1.00  0.00           O
ATOM   3792  N   LYS A 890      48.290  30.920  69.510  1.00  0.00           N
ATOM   3793  HN  LYS A 890      48.100  31.870  69.310  1.00  0.00           H
ATOM   3794  CA  LYS A 890      47.110  30.030  69.690  1.00  0.00           C
ATOM   3795  HA  LYS A 890      47.330  28.970  69.630  1.00  0.00           H
ATOM   3796  CB  LYS A 890      46.490  30.180  71.130  1.00  0.00           C
ATOM   3797  HB1 LYS A 890      47.250  29.910  71.880  1.00  0.00           H
ATOM   3798  HB2 LYS A 890      45.650  29.450  71.150  1.00  0.00           H
ATOM   3799  CG  LYS A 890      45.890  31.490  71.540  1.00  0.00           C
ATOM   3800  HG1 LYS A 890      45.050  31.870  70.910  1.00  0.00           H
ATOM   3801  HG2 LYS A 890      46.630  32.320  71.430  1.00  0.00           H
ATOM   3802  CD  LYS A 890      45.360  31.340  72.970  1.00  0.00           C
ATOM   3803  HD1 LYS A 890      46.270  31.200  73.570  1.00  0.00           H
ATOM   3804  HD2 LYS A 890      44.690  30.450  72.950  1.00  0.00           H
ATOM   3805  CE  LYS A 890      44.490  32.570  73.440  1.00  0.00           C
ATOM   3806  HE1 LYS A 890      43.670  32.720  72.710  1.00  0.00           H
ATOM   3807  HE2 LYS A 890      45.130  33.470  73.550  1.00  0.00           H
ATOM   3808  NZ  LYS A 890      43.960  32.320  74.830  1.00  0.00           N
ATOM   3809  HZ1 LYS A 890      43.320  31.500  74.760  1.00  0.00           H
ATOM   3810  HZ2 LYS A 890      43.450  33.140  75.200  1.00  0.00           H
ATOM   3811  HZ3 LYS A 890      44.780  32.100  75.430  1.00  0.00           H
ATOM   3812  C   LYS A 890      45.980  30.480  68.600  1.00  0.00           C
ATOM   3813  O   LYS A 890      45.840  31.650  68.270  1.00  0.00           O
ATOM   3814  N   PHE A 891      45.060  29.540  68.260  1.00  0.00           N
ATOM   3815  HN  PHE A 891      45.140  28.620  68.650  1.00  0.00           H
ATOM   3816  CA  PHE A 891      44.000  29.600  67.300  1.00  0.00           C
ATOM   3817  HA  PHE A 891      44.300  30.110  66.390  1.00  0.00           H
ATOM   3818  CB  PHE A 891      43.720  28.130  66.870  1.00  0.00           C
ATOM   3819  HB1 PHE A 891      43.260  27.430  67.600  1.00  0.00           H
ATOM   3820  HB2 PHE A 891      44.720  27.680  66.680  1.00  0.00           H
ATOM   3821  CG  PHE A 891      42.920  28.100  65.610  1.00  0.00           C
ATOM   3822  CD1 PHE A 891      41.600  27.710  65.600  1.00  0.00           C
ATOM   3823  HD1 PHE A 891      41.060  27.380  66.470  1.00  0.00           H
ATOM   3824  CE1 PHE A 891      40.750  27.820  64.460  1.00  0.00           C
ATOM   3825  HE1 PHE A 891      39.720  27.490  64.480  1.00  0.00           H
ATOM   3826  CZ  PHE A 891      41.330  28.040  63.200  1.00  0.00           C
ATOM   3827  HZ  PHE A 891      40.690  28.010  62.330  1.00  0.00           H
ATOM   3828  CD2 PHE A 891      43.470  28.430  64.340  1.00  0.00           C
ATOM   3829  HD2 PHE A 891      44.450  28.870  64.350  1.00  0.00           H
ATOM   3830  CE2 PHE A 891      42.710  28.390  63.150  1.00  0.00           C
ATOM   3831  HE2 PHE A 891      43.040  28.680  62.160  1.00  0.00           H
ATOM   3832  C   PHE A 891      42.740  30.220  67.880  1.00  0.00           C
ATOM   3833  O   PHE A 891      41.780  30.360  67.180  1.00  0.00           O
ATOM   3834  N   GLU A 892      42.630  30.560  69.210  1.00  0.00           N
ATOM   3835  HN  GLU A 892      43.370  30.490  69.890  1.00  0.00           H
ATOM   3836  CA  GLU A 892      41.340  31.140  69.740  1.00  0.00           C
ATOM   3837  HA  GLU A 892      40.450  30.730  69.300  1.00  0.00           H
ATOM   3838  CB  GLU A 892      41.460  31.090  71.290  1.00  0.00           C
ATOM   3839  HB1 GLU A 892      40.760  31.740  71.860  1.00  0.00           H
ATOM   3840  HB2 GLU A 892      42.470  31.400  71.630  1.00  0.00           H
ATOM   3841  CG  GLU A 892      41.290  29.690  71.900  1.00  0.00           C
ATOM   3842  HG1 GLU A 892      41.850  28.940  71.290  1.00  0.00           H
ATOM   3843  HG2 GLU A 892      40.230  29.430  72.090  1.00  0.00           H
ATOM   3844  CD  GLU A 892      42.020  29.500  73.240  1.00  0.00           C
ATOM   3845  OE1 GLU A 892      42.170  30.490  73.980  1.00  0.00           O
ATOM   3846  OE2 GLU A 892      42.290  28.330  73.550  1.00  0.00           O
ATOM   3847  C   GLU A 892      41.140  32.570  69.370  1.00  0.00           C
ATOM   3848  O   GLU A 892      42.190  33.180  69.060  1.00  0.00           O
ATOM   3849  N   PRO A 893      39.860  33.170  69.430  1.00  0.00           N
ATOM   3850  CD  PRO A 893      38.580  32.410  69.600  1.00  0.00           C
ATOM   3851  HD1 PRO A 893      38.850  31.740  70.440  1.00  0.00           H
ATOM   3852  HD2 PRO A 893      38.340  31.750  68.730  1.00  0.00           H
ATOM   3853  CA  PRO A 893      39.630  34.610  69.580  1.00  0.00           C
ATOM   3854  HA  PRO A 893      39.630  35.070  68.620  1.00  0.00           H
ATOM   3855  CB  PRO A 893      38.230  34.720  70.170  1.00  0.00           C
ATOM   3856  HB1 PRO A 893      37.760  35.660  69.790  1.00  0.00           H
ATOM   3857  HB2 PRO A 893      38.230  34.650  71.280  1.00  0.00           H
ATOM   3858  CG  PRO A 893      37.490  33.490  69.810  1.00  0.00           C
ATOM   3859  HG1 PRO A 893      36.830  33.100  70.600  1.00  0.00           H
ATOM   3860  HG2 PRO A 893      37.030  33.560  68.800  1.00  0.00           H
ATOM   3861  C   PRO A 893      40.720  35.380  70.290  1.00  0.00           C
ATOM   3862  O   PRO A 893      41.310  34.970  71.340  1.00  0.00           O
ATOM   3863  N   THR A 894      41.040  36.550  69.730  1.00  0.00           N
ATOM   3864  HN  THR A 894      40.460  36.890  68.990  1.00  0.00           H
ATOM   3865  CA  THR A 894      41.880  37.580  70.390  1.00  0.00           C
ATOM   3866  HA  THR A 894      42.720  37.100  70.880  1.00  0.00           H
ATOM   3867  CB  THR A 894      42.500  38.550  69.320  1.00  0.00           C
ATOM   3868  HB  THR A 894      42.960  39.500  69.660  1.00  0.00           H
ATOM   3869  OG1 THR A 894      41.430  39.030  68.470  1.00  0.00           O
ATOM   3870  HG1 THR A 894      41.850  39.490  67.750  1.00  0.00           H
ATOM   3871  CG2 THR A 894      43.460  37.730  68.470  1.00  0.00           C
ATOM   3872 HG21 THR A 894      44.250  37.260  69.090  1.00  0.00           H
ATOM   3873 HG22 THR A 894      43.970  38.360  67.700  1.00  0.00           H
ATOM   3874 HG23 THR A 894      42.990  36.960  67.820  1.00  0.00           H
ATOM   3875  C   THR A 894      41.390  38.300  71.590  1.00  0.00           C
ATOM   3876  O   THR A 894      42.180  38.740  72.430  1.00  0.00           O
ATOM   3877  N   HSD A 895      40.030  38.550  71.700  1.00  0.00           N
ATOM   3878  HN  HSD A 895      39.460  37.970  71.120  1.00  0.00           H
ATOM   3879  CA  HSD A 895      39.450  39.310  72.790  1.00  0.00           C
ATOM   3880  HA  HSD A 895      40.130  40.120  73.000  1.00  0.00           H
ATOM   3881  CB  HSD A 895      38.140  39.890  72.250  1.00  0.00           C
ATOM   3882  HB1 HSD A 895      37.430  39.990  73.110  1.00  0.00           H
ATOM   3883  HB2 HSD A 895      37.620  39.210  71.550  1.00  0.00           H
ATOM   3884  ND1 HSD A 895      38.500  41.240  70.250  1.00  0.00           N
ATOM   3885  HD1 HSD A 895      38.480  40.480  69.600  1.00  0.00           H
ATOM   3886  CG  HSD A 895      38.360  41.230  71.610  1.00  0.00           C
ATOM   3887  CE1 HSD A 895      38.630  42.550  69.910  1.00  0.00           C
ATOM   3888  HE1 HSD A 895      38.700  42.880  68.880  1.00  0.00           H
ATOM   3889  NE2 HSD A 895      38.690  43.390  70.930  1.00  0.00           N
ATOM   3890  CD2 HSD A 895      38.590  42.490  72.060  1.00  0.00           C
ATOM   3891  HD2 HSD A 895      38.520  42.790  73.100  1.00  0.00           H
ATOM   3892  C   HSD A 895      39.120  38.370  73.980  1.00  0.00           C
ATOM   3893  O   HSD A 895      38.360  37.390  73.740  1.00  0.00           O
ATOM   3894  N   PRO A 896      39.600  38.620  75.190  1.00  0.00           N
ATOM   3895  CD  PRO A 896      40.600  39.660  75.410  1.00  0.00           C
ATOM   3896  HD1 PRO A 896      40.250  40.700  75.220  1.00  0.00           H
ATOM   3897  HD2 PRO A 896      41.450  39.350  74.770  1.00  0.00           H
ATOM   3898  CA  PRO A 896      39.680  37.640  76.270  1.00  0.00           C
ATOM   3899  HA  PRO A 896      40.320  36.850  75.920  1.00  0.00           H
ATOM   3900  CB  PRO A 896      40.180  38.490  77.410  1.00  0.00           C
ATOM   3901  HB1 PRO A 896      40.560  37.990  78.330  1.00  0.00           H
ATOM   3902  HB2 PRO A 896      39.360  39.110  77.840  1.00  0.00           H
ATOM   3903  CG  PRO A 896      41.070  39.590  76.840  1.00  0.00           C
ATOM   3904  HG1 PRO A 896      40.800  40.510  77.410  1.00  0.00           H
ATOM   3905  HG2 PRO A 896      42.150  39.310  76.920  1.00  0.00           H
ATOM   3906  C   PRO A 896      38.470  36.870  76.590  1.00  0.00           C
ATOM   3907  O   PRO A 896      38.670  35.700  76.930  1.00  0.00           O
ATOM   3908  N   GLU A 897      37.300  37.480  76.480  1.00  0.00           N
ATOM   3909  HN  GLU A 897      37.380  38.390  76.060  1.00  0.00           H
ATOM   3910  CA  GLU A 897      36.070  37.030  77.180  1.00  0.00           C
ATOM   3911  HA  GLU A 897      36.330  36.080  77.630  1.00  0.00           H
ATOM   3912  CB  GLU A 897      35.620  38.040  78.230  1.00  0.00           C
ATOM   3913  HB1 GLU A 897      34.530  37.930  78.410  1.00  0.00           H
ATOM   3914  HB2 GLU A 897      35.870  39.070  77.910  1.00  0.00           H
ATOM   3915  CG  GLU A 897      36.310  37.760  79.640  1.00  0.00           C
ATOM   3916  HG1 GLU A 897      37.400  37.660  79.470  1.00  0.00           H
ATOM   3917  HG2 GLU A 897      35.960  36.740  79.910  1.00  0.00           H
ATOM   3918  CD  GLU A 897      35.850  38.790  80.680  1.00  0.00           C
ATOM   3919  OE1 GLU A 897      36.680  39.400  81.380  1.00  0.00           O
ATOM   3920  OE2 GLU A 897      34.620  38.910  80.890  1.00  0.00           O
ATOM   3921  C   GLU A 897      34.980  36.860  76.240  1.00  0.00           C
ATOM   3922  O   GLU A 897      33.870  36.570  76.700  1.00  0.00           O
ATOM   3923  N   ARG A 898      35.270  36.980  74.890  1.00  0.00           N
ATOM   3924  HN  ARG A 898      36.240  37.120  74.750  1.00  0.00           H
ATOM   3925  CA  ARG A 898      34.280  36.660  73.860  1.00  0.00           C
ATOM   3926  HA  ARG A 898      33.660  35.880  74.280  1.00  0.00           H
ATOM   3927  CB  ARG A 898      33.300  37.850  73.660  1.00  0.00           C
ATOM   3928  HB1 ARG A 898      32.800  37.810  74.640  1.00  0.00           H
ATOM   3929  HB2 ARG A 898      32.570  37.620  72.860  1.00  0.00           H
ATOM   3930  CG  ARG A 898      33.910  39.260  73.280  1.00  0.00           C
ATOM   3931  HG1 ARG A 898      34.710  39.530  74.020  1.00  0.00           H
ATOM   3932  HG2 ARG A 898      33.050  39.960  73.320  1.00  0.00           H
ATOM   3933  CD  ARG A 898      34.400  39.350  71.800  1.00  0.00           C
ATOM   3934  HD1 ARG A 898      33.550  39.040  71.140  1.00  0.00           H
ATOM   3935  HD2 ARG A 898      35.230  38.650  71.530  1.00  0.00           H
ATOM   3936  NE  ARG A 898      34.690  40.760  71.380  1.00  0.00           N
ATOM   3937  HE  ARG A 898      34.350  41.530  71.930  1.00  0.00           H
ATOM   3938  CZ  ARG A 898      35.160  41.010  70.160  1.00  0.00           C
ATOM   3939  NH1 ARG A 898      35.490  40.040  69.400  1.00  0.00           N
ATOM   3940 HH11 ARG A 898      35.490  40.180  68.410  1.00  0.00           H
ATOM   3941 HH12 ARG A 898      35.480  39.070  69.590  1.00  0.00           H
ATOM   3942  NH2 ARG A 898      35.310  42.300  69.800  1.00  0.00           N
ATOM   3943 HH21 ARG A 898      36.010  42.570  69.130  1.00  0.00           H
ATOM   3944 HH22 ARG A 898      35.130  42.940  70.540  1.00  0.00           H
ATOM   3945  C   ARG A 898      34.820  36.030  72.600  1.00  0.00           C
ATOM   3946  O   ARG A 898      36.000  35.970  72.260  1.00  0.00           O
ATOM   3947  N   GLY A 899      33.900  35.430  71.860  1.00  0.00           N
ATOM   3948  HN  GLY A 899      32.930  35.430  72.090  1.00  0.00           H
ATOM   3949  CA  GLY A 899      34.260  34.940  70.520  1.00  0.00           C
ATOM   3950  HA1 GLY A 899      33.430  34.410  70.090  1.00  0.00           H
ATOM   3951  HA2 GLY A 899      35.160  34.350  70.680  1.00  0.00           H
ATOM   3952  C   GLY A 899      34.680  35.950  69.480  1.00  0.00           C
ATOM   3953  O   GLY A 899      34.970  37.090  69.700  1.00  0.00           O
ATOM   3954  N   TRP A 900      34.580  35.530  68.210  1.00  0.00           N
ATOM   3955  HN  TRP A 900      34.390  34.590  67.940  1.00  0.00           H
ATOM   3956  CA  TRP A 900      35.170  36.420  67.210  1.00  0.00           C
ATOM   3957  HA  TRP A 900      36.050  36.850  67.650  1.00  0.00           H
ATOM   3958  CB  TRP A 900      35.610  35.640  65.930  1.00  0.00           C
ATOM   3959  HB1 TRP A 900      35.810  36.400  65.150  1.00  0.00           H
ATOM   3960  HB2 TRP A 900      34.830  34.990  65.490  1.00  0.00           H
ATOM   3961  CG  TRP A 900      36.790  34.660  66.000  1.00  0.00           C
ATOM   3962  CD1 TRP A 900      36.720  33.340  66.220  1.00  0.00           C
ATOM   3963  HD1 TRP A 900      35.780  32.810  66.240  1.00  0.00           H
ATOM   3964  NE1 TRP A 900      37.980  32.870  66.170  1.00  0.00           N
ATOM   3965  HE1 TRP A 900      38.340  32.030  66.510  1.00  0.00           H
ATOM   3966  CE2 TRP A 900      38.920  33.840  66.050  1.00  0.00           C
ATOM   3967  CD2 TRP A 900      38.190  35.040  65.920  1.00  0.00           C
ATOM   3968  CE3 TRP A 900      38.880  36.240  65.700  1.00  0.00           C
ATOM   3969  HE3 TRP A 900      38.350  37.160  65.530  1.00  0.00           H
ATOM   3970  CZ3 TRP A 900      40.280  36.250  65.780  1.00  0.00           C
ATOM   3971  HZ3 TRP A 900      40.680  37.250  65.820  1.00  0.00           H
ATOM   3972  CZ2 TRP A 900      40.300  33.770  66.050  1.00  0.00           C
ATOM   3973  HZ2 TRP A 900      40.880  32.930  66.410  1.00  0.00           H
ATOM   3974  CH2 TRP A 900      40.930  35.010  65.970  1.00  0.00           C
ATOM   3975  HH2 TRP A 900      42.000  34.940  65.910  1.00  0.00           H
ATOM   3976  C   TRP A 900      34.310  37.590  66.790  1.00  0.00           C
ATOM   3977  O   TRP A 900      34.850  38.610  66.430  1.00  0.00           O
ATOM   3978  N   ILE A 901      33.000  37.490  67.030  1.00  0.00           N
ATOM   3979  HN  ILE A 901      32.600  36.690  67.480  1.00  0.00           H
ATOM   3980  CA  ILE A 901      31.950  38.540  66.620  1.00  0.00           C
ATOM   3981  HA  ILE A 901      32.250  38.780  65.610  1.00  0.00           H
ATOM   3982  CB  ILE A 901      30.500  38.030  66.560  1.00  0.00           C
ATOM   3983  HB  ILE A 901      30.190  37.560  67.520  1.00  0.00           H
ATOM   3984  CG2 ILE A 901      29.490  39.210  66.430  1.00  0.00           C
ATOM   3985 HG21 ILE A 901      28.440  38.880  66.270  1.00  0.00           H
ATOM   3986 HG22 ILE A 901      29.790  39.850  65.570  1.00  0.00           H
ATOM   3987 HG23 ILE A 901      29.370  39.900  67.290  1.00  0.00           H
ATOM   3988  CG1 ILE A 901      30.040  36.990  65.420  1.00  0.00           C
ATOM   3989 HG11 ILE A 901      29.000  36.690  65.650  1.00  0.00           H
ATOM   3990 HG12 ILE A 901      30.720  36.150  65.650  1.00  0.00           H
ATOM   3991  CD  ILE A 901      30.140  37.390  63.920  1.00  0.00           C
ATOM   3992  HD1 ILE A 901      31.100  37.900  63.680  1.00  0.00           H
ATOM   3993  HD2 ILE A 901      29.410  38.170  63.620  1.00  0.00           H
ATOM   3994  HD3 ILE A 901      29.950  36.520  63.260  1.00  0.00           H
ATOM   3995  C   ILE A 901      32.130  39.850  67.530  1.00  0.00           C
ATOM   3996  O   ILE A 901      32.020  39.810  68.730  1.00  0.00           O
ATOM   3997  N   ILE A 902      32.330  40.990  66.880  1.00  0.00           N
ATOM   3998  HN  ILE A 902      32.490  40.980  65.890  1.00  0.00           H
ATOM   3999  CA  ILE A 902      32.210  42.290  67.410  1.00  0.00           C
ATOM   4000  HA  ILE A 902      32.210  42.230  68.500  1.00  0.00           H
ATOM   4001  CB  ILE A 902      33.300  43.210  66.920  1.00  0.00           C
ATOM   4002  HB  ILE A 902      34.210  42.910  67.470  1.00  0.00           H
ATOM   4003  CG2 ILE A 902      33.730  42.950  65.490  1.00  0.00           C
ATOM   4004 HG21 ILE A 902      32.910  43.190  64.770  1.00  0.00           H
ATOM   4005 HG22 ILE A 902      34.100  41.910  65.390  1.00  0.00           H
ATOM   4006 HG23 ILE A 902      34.580  43.610  65.190  1.00  0.00           H
ATOM   4007  CG1 ILE A 902      33.150  44.720  67.140  1.00  0.00           C
ATOM   4008 HG11 ILE A 902      32.440  45.230  66.440  1.00  0.00           H
ATOM   4009 HG12 ILE A 902      34.150  45.190  66.930  1.00  0.00           H
ATOM   4010  CD  ILE A 902      32.960  45.130  68.590  1.00  0.00           C
ATOM   4011  HD1 ILE A 902      33.810  44.830  69.250  1.00  0.00           H
ATOM   4012  HD2 ILE A 902      32.000  44.830  69.080  1.00  0.00           H
ATOM   4013  HD3 ILE A 902      32.980  46.240  68.590  1.00  0.00           H
ATOM   4014  C   ILE A 902      30.740  42.850  67.040  1.00  0.00           C
ATOM   4015  O   ILE A 902      30.280  42.720  65.880  1.00  0.00           O
ATOM   4016  N   SER A 903      29.950  43.340  68.030  1.00  0.00           N
ATOM   4017  HN  SER A 903      30.270  43.550  68.950  1.00  0.00           H
ATOM   4018  CA  SER A 903      28.590  43.750  67.680  1.00  0.00           C
ATOM   4019  HA  SER A 903      28.270  43.070  66.900  1.00  0.00           H
ATOM   4020  CB  SER A 903      27.580  43.430  68.740  1.00  0.00           C
ATOM   4021  HB1 SER A 903      26.620  43.900  68.440  1.00  0.00           H
ATOM   4022  HB2 SER A 903      27.870  43.990  69.660  1.00  0.00           H
ATOM   4023  OG  SER A 903      27.370  42.060  68.920  1.00  0.00           O
ATOM   4024  HG1 SER A 903      28.230  41.690  69.150  1.00  0.00           H
ATOM   4025  C   SER A 903      28.570  45.270  67.200  1.00  0.00           C
ATOM   4026  O   SER A 903      29.370  46.050  67.650  1.00  0.00           O
ATOM   4027  N   PRO A 904      27.780  45.600  66.170  1.00  0.00           N
ATOM   4028  CD  PRO A 904      26.920  44.600  65.560  1.00  0.00           C
ATOM   4029  HD1 PRO A 904      26.600  43.750  66.190  1.00  0.00           H
ATOM   4030  HD2 PRO A 904      27.640  44.110  64.870  1.00  0.00           H
ATOM   4031  CA  PRO A 904      27.300  47.000  65.820  1.00  0.00           C
ATOM   4032  HA  PRO A 904      28.200  47.570  65.660  1.00  0.00           H
ATOM   4033  CB  PRO A 904      26.460  46.670  64.580  1.00  0.00           C
ATOM   4034  HB1 PRO A 904      27.250  46.550  63.810  1.00  0.00           H
ATOM   4035  HB2 PRO A 904      25.710  47.460  64.390  1.00  0.00           H
ATOM   4036  CG  PRO A 904      25.830  45.340  64.840  1.00  0.00           C
ATOM   4037  HG1 PRO A 904      24.920  45.590  65.420  1.00  0.00           H
ATOM   4038  HG2 PRO A 904      25.500  44.720  63.990  1.00  0.00           H
ATOM   4039  C   PRO A 904      26.390  47.570  66.980  1.00  0.00           C
ATOM   4040  O   PRO A 904      25.790  46.880  67.790  1.00  0.00           O
ATOM   4041  N   LEU A 905      26.270  48.930  66.980  1.00  0.00           N
ATOM   4042  HN  LEU A 905      26.820  49.530  66.400  1.00  0.00           H
ATOM   4043  CA  LEU A 905      25.370  49.630  67.900  1.00  0.00           C
ATOM   4044  HA  LEU A 905      25.430  50.690  67.690  1.00  0.00           H
ATOM   4045  CB  LEU A 905      23.880  49.280  67.650  1.00  0.00           C
ATOM   4046  HB1 LEU A 905      23.630  48.200  67.670  1.00  0.00           H
ATOM   4047  HB2 LEU A 905      23.480  49.680  66.690  1.00  0.00           H
ATOM   4048  CG  LEU A 905      22.890  50.040  68.640  1.00  0.00           C
ATOM   4049  HG  LEU A 905      23.270  49.670  69.610  1.00  0.00           H
ATOM   4050  CD1 LEU A 905      22.910  51.580  68.530  1.00  0.00           C
ATOM   4051 HD11 LEU A 905      22.410  52.000  67.620  1.00  0.00           H
ATOM   4052 HD12 LEU A 905      23.970  51.900  68.490  1.00  0.00           H
ATOM   4053 HD13 LEU A 905      22.380  51.940  69.430  1.00  0.00           H
ATOM   4054  CD2 LEU A 905      21.480  49.630  68.400  1.00  0.00           C
ATOM   4055 HD21 LEU A 905      21.160  49.900  67.370  1.00  0.00           H
ATOM   4056 HD22 LEU A 905      20.780  50.150  69.090  1.00  0.00           H
ATOM   4057 HD23 LEU A 905      21.380  48.540  68.620  1.00  0.00           H
ATOM   4058  C   LEU A 905      25.700  49.730  69.360  1.00  0.00           C
ATOM   4059  O   LEU A 905      25.840  50.820  69.900  1.00  0.00           O
ATOM   4060  N   GLY A 906      25.820  48.670  70.120  1.00  0.00           N
ATOM   4061  HN  GLY A 906      25.840  47.760  69.740  1.00  0.00           H
ATOM   4062  CA  GLY A 906      25.970  48.760  71.540  1.00  0.00           C
ATOM   4063  HA1 GLY A 906      26.750  49.470  71.770  1.00  0.00           H
ATOM   4064  HA2 GLY A 906      26.180  47.720  71.800  1.00  0.00           H
ATOM   4065  C   GLY A 906      24.760  49.160  72.360  1.00  0.00           C
ATOM   4066  O   GLY A 906      23.640  48.830  72.000  1.00  0.00           O
ATOM   4067  N   ASP A 907      24.920  49.920  73.440  1.00  0.00           N
ATOM   4068  HN  ASP A 907      25.860  50.070  73.750  1.00  0.00           H
ATOM   4069  CA  ASP A 907      23.850  50.490  74.270  1.00  0.00           C
ATOM   4070  HA  ASP A 907      23.000  49.860  74.040  1.00  0.00           H
ATOM   4071  CB  ASP A 907      24.450  50.650  75.660  1.00  0.00           C
ATOM   4072  HB1 ASP A 907      23.860  51.330  76.310  1.00  0.00           H
ATOM   4073  HB2 ASP A 907      25.420  51.180  75.510  1.00  0.00           H
ATOM   4074  CG  ASP A 907      24.630  49.320  76.410  1.00  0.00           C
ATOM   4075  OD1 ASP A 907      25.630  49.220  77.140  1.00  0.00           O
ATOM   4076  OD2 ASP A 907      23.750  48.490  76.300  1.00  0.00           O
ATOM   4077  C   ASP A 907      23.520  51.840  73.690  1.00  0.00           C
ATOM   4078  O   ASP A 907      22.840  52.620  74.290  1.00  0.00           O
ATOM   4079  N   ASN A 908      24.010  52.280  72.520  1.00  0.00           N
ATOM   4080  HN  ASN A 908      24.430  51.650  71.860  1.00  0.00           H
ATOM   4081  CA  ASN A 908      23.930  53.690  72.120  1.00  0.00           C
ATOM   4082  HA  ASN A 908      24.220  54.230  73.010  1.00  0.00           H
ATOM   4083  CB  ASN A 908      24.990  53.910  70.980  1.00  0.00           C
ATOM   4084  HB1 ASN A 908      24.920  54.960  70.610  1.00  0.00           H
ATOM   4085  HB2 ASN A 908      24.740  53.250  70.130  1.00  0.00           H
ATOM   4086  CG  ASN A 908      26.460  53.770  71.420  1.00  0.00           C
ATOM   4087  OD1 ASN A 908      26.760  54.020  72.640  1.00  0.00           O
ATOM   4088  ND2 ASN A 908      27.390  53.290  70.560  1.00  0.00           N
ATOM   4089 HD21 ASN A 908      27.060  52.790  69.770  1.00  0.00           H
ATOM   4090 HD22 ASN A 908      28.360  53.500  70.670  1.00  0.00           H
ATOM   4091  C   ASN A 908      22.530  54.040  71.690  1.00  0.00           C
ATOM   4092  O   ASN A 908      21.790  53.160  71.230  1.00  0.00           O
ATOM   4093  N   PRO A 909      22.160  55.340  71.740  1.00  0.00           N
ATOM   4094  CD  PRO A 909      22.740  56.420  72.470  1.00  0.00           C
ATOM   4095  HD1 PRO A 909      23.610  56.690  71.830  1.00  0.00           H
ATOM   4096  HD2 PRO A 909      23.090  56.090  73.470  1.00  0.00           H
ATOM   4097  CA  PRO A 909      20.840  55.690  71.180  1.00  0.00           C
ATOM   4098  HA  PRO A 909      20.200  55.140  71.850  1.00  0.00           H
ATOM   4099  CB  PRO A 909      20.770  57.180  71.210  1.00  0.00           C
ATOM   4100  HB1 PRO A 909      19.760  57.620  71.350  1.00  0.00           H
ATOM   4101  HB2 PRO A 909      21.230  57.600  70.290  1.00  0.00           H
ATOM   4102  CG  PRO A 909      21.620  57.470  72.540  1.00  0.00           C
ATOM   4103  HG1 PRO A 909      22.110  58.460  72.440  1.00  0.00           H
ATOM   4104  HG2 PRO A 909      20.990  57.420  73.450  1.00  0.00           H
ATOM   4105  C   PRO A 909      20.650  55.190  69.700  1.00  0.00           C
ATOM   4106  O   PRO A 909      21.610  55.300  68.910  1.00  0.00           O
ATOM   4107  N   TRP A 910      19.470  54.710  69.310  1.00  0.00           N
ATOM   4108  HN  TRP A 910      18.790  54.580  70.020  1.00  0.00           H
ATOM   4109  CA  TRP A 910      19.210  54.020  68.000  1.00  0.00           C
ATOM   4110  HA  TRP A 910      19.780  53.100  68.010  1.00  0.00           H
ATOM   4111  CB  TRP A 910      17.700  53.640  68.110  1.00  0.00           C
ATOM   4112  HB1 TRP A 910      17.540  53.080  69.060  1.00  0.00           H
ATOM   4113  HB2 TRP A 910      17.470  52.890  67.310  1.00  0.00           H
ATOM   4114  CG  TRP A 910      16.770  54.800  68.010  1.00  0.00           C
ATOM   4115  CD1 TRP A 910      16.180  55.310  69.160  1.00  0.00           C
ATOM   4116  HD1 TRP A 910      16.480  55.120  70.170  1.00  0.00           H
ATOM   4117  NE1 TRP A 910      15.390  56.370  68.730  1.00  0.00           N
ATOM   4118  HE1 TRP A 910      14.960  57.070  69.250  1.00  0.00           H
ATOM   4119  CE2 TRP A 910      15.510  56.530  67.450  1.00  0.00           C
ATOM   4120  CD2 TRP A 910      16.460  55.640  66.870  1.00  0.00           C
ATOM   4121  CE3 TRP A 910      16.750  55.630  65.530  1.00  0.00           C
ATOM   4122  HE3 TRP A 910      17.370  54.850  65.120  1.00  0.00           H
ATOM   4123  CZ3 TRP A 910      16.250  56.660  64.710  1.00  0.00           C
ATOM   4124  HZ3 TRP A 910      16.510  56.740  63.670  1.00  0.00           H
ATOM   4125  CZ2 TRP A 910      15.090  57.580  66.660  1.00  0.00           C
ATOM   4126  HZ2 TRP A 910      14.390  58.360  66.900  1.00  0.00           H
ATOM   4127  CH2 TRP A 910      15.460  57.610  65.340  1.00  0.00           C
ATOM   4128  HH2 TRP A 910      14.980  58.280  64.640  1.00  0.00           H
ATOM   4129  C   TRP A 910      19.620  54.820  66.770  1.00  0.00           C
ATOM   4130  O   TRP A 910      20.030  54.190  65.750  1.00  0.00           O
ATOM   4131  N   TRP A 911      19.430  56.170  66.840  1.00  0.00           N
ATOM   4132  HN  TRP A 911      19.000  56.590  67.640  1.00  0.00           H
ATOM   4133  CA  TRP A 911      19.780  57.140  65.800  1.00  0.00           C
ATOM   4134  HA  TRP A 911      19.380  56.840  64.850  1.00  0.00           H
ATOM   4135  CB  TRP A 911      19.200  58.520  66.180  1.00  0.00           C
ATOM   4136  HB1 TRP A 911      18.130  58.370  65.920  1.00  0.00           H
ATOM   4137  HB2 TRP A 911      19.550  59.340  65.520  1.00  0.00           H
ATOM   4138  CG  TRP A 911      19.210  59.010  67.610  1.00  0.00           C
ATOM   4139  CD1 TRP A 911      18.180  59.020  68.530  1.00  0.00           C
ATOM   4140  HD1 TRP A 911      17.140  58.800  68.390  1.00  0.00           H
ATOM   4141  NE1 TRP A 911      18.590  59.580  69.740  1.00  0.00           N
ATOM   4142  HE1 TRP A 911      18.010  59.740  70.500  1.00  0.00           H
ATOM   4143  CE2 TRP A 911      19.780  60.090  69.570  1.00  0.00           C
ATOM   4144  CD2 TRP A 911      20.190  59.760  68.240  1.00  0.00           C
ATOM   4145  CE3 TRP A 911      21.450  60.360  67.760  1.00  0.00           C
ATOM   4146  HE3 TRP A 911      21.930  60.120  66.820  1.00  0.00           H
ATOM   4147  CZ3 TRP A 911      22.350  60.890  68.780  1.00  0.00           C
ATOM   4148  HZ3 TRP A 911      23.410  61.030  68.590  1.00  0.00           H
ATOM   4149  CZ2 TRP A 911      20.620  60.740  70.480  1.00  0.00           C
ATOM   4150  HZ2 TRP A 911      20.290  60.940  71.490  1.00  0.00           H
ATOM   4151  CH2 TRP A 911      21.940  61.110  70.050  1.00  0.00           C
ATOM   4152  HH2 TRP A 911      22.680  61.470  70.750  1.00  0.00           H
ATOM   4153  C   TRP A 911      21.270  57.380  65.540  1.00  0.00           C
ATOM   4154  O   TRP A 911      21.740  57.930  64.560  1.00  0.00           O
ATOM   4155  N   THR A 912      22.170  56.890  66.410  1.00  0.00           N
ATOM   4156  HN  THR A 912      21.890  56.400  67.230  1.00  0.00           H
ATOM   4157  CA  THR A 912      23.630  56.990  66.290  1.00  0.00           C
ATOM   4158  HA  THR A 912      23.790  58.030  66.040  1.00  0.00           H
ATOM   4159  CB  THR A 912      24.430  56.610  67.610  1.00  0.00           C
ATOM   4160  HB  THR A 912      25.520  56.700  67.400  1.00  0.00           H
ATOM   4161  OG1 THR A 912      24.170  55.270  68.020  1.00  0.00           O
ATOM   4162  HG1 THR A 912      23.300  55.300  68.430  1.00  0.00           H
ATOM   4163  CG2 THR A 912      24.050  57.530  68.780  1.00  0.00           C
ATOM   4164 HG21 THR A 912      22.940  57.580  68.920  1.00  0.00           H
ATOM   4165 HG22 THR A 912      24.400  58.560  68.600  1.00  0.00           H
ATOM   4166 HG23 THR A 912      24.510  57.110  69.690  1.00  0.00           H
ATOM   4167  C   THR A 912      24.210  56.140  65.150  1.00  0.00           C
ATOM   4168  O   THR A 912      25.040  56.520  64.300  1.00  0.00           O
ATOM   4169  N   LEU A 913      23.650  54.960  64.900  1.00  0.00           N
ATOM   4170  HN  LEU A 913      23.130  54.590  65.660  1.00  0.00           H
ATOM   4171  CA  LEU A 913      23.940  54.030  63.830  1.00  0.00           C
ATOM   4172  HA  LEU A 913      24.940  53.660  63.930  1.00  0.00           H
ATOM   4173  CB  LEU A 913      23.060  52.750  64.080  1.00  0.00           C
ATOM   4174  HB1 LEU A 913      21.980  53.000  64.020  1.00  0.00           H
ATOM   4175  HB2 LEU A 913      23.260  52.420  65.130  1.00  0.00           H
ATOM   4176  CG  LEU A 913      23.200  51.570  63.080  1.00  0.00           C
ATOM   4177  HG  LEU A 913      23.170  52.000  62.060  1.00  0.00           H
ATOM   4178  CD1 LEU A 913      24.560  50.790  63.200  1.00  0.00           C
ATOM   4179 HD11 LEU A 913      25.450  51.430  63.360  1.00  0.00           H
ATOM   4180 HD12 LEU A 913      24.730  50.200  62.280  1.00  0.00           H
ATOM   4181 HD13 LEU A 913      24.410  50.000  63.960  1.00  0.00           H
ATOM   4182  CD2 LEU A 913      21.990  50.590  63.240  1.00  0.00           C
ATOM   4183 HD21 LEU A 913      20.990  51.010  62.980  1.00  0.00           H
ATOM   4184 HD22 LEU A 913      21.990  50.020  64.180  1.00  0.00           H
ATOM   4185 HD23 LEU A 913      22.260  49.790  62.520  1.00  0.00           H
ATOM   4186  C   LEU A 913      23.680  54.570  62.430  1.00  0.00           C
ATOM   4187  O   LEU A 913      24.340  54.120  61.490  1.00  0.00           O
ATOM   4188  N   LEU A 914      22.810  55.550  62.210  1.00  0.00           N
ATOM   4189  HN  LEU A 914      22.170  55.890  62.890  1.00  0.00           H
ATOM   4190  CA  LEU A 914      22.560  56.230  60.990  1.00  0.00           C
ATOM   4191  HA  LEU A 914      22.610  55.520  60.170  1.00  0.00           H
ATOM   4192  CB  LEU A 914      21.120  56.880  61.040  1.00  0.00           C
ATOM   4193  HB1 LEU A 914      21.000  57.360  60.050  1.00  0.00           H
ATOM   4194  HB2 LEU A 914      21.110  57.710  61.790  1.00  0.00           H
ATOM   4195  CG  LEU A 914      20.010  55.940  61.500  1.00  0.00           C
ATOM   4196  HG  LEU A 914      20.050  55.430  62.480  1.00  0.00           H
ATOM   4197  CD1 LEU A 914      18.760  56.810  61.550  1.00  0.00           C
ATOM   4198 HD11 LEU A 914      17.950  56.140  61.870  1.00  0.00           H
ATOM   4199 HD12 LEU A 914      18.520  57.290  60.580  1.00  0.00           H
ATOM   4200 HD13 LEU A 914      18.910  57.610  62.310  1.00  0.00           H
ATOM   4201  CD2 LEU A 914      19.880  54.710  60.550  1.00  0.00           C
ATOM   4202 HD21 LEU A 914      19.960  55.070  59.500  1.00  0.00           H
ATOM   4203 HD22 LEU A 914      18.880  54.260  60.690  1.00  0.00           H
ATOM   4204 HD23 LEU A 914      20.620  53.950  60.900  1.00  0.00           H
ATOM   4205  C   LEU A 914      23.570  57.260  60.720  1.00  0.00           C
ATOM   4206  O   LEU A 914      24.000  57.530  59.610  1.00  0.00           O
ATOM   4207  N   ILE A 915      24.160  57.870  61.760  1.00  0.00           N
ATOM   4208  HN  ILE A 915      23.920  57.480  62.640  1.00  0.00           H
ATOM   4209  CA  ILE A 915      25.370  58.700  61.670  1.00  0.00           C
ATOM   4210  HA  ILE A 915      25.060  59.480  60.990  1.00  0.00           H
ATOM   4211  CB  ILE A 915      25.780  59.410  62.940  1.00  0.00           C
ATOM   4212  HB  ILE A 915      26.190  58.680  63.680  1.00  0.00           H
ATOM   4213  CG2 ILE A 915      26.810  60.550  62.650  1.00  0.00           C
ATOM   4214 HG21 ILE A 915      26.840  61.200  63.540  1.00  0.00           H
ATOM   4215 HG22 ILE A 915      26.320  61.190  61.870  1.00  0.00           H
ATOM   4216 HG23 ILE A 915      27.810  60.280  62.250  1.00  0.00           H
ATOM   4217  CG1 ILE A 915      24.610  59.980  63.730  1.00  0.00           C
ATOM   4218 HG11 ILE A 915      25.120  60.370  64.640  1.00  0.00           H
ATOM   4219 HG12 ILE A 915      23.950  59.190  64.130  1.00  0.00           H
ATOM   4220  CD  ILE A 915      23.760  61.130  63.070  1.00  0.00           C
ATOM   4221  HD1 ILE A 915      23.130  61.590  63.870  1.00  0.00           H
ATOM   4222  HD2 ILE A 915      23.090  60.760  62.280  1.00  0.00           H
ATOM   4223  HD3 ILE A 915      24.430  61.990  62.830  1.00  0.00           H
ATOM   4224  C   ILE A 915      26.490  57.890  61.050  1.00  0.00           C
ATOM   4225  O   ILE A 915      27.180  58.350  60.140  1.00  0.00           O
ATOM   4226  N   ALA A 916      26.670  56.690  61.510  1.00  0.00           N
ATOM   4227  HN  ALA A 916      26.190  56.420  62.350  1.00  0.00           H
ATOM   4228  CA  ALA A 916      27.780  55.770  61.070  1.00  0.00           C
ATOM   4229  HA  ALA A 916      28.750  56.230  61.130  1.00  0.00           H
ATOM   4230  CB  ALA A 916      27.890  54.560  62.080  1.00  0.00           C
ATOM   4231  HB1 ALA A 916      27.020  53.870  61.950  1.00  0.00           H
ATOM   4232  HB2 ALA A 916      27.820  54.850  63.150  1.00  0.00           H
ATOM   4233  HB3 ALA A 916      28.760  53.880  61.940  1.00  0.00           H
ATOM   4234  C   ALA A 916      27.720  55.290  59.610  1.00  0.00           C
ATOM   4235  O   ALA A 916      28.730  54.900  59.040  1.00  0.00           O
ATOM   4236  N   ALA A 917      26.430  55.370  59.000  1.00  0.00           N
ATOM   4237  HN  ALA A 917      25.580  55.560  59.500  1.00  0.00           H
ATOM   4238  CA  ALA A 917      26.240  55.250  57.520  1.00  0.00           C
ATOM   4239  HA  ALA A 917      26.630  54.290  57.200  1.00  0.00           H
ATOM   4240  CB  ALA A 917      24.770  55.200  57.160  1.00  0.00           C
ATOM   4241  HB1 ALA A 917      24.270  54.660  57.990  1.00  0.00           H
ATOM   4242  HB2 ALA A 917      24.630  54.770  56.160  1.00  0.00           H
ATOM   4243  HB3 ALA A 917      24.490  56.280  57.150  1.00  0.00           H
ATOM   4244  C   ALA A 917      27.000  56.320  56.750  1.00  0.00           C
ATOM   4245  O   ALA A 917      27.470  56.080  55.660  1.00  0.00           O
ATOM   4246  N   ILE A 918      27.090  57.570  57.250  1.00  0.00           N
ATOM   4247  HN  ILE A 918      26.710  57.790  58.150  1.00  0.00           H
ATOM   4248  CA  ILE A 918      27.760  58.770  56.620  1.00  0.00           C
ATOM   4249  HA  ILE A 918      27.270  58.960  55.670  1.00  0.00           H
ATOM   4250  CB  ILE A 918      27.510  60.070  57.310  1.00  0.00           C
ATOM   4251  HB  ILE A 918      27.930  59.930  58.340  1.00  0.00           H
ATOM   4252  CG2 ILE A 918      28.240  61.210  56.530  1.00  0.00           C
ATOM   4253 HG21 ILE A 918      27.720  62.200  56.480  1.00  0.00           H
ATOM   4254 HG22 ILE A 918      28.250  60.950  55.460  1.00  0.00           H
ATOM   4255 HG23 ILE A 918      29.220  61.430  57.000  1.00  0.00           H
ATOM   4256  CG1 ILE A 918      26.000  60.300  57.410  1.00  0.00           C
ATOM   4257 HG11 ILE A 918      25.370  59.470  57.800  1.00  0.00           H
ATOM   4258 HG12 ILE A 918      25.570  60.570  56.410  1.00  0.00           H
ATOM   4259  CD  ILE A 918      25.670  61.580  58.210  1.00  0.00           C
ATOM   4260  HD1 ILE A 918      25.890  61.510  59.290  1.00  0.00           H
ATOM   4261  HD2 ILE A 918      24.570  61.640  58.120  1.00  0.00           H
ATOM   4262  HD3 ILE A 918      26.130  62.520  57.820  1.00  0.00           H
ATOM   4263  C   ILE A 918      29.270  58.590  56.290  1.00  0.00           C
ATOM   4264  O   ILE A 918      29.700  58.820  55.150  1.00  0.00           O
ATOM   4265  N   PRO A 919      30.160  58.090  57.150  1.00  0.00           N
ATOM   4266  CD  PRO A 919      30.090  58.040  58.600  1.00  0.00           C
ATOM   4267  HD1 PRO A 919      29.130  57.520  58.840  1.00  0.00           H
ATOM   4268  HD2 PRO A 919      30.080  59.100  58.920  1.00  0.00           H
ATOM   4269  CA  PRO A 919      31.540  57.740  56.720  1.00  0.00           C
ATOM   4270  HA  PRO A 919      31.980  58.570  56.180  1.00  0.00           H
ATOM   4271  CB  PRO A 919      32.340  57.730  58.050  1.00  0.00           C
ATOM   4272  HB1 PRO A 919      32.910  58.660  58.250  1.00  0.00           H
ATOM   4273  HB2 PRO A 919      33.180  57.000  58.050  1.00  0.00           H
ATOM   4274  CG  PRO A 919      31.350  57.370  59.140  1.00  0.00           C
ATOM   4275  HG1 PRO A 919      31.140  56.290  59.100  1.00  0.00           H
ATOM   4276  HG2 PRO A 919      31.620  57.810  60.130  1.00  0.00           H
ATOM   4277  C   PRO A 919      31.600  56.490  55.840  1.00  0.00           C
ATOM   4278  O   PRO A 919      32.620  56.320  55.200  1.00  0.00           O
ATOM   4279  N   ALA A 920      30.650  55.550  55.860  1.00  0.00           N
ATOM   4280  HN  ALA A 920      29.850  55.770  56.410  1.00  0.00           H
ATOM   4281  CA  ALA A 920      30.600  54.360  55.020  1.00  0.00           C
ATOM   4282  HA  ALA A 920      31.550  53.880  55.130  1.00  0.00           H
ATOM   4283  CB  ALA A 920      29.590  53.340  55.460  1.00  0.00           C
ATOM   4284  HB1 ALA A 920      29.680  52.410  54.870  1.00  0.00           H
ATOM   4285  HB2 ALA A 920      28.540  53.720  55.410  1.00  0.00           H
ATOM   4286  HB3 ALA A 920      29.610  53.120  56.550  1.00  0.00           H
ATOM   4287  C   ALA A 920      30.460  54.770  53.560  1.00  0.00           C
ATOM   4288  O   ALA A 920      30.960  54.050  52.670  1.00  0.00           O
ATOM   4289  N   LEU A 921      29.750  55.870  53.340  1.00  0.00           N
ATOM   4290  HN  LEU A 921      29.380  56.350  54.120  1.00  0.00           H
ATOM   4291  CA  LEU A 921      29.760  56.480  52.030  1.00  0.00           C
ATOM   4292  HA  LEU A 921      29.330  55.810  51.290  1.00  0.00           H
ATOM   4293  CB  LEU A 921      28.880  57.790  51.990  1.00  0.00           C
ATOM   4294  HB1 LEU A 921      29.160  58.480  52.810  1.00  0.00           H
ATOM   4295  HB2 LEU A 921      27.880  57.350  52.180  1.00  0.00           H
ATOM   4296  CG  LEU A 921      28.940  58.620  50.650  1.00  0.00           C
ATOM   4297  HG  LEU A 921      29.980  58.960  50.460  1.00  0.00           H
ATOM   4298  CD1 LEU A 921      28.430  57.900  49.400  1.00  0.00           C
ATOM   4299 HD11 LEU A 921      27.400  57.510  49.590  1.00  0.00           H
ATOM   4300 HD12 LEU A 921      29.150  57.120  49.070  1.00  0.00           H
ATOM   4301 HD13 LEU A 921      28.310  58.590  48.540  1.00  0.00           H
ATOM   4302  CD2 LEU A 921      28.130  59.880  50.760  1.00  0.00           C
ATOM   4303 HD21 LEU A 921      28.410  60.580  51.560  1.00  0.00           H
ATOM   4304 HD22 LEU A 921      27.080  59.570  50.980  1.00  0.00           H
ATOM   4305 HD23 LEU A 921      28.100  60.490  49.830  1.00  0.00           H
ATOM   4306  C   LEU A 921      31.160  56.870  51.560  1.00  0.00           C
ATOM   4307  O   LEU A 921      31.530  56.510  50.480  1.00  0.00           O
ATOM   4308  N   LEU A 922      31.910  57.590  52.420  1.00  0.00           N
ATOM   4309  HN  LEU A 922      31.400  57.840  53.250  1.00  0.00           H
ATOM   4310  CA  LEU A 922      33.270  57.920  52.130  1.00  0.00           C
ATOM   4311  HA  LEU A 922      33.480  58.530  51.270  1.00  0.00           H
ATOM   4312  CB  LEU A 922      33.870  58.620  53.330  1.00  0.00           C
ATOM   4313  HB1 LEU A 922      34.920  58.950  53.120  1.00  0.00           H
ATOM   4314  HB2 LEU A 922      33.940  57.960  54.220  1.00  0.00           H
ATOM   4315  CG  LEU A 922      33.120  59.900  53.790  1.00  0.00           C
ATOM   4316  HG  LEU A 922      32.070  59.720  54.090  1.00  0.00           H
ATOM   4317  CD1 LEU A 922      33.860  60.550  55.040  1.00  0.00           C
ATOM   4318 HD11 LEU A 922      34.940  60.470  54.770  1.00  0.00           H
ATOM   4319 HD12 LEU A 922      33.640  59.970  55.950  1.00  0.00           H
ATOM   4320 HD13 LEU A 922      33.570  61.630  55.110  1.00  0.00           H
ATOM   4321  CD2 LEU A 922      33.080  60.930  52.630  1.00  0.00           C
ATOM   4322 HD21 LEU A 922      32.440  60.720  51.740  1.00  0.00           H
ATOM   4323 HD22 LEU A 922      34.090  61.310  52.360  1.00  0.00           H
ATOM   4324 HD23 LEU A 922      32.610  61.810  53.100  1.00  0.00           H
ATOM   4325  C   LEU A 922      34.090  56.650  51.970  1.00  0.00           C
ATOM   4326  O   LEU A 922      34.840  56.510  51.040  1.00  0.00           O
ATOM   4327  N   CYS A 923      33.880  55.620  52.810  1.00  0.00           N
ATOM   4328  HN  CYS A 923      33.340  55.870  53.610  1.00  0.00           H
ATOM   4329  CA  CYS A 923      34.520  54.280  52.750  1.00  0.00           C
ATOM   4330  HA  CYS A 923      35.580  54.470  52.840  1.00  0.00           H
ATOM   4331  CB  CYS A 923      34.030  53.360  53.930  1.00  0.00           C
ATOM   4332  HB1 CYS A 923      32.930  53.250  53.800  1.00  0.00           H
ATOM   4333  HB2 CYS A 923      34.310  53.940  54.840  1.00  0.00           H
ATOM   4334  SG  CYS A 923      34.820  51.710  54.000  1.00  0.00           S
ATOM   4335  HG1 CYS A 923      34.170  51.100  53.020  1.00  0.00           H
ATOM   4336  C   CYS A 923      34.300  53.560  51.470  1.00  0.00           C
ATOM   4337  O   CYS A 923      35.200  52.960  50.880  1.00  0.00           O
ATOM   4338  N   THR A 924      33.080  53.650  50.940  1.00  0.00           N
ATOM   4339  HN  THR A 924      32.430  54.180  51.490  1.00  0.00           H
ATOM   4340  CA  THR A 924      32.600  53.160  49.670  1.00  0.00           C
ATOM   4341  HA  THR A 924      32.670  52.080  49.700  1.00  0.00           H
ATOM   4342  CB  THR A 924      31.110  53.250  49.420  1.00  0.00           C
ATOM   4343  HB  THR A 924      30.880  54.340  49.400  1.00  0.00           H
ATOM   4344  OG1 THR A 924      30.420  52.500  50.460  1.00  0.00           O
ATOM   4345  HG1 THR A 924      30.510  53.040  51.260  1.00  0.00           H
ATOM   4346  CG2 THR A 924      30.840  52.450  48.150  1.00  0.00           C
ATOM   4347 HG21 THR A 924      29.770  52.160  48.060  1.00  0.00           H
ATOM   4348 HG22 THR A 924      31.490  51.550  48.190  1.00  0.00           H
ATOM   4349 HG23 THR A 924      31.120  53.040  47.260  1.00  0.00           H
ATOM   4350  C   THR A 924      33.420  53.600  48.510  1.00  0.00           C
ATOM   4351  O   THR A 924      33.810  52.820  47.590  1.00  0.00           O
ATOM   4352  N   ILE A 925      33.680  54.920  48.520  1.00  0.00           N
ATOM   4353  HN  ILE A 925      33.160  55.550  49.080  1.00  0.00           H
ATOM   4354  CA  ILE A 925      34.440  55.520  47.400  1.00  0.00           C
ATOM   4355  HA  ILE A 925      33.840  55.380  46.520  1.00  0.00           H
ATOM   4356  CB  ILE A 925      34.710  57.080  47.560  1.00  0.00           C
ATOM   4357  HB  ILE A 925      35.420  57.270  48.400  1.00  0.00           H
ATOM   4358  CG2 ILE A 925      35.330  57.680  46.250  1.00  0.00           C
ATOM   4359 HG21 ILE A 925      35.380  58.790  46.230  1.00  0.00           H
ATOM   4360 HG22 ILE A 925      34.580  57.420  45.480  1.00  0.00           H
ATOM   4361 HG23 ILE A 925      36.330  57.240  46.060  1.00  0.00           H
ATOM   4362  CG1 ILE A 925      33.360  57.830  47.890  1.00  0.00           C
ATOM   4363 HG11 ILE A 925      32.840  57.220  48.660  1.00  0.00           H
ATOM   4364 HG12 ILE A 925      32.660  57.800  47.030  1.00  0.00           H
ATOM   4365  CD  ILE A 925      33.640  59.290  48.340  1.00  0.00           C
ATOM   4366  HD1 ILE A 925      34.170  59.890  47.580  1.00  0.00           H
ATOM   4367  HD2 ILE A 925      34.410  59.220  49.140  1.00  0.00           H
ATOM   4368  HD3 ILE A 925      32.770  59.850  48.770  1.00  0.00           H
ATOM   4369  C   ILE A 925      35.810  54.920  47.170  1.00  0.00           C
ATOM   4370  O   ILE A 925      36.210  54.690  46.050  1.00  0.00           O
ATOM   4371  N   LEU A 926      36.610  54.820  48.280  1.00  0.00           N
ATOM   4372  HN  LEU A 926      36.300  55.250  49.130  1.00  0.00           H
ATOM   4373  CA  LEU A 926      37.920  54.210  48.480  1.00  0.00           C
ATOM   4374  HA  LEU A 926      38.530  54.650  47.730  1.00  0.00           H
ATOM   4375  CB  LEU A 926      38.530  54.400  49.900  1.00  0.00           C
ATOM   4376  HB1 LEU A 926      39.580  54.060  49.880  1.00  0.00           H
ATOM   4377  HB2 LEU A 926      37.900  53.780  50.580  1.00  0.00           H
ATOM   4378  CG  LEU A 926      38.510  55.810  50.660  1.00  0.00           C
ATOM   4379  HG  LEU A 926      37.490  56.110  50.960  1.00  0.00           H
ATOM   4380  CD1 LEU A 926      39.380  55.640  51.920  1.00  0.00           C
ATOM   4381 HD11 LEU A 926      40.400  55.200  51.870  1.00  0.00           H
ATOM   4382 HD12 LEU A 926      38.760  54.970  52.560  1.00  0.00           H
ATOM   4383 HD13 LEU A 926      39.450  56.660  52.350  1.00  0.00           H
ATOM   4384  CD2 LEU A 926      39.180  56.870  49.720  1.00  0.00           C
ATOM   4385 HD21 LEU A 926      39.310  57.820  50.280  1.00  0.00           H
ATOM   4386 HD22 LEU A 926      38.560  56.900  48.810  1.00  0.00           H
ATOM   4387 HD23 LEU A 926      40.160  56.460  49.390  1.00  0.00           H
ATOM   4388  C   LEU A 926      37.940  52.720  48.180  1.00  0.00           C
ATOM   4389  O   LEU A 926      38.770  52.280  47.370  1.00  0.00           O
ATOM   4390  N   ILE A 927      36.960  51.940  48.750  1.00  0.00           N
ATOM   4391  HN  ILE A 927      36.340  52.290  49.440  1.00  0.00           H
ATOM   4392  CA  ILE A 927      36.920  50.520  48.530  1.00  0.00           C
ATOM   4393  HA  ILE A 927      37.910  50.120  48.670  1.00  0.00           H
ATOM   4394  CB  ILE A 927      35.850  49.820  49.350  1.00  0.00           C
ATOM   4395  HB  ILE A 927      34.920  50.410  49.230  1.00  0.00           H
ATOM   4396  CG2 ILE A 927      35.640  48.280  49.040  1.00  0.00           C
ATOM   4397 HG21 ILE A 927      36.620  47.800  48.840  1.00  0.00           H
ATOM   4398 HG22 ILE A 927      34.980  48.320  48.150  1.00  0.00           H
ATOM   4399 HG23 ILE A 927      35.050  47.700  49.780  1.00  0.00           H
ATOM   4400  CG1 ILE A 927      36.270  49.980  50.940  1.00  0.00           C
ATOM   4401 HG11 ILE A 927      35.340  49.670  51.480  1.00  0.00           H
ATOM   4402 HG12 ILE A 927      36.540  51.030  51.170  1.00  0.00           H
ATOM   4403  CD  ILE A 927      37.380  49.030  51.330  1.00  0.00           C
ATOM   4404  HD1 ILE A 927      37.880  49.460  52.230  1.00  0.00           H
ATOM   4405  HD2 ILE A 927      38.050  48.950  50.460  1.00  0.00           H
ATOM   4406  HD3 ILE A 927      37.030  48.010  51.570  1.00  0.00           H
ATOM   4407  C   ILE A 927      36.600  50.200  47.060  1.00  0.00           C
ATOM   4408  O   ILE A 927      37.240  49.440  46.380  1.00  0.00           O
ATOM   4409  N   PHE A 928      35.650  50.980  46.450  1.00  0.00           N
ATOM   4410  HN  PHE A 928      35.240  51.660  47.040  1.00  0.00           H
ATOM   4411  CA  PHE A 928      35.350  50.970  45.020  1.00  0.00           C
ATOM   4412  HA  PHE A 928      35.160  49.940  44.800  1.00  0.00           H
ATOM   4413  CB  PHE A 928      33.980  51.750  44.690  1.00  0.00           C
ATOM   4414  HB1 PHE A 928      34.020  52.830  44.970  1.00  0.00           H
ATOM   4415  HB2 PHE A 928      33.210  51.330  45.380  1.00  0.00           H
ATOM   4416  CG  PHE A 928      33.540  51.680  43.260  1.00  0.00           C
ATOM   4417  CD1 PHE A 928      32.740  50.640  42.770  1.00  0.00           C
ATOM   4418  HD1 PHE A 928      32.270  49.930  43.430  1.00  0.00           H
ATOM   4419  CE1 PHE A 928      32.350  50.670  41.400  1.00  0.00           C
ATOM   4420  HE1 PHE A 928      31.800  49.800  41.050  1.00  0.00           H
ATOM   4421  CZ  PHE A 928      32.770  51.650  40.500  1.00  0.00           C
ATOM   4422  HZ  PHE A 928      32.450  51.730  39.470  1.00  0.00           H
ATOM   4423  CD2 PHE A 928      33.970  52.680  42.420  1.00  0.00           C
ATOM   4424  HD2 PHE A 928      34.670  53.430  42.790  1.00  0.00           H
ATOM   4425  CE2 PHE A 928      33.640  52.660  41.050  1.00  0.00           C
ATOM   4426  HE2 PHE A 928      33.980  53.470  40.420  1.00  0.00           H
ATOM   4427  C   PHE A 928      36.480  51.370  44.080  1.00  0.00           C
ATOM   4428  O   PHE A 928      36.890  50.630  43.190  1.00  0.00           O
ATOM   4429  N   MET A 929      37.080  52.560  44.310  1.00  0.00           N
ATOM   4430  HN  MET A 929      36.770  53.230  44.990  1.00  0.00           H
ATOM   4431  CA  MET A 929      38.240  53.100  43.550  1.00  0.00           C
ATOM   4432  HA  MET A 929      38.090  53.160  42.480  1.00  0.00           H
ATOM   4433  CB  MET A 929      38.750  54.490  44.150  1.00  0.00           C
ATOM   4434  HB1 MET A 929      39.800  54.590  43.830  1.00  0.00           H
ATOM   4435  HB2 MET A 929      38.720  54.550  45.260  1.00  0.00           H
ATOM   4436  CG  MET A 929      38.000  55.710  43.540  1.00  0.00           C
ATOM   4437  HG1 MET A 929      38.210  56.610  44.150  1.00  0.00           H
ATOM   4438  HG2 MET A 929      36.910  55.490  43.600  1.00  0.00           H
ATOM   4439  SD  MET A 929      38.500  56.230  41.890  1.00  0.00           S
ATOM   4440  CE  MET A 929      37.230  57.450  41.570  1.00  0.00           C
ATOM   4441  HE1 MET A 929      37.220  58.300  42.290  1.00  0.00           H
ATOM   4442  HE2 MET A 929      36.170  57.140  41.490  1.00  0.00           H
ATOM   4443  HE3 MET A 929      37.410  57.910  40.580  1.00  0.00           H
ATOM   4444  C   MET A 929      39.460  52.240  43.470  1.00  0.00           C
ATOM   4445  O   MET A 929      40.000  51.950  42.390  1.00  0.00           O
ATOM   4446  N   ASP A 930      40.010  51.720  44.630  1.00  0.00           N
ATOM   4447  HN  ASP A 930      39.760  52.030  45.540  1.00  0.00           H
ATOM   4448  CA  ASP A 930      41.140  50.790  44.550  1.00  0.00           C
ATOM   4449  HA  ASP A 930      41.920  51.170  43.920  1.00  0.00           H
ATOM   4450  CB  ASP A 930      41.800  50.600  45.990  1.00  0.00           C
ATOM   4451  HB1 ASP A 930      41.140  50.060  46.710  1.00  0.00           H
ATOM   4452  HB2 ASP A 930      41.950  51.610  46.420  1.00  0.00           H
ATOM   4453  CG  ASP A 930      43.220  50.040  45.910  1.00  0.00           C
ATOM   4454  OD1 ASP A 930      43.660  49.730  44.770  1.00  0.00           O
ATOM   4455  OD2 ASP A 930      43.910  49.900  46.950  1.00  0.00           O
ATOM   4456  C   ASP A 930      40.820  49.420  43.820  1.00  0.00           C
ATOM   4457  O   ASP A 930      41.530  48.930  42.910  1.00  0.00           O
ATOM   4458  N   GLN A 931      39.650  48.880  44.150  1.00  0.00           N
ATOM   4459  HN  GLN A 931      39.070  49.490  44.690  1.00  0.00           H
ATOM   4460  CA  GLN A 931      39.140  47.590  43.590  1.00  0.00           C
ATOM   4461  HA  GLN A 931      39.920  46.840  43.680  1.00  0.00           H
ATOM   4462  CB  GLN A 931      37.850  47.070  44.230  1.00  0.00           C
ATOM   4463  HB1 GLN A 931      37.170  47.950  44.310  1.00  0.00           H
ATOM   4464  HB2 GLN A 931      38.160  47.050  45.290  1.00  0.00           H
ATOM   4465  CG  GLN A 931      37.140  45.820  43.710  1.00  0.00           C
ATOM   4466  HG1 GLN A 931      36.980  46.070  42.630  1.00  0.00           H
ATOM   4467  HG2 GLN A 931      36.170  45.580  44.180  1.00  0.00           H
ATOM   4468  CD  GLN A 931      38.110  44.620  43.710  1.00  0.00           C
ATOM   4469  OE1 GLN A 931      39.160  44.610  44.360  1.00  0.00           O
ATOM   4470  NE2 GLN A 931      37.800  43.600  42.920  1.00  0.00           N
ATOM   4471 HE21 GLN A 931      38.340  42.750  42.970  1.00  0.00           H
ATOM   4472 HE22 GLN A 931      36.970  43.580  42.360  1.00  0.00           H
ATOM   4473  C   GLN A 931      38.990  47.670  42.080  1.00  0.00           C
ATOM   4474  O   GLN A 931      39.550  46.880  41.330  1.00  0.00           O
ATOM   4475  N   GLN A 932      38.210  48.660  41.640  1.00  0.00           N
ATOM   4476  HN  GLN A 932      37.810  49.280  42.310  1.00  0.00           H
ATOM   4477  CA  GLN A 932      37.870  48.820  40.200  1.00  0.00           C
ATOM   4478  HA  GLN A 932      37.670  47.790  39.950  1.00  0.00           H
ATOM   4479  CB  GLN A 932      36.580  49.650  39.990  1.00  0.00           C
ATOM   4480  HB1 GLN A 932      36.450  49.980  38.940  1.00  0.00           H
ATOM   4481  HB2 GLN A 932      36.730  50.560  40.610  1.00  0.00           H
ATOM   4482  CG  GLN A 932      35.250  49.000  40.460  1.00  0.00           C
ATOM   4483  HG1 GLN A 932      34.510  49.790  40.220  1.00  0.00           H
ATOM   4484  HG2 GLN A 932      35.340  48.960  41.560  1.00  0.00           H
ATOM   4485  CD  GLN A 932      35.040  47.580  40.030  1.00  0.00           C
ATOM   4486  OE1 GLN A 932      34.860  46.670  40.850  1.00  0.00           O
ATOM   4487  NE2 GLN A 932      35.080  47.250  38.690  1.00  0.00           N
ATOM   4488 HE21 GLN A 932      34.950  47.990  38.030  1.00  0.00           H
ATOM   4489 HE22 GLN A 932      35.060  46.280  38.460  1.00  0.00           H
ATOM   4490  C   GLN A 932      39.080  49.280  39.260  1.00  0.00           C
ATOM   4491  O   GLN A 932      39.210  48.910  38.080  1.00  0.00           O
ATOM   4492  N   ILE A 933      40.040  50.070  39.860  1.00  0.00           N
ATOM   4493  HN  ILE A 933      39.880  50.540  40.720  1.00  0.00           H
ATOM   4494  CA  ILE A 933      41.260  50.490  39.170  1.00  0.00           C
ATOM   4495  HA  ILE A 933      40.900  50.890  38.230  1.00  0.00           H
ATOM   4496  CB  ILE A 933      41.980  51.670  39.850  1.00  0.00           C
ATOM   4497  HB  ILE A 933      42.210  51.450  40.920  1.00  0.00           H
ATOM   4498  CG2 ILE A 933      43.500  51.740  39.360  1.00  0.00           C
ATOM   4499 HG21 ILE A 933      44.130  50.930  39.750  1.00  0.00           H
ATOM   4500 HG22 ILE A 933      43.910  52.740  39.640  1.00  0.00           H
ATOM   4501 HG23 ILE A 933      43.490  51.720  38.250  1.00  0.00           H
ATOM   4502  CG1 ILE A 933      41.210  52.990  39.630  1.00  0.00           C
ATOM   4503 HG11 ILE A 933      40.190  52.970  40.060  1.00  0.00           H
ATOM   4504 HG12 ILE A 933      41.220  52.970  38.510  1.00  0.00           H
ATOM   4505  CD  ILE A 933      41.900  54.360  40.120  1.00  0.00           C
ATOM   4506  HD1 ILE A 933      41.310  55.200  39.680  1.00  0.00           H
ATOM   4507  HD2 ILE A 933      42.900  54.440  39.650  1.00  0.00           H
ATOM   4508  HD3 ILE A 933      41.940  54.380  41.220  1.00  0.00           H
ATOM   4509  C   ILE A 933      42.160  49.320  38.890  1.00  0.00           C
ATOM   4510  O   ILE A 933      42.730  49.260  37.800  1.00  0.00           O
ATOM   4511  N   THR A 934      42.150  48.270  39.750  1.00  0.00           N
ATOM   4512  HN  THR A 934      41.740  48.320  40.660  1.00  0.00           H
ATOM   4513  CA  THR A 934      42.810  47.060  39.530  1.00  0.00           C
ATOM   4514  HA  THR A 934      43.800  47.280  39.180  1.00  0.00           H
ATOM   4515  CB  THR A 934      43.060  46.230  40.820  1.00  0.00           C
ATOM   4516  HB  THR A 934      42.160  45.980  41.430  1.00  0.00           H
ATOM   4517  OG1 THR A 934      44.010  46.900  41.680  1.00  0.00           O
ATOM   4518  HG1 THR A 934      44.610  47.170  40.980  1.00  0.00           H
ATOM   4519  CG2 THR A 934      43.820  44.970  40.430  1.00  0.00           C
ATOM   4520 HG21 THR A 934      44.670  45.160  39.740  1.00  0.00           H
ATOM   4521 HG22 THR A 934      43.110  44.210  40.040  1.00  0.00           H
ATOM   4522 HG23 THR A 934      44.290  44.480  41.310  1.00  0.00           H
ATOM   4523  C   THR A 934      41.930  46.150  38.630  1.00  0.00           C
ATOM   4524  O   THR A 934      42.460  45.590  37.660  1.00  0.00           O
ATOM   4525  N   ALA A 935      40.610  46.090  38.810  1.00  0.00           N
ATOM   4526  HN  ALA A 935      40.210  46.570  39.590  1.00  0.00           H
ATOM   4527  CA  ALA A 935      39.720  45.340  37.910  1.00  0.00           C
ATOM   4528  HA  ALA A 935      40.010  44.300  37.940  1.00  0.00           H
ATOM   4529  CB  ALA A 935      38.280  45.420  38.440  1.00  0.00           C
ATOM   4530  HB1 ALA A 935      37.690  44.610  37.960  1.00  0.00           H
ATOM   4531  HB2 ALA A 935      37.820  46.430  38.500  1.00  0.00           H
ATOM   4532  HB3 ALA A 935      38.350  45.190  39.520  1.00  0.00           H
ATOM   4533  C   ALA A 935      39.780  45.790  36.370  1.00  0.00           C
ATOM   4534  O   ALA A 935      39.880  44.970  35.440  1.00  0.00           O
ATOM   4535  N   VAL A 936      39.830  47.130  36.130  1.00  0.00           N
ATOM   4536  HN  VAL A 936      39.620  47.820  36.820  1.00  0.00           H
ATOM   4537  CA  VAL A 936      40.000  47.700  34.730  1.00  0.00           C
ATOM   4538  HA  VAL A 936      39.210  47.310  34.110  1.00  0.00           H
ATOM   4539  CB  VAL A 936      39.890  49.230  34.780  1.00  0.00           C
ATOM   4540  HB  VAL A 936      40.470  49.500  35.690  1.00  0.00           H
ATOM   4541  CG1 VAL A 936      40.430  49.890  33.570  1.00  0.00           C
ATOM   4542 HG11 VAL A 936      41.490  49.740  33.260  1.00  0.00           H
ATOM   4543 HG12 VAL A 936      40.250  50.980  33.540  1.00  0.00           H
ATOM   4544 HG13 VAL A 936      39.840  49.460  32.730  1.00  0.00           H
ATOM   4545  CG2 VAL A 936      38.470  49.610  34.940  1.00  0.00           C
ATOM   4546 HG21 VAL A 936      38.260  50.700  35.010  1.00  0.00           H
ATOM   4547 HG22 VAL A 936      38.000  49.040  35.770  1.00  0.00           H
ATOM   4548 HG23 VAL A 936      38.090  49.210  33.980  1.00  0.00           H
ATOM   4549  C   VAL A 936      41.360  47.250  34.120  1.00  0.00           C
ATOM   4550  O   VAL A 936      41.450  47.030  32.940  1.00  0.00           O
ATOM   4551  N   ILE A 937      42.470  47.160  34.860  1.00  0.00           N
ATOM   4552  HN  ILE A 937      42.410  47.370  35.820  1.00  0.00           H
ATOM   4553  CA  ILE A 937      43.800  46.980  34.350  1.00  0.00           C
ATOM   4554  HA  ILE A 937      43.830  47.600  33.460  1.00  0.00           H
ATOM   4555  CB  ILE A 937      44.830  47.530  35.370  1.00  0.00           C
ATOM   4556  HB  ILE A 937      44.500  47.330  36.420  1.00  0.00           H
ATOM   4557  CG2 ILE A 937      46.270  46.900  35.160  1.00  0.00           C
ATOM   4558 HG21 ILE A 937      46.250  45.860  35.550  1.00  0.00           H
ATOM   4559 HG22 ILE A 937      47.120  47.500  35.550  1.00  0.00           H
ATOM   4560 HG23 ILE A 937      46.520  46.910  34.070  1.00  0.00           H
ATOM   4561  CG1 ILE A 937      44.820  49.080  35.320  1.00  0.00           C
ATOM   4562 HG11 ILE A 937      43.840  49.550  35.550  1.00  0.00           H
ATOM   4563 HG12 ILE A 937      44.870  49.360  34.250  1.00  0.00           H
ATOM   4564  CD  ILE A 937      45.930  49.730  36.160  1.00  0.00           C
ATOM   4565  HD1 ILE A 937      45.730  50.800  36.340  1.00  0.00           H
ATOM   4566  HD2 ILE A 937      46.930  49.710  35.670  1.00  0.00           H
ATOM   4567  HD3 ILE A 937      45.940  49.180  37.130  1.00  0.00           H
ATOM   4568  C   ILE A 937      44.130  45.530  33.870  1.00  0.00           C
ATOM   4569  O   ILE A 937      44.780  45.360  32.890  1.00  0.00           O
ATOM   4570  N   ILE A 938      43.550  44.490  34.530  1.00  0.00           N
ATOM   4571  HN  ILE A 938      43.020  44.610  35.360  1.00  0.00           H
ATOM   4572  CA  ILE A 938      43.490  43.110  34.020  1.00  0.00           C
ATOM   4573  HA  ILE A 938      44.510  42.770  33.870  1.00  0.00           H
ATOM   4574  CB  ILE A 938      43.080  42.000  35.020  1.00  0.00           C
ATOM   4575  HB  ILE A 938      43.730  42.130  35.910  1.00  0.00           H
ATOM   4576  CG2 ILE A 938      41.580  42.020  35.360  1.00  0.00           C
ATOM   4577 HG21 ILE A 938      40.980  41.680  34.480  1.00  0.00           H
ATOM   4578 HG22 ILE A 938      41.180  43.000  35.700  1.00  0.00           H
ATOM   4579 HG23 ILE A 938      41.410  41.290  36.170  1.00  0.00           H
ATOM   4580  CG1 ILE A 938      43.330  40.630  34.430  1.00  0.00           C
ATOM   4581 HG11 ILE A 938      44.320  40.690  33.940  1.00  0.00           H
ATOM   4582 HG12 ILE A 938      42.440  40.380  33.820  1.00  0.00           H
ATOM   4583  CD  ILE A 938      43.600  39.610  35.590  1.00  0.00           C
ATOM   4584  HD1 ILE A 938      42.630  39.480  36.110  1.00  0.00           H
ATOM   4585  HD2 ILE A 938      44.450  39.830  36.270  1.00  0.00           H
ATOM   4586  HD3 ILE A 938      43.850  38.620  35.160  1.00  0.00           H
ATOM   4587  C   ILE A 938      42.750  43.010  32.700  1.00  0.00           C
ATOM   4588  O   ILE A 938      43.240  42.280  31.800  1.00  0.00           O
ATOM   4589  N   ASN A 939      41.630  43.660  32.530  1.00  0.00           N
ATOM   4590  HN  ASN A 939      41.290  44.270  33.250  1.00  0.00           H
ATOM   4591  CA  ASN A 939      40.730  43.510  31.410  1.00  0.00           C
ATOM   4592  HA  ASN A 939      40.800  42.530  30.960  1.00  0.00           H
ATOM   4593  CB  ASN A 939      39.330  43.910  31.910  1.00  0.00           C
ATOM   4594  HB1 ASN A 939      38.640  44.110  31.060  1.00  0.00           H
ATOM   4595  HB2 ASN A 939      39.420  44.800  32.570  1.00  0.00           H
ATOM   4596  CG  ASN A 939      38.680  42.780  32.770  1.00  0.00           C
ATOM   4597  OD1 ASN A 939      38.640  41.630  32.320  1.00  0.00           O
ATOM   4598  ND2 ASN A 939      38.220  43.110  33.970  1.00  0.00           N
ATOM   4599 HD21 ASN A 939      38.740  43.780  34.500  1.00  0.00           H
ATOM   4600 HD22 ASN A 939      37.910  42.360  34.550  1.00  0.00           H
ATOM   4601  C   ASN A 939      41.110  44.390  30.140  1.00  0.00           C
ATOM   4602  O   ASN A 939      40.450  44.310  29.100  1.00  0.00           O
ATOM   4603  N   ARG A 940      42.300  45.090  30.250  1.00  0.00           N
ATOM   4604  HN  ARG A 940      42.810  45.150  31.100  1.00  0.00           H
ATOM   4605  CA  ARG A 940      42.950  45.810  29.190  1.00  0.00           C
ATOM   4606  HA  ARG A 940      42.370  46.700  29.000  1.00  0.00           H
ATOM   4607  CB  ARG A 940      44.320  46.320  29.750  1.00  0.00           C
ATOM   4608  HB1 ARG A 940      45.000  46.500  28.900  1.00  0.00           H
ATOM   4609  HB2 ARG A 940      44.810  45.490  30.300  1.00  0.00           H
ATOM   4610  CG  ARG A 940      44.290  47.630  30.560  1.00  0.00           C
ATOM   4611  HG1 ARG A 940      43.550  47.720  31.380  1.00  0.00           H
ATOM   4612  HG2 ARG A 940      43.980  48.410  29.820  1.00  0.00           H
ATOM   4613  CD  ARG A 940      45.730  47.990  31.150  1.00  0.00           C
ATOM   4614  HD1 ARG A 940      46.440  48.050  30.300  1.00  0.00           H
ATOM   4615  HD2 ARG A 940      46.050  47.140  31.790  1.00  0.00           H
ATOM   4616  NE  ARG A 940      45.720  49.250  31.840  1.00  0.00           N
ATOM   4617  HE  ARG A 940      44.890  49.670  32.150  1.00  0.00           H
ATOM   4618  CZ  ARG A 940      46.750  50.070  31.800  1.00  0.00           C
ATOM   4619  NH1 ARG A 940      46.680  51.280  32.330  1.00  0.00           N
ATOM   4620 HH11 ARG A 940      45.850  51.690  32.690  1.00  0.00           H
ATOM   4621 HH12 ARG A 940      47.550  51.760  32.440  1.00  0.00           H
ATOM   4622  NH2 ARG A 940      48.010  49.740  31.360  1.00  0.00           N
ATOM   4623 HH21 ARG A 940      48.250  48.780  31.170  1.00  0.00           H
ATOM   4624 HH22 ARG A 940      48.780  50.330  31.610  1.00  0.00           H
ATOM   4625  C   ARG A 940      43.010  45.080  27.790  1.00  0.00           C
ATOM   4626  O   ARG A 940      43.180  43.930  27.700  1.00  0.00           O
ATOM   4627  N   LYS A 941      42.790  45.850  26.710  1.00  0.00           N
ATOM   4628  HN  LYS A 941      42.910  46.840  26.760  1.00  0.00           H
ATOM   4629  CA  LYS A 941      42.670  45.370  25.320  1.00  0.00           C
ATOM   4630  HA  LYS A 941      41.840  44.680  25.230  1.00  0.00           H
ATOM   4631  CB  LYS A 941      42.360  46.620  24.400  1.00  0.00           C
ATOM   4632  HB1 LYS A 941      42.380  46.430  23.310  1.00  0.00           H
ATOM   4633  HB2 LYS A 941      43.190  47.320  24.610  1.00  0.00           H
ATOM   4634  CG  LYS A 941      41.160  47.430  24.790  1.00  0.00           C
ATOM   4635  HG1 LYS A 941      41.100  48.360  24.190  1.00  0.00           H
ATOM   4636  HG2 LYS A 941      41.390  47.690  25.850  1.00  0.00           H
ATOM   4637  CD  LYS A 941      39.730  46.860  24.590  1.00  0.00           C
ATOM   4638  HD1 LYS A 941      39.020  47.620  25.000  1.00  0.00           H
ATOM   4639  HD2 LYS A 941      39.620  45.970  25.240  1.00  0.00           H
ATOM   4640  CE  LYS A 941      39.310  46.340  23.230  1.00  0.00           C
ATOM   4641  HE1 LYS A 941      38.290  45.930  23.300  1.00  0.00           H
ATOM   4642  HE2 LYS A 941      40.000  45.530  22.920  1.00  0.00           H
ATOM   4643  NZ  LYS A 941      39.430  47.460  22.360  1.00  0.00           N
ATOM   4644  HZ1 LYS A 941      40.430  47.640  22.120  1.00  0.00           H
ATOM   4645  HZ2 LYS A 941      39.010  48.270  22.850  1.00  0.00           H
ATOM   4646  HZ3 LYS A 941      38.960  47.340  21.440  1.00  0.00           H
ATOM   4647  C   LYS A 941      43.850  44.530  24.770  1.00  0.00           C
ATOM   4648  O   LYS A 941      43.680  43.570  24.040  1.00  0.00           O
ATOM   4649  N   GLU A 942      45.110  44.890  25.130  1.00  0.00           N
ATOM   4650  HN  GLU A 942      45.350  45.700  25.640  1.00  0.00           H
ATOM   4651  CA  GLU A 942      46.260  44.260  24.670  1.00  0.00           C
ATOM   4652  HA  GLU A 942      45.950  43.700  23.800  1.00  0.00           H
ATOM   4653  CB  GLU A 942      47.360  45.290  24.310  1.00  0.00           C
ATOM   4654  HB1 GLU A 942      48.310  44.750  24.080  1.00  0.00           H
ATOM   4655  HB2 GLU A 942      47.530  46.000  25.150  1.00  0.00           H
ATOM   4656  CG  GLU A 942      47.000  45.940  22.950  1.00  0.00           C
ATOM   4657  HG1 GLU A 942      45.950  46.310  23.000  1.00  0.00           H
ATOM   4658  HG2 GLU A 942      47.100  45.150  22.180  1.00  0.00           H
ATOM   4659  CD  GLU A 942      47.880  47.040  22.700  1.00  0.00           C
ATOM   4660  OE1 GLU A 942      48.940  46.860  22.040  1.00  0.00           O
ATOM   4661  OE2 GLU A 942      47.680  48.160  23.310  1.00  0.00           O
ATOM   4662  C   GLU A 942      46.800  43.120  25.580  1.00  0.00           C
ATOM   4663  O   GLU A 942      47.930  42.640  25.320  1.00  0.00           O
ATOM   4664  N   HSD A 943      45.930  42.650  26.550  1.00  0.00           N
ATOM   4665  HN  HSD A 943      44.980  42.920  26.520  1.00  0.00           H
ATOM   4666  CA  HSD A 943      46.170  41.530  27.530  1.00  0.00           C
ATOM   4667  HA  HSD A 943      47.240  41.370  27.630  1.00  0.00           H
ATOM   4668  CB  HSD A 943      45.550  41.840  28.920  1.00  0.00           C
ATOM   4669  HB1 HSD A 943      45.560  40.910  29.540  1.00  0.00           H
ATOM   4670  HB2 HSD A 943      44.500  42.170  28.790  1.00  0.00           H
ATOM   4671  ND1 HSD A 943      46.090  43.220  30.830  1.00  0.00           N
ATOM   4672  HD1 HSD A 943      45.460  42.800  31.490  1.00  0.00           H
ATOM   4673  CG  HSD A 943      46.350  42.910  29.530  1.00  0.00           C
ATOM   4674  CE1 HSD A 943      46.900  44.230  31.140  1.00  0.00           C
ATOM   4675  HE1 HSD A 943      46.930  44.660  32.140  1.00  0.00           H
ATOM   4676  NE2 HSD A 943      47.690  44.580  30.120  1.00  0.00           N
ATOM   4677  CD2 HSD A 943      47.350  43.760  29.140  1.00  0.00           C
ATOM   4678  HD2 HSD A 943      47.840  43.690  28.170  1.00  0.00           H
ATOM   4679  C   HSD A 943      45.640  40.240  26.890  1.00  0.00           C
ATOM   4680  O   HSD A 943      44.660  40.130  26.250  1.00  0.00           O
ATOM   4681  N   LYS A 944      46.400  39.130  27.130  1.00  0.00           N
ATOM   4682  HN  LYS A 944      47.210  39.140  27.720  1.00  0.00           H
ATOM   4683  CA  LYS A 944      46.190  37.830  26.380  1.00  0.00           C
ATOM   4684  HA  LYS A 944      45.660  37.920  25.450  1.00  0.00           H
ATOM   4685  CB  LYS A 944      47.570  37.020  26.150  1.00  0.00           C
ATOM   4686  HB1 LYS A 944      47.440  36.120  25.500  1.00  0.00           H
ATOM   4687  HB2 LYS A 944      48.100  36.750  27.080  1.00  0.00           H
ATOM   4688  CG  LYS A 944      48.660  37.990  25.530  1.00  0.00           C
ATOM   4689  HG1 LYS A 944      49.550  37.320  25.390  1.00  0.00           H
ATOM   4690  HG2 LYS A 944      48.990  38.680  26.330  1.00  0.00           H
ATOM   4691  CD  LYS A 944      48.160  38.800  24.360  1.00  0.00           C
ATOM   4692  HD1 LYS A 944      47.270  39.400  24.640  1.00  0.00           H
ATOM   4693  HD2 LYS A 944      47.800  38.090  23.580  1.00  0.00           H
ATOM   4694  CE  LYS A 944      49.220  39.700  23.670  1.00  0.00           C
ATOM   4695  HE1 LYS A 944      50.050  39.140  23.200  1.00  0.00           H
ATOM   4696  HE2 LYS A 944      49.710  40.310  24.470  1.00  0.00           H
ATOM   4697  NZ  LYS A 944      48.680  40.580  22.600  1.00  0.00           N
ATOM   4698  HZ1 LYS A 944      48.590  40.010  21.720  1.00  0.00           H
ATOM   4699  HZ2 LYS A 944      49.290  41.410  22.510  1.00  0.00           H
ATOM   4700  HZ3 LYS A 944      47.730  40.920  22.870  1.00  0.00           H
ATOM   4701  C   LYS A 944      45.290  36.890  27.250  1.00  0.00           C
ATOM   4702  O   LYS A 944      45.690  35.890  27.860  1.00  0.00           O
ATOM   4703  N   LEU A 945      44.060  37.330  27.490  1.00  0.00           N
ATOM   4704  HN  LEU A 945      43.700  38.200  27.140  1.00  0.00           H
ATOM   4705  CA  LEU A 945      43.200  36.700  28.450  1.00  0.00           C
ATOM   4706  HA  LEU A 945      43.530  35.700  28.690  1.00  0.00           H
ATOM   4707  CB  LEU A 945      43.270  37.520  29.800  1.00  0.00           C
ATOM   4708  HB1 LEU A 945      42.430  37.220  30.460  1.00  0.00           H
ATOM   4709  HB2 LEU A 945      43.070  38.590  29.620  1.00  0.00           H
ATOM   4710  CG  LEU A 945      44.560  37.590  30.690  1.00  0.00           C
ATOM   4711  HG  LEU A 945      45.340  38.130  30.110  1.00  0.00           H
ATOM   4712  CD1 LEU A 945      44.260  38.480  31.950  1.00  0.00           C
ATOM   4713 HD11 LEU A 945      43.850  37.920  32.810  1.00  0.00           H
ATOM   4714 HD12 LEU A 945      43.610  39.270  31.520  1.00  0.00           H
ATOM   4715 HD13 LEU A 945      45.210  38.980  32.260  1.00  0.00           H
ATOM   4716  CD2 LEU A 945      44.960  36.190  31.120  1.00  0.00           C
ATOM   4717 HD21 LEU A 945      44.180  35.540  31.580  1.00  0.00           H
ATOM   4718 HD22 LEU A 945      45.880  36.180  31.740  1.00  0.00           H
ATOM   4719 HD23 LEU A 945      45.260  35.630  30.210  1.00  0.00           H
ATOM   4720  C   LEU A 945      41.820  36.670  27.920  1.00  0.00           C
ATOM   4721  O   LEU A 945      41.470  37.430  27.050  1.00  0.00           O
ATOM   4722  N   LYS A 946      40.990  35.660  28.260  1.00  0.00           N
ATOM   4723  HN  LYS A 946      41.210  34.990  28.960  1.00  0.00           H
ATOM   4724  CA  LYS A 946      39.720  35.320  27.640  1.00  0.00           C
ATOM   4725  HA  LYS A 946      39.340  36.300  27.390  1.00  0.00           H
ATOM   4726  CB  LYS A 946      39.860  34.570  26.270  1.00  0.00           C
ATOM   4727  HB1 LYS A 946      40.310  35.270  25.530  1.00  0.00           H
ATOM   4728  HB2 LYS A 946      38.900  34.310  25.790  1.00  0.00           H
ATOM   4729  CG  LYS A 946      40.790  33.370  26.220  1.00  0.00           C
ATOM   4730  HG1 LYS A 946      41.730  33.850  26.580  1.00  0.00           H
ATOM   4731  HG2 LYS A 946      40.870  33.000  25.170  1.00  0.00           H
ATOM   4732  CD  LYS A 946      40.380  32.170  27.100  1.00  0.00           C
ATOM   4733  HD1 LYS A 946      39.320  31.980  26.790  1.00  0.00           H
ATOM   4734  HD2 LYS A 946      40.360  32.490  28.170  1.00  0.00           H
ATOM   4735  CE  LYS A 946      41.140  30.860  27.180  1.00  0.00           C
ATOM   4736  HE1 LYS A 946      40.980  30.320  26.220  1.00  0.00           H
ATOM   4737  HE2 LYS A 946      40.780  30.150  27.940  1.00  0.00           H
ATOM   4738  NZ  LYS A 946      42.610  31.020  27.320  1.00  0.00           N
ATOM   4739  HZ1 LYS A 946      42.990  30.270  27.950  1.00  0.00           H
ATOM   4740  HZ2 LYS A 946      42.840  31.870  27.870  1.00  0.00           H
ATOM   4741  HZ3 LYS A 946      43.020  31.060  26.360  1.00  0.00           H
ATOM   4742  C   LYS A 946      38.610  34.780  28.430  1.00  0.00           C
ATOM   4743  O   LYS A 946      37.470  34.910  27.910  1.00  0.00           O
ATOM   4744  N   LYS A 947      38.880  34.140  29.600  1.00  0.00           N
ATOM   4745  HN  LYS A 947      39.830  34.130  29.900  1.00  0.00           H
ATOM   4746  CA  LYS A 947      37.990  33.610  30.620  1.00  0.00           C
ATOM   4747  HA  LYS A 947      37.080  33.260  30.160  1.00  0.00           H
ATOM   4748  CB  LYS A 947      38.660  32.360  31.330  1.00  0.00           C
ATOM   4749  HB1 LYS A 947      38.220  32.160  32.330  1.00  0.00           H
ATOM   4750  HB2 LYS A 947      39.770  32.400  31.390  1.00  0.00           H
ATOM   4751  CG  LYS A 947      38.380  31.110  30.490  1.00  0.00           C
ATOM   4752  HG1 LYS A 947      38.650  31.450  29.460  1.00  0.00           H
ATOM   4753  HG2 LYS A 947      37.340  30.730  30.540  1.00  0.00           H
ATOM   4754  CD  LYS A 947      39.320  29.930  30.930  1.00  0.00           C
ATOM   4755  HD1 LYS A 947      40.380  30.230  30.770  1.00  0.00           H
ATOM   4756  HD2 LYS A 947      39.140  29.030  30.320  1.00  0.00           H
ATOM   4757  CE  LYS A 947      39.130  29.490  32.380  1.00  0.00           C
ATOM   4758  HE1 LYS A 947      38.060  29.200  32.450  1.00  0.00           H
ATOM   4759  HE2 LYS A 947      39.370  30.360  33.030  1.00  0.00           H
ATOM   4760  NZ  LYS A 947      39.930  28.380  32.690  1.00  0.00           N
ATOM   4761  HZ1 LYS A 947      39.800  28.140  33.700  1.00  0.00           H
ATOM   4762  HZ2 LYS A 947      40.930  28.530  32.510  1.00  0.00           H
ATOM   4763  HZ3 LYS A 947      39.700  27.520  32.170  1.00  0.00           H
ATOM   4764  C   LYS A 947      37.560  34.590  31.710  1.00  0.00           C
ATOM   4765  O   LYS A 947      38.180  35.560  32.060  1.00  0.00           O
ATOM   4766  N   GLY A 948      36.280  34.310  32.150  1.00  0.00           N
ATOM   4767  HN  GLY A 948      35.990  33.390  31.930  1.00  0.00           H
ATOM   4768  CA  GLY A 948      35.320  35.230  32.860  1.00  0.00           C
ATOM   4769  HA1 GLY A 948      35.970  35.720  33.570  1.00  0.00           H
ATOM   4770  HA2 GLY A 948      34.530  34.590  33.240  1.00  0.00           H
ATOM   4771  C   GLY A 948      34.640  36.410  32.100  1.00  0.00           C
ATOM   4772  O   GLY A 948      35.090  36.740  30.990  1.00  0.00           O
ATOM   4773  N   ALA A 949      33.600  36.980  32.670  1.00  0.00           N
ATOM   4774  HN  ALA A 949      33.360  36.610  33.560  1.00  0.00           H
ATOM   4775  CA  ALA A 949      32.820  38.070  32.130  1.00  0.00           C
ATOM   4776  HA  ALA A 949      33.380  38.520  31.320  1.00  0.00           H
ATOM   4777  CB  ALA A 949      31.500  37.520  31.500  1.00  0.00           C
ATOM   4778  HB1 ALA A 949      30.790  38.270  31.070  1.00  0.00           H
ATOM   4779  HB2 ALA A 949      30.970  37.050  32.350  1.00  0.00           H
ATOM   4780  HB3 ALA A 949      31.590  36.790  30.670  1.00  0.00           H
ATOM   4781  C   ALA A 949      32.570  39.070  33.230  1.00  0.00           C
ATOM   4782  O   ALA A 949      32.130  38.760  34.310  1.00  0.00           O
ATOM   4783  N   GLY A 950      32.980  40.340  32.900  1.00  0.00           N
ATOM   4784  HN  GLY A 950      33.250  40.530  31.960  1.00  0.00           H
ATOM   4785  CA  GLY A 950      32.860  41.480  33.830  1.00  0.00           C
ATOM   4786  HA1 GLY A 950      31.820  41.650  34.040  1.00  0.00           H
ATOM   4787  HA2 GLY A 950      33.140  42.400  33.330  1.00  0.00           H
ATOM   4788  C   GLY A 950      33.510  41.430  35.170  1.00  0.00           C
ATOM   4789  O   GLY A 950      34.300  40.570  35.530  1.00  0.00           O
ATOM   4790  N   TYR A 951      33.280  42.460  35.930  1.00  0.00           N
ATOM   4791  HN  TYR A 951      32.560  43.120  35.750  1.00  0.00           H
ATOM   4792  CA  TYR A 951      33.880  42.690  37.210  1.00  0.00           C
ATOM   4793  HA  TYR A 951      34.500  41.840  37.440  1.00  0.00           H
ATOM   4794  CB  TYR A 951      34.670  44.030  37.240  1.00  0.00           C
ATOM   4795  HB1 TYR A 951      35.660  43.800  36.770  1.00  0.00           H
ATOM   4796  HB2 TYR A 951      34.910  44.330  38.290  1.00  0.00           H
ATOM   4797  CG  TYR A 951      34.030  45.140  36.510  1.00  0.00           C
ATOM   4798  CD1 TYR A 951      34.550  45.520  35.220  1.00  0.00           C
ATOM   4799  HD1 TYR A 951      35.470  45.000  34.980  1.00  0.00           H
ATOM   4800  CE1 TYR A 951      33.900  46.400  34.390  1.00  0.00           C
ATOM   4801  HE1 TYR A 951      34.270  46.560  33.380  1.00  0.00           H
ATOM   4802  CZ  TYR A 951      32.710  46.980  34.850  1.00  0.00           C
ATOM   4803  OH  TYR A 951      32.010  47.860  33.950  1.00  0.00           O
ATOM   4804  HH  TYR A 951      32.350  47.830  33.060  1.00  0.00           H
ATOM   4805  CD2 TYR A 951      32.800  45.690  36.860  1.00  0.00           C
ATOM   4806  HD2 TYR A 951      32.360  45.350  37.770  1.00  0.00           H
ATOM   4807  CE2 TYR A 951      32.070  46.540  36.050  1.00  0.00           C
ATOM   4808  HE2 TYR A 951      31.090  46.930  36.270  1.00  0.00           H
ATOM   4809  C   TYR A 951      32.870  42.760  38.360  1.00  0.00           C
ATOM   4810  O   TYR A 951      33.190  42.910  39.510  1.00  0.00           O
ATOM   4811  N   HSD A 952      31.530  42.710  38.070  1.00  0.00           N
ATOM   4812  HN  HSD A 952      31.330  42.520  37.120  1.00  0.00           H
ATOM   4813  CA  HSD A 952      30.450  42.830  39.040  1.00  0.00           C
ATOM   4814  HA  HSD A 952      30.510  43.710  39.660  1.00  0.00           H
ATOM   4815  CB  HSD A 952      29.060  43.170  38.540  1.00  0.00           C
ATOM   4816  HB1 HSD A 952      29.240  44.130  38.030  1.00  0.00           H
ATOM   4817  HB2 HSD A 952      28.400  43.390  39.420  1.00  0.00           H
ATOM   4818  ND1 HSD A 952      27.910  42.730  36.390  1.00  0.00           N
ATOM   4819  HD1 HSD A 952      28.450  43.370  35.870  1.00  0.00           H
ATOM   4820  CG  HSD A 952      28.320  42.270  37.620  1.00  0.00           C
ATOM   4821  CE1 HSD A 952      26.880  41.970  36.000  1.00  0.00           C
ATOM   4822  HE1 HSD A 952      26.300  42.170  35.080  1.00  0.00           H
ATOM   4823  NE2 HSD A 952      26.720  40.970  36.890  1.00  0.00           N
ATOM   4824  CD2 HSD A 952      27.500  41.230  37.920  1.00  0.00           C
ATOM   4825  HD2 HSD A 952      27.750  40.570  38.750  1.00  0.00           H
ATOM   4826  C   HSD A 952      30.400  41.680  40.070  1.00  0.00           C
ATOM   4827  O   HSD A 952      30.380  41.850  41.310  1.00  0.00           O
ATOM   4828  N   LEU A 953      30.630  40.410  39.580  1.00  0.00           N
ATOM   4829  HN  LEU A 953      30.800  40.330  38.610  1.00  0.00           H
ATOM   4830  CA  LEU A 953      30.550  39.200  40.470  1.00  0.00           C
ATOM   4831  HA  LEU A 953      29.600  39.270  40.990  1.00  0.00           H
ATOM   4832  CB  LEU A 953      30.590  37.880  39.670  1.00  0.00           C
ATOM   4833  HB1 LEU A 953      31.460  37.840  38.980  1.00  0.00           H
ATOM   4834  HB2 LEU A 953      29.680  37.940  39.030  1.00  0.00           H
ATOM   4835  CG  LEU A 953      30.650  36.560  40.400  1.00  0.00           C
ATOM   4836  HG  LEU A 953      31.510  36.580  41.110  1.00  0.00           H
ATOM   4837  CD1 LEU A 953      29.390  36.400  41.250  1.00  0.00           C
ATOM   4838 HD11 LEU A 953      28.560  36.270  40.530  1.00  0.00           H
ATOM   4839 HD12 LEU A 953      29.170  37.260  41.930  1.00  0.00           H
ATOM   4840 HD13 LEU A 953      29.470  35.450  41.820  1.00  0.00           H
ATOM   4841  CD2 LEU A 953      30.800  35.390  39.440  1.00  0.00           C
ATOM   4842 HD21 LEU A 953      31.740  35.470  38.840  1.00  0.00           H
ATOM   4843 HD22 LEU A 953      30.000  35.420  38.660  1.00  0.00           H
ATOM   4844 HD23 LEU A 953      30.680  34.390  39.910  1.00  0.00           H
ATOM   4845  C   LEU A 953      31.670  39.170  41.520  1.00  0.00           C
ATOM   4846  O   LEU A 953      31.520  38.850  42.700  1.00  0.00           O
ATOM   4847  N   ASP A 954      32.900  39.530  41.120  1.00  0.00           N
ATOM   4848  HN  ASP A 954      33.150  39.650  40.160  1.00  0.00           H
ATOM   4849  CA  ASP A 954      34.010  39.770  42.090  1.00  0.00           C
ATOM   4850  HA  ASP A 954      34.250  38.900  42.670  1.00  0.00           H
ATOM   4851  CB  ASP A 954      35.390  40.060  41.250  1.00  0.00           C
ATOM   4852  HB1 ASP A 954      36.100  40.550  41.970  1.00  0.00           H
ATOM   4853  HB2 ASP A 954      35.170  40.790  40.450  1.00  0.00           H
ATOM   4854  CG  ASP A 954      36.100  38.910  40.680  1.00  0.00           C
ATOM   4855  OD1 ASP A 954      35.500  37.940  40.190  1.00  0.00           O
ATOM   4856  OD2 ASP A 954      37.440  38.960  40.840  1.00  0.00           O
ATOM   4857  HD2 ASP A 954      37.830  38.080  40.820  1.00  0.00           H
ATOM   4858  C   ASP A 954      33.840  40.990  43.080  1.00  0.00           C
ATOM   4859  O   ASP A 954      34.120  40.980  44.220  1.00  0.00           O
ATOM   4860  N   LEU A 955      33.150  42.110  42.640  1.00  0.00           N
ATOM   4861  HN  LEU A 955      32.770  41.970  41.720  1.00  0.00           H
ATOM   4862  CA  LEU A 955      32.770  43.170  43.560  1.00  0.00           C
ATOM   4863  HA  LEU A 955      33.680  43.560  44.000  1.00  0.00           H
ATOM   4864  CB  LEU A 955      32.050  44.340  42.920  1.00  0.00           C
ATOM   4865  HB1 LEU A 955      31.140  44.000  42.380  1.00  0.00           H
ATOM   4866  HB2 LEU A 955      32.610  44.770  42.060  1.00  0.00           H
ATOM   4867  CG  LEU A 955      31.680  45.590  43.800  1.00  0.00           C
ATOM   4868  HG  LEU A 955      30.800  45.180  44.340  1.00  0.00           H
ATOM   4869  CD1 LEU A 955      32.700  46.100  44.880  1.00  0.00           C
ATOM   4870 HD11 LEU A 955      33.630  46.500  44.430  1.00  0.00           H
ATOM   4871 HD12 LEU A 955      33.010  45.350  45.640  1.00  0.00           H
ATOM   4872 HD13 LEU A 955      32.170  46.810  45.560  1.00  0.00           H
ATOM   4873  CD2 LEU A 955      31.250  46.750  42.930  1.00  0.00           C
ATOM   4874 HD21 LEU A 955      30.610  46.410  42.080  1.00  0.00           H
ATOM   4875 HD22 LEU A 955      32.100  47.320  42.500  1.00  0.00           H
ATOM   4876 HD23 LEU A 955      30.660  47.500  43.510  1.00  0.00           H
ATOM   4877  C   LEU A 955      31.760  42.760  44.690  1.00  0.00           C
ATOM   4878  O   LEU A 955      31.980  43.020  45.870  1.00  0.00           O
ATOM   4879  N   LEU A 956      30.820  41.910  44.320  1.00  0.00           N
ATOM   4880  HN  LEU A 956      30.600  41.950  43.350  1.00  0.00           H
ATOM   4881  CA  LEU A 956      29.880  41.260  45.260  1.00  0.00           C
ATOM   4882  HA  LEU A 956      29.310  42.010  45.780  1.00  0.00           H
ATOM   4883  CB  LEU A 956      28.740  40.430  44.550  1.00  0.00           C
ATOM   4884  HB1 LEU A 956      29.230  39.640  43.950  1.00  0.00           H
ATOM   4885  HB2 LEU A 956      28.150  41.050  43.840  1.00  0.00           H
ATOM   4886  CG  LEU A 956      27.760  39.750  45.610  1.00  0.00           C
ATOM   4887  HG  LEU A 956      28.300  39.050  46.290  1.00  0.00           H
ATOM   4888  CD1 LEU A 956      26.900  40.740  46.350  1.00  0.00           C
ATOM   4889 HD11 LEU A 956      25.990  40.370  46.860  1.00  0.00           H
ATOM   4890 HD12 LEU A 956      26.600  41.520  45.610  1.00  0.00           H
ATOM   4891 HD13 LEU A 956      27.510  41.250  47.120  1.00  0.00           H
ATOM   4892  CD2 LEU A 956      26.730  38.880  44.810  1.00  0.00           C
ATOM   4893 HD21 LEU A 956      27.260  38.350  43.990  1.00  0.00           H
ATOM   4894 HD22 LEU A 956      25.950  39.550  44.370  1.00  0.00           H
ATOM   4895 HD23 LEU A 956      26.220  38.180  45.500  1.00  0.00           H
ATOM   4896  C   LEU A 956      30.610  40.510  46.360  1.00  0.00           C
ATOM   4897  O   LEU A 956      30.360  40.650  47.500  1.00  0.00           O
ATOM   4898  N   MET A 957      31.560  39.680  46.000  1.00  0.00           N
ATOM   4899  HN  MET A 957      31.760  39.460  45.050  1.00  0.00           H
ATOM   4900  CA  MET A 957      32.410  39.100  46.980  1.00  0.00           C
ATOM   4901  HA  MET A 957      31.840  38.450  47.620  1.00  0.00           H
ATOM   4902  CB  MET A 957      33.480  38.280  46.230  1.00  0.00           C
ATOM   4903  HB1 MET A 957      34.170  37.880  47.000  1.00  0.00           H
ATOM   4904  HB2 MET A 957      33.980  39.010  45.560  1.00  0.00           H
ATOM   4905  CG  MET A 957      32.890  37.170  45.300  1.00  0.00           C
ATOM   4906  HG1 MET A 957      33.640  36.750  44.600  1.00  0.00           H
ATOM   4907  HG2 MET A 957      32.160  37.740  44.690  1.00  0.00           H
ATOM   4908  SD  MET A 957      31.850  35.960  46.110  1.00  0.00           S
ATOM   4909  CE  MET A 957      30.860  35.480  44.710  1.00  0.00           C
ATOM   4910  HE1 MET A 957      31.400  35.180  43.780  1.00  0.00           H
ATOM   4911  HE2 MET A 957      30.180  36.280  44.380  1.00  0.00           H
ATOM   4912  HE3 MET A 957      30.270  34.590  44.990  1.00  0.00           H
ATOM   4913  C   MET A 957      33.190  40.000  47.940  1.00  0.00           C
ATOM   4914  O   MET A 957      33.360  39.710  49.150  1.00  0.00           O
ATOM   4915  N   VAL A 958      33.740  41.100  47.420  1.00  0.00           N
ATOM   4916  HN  VAL A 958      33.840  41.160  46.430  1.00  0.00           H
ATOM   4917  CA  VAL A 958      34.460  42.120  48.220  1.00  0.00           C
ATOM   4918  HA  VAL A 958      35.170  41.440  48.670  1.00  0.00           H
ATOM   4919  CB  VAL A 958      35.170  43.120  47.350  1.00  0.00           C
ATOM   4920  HB  VAL A 958      34.430  43.370  46.570  1.00  0.00           H
ATOM   4921  CG1 VAL A 958      35.660  44.410  48.050  1.00  0.00           C
ATOM   4922 HG11 VAL A 958      36.220  44.170  48.980  1.00  0.00           H
ATOM   4923 HG12 VAL A 958      34.780  45.020  48.380  1.00  0.00           H
ATOM   4924 HG13 VAL A 958      36.340  44.970  47.390  1.00  0.00           H
ATOM   4925  CG2 VAL A 958      36.470  42.590  46.780  1.00  0.00           C
ATOM   4926 HG21 VAL A 958      37.120  42.420  47.670  1.00  0.00           H
ATOM   4927 HG22 VAL A 958      36.950  43.300  46.080  1.00  0.00           H
ATOM   4928 HG23 VAL A 958      36.260  41.640  46.230  1.00  0.00           H
ATOM   4929  C   VAL A 958      33.580  42.870  49.160  1.00  0.00           C
ATOM   4930  O   VAL A 958      33.840  43.040  50.320  1.00  0.00           O
ATOM   4931  N   GLY A 959      32.340  43.220  48.660  1.00  0.00           N
ATOM   4932  HN  GLY A 959      32.140  43.090  47.690  1.00  0.00           H
ATOM   4933  CA  GLY A 959      31.300  43.800  49.570  1.00  0.00           C
ATOM   4934  HA1 GLY A 959      30.530  44.290  49.010  1.00  0.00           H
ATOM   4935  HA2 GLY A 959      31.930  44.450  50.160  1.00  0.00           H
ATOM   4936  C   GLY A 959      30.620  42.990  50.610  1.00  0.00           C
ATOM   4937  O   GLY A 959      30.590  43.360  51.780  1.00  0.00           O
ATOM   4938  N   VAL A 960      30.080  41.750  50.300  1.00  0.00           N
ATOM   4939  HN  VAL A 960      30.140  41.480  49.350  1.00  0.00           H
ATOM   4940  CA  VAL A 960      29.650  40.790  51.300  1.00  0.00           C
ATOM   4941  HA  VAL A 960      28.860  41.230  51.900  1.00  0.00           H
ATOM   4942  CB  VAL A 960      28.970  39.500  50.810  1.00  0.00           C
ATOM   4943  HB  VAL A 960      29.710  39.070  50.080  1.00  0.00           H
ATOM   4944  CG1 VAL A 960      28.670  38.410  51.920  1.00  0.00           C
ATOM   4945 HG11 VAL A 960      29.580  38.240  52.550  1.00  0.00           H
ATOM   4946 HG12 VAL A 960      28.450  37.390  51.530  1.00  0.00           H
ATOM   4947 HG13 VAL A 960      27.870  38.680  52.630  1.00  0.00           H
ATOM   4948  CG2 VAL A 960      27.690  39.870  50.030  1.00  0.00           C
ATOM   4949 HG21 VAL A 960      27.900  40.680  49.310  1.00  0.00           H
ATOM   4950 HG22 VAL A 960      26.890  40.300  50.690  1.00  0.00           H
ATOM   4951 HG23 VAL A 960      27.360  39.020  49.400  1.00  0.00           H
ATOM   4952  C   VAL A 960      30.760  40.400  52.330  1.00  0.00           C
ATOM   4953  O   VAL A 960      30.600  40.340  53.560  1.00  0.00           O
ATOM   4954  N   MET A 961      32.000  40.100  51.830  1.00  0.00           N
ATOM   4955  HN  MET A 961      32.240  40.170  50.860  1.00  0.00           H
ATOM   4956  CA  MET A 961      33.010  39.610  52.760  1.00  0.00           C
ATOM   4957  HA  MET A 961      32.500  39.070  53.550  1.00  0.00           H
ATOM   4958  CB  MET A 961      33.920  38.710  51.990  1.00  0.00           C
ATOM   4959  HB1 MET A 961      34.540  38.350  52.850  1.00  0.00           H
ATOM   4960  HB2 MET A 961      34.550  39.320  51.310  1.00  0.00           H
ATOM   4961  CG  MET A 961      33.210  37.530  51.300  1.00  0.00           C
ATOM   4962  HG1 MET A 961      33.940  36.950  50.690  1.00  0.00           H
ATOM   4963  HG2 MET A 961      32.420  37.900  50.620  1.00  0.00           H
ATOM   4964  SD  MET A 961      32.290  36.420  52.410  1.00  0.00           S
ATOM   4965  CE  MET A 961      33.630  35.380  53.120  1.00  0.00           C
ATOM   4966  HE1 MET A 961      33.220  34.620  53.820  1.00  0.00           H
ATOM   4967  HE2 MET A 961      34.370  35.990  53.670  1.00  0.00           H
ATOM   4968  HE3 MET A 961      34.280  34.980  52.320  1.00  0.00           H
ATOM   4969  C   MET A 961      33.770  40.750  53.520  1.00  0.00           C
ATOM   4970  O   MET A 961      34.260  40.530  54.600  1.00  0.00           O
ATOM   4971  N   LEU A 962      33.770  42.040  53.030  1.00  0.00           N
ATOM   4972  HN  LEU A 962      33.400  42.120  52.110  1.00  0.00           H
ATOM   4973  CA  LEU A 962      34.080  43.210  53.810  1.00  0.00           C
ATOM   4974  HA  LEU A 962      35.120  43.130  54.130  1.00  0.00           H
ATOM   4975  CB  LEU A 962      34.020  44.490  53.010  1.00  0.00           C
ATOM   4976  HB1 LEU A 962      33.070  44.430  52.420  1.00  0.00           H
ATOM   4977  HB2 LEU A 962      34.850  44.440  52.260  1.00  0.00           H
ATOM   4978  CG  LEU A 962      34.120  45.850  53.690  1.00  0.00           C
ATOM   4979  HG  LEU A 962      34.800  45.840  54.580  1.00  0.00           H
ATOM   4980  CD1 LEU A 962      34.840  46.910  52.780  1.00  0.00           C
ATOM   4981 HD11 LEU A 962      35.880  46.600  52.590  1.00  0.00           H
ATOM   4982 HD12 LEU A 962      34.790  47.870  53.320  1.00  0.00           H
ATOM   4983 HD13 LEU A 962      34.330  47.080  51.800  1.00  0.00           H
ATOM   4984  CD2 LEU A 962      32.750  46.440  54.120  1.00  0.00           C
ATOM   4985 HD21 LEU A 962      32.070  46.730  53.290  1.00  0.00           H
ATOM   4986 HD22 LEU A 962      32.980  47.300  54.790  1.00  0.00           H
ATOM   4987 HD23 LEU A 962      32.270  45.710  54.810  1.00  0.00           H
ATOM   4988  C   LEU A 962      33.240  43.330  55.080  1.00  0.00           C
ATOM   4989  O   LEU A 962      33.760  43.510  56.140  1.00  0.00           O
ATOM   4990  N   GLY A 963      31.950  42.990  54.990  1.00  0.00           N
ATOM   4991  HN  GLY A 963      31.630  42.710  54.080  1.00  0.00           H
ATOM   4992  CA  GLY A 963      30.960  42.870  56.010  1.00  0.00           C
ATOM   4993  HA1 GLY A 963      30.030  42.540  55.570  1.00  0.00           H
ATOM   4994  HA2 GLY A 963      30.880  43.790  56.560  1.00  0.00           H
ATOM   4995  C   GLY A 963      31.230  41.770  56.950  1.00  0.00           C
ATOM   4996  O   GLY A 963      31.410  41.960  58.150  1.00  0.00           O
ATOM   4997  N   VAL A 964      31.370  40.570  56.410  1.00  0.00           N
ATOM   4998  HN  VAL A 964      31.200  40.430  55.430  1.00  0.00           H
ATOM   4999  CA  VAL A 964      31.600  39.370  57.240  1.00  0.00           C
ATOM   5000  HA  VAL A 964      30.770  39.260  57.910  1.00  0.00           H
ATOM   5001  CB  VAL A 964      31.670  38.170  56.300  1.00  0.00           C
ATOM   5002  HB  VAL A 964      32.480  38.110  55.550  1.00  0.00           H
ATOM   5003  CG1 VAL A 964      31.900  36.860  57.110  1.00  0.00           C
ATOM   5004 HG11 VAL A 964      32.990  36.790  57.310  1.00  0.00           H
ATOM   5005 HG12 VAL A 964      31.710  36.000  56.430  1.00  0.00           H
ATOM   5006 HG13 VAL A 964      31.220  36.690  57.970  1.00  0.00           H
ATOM   5007  CG2 VAL A 964      30.350  38.010  55.490  1.00  0.00           C
ATOM   5008 HG21 VAL A 964      29.780  38.890  55.120  1.00  0.00           H
ATOM   5009 HG22 VAL A 964      29.620  37.510  56.170  1.00  0.00           H
ATOM   5010 HG23 VAL A 964      30.530  37.280  54.680  1.00  0.00           H
ATOM   5011  C   VAL A 964      32.930  39.450  58.020  1.00  0.00           C
ATOM   5012  O   VAL A 964      32.960  39.130  59.180  1.00  0.00           O
ATOM   5013  N   CYS A 965      34.050  39.930  57.410  1.00  0.00           N
ATOM   5014  HN  CYS A 965      34.010  40.120  56.430  1.00  0.00           H
ATOM   5015  CA  CYS A 965      35.260  40.350  58.020  1.00  0.00           C
ATOM   5016  HA  CYS A 965      35.580  39.480  58.570  1.00  0.00           H
ATOM   5017  CB  CYS A 965      36.420  40.840  57.100  1.00  0.00           C
ATOM   5018  HB1 CYS A 965      37.270  41.200  57.730  1.00  0.00           H
ATOM   5019  HB2 CYS A 965      35.990  41.550  56.360  1.00  0.00           H
ATOM   5020  SG  CYS A 965      37.090  39.400  56.080  1.00  0.00           S
ATOM   5021  HG1 CYS A 965      37.840  40.090  55.220  1.00  0.00           H
ATOM   5022  C   CYS A 965      35.070  41.490  58.990  1.00  0.00           C
ATOM   5023  O   CYS A 965      35.600  41.340  60.100  1.00  0.00           O
ATOM   5024  N   SER A 966      34.200  42.480  58.740  1.00  0.00           N
ATOM   5025  HN  SER A 966      33.730  42.580  57.860  1.00  0.00           H
ATOM   5026  CA  SER A 966      33.890  43.540  59.770  1.00  0.00           C
ATOM   5027  HA  SER A 966      34.870  43.850  60.130  1.00  0.00           H
ATOM   5028  CB  SER A 966      32.990  44.780  59.190  1.00  0.00           C
ATOM   5029  HB1 SER A 966      33.060  45.580  59.960  1.00  0.00           H
ATOM   5030  HB2 SER A 966      31.980  44.410  58.960  1.00  0.00           H
ATOM   5031  OG  SER A 966      33.610  45.390  58.100  1.00  0.00           O
ATOM   5032  HG1 SER A 966      33.620  44.810  57.340  1.00  0.00           H
ATOM   5033  C   SER A 966      33.240  43.060  61.080  1.00  0.00           C
ATOM   5034  O   SER A 966      33.750  43.410  62.140  1.00  0.00           O
ATOM   5035  N   VAL A 967      32.250  42.200  61.070  1.00  0.00           N
ATOM   5036  HN  VAL A 967      32.010  41.810  60.190  1.00  0.00           H
ATOM   5037  CA  VAL A 967      31.620  41.630  62.280  1.00  0.00           C
ATOM   5038  HA  VAL A 967      31.390  42.450  62.930  1.00  0.00           H
ATOM   5039  CB  VAL A 967      30.260  40.950  61.980  1.00  0.00           C
ATOM   5040  HB  VAL A 967      29.650  40.550  62.820  1.00  0.00           H
ATOM   5041  CG1 VAL A 967      29.410  42.100  61.440  1.00  0.00           C
ATOM   5042 HG11 VAL A 967      29.780  42.450  60.440  1.00  0.00           H
ATOM   5043 HG12 VAL A 967      29.070  42.790  62.230  1.00  0.00           H
ATOM   5044 HG13 VAL A 967      28.420  41.640  61.210  1.00  0.00           H
ATOM   5045  CG2 VAL A 967      30.350  39.800  60.940  1.00  0.00           C
ATOM   5046 HG21 VAL A 967      30.610  40.190  59.930  1.00  0.00           H
ATOM   5047 HG22 VAL A 967      29.400  39.230  60.880  1.00  0.00           H
ATOM   5048 HG23 VAL A 967      31.150  39.110  61.290  1.00  0.00           H
ATOM   5049  C   VAL A 967      32.560  40.660  62.960  1.00  0.00           C
ATOM   5050  O   VAL A 967      32.390  40.290  64.100  1.00  0.00           O
ATOM   5051  N   MET A 968      33.640  40.130  62.260  1.00  0.00           N
ATOM   5052  HN  MET A 968      33.850  40.300  61.300  1.00  0.00           H
ATOM   5053  CA  MET A 968      34.550  39.250  62.920  1.00  0.00           C
ATOM   5054  HA  MET A 968      34.140  38.820  63.820  1.00  0.00           H
ATOM   5055  CB  MET A 968      34.730  38.030  61.970  1.00  0.00           C
ATOM   5056  HB1 MET A 968      35.700  37.510  62.180  1.00  0.00           H
ATOM   5057  HB2 MET A 968      34.810  38.420  60.940  1.00  0.00           H
ATOM   5058  CG  MET A 968      33.700  36.980  61.900  1.00  0.00           C
ATOM   5059  HG1 MET A 968      32.690  37.340  61.590  1.00  0.00           H
ATOM   5060  HG2 MET A 968      33.600  36.640  62.950  1.00  0.00           H
[truncated: 6,873,249 more chars]
