# Supplementary material for: CryoEM and computational modeling structural insights into the pH regulator NBCn1
Source: Nat Commun. 2025 Nov 11;16:9932. doi: 10.1038/s41467-025-64868-z (PMC12606367; doi:10.1038/s41467-025-64868-z)
Supplement: Supplementary file 7 — Supplementary Data 5 [file 41467_2025_64868_MOESM7_ESM.zip › 100ns_z_restr_MD_NBCn1_2NaCO3/hNBCn1_IF/z-restr_hNBCn1_IF_2NaCO3_first_step_1.pdb]

REMARK    GENERATED BY TRJCONV
TITLE     Title t= 4100.00000 step= 2050000
REMARK    THIS IS A SIMULATION BOX
CRYST1   93.058   93.058  103.218  90.00  90.00  90.00 P 1           1
MODEL        1
ATOM      1  N   LEU A 585      24.620  39.270  39.460  1.00  0.00           N
ATOM      2  HT1 LEU A 585      23.640  39.620  39.370  1.00  0.00           H
ATOM      3  HT2 LEU A 585      24.910  38.640  38.690  1.00  0.00           H
ATOM      4  HT3 LEU A 585      25.300  40.050  39.340  1.00  0.00           H
ATOM      5  CA  LEU A 585      24.750  38.660  40.770  1.00  0.00           C
ATOM      6  HA  LEU A 585      25.740  38.920  41.120  1.00  0.00           H
ATOM      7  CB  LEU A 585      23.780  39.240  41.880  1.00  0.00           C
ATOM      8  HB1 LEU A 585      23.840  38.610  42.790  1.00  0.00           H
ATOM      9  HB2 LEU A 585      22.730  39.050  41.570  1.00  0.00           H
ATOM     10  CG  LEU A 585      23.760  40.740  42.300  1.00  0.00           C
ATOM     11  HG  LEU A 585      24.790  41.110  42.160  1.00  0.00           H
ATOM     12  CD1 LEU A 585      22.900  41.590  41.370  1.00  0.00           C
ATOM     13 HD11 LEU A 585      21.860  41.570  41.780  1.00  0.00           H
ATOM     14 HD12 LEU A 585      23.040  41.270  40.320  1.00  0.00           H
ATOM     15 HD13 LEU A 585      23.240  42.630  41.500  1.00  0.00           H
ATOM     16  CD2 LEU A 585      23.580  40.930  43.870  1.00  0.00           C
ATOM     17 HD21 LEU A 585      22.620  40.500  44.240  1.00  0.00           H
ATOM     18 HD22 LEU A 585      23.680  42.000  44.130  1.00  0.00           H
ATOM     19 HD23 LEU A 585      24.340  40.280  44.360  1.00  0.00           H
ATOM     20  C   LEU A 585      24.760  37.130  40.850  1.00  0.00           C
ATOM     21  O   LEU A 585      25.870  36.580  40.820  1.00  0.00           O
ATOM     22  N   ILE A 586      23.640  36.440  41.120  1.00  0.00           N
ATOM     23  HN  ILE A 586      22.760  36.900  41.270  1.00  0.00           H
ATOM     24  CA  ILE A 586      23.580  35.020  41.330  1.00  0.00           C
ATOM     25  HA  ILE A 586      24.420  34.880  42.000  1.00  0.00           H
ATOM     26  CB  ILE A 586      22.370  34.660  42.190  1.00  0.00           C
ATOM     27  HB  ILE A 586      21.440  34.840  41.620  1.00  0.00           H
ATOM     28  CG2 ILE A 586      22.460  33.170  42.640  1.00  0.00           C
ATOM     29 HG21 ILE A 586      22.390  32.500  41.750  1.00  0.00           H
ATOM     30 HG22 ILE A 586      21.630  32.850  43.310  1.00  0.00           H
ATOM     31 HG23 ILE A 586      23.440  32.930  43.100  1.00  0.00           H
ATOM     32  CG1 ILE A 586      22.230  35.500  43.520  1.00  0.00           C
ATOM     33 HG11 ILE A 586      21.470  34.950  44.110  1.00  0.00           H
ATOM     34 HG12 ILE A 586      21.800  36.480  43.220  1.00  0.00           H
ATOM     35  CD  ILE A 586      23.570  35.620  44.330  1.00  0.00           C
ATOM     36  HD1 ILE A 586      24.360  36.050  43.680  1.00  0.00           H
ATOM     37  HD2 ILE A 586      23.940  34.610  44.640  1.00  0.00           H
ATOM     38  HD3 ILE A 586      23.280  36.210  45.220  1.00  0.00           H
ATOM     39  C   ILE A 586      23.690  34.090  40.170  1.00  0.00           C
ATOM     40  O   ILE A 586      24.420  33.160  40.190  1.00  0.00           O
ATOM     41  N   LEU A 587      23.020  34.520  39.070  1.00  0.00           N
ATOM     42  HN  LEU A 587      22.510  35.370  39.070  1.00  0.00           H
ATOM     43  CA  LEU A 587      23.050  33.920  37.740  1.00  0.00           C
ATOM     44  HA  LEU A 587      22.730  32.890  37.730  1.00  0.00           H
ATOM     45  CB  LEU A 587      22.210  34.710  36.690  1.00  0.00           C
ATOM     46  HB1 LEU A 587      22.650  35.730  36.660  1.00  0.00           H
ATOM     47  HB2 LEU A 587      21.210  34.920  37.120  1.00  0.00           H
ATOM     48  CG  LEU A 587      22.180  34.000  35.320  1.00  0.00           C
ATOM     49  HG  LEU A 587      23.230  33.710  35.120  1.00  0.00           H
ATOM     50  CD1 LEU A 587      21.330  32.730  35.470  1.00  0.00           C
ATOM     51 HD11 LEU A 587      21.230  32.210  34.490  1.00  0.00           H
ATOM     52 HD12 LEU A 587      20.340  33.040  35.870  1.00  0.00           H
ATOM     53 HD13 LEU A 587      21.730  31.950  36.160  1.00  0.00           H
ATOM     54  CD2 LEU A 587      21.610  34.970  34.280  1.00  0.00           C
ATOM     55 HD21 LEU A 587      21.860  34.600  33.260  1.00  0.00           H
ATOM     56 HD22 LEU A 587      22.090  35.970  34.330  1.00  0.00           H
ATOM     57 HD23 LEU A 587      20.520  35.110  34.320  1.00  0.00           H
ATOM     58  C   LEU A 587      24.510  33.810  37.290  1.00  0.00           C
ATOM     59  O   LEU A 587      24.880  32.720  36.760  1.00  0.00           O
ATOM     60  N   ASP A 588      25.320  34.810  37.440  1.00  0.00           N
ATOM     61  HN  ASP A 588      24.970  35.700  37.730  1.00  0.00           H
ATOM     62  CA  ASP A 588      26.730  34.860  37.250  1.00  0.00           C
ATOM     63  HA  ASP A 588      26.940  34.710  36.210  1.00  0.00           H
ATOM     64  CB  ASP A 588      27.340  36.240  37.780  1.00  0.00           C
ATOM     65  HB1 ASP A 588      28.420  36.280  37.460  1.00  0.00           H
ATOM     66  HB2 ASP A 588      27.230  36.280  38.880  1.00  0.00           H
ATOM     67  CG  ASP A 588      26.570  37.420  37.260  1.00  0.00           C
ATOM     68  OD1 ASP A 588      25.300  37.550  37.470  1.00  0.00           O
ATOM     69  OD2 ASP A 588      27.140  38.350  36.670  1.00  0.00           O
ATOM     70  C   ASP A 588      27.530  33.740  37.960  1.00  0.00           C
ATOM     71  O   ASP A 588      28.370  33.080  37.440  1.00  0.00           O
ATOM     72  N   ILE A 589      27.250  33.510  39.250  1.00  0.00           N
ATOM     73  HN  ILE A 589      26.700  34.180  39.750  1.00  0.00           H
ATOM     74  CA  ILE A 589      27.830  32.350  39.920  1.00  0.00           C
ATOM     75  HA  ILE A 589      28.900  32.320  39.890  1.00  0.00           H
ATOM     76  CB  ILE A 589      27.520  32.430  41.410  1.00  0.00           C
ATOM     77  HB  ILE A 589      26.410  32.430  41.550  1.00  0.00           H
ATOM     78  CG2 ILE A 589      28.120  31.110  42.000  1.00  0.00           C
ATOM     79 HG21 ILE A 589      27.600  30.180  41.670  1.00  0.00           H
ATOM     80 HG22 ILE A 589      28.100  31.180  43.100  1.00  0.00           H
ATOM     81 HG23 ILE A 589      29.140  30.970  41.590  1.00  0.00           H
ATOM     82  CG1 ILE A 589      28.070  33.760  42.020  1.00  0.00           C
ATOM     83 HG11 ILE A 589      27.520  34.650  41.650  1.00  0.00           H
ATOM     84 HG12 ILE A 589      29.120  34.010  41.740  1.00  0.00           H
ATOM     85  CD  ILE A 589      28.030  33.690  43.490  1.00  0.00           C
ATOM     86  HD1 ILE A 589      28.060  34.750  43.830  1.00  0.00           H
ATOM     87  HD2 ILE A 589      28.910  33.160  43.910  1.00  0.00           H
ATOM     88  HD3 ILE A 589      27.080  33.180  43.730  1.00  0.00           H
ATOM     89  C   ILE A 589      27.380  31.030  39.230  1.00  0.00           C
ATOM     90  O   ILE A 589      28.130  30.060  38.960  1.00  0.00           O
ATOM     91  N   LYS A 590      26.050  30.870  39.000  1.00  0.00           N
ATOM     92  HN  LYS A 590      25.370  31.580  39.210  1.00  0.00           H
ATOM     93  CA  LYS A 590      25.460  29.670  38.600  1.00  0.00           C
ATOM     94  HA  LYS A 590      25.700  28.850  39.240  1.00  0.00           H
ATOM     95  CB  LYS A 590      23.900  29.730  38.730  1.00  0.00           C
ATOM     96  HB1 LYS A 590      23.340  28.850  38.350  1.00  0.00           H
ATOM     97  HB2 LYS A 590      23.500  30.600  38.180  1.00  0.00           H
ATOM     98  CG  LYS A 590      23.480  29.880  40.190  1.00  0.00           C
ATOM     99  HG1 LYS A 590      23.670  30.910  40.580  1.00  0.00           H
ATOM    100  HG2 LYS A 590      24.010  29.220  40.900  1.00  0.00           H
ATOM    101  CD  LYS A 590      21.990  29.690  40.390  1.00  0.00           C
ATOM    102  HD1 LYS A 590      21.730  29.930  41.440  1.00  0.00           H
ATOM    103  HD2 LYS A 590      21.580  28.680  40.170  1.00  0.00           H
ATOM    104  CE  LYS A 590      21.120  30.700  39.540  1.00  0.00           C
ATOM    105  HE1 LYS A 590      21.560  30.760  38.520  1.00  0.00           H
ATOM    106  HE2 LYS A 590      21.230  31.720  39.980  1.00  0.00           H
ATOM    107  NZ  LYS A 590      19.680  30.300  39.520  1.00  0.00           N
ATOM    108  HZ1 LYS A 590      19.680  29.280  39.360  1.00  0.00           H
ATOM    109  HZ2 LYS A 590      19.230  30.780  38.710  1.00  0.00           H
ATOM    110  HZ3 LYS A 590      19.160  30.450  40.400  1.00  0.00           H
ATOM    111  C   LYS A 590      25.780  29.250  37.140  1.00  0.00           C
ATOM    112  O   LYS A 590      25.980  28.120  36.830  1.00  0.00           O
ATOM    113  N   ARG A 591      25.960  30.250  36.310  1.00  0.00           N
ATOM    114  HN  ARG A 591      25.560  31.140  36.500  1.00  0.00           H
ATOM    115  CA  ARG A 591      26.250  30.050  34.860  1.00  0.00           C
ATOM    116  HA  ARG A 591      25.700  29.140  34.690  1.00  0.00           H
ATOM    117  CB  ARG A 591      25.690  31.200  34.000  1.00  0.00           C
ATOM    118  HB1 ARG A 591      24.640  31.420  34.320  1.00  0.00           H
ATOM    119  HB2 ARG A 591      25.780  30.800  32.970  1.00  0.00           H
ATOM    120  CG  ARG A 591      26.510  32.520  34.010  1.00  0.00           C
ATOM    121  HG1 ARG A 591      27.450  32.280  33.460  1.00  0.00           H
ATOM    122  HG2 ARG A 591      26.820  32.720  35.060  1.00  0.00           H
ATOM    123  CD  ARG A 591      25.940  33.800  33.480  1.00  0.00           C
ATOM    124  HD1 ARG A 591      26.640  34.660  33.490  1.00  0.00           H
ATOM    125  HD2 ARG A 591      25.030  34.160  34.010  1.00  0.00           H
ATOM    126  NE  ARG A 591      25.390  33.430  32.090  1.00  0.00           N
ATOM    127  HE  ARG A 591      25.660  32.540  31.720  1.00  0.00           H
ATOM    128  CZ  ARG A 591      24.570  34.190  31.400  1.00  0.00           C
ATOM    129  NH1 ARG A 591      24.140  35.360  31.770  1.00  0.00           N
ATOM    130 HH11 ARG A 591      24.560  35.910  32.500  1.00  0.00           H
ATOM    131 HH12 ARG A 591      23.540  35.840  31.120  1.00  0.00           H
ATOM    132  NH2 ARG A 591      24.250  33.820  30.180  1.00  0.00           N
ATOM    133 HH21 ARG A 591      23.340  34.160  29.970  1.00  0.00           H
ATOM    134 HH22 ARG A 591      24.450  32.840  30.050  1.00  0.00           H
ATOM    135  C   ARG A 591      27.630  29.730  34.560  1.00  0.00           C
ATOM    136  O   ARG A 591      27.980  29.310  33.480  1.00  0.00           O
ATOM    137  N   LYS A 592      28.590  29.970  35.510  1.00  0.00           N
ATOM    138  HN  LYS A 592      28.330  30.500  36.320  1.00  0.00           H
ATOM    139  CA  LYS A 592      30.000  29.570  35.420  1.00  0.00           C
ATOM    140  HA  LYS A 592      30.130  29.260  34.400  1.00  0.00           H
ATOM    141  CB  LYS A 592      30.990  30.790  35.690  1.00  0.00           C
ATOM    142  HB1 LYS A 592      31.880  30.460  36.270  1.00  0.00           H
ATOM    143  HB2 LYS A 592      30.480  31.550  36.320  1.00  0.00           H
ATOM    144  CG  LYS A 592      31.500  31.610  34.470  1.00  0.00           C
ATOM    145  HG1 LYS A 592      32.210  31.160  33.740  1.00  0.00           H
ATOM    146  HG2 LYS A 592      31.960  32.520  34.920  1.00  0.00           H
ATOM    147  CD  LYS A 592      30.390  32.100  33.560  1.00  0.00           C
ATOM    148  HD1 LYS A 592      29.620  32.610  34.180  1.00  0.00           H
ATOM    149  HD2 LYS A 592      29.900  31.250  33.030  1.00  0.00           H
ATOM    150  CE  LYS A 592      30.810  33.190  32.530  1.00  0.00           C
ATOM    151  HE1 LYS A 592      31.590  32.740  31.870  1.00  0.00           H
ATOM    152  HE2 LYS A 592      31.330  34.020  33.040  1.00  0.00           H
ATOM    153  NZ  LYS A 592      29.670  33.720  31.740  1.00  0.00           N
ATOM    154  HZ1 LYS A 592      29.040  34.440  32.140  1.00  0.00           H
ATOM    155  HZ2 LYS A 592      29.140  32.900  31.370  1.00  0.00           H
ATOM    156  HZ3 LYS A 592      30.150  34.140  30.910  1.00  0.00           H
ATOM    157  C   LYS A 592      30.280  28.380  36.360  1.00  0.00           C
ATOM    158  O   LYS A 592      31.410  27.850  36.400  1.00  0.00           O
ATOM    159  N   ALA A 593      29.280  27.880  37.170  1.00  0.00           N
ATOM    160  HN  ALA A 593      28.360  28.250  37.110  1.00  0.00           H
ATOM    161  CA  ALA A 593      29.470  26.650  37.850  1.00  0.00           C
ATOM    162  HA  ALA A 593      30.350  26.730  38.460  1.00  0.00           H
ATOM    163  CB  ALA A 593      28.340  26.560  38.860  1.00  0.00           C
ATOM    164  HB1 ALA A 593      28.370  25.560  39.350  1.00  0.00           H
ATOM    165  HB2 ALA A 593      27.280  26.670  38.510  1.00  0.00           H
ATOM    166  HB3 ALA A 593      28.470  27.480  39.470  1.00  0.00           H
ATOM    167  C   ALA A 593      29.610  25.390  36.990  1.00  0.00           C
ATOM    168  O   ALA A 593      30.360  24.530  37.370  1.00  0.00           O
ATOM    169  N   PRO A 594      28.980  25.170  35.850  1.00  0.00           N
ATOM    170  CD  PRO A 594      27.630  25.670  35.510  1.00  0.00           C
ATOM    171  HD1 PRO A 594      27.590  26.750  35.220  1.00  0.00           H
ATOM    172  HD2 PRO A 594      26.880  25.490  36.290  1.00  0.00           H
ATOM    173  CA  PRO A 594      29.460  24.170  34.920  1.00  0.00           C
ATOM    174  HA  PRO A 594      29.370  23.270  35.520  1.00  0.00           H
ATOM    175  CB  PRO A 594      28.430  24.250  33.810  1.00  0.00           C
ATOM    176  HB1 PRO A 594      28.290  23.240  33.370  1.00  0.00           H
ATOM    177  HB2 PRO A 594      28.710  24.940  32.990  1.00  0.00           H
ATOM    178  CG  PRO A 594      27.170  24.790  34.380  1.00  0.00           C
ATOM    179  HG1 PRO A 594      26.530  25.250  33.600  1.00  0.00           H
ATOM    180  HG2 PRO A 594      26.520  23.940  34.690  1.00  0.00           H
ATOM    181  C   PRO A 594      30.850  24.300  34.350  1.00  0.00           C
ATOM    182  O   PRO A 594      31.280  23.390  33.640  1.00  0.00           O
ATOM    183  N   PHE A 595      31.650  25.350  34.580  1.00  0.00           N
ATOM    184  HN  PHE A 595      31.240  26.090  35.130  1.00  0.00           H
ATOM    185  CA  PHE A 595      32.990  25.510  34.200  1.00  0.00           C
ATOM    186  HA  PHE A 595      33.380  24.790  33.490  1.00  0.00           H
ATOM    187  CB  PHE A 595      33.230  26.970  33.730  1.00  0.00           C
ATOM    188  HB1 PHE A 595      34.300  26.970  33.420  1.00  0.00           H
ATOM    189  HB2 PHE A 595      32.950  27.720  34.480  1.00  0.00           H
ATOM    190  CG  PHE A 595      32.420  27.330  32.540  1.00  0.00           C
ATOM    191  CD1 PHE A 595      32.040  26.390  31.540  1.00  0.00           C
ATOM    192  HD1 PHE A 595      32.200  25.330  31.660  1.00  0.00           H
ATOM    193  CE1 PHE A 595      31.610  26.800  30.270  1.00  0.00           C
ATOM    194  HE1 PHE A 595      31.440  26.080  29.490  1.00  0.00           H
ATOM    195  CZ  PHE A 595      31.630  28.130  29.880  1.00  0.00           C
ATOM    196  HZ  PHE A 595      31.410  28.520  28.900  1.00  0.00           H
ATOM    197  CD2 PHE A 595      32.450  28.690  32.110  1.00  0.00           C
ATOM    198  HD2 PHE A 595      32.800  29.430  32.810  1.00  0.00           H
ATOM    199  CE2 PHE A 595      32.030  29.100  30.860  1.00  0.00           C
ATOM    200  HE2 PHE A 595      31.880  30.150  30.630  1.00  0.00           H
ATOM    201  C   PHE A 595      33.980  25.230  35.410  1.00  0.00           C
ATOM    202  O   PHE A 595      35.230  25.250  35.240  1.00  0.00           O
ATOM    203  N   PHE A 596      33.430  24.880  36.580  1.00  0.00           N
ATOM    204  HN  PHE A 596      32.440  24.880  36.600  1.00  0.00           H
ATOM    205  CA  PHE A 596      34.130  24.480  37.850  1.00  0.00           C
ATOM    206  HA  PHE A 596      34.820  25.280  38.130  1.00  0.00           H
ATOM    207  CB  PHE A 596      33.040  24.200  38.900  1.00  0.00           C
ATOM    208  HB1 PHE A 596      32.460  23.310  38.560  1.00  0.00           H
ATOM    209  HB2 PHE A 596      32.460  25.140  39.020  1.00  0.00           H
ATOM    210  CG  PHE A 596      33.620  23.810  40.310  1.00  0.00           C
ATOM    211  CD1 PHE A 596      32.900  22.810  41.070  1.00  0.00           C
ATOM    212  HD1 PHE A 596      32.100  22.230  40.630  1.00  0.00           H
ATOM    213  CE1 PHE A 596      33.120  22.670  42.400  1.00  0.00           C
ATOM    214  HE1 PHE A 596      32.490  21.930  42.910  1.00  0.00           H
ATOM    215  CZ  PHE A 596      34.110  23.310  43.100  1.00  0.00           C
ATOM    216  HZ  PHE A 596      34.130  23.180  44.170  1.00  0.00           H
ATOM    217  CD2 PHE A 596      34.430  24.640  41.090  1.00  0.00           C
ATOM    218  HD2 PHE A 596      34.840  25.600  40.790  1.00  0.00           H
ATOM    219  CE2 PHE A 596      34.790  24.340  42.390  1.00  0.00           C
ATOM    220  HE2 PHE A 596      35.470  25.000  42.890  1.00  0.00           H
ATOM    221  C   PHE A 596      35.090  23.230  37.570  1.00  0.00           C
ATOM    222  O   PHE A 596      36.310  23.240  37.890  1.00  0.00           O
ATOM    223  N   LEU A 597      34.580  22.160  36.910  1.00  0.00           N
ATOM    224  HN  LEU A 597      33.620  22.040  36.630  1.00  0.00           H
ATOM    225  CA  LEU A 597      35.360  20.980  36.490  1.00  0.00           C
ATOM    226  HA  LEU A 597      35.840  20.550  37.350  1.00  0.00           H
ATOM    227  CB  LEU A 597      34.320  19.970  35.980  1.00  0.00           C
ATOM    228  HB1 LEU A 597      33.510  20.500  35.420  1.00  0.00           H
ATOM    229  HB2 LEU A 597      33.910  19.550  36.930  1.00  0.00           H
ATOM    230  CG  LEU A 597      34.800  18.720  35.250  1.00  0.00           C
ATOM    231  HG  LEU A 597      35.300  19.050  34.320  1.00  0.00           H
ATOM    232  CD1 LEU A 597      35.730  18.010  36.180  1.00  0.00           C
ATOM    233 HD11 LEU A 597      36.540  18.700  36.470  1.00  0.00           H
ATOM    234 HD12 LEU A 597      36.210  17.100  35.770  1.00  0.00           H
ATOM    235 HD13 LEU A 597      35.010  17.780  37.000  1.00  0.00           H
ATOM    236  CD2 LEU A 597      33.620  17.860  34.880  1.00  0.00           C
ATOM    237 HD21 LEU A 597      33.200  17.460  35.830  1.00  0.00           H
ATOM    238 HD22 LEU A 597      33.920  17.050  34.190  1.00  0.00           H
ATOM    239 HD23 LEU A 597      32.900  18.510  34.350  1.00  0.00           H
ATOM    240  C   LEU A 597      36.460  21.250  35.490  1.00  0.00           C
ATOM    241  O   LEU A 597      37.640  20.780  35.630  1.00  0.00           O
ATOM    242  N   SER A 598      36.170  21.980  34.400  1.00  0.00           N
ATOM    243  HN  SER A 598      35.220  22.220  34.220  1.00  0.00           H
ATOM    244  CA  SER A 598      37.170  22.490  33.460  1.00  0.00           C
ATOM    245  HA  SER A 598      37.570  21.620  32.940  1.00  0.00           H
ATOM    246  CB  SER A 598      36.410  23.350  32.390  1.00  0.00           C
ATOM    247  HB1 SER A 598      35.730  24.120  32.840  1.00  0.00           H
ATOM    248  HB2 SER A 598      35.790  22.680  31.760  1.00  0.00           H
ATOM    249  OG  SER A 598      37.270  24.140  31.570  1.00  0.00           O
ATOM    250  HG1 SER A 598      37.830  23.450  31.210  1.00  0.00           H
ATOM    251  C   SER A 598      38.340  23.270  34.160  1.00  0.00           C
ATOM    252  O   SER A 598      39.520  23.080  33.780  1.00  0.00           O
ATOM    253  N   ASP A 599      38.110  24.170  35.160  1.00  0.00           N
ATOM    254  HN  ASP A 599      37.160  24.490  35.180  1.00  0.00           H
ATOM    255  CA  ASP A 599      39.140  24.790  35.960  1.00  0.00           C
ATOM    256  HA  ASP A 599      39.790  25.340  35.300  1.00  0.00           H
ATOM    257  CB  ASP A 599      38.510  25.750  37.010  1.00  0.00           C
ATOM    258  HB1 ASP A 599      39.160  26.160  37.800  1.00  0.00           H
ATOM    259  HB2 ASP A 599      37.530  25.330  37.330  1.00  0.00           H
ATOM    260  CG  ASP A 599      38.110  26.990  36.280  1.00  0.00           C
ATOM    261  OD1 ASP A 599      38.550  27.210  35.130  1.00  0.00           O
ATOM    262  OD2 ASP A 599      37.450  27.860  36.910  1.00  0.00           O
ATOM    263  C   ASP A 599      40.030  23.850  36.720  1.00  0.00           C
ATOM    264  O   ASP A 599      41.240  23.980  36.770  1.00  0.00           O
ATOM    265  N   PHE A 600      39.450  22.860  37.360  1.00  0.00           N
ATOM    266  HN  PHE A 600      38.450  22.920  37.400  1.00  0.00           H
ATOM    267  CA  PHE A 600      40.230  21.790  38.050  1.00  0.00           C
ATOM    268  HA  PHE A 600      40.940  22.280  38.690  1.00  0.00           H
ATOM    269  CB  PHE A 600      39.270  20.850  38.820  1.00  0.00           C
ATOM    270  HB1 PHE A 600      39.600  19.790  38.930  1.00  0.00           H
ATOM    271  HB2 PHE A 600      38.340  20.870  38.220  1.00  0.00           H
ATOM    272  CG  PHE A 600      39.200  21.490  40.190  1.00  0.00           C
ATOM    273  CD1 PHE A 600      40.200  21.180  41.080  1.00  0.00           C
ATOM    274  HD1 PHE A 600      40.960  20.480  40.760  1.00  0.00           H
ATOM    275  CE1 PHE A 600      40.290  21.790  42.330  1.00  0.00           C
ATOM    276  HE1 PHE A 600      41.080  21.490  43.000  1.00  0.00           H
ATOM    277  CZ  PHE A 600      39.340  22.750  42.670  1.00  0.00           C
ATOM    278  HZ  PHE A 600      39.470  23.270  43.610  1.00  0.00           H
ATOM    279  CD2 PHE A 600      38.110  22.360  40.640  1.00  0.00           C
ATOM    280  HD2 PHE A 600      37.240  22.450  40.010  1.00  0.00           H
ATOM    281  CE2 PHE A 600      38.240  23.040  41.880  1.00  0.00           C
ATOM    282  HE2 PHE A 600      37.420  23.620  42.280  1.00  0.00           H
ATOM    283  C   PHE A 600      41.100  21.010  37.110  1.00  0.00           C
ATOM    284  O   PHE A 600      42.260  20.830  37.380  1.00  0.00           O
ATOM    285  N   LYS A 601      40.500  20.660  35.890  1.00  0.00           N
ATOM    286  HN  LYS A 601      39.550  20.910  35.790  1.00  0.00           H
ATOM    287  CA  LYS A 601      41.240  19.940  34.780  1.00  0.00           C
ATOM    288  HA  LYS A 601      41.660  19.070  35.260  1.00  0.00           H
ATOM    289  CB  LYS A 601      40.290  19.450  33.730  1.00  0.00           C
ATOM    290  HB1 LYS A 601      40.850  19.030  32.860  1.00  0.00           H
ATOM    291  HB2 LYS A 601      39.830  20.360  33.290  1.00  0.00           H
ATOM    292  CG  LYS A 601      39.240  18.380  34.250  1.00  0.00           C
ATOM    293  HG1 LYS A 601      38.530  18.840  34.960  1.00  0.00           H
ATOM    294  HG2 LYS A 601      39.760  17.580  34.820  1.00  0.00           H
ATOM    295  CD  LYS A 601      38.480  17.720  33.070  1.00  0.00           C
ATOM    296  HD1 LYS A 601      37.830  16.900  33.470  1.00  0.00           H
ATOM    297  HD2 LYS A 601      39.310  17.270  32.480  1.00  0.00           H
ATOM    298  CE  LYS A 601      37.680  18.620  32.250  1.00  0.00           C
ATOM    299  HE1 LYS A 601      38.350  19.300  31.680  1.00  0.00           H
ATOM    300  HE2 LYS A 601      37.030  19.270  32.880  1.00  0.00           H
ATOM    301  NZ  LYS A 601      36.830  17.900  31.370  1.00  0.00           N
ATOM    302  HZ1 LYS A 601      37.370  17.180  30.840  1.00  0.00           H
ATOM    303  HZ2 LYS A 601      36.530  18.590  30.640  1.00  0.00           H
ATOM    304  HZ3 LYS A 601      36.000  17.430  31.760  1.00  0.00           H
ATOM    305  C   LYS A 601      42.440  20.650  34.150  1.00  0.00           C
ATOM    306  O   LYS A 601      43.470  20.080  33.980  1.00  0.00           O
ATOM    307  N   ASP A 602      42.350  21.950  33.940  1.00  0.00           N
ATOM    308  HN  ASP A 602      41.440  22.350  34.040  1.00  0.00           H
ATOM    309  CA  ASP A 602      43.410  22.850  33.600  1.00  0.00           C
ATOM    310  HA  ASP A 602      43.850  22.430  32.700  1.00  0.00           H
ATOM    311  CB  ASP A 602      42.800  24.180  33.270  1.00  0.00           C
ATOM    312  HB1 ASP A 602      43.620  24.930  33.240  1.00  0.00           H
ATOM    313  HB2 ASP A 602      42.060  24.440  34.050  1.00  0.00           H
ATOM    314  CG  ASP A 602      42.090  24.270  31.950  1.00  0.00           C
ATOM    315  OD1 ASP A 602      42.160  23.430  31.050  1.00  0.00           O
ATOM    316  OD2 ASP A 602      41.360  25.270  31.730  1.00  0.00           O
ATOM    317  C   ASP A 602      44.520  22.970  34.590  1.00  0.00           C
ATOM    318  O   ASP A 602      45.710  23.020  34.210  1.00  0.00           O
ATOM    319  N   ALA A 603      44.210  23.010  35.900  1.00  0.00           N
ATOM    320  HN  ALA A 603      43.230  22.980  36.140  1.00  0.00           H
ATOM    321  CA  ALA A 603      45.090  23.180  36.980  1.00  0.00           C
ATOM    322  HA  ALA A 603      45.680  24.050  36.740  1.00  0.00           H
ATOM    323  CB  ALA A 603      44.200  23.370  38.170  1.00  0.00           C
ATOM    324  HB1 ALA A 603      44.840  23.850  38.940  1.00  0.00           H
ATOM    325  HB2 ALA A 603      43.880  22.370  38.560  1.00  0.00           H
ATOM    326  HB3 ALA A 603      43.270  23.970  38.100  1.00  0.00           H
ATOM    327  C   ALA A 603      46.040  21.970  37.170  1.00  0.00           C
ATOM    328  O   ALA A 603      47.110  22.030  37.770  1.00  0.00           O
ATOM    329  N   LEU A 604      45.770  20.850  36.520  1.00  0.00           N
ATOM    330  HN  LEU A 604      44.880  20.850  36.070  1.00  0.00           H
ATOM    331  CA  LEU A 604      46.450  19.610  36.540  1.00  0.00           C
ATOM    332  HA  LEU A 604      46.910  19.480  37.510  1.00  0.00           H
ATOM    333  CB  LEU A 604      45.530  18.440  36.200  1.00  0.00           C
ATOM    334  HB1 LEU A 604      46.120  17.550  35.870  1.00  0.00           H
ATOM    335  HB2 LEU A 604      45.010  18.760  35.280  1.00  0.00           H
ATOM    336  CG  LEU A 604      44.410  18.020  37.140  1.00  0.00           C
ATOM    337  HG  LEU A 604      43.950  18.910  37.620  1.00  0.00           H
ATOM    338  CD1 LEU A 604      43.310  17.270  36.340  1.00  0.00           C
ATOM    339 HD11 LEU A 604      42.380  17.400  36.930  1.00  0.00           H
ATOM    340 HD12 LEU A 604      43.520  16.180  36.200  1.00  0.00           H
ATOM    341 HD13 LEU A 604      43.260  17.750  35.340  1.00  0.00           H
ATOM    342  CD2 LEU A 604      44.940  17.260  38.330  1.00  0.00           C
ATOM    343 HD21 LEU A 604      44.130  16.950  39.040  1.00  0.00           H
ATOM    344 HD22 LEU A 604      45.660  17.920  38.860  1.00  0.00           H
ATOM    345 HD23 LEU A 604      45.440  16.310  38.010  1.00  0.00           H
ATOM    346  C   LEU A 604      47.580  19.710  35.500  1.00  0.00           C
ATOM    347  O   LEU A 604      47.530  18.990  34.480  1.00  0.00           O
ATOM    348  N   SER A 605      48.600  20.590  35.810  1.00  0.00           N
ATOM    349  HN  SER A 605      48.520  21.130  36.630  1.00  0.00           H
ATOM    350  CA  SER A 605      49.640  21.010  34.820  1.00  0.00           C
ATOM    351  HA  SER A 605      49.860  20.140  34.210  1.00  0.00           H
ATOM    352  CB  SER A 605      49.090  22.260  33.900  1.00  0.00           C
ATOM    353  HB1 SER A 605      48.800  23.200  34.410  1.00  0.00           H
ATOM    354  HB2 SER A 605      48.110  22.020  33.450  1.00  0.00           H
ATOM    355  OG  SER A 605      49.950  22.500  32.820  1.00  0.00           O
ATOM    356  HG1 SER A 605      49.480  22.110  32.080  1.00  0.00           H
ATOM    357  C   SER A 605      50.810  21.460  35.680  1.00  0.00           C
ATOM    358  O   SER A 605      50.640  22.070  36.730  1.00  0.00           O
ATOM    359  N   LEU A 606      52.020  21.360  35.150  1.00  0.00           N
ATOM    360  HN  LEU A 606      51.990  21.170  34.170  1.00  0.00           H
ATOM    361  CA  LEU A 606      53.250  21.620  35.860  1.00  0.00           C
ATOM    362  HA  LEU A 606      53.120  21.020  36.750  1.00  0.00           H
ATOM    363  CB  LEU A 606      54.470  21.070  35.030  1.00  0.00           C
ATOM    364  HB1 LEU A 606      54.550  21.700  34.120  1.00  0.00           H
ATOM    365  HB2 LEU A 606      54.320  19.990  34.830  1.00  0.00           H
ATOM    366  CG  LEU A 606      55.780  21.110  35.850  1.00  0.00           C
ATOM    367  HG  LEU A 606      56.050  22.170  36.020  1.00  0.00           H
ATOM    368  CD1 LEU A 606      55.640  20.280  37.100  1.00  0.00           C
ATOM    369 HD11 LEU A 606      54.920  19.430  37.000  1.00  0.00           H
ATOM    370 HD12 LEU A 606      55.150  20.890  37.890  1.00  0.00           H
ATOM    371 HD13 LEU A 606      56.640  19.920  37.410  1.00  0.00           H
ATOM    372  CD2 LEU A 606      56.820  20.490  34.930  1.00  0.00           C
ATOM    373 HD21 LEU A 606      56.630  19.420  34.690  1.00  0.00           H
ATOM    374 HD22 LEU A 606      57.810  20.570  35.430  1.00  0.00           H
ATOM    375 HD23 LEU A 606      56.880  21.090  33.990  1.00  0.00           H
ATOM    376  C   LEU A 606      53.460  23.100  36.270  1.00  0.00           C
ATOM    377  O   LEU A 606      53.750  23.390  37.400  1.00  0.00           O
ATOM    378  N   GLN A 607      53.150  23.980  35.320  1.00  0.00           N
ATOM    379  HN  GLN A 607      52.820  23.810  34.390  1.00  0.00           H
ATOM    380  CA  GLN A 607      53.090  25.410  35.610  1.00  0.00           C
ATOM    381  HA  GLN A 607      54.100  25.660  35.890  1.00  0.00           H
ATOM    382  CB  GLN A 607      52.810  26.210  34.250  1.00  0.00           C
ATOM    383  HB1 GLN A 607      51.890  25.760  33.820  1.00  0.00           H
ATOM    384  HB2 GLN A 607      53.570  25.850  33.510  1.00  0.00           H
ATOM    385  CG  GLN A 607      52.790  27.760  34.320  1.00  0.00           C
ATOM    386  HG1 GLN A 607      53.740  28.060  34.820  1.00  0.00           H
ATOM    387  HG2 GLN A 607      51.970  28.130  34.980  1.00  0.00           H
ATOM    388  CD  GLN A 607      52.540  28.350  32.960  1.00  0.00           C
ATOM    389  OE1 GLN A 607      51.780  27.760  32.190  1.00  0.00           O
ATOM    390  NE2 GLN A 607      53.110  29.570  32.740  1.00  0.00           N
ATOM    391 HE21 GLN A 607      52.730  30.180  32.040  1.00  0.00           H
ATOM    392 HE22 GLN A 607      53.470  30.140  33.480  1.00  0.00           H
ATOM    393  C   GLN A 607      52.180  25.980  36.670  1.00  0.00           C
ATOM    394  O   GLN A 607      52.540  26.870  37.390  1.00  0.00           O
ATOM    395  N   CYS A 608      51.000  25.360  36.820  1.00  0.00           N
ATOM    396  HN  CYS A 608      50.730  24.580  36.280  1.00  0.00           H
ATOM    397  CA  CYS A 608      50.080  25.710  37.920  1.00  0.00           C
ATOM    398  HA  CYS A 608      50.080  26.790  37.990  1.00  0.00           H
ATOM    399  CB  CYS A 608      48.680  25.270  37.630  1.00  0.00           C
ATOM    400  HB1 CYS A 608      48.110  25.480  38.560  1.00  0.00           H
ATOM    401  HB2 CYS A 608      48.650  24.170  37.730  1.00  0.00           H
ATOM    402  SG  CYS A 608      47.840  25.940  36.150  1.00  0.00           S
ATOM    403  HG1 CYS A 608      47.830  27.170  36.650  1.00  0.00           H
ATOM    404  C   CYS A 608      50.540  25.290  39.340  1.00  0.00           C
ATOM    405  O   CYS A 608      50.550  26.120  40.230  1.00  0.00           O
ATOM    406  N   LEU A 609      51.150  24.110  39.410  1.00  0.00           N
ATOM    407  HN  LEU A 609      51.190  23.550  38.590  1.00  0.00           H
ATOM    408  CA  LEU A 609      51.790  23.540  40.590  1.00  0.00           C
ATOM    409  HA  LEU A 609      51.150  23.550  41.460  1.00  0.00           H
ATOM    410  CB  LEU A 609      52.320  22.140  40.210  1.00  0.00           C
ATOM    411  HB1 LEU A 609      53.130  21.630  40.780  1.00  0.00           H
ATOM    412  HB2 LEU A 609      52.880  22.330  39.270  1.00  0.00           H
ATOM    413  CG  LEU A 609      51.240  21.100  39.960  1.00  0.00           C
ATOM    414  HG  LEU A 609      50.550  21.490  39.170  1.00  0.00           H
ATOM    415  CD1 LEU A 609      51.810  19.820  39.500  1.00  0.00           C
ATOM    416 HD11 LEU A 609      52.340  19.210  40.260  1.00  0.00           H
ATOM    417 HD12 LEU A 609      52.490  19.920  38.630  1.00  0.00           H
ATOM    418 HD13 LEU A 609      50.920  19.200  39.260  1.00  0.00           H
ATOM    419  CD2 LEU A 609      50.370  20.800  41.180  1.00  0.00           C
ATOM    420 HD21 LEU A 609      51.010  20.640  42.070  1.00  0.00           H
ATOM    421 HD22 LEU A 609      49.540  20.090  41.040  1.00  0.00           H
ATOM    422 HD23 LEU A 609      49.880  21.790  41.330  1.00  0.00           H
ATOM    423  C   LEU A 609      52.980  24.400  41.030  1.00  0.00           C
ATOM    424  O   LEU A 609      53.180  24.840  42.180  1.00  0.00           O
ATOM    425  N   ALA A 610      53.820  24.880  40.060  1.00  0.00           N
ATOM    426  HN  ALA A 610      53.620  24.580  39.130  1.00  0.00           H
ATOM    427  CA  ALA A 610      54.900  25.780  40.200  1.00  0.00           C
ATOM    428  HA  ALA A 610      55.530  25.450  41.020  1.00  0.00           H
ATOM    429  CB  ALA A 610      55.640  25.990  38.840  1.00  0.00           C
ATOM    430  HB1 ALA A 610      56.150  25.000  38.720  1.00  0.00           H
ATOM    431  HB2 ALA A 610      56.440  26.760  38.870  1.00  0.00           H
ATOM    432  HB3 ALA A 610      54.950  26.200  38.000  1.00  0.00           H
ATOM    433  C   ALA A 610      54.400  27.100  40.680  1.00  0.00           C
ATOM    434  O   ALA A 610      55.110  27.820  41.390  1.00  0.00           O
ATOM    435  N   SER A 611      53.240  27.450  40.190  1.00  0.00           N
ATOM    436  HN  SER A 611      52.930  26.860  39.450  1.00  0.00           H
ATOM    437  CA  SER A 611      52.580  28.630  40.480  1.00  0.00           C
ATOM    438  HA  SER A 611      53.270  29.450  40.320  1.00  0.00           H
ATOM    439  CB  SER A 611      51.320  28.940  39.570  1.00  0.00           C
ATOM    440  HB1 SER A 611      50.990  29.940  39.900  1.00  0.00           H
ATOM    441  HB2 SER A 611      50.470  28.240  39.730  1.00  0.00           H
ATOM    442  OG  SER A 611      51.700  29.230  38.210  1.00  0.00           O
ATOM    443  HG1 SER A 611      51.920  28.420  37.750  1.00  0.00           H
ATOM    444  C   SER A 611      52.250  28.890  41.960  1.00  0.00           C
ATOM    445  O   SER A 611      52.450  30.000  42.490  1.00  0.00           O
ATOM    446  N   ILE A 612      51.780  27.800  42.660  1.00  0.00           N
ATOM    447  HN  ILE A 612      51.500  26.970  42.190  1.00  0.00           H
ATOM    448  CA  ILE A 612      51.580  27.790  44.030  1.00  0.00           C
ATOM    449  HA  ILE A 612      50.790  28.510  44.250  1.00  0.00           H
ATOM    450  CB  ILE A 612      51.050  26.410  44.440  1.00  0.00           C
ATOM    451  HB  ILE A 612      51.760  25.580  44.220  1.00  0.00           H
ATOM    452  CG2 ILE A 612      50.840  26.430  45.980  1.00  0.00           C
ATOM    453 HG21 ILE A 612      50.070  27.170  46.270  1.00  0.00           H
ATOM    454 HG22 ILE A 612      51.790  26.520  46.560  1.00  0.00           H
ATOM    455 HG23 ILE A 612      50.390  25.480  46.360  1.00  0.00           H
ATOM    456  CG1 ILE A 612      49.690  25.970  43.770  1.00  0.00           C
ATOM    457 HG11 ILE A 612      49.760  26.250  42.700  1.00  0.00           H
ATOM    458 HG12 ILE A 612      48.810  26.480  44.210  1.00  0.00           H
ATOM    459  CD  ILE A 612      49.300  24.510  43.920  1.00  0.00           C
ATOM    460  HD1 ILE A 612      49.250  24.120  44.960  1.00  0.00           H
ATOM    461  HD2 ILE A 612      50.030  23.880  43.370  1.00  0.00           H
ATOM    462  HD3 ILE A 612      48.310  24.440  43.430  1.00  0.00           H
ATOM    463  C   ILE A 612      52.910  28.160  44.760  1.00  0.00           C
ATOM    464  O   ILE A 612      52.970  29.060  45.620  1.00  0.00           O
ATOM    465  N   LEU A 613      54.070  27.590  44.360  1.00  0.00           N
ATOM    466  HN  LEU A 613      54.080  27.000  43.560  1.00  0.00           H
ATOM    467  CA  LEU A 613      55.330  27.840  44.950  1.00  0.00           C
ATOM    468  HA  LEU A 613      55.220  27.680  46.020  1.00  0.00           H
ATOM    469  CB  LEU A 613      56.400  26.850  44.530  1.00  0.00           C
ATOM    470  HB1 LEU A 613      57.330  27.040  45.120  1.00  0.00           H
ATOM    471  HB2 LEU A 613      56.590  27.080  43.460  1.00  0.00           H
ATOM    472  CG  LEU A 613      56.040  25.310  44.560  1.00  0.00           C
ATOM    473  HG  LEU A 613      55.290  25.020  43.790  1.00  0.00           H
ATOM    474  CD1 LEU A 613      57.350  24.530  44.190  1.00  0.00           C
ATOM    475 HD11 LEU A 613      57.820  24.860  43.250  1.00  0.00           H
ATOM    476 HD12 LEU A 613      57.130  23.440  44.180  1.00  0.00           H
ATOM    477 HD13 LEU A 613      58.210  24.590  44.900  1.00  0.00           H
ATOM    478  CD2 LEU A 613      55.620  24.770  45.940  1.00  0.00           C
ATOM    479 HD21 LEU A 613      56.370  25.020  46.700  1.00  0.00           H
ATOM    480 HD22 LEU A 613      55.300  23.700  45.890  1.00  0.00           H
ATOM    481 HD23 LEU A 613      54.720  25.270  46.380  1.00  0.00           H
ATOM    482  C   LEU A 613      55.840  29.290  44.770  1.00  0.00           C
ATOM    483  O   LEU A 613      56.240  29.910  45.760  1.00  0.00           O
ATOM    484  N   PHE A 614      55.820  29.760  43.480  1.00  0.00           N
ATOM    485  HN  PHE A 614      55.650  29.100  42.740  1.00  0.00           H
ATOM    486  CA  PHE A 614      56.150  31.130  43.160  1.00  0.00           C
ATOM    487  HA  PHE A 614      57.200  31.320  43.310  1.00  0.00           H
ATOM    488  CB  PHE A 614      55.970  31.410  41.630  1.00  0.00           C
ATOM    489  HB1 PHE A 614      54.900  31.560  41.390  1.00  0.00           H
ATOM    490  HB2 PHE A 614      56.310  30.570  40.980  1.00  0.00           H
ATOM    491  CG  PHE A 614      56.780  32.640  41.150  1.00  0.00           C
ATOM    492  CD1 PHE A 614      57.980  32.410  40.500  1.00  0.00           C
ATOM    493  HD1 PHE A 614      58.230  31.410  40.190  1.00  0.00           H
ATOM    494  CE1 PHE A 614      58.890  33.400  40.310  1.00  0.00           C
ATOM    495  HE1 PHE A 614      59.830  33.240  39.800  1.00  0.00           H
ATOM    496  CZ  PHE A 614      58.540  34.710  40.670  1.00  0.00           C
ATOM    497  HZ  PHE A 614      59.260  35.510  40.530  1.00  0.00           H
ATOM    498  CD2 PHE A 614      56.400  33.970  41.530  1.00  0.00           C
ATOM    499  HD2 PHE A 614      55.440  34.160  41.980  1.00  0.00           H
ATOM    500  CE2 PHE A 614      57.250  35.040  41.220  1.00  0.00           C
ATOM    501  HE2 PHE A 614      56.970  36.050  41.510  1.00  0.00           H
ATOM    502  C   PHE A 614      55.280  32.130  44.000  1.00  0.00           C
ATOM    503  O   PHE A 614      55.750  33.090  44.570  1.00  0.00           O
ATOM    504  N   LEU A 615      53.940  31.850  44.110  1.00  0.00           N
ATOM    505  HN  LEU A 615      53.530  31.070  43.660  1.00  0.00           H
ATOM    506  CA  LEU A 615      53.070  32.920  44.410  1.00  0.00           C
ATOM    507  HA  LEU A 615      53.540  33.840  44.100  1.00  0.00           H
ATOM    508  CB  LEU A 615      51.720  32.690  43.570  1.00  0.00           C
ATOM    509  HB1 LEU A 615      51.420  31.650  43.830  1.00  0.00           H
ATOM    510  HB2 LEU A 615      52.100  32.640  42.530  1.00  0.00           H
ATOM    511  CG  LEU A 615      50.540  33.630  43.750  1.00  0.00           C
ATOM    512  HG  LEU A 615      50.230  33.660  44.820  1.00  0.00           H
ATOM    513  CD1 LEU A 615      50.910  35.080  43.330  1.00  0.00           C
ATOM    514 HD11 LEU A 615      51.360  35.100  42.310  1.00  0.00           H
ATOM    515 HD12 LEU A 615      51.670  35.510  44.010  1.00  0.00           H
ATOM    516 HD13 LEU A 615      49.990  35.690  43.270  1.00  0.00           H
ATOM    517  CD2 LEU A 615      49.270  33.200  42.970  1.00  0.00           C
ATOM    518 HD21 LEU A 615      49.070  32.130  43.170  1.00  0.00           H
ATOM    519 HD22 LEU A 615      49.500  33.440  41.910  1.00  0.00           H
ATOM    520 HD23 LEU A 615      48.460  33.920  43.220  1.00  0.00           H
ATOM    521  C   LEU A 615      52.720  33.070  45.860  1.00  0.00           C
ATOM    522  O   LEU A 615      52.450  34.220  46.330  1.00  0.00           O
ATOM    523  N   TYR A 616      52.800  31.970  46.580  1.00  0.00           N
ATOM    524  HN  TYR A 616      52.900  31.130  46.070  1.00  0.00           H
ATOM    525  CA  TYR A 616      52.690  31.910  48.000  1.00  0.00           C
ATOM    526  HA  TYR A 616      51.790  32.340  48.390  1.00  0.00           H
ATOM    527  CB  TYR A 616      52.810  30.400  48.500  1.00  0.00           C
ATOM    528  HB1 TYR A 616      53.700  29.920  48.050  1.00  0.00           H
ATOM    529  HB2 TYR A 616      51.960  29.780  48.150  1.00  0.00           H
ATOM    530  CG  TYR A 616      52.950  30.320  50.080  1.00  0.00           C
ATOM    531  CD1 TYR A 616      54.050  29.870  50.750  1.00  0.00           C
ATOM    532  HD1 TYR A 616      54.910  29.490  50.210  1.00  0.00           H
ATOM    533  CE1 TYR A 616      54.220  29.930  52.130  1.00  0.00           C
ATOM    534  HE1 TYR A 616      55.120  29.590  52.610  1.00  0.00           H
ATOM    535  CZ  TYR A 616      53.120  30.390  52.910  1.00  0.00           C
ATOM    536  OH  TYR A 616      53.220  30.340  54.290  1.00  0.00           O
ATOM    537  HH  TYR A 616      52.450  30.830  54.570  1.00  0.00           H
ATOM    538  CD2 TYR A 616      51.910  30.820  50.850  1.00  0.00           C
ATOM    539  HD2 TYR A 616      50.970  31.110  50.400  1.00  0.00           H
ATOM    540  CE2 TYR A 616      51.920  30.710  52.240  1.00  0.00           C
ATOM    541  HE2 TYR A 616      51.140  30.870  52.970  1.00  0.00           H
ATOM    542  C   TYR A 616      53.690  32.800  48.720  1.00  0.00           C
ATOM    543  O   TYR A 616      53.440  33.510  49.670  1.00  0.00           O
ATOM    544  N   CYS A 617      54.940  32.790  48.200  1.00  0.00           N
ATOM    545  HN  CYS A 617      55.150  32.190  47.430  1.00  0.00           H
ATOM    546  CA  CYS A 617      56.100  33.550  48.770  1.00  0.00           C
ATOM    547  HA  CYS A 617      55.960  33.700  49.830  1.00  0.00           H
ATOM    548  CB  CYS A 617      57.430  32.880  48.550  1.00  0.00           C
ATOM    549  HB1 CYS A 617      58.280  33.340  49.080  1.00  0.00           H
ATOM    550  HB2 CYS A 617      57.560  32.940  47.450  1.00  0.00           H
ATOM    551  SG  CYS A 617      57.260  31.090  48.860  1.00  0.00           S
ATOM    552  HG1 CYS A 617      58.450  30.790  48.380  1.00  0.00           H
ATOM    553  C   CYS A 617      56.060  34.980  48.180  1.00  0.00           C
ATOM    554  O   CYS A 617      56.600  35.840  48.850  1.00  0.00           O
ATOM    555  N   ALA A 618      55.390  35.270  47.010  1.00  0.00           N
ATOM    556  HN  ALA A 618      55.090  34.600  46.330  1.00  0.00           H
ATOM    557  CA  ALA A 618      55.130  36.670  46.540  1.00  0.00           C
ATOM    558  HA  ALA A 618      56.060  37.220  46.490  1.00  0.00           H
ATOM    559  CB  ALA A 618      54.610  36.690  45.090  1.00  0.00           C
ATOM    560  HB1 ALA A 618      55.040  35.810  44.580  1.00  0.00           H
ATOM    561  HB2 ALA A 618      55.080  37.580  44.590  1.00  0.00           H
ATOM    562  HB3 ALA A 618      53.510  36.660  45.160  1.00  0.00           H
ATOM    563  C   ALA A 618      54.180  37.260  47.560  1.00  0.00           C
ATOM    564  O   ALA A 618      54.260  38.460  47.930  1.00  0.00           O
ATOM    565  N   CYS A 619      53.170  36.440  48.030  1.00  0.00           N
ATOM    566  HN  CYS A 619      52.950  35.540  47.680  1.00  0.00           H
ATOM    567  CA  CYS A 619      52.000  36.870  48.750  1.00  0.00           C
ATOM    568  HA  CYS A 619      51.610  37.750  48.230  1.00  0.00           H
ATOM    569  CB  CYS A 619      50.780  35.840  48.530  1.00  0.00           C
ATOM    570  HB1 CYS A 619      49.980  35.950  49.290  1.00  0.00           H
ATOM    571  HB2 CYS A 619      51.220  34.860  48.790  1.00  0.00           H
ATOM    572  SG  CYS A 619      49.920  35.830  46.970  1.00  0.00           S
ATOM    573  HG1 CYS A 619      51.090  35.780  46.350  1.00  0.00           H
ATOM    574  C   CYS A 619      52.230  37.280  50.250  1.00  0.00           C
ATOM    575  O   CYS A 619      51.660  38.290  50.680  1.00  0.00           O
ATOM    576  N   MET A 620      53.100  36.570  50.960  1.00  0.00           N
ATOM    577  HN  MET A 620      53.670  35.900  50.490  1.00  0.00           H
ATOM    578  CA  MET A 620      53.320  36.760  52.410  1.00  0.00           C
ATOM    579  HA  MET A 620      52.360  36.640  52.890  1.00  0.00           H
ATOM    580  CB  MET A 620      54.240  35.570  53.020  1.00  0.00           C
ATOM    581  HB1 MET A 620      54.560  35.730  54.070  1.00  0.00           H
ATOM    582  HB2 MET A 620      55.030  35.450  52.250  1.00  0.00           H
ATOM    583  CG  MET A 620      53.500  34.170  53.090  1.00  0.00           C
ATOM    584  HG1 MET A 620      54.140  33.300  53.290  1.00  0.00           H
ATOM    585  HG2 MET A 620      53.130  33.940  52.060  1.00  0.00           H
ATOM    586  SD  MET A 620      52.030  34.170  54.240  1.00  0.00           S
ATOM    587  CE  MET A 620      52.810  34.880  55.720  1.00  0.00           C
ATOM    588  HE1 MET A 620      53.200  35.900  55.580  1.00  0.00           H
ATOM    589  HE2 MET A 620      53.710  34.310  56.040  1.00  0.00           H
ATOM    590  HE3 MET A 620      52.120  34.920  56.590  1.00  0.00           H
ATOM    591  C   MET A 620      53.830  38.050  52.970  1.00  0.00           C
ATOM    592  O   MET A 620      53.220  38.660  53.810  1.00  0.00           O
ATOM    593  N   SER A 621      55.000  38.630  52.580  1.00  0.00           N
ATOM    594  HN  SER A 621      55.610  38.340  51.850  1.00  0.00           H
ATOM    595  CA  SER A 621      55.580  39.800  53.210  1.00  0.00           C
ATOM    596  HA  SER A 621      55.770  39.520  54.240  1.00  0.00           H
ATOM    597  CB  SER A 621      57.040  40.130  52.690  1.00  0.00           C
ATOM    598  HB1 SER A 621      57.540  40.750  53.460  1.00  0.00           H
ATOM    599  HB2 SER A 621      56.940  40.680  51.730  1.00  0.00           H
ATOM    600  OG  SER A 621      57.820  38.920  52.490  1.00  0.00           O
ATOM    601  HG1 SER A 621      57.660  38.580  51.600  1.00  0.00           H
ATOM    602  C   SER A 621      54.770  41.050  53.270  1.00  0.00           C
ATOM    603  O   SER A 621      54.810  41.750  54.280  1.00  0.00           O
ATOM    604  N   PRO A 622      53.970  41.400  52.250  1.00  0.00           N
ATOM    605  CD  PRO A 622      54.240  41.090  50.840  1.00  0.00           C
ATOM    606  HD1 PRO A 622      54.490  40.030  50.650  1.00  0.00           H
ATOM    607  HD2 PRO A 622      55.020  41.800  50.490  1.00  0.00           H
ATOM    608  CA  PRO A 622      53.150  42.630  52.390  1.00  0.00           C
ATOM    609  HA  PRO A 622      53.780  43.390  52.820  1.00  0.00           H
ATOM    610  CB  PRO A 622      52.690  42.720  50.890  1.00  0.00           C
ATOM    611  HB1 PRO A 622      53.370  43.470  50.420  1.00  0.00           H
ATOM    612  HB2 PRO A 622      51.650  43.090  50.750  1.00  0.00           H
ATOM    613  CG  PRO A 622      52.840  41.350  50.350  1.00  0.00           C
ATOM    614  HG1 PRO A 622      52.080  40.670  50.770  1.00  0.00           H
ATOM    615  HG2 PRO A 622      52.860  41.360  49.240  1.00  0.00           H
ATOM    616  C   PRO A 622      51.970  42.360  53.300  1.00  0.00           C
ATOM    617  O   PRO A 622      51.540  43.310  54.030  1.00  0.00           O
ATOM    618  N   VAL A 623      51.490  41.140  53.500  1.00  0.00           N
ATOM    619  HN  VAL A 623      51.810  40.350  52.980  1.00  0.00           H
ATOM    620  CA  VAL A 623      50.480  40.670  54.420  1.00  0.00           C
ATOM    621  HA  VAL A 623      49.650  41.360  54.320  1.00  0.00           H
ATOM    622  CB  VAL A 623      49.900  39.320  54.090  1.00  0.00           C
ATOM    623  HB  VAL A 623      50.690  38.560  53.880  1.00  0.00           H
ATOM    624  CG1 VAL A 623      48.870  38.810  55.160  1.00  0.00           C
ATOM    625 HG11 VAL A 623      49.500  38.640  56.060  1.00  0.00           H
ATOM    626 HG12 VAL A 623      48.440  37.860  54.790  1.00  0.00           H
ATOM    627 HG13 VAL A 623      48.090  39.570  55.410  1.00  0.00           H
ATOM    628  CG2 VAL A 623      49.080  39.390  52.780  1.00  0.00           C
ATOM    629 HG21 VAL A 623      48.390  38.540  52.670  1.00  0.00           H
ATOM    630 HG22 VAL A 623      49.760  39.430  51.900  1.00  0.00           H
ATOM    631 HG23 VAL A 623      48.390  40.260  52.770  1.00  0.00           H
ATOM    632  C   VAL A 623      50.980  40.830  55.880  1.00  0.00           C
ATOM    633  O   VAL A 623      50.390  41.500  56.730  1.00  0.00           O
ATOM    634  N   ILE A 624      52.180  40.270  56.160  1.00  0.00           N
ATOM    635  HN  ILE A 624      52.670  39.780  55.440  1.00  0.00           H
ATOM    636  CA  ILE A 624      52.720  40.410  57.490  1.00  0.00           C
ATOM    637  HA  ILE A 624      51.900  40.270  58.180  1.00  0.00           H
ATOM    638  CB  ILE A 624      53.950  39.460  57.590  1.00  0.00           C
ATOM    639  HB  ILE A 624      54.620  39.690  56.740  1.00  0.00           H
ATOM    640  CG2 ILE A 624      54.710  39.750  58.960  1.00  0.00           C
ATOM    641 HG21 ILE A 624      53.970  39.670  59.770  1.00  0.00           H
ATOM    642 HG22 ILE A 624      55.320  40.680  59.030  1.00  0.00           H
ATOM    643 HG23 ILE A 624      55.340  38.840  59.040  1.00  0.00           H
ATOM    644  CG1 ILE A 624      53.450  37.970  57.550  1.00  0.00           C
ATOM    645 HG11 ILE A 624      54.320  37.290  57.680  1.00  0.00           H
ATOM    646 HG12 ILE A 624      53.040  37.820  56.530  1.00  0.00           H
ATOM    647  CD  ILE A 624      52.350  37.570  58.630  1.00  0.00           C
ATOM    648  HD1 ILE A 624      52.690  37.960  59.620  1.00  0.00           H
ATOM    649  HD2 ILE A 624      52.250  36.470  58.560  1.00  0.00           H
ATOM    650  HD3 ILE A 624      51.400  37.970  58.230  1.00  0.00           H
ATOM    651  C   ILE A 624      53.140  41.800  57.870  1.00  0.00           C
ATOM    652  O   ILE A 624      52.880  42.330  58.960  1.00  0.00           O
ATOM    653  N   THR A 625      53.740  42.640  56.980  1.00  0.00           N
ATOM    654  HN  THR A 625      53.920  42.250  56.080  1.00  0.00           H
ATOM    655  CA  THR A 625      53.890  44.060  57.160  1.00  0.00           C
ATOM    656  HA  THR A 625      54.540  44.250  57.990  1.00  0.00           H
ATOM    657  CB  THR A 625      54.610  44.740  56.030  1.00  0.00           C
ATOM    658  HB  THR A 625      54.040  44.540  55.100  1.00  0.00           H
ATOM    659  OG1 THR A 625      55.860  44.170  55.710  1.00  0.00           O
ATOM    660  HG1 THR A 625      55.660  43.270  55.460  1.00  0.00           H
ATOM    661  CG2 THR A 625      54.850  46.210  56.280  1.00  0.00           C
ATOM    662 HG21 THR A 625      53.880  46.720  56.480  1.00  0.00           H
ATOM    663 HG22 THR A 625      55.290  46.680  55.370  1.00  0.00           H
ATOM    664 HG23 THR A 625      55.580  46.380  57.100  1.00  0.00           H
ATOM    665  C   THR A 625      52.650  44.830  57.460  1.00  0.00           C
ATOM    666  O   THR A 625      52.600  45.630  58.430  1.00  0.00           O
ATOM    667  N   PHE A 626      51.590  44.550  56.610  1.00  0.00           N
ATOM    668  HN  PHE A 626      51.670  43.900  55.870  1.00  0.00           H
ATOM    669  CA  PHE A 626      50.240  45.070  56.880  1.00  0.00           C
ATOM    670  HA  PHE A 626      50.360  46.130  56.980  1.00  0.00           H
ATOM    671  CB  PHE A 626      49.420  44.820  55.640  1.00  0.00           C
ATOM    672  HB1 PHE A 626      49.590  43.740  55.410  1.00  0.00           H
ATOM    673  HB2 PHE A 626      49.810  45.400  54.780  1.00  0.00           H
ATOM    674  CG  PHE A 626      47.910  44.970  55.710  1.00  0.00           C
ATOM    675  CD1 PHE A 626      47.090  43.890  56.150  1.00  0.00           C
ATOM    676  HD1 PHE A 626      47.620  43.010  56.490  1.00  0.00           H
ATOM    677  CE1 PHE A 626      45.700  43.970  56.180  1.00  0.00           C
ATOM    678  HE1 PHE A 626      45.190  43.120  56.580  1.00  0.00           H
ATOM    679  CZ  PHE A 626      45.000  45.170  55.840  1.00  0.00           C
ATOM    680  HZ  PHE A 626      43.930  45.200  55.830  1.00  0.00           H
ATOM    681  CD2 PHE A 626      47.190  46.110  55.260  1.00  0.00           C
ATOM    682  HD2 PHE A 626      47.810  46.910  54.910  1.00  0.00           H
ATOM    683  CE2 PHE A 626      45.810  46.180  55.290  1.00  0.00           C
ATOM    684  HE2 PHE A 626      45.260  47.000  54.840  1.00  0.00           H
ATOM    685  C   PHE A 626      49.550  44.750  58.210  1.00  0.00           C
ATOM    686  O   PHE A 626      48.990  45.670  58.790  1.00  0.00           O
ATOM    687  N   GLY A 627      49.580  43.490  58.750  1.00  0.00           N
ATOM    688  HN  GLY A 627      49.990  42.870  58.090  1.00  0.00           H
ATOM    689  CA  GLY A 627      48.990  43.140  59.990  1.00  0.00           C
ATOM    690  HA1 GLY A 627      49.040  42.060  60.050  1.00  0.00           H
ATOM    691  HA2 GLY A 627      47.990  43.540  59.970  1.00  0.00           H
ATOM    692  C   GLY A 627      49.740  43.630  61.160  1.00  0.00           C
ATOM    693  O   GLY A 627      49.190  44.060  62.170  1.00  0.00           O
ATOM    694  N   GLY A 628      51.130  43.500  61.170  1.00  0.00           N
ATOM    695  HN  GLY A 628      51.550  43.120  60.350  1.00  0.00           H
ATOM    696  CA  GLY A 628      51.990  44.030  62.200  1.00  0.00           C
ATOM    697  HA1 GLY A 628      52.980  43.810  61.850  1.00  0.00           H
ATOM    698  HA2 GLY A 628      51.690  43.660  63.160  1.00  0.00           H
ATOM    699  C   GLY A 628      52.020  45.510  62.260  1.00  0.00           C
ATOM    700  O   GLY A 628      51.930  46.080  63.360  1.00  0.00           O
ATOM    701  N   LEU A 629      51.990  46.270  61.120  1.00  0.00           N
ATOM    702  HN  LEU A 629      52.130  45.950  60.190  1.00  0.00           H
ATOM    703  CA  LEU A 629      51.860  47.660  61.180  1.00  0.00           C
ATOM    704  HA  LEU A 629      52.560  47.940  61.960  1.00  0.00           H
ATOM    705  CB  LEU A 629      52.190  48.340  59.810  1.00  0.00           C
ATOM    706  HB1 LEU A 629      51.360  48.060  59.110  1.00  0.00           H
ATOM    707  HB2 LEU A 629      53.090  47.860  59.380  1.00  0.00           H
ATOM    708  CG  LEU A 629      52.240  49.920  59.800  1.00  0.00           C
ATOM    709  HG  LEU A 629      51.270  50.270  60.180  1.00  0.00           H
ATOM    710  CD1 LEU A 629      53.410  50.320  60.660  1.00  0.00           C
ATOM    711 HD11 LEU A 629      53.530  51.400  60.410  1.00  0.00           H
ATOM    712 HD12 LEU A 629      54.320  49.810  60.290  1.00  0.00           H
ATOM    713 HD13 LEU A 629      53.570  50.210  61.760  1.00  0.00           H
ATOM    714  CD2 LEU A 629      52.490  50.350  58.340  1.00  0.00           C
ATOM    715 HD21 LEU A 629      52.260  51.420  58.210  1.00  0.00           H
ATOM    716 HD22 LEU A 629      51.720  49.910  57.670  1.00  0.00           H
ATOM    717 HD23 LEU A 629      53.540  50.230  58.010  1.00  0.00           H
ATOM    718  C   LEU A 629      50.530  48.210  61.740  1.00  0.00           C
ATOM    719  O   LEU A 629      50.370  49.220  62.470  1.00  0.00           O
ATOM    720  N   LEU A 630      49.450  47.530  61.280  1.00  0.00           N
ATOM    721  HN  LEU A 630      49.620  46.760  60.670  1.00  0.00           H
ATOM    722  CA  LEU A 630      48.150  47.660  61.870  1.00  0.00           C
ATOM    723  HA  LEU A 630      47.950  48.720  61.770  1.00  0.00           H
ATOM    724  CB  LEU A 630      47.100  46.940  60.990  1.00  0.00           C
ATOM    725  HB1 LEU A 630      47.380  45.870  60.980  1.00  0.00           H
ATOM    726  HB2 LEU A 630      47.220  47.260  59.930  1.00  0.00           H
ATOM    727  CG  LEU A 630      45.670  47.150  61.370  1.00  0.00           C
ATOM    728  HG  LEU A 630      45.690  47.190  62.480  1.00  0.00           H
ATOM    729  CD1 LEU A 630      44.940  48.380  60.730  1.00  0.00           C
ATOM    730 HD11 LEU A 630      43.910  48.450  61.130  1.00  0.00           H
ATOM    731 HD12 LEU A 630      44.850  48.280  59.620  1.00  0.00           H
ATOM    732 HD13 LEU A 630      45.540  49.300  60.880  1.00  0.00           H
ATOM    733  CD2 LEU A 630      44.880  45.920  61.020  1.00  0.00           C
ATOM    734 HD21 LEU A 630      43.820  46.220  61.080  1.00  0.00           H
ATOM    735 HD22 LEU A 630      45.110  45.080  61.720  1.00  0.00           H
ATOM    736 HD23 LEU A 630      45.130  45.650  59.970  1.00  0.00           H
ATOM    737  C   LEU A 630      48.050  47.460  63.400  1.00  0.00           C
ATOM    738  O   LEU A 630      47.460  48.220  64.160  1.00  0.00           O
ATOM    739  N   GLY A 631      48.810  46.460  63.960  1.00  0.00           N
ATOM    740  HN  GLY A 631      49.370  46.000  63.280  1.00  0.00           H
ATOM    741  CA  GLY A 631      48.920  46.140  65.440  1.00  0.00           C
ATOM    742  HA1 GLY A 631      49.410  45.190  65.620  1.00  0.00           H
ATOM    743  HA2 GLY A 631      47.910  46.190  65.840  1.00  0.00           H
ATOM    744  C   GLY A 631      49.770  47.240  66.150  1.00  0.00           C
ATOM    745  O   GLY A 631      49.430  47.580  67.310  1.00  0.00           O
ATOM    746  N   GLU A 632      50.820  47.830  65.490  1.00  0.00           N
ATOM    747  HN  GLU A 632      51.130  47.560  64.580  1.00  0.00           H
ATOM    748  CA  GLU A 632      51.300  49.120  65.990  1.00  0.00           C
ATOM    749  HA  GLU A 632      51.550  49.050  67.050  1.00  0.00           H
ATOM    750  CB  GLU A 632      52.700  49.400  65.350  1.00  0.00           C
ATOM    751  HB1 GLU A 632      52.920  50.490  65.360  1.00  0.00           H
ATOM    752  HB2 GLU A 632      52.770  49.080  64.280  1.00  0.00           H
ATOM    753  CG  GLU A 632      53.850  48.820  66.200  1.00  0.00           C
ATOM    754  HG1 GLU A 632      54.790  49.080  65.670  1.00  0.00           H
ATOM    755  HG2 GLU A 632      53.860  47.720  66.110  1.00  0.00           H
ATOM    756  CD  GLU A 632      53.960  49.140  67.700  1.00  0.00           C
ATOM    757  OE1 GLU A 632      53.980  48.240  68.560  1.00  0.00           O
ATOM    758  OE2 GLU A 632      54.190  50.340  67.950  1.00  0.00           O
ATOM    759  C   GLU A 632      50.450  50.420  65.980  1.00  0.00           C
ATOM    760  O   GLU A 632      50.430  51.210  66.920  1.00  0.00           O
ATOM    761  N   ALA A 633      49.780  50.640  64.860  1.00  0.00           N
ATOM    762  HN  ALA A 633      49.740  49.980  64.100  1.00  0.00           H
ATOM    763  CA  ALA A 633      48.810  51.710  64.650  1.00  0.00           C
ATOM    764  HA  ALA A 633      49.380  52.620  64.800  1.00  0.00           H
ATOM    765  CB  ALA A 633      48.350  51.840  63.170  1.00  0.00           C
ATOM    766  HB1 ALA A 633      47.840  52.810  63.000  1.00  0.00           H
ATOM    767  HB2 ALA A 633      47.660  51.050  62.810  1.00  0.00           H
ATOM    768  HB3 ALA A 633      49.280  51.790  62.560  1.00  0.00           H
ATOM    769  C   ALA A 633      47.630  51.680  65.550  1.00  0.00           C
ATOM    770  O   ALA A 633      47.230  52.750  66.040  1.00  0.00           O
ATOM    771  N   THR A 634      46.970  50.480  65.660  1.00  0.00           N
ATOM    772  HN  THR A 634      47.310  49.670  65.180  1.00  0.00           H
ATOM    773  CA  THR A 634      45.680  50.400  66.330  1.00  0.00           C
ATOM    774  HA  THR A 634      45.210  51.370  66.370  1.00  0.00           H
ATOM    775  CB  THR A 634      44.660  49.430  65.570  1.00  0.00           C
ATOM    776  HB  THR A 634      43.660  49.360  66.040  1.00  0.00           H
ATOM    777  OG1 THR A 634      45.110  48.080  65.550  1.00  0.00           O
ATOM    778  HG1 THR A 634      45.960  48.100  65.080  1.00  0.00           H
ATOM    779  CG2 THR A 634      44.460  50.050  64.130  1.00  0.00           C
ATOM    780 HG21 THR A 634      43.640  49.520  63.620  1.00  0.00           H
ATOM    781 HG22 THR A 634      45.390  49.960  63.530  1.00  0.00           H
ATOM    782 HG23 THR A 634      44.110  51.100  64.130  1.00  0.00           H
ATOM    783  C   THR A 634      45.910  49.860  67.770  1.00  0.00           C
ATOM    784  O   THR A 634      44.950  49.510  68.420  1.00  0.00           O
ATOM    785  N   GLU A 635      47.130  49.780  68.240  1.00  0.00           N
ATOM    786  HN  GLU A 635      47.870  49.980  67.600  1.00  0.00           H
ATOM    787  CA  GLU A 635      47.620  49.290  69.530  1.00  0.00           C
ATOM    788  HA  GLU A 635      48.660  49.050  69.380  1.00  0.00           H
ATOM    789  CB  GLU A 635      47.690  50.580  70.540  1.00  0.00           C
ATOM    790  HB1 GLU A 635      48.140  50.220  71.490  1.00  0.00           H
ATOM    791  HB2 GLU A 635      46.650  50.900  70.790  1.00  0.00           H
ATOM    792  CG  GLU A 635      48.450  51.780  69.870  1.00  0.00           C
ATOM    793  HG1 GLU A 635      48.120  51.990  68.820  1.00  0.00           H
ATOM    794  HG2 GLU A 635      49.530  51.580  69.710  1.00  0.00           H
ATOM    795  CD  GLU A 635      48.310  53.160  70.550  1.00  0.00           C
ATOM    796  OE1 GLU A 635      49.400  53.740  70.840  1.00  0.00           O
ATOM    797  OE2 GLU A 635      47.210  53.710  70.720  1.00  0.00           O
ATOM    798  C   GLU A 635      47.000  48.050  70.200  1.00  0.00           C
ATOM    799  O   GLU A 635      46.240  48.170  71.150  1.00  0.00           O
ATOM    800  N   GLY A 636      47.180  46.810  69.700  1.00  0.00           N
ATOM    801  HN  GLY A 636      47.740  46.630  68.900  1.00  0.00           H
ATOM    802  CA  GLY A 636      46.660  45.610  70.380  1.00  0.00           C
ATOM    803  HA1 GLY A 636      46.720  45.800  71.440  1.00  0.00           H
ATOM    804  HA2 GLY A 636      47.290  44.760  70.140  1.00  0.00           H
ATOM    805  C   GLY A 636      45.250  45.240  69.980  1.00  0.00           C
ATOM    806  O   GLY A 636      44.450  44.670  70.710  1.00  0.00           O
ATOM    807  N   ARG A 637      44.800  45.700  68.730  1.00  0.00           N
ATOM    808  HN  ARG A 637      45.360  46.290  68.150  1.00  0.00           H
ATOM    809  CA  ARG A 637      43.420  45.510  68.310  1.00  0.00           C
ATOM    810  HA  ARG A 637      42.880  45.200  69.190  1.00  0.00           H
ATOM    811  CB  ARG A 637      42.720  46.790  67.770  1.00  0.00           C
ATOM    812  HB1 ARG A 637      41.880  46.590  67.080  1.00  0.00           H
ATOM    813  HB2 ARG A 637      43.510  47.440  67.330  1.00  0.00           H
ATOM    814  CG  ARG A 637      42.100  47.560  68.930  1.00  0.00           C
ATOM    815  HG1 ARG A 637      41.130  47.110  69.210  1.00  0.00           H
ATOM    816  HG2 ARG A 637      41.930  48.580  68.520  1.00  0.00           H
ATOM    817  CD  ARG A 637      42.890  47.650  70.160  1.00  0.00           C
ATOM    818  HD1 ARG A 637      43.950  47.900  69.970  1.00  0.00           H
ATOM    819  HD2 ARG A 637      42.840  46.690  70.720  1.00  0.00           H
ATOM    820  NE  ARG A 637      42.210  48.650  71.000  1.00  0.00           N
ATOM    821  HE  ARG A 637      41.210  48.680  70.980  1.00  0.00           H
ATOM    822  CZ  ARG A 637      42.830  49.750  71.340  1.00  0.00           C
ATOM    823  NH1 ARG A 637      42.020  50.650  71.820  1.00  0.00           N
ATOM    824 HH11 ARG A 637      41.100  50.360  72.060  1.00  0.00           H
ATOM    825 HH12 ARG A 637      42.460  51.420  72.300  1.00  0.00           H
ATOM    826  NH2 ARG A 637      44.150  50.070  71.300  1.00  0.00           N
ATOM    827 HH21 ARG A 637      44.840  49.380  71.080  1.00  0.00           H
ATOM    828 HH22 ARG A 637      44.430  51.020  71.380  1.00  0.00           H
ATOM    829  C   ARG A 637      43.100  44.370  67.360  1.00  0.00           C
ATOM    830  O   ARG A 637      42.620  43.310  67.810  1.00  0.00           O
ATOM    831  N   ILE A 638      43.500  44.580  66.110  1.00  0.00           N
ATOM    832  HN  ILE A 638      43.950  45.420  65.820  1.00  0.00           H
ATOM    833  CA  ILE A 638      43.540  43.580  65.110  1.00  0.00           C
ATOM    834  HA  ILE A 638      43.440  42.620  65.590  1.00  0.00           H
ATOM    835  CB  ILE A 638      42.450  43.760  64.010  1.00  0.00           C
ATOM    836  HB  ILE A 638      42.800  43.350  63.040  1.00  0.00           H
ATOM    837  CG2 ILE A 638      41.180  42.920  64.370  1.00  0.00           C
ATOM    838 HG21 ILE A 638      40.630  43.480  65.140  1.00  0.00           H
ATOM    839 HG22 ILE A 638      41.460  42.020  64.960  1.00  0.00           H
ATOM    840 HG23 ILE A 638      40.520  42.780  63.480  1.00  0.00           H
ATOM    841  CG1 ILE A 638      42.260  45.210  63.640  1.00  0.00           C
ATOM    842 HG11 ILE A 638      43.200  45.760  63.430  1.00  0.00           H
ATOM    843 HG12 ILE A 638      41.710  45.750  64.440  1.00  0.00           H
ATOM    844  CD  ILE A 638      41.320  45.410  62.450  1.00  0.00           C
ATOM    845  HD1 ILE A 638      41.150  46.500  62.360  1.00  0.00           H
ATOM    846  HD2 ILE A 638      40.250  45.150  62.570  1.00  0.00           H
ATOM    847  HD3 ILE A 638      41.780  45.020  61.520  1.00  0.00           H
ATOM    848  C   ILE A 638      44.920  43.710  64.530  1.00  0.00           C
ATOM    849  O   ILE A 638      45.540  44.740  64.320  1.00  0.00           O
ATOM    850  N   SER A 639      45.580  42.530  64.250  1.00  0.00           N
ATOM    851  HN  SER A 639      45.060  41.690  64.400  1.00  0.00           H
ATOM    852  CA  SER A 639      46.960  42.580  63.710  1.00  0.00           C
ATOM    853  HA  SER A 639      47.070  43.480  63.120  1.00  0.00           H
ATOM    854  CB  SER A 639      48.020  42.620  64.880  1.00  0.00           C
ATOM    855  HB1 SER A 639      47.790  41.820  65.620  1.00  0.00           H
ATOM    856  HB2 SER A 639      47.860  43.630  65.300  1.00  0.00           H
ATOM    857  OG  SER A 639      49.410  42.560  64.590  1.00  0.00           O
ATOM    858  HG1 SER A 639      49.670  43.020  63.790  1.00  0.00           H
ATOM    859  C   SER A 639      47.140  41.410  62.740  1.00  0.00           C
ATOM    860  O   SER A 639      46.240  41.100  61.930  1.00  0.00           O
ATOM    861  N   ALA A 640      48.300  40.750  62.760  1.00  0.00           N
ATOM    862  HN  ALA A 640      48.960  40.980  63.470  1.00  0.00           H
ATOM    863  CA  ALA A 640      48.810  39.690  61.810  1.00  0.00           C
ATOM    864  HA  ALA A 640      48.690  40.080  60.810  1.00  0.00           H
ATOM    865  CB  ALA A 640      50.290  39.360  61.970  1.00  0.00           C
ATOM    866  HB1 ALA A 640      50.870  40.270  61.710  1.00  0.00           H
ATOM    867  HB2 ALA A 640      50.620  38.480  61.380  1.00  0.00           H
ATOM    868  HB3 ALA A 640      50.560  39.240  63.050  1.00  0.00           H
ATOM    869  C   ALA A 640      47.900  38.530  61.720  1.00  0.00           C
ATOM    870  O   ALA A 640      47.550  37.960  60.690  1.00  0.00           O
ATOM    871  N   ILE A 641      47.430  38.040  62.880  1.00  0.00           N
ATOM    872  HN  ILE A 641      47.750  38.430  63.740  1.00  0.00           H
ATOM    873  CA  ILE A 641      46.590  36.840  62.900  1.00  0.00           C
ATOM    874  HA  ILE A 641      46.930  36.090  62.210  1.00  0.00           H
ATOM    875  CB  ILE A 641      46.690  36.130  64.380  1.00  0.00           C
ATOM    876  HB  ILE A 641      46.540  36.980  65.080  1.00  0.00           H
ATOM    877  CG2 ILE A 641      45.560  35.210  64.740  1.00  0.00           C
ATOM    878 HG21 ILE A 641      45.760  34.280  64.180  1.00  0.00           H
ATOM    879 HG22 ILE A 641      44.510  35.580  64.610  1.00  0.00           H
ATOM    880 HG23 ILE A 641      45.400  34.880  65.780  1.00  0.00           H
ATOM    881  CG1 ILE A 641      48.150  35.620  64.710  1.00  0.00           C
ATOM    882 HG11 ILE A 641      48.240  35.360  65.780  1.00  0.00           H
ATOM    883 HG12 ILE A 641      48.790  36.520  64.650  1.00  0.00           H
ATOM    884  CD  ILE A 641      48.740  34.540  63.830  1.00  0.00           C
ATOM    885  HD1 ILE A 641      49.620  34.110  64.320  1.00  0.00           H
ATOM    886  HD2 ILE A 641      49.000  34.930  62.820  1.00  0.00           H
ATOM    887  HD3 ILE A 641      48.110  33.630  63.730  1.00  0.00           H
ATOM    888  C   ILE A 641      45.180  36.980  62.360  1.00  0.00           C
ATOM    889  O   ILE A 641      44.700  36.210  61.560  1.00  0.00           O
ATOM    890  N   GLU A 642      44.470  38.070  62.730  1.00  0.00           N
ATOM    891  HN  GLU A 642      44.760  38.650  63.490  1.00  0.00           H
ATOM    892  CA  GLU A 642      43.250  38.500  62.140  1.00  0.00           C
ATOM    893  HA  GLU A 642      42.710  37.560  62.190  1.00  0.00           H
ATOM    894  CB  GLU A 642      42.650  39.710  63.000  1.00  0.00           C
ATOM    895  HB1 GLU A 642      41.710  40.110  62.570  1.00  0.00           H
ATOM    896  HB2 GLU A 642      43.370  40.560  63.000  1.00  0.00           H
ATOM    897  CG  GLU A 642      42.310  39.190  64.450  1.00  0.00           C
ATOM    898  HG1 GLU A 642      42.130  38.090  64.430  1.00  0.00           H
ATOM    899  HG2 GLU A 642      41.440  39.670  64.950  1.00  0.00           H
ATOM    900  CD  GLU A 642      43.360  39.560  65.510  1.00  0.00           C
ATOM    901  OE1 GLU A 642      43.150  39.430  66.740  1.00  0.00           O
ATOM    902  OE2 GLU A 642      44.430  40.050  65.020  1.00  0.00           O
ATOM    903  C   GLU A 642      43.410  38.910  60.770  1.00  0.00           C
ATOM    904  O   GLU A 642      42.470  38.670  60.040  1.00  0.00           O
ATOM    905  N   SER A 643      44.480  39.510  60.280  1.00  0.00           N
ATOM    906  HN  SER A 643      45.190  39.730  60.950  1.00  0.00           H
ATOM    907  CA  SER A 643      44.870  39.580  58.870  1.00  0.00           C
ATOM    908  HA  SER A 643      44.010  40.080  58.450  1.00  0.00           H
ATOM    909  CB  SER A 643      46.190  40.390  58.620  1.00  0.00           C
ATOM    910  HB1 SER A 643      46.510  40.440  57.550  1.00  0.00           H
ATOM    911  HB2 SER A 643      47.080  39.970  59.120  1.00  0.00           H
ATOM    912  OG  SER A 643      46.000  41.710  59.090  1.00  0.00           O
ATOM    913  HG1 SER A 643      46.230  41.650  60.020  1.00  0.00           H
ATOM    914  C   SER A 643      44.950  38.300  58.110  1.00  0.00           C
ATOM    915  O   SER A 643      44.330  38.100  57.070  1.00  0.00           O
ATOM    916  N   LEU A 644      45.660  37.270  58.660  1.00  0.00           N
ATOM    917  HN  LEU A 644      46.230  37.300  59.480  1.00  0.00           H
ATOM    918  CA  LEU A 644      45.730  35.960  58.050  1.00  0.00           C
ATOM    919  HA  LEU A 644      45.960  36.170  57.020  1.00  0.00           H
ATOM    920  CB  LEU A 644      46.910  35.090  58.680  1.00  0.00           C
ATOM    921  HB1 LEU A 644      47.020  34.030  58.330  1.00  0.00           H
ATOM    922  HB2 LEU A 644      46.690  35.210  59.760  1.00  0.00           H
ATOM    923  CG  LEU A 644      48.300  35.730  58.490  1.00  0.00           C
ATOM    924  HG  LEU A 644      48.200  36.840  58.550  1.00  0.00           H
ATOM    925  CD1 LEU A 644      49.360  35.460  59.580  1.00  0.00           C
ATOM    926 HD11 LEU A 644      48.950  35.820  60.540  1.00  0.00           H
ATOM    927 HD12 LEU A 644      50.280  36.050  59.360  1.00  0.00           H
ATOM    928 HD13 LEU A 644      49.700  34.400  59.580  1.00  0.00           H
ATOM    929  CD2 LEU A 644      48.770  35.390  57.010  1.00  0.00           C
ATOM    930 HD21 LEU A 644      49.050  34.320  56.890  1.00  0.00           H
ATOM    931 HD22 LEU A 644      49.680  35.990  56.840  1.00  0.00           H
ATOM    932 HD23 LEU A 644      47.930  35.660  56.320  1.00  0.00           H
ATOM    933  C   LEU A 644      44.450  35.220  57.960  1.00  0.00           C
ATOM    934  O   LEU A 644      44.160  34.640  56.890  1.00  0.00           O
ATOM    935  N   PHE A 645      43.670  35.190  59.080  1.00  0.00           N
ATOM    936  HN  PHE A 645      44.020  35.620  59.920  1.00  0.00           H
ATOM    937  CA  PHE A 645      42.380  34.580  59.090  1.00  0.00           C
ATOM    938  HA  PHE A 645      42.450  33.570  58.710  1.00  0.00           H
ATOM    939  CB  PHE A 645      42.060  34.250  60.590  1.00  0.00           C
ATOM    940  HB1 PHE A 645      42.110  35.190  61.180  1.00  0.00           H
ATOM    941  HB2 PHE A 645      42.760  33.540  61.080  1.00  0.00           H
ATOM    942  CG  PHE A 645      40.730  33.570  60.720  1.00  0.00           C
ATOM    943  CD1 PHE A 645      40.280  32.580  59.770  1.00  0.00           C
ATOM    944  HD1 PHE A 645      40.860  32.370  58.890  1.00  0.00           H
ATOM    945  CE1 PHE A 645      39.120  31.890  59.990  1.00  0.00           C
ATOM    946  HE1 PHE A 645      38.760  31.210  59.240  1.00  0.00           H
ATOM    947  CZ  PHE A 645      38.360  32.040  61.160  1.00  0.00           C
ATOM    948  HZ  PHE A 645      37.430  31.510  61.320  1.00  0.00           H
ATOM    949  CD2 PHE A 645      39.920  33.780  61.830  1.00  0.00           C
ATOM    950  HD2 PHE A 645      40.210  34.570  62.530  1.00  0.00           H
ATOM    951  CE2 PHE A 645      38.730  33.060  62.060  1.00  0.00           C
ATOM    952  HE2 PHE A 645      38.180  33.250  62.960  1.00  0.00           H
ATOM    953  C   PHE A 645      41.390  35.350  58.230  1.00  0.00           C
ATOM    954  O   PHE A 645      40.650  34.840  57.440  1.00  0.00           O
ATOM    955  N   GLY A 646      41.490  36.710  58.170  1.00  0.00           N
ATOM    956  HN  GLY A 646      42.170  37.120  58.780  1.00  0.00           H
ATOM    957  CA  GLY A 646      40.760  37.560  57.220  1.00  0.00           C
ATOM    958  HA1 GLY A 646      40.870  38.610  57.470  1.00  0.00           H
ATOM    959  HA2 GLY A 646      39.770  37.150  57.350  1.00  0.00           H
ATOM    960  C   GLY A 646      40.990  37.400  55.740  1.00  0.00           C
ATOM    961  O   GLY A 646      40.070  37.210  54.960  1.00  0.00           O
ATOM    962  N   ALA A 647      42.310  37.450  55.310  1.00  0.00           N
ATOM    963  HN  ALA A 647      42.940  37.510  56.080  1.00  0.00           H
ATOM    964  CA  ALA A 647      42.760  37.160  53.970  1.00  0.00           C
ATOM    965  HA  ALA A 647      42.270  37.850  53.290  1.00  0.00           H
ATOM    966  CB  ALA A 647      44.290  37.220  53.890  1.00  0.00           C
ATOM    967  HB1 ALA A 647      44.690  38.180  54.300  1.00  0.00           H
ATOM    968  HB2 ALA A 647      44.600  37.210  52.820  1.00  0.00           H
ATOM    969  HB3 ALA A 647      44.710  36.320  54.370  1.00  0.00           H
ATOM    970  C   ALA A 647      42.450  35.700  53.440  1.00  0.00           C
ATOM    971  O   ALA A 647      42.060  35.510  52.290  1.00  0.00           O
ATOM    972  N   SER A 648      42.610  34.630  54.250  1.00  0.00           N
ATOM    973  HN  SER A 648      43.160  34.810  55.070  1.00  0.00           H
ATOM    974  CA  SER A 648      42.060  33.320  53.930  1.00  0.00           C
ATOM    975  HA  SER A 648      42.400  32.960  52.970  1.00  0.00           H
ATOM    976  CB  SER A 648      42.470  32.270  55.060  1.00  0.00           C
ATOM    977  HB1 SER A 648      43.500  31.900  54.860  1.00  0.00           H
ATOM    978  HB2 SER A 648      41.830  31.390  54.830  1.00  0.00           H
ATOM    979  OG  SER A 648      42.360  32.640  56.410  1.00  0.00           O
ATOM    980  HG1 SER A 648      42.970  33.390  56.510  1.00  0.00           H
ATOM    981  C   SER A 648      40.570  33.220  53.810  1.00  0.00           C
ATOM    982  O   SER A 648      40.060  32.700  52.800  1.00  0.00           O
ATOM    983  N   LEU A 649      39.750  33.710  54.820  1.00  0.00           N
ATOM    984  HN  LEU A 649      40.030  34.150  55.670  1.00  0.00           H
ATOM    985  CA  LEU A 649      38.280  33.610  54.750  1.00  0.00           C
ATOM    986  HA  LEU A 649      38.160  32.540  54.600  1.00  0.00           H
ATOM    987  CB  LEU A 649      37.710  34.210  56.020  1.00  0.00           C
ATOM    988  HB1 LEU A 649      38.120  35.240  56.130  1.00  0.00           H
ATOM    989  HB2 LEU A 649      38.100  33.590  56.840  1.00  0.00           H
ATOM    990  CG  LEU A 649      36.160  34.170  56.230  1.00  0.00           C
ATOM    991  HG  LEU A 649      35.780  34.910  55.490  1.00  0.00           H
ATOM    992  CD1 LEU A 649      35.650  32.770  55.950  1.00  0.00           C
ATOM    993 HD11 LEU A 649      35.810  32.470  54.890  1.00  0.00           H
ATOM    994 HD12 LEU A 649      34.570  32.700  56.180  1.00  0.00           H
ATOM    995 HD13 LEU A 649      36.190  32.000  56.550  1.00  0.00           H
ATOM    996  CD2 LEU A 649      35.840  34.700  57.630  1.00  0.00           C
ATOM    997 HD21 LEU A 649      36.150  35.770  57.640  1.00  0.00           H
ATOM    998 HD22 LEU A 649      36.330  34.200  58.500  1.00  0.00           H
ATOM    999 HD23 LEU A 649      34.740  34.670  57.760  1.00  0.00           H
ATOM   1000  C   LEU A 649      37.690  34.390  53.500  1.00  0.00           C
ATOM   1001  O   LEU A 649      36.770  33.850  52.820  1.00  0.00           O
ATOM   1002  N   THR A 650      38.150  35.650  53.250  1.00  0.00           N
ATOM   1003  HN  THR A 650      38.800  36.040  53.890  1.00  0.00           H
ATOM   1004  CA  THR A 650      37.680  36.500  52.110  1.00  0.00           C
ATOM   1005  HA  THR A 650      36.620  36.690  52.190  1.00  0.00           H
ATOM   1006  CB  THR A 650      38.380  37.880  52.050  1.00  0.00           C
ATOM   1007  HB  THR A 650      39.420  37.850  51.690  1.00  0.00           H
ATOM   1008  OG1 THR A 650      38.390  38.560  53.310  1.00  0.00           O
ATOM   1009  HG1 THR A 650      38.890  38.100  54.000  1.00  0.00           H
ATOM   1010  CG2 THR A 650      37.560  38.840  51.130  1.00  0.00           C
ATOM   1011 HG21 THR A 650      36.610  38.980  51.700  1.00  0.00           H
ATOM   1012 HG22 THR A 650      37.320  38.440  50.120  1.00  0.00           H
ATOM   1013 HG23 THR A 650      38.030  39.830  51.040  1.00  0.00           H
ATOM   1014  C   THR A 650      37.960  35.800  50.810  1.00  0.00           C
ATOM   1015  O   THR A 650      37.140  35.690  49.870  1.00  0.00           O
ATOM   1016  N   GLY A 651      39.220  35.250  50.760  1.00  0.00           N
ATOM   1017  HN  GLY A 651      39.640  35.210  51.670  1.00  0.00           H
ATOM   1018  CA  GLY A 651      39.840  34.710  49.570  1.00  0.00           C
ATOM   1019  HA1 GLY A 651      40.850  34.540  49.880  1.00  0.00           H
ATOM   1020  HA2 GLY A 651      39.690  35.410  48.750  1.00  0.00           H
ATOM   1021  C   GLY A 651      39.220  33.410  49.130  1.00  0.00           C
ATOM   1022  O   GLY A 651      39.000  33.240  47.970  1.00  0.00           O
ATOM   1023  N   ILE A 652      38.920  32.460  50.080  1.00  0.00           N
ATOM   1024  HN  ILE A 652      39.100  32.540  51.060  1.00  0.00           H
ATOM   1025  CA  ILE A 652      38.220  31.280  49.610  1.00  0.00           C
ATOM   1026  HA  ILE A 652      38.800  30.880  48.790  1.00  0.00           H
ATOM   1027  CB  ILE A 652      38.430  30.210  50.640  1.00  0.00           C
ATOM   1028  HB  ILE A 652      39.380  30.430  51.170  1.00  0.00           H
ATOM   1029  CG2 ILE A 652      37.350  30.200  51.790  1.00  0.00           C
ATOM   1030 HG21 ILE A 652      37.760  29.690  52.680  1.00  0.00           H
ATOM   1031 HG22 ILE A 652      36.340  29.770  51.590  1.00  0.00           H
ATOM   1032 HG23 ILE A 652      37.160  31.230  52.150  1.00  0.00           H
ATOM   1033  CG1 ILE A 652      38.370  28.790  49.980  1.00  0.00           C
ATOM   1034 HG11 ILE A 652      38.860  28.750  48.980  1.00  0.00           H
ATOM   1035 HG12 ILE A 652      37.300  28.630  49.690  1.00  0.00           H
ATOM   1036  CD  ILE A 652      39.050  27.780  50.860  1.00  0.00           C
ATOM   1037  HD1 ILE A 652      40.040  28.000  51.320  1.00  0.00           H
ATOM   1038  HD2 ILE A 652      39.190  26.810  50.320  1.00  0.00           H
ATOM   1039  HD3 ILE A 652      38.460  27.540  51.770  1.00  0.00           H
ATOM   1040  C   ILE A 652      36.860  31.340  49.080  1.00  0.00           C
ATOM   1041  O   ILE A 652      36.460  30.690  48.090  1.00  0.00           O
ATOM   1042  N   ALA A 653      36.040  32.220  49.540  1.00  0.00           N
ATOM   1043  HN  ALA A 653      36.280  32.840  50.290  1.00  0.00           H
ATOM   1044  CA  ALA A 653      34.870  32.570  48.810  1.00  0.00           C
ATOM   1045  HA  ALA A 653      34.300  31.650  48.690  1.00  0.00           H
ATOM   1046  CB  ALA A 653      34.120  33.570  49.600  1.00  0.00           C
ATOM   1047  HB1 ALA A 653      33.870  33.100  50.570  1.00  0.00           H
ATOM   1048  HB2 ALA A 653      33.160  33.850  49.100  1.00  0.00           H
ATOM   1049  HB3 ALA A 653      34.680  34.490  49.880  1.00  0.00           H
ATOM   1050  C   ALA A 653      34.910  33.120  47.430  1.00  0.00           C
ATOM   1051  O   ALA A 653      34.160  32.630  46.590  1.00  0.00           O
ATOM   1052  N   TYR A 654      35.950  34.000  47.200  1.00  0.00           N
ATOM   1053  HN  TYR A 654      36.510  34.300  47.970  1.00  0.00           H
ATOM   1054  CA  TYR A 654      36.280  34.690  45.960  1.00  0.00           C
ATOM   1055  HA  TYR A 654      35.440  35.220  45.530  1.00  0.00           H
ATOM   1056  CB  TYR A 654      37.270  35.740  46.340  1.00  0.00           C
ATOM   1057  HB1 TYR A 654      38.230  35.220  46.540  1.00  0.00           H
ATOM   1058  HB2 TYR A 654      37.030  36.310  47.250  1.00  0.00           H
ATOM   1059  CG  TYR A 654      37.620  36.710  45.250  1.00  0.00           C
ATOM   1060  CD1 TYR A 654      38.760  36.520  44.490  1.00  0.00           C
ATOM   1061  HD1 TYR A 654      39.340  35.620  44.520  1.00  0.00           H
ATOM   1062  CE1 TYR A 654      39.140  37.470  43.450  1.00  0.00           C
ATOM   1063  HE1 TYR A 654      40.010  37.230  42.870  1.00  0.00           H
ATOM   1064  CZ  TYR A 654      38.330  38.660  43.220  1.00  0.00           C
ATOM   1065  OH  TYR A 654      38.850  39.770  42.630  1.00  0.00           O
ATOM   1066  HH  TYR A 654      39.720  39.660  42.260  1.00  0.00           H
ATOM   1067  CD2 TYR A 654      36.730  37.790  44.900  1.00  0.00           C
ATOM   1068  HD2 TYR A 654      35.920  38.020  45.570  1.00  0.00           H
ATOM   1069  CE2 TYR A 654      37.210  38.780  44.070  1.00  0.00           C
ATOM   1070  HE2 TYR A 654      36.530  39.620  43.950  1.00  0.00           H
ATOM   1071  C   TYR A 654      36.790  33.720  45.000  1.00  0.00           C
ATOM   1072  O   TYR A 654      36.430  33.710  43.800  1.00  0.00           O
ATOM   1073  N   SER A 655      37.690  32.860  45.390  1.00  0.00           N
ATOM   1074  HN  SER A 655      38.110  32.850  46.300  1.00  0.00           H
ATOM   1075  CA  SER A 655      38.380  31.920  44.500  1.00  0.00           C
ATOM   1076  HA  SER A 655      38.690  32.390  43.580  1.00  0.00           H
ATOM   1077  CB  SER A 655      39.800  31.440  45.090  1.00  0.00           C
ATOM   1078  HB1 SER A 655      40.570  32.250  45.090  1.00  0.00           H
ATOM   1079  HB2 SER A 655      40.160  30.580  44.500  1.00  0.00           H
ATOM   1080  OG  SER A 655      39.570  31.080  46.460  1.00  0.00           O
ATOM   1081  HG1 SER A 655      39.740  31.860  46.990  1.00  0.00           H
ATOM   1082  C   SER A 655      37.590  30.670  44.160  1.00  0.00           C
ATOM   1083  O   SER A 655      37.730  30.050  43.120  1.00  0.00           O
ATOM   1084  N   LEU A 656      36.740  30.100  45.120  1.00  0.00           N
ATOM   1085  HN  LEU A 656      36.820  30.410  46.080  1.00  0.00           H
ATOM   1086  CA  LEU A 656      35.810  29.030  44.710  1.00  0.00           C
ATOM   1087  HA  LEU A 656      36.280  28.310  44.070  1.00  0.00           H
ATOM   1088  CB  LEU A 656      35.060  28.360  45.890  1.00  0.00           C
ATOM   1089  HB1 LEU A 656      34.240  27.690  45.560  1.00  0.00           H
ATOM   1090  HB2 LEU A 656      34.510  29.200  46.370  1.00  0.00           H
ATOM   1091  CG  LEU A 656      35.890  27.530  46.860  1.00  0.00           C
ATOM   1092  HG  LEU A 656      36.790  28.130  47.140  1.00  0.00           H
ATOM   1093  CD1 LEU A 656      35.050  27.190  48.080  1.00  0.00           C
ATOM   1094 HD11 LEU A 656      34.660  28.120  48.570  1.00  0.00           H
ATOM   1095 HD12 LEU A 656      35.710  26.570  48.710  1.00  0.00           H
ATOM   1096 HD13 LEU A 656      34.190  26.520  47.870  1.00  0.00           H
ATOM   1097  CD2 LEU A 656      36.270  26.210  46.150  1.00  0.00           C
ATOM   1098 HD21 LEU A 656      37.090  25.680  46.670  1.00  0.00           H
ATOM   1099 HD22 LEU A 656      36.640  26.340  45.110  1.00  0.00           H
ATOM   1100 HD23 LEU A 656      35.340  25.590  46.110  1.00  0.00           H
ATOM   1101  C   LEU A 656      34.700  29.380  43.740  1.00  0.00           C
ATOM   1102  O   LEU A 656      34.620  28.730  42.710  1.00  0.00           O
ATOM   1103  N   PHE A 657      33.990  30.430  44.010  1.00  0.00           N
ATOM   1104  HN  PHE A 657      34.000  30.900  44.890  1.00  0.00           H
ATOM   1105  CA  PHE A 657      32.950  30.900  43.170  1.00  0.00           C
ATOM   1106  HA  PHE A 657      32.420  30.080  42.690  1.00  0.00           H
ATOM   1107  CB  PHE A 657      31.830  31.650  44.090  1.00  0.00           C
ATOM   1108  HB1 PHE A 657      30.980  32.090  43.540  1.00  0.00           H
ATOM   1109  HB2 PHE A 657      32.450  32.490  44.470  1.00  0.00           H
ATOM   1110  CG  PHE A 657      31.230  30.660  45.160  1.00  0.00           C
ATOM   1111  CD1 PHE A 657      31.520  30.930  46.550  1.00  0.00           C
ATOM   1112  HD1 PHE A 657      31.950  31.870  46.830  1.00  0.00           H
ATOM   1113  CE1 PHE A 657      31.040  30.110  47.500  1.00  0.00           C
ATOM   1114  HE1 PHE A 657      31.210  30.360  48.540  1.00  0.00           H
ATOM   1115  CZ  PHE A 657      30.260  29.040  47.170  1.00  0.00           C
ATOM   1116  HZ  PHE A 657      29.690  28.390  47.820  1.00  0.00           H
ATOM   1117  CD2 PHE A 657      30.650  29.490  44.830  1.00  0.00           C
ATOM   1118  HD2 PHE A 657      30.490  29.220  43.800  1.00  0.00           H
ATOM   1119  CE2 PHE A 657      30.050  28.680  45.810  1.00  0.00           C
ATOM   1120  HE2 PHE A 657      29.470  27.810  45.540  1.00  0.00           H
ATOM   1121  C   PHE A 657      33.320  31.810  41.990  1.00  0.00           C
ATOM   1122  O   PHE A 657      32.550  32.230  41.130  1.00  0.00           O
ATOM   1123  N   ALA A 658      34.610  32.110  42.000  1.00  0.00           N
ATOM   1124  HN  ALA A 658      35.140  31.840  42.800  1.00  0.00           H
ATOM   1125  CA  ALA A 658      35.300  32.760  40.910  1.00  0.00           C
ATOM   1126  HA  ALA A 658      36.320  32.920  41.240  1.00  0.00           H
ATOM   1127  CB  ALA A 658      35.340  31.910  39.690  1.00  0.00           C
ATOM   1128  HB1 ALA A 658      35.840  32.370  38.820  1.00  0.00           H
ATOM   1129  HB2 ALA A 658      34.270  31.720  39.410  1.00  0.00           H
ATOM   1130  HB3 ALA A 658      35.870  30.990  39.970  1.00  0.00           H
ATOM   1131  C   ALA A 658      34.850  34.230  40.620  1.00  0.00           C
ATOM   1132  O   ALA A 658      34.390  34.540  39.500  1.00  0.00           O
ATOM   1133  N   GLY A 659      35.080  35.080  41.620  1.00  0.00           N
ATOM   1134  HN  GLY A 659      35.360  34.730  42.510  1.00  0.00           H
ATOM   1135  CA  GLY A 659      34.970  36.590  41.600  1.00  0.00           C
ATOM   1136  HA1 GLY A 659      35.350  36.990  42.540  1.00  0.00           H
ATOM   1137  HA2 GLY A 659      33.900  36.680  41.600  1.00  0.00           H
ATOM   1138  C   GLY A 659      35.630  37.240  40.420  1.00  0.00           C
ATOM   1139  O   GLY A 659      35.100  38.030  39.680  1.00  0.00           O
ATOM   1140  N   GLN A 660      36.840  36.740  40.120  1.00  0.00           N
ATOM   1141  HN  GLN A 660      37.350  36.140  40.730  1.00  0.00           H
ATOM   1142  CA  GLN A 660      37.630  37.120  39.030  1.00  0.00           C
ATOM   1143  HA  GLN A 660      37.220  36.820  38.080  1.00  0.00           H
ATOM   1144  CB  GLN A 660      37.910  38.660  39.040  1.00  0.00           C
ATOM   1145  HB1 GLN A 660      38.280  39.060  39.990  1.00  0.00           H
ATOM   1146  HB2 GLN A 660      36.960  39.120  38.720  1.00  0.00           H
ATOM   1147  CG  GLN A 660      38.810  39.090  37.780  1.00  0.00           C
ATOM   1148  HG1 GLN A 660      39.880  38.810  37.700  1.00  0.00           H
ATOM   1149  HG2 GLN A 660      38.750  40.160  37.520  1.00  0.00           H
ATOM   1150  CD  GLN A 660      38.380  38.340  36.440  1.00  0.00           C
ATOM   1151  OE1 GLN A 660      39.100  37.510  35.890  1.00  0.00           O
ATOM   1152  NE2 GLN A 660      37.210  38.700  35.950  1.00  0.00           N
ATOM   1153 HE21 GLN A 660      37.020  38.480  34.990  1.00  0.00           H
ATOM   1154 HE22 GLN A 660      36.490  39.120  36.510  1.00  0.00           H
ATOM   1155  C   GLN A 660      38.920  36.330  39.150  1.00  0.00           C
ATOM   1156  O   GLN A 660      39.780  36.780  39.960  1.00  0.00           O
ATOM   1157  N   PRO A 661      39.120  35.240  38.490  1.00  0.00           N
ATOM   1158  CD  PRO A 661      38.270  34.650  37.460  1.00  0.00           C
ATOM   1159  HD1 PRO A 661      38.070  35.400  36.660  1.00  0.00           H
ATOM   1160  HD2 PRO A 661      37.340  34.380  37.980  1.00  0.00           H
ATOM   1161  CA  PRO A 661      40.100  34.330  38.920  1.00  0.00           C
ATOM   1162  HA  PRO A 661      40.150  34.260  39.990  1.00  0.00           H
ATOM   1163  CB  PRO A 661      39.720  32.970  38.260  1.00  0.00           C
ATOM   1164  HB1 PRO A 661      39.110  32.400  39.000  1.00  0.00           H
ATOM   1165  HB2 PRO A 661      40.570  32.340  37.960  1.00  0.00           H
ATOM   1166  CG  PRO A 661      38.860  33.290  37.030  1.00  0.00           C
ATOM   1167  HG1 PRO A 661      39.570  33.450  36.200  1.00  0.00           H
ATOM   1168  HG2 PRO A 661      38.130  32.530  36.670  1.00  0.00           H
ATOM   1169  C   PRO A 661      41.470  34.740  38.540  1.00  0.00           C
ATOM   1170  O   PRO A 661      42.300  33.910  38.840  1.00  0.00           O
ATOM   1171  N   LEU A 662      41.650  35.900  37.830  1.00  0.00           N
ATOM   1172  HN  LEU A 662      40.850  36.440  37.590  1.00  0.00           H
ATOM   1173  CA  LEU A 662      42.990  36.330  37.400  1.00  0.00           C
ATOM   1174  HA  LEU A 662      43.590  35.440  37.310  1.00  0.00           H
ATOM   1175  CB  LEU A 662      43.000  36.930  36.000  1.00  0.00           C
ATOM   1176  HB1 LEU A 662      44.050  37.170  35.770  1.00  0.00           H
ATOM   1177  HB2 LEU A 662      42.510  37.920  36.100  1.00  0.00           H
ATOM   1178  CG  LEU A 662      42.260  36.110  34.860  1.00  0.00           C
ATOM   1179  HG  LEU A 662      41.180  36.180  35.060  1.00  0.00           H
ATOM   1180  CD1 LEU A 662      42.600  36.840  33.550  1.00  0.00           C
ATOM   1181 HD11 LEU A 662      41.900  37.650  33.270  1.00  0.00           H
ATOM   1182 HD12 LEU A 662      42.610  36.130  32.700  1.00  0.00           H
ATOM   1183 HD13 LEU A 662      43.640  37.240  33.540  1.00  0.00           H
ATOM   1184  CD2 LEU A 662      42.680  34.700  34.690  1.00  0.00           C
ATOM   1185 HD21 LEU A 662      43.780  34.770  34.540  1.00  0.00           H
ATOM   1186 HD22 LEU A 662      42.080  34.220  33.890  1.00  0.00           H
ATOM   1187 HD23 LEU A 662      42.440  34.090  35.590  1.00  0.00           H
ATOM   1188  C   LEU A 662      43.680  37.200  38.400  1.00  0.00           C
ATOM   1189  O   LEU A 662      44.800  37.710  38.180  1.00  0.00           O
ATOM   1190  N   THR A 663      43.030  37.400  39.560  1.00  0.00           N
ATOM   1191  HN  THR A 663      42.110  36.990  39.620  1.00  0.00           H
ATOM   1192  CA  THR A 663      43.260  38.390  40.630  1.00  0.00           C
ATOM   1193  HA  THR A 663      44.250  38.780  40.400  1.00  0.00           H
ATOM   1194  CB  THR A 663      42.220  39.560  40.740  1.00  0.00           C
ATOM   1195  HB  THR A 663      42.590  40.290  41.500  1.00  0.00           H
ATOM   1196  OG1 THR A 663      40.920  39.110  41.040  1.00  0.00           O
ATOM   1197  HG1 THR A 663      40.820  38.220  40.680  1.00  0.00           H
ATOM   1198  CG2 THR A 663      42.180  40.400  39.420  1.00  0.00           C
ATOM   1199 HG21 THR A 663      41.580  41.340  39.480  1.00  0.00           H
ATOM   1200 HG22 THR A 663      41.760  39.790  38.600  1.00  0.00           H
ATOM   1201 HG23 THR A 663      43.200  40.670  39.070  1.00  0.00           H
ATOM   1202  C   THR A 663      43.400  37.600  41.950  1.00  0.00           C
ATOM   1203  O   THR A 663      42.860  36.480  41.940  1.00  0.00           O
ATOM   1204  N   ILE A 664      44.200  38.160  42.850  1.00  0.00           N
ATOM   1205  HN  ILE A 664      44.560  39.070  42.710  1.00  0.00           H
ATOM   1206  CA  ILE A 664      44.620  37.560  44.050  1.00  0.00           C
ATOM   1207  HA  ILE A 664      43.820  36.860  44.240  1.00  0.00           H
ATOM   1208  CB  ILE A 664      46.050  37.000  44.200  1.00  0.00           C
ATOM   1209  HB  ILE A 664      46.840  37.740  43.980  1.00  0.00           H
ATOM   1210  CG2 ILE A 664      46.200  36.410  45.630  1.00  0.00           C
ATOM   1211 HG21 ILE A 664      45.250  35.920  45.920  1.00  0.00           H
ATOM   1212 HG22 ILE A 664      46.410  37.270  46.300  1.00  0.00           H
ATOM   1213 HG23 ILE A 664      46.960  35.610  45.810  1.00  0.00           H
ATOM   1214  CG1 ILE A 664      46.270  35.830  43.120  1.00  0.00           C
ATOM   1215 HG11 ILE A 664      47.340  35.540  43.110  1.00  0.00           H
ATOM   1216 HG12 ILE A 664      46.120  36.230  42.100  1.00  0.00           H
ATOM   1217  CD  ILE A 664      45.490  34.570  43.310  1.00  0.00           C
ATOM   1218  HD1 ILE A 664      46.020  33.730  42.830  1.00  0.00           H
ATOM   1219  HD2 ILE A 664      44.420  34.700  43.060  1.00  0.00           H
ATOM   1220  HD3 ILE A 664      45.630  34.170  44.340  1.00  0.00           H
ATOM   1221  C   ILE A 664      44.360  38.690  45.120  1.00  0.00           C
ATOM   1222  O   ILE A 664      44.770  39.820  44.880  1.00  0.00           O
ATOM   1223  N   LEU A 665      43.530  38.390  46.250  1.00  0.00           N
ATOM   1224  HN  LEU A 665      43.090  37.510  46.280  1.00  0.00           H
ATOM   1225  CA  LEU A 665      43.340  39.350  47.260  1.00  0.00           C
ATOM   1226  HA  LEU A 665      43.090  40.310  46.810  1.00  0.00           H
ATOM   1227  CB  LEU A 665      42.230  38.990  48.240  1.00  0.00           C
ATOM   1228  HB1 LEU A 665      42.000  39.920  48.810  1.00  0.00           H
ATOM   1229  HB2 LEU A 665      42.620  38.200  48.910  1.00  0.00           H
ATOM   1230  CG  LEU A 665      40.910  38.500  47.540  1.00  0.00           C
ATOM   1231  HG  LEU A 665      41.140  37.580  46.980  1.00  0.00           H
ATOM   1232  CD1 LEU A 665      39.810  38.200  48.540  1.00  0.00           C
ATOM   1233 HD11 LEU A 665      39.570  39.180  48.990  1.00  0.00           H
ATOM   1234 HD12 LEU A 665      40.200  37.580  49.380  1.00  0.00           H
ATOM   1235 HD13 LEU A 665      39.000  37.690  47.990  1.00  0.00           H
ATOM   1236  CD2 LEU A 665      40.240  39.450  46.520  1.00  0.00           C
ATOM   1237 HD21 LEU A 665      39.330  39.020  46.060  1.00  0.00           H
ATOM   1238 HD22 LEU A 665      40.940  39.810  45.720  1.00  0.00           H
ATOM   1239 HD23 LEU A 665      39.800  40.350  47.000  1.00  0.00           H
ATOM   1240  C   LEU A 665      44.640  39.540  48.090  1.00  0.00           C
ATOM   1241  O   LEU A 665      45.530  38.700  48.150  1.00  0.00           O
ATOM   1242  N   GLY A 666      44.830  40.680  48.770  1.00  0.00           N
ATOM   1243  HN  GLY A 666      44.190  41.440  48.720  1.00  0.00           H
ATOM   1244  CA  GLY A 666      46.050  40.920  49.500  1.00  0.00           C
ATOM   1245  HA1 GLY A 666      46.900  41.070  48.850  1.00  0.00           H
ATOM   1246  HA2 GLY A 666      46.220  40.090  50.170  1.00  0.00           H
ATOM   1247  C   GLY A 666      45.880  42.150  50.340  1.00  0.00           C
ATOM   1248  O   GLY A 666      44.770  42.660  50.350  1.00  0.00           O
ATOM   1249  N   SER A 667      46.930  42.760  50.840  1.00  0.00           N
ATOM   1250  HN  SER A 667      47.820  42.310  50.800  1.00  0.00           H
ATOM   1251  CA  SER A 667      46.930  44.010  51.570  1.00  0.00           C
ATOM   1252  HA  SER A 667      46.170  43.760  52.310  1.00  0.00           H
ATOM   1253  CB  SER A 667      48.230  44.170  52.390  1.00  0.00           C
ATOM   1254  HB1 SER A 667      48.190  43.460  53.250  1.00  0.00           H
ATOM   1255  HB2 SER A 667      48.110  45.230  52.720  1.00  0.00           H
ATOM   1256  OG  SER A 667      49.430  44.010  51.580  1.00  0.00           O
ATOM   1257  HG1 SER A 667      49.440  43.120  51.220  1.00  0.00           H
ATOM   1258  C   SER A 667      46.390  45.280  50.910  1.00  0.00           C
ATOM   1259  O   SER A 667      46.450  45.480  49.720  1.00  0.00           O
ATOM   1260  N   THR A 668      45.750  46.130  51.700  1.00  0.00           N
ATOM   1261  HN  THR A 668      45.450  45.850  52.610  1.00  0.00           H
ATOM   1262  CA  THR A 668      45.030  47.250  51.150  1.00  0.00           C
ATOM   1263  HA  THR A 668      45.210  47.380  50.100  1.00  0.00           H
ATOM   1264  CB  THR A 668      43.460  47.040  51.170  1.00  0.00           C
ATOM   1265  HB  THR A 668      43.190  46.440  50.280  1.00  0.00           H
ATOM   1266  OG1 THR A 668      42.790  48.250  51.080  1.00  0.00           O
ATOM   1267  HG1 THR A 668      42.760  48.330  50.120  1.00  0.00           H
ATOM   1268  CG2 THR A 668      43.050  46.300  52.520  1.00  0.00           C
ATOM   1269 HG21 THR A 668      41.960  46.360  52.680  1.00  0.00           H
ATOM   1270 HG22 THR A 668      43.380  46.790  53.460  1.00  0.00           H
ATOM   1271 HG23 THR A 668      43.290  45.220  52.380  1.00  0.00           H
ATOM   1272  C   THR A 668      45.510  48.470  51.860  1.00  0.00           C
ATOM   1273  O   THR A 668      45.150  48.700  53.020  1.00  0.00           O
ATOM   1274  N   GLY A 669      46.290  49.360  51.170  1.00  0.00           N
ATOM   1275  HN  GLY A 669      46.530  49.150  50.220  1.00  0.00           H
ATOM   1276  CA  GLY A 669      46.560  50.720  51.560  1.00  0.00           C
ATOM   1277  HA1 GLY A 669      47.080  51.240  50.760  1.00  0.00           H
ATOM   1278  HA2 GLY A 669      47.160  50.650  52.460  1.00  0.00           H
ATOM   1279  C   GLY A 669      45.410  51.720  51.780  1.00  0.00           C
ATOM   1280  O   GLY A 669      45.440  52.330  52.850  1.00  0.00           O
ATOM   1281  N   PRO A 670      44.380  51.890  50.880  1.00  0.00           N
ATOM   1282  CD  PRO A 670      44.380  51.480  49.480  1.00  0.00           C
ATOM   1283  HD1 PRO A 670      44.270  50.380  49.490  1.00  0.00           H
ATOM   1284  HD2 PRO A 670      45.240  51.800  48.850  1.00  0.00           H
ATOM   1285  CA  PRO A 670      43.120  52.540  51.200  1.00  0.00           C
ATOM   1286  HA  PRO A 670      43.370  53.580  51.300  1.00  0.00           H
ATOM   1287  CB  PRO A 670      42.170  52.250  50.000  1.00  0.00           C
ATOM   1288  HB1 PRO A 670      41.420  53.060  49.850  1.00  0.00           H
ATOM   1289  HB2 PRO A 670      41.900  51.180  50.140  1.00  0.00           H
ATOM   1290  CG  PRO A 670      43.180  52.210  48.820  1.00  0.00           C
ATOM   1291  HG1 PRO A 670      42.870  51.500  48.020  1.00  0.00           H
ATOM   1292  HG2 PRO A 670      43.460  53.190  48.380  1.00  0.00           H
ATOM   1293  C   PRO A 670      42.480  52.260  52.530  1.00  0.00           C
ATOM   1294  O   PRO A 670      42.150  53.210  53.180  1.00  0.00           O
ATOM   1295  N   VAL A 671      42.220  51.010  52.890  1.00  0.00           N
ATOM   1296  HN  VAL A 671      42.520  50.320  52.250  1.00  0.00           H
ATOM   1297  CA  VAL A 671      41.760  50.660  54.220  1.00  0.00           C
ATOM   1298  HA  VAL A 671      40.850  51.220  54.370  1.00  0.00           H
ATOM   1299  CB  VAL A 671      41.250  49.260  54.270  1.00  0.00           C
ATOM   1300  HB  VAL A 671      42.150  48.630  54.070  1.00  0.00           H
ATOM   1301  CG1 VAL A 671      40.600  49.060  55.640  1.00  0.00           C
ATOM   1302 HG11 VAL A 671      39.620  49.580  55.690  1.00  0.00           H
ATOM   1303 HG12 VAL A 671      41.280  49.470  56.430  1.00  0.00           H
ATOM   1304 HG13 VAL A 671      40.400  47.990  55.880  1.00  0.00           H
ATOM   1305  CG2 VAL A 671      40.070  49.000  53.260  1.00  0.00           C
ATOM   1306 HG21 VAL A 671      39.270  49.750  53.470  1.00  0.00           H
ATOM   1307 HG22 VAL A 671      39.700  47.980  53.500  1.00  0.00           H
ATOM   1308 HG23 VAL A 671      40.260  49.040  52.170  1.00  0.00           H
ATOM   1309  C   VAL A 671      42.750  50.990  55.300  1.00  0.00           C
ATOM   1310  O   VAL A 671      42.400  51.540  56.350  1.00  0.00           O
ATOM   1311  N   LEU A 672      44.060  50.790  54.990  1.00  0.00           N
ATOM   1312  HN  LEU A 672      44.360  50.160  54.260  1.00  0.00           H
ATOM   1313  CA  LEU A 672      45.110  51.020  55.980  1.00  0.00           C
ATOM   1314  HA  LEU A 672      44.810  50.490  56.870  1.00  0.00           H
ATOM   1315  CB  LEU A 672      46.530  50.650  55.360  1.00  0.00           C
ATOM   1316  HB1 LEU A 672      46.790  51.320  54.520  1.00  0.00           H
ATOM   1317  HB2 LEU A 672      46.520  49.620  54.950  1.00  0.00           H
ATOM   1318  CG  LEU A 672      47.670  50.640  56.400  1.00  0.00           C
ATOM   1319  HG  LEU A 672      47.950  51.670  56.710  1.00  0.00           H
ATOM   1320  CD1 LEU A 672      47.360  49.830  57.700  1.00  0.00           C
ATOM   1321 HD11 LEU A 672      46.730  50.470  58.360  1.00  0.00           H
ATOM   1322 HD12 LEU A 672      48.250  49.640  58.340  1.00  0.00           H
ATOM   1323 HD13 LEU A 672      46.960  48.830  57.420  1.00  0.00           H
ATOM   1324  CD2 LEU A 672      48.990  50.170  55.730  1.00  0.00           C
ATOM   1325 HD21 LEU A 672      49.180  50.900  54.920  1.00  0.00           H
ATOM   1326 HD22 LEU A 672      48.890  49.180  55.240  1.00  0.00           H
ATOM   1327 HD23 LEU A 672      49.810  50.170  56.490  1.00  0.00           H
ATOM   1328  C   LEU A 672      45.110  52.470  56.410  1.00  0.00           C
ATOM   1329  O   LEU A 672      45.360  52.830  57.580  1.00  0.00           O
ATOM   1330  N   VAL A 673      44.910  53.490  55.500  1.00  0.00           N
ATOM   1331  HN  VAL A 673      44.930  53.270  54.530  1.00  0.00           H
ATOM   1332  CA  VAL A 673      44.930  54.930  55.770  1.00  0.00           C
ATOM   1333  HA  VAL A 673      45.860  55.130  56.270  1.00  0.00           H
ATOM   1334  CB  VAL A 673      45.060  55.850  54.470  1.00  0.00           C
ATOM   1335  HB  VAL A 673      44.270  55.610  53.730  1.00  0.00           H
ATOM   1336  CG1 VAL A 673      44.790  57.360  54.860  1.00  0.00           C
ATOM   1337 HG11 VAL A 673      44.520  57.810  53.880  1.00  0.00           H
ATOM   1338 HG12 VAL A 673      45.710  57.910  55.160  1.00  0.00           H
ATOM   1339 HG13 VAL A 673      43.910  57.610  55.490  1.00  0.00           H
ATOM   1340  CG2 VAL A 673      46.460  55.810  53.700  1.00  0.00           C
ATOM   1341 HG21 VAL A 673      46.780  54.750  53.580  1.00  0.00           H
ATOM   1342 HG22 VAL A 673      47.220  56.390  54.260  1.00  0.00           H
ATOM   1343 HG23 VAL A 673      46.310  56.190  52.660  1.00  0.00           H
ATOM   1344  C   VAL A 673      43.710  55.380  56.580  1.00  0.00           C
ATOM   1345  O   VAL A 673      43.780  56.270  57.420  1.00  0.00           O
ATOM   1346  N   PHE A 674      42.550  54.810  56.250  1.00  0.00           N
ATOM   1347  HN  PHE A 674      42.560  54.150  55.500  1.00  0.00           H
ATOM   1348  CA  PHE A 674      41.190  54.940  56.930  1.00  0.00           C
ATOM   1349  HA  PHE A 674      41.040  55.990  57.060  1.00  0.00           H
ATOM   1350  CB  PHE A 674      40.120  54.270  56.020  1.00  0.00           C
ATOM   1351  HB1 PHE A 674      40.430  53.230  55.810  1.00  0.00           H
ATOM   1352  HB2 PHE A 674      39.980  54.760  55.030  1.00  0.00           H
ATOM   1353  CG  PHE A 674      38.790  54.120  56.610  1.00  0.00           C
ATOM   1354  CD1 PHE A 674      38.120  55.240  56.890  1.00  0.00           C
ATOM   1355  HD1 PHE A 674      38.590  56.210  56.810  1.00  0.00           H
ATOM   1356  CE1 PHE A 674      36.730  55.200  57.160  1.00  0.00           C
ATOM   1357  HE1 PHE A 674      36.240  56.130  57.350  1.00  0.00           H
ATOM   1358  CZ  PHE A 674      36.070  53.950  57.330  1.00  0.00           C
ATOM   1359  HZ  PHE A 674      35.060  53.940  57.710  1.00  0.00           H
ATOM   1360  CD2 PHE A 674      38.130  52.840  56.680  1.00  0.00           C
ATOM   1361  HD2 PHE A 674      38.650  51.930  56.450  1.00  0.00           H
ATOM   1362  CE2 PHE A 674      36.810  52.780  57.110  1.00  0.00           C
ATOM   1363  HE2 PHE A 674      36.320  51.820  57.120  1.00  0.00           H
ATOM   1364  C   PHE A 674      41.080  54.480  58.340  1.00  0.00           C
ATOM   1365  O   PHE A 674      40.610  55.230  59.160  1.00  0.00           O
ATOM   1366  N   GLU A 675      41.590  53.270  58.590  1.00  0.00           N
ATOM   1367  HN  GLU A 675      41.890  52.640  57.870  1.00  0.00           H
ATOM   1368  CA  GLU A 675      41.390  52.640  59.920  1.00  0.00           C
ATOM   1369  HA  GLU A 675      40.340  52.740  60.140  1.00  0.00           H
ATOM   1370  CB  GLU A 675      41.910  51.190  59.900  1.00  0.00           C
ATOM   1371  HB1 GLU A 675      42.110  50.910  60.950  1.00  0.00           H
ATOM   1372  HB2 GLU A 675      42.870  51.290  59.350  1.00  0.00           H
ATOM   1373  CG  GLU A 675      41.070  50.110  59.180  1.00  0.00           C
ATOM   1374  HG1 GLU A 675      41.640  49.180  58.920  1.00  0.00           H
ATOM   1375  HG2 GLU A 675      40.680  50.590  58.270  1.00  0.00           H
ATOM   1376  CD  GLU A 675      39.760  49.580  59.820  1.00  0.00           C
ATOM   1377  OE1 GLU A 675      39.090  48.890  59.020  1.00  0.00           O
ATOM   1378  OE2 GLU A 675      39.470  49.890  61.030  1.00  0.00           O
ATOM   1379  C   GLU A 675      42.110  53.400  60.990  1.00  0.00           C
ATOM   1380  O   GLU A 675      41.630  53.470  62.120  1.00  0.00           O
ATOM   1381  N   LYS A 676      43.200  54.080  60.610  1.00  0.00           N
ATOM   1382  HN  LYS A 676      43.480  53.960  59.670  1.00  0.00           H
ATOM   1383  CA  LYS A 676      43.920  55.000  61.440  1.00  0.00           C
ATOM   1384  HA  LYS A 676      44.210  54.470  62.330  1.00  0.00           H
ATOM   1385  CB  LYS A 676      45.360  55.310  60.910  1.00  0.00           C
ATOM   1386  HB1 LYS A 676      45.340  55.750  59.890  1.00  0.00           H
ATOM   1387  HB2 LYS A 676      45.900  54.370  60.740  1.00  0.00           H
ATOM   1388  CG  LYS A 676      46.210  56.290  61.750  1.00  0.00           C
ATOM   1389  HG1 LYS A 676      46.210  56.030  62.830  1.00  0.00           H
ATOM   1390  HG2 LYS A 676      45.710  57.280  61.670  1.00  0.00           H
ATOM   1391  CD  LYS A 676      47.700  56.320  61.360  1.00  0.00           C
ATOM   1392  HD1 LYS A 676      47.850  56.480  60.270  1.00  0.00           H
ATOM   1393  HD2 LYS A 676      48.180  55.330  61.570  1.00  0.00           H
ATOM   1394  CE  LYS A 676      48.440  57.480  62.130  1.00  0.00           C
ATOM   1395  HE1 LYS A 676      48.250  57.420  63.220  1.00  0.00           H
ATOM   1396  HE2 LYS A 676      48.220  58.450  61.640  1.00  0.00           H
ATOM   1397  NZ  LYS A 676      49.930  57.290  61.990  1.00  0.00           N
ATOM   1398  HZ1 LYS A 676      50.230  56.630  62.730  1.00  0.00           H
ATOM   1399  HZ2 LYS A 676      50.420  58.180  62.190  1.00  0.00           H
ATOM   1400  HZ3 LYS A 676      50.120  56.860  61.060  1.00  0.00           H
ATOM   1401  C   LYS A 676      43.130  56.140  61.900  1.00  0.00           C
ATOM   1402  O   LYS A 676      43.000  56.550  63.050  1.00  0.00           O
ATOM   1403  N   ILE A 677      42.460  56.790  60.930  1.00  0.00           N
ATOM   1404  HN  ILE A 677      42.550  56.510  59.980  1.00  0.00           H
ATOM   1405  CA  ILE A 677      41.560  57.960  61.170  1.00  0.00           C
ATOM   1406  HA  ILE A 677      42.150  58.670  61.730  1.00  0.00           H
ATOM   1407  CB  ILE A 677      41.060  58.450  59.820  1.00  0.00           C
ATOM   1408  HB  ILE A 677      40.420  57.700  59.310  1.00  0.00           H
ATOM   1409  CG2 ILE A 677      40.160  59.700  60.100  1.00  0.00           C
ATOM   1410 HG21 ILE A 677      39.160  59.530  60.570  1.00  0.00           H
ATOM   1411 HG22 ILE A 677      39.970  60.090  59.070  1.00  0.00           H
ATOM   1412 HG23 ILE A 677      40.580  60.490  60.770  1.00  0.00           H
ATOM   1413  CG1 ILE A 677      42.180  58.820  58.860  1.00  0.00           C
ATOM   1414 HG11 ILE A 677      43.010  58.090  58.860  1.00  0.00           H
ATOM   1415 HG12 ILE A 677      42.610  59.800  59.180  1.00  0.00           H
ATOM   1416  CD  ILE A 677      41.840  59.010  57.340  1.00  0.00           C
ATOM   1417  HD1 ILE A 677      41.430  58.100  56.840  1.00  0.00           H
ATOM   1418  HD2 ILE A 677      42.680  59.510  56.820  1.00  0.00           H
ATOM   1419  HD3 ILE A 677      41.060  59.800  57.270  1.00  0.00           H
ATOM   1420  C   ILE A 677      40.430  57.640  62.030  1.00  0.00           C
ATOM   1421  O   ILE A 677      40.010  58.380  62.910  1.00  0.00           O
ATOM   1422  N   LEU A 678      39.870  56.460  61.750  1.00  0.00           N
ATOM   1423  HN  LEU A 678      40.140  55.850  61.010  1.00  0.00           H
ATOM   1424  CA  LEU A 678      38.780  55.860  62.490  1.00  0.00           C
ATOM   1425  HA  LEU A 678      38.060  56.650  62.570  1.00  0.00           H
ATOM   1426  CB  LEU A 678      38.130  54.730  61.600  1.00  0.00           C
ATOM   1427  HB1 LEU A 678      38.990  54.050  61.400  1.00  0.00           H
ATOM   1428  HB2 LEU A 678      37.560  55.140  60.740  1.00  0.00           H
ATOM   1429  CG  LEU A 678      37.090  53.950  62.420  1.00  0.00           C
ATOM   1430  HG  LEU A 678      37.500  53.430  63.310  1.00  0.00           H
ATOM   1431  CD1 LEU A 678      35.790  54.750  62.700  1.00  0.00           C
ATOM   1432 HD11 LEU A 678      36.040  55.410  63.560  1.00  0.00           H
ATOM   1433 HD12 LEU A 678      34.930  54.140  63.070  1.00  0.00           H
ATOM   1434 HD13 LEU A 678      35.490  55.390  61.850  1.00  0.00           H
ATOM   1435  CD2 LEU A 678      36.700  52.670  61.480  1.00  0.00           C
ATOM   1436 HD21 LEU A 678      35.840  52.290  62.070  1.00  0.00           H
ATOM   1437 HD22 LEU A 678      37.510  51.910  61.410  1.00  0.00           H
ATOM   1438 HD23 LEU A 678      36.420  53.160  60.520  1.00  0.00           H
ATOM   1439  C   LEU A 678      39.150  55.490  63.900  1.00  0.00           C
ATOM   1440  O   LEU A 678      38.360  55.690  64.770  1.00  0.00           O
ATOM   1441  N   TYR A 679      40.390  54.910  64.140  1.00  0.00           N
ATOM   1442  HN  TYR A 679      40.960  54.640  63.360  1.00  0.00           H
ATOM   1443  CA  TYR A 679      40.920  54.580  65.450  1.00  0.00           C
ATOM   1444  HA  TYR A 679      40.270  53.900  65.990  1.00  0.00           H
ATOM   1445  CB  TYR A 679      42.210  53.730  65.280  1.00  0.00           C
ATOM   1446  HB1 TYR A 679      42.930  54.200  64.580  1.00  0.00           H
ATOM   1447  HB2 TYR A 679      41.990  52.730  64.850  1.00  0.00           H
ATOM   1448  CG  TYR A 679      42.870  53.460  66.600  1.00  0.00           C
ATOM   1449  CD1 TYR A 679      42.260  52.700  67.580  1.00  0.00           C
ATOM   1450  HD1 TYR A 679      41.380  52.130  67.300  1.00  0.00           H
ATOM   1451  CE1 TYR A 679      42.830  52.530  68.860  1.00  0.00           C
ATOM   1452  HE1 TYR A 679      42.250  51.900  69.520  1.00  0.00           H
ATOM   1453  CZ  TYR A 679      44.030  53.170  69.250  1.00  0.00           C
ATOM   1454  OH  TYR A 679      44.640  52.850  70.500  1.00  0.00           O
ATOM   1455  HH  TYR A 679      45.530  53.210  70.500  1.00  0.00           H
ATOM   1456  CD2 TYR A 679      44.160  54.040  66.900  1.00  0.00           C
ATOM   1457  HD2 TYR A 679      44.620  54.490  66.040  1.00  0.00           H
ATOM   1458  CE2 TYR A 679      44.650  53.960  68.230  1.00  0.00           C
ATOM   1459  HE2 TYR A 679      45.650  54.360  68.370  1.00  0.00           H
ATOM   1460  C   TYR A 679      41.140  55.810  66.340  1.00  0.00           C
ATOM   1461  O   TYR A 679      40.760  55.880  67.520  1.00  0.00           O
ATOM   1462  N   LYS A 680      41.780  56.800  65.730  1.00  0.00           N
ATOM   1463  HN  LYS A 680      42.240  56.620  64.850  1.00  0.00           H
ATOM   1464  CA  LYS A 680      41.900  58.100  66.330  1.00  0.00           C
ATOM   1465  HA  LYS A 680      42.330  57.940  67.310  1.00  0.00           H
ATOM   1466  CB  LYS A 680      42.780  58.960  65.410  1.00  0.00           C
ATOM   1467  HB1 LYS A 680      42.830  60.050  65.640  1.00  0.00           H
ATOM   1468  HB2 LYS A 680      42.410  58.860  64.370  1.00  0.00           H
ATOM   1469  CG  LYS A 680      44.240  58.510  65.440  1.00  0.00           C
ATOM   1470  HG1 LYS A 680      44.780  59.170  64.730  1.00  0.00           H
ATOM   1471  HG2 LYS A 680      44.410  57.450  65.160  1.00  0.00           H
ATOM   1472  CD  LYS A 680      44.890  58.610  66.810  1.00  0.00           C
ATOM   1473  HD1 LYS A 680      44.200  58.440  67.670  1.00  0.00           H
ATOM   1474  HD2 LYS A 680      45.310  59.630  66.780  1.00  0.00           H
ATOM   1475  CE  LYS A 680      46.020  57.560  66.910  1.00  0.00           C
ATOM   1476  HE1 LYS A 680      46.730  57.600  66.070  1.00  0.00           H
ATOM   1477  HE2 LYS A 680      45.550  56.560  66.830  1.00  0.00           H
ATOM   1478  NZ  LYS A 680      46.720  57.680  68.220  1.00  0.00           N
ATOM   1479  HZ1 LYS A 680      46.140  57.730  69.080  1.00  0.00           H
ATOM   1480  HZ2 LYS A 680      47.180  58.620  68.180  1.00  0.00           H
ATOM   1481  HZ3 LYS A 680      47.460  56.990  68.440  1.00  0.00           H
ATOM   1482  C   LYS A 680      40.640  58.820  66.600  1.00  0.00           C
ATOM   1483  O   LYS A 680      40.380  59.210  67.720  1.00  0.00           O
ATOM   1484  N   PHE A 681      39.720  58.850  65.610  1.00  0.00           N
ATOM   1485  HN  PHE A 681      39.900  58.340  64.770  1.00  0.00           H
ATOM   1486  CA  PHE A 681      38.360  59.350  65.810  1.00  0.00           C
ATOM   1487  HA  PHE A 681      38.460  60.410  65.960  1.00  0.00           H
ATOM   1488  CB  PHE A 681      37.570  59.190  64.450  1.00  0.00           C
ATOM   1489  HB1 PHE A 681      37.510  58.180  63.970  1.00  0.00           H
ATOM   1490  HB2 PHE A 681      38.150  59.770  63.700  1.00  0.00           H
ATOM   1491  CG  PHE A 681      36.070  59.530  64.440  1.00  0.00           C
ATOM   1492  CD1 PHE A 681      35.710  60.760  64.900  1.00  0.00           C
ATOM   1493  HD1 PHE A 681      36.300  61.560  65.310  1.00  0.00           H
ATOM   1494  CE1 PHE A 681      34.370  61.220  64.870  1.00  0.00           C
ATOM   1495  HE1 PHE A 681      34.160  62.190  65.290  1.00  0.00           H
ATOM   1496  CZ  PHE A 681      33.410  60.330  64.450  1.00  0.00           C
ATOM   1497  HZ  PHE A 681      32.360  60.580  64.460  1.00  0.00           H
ATOM   1498  CD2 PHE A 681      35.060  58.610  64.020  1.00  0.00           C
ATOM   1499  HD2 PHE A 681      35.240  57.610  63.650  1.00  0.00           H
ATOM   1500  CE2 PHE A 681      33.760  59.030  63.980  1.00  0.00           C
ATOM   1501  HE2 PHE A 681      32.940  58.420  63.630  1.00  0.00           H
ATOM   1502  C   PHE A 681      37.630  58.710  67.030  1.00  0.00           C
ATOM   1503  O   PHE A 681      37.060  59.380  67.930  1.00  0.00           O
ATOM   1504  N   CYS A 682      37.750  57.390  67.120  1.00  0.00           N
ATOM   1505  HN  CYS A 682      38.140  56.940  66.320  1.00  0.00           H
ATOM   1506  CA  CYS A 682      37.200  56.690  68.280  1.00  0.00           C
ATOM   1507  HA  CYS A 682      36.150  56.950  68.340  1.00  0.00           H
ATOM   1508  CB  CYS A 682      37.350  55.130  68.210  1.00  0.00           C
ATOM   1509  HB1 CYS A 682      36.910  54.790  69.160  1.00  0.00           H
ATOM   1510  HB2 CYS A 682      38.420  54.870  68.090  1.00  0.00           H
ATOM   1511  SG  CYS A 682      36.390  54.370  66.910  1.00  0.00           S
ATOM   1512  HG1 CYS A 682      37.080  54.840  65.870  1.00  0.00           H
ATOM   1513  C   CYS A 682      37.790  57.120  69.620  1.00  0.00           C
ATOM   1514  O   CYS A 682      37.130  57.380  70.610  1.00  0.00           O
ATOM   1515  N   ARG A 683      39.160  57.250  69.650  1.00  0.00           N
ATOM   1516  HN  ARG A 683      39.710  57.040  68.850  1.00  0.00           H
ATOM   1517  CA  ARG A 683      39.920  57.720  70.830  1.00  0.00           C
ATOM   1518  HA  ARG A 683      39.610  57.080  71.650  1.00  0.00           H
ATOM   1519  CB  ARG A 683      41.450  57.500  70.600  1.00  0.00           C
ATOM   1520  HB1 ARG A 683      41.700  58.040  69.660  1.00  0.00           H
ATOM   1521  HB2 ARG A 683      41.580  56.390  70.520  1.00  0.00           H
ATOM   1522  CG  ARG A 683      42.480  58.030  71.710  1.00  0.00           C
ATOM   1523  HG1 ARG A 683      43.280  57.290  71.930  1.00  0.00           H
ATOM   1524  HG2 ARG A 683      41.930  57.910  72.670  1.00  0.00           H
ATOM   1525  CD  ARG A 683      43.150  59.370  71.410  1.00  0.00           C
ATOM   1526  HD1 ARG A 683      42.430  60.210  71.420  1.00  0.00           H
ATOM   1527  HD2 ARG A 683      43.560  59.330  70.380  1.00  0.00           H
ATOM   1528  NE  ARG A 683      44.200  59.700  72.390  1.00  0.00           N
ATOM   1529  HE  ARG A 683      44.510  59.100  73.130  1.00  0.00           H
ATOM   1530  CZ  ARG A 683      44.850  60.870  72.360  1.00  0.00           C
ATOM   1531  NH1 ARG A 683      45.720  61.140  73.320  1.00  0.00           N
ATOM   1532 HH11 ARG A 683      46.150  62.040  73.450  1.00  0.00           H
ATOM   1533 HH12 ARG A 683      45.870  60.480  74.040  1.00  0.00           H
ATOM   1534  NH2 ARG A 683      44.690  61.800  71.430  1.00  0.00           N
ATOM   1535 HH21 ARG A 683      44.260  61.770  70.530  1.00  0.00           H
ATOM   1536 HH22 ARG A 683      45.320  62.580  71.540  1.00  0.00           H
ATOM   1537  C   ARG A 683      39.480  59.120  71.290  1.00  0.00           C
ATOM   1538  O   ARG A 683      39.460  59.380  72.500  1.00  0.00           O
ATOM   1539  N   ASP A 684      39.230  60.020  70.370  1.00  0.00           N
ATOM   1540  HN  ASP A 684      39.340  59.750  69.420  1.00  0.00           H
ATOM   1541  CA  ASP A 684      38.740  61.340  70.540  1.00  0.00           C
ATOM   1542  HA  ASP A 684      39.320  61.890  71.250  1.00  0.00           H
ATOM   1543  CB  ASP A 684      38.940  62.180  69.180  1.00  0.00           C
ATOM   1544  HB1 ASP A 684      38.220  63.020  69.120  1.00  0.00           H
ATOM   1545  HB2 ASP A 684      38.690  61.500  68.340  1.00  0.00           H
ATOM   1546  CG  ASP A 684      40.350  62.560  68.860  1.00  0.00           C
ATOM   1547  OD1 ASP A 684      40.580  62.950  67.710  1.00  0.00           O
ATOM   1548  OD2 ASP A 684      41.180  62.570  69.790  1.00  0.00           O
ATOM   1549  C   ASP A 684      37.250  61.390  71.030  1.00  0.00           C
ATOM   1550  O   ASP A 684      36.970  62.060  71.990  1.00  0.00           O
ATOM   1551  N   TYR A 685      36.320  60.650  70.400  1.00  0.00           N
ATOM   1552  HN  TYR A 685      36.560  60.140  69.590  1.00  0.00           H
ATOM   1553  CA  TYR A 685      34.880  60.850  70.780  1.00  0.00           C
ATOM   1554  HA  TYR A 685      34.720  61.790  71.280  1.00  0.00           H
ATOM   1555  CB  TYR A 685      33.970  61.060  69.520  1.00  0.00           C
ATOM   1556  HB1 TYR A 685      32.880  60.930  69.630  1.00  0.00           H
ATOM   1557  HB2 TYR A 685      34.270  60.280  68.780  1.00  0.00           H
ATOM   1558  CG  TYR A 685      34.200  62.510  68.970  1.00  0.00           C
ATOM   1559  CD1 TYR A 685      35.130  62.970  68.080  1.00  0.00           C
ATOM   1560  HD1 TYR A 685      35.850  62.290  67.660  1.00  0.00           H
ATOM   1561  CE1 TYR A 685      35.180  64.250  67.550  1.00  0.00           C
ATOM   1562  HE1 TYR A 685      35.900  64.410  66.760  1.00  0.00           H
ATOM   1563  CZ  TYR A 685      34.240  65.190  67.970  1.00  0.00           C
ATOM   1564  OH  TYR A 685      34.180  66.560  67.450  1.00  0.00           O
ATOM   1565  HH  TYR A 685      33.560  67.060  67.980  1.00  0.00           H
ATOM   1566  CD2 TYR A 685      33.390  63.500  69.470  1.00  0.00           C
ATOM   1567  HD2 TYR A 685      32.600  63.260  70.160  1.00  0.00           H
ATOM   1568  CE2 TYR A 685      33.380  64.840  69.000  1.00  0.00           C
ATOM   1569  HE2 TYR A 685      32.770  65.570  69.500  1.00  0.00           H
ATOM   1570  C   TYR A 685      34.180  59.690  71.580  1.00  0.00           C
ATOM   1571  O   TYR A 685      32.950  59.650  71.710  1.00  0.00           O
ATOM   1572  N   GLN A 686      34.940  58.690  72.020  1.00  0.00           N
ATOM   1573  HN  GLN A 686      35.880  58.580  71.740  1.00  0.00           H
ATOM   1574  CA  GLN A 686      34.630  57.820  73.210  1.00  0.00           C
ATOM   1575  HA  GLN A 686      35.650  57.530  73.440  1.00  0.00           H
ATOM   1576  CB  GLN A 686      34.050  58.580  74.480  1.00  0.00           C
ATOM   1577  HB1 GLN A 686      34.140  57.800  75.260  1.00  0.00           H
ATOM   1578  HB2 GLN A 686      32.960  58.820  74.510  1.00  0.00           H
ATOM   1579  CG  GLN A 686      34.920  59.700  75.040  1.00  0.00           C
ATOM   1580  HG1 GLN A 686      34.600  59.960  76.070  1.00  0.00           H
ATOM   1581  HG2 GLN A 686      34.750  60.640  74.470  1.00  0.00           H
ATOM   1582  CD  GLN A 686      36.440  59.420  75.010  1.00  0.00           C
ATOM   1583  OE1 GLN A 686      36.880  58.340  75.390  1.00  0.00           O
ATOM   1584  NE2 GLN A 686      37.240  60.340  74.490  1.00  0.00           N
ATOM   1585 HE21 GLN A 686      38.230  60.160  74.450  1.00  0.00           H
ATOM   1586 HE22 GLN A 686      36.850  61.080  73.940  1.00  0.00           H
ATOM   1587  C   GLN A 686      33.890  56.570  72.720  1.00  0.00           C
ATOM   1588  O   GLN A 686      33.010  55.990  73.410  1.00  0.00           O
ATOM   1589  N   LEU A 687      34.080  56.170  71.420  1.00  0.00           N
ATOM   1590  HN  LEU A 687      34.810  56.660  70.950  1.00  0.00           H
ATOM   1591  CA  LEU A 687      33.390  55.070  70.880  1.00  0.00           C
ATOM   1592  HA  LEU A 687      32.540  54.840  71.490  1.00  0.00           H
ATOM   1593  CB  LEU A 687      32.860  55.420  69.450  1.00  0.00           C
ATOM   1594  HB1 LEU A 687      32.140  54.600  69.210  1.00  0.00           H
ATOM   1595  HB2 LEU A 687      33.650  55.390  68.660  1.00  0.00           H
ATOM   1596  CG  LEU A 687      32.140  56.760  69.260  1.00  0.00           C
ATOM   1597  HG  LEU A 687      32.760  57.570  69.690  1.00  0.00           H
ATOM   1598  CD1 LEU A 687      31.960  56.950  67.790  1.00  0.00           C
ATOM   1599 HD11 LEU A 687      32.930  57.110  67.260  1.00  0.00           H
ATOM   1600 HD12 LEU A 687      31.410  57.900  67.620  1.00  0.00           H
ATOM   1601 HD13 LEU A 687      31.390  56.060  67.440  1.00  0.00           H
ATOM   1602  CD2 LEU A 687      30.770  56.860  69.900  1.00  0.00           C
ATOM   1603 HD21 LEU A 687      30.970  56.690  70.980  1.00  0.00           H
ATOM   1604 HD22 LEU A 687      30.140  55.980  69.690  1.00  0.00           H
ATOM   1605 HD23 LEU A 687      30.240  57.840  69.840  1.00  0.00           H
ATOM   1606  C   LEU A 687      34.280  53.830  70.890  1.00  0.00           C
ATOM   1607  O   LEU A 687      35.490  53.910  71.050  1.00  0.00           O
ATOM   1608  N   SER A 688      33.710  52.650  70.790  1.00  0.00           N
ATOM   1609  HN  SER A 688      32.730  52.750  70.610  1.00  0.00           H
ATOM   1610  CA  SER A 688      34.450  51.410  70.780  1.00  0.00           C
ATOM   1611  HA  SER A 688      35.370  51.460  71.340  1.00  0.00           H
ATOM   1612  CB  SER A 688      33.730  50.270  71.470  1.00  0.00           C
ATOM   1613  HB1 SER A 688      32.830  50.070  70.860  1.00  0.00           H
ATOM   1614  HB2 SER A 688      33.390  50.580  72.480  1.00  0.00           H
ATOM   1615  OG  SER A 688      34.620  49.120  71.650  1.00  0.00           O
ATOM   1616  HG1 SER A 688      34.680  49.070  72.600  1.00  0.00           H
ATOM   1617  C   SER A 688      34.830  50.990  69.360  1.00  0.00           C
ATOM   1618  O   SER A 688      33.910  50.610  68.690  1.00  0.00           O
ATOM   1619  N   TYR A 689      36.110  51.160  68.890  1.00  0.00           N
ATOM   1620  HN  TYR A 689      36.770  51.620  69.500  1.00  0.00           H
ATOM   1621  CA  TYR A 689      36.660  50.920  67.600  1.00  0.00           C
ATOM   1622  HA  TYR A 689      36.140  51.620  66.970  1.00  0.00           H
ATOM   1623  CB  TYR A 689      38.180  51.110  67.650  1.00  0.00           C
ATOM   1624  HB1 TYR A 689      38.610  50.510  68.480  1.00  0.00           H
ATOM   1625  HB2 TYR A 689      38.300  52.200  67.800  1.00  0.00           H
ATOM   1626  CG  TYR A 689      38.840  50.700  66.380  1.00  0.00           C
ATOM   1627  CD1 TYR A 689      39.700  49.610  66.470  1.00  0.00           C
ATOM   1628  HD1 TYR A 689      40.000  49.230  67.430  1.00  0.00           H
ATOM   1629  CE1 TYR A 689      40.490  49.290  65.360  1.00  0.00           C
ATOM   1630  HE1 TYR A 689      41.220  48.510  65.470  1.00  0.00           H
ATOM   1631  CZ  TYR A 689      40.280  49.890  64.150  1.00  0.00           C
ATOM   1632  OH  TYR A 689      40.960  49.300  63.020  1.00  0.00           O
ATOM   1633  HH  TYR A 689      40.460  49.570  62.240  1.00  0.00           H
ATOM   1634  CD2 TYR A 689      38.710  51.420  65.150  1.00  0.00           C
ATOM   1635  HD2 TYR A 689      38.060  52.270  65.100  1.00  0.00           H
ATOM   1636  CE2 TYR A 689      39.340  50.920  64.000  1.00  0.00           C
ATOM   1637  HE2 TYR A 689      39.290  51.440  63.060  1.00  0.00           H
ATOM   1638  C   TYR A 689      36.130  49.630  66.870  1.00  0.00           C
ATOM   1639  O   TYR A 689      35.400  49.810  65.880  1.00  0.00           O
ATOM   1640  N   LEU A 690      36.390  48.410  67.430  1.00  0.00           N
ATOM   1641  HN  LEU A 690      36.960  48.330  68.240  1.00  0.00           H
ATOM   1642  CA  LEU A 690      35.950  47.160  66.830  1.00  0.00           C
ATOM   1643  HA  LEU A 690      36.450  47.160  65.870  1.00  0.00           H
ATOM   1644  CB  LEU A 690      36.470  45.990  67.620  1.00  0.00           C
ATOM   1645  HB1 LEU A 690      36.160  45.020  67.160  1.00  0.00           H
ATOM   1646  HB2 LEU A 690      36.110  46.020  68.660  1.00  0.00           H
ATOM   1647  CG  LEU A 690      38.050  45.960  67.690  1.00  0.00           C
ATOM   1648  HG  LEU A 690      38.310  46.920  68.190  1.00  0.00           H
ATOM   1649  CD1 LEU A 690      38.520  44.740  68.570  1.00  0.00           C
ATOM   1650 HD11 LEU A 690      38.000  43.850  68.150  1.00  0.00           H
ATOM   1651 HD12 LEU A 690      38.260  44.860  69.650  1.00  0.00           H
ATOM   1652 HD13 LEU A 690      39.620  44.680  68.470  1.00  0.00           H
ATOM   1653  CD2 LEU A 690      38.770  45.990  66.310  1.00  0.00           C
ATOM   1654 HD21 LEU A 690      38.570  46.910  65.720  1.00  0.00           H
ATOM   1655 HD22 LEU A 690      38.370  45.130  65.730  1.00  0.00           H
ATOM   1656 HD23 LEU A 690      39.870  45.820  66.440  1.00  0.00           H
ATOM   1657  C   LEU A 690      34.420  47.060  66.590  1.00  0.00           C
ATOM   1658  O   LEU A 690      34.060  46.680  65.510  1.00  0.00           O
ATOM   1659  N   SER A 691      33.620  47.460  67.580  1.00  0.00           N
ATOM   1660  HN  SER A 691      33.990  47.540  68.510  1.00  0.00           H
ATOM   1661  CA  SER A 691      32.190  47.620  67.400  1.00  0.00           C
ATOM   1662  HA  SER A 691      31.880  46.680  66.950  1.00  0.00           H
ATOM   1663  CB  SER A 691      31.380  47.750  68.750  1.00  0.00           C
ATOM   1664  HB1 SER A 691      31.980  48.120  69.620  1.00  0.00           H
ATOM   1665  HB2 SER A 691      30.960  46.740  68.930  1.00  0.00           H
ATOM   1666  OG  SER A 691      30.250  48.620  68.710  1.00  0.00           O
ATOM   1667  HG1 SER A 691      29.480  48.110  68.450  1.00  0.00           H
ATOM   1668  C   SER A 691      31.760  48.650  66.370  1.00  0.00           C
ATOM   1669  O   SER A 691      30.860  48.390  65.560  1.00  0.00           O
ATOM   1670  N   LEU A 692      32.410  49.840  66.310  1.00  0.00           N
ATOM   1671  HN  LEU A 692      33.010  50.130  67.050  1.00  0.00           H
ATOM   1672  CA  LEU A 692      32.170  50.840  65.280  1.00  0.00           C
ATOM   1673  HA  LEU A 692      31.100  51.020  65.270  1.00  0.00           H
ATOM   1674  CB  LEU A 692      32.760  52.210  65.540  1.00  0.00           C
ATOM   1675  HB1 LEU A 692      33.870  52.170  65.400  1.00  0.00           H
ATOM   1676  HB2 LEU A 692      32.440  52.330  66.590  1.00  0.00           H
ATOM   1677  CG  LEU A 692      32.210  53.410  64.710  1.00  0.00           C
ATOM   1678  HG  LEU A 692      32.240  53.190  63.610  1.00  0.00           H
ATOM   1679  CD1 LEU A 692      30.710  53.700  65.140  1.00  0.00           C
ATOM   1680 HD11 LEU A 692      30.060  52.870  64.800  1.00  0.00           H
ATOM   1681 HD12 LEU A 692      30.320  54.590  64.610  1.00  0.00           H
ATOM   1682 HD13 LEU A 692      30.500  53.740  66.230  1.00  0.00           H
ATOM   1683  CD2 LEU A 692      33.220  54.510  64.920  1.00  0.00           C
ATOM   1684 HD21 LEU A 692      33.020  54.930  65.940  1.00  0.00           H
ATOM   1685 HD22 LEU A 692      32.960  55.310  64.190  1.00  0.00           H
ATOM   1686 HD23 LEU A 692      34.290  54.270  64.710  1.00  0.00           H
ATOM   1687  C   LEU A 692      32.610  50.350  63.950  1.00  0.00           C
ATOM   1688  O   LEU A 692      31.840  50.590  63.060  1.00  0.00           O
ATOM   1689  N   ARG A 693      33.750  49.740  63.840  1.00  0.00           N
ATOM   1690  HN  ARG A 693      34.320  49.430  64.600  1.00  0.00           H
ATOM   1691  CA  ARG A 693      34.150  49.350  62.420  1.00  0.00           C
ATOM   1692  HA  ARG A 693      34.050  50.210  61.760  1.00  0.00           H
ATOM   1693  CB  ARG A 693      35.690  49.040  62.310  1.00  0.00           C
ATOM   1694  HB1 ARG A 693      36.010  49.860  62.990  1.00  0.00           H
ATOM   1695  HB2 ARG A 693      36.150  49.250  61.310  1.00  0.00           H
ATOM   1696  CG  ARG A 693      36.100  47.670  62.840  1.00  0.00           C
ATOM   1697  HG1 ARG A 693      35.710  46.860  62.190  1.00  0.00           H
ATOM   1698  HG2 ARG A 693      35.640  47.580  63.850  1.00  0.00           H
ATOM   1699  CD  ARG A 693      37.620  47.630  63.040  1.00  0.00           C
ATOM   1700  HD1 ARG A 693      37.930  46.750  63.640  1.00  0.00           H
ATOM   1701  HD2 ARG A 693      37.970  48.570  63.500  1.00  0.00           H
ATOM   1702  NE  ARG A 693      38.160  47.470  61.680  1.00  0.00           N
ATOM   1703  HE  ARG A 693      38.670  48.210  61.260  1.00  0.00           H
ATOM   1704  CZ  ARG A 693      37.960  46.350  60.900  1.00  0.00           C
ATOM   1705  NH1 ARG A 693      37.410  45.280  61.340  1.00  0.00           N
ATOM   1706 HH11 ARG A 693      36.910  45.130  62.190  1.00  0.00           H
ATOM   1707 HH12 ARG A 693      37.600  44.440  60.830  1.00  0.00           H
ATOM   1708  NH2 ARG A 693      38.380  46.320  59.640  1.00  0.00           N
ATOM   1709 HH21 ARG A 693      37.850  45.710  59.060  1.00  0.00           H
ATOM   1710 HH22 ARG A 693      38.690  47.210  59.280  1.00  0.00           H
ATOM   1711  C   ARG A 693      33.350  48.150  61.960  1.00  0.00           C
ATOM   1712  O   ARG A 693      33.060  48.010  60.810  1.00  0.00           O
ATOM   1713  N   THR A 694      32.990  47.230  62.820  1.00  0.00           N
ATOM   1714  HN  THR A 694      33.230  47.260  63.780  1.00  0.00           H
ATOM   1715  CA  THR A 694      31.980  46.180  62.510  1.00  0.00           C
ATOM   1716  HA  THR A 694      32.390  45.580  61.710  1.00  0.00           H
ATOM   1717  CB  THR A 694      31.890  45.210  63.770  1.00  0.00           C
ATOM   1718  HB  THR A 694      31.990  45.790  64.710  1.00  0.00           H
ATOM   1719  OG1 THR A 694      32.990  44.260  63.730  1.00  0.00           O
ATOM   1720  HG1 THR A 694      32.620  43.380  63.650  1.00  0.00           H
ATOM   1721  CG2 THR A 694      30.590  44.330  63.770  1.00  0.00           C
ATOM   1722 HG21 THR A 694      30.670  43.490  64.490  1.00  0.00           H
ATOM   1723 HG22 THR A 694      30.610  43.940  62.730  1.00  0.00           H
ATOM   1724 HG23 THR A 694      29.780  45.040  64.020  1.00  0.00           H
ATOM   1725  C   THR A 694      30.670  46.800  62.120  1.00  0.00           C
ATOM   1726  O   THR A 694      30.230  46.460  61.030  1.00  0.00           O
ATOM   1727  N   SER A 695      30.040  47.800  62.760  1.00  0.00           N
ATOM   1728  HN  SER A 695      30.330  48.200  63.620  1.00  0.00           H
ATOM   1729  CA  SER A 695      28.810  48.510  62.290  1.00  0.00           C
ATOM   1730  HA  SER A 695      28.100  47.750  62.000  1.00  0.00           H
ATOM   1731  CB  SER A 695      28.400  49.580  63.400  1.00  0.00           C
ATOM   1732  HB1 SER A 695      27.490  50.000  62.920  1.00  0.00           H
ATOM   1733  HB2 SER A 695      29.150  50.390  63.530  1.00  0.00           H
ATOM   1734  OG  SER A 695      28.090  48.930  64.660  1.00  0.00           O
ATOM   1735  HG1 SER A 695      28.940  48.570  64.910  1.00  0.00           H
ATOM   1736  C   SER A 695      29.130  49.150  60.900  1.00  0.00           C
ATOM   1737  O   SER A 695      28.300  49.050  59.970  1.00  0.00           O
ATOM   1738  N   ILE A 696      30.340  49.750  60.750  1.00  0.00           N
ATOM   1739  HN  ILE A 696      31.030  49.520  61.430  1.00  0.00           H
ATOM   1740  CA  ILE A 696      30.690  50.400  59.420  1.00  0.00           C
ATOM   1741  HA  ILE A 696      29.950  51.120  59.120  1.00  0.00           H
ATOM   1742  CB  ILE A 696      31.970  51.220  59.420  1.00  0.00           C
ATOM   1743  HB  ILE A 696      32.790  50.590  59.830  1.00  0.00           H
ATOM   1744  CG2 ILE A 696      32.510  51.500  58.030  1.00  0.00           C
ATOM   1745 HG21 ILE A 696      32.880  50.590  57.500  1.00  0.00           H
ATOM   1746 HG22 ILE A 696      33.400  52.170  57.930  1.00  0.00           H
ATOM   1747 HG23 ILE A 696      31.670  51.800  57.370  1.00  0.00           H
ATOM   1748  CG1 ILE A 696      31.640  52.480  60.250  1.00  0.00           C
ATOM   1749 HG11 ILE A 696      31.160  52.170  61.210  1.00  0.00           H
ATOM   1750 HG12 ILE A 696      31.020  53.220  59.710  1.00  0.00           H
ATOM   1751  CD  ILE A 696      32.960  53.170  60.550  1.00  0.00           C
ATOM   1752  HD1 ILE A 696      33.690  52.570  61.140  1.00  0.00           H
ATOM   1753  HD2 ILE A 696      32.830  54.080  61.190  1.00  0.00           H
ATOM   1754  HD3 ILE A 696      33.480  53.480  59.620  1.00  0.00           H
ATOM   1755  C   ILE A 696      30.700  49.350  58.300  1.00  0.00           C
ATOM   1756  O   ILE A 696      30.240  49.620  57.190  1.00  0.00           O
ATOM   1757  N   GLY A 697      31.250  48.180  58.600  1.00  0.00           N
ATOM   1758  HN  GLY A 697      31.600  47.990  59.510  1.00  0.00           H
ATOM   1759  CA  GLY A 697      31.330  47.020  57.700  1.00  0.00           C
ATOM   1760  HA1 GLY A 697      32.050  46.350  58.130  1.00  0.00           H
ATOM   1761  HA2 GLY A 697      31.600  47.460  56.750  1.00  0.00           H
ATOM   1762  C   GLY A 697      30.020  46.350  57.430  1.00  0.00           C
ATOM   1763  O   GLY A 697      29.770  46.050  56.270  1.00  0.00           O
ATOM   1764  N   LEU A 698      29.100  46.230  58.410  1.00  0.00           N
ATOM   1765  HN  LEU A 698      29.360  46.550  59.320  1.00  0.00           H
ATOM   1766  CA  LEU A 698      27.740  45.760  58.130  1.00  0.00           C
ATOM   1767  HA  LEU A 698      27.660  44.820  57.620  1.00  0.00           H
ATOM   1768  CB  LEU A 698      26.990  45.610  59.440  1.00  0.00           C
ATOM   1769  HB1 LEU A 698      25.900  45.590  59.240  1.00  0.00           H
ATOM   1770  HB2 LEU A 698      27.340  46.510  59.990  1.00  0.00           H
ATOM   1771  CG  LEU A 698      27.340  44.330  60.240  1.00  0.00           C
ATOM   1772  HG  LEU A 698      28.440  44.340  60.410  1.00  0.00           H
ATOM   1773  CD1 LEU A 698      26.600  44.430  61.600  1.00  0.00           C
ATOM   1774 HD11 LEU A 698      26.950  45.330  62.160  1.00  0.00           H
ATOM   1775 HD12 LEU A 698      26.660  43.540  62.250  1.00  0.00           H
ATOM   1776 HD13 LEU A 698      25.500  44.600  61.500  1.00  0.00           H
ATOM   1777  CD2 LEU A 698      26.940  43.060  59.460  1.00  0.00           C
ATOM   1778 HD21 LEU A 698      26.990  42.180  60.140  1.00  0.00           H
ATOM   1779 HD22 LEU A 698      27.630  42.800  58.630  1.00  0.00           H
ATOM   1780 HD23 LEU A 698      25.940  43.180  58.980  1.00  0.00           H
ATOM   1781  C   LEU A 698      26.950  46.650  57.230  1.00  0.00           C
ATOM   1782  O   LEU A 698      26.330  46.240  56.260  1.00  0.00           O
ATOM   1783  N   TRP A 699      27.070  48.010  57.410  1.00  0.00           N
ATOM   1784  HN  TRP A 699      27.720  48.230  58.130  1.00  0.00           H
ATOM   1785  CA  TRP A 699      26.520  49.050  56.580  1.00  0.00           C
ATOM   1786  HA  TRP A 699      25.480  48.810  56.400  1.00  0.00           H
ATOM   1787  CB  TRP A 699      26.560  50.430  57.210  1.00  0.00           C
ATOM   1788  HB1 TRP A 699      26.380  51.140  56.380  1.00  0.00           H
ATOM   1789  HB2 TRP A 699      27.580  50.560  57.630  1.00  0.00           H
ATOM   1790  CG  TRP A 699      25.450  50.710  58.190  1.00  0.00           C
ATOM   1791  CD1 TRP A 699      25.760  51.190  59.430  1.00  0.00           C
ATOM   1792  HD1 TRP A 699      26.720  50.910  59.840  1.00  0.00           H
ATOM   1793  NE1 TRP A 699      24.700  51.810  60.020  1.00  0.00           N
ATOM   1794  HE1 TRP A 699      24.600  52.310  60.850  1.00  0.00           H
ATOM   1795  CE2 TRP A 699      23.660  51.730  59.080  1.00  0.00           C
ATOM   1796  CD2 TRP A 699      24.100  51.090  57.900  1.00  0.00           C
ATOM   1797  CE3 TRP A 699      23.290  51.040  56.800  1.00  0.00           C
ATOM   1798  HE3 TRP A 699      23.620  50.620  55.860  1.00  0.00           H
ATOM   1799  CZ3 TRP A 699      21.960  51.400  56.950  1.00  0.00           C
ATOM   1800  HZ3 TRP A 699      21.200  51.320  56.170  1.00  0.00           H
ATOM   1801  CZ2 TRP A 699      22.350  52.180  59.220  1.00  0.00           C
ATOM   1802  HZ2 TRP A 699      22.000  52.670  60.130  1.00  0.00           H
ATOM   1803  CH2 TRP A 699      21.510  52.010  58.130  1.00  0.00           C
ATOM   1804  HH2 TRP A 699      20.460  52.220  58.160  1.00  0.00           H
ATOM   1805  C   TRP A 699      27.180  49.050  55.140  1.00  0.00           C
ATOM   1806  O   TRP A 699      26.490  48.890  54.160  1.00  0.00           O
ATOM   1807  N   THR A 700      28.490  49.140  54.930  1.00  0.00           N
ATOM   1808  HN  THR A 700      29.030  49.470  55.690  1.00  0.00           H
ATOM   1809  CA  THR A 700      29.260  49.100  53.730  1.00  0.00           C
ATOM   1810  HA  THR A 700      28.950  50.020  53.240  1.00  0.00           H
ATOM   1811  CB  THR A 700      30.800  48.920  53.970  1.00  0.00           C
ATOM   1812  HB  THR A 700      31.030  47.940  54.420  1.00  0.00           H
ATOM   1813  OG1 THR A 700      31.460  49.920  54.740  1.00  0.00           O
ATOM   1814  HG1 THR A 700      30.990  49.880  55.580  1.00  0.00           H
ATOM   1815  CG2 THR A 700      31.630  49.060  52.690  1.00  0.00           C
ATOM   1816 HG21 THR A 700      31.480  48.130  52.120  1.00  0.00           H
ATOM   1817 HG22 THR A 700      32.730  49.120  52.910  1.00  0.00           H
ATOM   1818 HG23 THR A 700      31.410  49.880  51.980  1.00  0.00           H
ATOM   1819  C   THR A 700      28.990  47.890  52.860  1.00  0.00           C
ATOM   1820  O   THR A 700      28.840  48.020  51.640  1.00  0.00           O
ATOM   1821  N   SER A 701      28.840  46.760  53.490  1.00  0.00           N
ATOM   1822  HN  SER A 701      29.170  46.630  54.410  1.00  0.00           H
ATOM   1823  CA  SER A 701      28.480  45.530  52.870  1.00  0.00           C
ATOM   1824  HA  SER A 701      29.260  45.260  52.160  1.00  0.00           H
ATOM   1825  CB  SER A 701      28.430  44.330  53.880  1.00  0.00           C
ATOM   1826  HB1 SER A 701      27.580  44.520  54.570  1.00  0.00           H
ATOM   1827  HB2 SER A 701      29.420  44.300  54.370  1.00  0.00           H
ATOM   1828  OG  SER A 701      28.200  43.070  53.270  1.00  0.00           O
ATOM   1829  HG1 SER A 701      28.940  42.860  52.710  1.00  0.00           H
ATOM   1830  C   SER A 701      27.150  45.460  52.090  1.00  0.00           C
ATOM   1831  O   SER A 701      27.010  45.090  50.960  1.00  0.00           O
ATOM   1832  N   PHE A 702      26.100  45.920  52.720  1.00  0.00           N
ATOM   1833  HN  PHE A 702      26.260  46.420  53.560  1.00  0.00           H
ATOM   1834  CA  PHE A 702      24.770  46.080  52.150  1.00  0.00           C
ATOM   1835  HA  PHE A 702      24.410  45.110  51.870  1.00  0.00           H
ATOM   1836  CB  PHE A 702      23.820  46.530  53.250  1.00  0.00           C
ATOM   1837  HB1 PHE A 702      24.350  47.380  53.720  1.00  0.00           H
ATOM   1838  HB2 PHE A 702      23.620  45.760  54.030  1.00  0.00           H
ATOM   1839  CG  PHE A 702      22.460  46.960  52.840  1.00  0.00           C
ATOM   1840  CD1 PHE A 702      21.610  46.180  52.050  1.00  0.00           C
ATOM   1841  HD1 PHE A 702      21.980  45.260  51.590  1.00  0.00           H
ATOM   1842  CE1 PHE A 702      20.440  46.710  51.510  1.00  0.00           C
ATOM   1843  HE1 PHE A 702      19.700  46.120  50.990  1.00  0.00           H
ATOM   1844  CZ  PHE A 702      20.070  47.980  51.990  1.00  0.00           C
ATOM   1845  HZ  PHE A 702      19.070  48.310  51.770  1.00  0.00           H
ATOM   1846  CD2 PHE A 702      22.030  48.200  53.380  1.00  0.00           C
ATOM   1847  HD2 PHE A 702      22.680  48.690  54.090  1.00  0.00           H
ATOM   1848  CE2 PHE A 702      20.820  48.680  52.970  1.00  0.00           C
ATOM   1849  HE2 PHE A 702      20.510  49.650  53.340  1.00  0.00           H
ATOM   1850  C   PHE A 702      24.780  47.050  50.940  1.00  0.00           C
ATOM   1851  O   PHE A 702      24.350  46.770  49.840  1.00  0.00           O
ATOM   1852  N   LEU A 703      25.470  48.190  51.250  1.00  0.00           N
ATOM   1853  HN  LEU A 703      25.780  48.400  52.170  1.00  0.00           H
ATOM   1854  CA  LEU A 703      25.680  49.220  50.230  1.00  0.00           C
ATOM   1855  HA  LEU A 703      24.660  49.410  49.940  1.00  0.00           H
ATOM   1856  CB  LEU A 703      26.470  50.370  50.930  1.00  0.00           C
ATOM   1857  HB1 LEU A 703      26.720  51.130  50.160  1.00  0.00           H
ATOM   1858  HB2 LEU A 703      27.450  50.000  51.310  1.00  0.00           H
ATOM   1859  CG  LEU A 703      25.570  51.050  51.930  1.00  0.00           C
ATOM   1860  HG  LEU A 703      25.100  50.230  52.510  1.00  0.00           H
ATOM   1861  CD1 LEU A 703      26.400  51.980  52.910  1.00  0.00           C
ATOM   1862 HD11 LEU A 703      27.180  51.340  53.400  1.00  0.00           H
ATOM   1863 HD12 LEU A 703      25.700  52.350  53.700  1.00  0.00           H
ATOM   1864 HD13 LEU A 703      26.960  52.730  52.310  1.00  0.00           H
ATOM   1865  CD2 LEU A 703      24.390  51.770  51.280  1.00  0.00           C
ATOM   1866 HD21 LEU A 703      24.890  52.500  50.590  1.00  0.00           H
ATOM   1867 HD22 LEU A 703      23.700  52.330  51.950  1.00  0.00           H
ATOM   1868 HD23 LEU A 703      23.690  51.050  50.810  1.00  0.00           H
ATOM   1869  C   LEU A 703      26.410  48.660  48.960  1.00  0.00           C
ATOM   1870  O   LEU A 703      25.830  48.900  47.900  1.00  0.00           O
ATOM   1871  N   CYS A 704      27.440  47.860  49.030  1.00  0.00           N
ATOM   1872  HN  CYS A 704      27.740  47.720  49.980  1.00  0.00           H
ATOM   1873  CA  CYS A 704      28.100  47.160  47.880  1.00  0.00           C
ATOM   1874  HA  CYS A 704      28.410  47.830  47.100  1.00  0.00           H
ATOM   1875  CB  CYS A 704      29.310  46.450  48.480  1.00  0.00           C
ATOM   1876  HB1 CYS A 704      29.770  45.760  47.740  1.00  0.00           H
ATOM   1877  HB2 CYS A 704      29.010  45.990  49.440  1.00  0.00           H
ATOM   1878  SG  CYS A 704      30.650  47.560  48.880  1.00  0.00           S
ATOM   1879  HG1 CYS A 704      30.170  48.160  49.980  1.00  0.00           H
ATOM   1880  C   CYS A 704      27.230  46.210  47.090  1.00  0.00           C
ATOM   1881  O   CYS A 704      27.210  46.140  45.890  1.00  0.00           O
ATOM   1882  N   ILE A 705      26.340  45.470  47.790  1.00  0.00           N
ATOM   1883  HN  ILE A 705      26.250  45.440  48.780  1.00  0.00           H
ATOM   1884  CA  ILE A 705      25.350  44.670  47.090  1.00  0.00           C
ATOM   1885  HA  ILE A 705      25.970  44.170  46.350  1.00  0.00           H
ATOM   1886  CB  ILE A 705      24.810  43.620  48.040  1.00  0.00           C
ATOM   1887  HB  ILE A 705      24.350  44.190  48.890  1.00  0.00           H
ATOM   1888  CG2 ILE A 705      23.720  42.760  47.330  1.00  0.00           C
ATOM   1889 HG21 ILE A 705      23.970  42.330  46.340  1.00  0.00           H
ATOM   1890 HG22 ILE A 705      22.800  43.360  47.120  1.00  0.00           H
ATOM   1891 HG23 ILE A 705      23.270  41.960  47.960  1.00  0.00           H
ATOM   1892  CG1 ILE A 705      25.900  42.690  48.630  1.00  0.00           C
ATOM   1893 HG11 ILE A 705      26.790  43.340  48.830  1.00  0.00           H
ATOM   1894 HG12 ILE A 705      26.100  41.890  47.880  1.00  0.00           H
ATOM   1895  CD  ILE A 705      25.420  42.060  49.930  1.00  0.00           C
ATOM   1896  HD1 ILE A 705      26.070  41.340  50.480  1.00  0.00           H
ATOM   1897  HD2 ILE A 705      24.550  41.420  49.680  1.00  0.00           H
ATOM   1898  HD3 ILE A 705      25.120  42.890  50.600  1.00  0.00           H
ATOM   1899  C   ILE A 705      24.310  45.520  46.360  1.00  0.00           C
ATOM   1900  O   ILE A 705      23.850  45.130  45.240  1.00  0.00           O
ATOM   1901  N   VAL A 706      23.820  46.640  46.910  1.00  0.00           N
ATOM   1902  HN  VAL A 706      24.080  46.800  47.860  1.00  0.00           H
ATOM   1903  CA  VAL A 706      22.890  47.540  46.290  1.00  0.00           C
ATOM   1904  HA  VAL A 706      22.140  46.960  45.770  1.00  0.00           H
ATOM   1905  CB  VAL A 706      22.080  48.310  47.300  1.00  0.00           C
ATOM   1906  HB  VAL A 706      22.810  49.040  47.730  1.00  0.00           H
ATOM   1907  CG1 VAL A 706      20.970  49.230  46.600  1.00  0.00           C
ATOM   1908 HG11 VAL A 706      20.360  49.860  47.300  1.00  0.00           H
ATOM   1909 HG12 VAL A 706      20.200  48.540  46.210  1.00  0.00           H
ATOM   1910 HG13 VAL A 706      21.400  49.860  45.810  1.00  0.00           H
ATOM   1911  CG2 VAL A 706      21.400  47.330  48.330  1.00  0.00           C
ATOM   1912 HG21 VAL A 706      22.030  46.600  48.880  1.00  0.00           H
ATOM   1913 HG22 VAL A 706      20.510  46.850  47.880  1.00  0.00           H
ATOM   1914 HG23 VAL A 706      21.030  48.130  49.010  1.00  0.00           H
ATOM   1915  C   VAL A 706      23.530  48.340  45.090  1.00  0.00           C
ATOM   1916  O   VAL A 706      22.910  48.580  44.080  1.00  0.00           O
ATOM   1917  N   LEU A 707      24.840  48.770  45.230  1.00  0.00           N
ATOM   1918  HN  LEU A 707      25.350  48.680  46.080  1.00  0.00           H
ATOM   1919  CA  LEU A 707      25.710  49.360  44.220  1.00  0.00           C
ATOM   1920  HA  LEU A 707      25.140  50.250  44.020  1.00  0.00           H
ATOM   1921  CB  LEU A 707      27.070  49.740  44.830  1.00  0.00           C
ATOM   1922  HB1 LEU A 707      27.480  48.850  45.340  1.00  0.00           H
ATOM   1923  HB2 LEU A 707      26.910  50.640  45.470  1.00  0.00           H
ATOM   1924  CG  LEU A 707      28.170  50.240  43.920  1.00  0.00           C
ATOM   1925  HG  LEU A 707      28.260  49.510  43.080  1.00  0.00           H
ATOM   1926  CD1 LEU A 707      27.760  51.620  43.240  1.00  0.00           C
ATOM   1927 HD11 LEU A 707      28.580  52.130  42.700  1.00  0.00           H
ATOM   1928 HD12 LEU A 707      27.450  52.210  44.120  1.00  0.00           H
ATOM   1929 HD13 LEU A 707      26.960  51.630  42.460  1.00  0.00           H
ATOM   1930  CD2 LEU A 707      29.450  50.450  44.600  1.00  0.00           C
ATOM   1931 HD21 LEU A 707      29.310  51.360  45.220  1.00  0.00           H
ATOM   1932 HD22 LEU A 707      30.190  50.510  43.790  1.00  0.00           H
ATOM   1933 HD23 LEU A 707      29.680  49.710  45.400  1.00  0.00           H
ATOM   1934  C   LEU A 707      25.920  48.520  42.990  1.00  0.00           C
ATOM   1935  O   LEU A 707      25.680  48.900  41.860  1.00  0.00           O
ATOM   1936  N   VAL A 708      26.290  47.280  43.210  1.00  0.00           N
ATOM   1937  HN  VAL A 708      26.570  47.070  44.140  1.00  0.00           H
ATOM   1938  CA  VAL A 708      26.350  46.250  42.240  1.00  0.00           C
ATOM   1939  HA  VAL A 708      26.930  46.680  41.420  1.00  0.00           H
ATOM   1940  CB  VAL A 708      26.990  45.010  42.730  1.00  0.00           C
ATOM   1941  HB  VAL A 708      26.530  44.720  43.700  1.00  0.00           H
ATOM   1942  CG1 VAL A 708      26.860  43.850  41.660  1.00  0.00           C
ATOM   1943 HG11 VAL A 708      26.910  44.140  40.600  1.00  0.00           H
ATOM   1944 HG12 VAL A 708      25.870  43.430  41.950  1.00  0.00           H
ATOM   1945 HG13 VAL A 708      27.550  43.020  41.950  1.00  0.00           H
ATOM   1946  CG2 VAL A 708      28.530  45.300  43.180  1.00  0.00           C
ATOM   1947 HG21 VAL A 708      29.030  44.330  43.380  1.00  0.00           H
ATOM   1948 HG22 VAL A 708      28.640  45.910  44.100  1.00  0.00           H
ATOM   1949 HG23 VAL A 708      29.070  45.920  42.430  1.00  0.00           H
ATOM   1950  C   VAL A 708      25.050  45.980  41.540  1.00  0.00           C
ATOM   1951  O   VAL A 708      25.020  46.140  40.310  1.00  0.00           O
ATOM   1952  N   ALA A 709      23.960  45.710  42.320  1.00  0.00           N
ATOM   1953  HN  ALA A 709      24.050  45.620  43.300  1.00  0.00           H
ATOM   1954  CA  ALA A 709      22.610  45.490  41.840  1.00  0.00           C
ATOM   1955  HA  ALA A 709      22.630  44.680  41.120  1.00  0.00           H
ATOM   1956  CB  ALA A 709      21.690  45.220  43.010  1.00  0.00           C
ATOM   1957  HB1 ALA A 709      22.010  44.300  43.570  1.00  0.00           H
ATOM   1958  HB2 ALA A 709      20.690  45.040  42.540  1.00  0.00           H
ATOM   1959  HB3 ALA A 709      21.580  46.050  43.740  1.00  0.00           H
ATOM   1960  C   ALA A 709      22.030  46.630  41.070  1.00  0.00           C
ATOM   1961  O   ALA A 709      21.220  46.360  40.180  1.00  0.00           O
ATOM   1962  N   THR A 710      22.320  47.890  41.390  1.00  0.00           N
ATOM   1963  HN  THR A 710      22.760  48.150  42.250  1.00  0.00           H
ATOM   1964  CA  THR A 710      21.960  49.010  40.630  1.00  0.00           C
ATOM   1965  HA  THR A 710      20.900  49.040  40.470  1.00  0.00           H
ATOM   1966  CB  THR A 710      22.510  50.310  41.340  1.00  0.00           C
ATOM   1967  HB  THR A 710      23.600  50.220  41.510  1.00  0.00           H
ATOM   1968  OG1 THR A 710      21.800  50.520  42.580  1.00  0.00           O
ATOM   1969  HG1 THR A 710      22.130  49.840  43.170  1.00  0.00           H
ATOM   1970  CG2 THR A 710      22.390  51.560  40.590  1.00  0.00           C
ATOM   1971 HG21 THR A 710      22.890  52.460  41.020  1.00  0.00           H
ATOM   1972 HG22 THR A 710      21.350  51.870  40.380  1.00  0.00           H
ATOM   1973 HG23 THR A 710      22.930  51.440  39.630  1.00  0.00           H
ATOM   1974  C   THR A 710      22.580  49.070  39.250  1.00  0.00           C
ATOM   1975  O   THR A 710      21.930  49.450  38.280  1.00  0.00           O
ATOM   1976  N   ASP A 711      23.860  48.670  39.190  1.00  0.00           N
ATOM   1977  HN  ASP A 711      24.300  48.400  40.040  1.00  0.00           H
ATOM   1978  CA  ASP A 711      24.850  48.770  38.060  1.00  0.00           C
ATOM   1979  HA  ASP A 711      25.530  47.940  38.190  1.00  0.00           H
ATOM   1980  CB  ASP A 711      24.210  48.660  36.600  1.00  0.00           C
ATOM   1981  HB1 ASP A 711      23.590  49.540  36.350  1.00  0.00           H
ATOM   1982  HB2 ASP A 711      23.580  47.750  36.500  1.00  0.00           H
ATOM   1983  CG  ASP A 711      25.220  48.520  35.480  1.00  0.00           C
ATOM   1984  OD1 ASP A 711      24.850  48.640  34.290  1.00  0.00           O
ATOM   1985  OD2 ASP A 711      26.420  48.410  35.800  1.00  0.00           O
ATOM   1986  C   ASP A 711      25.700  50.000  38.250  1.00  0.00           C
ATOM   1987  O   ASP A 711      25.130  51.060  38.270  1.00  0.00           O
ATOM   1988  N   ALA A 712      27.020  49.870  38.400  1.00  0.00           N
ATOM   1989  HN  ALA A 712      27.530  49.020  38.330  1.00  0.00           H
ATOM   1990  CA  ALA A 712      27.930  50.940  38.610  1.00  0.00           C
ATOM   1991  HA  ALA A 712      27.350  51.740  39.050  1.00  0.00           H
ATOM   1992  CB  ALA A 712      28.850  50.480  39.810  1.00  0.00           C
ATOM   1993  HB1 ALA A 712      29.440  51.390  40.070  1.00  0.00           H
ATOM   1994  HB2 ALA A 712      29.560  49.670  39.580  1.00  0.00           H
ATOM   1995  HB3 ALA A 712      28.170  49.990  40.540  1.00  0.00           H
ATOM   1996  C   ALA A 712      28.700  51.290  37.330  1.00  0.00           C
ATOM   1997  O   ALA A 712      29.540  52.180  37.410  1.00  0.00           O
ATOM   1998  N   SER A 713      28.510  50.550  36.190  1.00  0.00           N
ATOM   1999  HN  SER A 713      27.830  49.820  36.160  1.00  0.00           H
ATOM   2000  CA  SER A 713      29.030  50.880  34.870  1.00  0.00           C
ATOM   2001  HA  SER A 713      29.920  50.290  34.660  1.00  0.00           H
ATOM   2002  CB  SER A 713      28.120  50.300  33.840  1.00  0.00           C
ATOM   2003  HB1 SER A 713      28.530  50.470  32.820  1.00  0.00           H
ATOM   2004  HB2 SER A 713      27.100  50.680  34.030  1.00  0.00           H
ATOM   2005  OG  SER A 713      28.130  48.890  33.770  1.00  0.00           O
ATOM   2006  HG1 SER A 713      27.470  48.550  34.380  1.00  0.00           H
ATOM   2007  C   SER A 713      29.350  52.290  34.490  1.00  0.00           C
ATOM   2008  O   SER A 713      30.450  52.600  34.010  1.00  0.00           O
ATOM   2009  N   SER A 714      28.390  53.250  34.590  1.00  0.00           N
ATOM   2010  HN  SER A 714      27.580  53.080  35.150  1.00  0.00           H
ATOM   2011  CA  SER A 714      28.700  54.670  34.330  1.00  0.00           C
ATOM   2012  HA  SER A 714      29.110  54.830  33.340  1.00  0.00           H
ATOM   2013  CB  SER A 714      27.380  55.540  34.360  1.00  0.00           C
ATOM   2014  HB1 SER A 714      27.600  56.610  34.150  1.00  0.00           H
ATOM   2015  HB2 SER A 714      26.950  55.450  35.380  1.00  0.00           H
ATOM   2016  OG  SER A 714      26.480  54.990  33.380  1.00  0.00           O
ATOM   2017  HG1 SER A 714      26.730  55.280  32.500  1.00  0.00           H
ATOM   2018  C   SER A 714      29.590  55.290  35.360  1.00  0.00           C
ATOM   2019  O   SER A 714      30.460  56.140  35.000  1.00  0.00           O
ATOM   2020  N   LEU A 715      29.380  54.960  36.620  1.00  0.00           N
ATOM   2021  HN  LEU A 715      28.660  54.320  36.830  1.00  0.00           H
ATOM   2022  CA  LEU A 715      30.190  55.510  37.770  1.00  0.00           C
ATOM   2023  HA  LEU A 715      30.090  56.590  37.710  1.00  0.00           H
ATOM   2024  CB  LEU A 715      29.530  54.970  39.020  1.00  0.00           C
ATOM   2025  HB1 LEU A 715      30.230  55.290  39.830  1.00  0.00           H
ATOM   2026  HB2 LEU A 715      29.590  53.870  39.140  1.00  0.00           H
ATOM   2027  CG  LEU A 715      28.080  55.490  39.270  1.00  0.00           C
ATOM   2028  HG  LEU A 715      27.560  55.270  38.310  1.00  0.00           H
ATOM   2029  CD1 LEU A 715      27.350  54.680  40.300  1.00  0.00           C
ATOM   2030 HD11 LEU A 715      27.860  54.660  41.290  1.00  0.00           H
ATOM   2031 HD12 LEU A 715      27.340  53.620  39.960  1.00  0.00           H
ATOM   2032 HD13 LEU A 715      26.310  55.080  40.340  1.00  0.00           H
ATOM   2033  CD2 LEU A 715      27.920  57.010  39.420  1.00  0.00           C
ATOM   2034 HD21 LEU A 715      26.860  57.350  39.410  1.00  0.00           H
ATOM   2035 HD22 LEU A 715      28.380  57.490  38.520  1.00  0.00           H
ATOM   2036 HD23 LEU A 715      28.380  57.420  40.330  1.00  0.00           H
ATOM   2037  C   LEU A 715      31.700  55.180  37.710  1.00  0.00           C
ATOM   2038  O   LEU A 715      32.570  56.080  37.900  1.00  0.00           O
ATOM   2039  N   VAL A 716      32.030  53.940  37.210  1.00  0.00           N
ATOM   2040  HN  VAL A 716      31.300  53.270  37.150  1.00  0.00           H
ATOM   2041  CA  VAL A 716      33.370  53.480  36.910  1.00  0.00           C
ATOM   2042  HA  VAL A 716      33.860  53.500  37.860  1.00  0.00           H
ATOM   2043  CB  VAL A 716      33.330  52.070  36.380  1.00  0.00           C
ATOM   2044  HB  VAL A 716      32.560  51.890  35.590  1.00  0.00           H
ATOM   2045  CG1 VAL A 716      34.720  51.420  35.970  1.00  0.00           C
ATOM   2046 HG11 VAL A 716      34.580  50.340  35.750  1.00  0.00           H
ATOM   2047 HG12 VAL A 716      35.420  51.550  36.820  1.00  0.00           H
ATOM   2048 HG13 VAL A 716      35.200  51.900  35.100  1.00  0.00           H
ATOM   2049  CG2 VAL A 716      32.790  51.240  37.530  1.00  0.00           C
ATOM   2050 HG21 VAL A 716      32.990  50.170  37.290  1.00  0.00           H
ATOM   2051 HG22 VAL A 716      31.700  51.340  37.590  1.00  0.00           H
ATOM   2052 HG23 VAL A 716      33.350  51.550  38.450  1.00  0.00           H
ATOM   2053  C   VAL A 716      34.120  54.340  35.840  1.00  0.00           C
ATOM   2054  O   VAL A 716      35.320  54.630  36.120  1.00  0.00           O
ATOM   2055  N   CYS A 717      33.470  54.690  34.720  1.00  0.00           N
ATOM   2056  HN  CYS A 717      32.600  54.210  34.610  1.00  0.00           H
ATOM   2057  CA  CYS A 717      33.990  55.500  33.670  1.00  0.00           C
ATOM   2058  HA  CYS A 717      35.000  55.210  33.470  1.00  0.00           H
ATOM   2059  CB  CYS A 717      33.160  55.270  32.330  1.00  0.00           C
ATOM   2060  HB1 CYS A 717      33.610  55.820  31.480  1.00  0.00           H
ATOM   2061  HB2 CYS A 717      32.080  55.510  32.400  1.00  0.00           H
ATOM   2062  SG  CYS A 717      33.320  53.520  31.830  1.00  0.00           S
ATOM   2063  HG1 CYS A 717      32.070  53.250  31.490  1.00  0.00           H
ATOM   2064  C   CYS A 717      33.950  56.990  33.900  1.00  0.00           C
ATOM   2065  O   CYS A 717      34.190  57.770  32.990  1.00  0.00           O
ATOM   2066  N   TYR A 718      33.700  57.390  35.120  1.00  0.00           N
ATOM   2067  HN  TYR A 718      33.320  56.750  35.770  1.00  0.00           H
ATOM   2068  CA  TYR A 718      33.990  58.790  35.530  1.00  0.00           C
ATOM   2069  HA  TYR A 718      33.730  59.520  34.770  1.00  0.00           H
ATOM   2070  CB  TYR A 718      32.960  59.190  36.670  1.00  0.00           C
ATOM   2071  HB1 TYR A 718      33.230  60.200  37.060  1.00  0.00           H
ATOM   2072  HB2 TYR A 718      33.110  58.470  37.500  1.00  0.00           H
ATOM   2073  CG  TYR A 718      31.440  59.350  36.300  1.00  0.00           C
ATOM   2074  CD1 TYR A 718      30.840  59.400  34.970  1.00  0.00           C
ATOM   2075  HD1 TYR A 718      31.450  59.410  34.070  1.00  0.00           H
ATOM   2076  CE1 TYR A 718      29.560  59.740  34.790  1.00  0.00           C
ATOM   2077  HE1 TYR A 718      29.140  59.540  33.810  1.00  0.00           H
ATOM   2078  CZ  TYR A 718      28.670  59.870  35.850  1.00  0.00           C
ATOM   2079  OH  TYR A 718      27.320  60.170  35.530  1.00  0.00           O
ATOM   2080  HH  TYR A 718      26.760  60.030  36.280  1.00  0.00           H
ATOM   2081  CD2 TYR A 718      30.560  59.640  37.430  1.00  0.00           C
ATOM   2082  HD2 TYR A 718      30.940  59.750  38.440  1.00  0.00           H
ATOM   2083  CE2 TYR A 718      29.230  59.890  37.170  1.00  0.00           C
ATOM   2084  HE2 TYR A 718      28.570  60.220  37.960  1.00  0.00           H
ATOM   2085  C   TYR A 718      35.410  58.930  36.010  1.00  0.00           C
ATOM   2086  O   TYR A 718      36.120  59.840  35.760  1.00  0.00           O
ATOM   2087  N   ILE A 719      35.880  57.880  36.730  1.00  0.00           N
ATOM   2088  HN  ILE A 719      35.260  57.120  36.890  1.00  0.00           H
ATOM   2089  CA  ILE A 719      37.300  57.730  37.100  1.00  0.00           C
ATOM   2090  HA  ILE A 719      37.740  58.600  37.570  1.00  0.00           H
ATOM   2091  CB  ILE A 719      37.570  56.610  38.130  1.00  0.00           C
ATOM   2092  HB  ILE A 719      37.280  55.600  37.770  1.00  0.00           H
ATOM   2093  CG2 ILE A 719      39.080  56.540  38.530  1.00  0.00           C
ATOM   2094 HG21 ILE A 719      39.240  55.750  39.290  1.00  0.00           H
ATOM   2095 HG22 ILE A 719      39.380  57.420  39.150  1.00  0.00           H
ATOM   2096 HG23 ILE A 719      39.810  56.480  37.700  1.00  0.00           H
ATOM   2097  CG1 ILE A 719      36.810  56.880  39.500  1.00  0.00           C
ATOM   2098 HG11 ILE A 719      36.570  57.940  39.740  1.00  0.00           H
ATOM   2099 HG12 ILE A 719      37.500  56.600  40.320  1.00  0.00           H
ATOM   2100  CD  ILE A 719      35.600  55.990  39.670  1.00  0.00           C
ATOM   2101  HD1 ILE A 719      35.770  55.030  39.150  1.00  0.00           H
ATOM   2102  HD2 ILE A 719      34.720  56.530  39.230  1.00  0.00           H
ATOM   2103  HD3 ILE A 719      35.570  55.700  40.740  1.00  0.00           H
ATOM   2104  C   ILE A 719      38.200  57.350  35.930  1.00  0.00           C
ATOM   2105  O   ILE A 719      37.960  56.350  35.210  1.00  0.00           O
ATOM   2106  N   THR A 720      39.210  58.130  35.610  1.00  0.00           N
ATOM   2107  HN  THR A 720      39.380  59.010  36.040  1.00  0.00           H
ATOM   2108  CA  THR A 720      40.210  57.720  34.620  1.00  0.00           C
ATOM   2109  HA  THR A 720      40.080  56.680  34.340  1.00  0.00           H
ATOM   2110  CB  THR A 720      40.150  58.630  33.410  1.00  0.00           C
ATOM   2111  HB  THR A 720      40.770  58.360  32.530  1.00  0.00           H
ATOM   2112  OG1 THR A 720      40.490  60.000  33.730  1.00  0.00           O
ATOM   2113  HG1 THR A 720      40.560  60.430  32.870  1.00  0.00           H
ATOM   2114  CG2 THR A 720      38.730  58.700  32.850  1.00  0.00           C
ATOM   2115 HG21 THR A 720      38.790  59.170  31.850  1.00  0.00           H
ATOM   2116 HG22 THR A 720      38.130  59.370  33.500  1.00  0.00           H
ATOM   2117 HG23 THR A 720      38.210  57.720  32.730  1.00  0.00           H
ATOM   2118  C   THR A 720      41.590  57.760  35.190  1.00  0.00           C
ATOM   2119  O   THR A 720      41.770  57.880  36.430  1.00  0.00           O
ATOM   2120  N   ARG A 721      42.600  57.710  34.350  1.00  0.00           N
ATOM   2121  HN  ARG A 721      42.490  57.510  33.390  1.00  0.00           H
ATOM   2122  CA  ARG A 721      43.960  57.800  34.770  1.00  0.00           C
ATOM   2123  HA  ARG A 721      44.160  56.940  35.400  1.00  0.00           H
ATOM   2124  CB  ARG A 721      45.010  57.700  33.580  1.00  0.00           C
ATOM   2125  HB1 ARG A 721      46.040  57.860  33.950  1.00  0.00           H
ATOM   2126  HB2 ARG A 721      44.840  58.590  32.940  1.00  0.00           H
ATOM   2127  CG  ARG A 721      44.990  56.370  32.820  1.00  0.00           C
ATOM   2128  HG1 ARG A 721      45.680  56.350  31.950  1.00  0.00           H
ATOM   2129  HG2 ARG A 721      43.970  56.270  32.390  1.00  0.00           H
ATOM   2130  CD  ARG A 721      45.330  55.120  33.690  1.00  0.00           C
ATOM   2131  HD1 ARG A 721      45.270  54.210  33.050  1.00  0.00           H
ATOM   2132  HD2 ARG A 721      44.570  55.130  34.510  1.00  0.00           H
ATOM   2133  NE  ARG A 721      46.700  55.220  34.080  1.00  0.00           N
ATOM   2134  HE  ARG A 721      47.300  55.790  33.530  1.00  0.00           H
ATOM   2135  CZ  ARG A 721      47.210  54.680  35.210  1.00  0.00           C
ATOM   2136  NH1 ARG A 721      46.520  54.050  36.100  1.00  0.00           N
ATOM   2137 HH11 ARG A 721      45.520  54.000  36.030  1.00  0.00           H
ATOM   2138 HH12 ARG A 721      47.050  53.560  36.790  1.00  0.00           H
ATOM   2139  NH2 ARG A 721      48.510  54.890  35.370  1.00  0.00           N
ATOM   2140 HH21 ARG A 721      48.890  55.430  34.620  1.00  0.00           H
ATOM   2141 HH22 ARG A 721      48.850  54.870  36.310  1.00  0.00           H
ATOM   2142  C   ARG A 721      44.370  58.820  35.740  1.00  0.00           C
ATOM   2143  O   ARG A 721      44.880  58.550  36.840  1.00  0.00           O
ATOM   2144  N   PHE A 722      44.030  60.150  35.480  1.00  0.00           N
ATOM   2145  HN  PHE A 722      43.560  60.460  34.650  1.00  0.00           H
ATOM   2146  CA  PHE A 722      44.360  61.240  36.360  1.00  0.00           C
ATOM   2147  HA  PHE A 722      45.440  61.270  36.300  1.00  0.00           H
ATOM   2148  CB  PHE A 722      43.640  62.450  35.850  1.00  0.00           C
ATOM   2149  HB1 PHE A 722      42.550  62.340  35.740  1.00  0.00           H
ATOM   2150  HB2 PHE A 722      44.050  62.670  34.840  1.00  0.00           H
ATOM   2151  CG  PHE A 722      43.690  63.730  36.710  1.00  0.00           C
ATOM   2152  CD1 PHE A 722      44.850  64.530  36.550  1.00  0.00           C
ATOM   2153  HD1 PHE A 722      45.680  64.230  35.920  1.00  0.00           H
ATOM   2154  CE1 PHE A 722      44.970  65.780  37.330  1.00  0.00           C
ATOM   2155  HE1 PHE A 722      45.870  66.340  37.160  1.00  0.00           H
ATOM   2156  CZ  PHE A 722      44.040  66.100  38.270  1.00  0.00           C
ATOM   2157  HZ  PHE A 722      44.050  67.040  38.800  1.00  0.00           H
ATOM   2158  CD2 PHE A 722      42.680  64.150  37.670  1.00  0.00           C
ATOM   2159  HD2 PHE A 722      41.900  63.440  37.880  1.00  0.00           H
ATOM   2160  CE2 PHE A 722      42.880  65.350  38.430  1.00  0.00           C
ATOM   2161  HE2 PHE A 722      42.150  65.590  39.200  1.00  0.00           H
ATOM   2162  C   PHE A 722      44.010  61.050  37.830  1.00  0.00           C
ATOM   2163  O   PHE A 722      44.750  61.270  38.810  1.00  0.00           O
ATOM   2164  N   THR A 723      42.790  60.600  38.100  1.00  0.00           N
ATOM   2165  HN  THR A 723      42.090  60.480  37.390  1.00  0.00           H
ATOM   2166  CA  THR A 723      42.300  60.150  39.360  1.00  0.00           C
ATOM   2167  HA  THR A 723      42.540  60.880  40.130  1.00  0.00           H
ATOM   2168  CB  THR A 723      40.800  59.800  39.460  1.00  0.00           C
ATOM   2169  HB  THR A 723      40.610  58.980  38.730  1.00  0.00           H
ATOM   2170  OG1 THR A 723      39.960  60.920  39.210  1.00  0.00           O
ATOM   2171  HG1 THR A 723      40.210  61.200  38.320  1.00  0.00           H
ATOM   2172  CG2 THR A 723      40.440  59.310  40.830  1.00  0.00           C
ATOM   2173 HG21 THR A 723      40.980  58.390  41.100  1.00  0.00           H
ATOM   2174 HG22 THR A 723      39.350  59.110  40.650  1.00  0.00           H
ATOM   2175 HG23 THR A 723      40.430  59.990  41.700  1.00  0.00           H
ATOM   2176  C   THR A 723      43.050  59.000  39.880  1.00  0.00           C
ATOM   2177  O   THR A 723      43.390  59.080  41.020  1.00  0.00           O
ATOM   2178  N   GLU A 724      43.280  57.970  39.020  1.00  0.00           N
ATOM   2179  HN  GLU A 724      43.090  58.080  38.050  1.00  0.00           H
ATOM   2180  CA  GLU A 724      43.990  56.790  39.480  1.00  0.00           C
ATOM   2181  HA  GLU A 724      43.420  56.390  40.300  1.00  0.00           H
ATOM   2182  CB  GLU A 724      44.080  55.660  38.390  1.00  0.00           C
ATOM   2183  HB1 GLU A 724      44.890  54.910  38.550  1.00  0.00           H
ATOM   2184  HB2 GLU A 724      44.250  55.980  37.350  1.00  0.00           H
ATOM   2185  CG  GLU A 724      42.820  54.830  38.350  1.00  0.00           C
ATOM   2186  HG1 GLU A 724      41.890  55.430  38.230  1.00  0.00           H
ATOM   2187  HG2 GLU A 724      42.810  54.320  39.340  1.00  0.00           H
ATOM   2188  CD  GLU A 724      42.880  53.810  37.230  1.00  0.00           C
ATOM   2189  OE1 GLU A 724      41.820  53.130  37.010  1.00  0.00           O
ATOM   2190  OE2 GLU A 724      43.870  53.690  36.500  1.00  0.00           O
ATOM   2191  C   GLU A 724      45.450  57.030  40.010  1.00  0.00           C
ATOM   2192  O   GLU A 724      45.860  56.580  41.090  1.00  0.00           O
ATOM   2193  N   GLU A 725      46.230  57.790  39.270  1.00  0.00           N
ATOM   2194  HN  GLU A 725      45.870  58.080  38.380  1.00  0.00           H
ATOM   2195  CA  GLU A 725      47.540  58.280  39.630  1.00  0.00           C
ATOM   2196  HA  GLU A 725      48.130  57.390  39.860  1.00  0.00           H
ATOM   2197  CB  GLU A 725      48.240  58.940  38.330  1.00  0.00           C
ATOM   2198  HB1 GLU A 725      49.180  59.340  38.760  1.00  0.00           H
ATOM   2199  HB2 GLU A 725      47.500  59.690  37.970  1.00  0.00           H
ATOM   2200  CG  GLU A 725      48.540  57.900  37.270  1.00  0.00           C
ATOM   2201  HG1 GLU A 725      47.580  57.790  36.730  1.00  0.00           H
ATOM   2202  HG2 GLU A 725      48.930  56.940  37.660  1.00  0.00           H
ATOM   2203  CD  GLU A 725      49.550  58.520  36.350  1.00  0.00           C
ATOM   2204  OE1 GLU A 725      50.660  58.910  36.780  1.00  0.00           O
ATOM   2205  OE2 GLU A 725      49.280  58.710  35.130  1.00  0.00           O
ATOM   2206  C   GLU A 725      47.520  59.180  40.850  1.00  0.00           C
ATOM   2207  O   GLU A 725      48.350  59.010  41.740  1.00  0.00           O
ATOM   2208  N   ALA A 726      46.660  60.240  40.870  1.00  0.00           N
ATOM   2209  HN  ALA A 726      46.050  60.540  40.150  1.00  0.00           H
ATOM   2210  CA  ALA A 726      46.560  61.190  41.990  1.00  0.00           C
ATOM   2211  HA  ALA A 726      47.550  61.570  42.180  1.00  0.00           H
ATOM   2212  CB  ALA A 726      45.680  62.350  41.550  1.00  0.00           C
ATOM   2213  HB1 ALA A 726      45.540  63.050  42.400  1.00  0.00           H
ATOM   2214  HB2 ALA A 726      44.710  62.030  41.130  1.00  0.00           H
ATOM   2215  HB3 ALA A 726      46.210  62.940  40.770  1.00  0.00           H
ATOM   2216  C   ALA A 726      46.110  60.620  43.340  1.00  0.00           C
ATOM   2217  O   ALA A 726      46.540  61.060  44.390  1.00  0.00           O
ATOM   2218  N   PHE A 727      45.200  59.630  43.340  1.00  0.00           N
ATOM   2219  HN  PHE A 727      44.830  59.360  42.460  1.00  0.00           H
ATOM   2220  CA  PHE A 727      44.780  59.030  44.550  1.00  0.00           C
ATOM   2221  HA  PHE A 727      44.720  59.710  45.380  1.00  0.00           H
ATOM   2222  CB  PHE A 727      43.400  58.380  44.240  1.00  0.00           C
ATOM   2223  HB1 PHE A 727      43.470  57.720  43.340  1.00  0.00           H
ATOM   2224  HB2 PHE A 727      42.730  59.210  43.960  1.00  0.00           H
ATOM   2225  CG  PHE A 727      42.780  57.560  45.370  1.00  0.00           C
ATOM   2226  CD1 PHE A 727      42.750  56.180  45.200  1.00  0.00           C
ATOM   2227  HD1 PHE A 727      43.240  55.800  44.310  1.00  0.00           H
ATOM   2228  CE1 PHE A 727      42.130  55.300  46.130  1.00  0.00           C
ATOM   2229  HE1 PHE A 727      42.040  54.220  46.020  1.00  0.00           H
ATOM   2230  CZ  PHE A 727      41.500  55.820  47.290  1.00  0.00           C
ATOM   2231  HZ  PHE A 727      41.150  55.210  48.110  1.00  0.00           H
ATOM   2232  CD2 PHE A 727      42.140  58.060  46.490  1.00  0.00           C
ATOM   2233  HD2 PHE A 727      42.040  59.120  46.660  1.00  0.00           H
ATOM   2234  CE2 PHE A 727      41.520  57.230  47.450  1.00  0.00           C
ATOM   2235  HE2 PHE A 727      41.200  57.640  48.400  1.00  0.00           H
ATOM   2236  C   PHE A 727      45.780  58.040  45.070  1.00  0.00           C
ATOM   2237  O   PHE A 727      46.290  58.050  46.160  1.00  0.00           O
ATOM   2238  N   ALA A 728      46.250  57.220  44.120  1.00  0.00           N
ATOM   2239  HN  ALA A 728      45.950  57.130  43.180  1.00  0.00           H
ATOM   2240  CA  ALA A 728      47.360  56.340  44.500  1.00  0.00           C
ATOM   2241  HA  ALA A 728      46.990  55.890  45.410  1.00  0.00           H
ATOM   2242  CB  ALA A 728      47.540  55.190  43.490  1.00  0.00           C
ATOM   2243  HB1 ALA A 728      47.830  55.630  42.510  1.00  0.00           H
ATOM   2244  HB2 ALA A 728      46.620  54.590  43.380  1.00  0.00           H
ATOM   2245  HB3 ALA A 728      48.330  54.440  43.730  1.00  0.00           H
ATOM   2246  C   ALA A 728      48.620  56.930  44.970  1.00  0.00           C
ATOM   2247  O   ALA A 728      49.130  56.560  45.950  1.00  0.00           O
ATOM   2248  N   ALA A 729      49.110  57.980  44.290  1.00  0.00           N
ATOM   2249  HN  ALA A 729      48.760  58.170  43.370  1.00  0.00           H
ATOM   2250  CA  ALA A 729      50.250  58.780  44.730  1.00  0.00           C
ATOM   2251  HA  ALA A 729      51.100  58.110  44.690  1.00  0.00           H
ATOM   2252  CB  ALA A 729      50.650  59.860  43.610  1.00  0.00           C
ATOM   2253  HB1 ALA A 729      51.010  59.320  42.720  1.00  0.00           H
ATOM   2254  HB2 ALA A 729      51.520  60.410  44.050  1.00  0.00           H
ATOM   2255  HB3 ALA A 729      49.790  60.510  43.330  1.00  0.00           H
ATOM   2256  C   ALA A 729      50.110  59.500  46.010  1.00  0.00           C
ATOM   2257  O   ALA A 729      51.050  59.540  46.800  1.00  0.00           O
ATOM   2258  N   LEU A 730      48.980  60.160  46.300  1.00  0.00           N
ATOM   2259  HN  LEU A 730      48.220  60.180  45.660  1.00  0.00           H
ATOM   2260  CA  LEU A 730      48.690  60.590  47.660  1.00  0.00           C
ATOM   2261  HA  LEU A 730      49.420  61.360  47.910  1.00  0.00           H
ATOM   2262  CB  LEU A 730      47.230  61.160  47.600  1.00  0.00           C
ATOM   2263  HB1 LEU A 730      46.520  60.460  47.100  1.00  0.00           H
ATOM   2264  HB2 LEU A 730      47.190  62.090  47.000  1.00  0.00           H
ATOM   2265  CG  LEU A 730      46.630  61.550  49.000  1.00  0.00           C
ATOM   2266  HG  LEU A 730      46.610  60.700  49.710  1.00  0.00           H
ATOM   2267  CD1 LEU A 730      47.500  62.740  49.630  1.00  0.00           C
ATOM   2268 HD11 LEU A 730      47.710  63.520  48.870  1.00  0.00           H
ATOM   2269 HD12 LEU A 730      48.430  62.230  49.980  1.00  0.00           H
ATOM   2270 HD13 LEU A 730      47.080  63.070  50.600  1.00  0.00           H
ATOM   2271  CD2 LEU A 730      45.120  61.860  48.830  1.00  0.00           C
ATOM   2272 HD21 LEU A 730      44.460  61.090  48.360  1.00  0.00           H
ATOM   2273 HD22 LEU A 730      44.990  62.690  48.100  1.00  0.00           H
ATOM   2274 HD23 LEU A 730      44.650  62.210  49.770  1.00  0.00           H
ATOM   2275  C   LEU A 730      48.880  59.550  48.740  1.00  0.00           C
ATOM   2276  O   LEU A 730      49.440  59.850  49.800  1.00  0.00           O
ATOM   2277  N   ILE A 731      48.350  58.300  48.510  1.00  0.00           N
ATOM   2278  HN  ILE A 731      47.990  58.190  47.580  1.00  0.00           H
ATOM   2279  CA  ILE A 731      48.490  57.210  49.520  1.00  0.00           C
ATOM   2280  HA  ILE A 731      48.160  57.590  50.470  1.00  0.00           H
ATOM   2281  CB  ILE A 731      47.720  56.010  49.150  1.00  0.00           C
ATOM   2282  HB  ILE A 731      47.990  55.730  48.110  1.00  0.00           H
ATOM   2283  CG2 ILE A 731      47.940  54.820  50.050  1.00  0.00           C
ATOM   2284 HG21 ILE A 731      47.570  55.000  51.080  1.00  0.00           H
ATOM   2285 HG22 ILE A 731      49.040  54.630  50.100  1.00  0.00           H
ATOM   2286 HG23 ILE A 731      47.490  53.880  49.690  1.00  0.00           H
ATOM   2287  CG1 ILE A 731      46.180  56.390  49.130  1.00  0.00           C
ATOM   2288 HG11 ILE A 731      46.030  57.440  48.790  1.00  0.00           H
ATOM   2289 HG12 ILE A 731      45.730  56.290  50.140  1.00  0.00           H
ATOM   2290  CD  ILE A 731      45.380  55.400  48.320  1.00  0.00           C
ATOM   2291  HD1 ILE A 731      44.320  55.720  48.320  1.00  0.00           H
ATOM   2292  HD2 ILE A 731      45.490  54.350  48.680  1.00  0.00           H
ATOM   2293  HD3 ILE A 731      45.720  55.550  47.270  1.00  0.00           H
ATOM   2294  C   ILE A 731      50.040  56.850  49.590  1.00  0.00           C
ATOM   2295  O   ILE A 731      50.610  56.920  50.650  1.00  0.00           O
ATOM   2296  N   CYS A 732      50.700  56.740  48.430  1.00  0.00           N
ATOM   2297  HN  CYS A 732      50.220  56.920  47.570  1.00  0.00           H
ATOM   2298  CA  CYS A 732      52.080  56.390  48.360  1.00  0.00           C
ATOM   2299  HA  CYS A 732      52.170  55.430  48.830  1.00  0.00           H
ATOM   2300  CB  CYS A 732      52.550  56.220  46.850  1.00  0.00           C
ATOM   2301  HB1 CYS A 732      53.640  56.020  46.890  1.00  0.00           H
ATOM   2302  HB2 CYS A 732      52.330  57.150  46.290  1.00  0.00           H
ATOM   2303  SG  CYS A 732      51.680  54.840  45.960  1.00  0.00           S
ATOM   2304  HG1 CYS A 732      52.350  53.920  46.640  1.00  0.00           H
ATOM   2305  C   CYS A 732      53.070  57.310  49.080  1.00  0.00           C
ATOM   2306  O   CYS A 732      54.000  56.850  49.740  1.00  0.00           O
ATOM   2307  N   ILE A 733      52.820  58.630  48.940  1.00  0.00           N
ATOM   2308  HN  ILE A 733      52.020  58.880  48.400  1.00  0.00           H
ATOM   2309  CA  ILE A 733      53.390  59.720  49.650  1.00  0.00           C
ATOM   2310  HA  ILE A 733      54.460  59.610  49.540  1.00  0.00           H
ATOM   2311  CB  ILE A 733      52.960  61.170  49.050  1.00  0.00           C
ATOM   2312  HB  ILE A 733      51.850  61.220  49.070  1.00  0.00           H
ATOM   2313  CG2 ILE A 733      53.590  62.330  49.950  1.00  0.00           C
ATOM   2314 HG21 ILE A 733      53.060  62.300  50.930  1.00  0.00           H
ATOM   2315 HG22 ILE A 733      53.310  63.320  49.530  1.00  0.00           H
ATOM   2316 HG23 ILE A 733      54.660  62.130  50.170  1.00  0.00           H
ATOM   2317  CG1 ILE A 733      53.530  61.230  47.630  1.00  0.00           C
ATOM   2318 HG11 ILE A 733      52.950  61.880  46.950  1.00  0.00           H
ATOM   2319 HG12 ILE A 733      53.460  60.250  47.100  1.00  0.00           H
ATOM   2320  CD  ILE A 733      55.020  61.690  47.550  1.00  0.00           C
ATOM   2321  HD1 ILE A 733      55.570  60.870  48.060  1.00  0.00           H
ATOM   2322  HD2 ILE A 733      55.310  62.680  47.950  1.00  0.00           H
ATOM   2323  HD3 ILE A 733      55.410  61.510  46.520  1.00  0.00           H
ATOM   2324  C   ILE A 733      53.140  59.730  51.150  1.00  0.00           C
ATOM   2325  O   ILE A 733      53.980  60.080  51.950  1.00  0.00           O
ATOM   2326  N   ILE A 734      51.910  59.320  51.590  1.00  0.00           N
ATOM   2327  HN  ILE A 734      51.160  59.130  50.950  1.00  0.00           H
ATOM   2328  CA  ILE A 734      51.570  58.940  52.950  1.00  0.00           C
ATOM   2329  HA  ILE A 734      51.940  59.720  53.600  1.00  0.00           H
ATOM   2330  CB  ILE A 734      50.070  58.840  53.210  1.00  0.00           C
ATOM   2331  HB  ILE A 734      49.570  58.290  52.400  1.00  0.00           H
ATOM   2332  CG2 ILE A 734      49.820  58.240  54.680  1.00  0.00           C
ATOM   2333 HG21 ILE A 734      48.810  58.450  55.080  1.00  0.00           H
ATOM   2334 HG22 ILE A 734      50.590  58.750  55.310  1.00  0.00           H
ATOM   2335 HG23 ILE A 734      50.080  57.150  54.670  1.00  0.00           H
ATOM   2336  CG1 ILE A 734      49.500  60.310  53.080  1.00  0.00           C
ATOM   2337 HG11 ILE A 734      49.910  60.830  52.180  1.00  0.00           H
ATOM   2338 HG12 ILE A 734      49.780  60.920  53.970  1.00  0.00           H
ATOM   2339  CD  ILE A 734      47.940  60.280  53.010  1.00  0.00           C
ATOM   2340  HD1 ILE A 734      47.820  59.720  52.060  1.00  0.00           H
ATOM   2341  HD2 ILE A 734      47.470  61.280  52.850  1.00  0.00           H
ATOM   2342  HD3 ILE A 734      47.530  59.810  53.920  1.00  0.00           H
ATOM   2343  C   ILE A 734      52.340  57.710  53.390  1.00  0.00           C
ATOM   2344  O   ILE A 734      52.920  57.710  54.470  1.00  0.00           O
ATOM   2345  N   PHE A 735      52.500  56.670  52.560  1.00  0.00           N
ATOM   2346  HN  PHE A 735      52.020  56.630  51.680  1.00  0.00           H
ATOM   2347  CA  PHE A 735      53.220  55.500  52.980  1.00  0.00           C
ATOM   2348  HA  PHE A 735      52.750  55.130  53.870  1.00  0.00           H
ATOM   2349  CB  PHE A 735      53.240  54.360  51.910  1.00  0.00           C
ATOM   2350  HB1 PHE A 735      54.190  53.790  51.950  1.00  0.00           H
ATOM   2351  HB2 PHE A 735      53.300  54.890  50.940  1.00  0.00           H
ATOM   2352  CG  PHE A 735      52.070  53.350  51.980  1.00  0.00           C
ATOM   2353  CD1 PHE A 735      50.750  53.720  52.490  1.00  0.00           C
ATOM   2354  HD1 PHE A 735      50.750  54.730  52.880  1.00  0.00           H
ATOM   2355  CE1 PHE A 735      49.730  52.800  52.450  1.00  0.00           C
ATOM   2356  HE1 PHE A 735      48.800  53.170  52.850  1.00  0.00           H
ATOM   2357  CZ  PHE A 735      49.990  51.590  51.950  1.00  0.00           C
ATOM   2358  HZ  PHE A 735      49.150  50.900  51.880  1.00  0.00           H
ATOM   2359  CD2 PHE A 735      52.270  52.130  51.410  1.00  0.00           C
ATOM   2360  HD2 PHE A 735      53.210  51.750  51.030  1.00  0.00           H
ATOM   2361  CE2 PHE A 735      51.260  51.220  51.450  1.00  0.00           C
ATOM   2362  HE2 PHE A 735      51.410  50.250  51.020  1.00  0.00           H
ATOM   2363  C   PHE A 735      54.760  55.910  53.310  1.00  0.00           C
ATOM   2364  O   PHE A 735      55.240  55.530  54.350  1.00  0.00           O
ATOM   2365  N   ILE A 736      55.340  56.770  52.470  1.00  0.00           N
ATOM   2366  HN  ILE A 736      54.880  57.020  51.630  1.00  0.00           H
ATOM   2367  CA  ILE A 736      56.630  57.430  52.760  1.00  0.00           C
ATOM   2368  HA  ILE A 736      57.350  56.640  52.930  1.00  0.00           H
ATOM   2369  CB  ILE A 736      57.280  58.280  51.670  1.00  0.00           C
ATOM   2370  HB  ILE A 736      56.630  59.100  51.330  1.00  0.00           H
ATOM   2371  CG2 ILE A 736      58.580  58.940  52.280  1.00  0.00           C
ATOM   2372 HG21 ILE A 736      59.170  59.460  51.490  1.00  0.00           H
ATOM   2373 HG22 ILE A 736      59.260  58.270  52.820  1.00  0.00           H
ATOM   2374 HG23 ILE A 736      58.260  59.750  52.980  1.00  0.00           H
ATOM   2375  CG1 ILE A 736      57.720  57.500  50.400  1.00  0.00           C
ATOM   2376 HG11 ILE A 736      56.830  56.930  50.070  1.00  0.00           H
ATOM   2377 HG12 ILE A 736      58.590  56.860  50.700  1.00  0.00           H
ATOM   2378  CD  ILE A 736      58.100  58.470  49.320  1.00  0.00           C
ATOM   2379  HD1 ILE A 736      57.330  59.250  49.170  1.00  0.00           H
ATOM   2380  HD2 ILE A 736      58.120  57.830  48.410  1.00  0.00           H
ATOM   2381  HD3 ILE A 736      59.100  58.900  49.490  1.00  0.00           H
ATOM   2382  C   ILE A 736      56.610  58.170  54.100  1.00  0.00           C
ATOM   2383  O   ILE A 736      57.440  57.970  54.980  1.00  0.00           O
ATOM   2384  N   TYR A 737      55.560  58.910  54.320  1.00  0.00           N
ATOM   2385  HN  TYR A 737      54.990  59.210  53.560  1.00  0.00           H
ATOM   2386  CA  TYR A 737      55.550  59.710  55.500  1.00  0.00           C
ATOM   2387  HA  TYR A 737      56.480  60.230  55.670  1.00  0.00           H
ATOM   2388  CB  TYR A 737      54.360  60.780  55.280  1.00  0.00           C
ATOM   2389  HB1 TYR A 737      53.420  60.190  55.400  1.00  0.00           H
ATOM   2390  HB2 TYR A 737      54.370  61.160  54.240  1.00  0.00           H
ATOM   2391  CG  TYR A 737      54.490  61.940  56.300  1.00  0.00           C
ATOM   2392  CD1 TYR A 737      53.880  61.680  57.590  1.00  0.00           C
ATOM   2393  HD1 TYR A 737      53.340  60.760  57.780  1.00  0.00           H
ATOM   2394  CE1 TYR A 737      54.070  62.580  58.620  1.00  0.00           C
ATOM   2395  HE1 TYR A 737      53.590  62.500  59.580  1.00  0.00           H
ATOM   2396  CZ  TYR A 737      54.910  63.650  58.490  1.00  0.00           C
ATOM   2397  OH  TYR A 737      55.070  64.450  59.640  1.00  0.00           O
ATOM   2398  HH  TYR A 737      54.590  63.940  60.290  1.00  0.00           H
ATOM   2399  CD2 TYR A 737      55.270  63.120  56.100  1.00  0.00           C
ATOM   2400  HD2 TYR A 737      55.640  63.350  55.110  1.00  0.00           H
ATOM   2401  CE2 TYR A 737      55.540  63.950  57.230  1.00  0.00           C
ATOM   2402  HE2 TYR A 737      56.330  64.680  57.170  1.00  0.00           H
ATOM   2403  C   TYR A 737      55.300  58.880  56.790  1.00  0.00           C
ATOM   2404  O   TYR A 737      55.790  59.090  57.870  1.00  0.00           O
ATOM   2405  N   GLU A 738      54.450  57.840  56.730  1.00  0.00           N
ATOM   2406  HN  GLU A 738      53.980  57.560  55.900  1.00  0.00           H
ATOM   2407  CA  GLU A 738      54.050  57.050  57.880  1.00  0.00           C
ATOM   2408  HA  GLU A 738      53.720  57.810  58.570  1.00  0.00           H
ATOM   2409  CB  GLU A 738      52.810  56.150  57.600  1.00  0.00           C
ATOM   2410  HB1 GLU A 738      52.860  55.300  58.310  1.00  0.00           H
ATOM   2411  HB2 GLU A 738      52.770  55.850  56.530  1.00  0.00           H
ATOM   2412  CG  GLU A 738      51.490  57.050  57.770  1.00  0.00           C
ATOM   2413  HG1 GLU A 738      50.790  56.780  56.960  1.00  0.00           H
ATOM   2414  HG2 GLU A 738      51.800  58.120  57.760  1.00  0.00           H
ATOM   2415  CD  GLU A 738      50.700  56.940  59.070  1.00  0.00           C
ATOM   2416  OE1 GLU A 738      50.950  56.030  59.850  1.00  0.00           O
ATOM   2417  OE2 GLU A 738      49.820  57.800  59.310  1.00  0.00           O
ATOM   2418  C   GLU A 738      55.180  56.290  58.540  1.00  0.00           C
ATOM   2419  O   GLU A 738      55.430  56.260  59.720  1.00  0.00           O
ATOM   2420  N   ALA A 739      55.920  55.700  57.640  1.00  0.00           N
ATOM   2421  HN  ALA A 739      55.540  55.560  56.730  1.00  0.00           H
ATOM   2422  CA  ALA A 739      57.210  55.100  57.970  1.00  0.00           C
ATOM   2423  HA  ALA A 739      57.000  54.300  58.660  1.00  0.00           H
ATOM   2424  CB  ALA A 739      57.870  54.620  56.660  1.00  0.00           C
ATOM   2425  HB1 ALA A 739      57.960  55.540  56.030  1.00  0.00           H
ATOM   2426  HB2 ALA A 739      57.160  53.890  56.230  1.00  0.00           H
ATOM   2427  HB3 ALA A 739      58.920  54.300  56.740  1.00  0.00           H
ATOM   2428  C   ALA A 739      58.180  56.110  58.620  1.00  0.00           C
ATOM   2429  O   ALA A 739      58.890  55.750  59.540  1.00  0.00           O
ATOM   2430  N   LEU A 740      58.260  57.370  58.070  1.00  0.00           N
ATOM   2431  HN  LEU A 740      57.770  57.530  57.220  1.00  0.00           H
ATOM   2432  CA  LEU A 740      58.960  58.500  58.680  1.00  0.00           C
ATOM   2433  HA  LEU A 740      59.970  58.140  58.860  1.00  0.00           H
ATOM   2434  CB  LEU A 740      59.050  59.670  57.750  1.00  0.00           C
ATOM   2435  HB1 LEU A 740      59.540  60.500  58.340  1.00  0.00           H
ATOM   2436  HB2 LEU A 740      58.100  60.090  57.370  1.00  0.00           H
ATOM   2437  CG  LEU A 740      60.030  59.400  56.550  1.00  0.00           C
ATOM   2438  HG  LEU A 740      60.090  58.330  56.250  1.00  0.00           H
ATOM   2439  CD1 LEU A 740      59.660  60.400  55.430  1.00  0.00           C
ATOM   2440 HD11 LEU A 740      58.590  60.310  55.140  1.00  0.00           H
ATOM   2441 HD12 LEU A 740      60.270  60.180  54.530  1.00  0.00           H
ATOM   2442 HD13 LEU A 740      59.890  61.430  55.760  1.00  0.00           H
ATOM   2443  CD2 LEU A 740      61.490  59.640  56.920  1.00  0.00           C
ATOM   2444 HD21 LEU A 740      62.030  58.760  57.360  1.00  0.00           H
ATOM   2445 HD22 LEU A 740      61.610  60.550  57.550  1.00  0.00           H
ATOM   2446 HD23 LEU A 740      61.990  59.750  55.940  1.00  0.00           H
ATOM   2447  C   LEU A 740      58.430  58.900  60.070  1.00  0.00           C
ATOM   2448  O   LEU A 740      59.170  58.940  61.070  1.00  0.00           O
ATOM   2449  N   GLU A 741      57.120  59.110  60.200  1.00  0.00           N
ATOM   2450  HN  GLU A 741      56.580  59.180  59.370  1.00  0.00           H
ATOM   2451  CA  GLU A 741      56.470  59.390  61.400  1.00  0.00           C
ATOM   2452  HA  GLU A 741      56.880  60.280  61.870  1.00  0.00           H
ATOM   2453  CB  GLU A 741      54.970  59.680  61.090  1.00  0.00           C
ATOM   2454  HB1 GLU A 741      54.540  58.880  60.450  1.00  0.00           H
ATOM   2455  HB2 GLU A 741      54.910  60.550  60.410  1.00  0.00           H
ATOM   2456  CG  GLU A 741      54.070  59.930  62.310  1.00  0.00           C
ATOM   2457  HG1 GLU A 741      54.260  60.910  62.800  1.00  0.00           H
ATOM   2458  HG2 GLU A 741      54.200  59.050  62.970  1.00  0.00           H
ATOM   2459  CD  GLU A 741      52.630  59.930  61.900  1.00  0.00           C
ATOM   2460  OE1 GLU A 741      51.840  59.060  62.310  1.00  0.00           O
ATOM   2461  OE2 GLU A 741      52.190  60.900  61.220  1.00  0.00           O
ATOM   2462  C   GLU A 741      56.480  58.320  62.430  1.00  0.00           C
ATOM   2463  O   GLU A 741      56.640  58.600  63.620  1.00  0.00           O
ATOM   2464  N   LYS A 742      56.480  56.950  62.120  1.00  0.00           N
ATOM   2465  HN  LYS A 742      56.450  56.710  61.160  1.00  0.00           H
ATOM   2466  CA  LYS A 742      56.850  55.930  63.110  1.00  0.00           C
ATOM   2467  HA  LYS A 742      56.090  56.050  63.860  1.00  0.00           H
ATOM   2468  CB  LYS A 742      56.620  54.630  62.320  1.00  0.00           C
ATOM   2469  HB1 LYS A 742      57.300  54.600  61.440  1.00  0.00           H
ATOM   2470  HB2 LYS A 742      55.560  54.640  61.980  1.00  0.00           H
ATOM   2471  CG  LYS A 742      56.710  53.400  63.220  1.00  0.00           C
ATOM   2472  HG1 LYS A 742      57.730  53.300  63.640  1.00  0.00           H
ATOM   2473  HG2 LYS A 742      56.630  52.440  62.660  1.00  0.00           H
ATOM   2474  CD  LYS A 742      55.770  53.450  64.380  1.00  0.00           C
ATOM   2475  HD1 LYS A 742      54.810  53.780  63.940  1.00  0.00           H
ATOM   2476  HD2 LYS A 742      56.150  54.260  65.040  1.00  0.00           H
ATOM   2477  CE  LYS A 742      55.770  52.250  65.280  1.00  0.00           C
ATOM   2478  HE1 LYS A 742      56.750  52.170  65.790  1.00  0.00           H
ATOM   2479  HE2 LYS A 742      55.470  51.360  64.700  1.00  0.00           H
ATOM   2480  NZ  LYS A 742      54.780  52.500  66.340  1.00  0.00           N
ATOM   2481  HZ1 LYS A 742      55.110  53.220  66.980  1.00  0.00           H
ATOM   2482  HZ2 LYS A 742      54.700  51.630  66.930  1.00  0.00           H
ATOM   2483  HZ3 LYS A 742      53.840  52.800  65.990  1.00  0.00           H
ATOM   2484  C   LYS A 742      58.270  55.980  63.780  1.00  0.00           C
ATOM   2485  O   LYS A 742      58.420  55.820  64.970  1.00  0.00           O
ATOM   2486  N   LEU A 743      59.390  56.270  63.060  1.00  0.00           N
ATOM   2487  HN  LEU A 743      59.290  56.350  62.080  1.00  0.00           H
ATOM   2488  CA  LEU A 743      60.740  56.610  63.570  1.00  0.00           C
ATOM   2489  HA  LEU A 743      61.010  55.830  64.260  1.00  0.00           H
ATOM   2490  CB  LEU A 743      61.860  56.610  62.510  1.00  0.00           C
ATOM   2491  HB1 LEU A 743      62.740  57.110  62.970  1.00  0.00           H
ATOM   2492  HB2 LEU A 743      61.340  57.130  61.690  1.00  0.00           H
ATOM   2493  CG  LEU A 743      62.390  55.220  62.130  1.00  0.00           C
ATOM   2494  HG  LEU A 743      63.200  55.290  61.370  1.00  0.00           H
ATOM   2495  CD1 LEU A 743      62.990  54.490  63.330  1.00  0.00           C
ATOM   2496 HD11 LEU A 743      63.540  53.580  62.980  1.00  0.00           H
ATOM   2497 HD12 LEU A 743      62.210  54.090  64.010  1.00  0.00           H
ATOM   2498 HD13 LEU A 743      63.720  55.140  63.870  1.00  0.00           H
ATOM   2499  CD2 LEU A 743      61.310  54.290  61.610  1.00  0.00           C
ATOM   2500 HD21 LEU A 743      61.620  53.240  61.430  1.00  0.00           H
ATOM   2501 HD22 LEU A 743      61.010  54.640  60.600  1.00  0.00           H
ATOM   2502 HD23 LEU A 743      60.540  54.190  62.400  1.00  0.00           H
ATOM   2503  C   LEU A 743      60.780  57.910  64.470  1.00  0.00           C
ATOM   2504  O   LEU A 743      61.470  57.940  65.490  1.00  0.00           O
ATOM   2505  N   PHE A 744      60.090  58.980  64.070  1.00  0.00           N
ATOM   2506  HN  PHE A 744      59.920  59.170  63.110  1.00  0.00           H
ATOM   2507  CA  PHE A 744      59.910  60.120  64.960  1.00  0.00           C
ATOM   2508  HA  PHE A 744      60.920  60.480  65.100  1.00  0.00           H
ATOM   2509  CB  PHE A 744      59.120  61.290  64.290  1.00  0.00           C
ATOM   2510  HB1 PHE A 744      58.770  62.110  64.950  1.00  0.00           H
ATOM   2511  HB2 PHE A 744      58.270  60.840  63.720  1.00  0.00           H
ATOM   2512  CG  PHE A 744      60.120  62.000  63.270  1.00  0.00           C
ATOM   2513  CD1 PHE A 744      61.320  62.590  63.800  1.00  0.00           C
ATOM   2514  HD1 PHE A 744      61.630  62.560  64.840  1.00  0.00           H
ATOM   2515  CE1 PHE A 744      62.170  63.190  62.870  1.00  0.00           C
ATOM   2516  HE1 PHE A 744      63.120  63.630  63.160  1.00  0.00           H
ATOM   2517  CZ  PHE A 744      61.810  63.350  61.560  1.00  0.00           C
ATOM   2518  HZ  PHE A 744      62.510  63.750  60.840  1.00  0.00           H
ATOM   2519  CD2 PHE A 744      59.850  62.050  61.920  1.00  0.00           C
ATOM   2520  HD2 PHE A 744      59.010  61.510  61.510  1.00  0.00           H
ATOM   2521  CE2 PHE A 744      60.670  62.830  61.050  1.00  0.00           C
ATOM   2522  HE2 PHE A 744      60.370  63.000  60.020  1.00  0.00           H
ATOM   2523  C   PHE A 744      59.230  59.830  66.320  1.00  0.00           C
ATOM   2524  O   PHE A 744      59.690  60.170  67.410  1.00  0.00           O
ATOM   2525  N   ASP A 745      58.050  59.110  66.280  1.00  0.00           N
ATOM   2526  HN  ASP A 745      57.680  58.950  65.360  1.00  0.00           H
ATOM   2527  CA  ASP A 745      57.160  58.730  67.340  1.00  0.00           C
ATOM   2528  HA  ASP A 745      56.930  59.600  67.960  1.00  0.00           H
ATOM   2529  CB  ASP A 745      55.890  58.040  66.820  1.00  0.00           C
ATOM   2530  HB1 ASP A 745      56.230  57.140  66.260  1.00  0.00           H
ATOM   2531  HB2 ASP A 745      55.470  58.740  66.070  1.00  0.00           H
ATOM   2532  CG  ASP A 745      54.910  57.590  67.890  1.00  0.00           C
ATOM   2533  OD1 ASP A 745      54.470  56.450  67.830  1.00  0.00           O
ATOM   2534  OD2 ASP A 745      54.490  58.420  68.730  1.00  0.00           O
ATOM   2535  C   ASP A 745      57.880  57.750  68.270  1.00  0.00           C
ATOM   2536  O   ASP A 745      57.780  57.760  69.490  1.00  0.00           O
ATOM   2537  N   LEU A 746      58.650  56.780  67.700  1.00  0.00           N
ATOM   2538  HN  LEU A 746      58.600  56.590  66.710  1.00  0.00           H
ATOM   2539  CA  LEU A 746      59.570  55.870  68.350  1.00  0.00           C
ATOM   2540  HA  LEU A 746      58.930  55.380  69.070  1.00  0.00           H
ATOM   2541  CB  LEU A 746      60.140  54.860  67.260  1.00  0.00           C
ATOM   2542  HB1 LEU A 746      60.750  55.420  66.520  1.00  0.00           H
ATOM   2543  HB2 LEU A 746      59.310  54.330  66.740  1.00  0.00           H
ATOM   2544  CG  LEU A 746      60.980  53.700  67.780  1.00  0.00           C
ATOM   2545  HG  LEU A 746      61.770  54.100  68.470  1.00  0.00           H
ATOM   2546  CD1 LEU A 746      60.110  52.710  68.460  1.00  0.00           C
ATOM   2547 HD11 LEU A 746      59.420  52.260  67.730  1.00  0.00           H
ATOM   2548 HD12 LEU A 746      59.520  53.190  69.280  1.00  0.00           H
ATOM   2549 HD13 LEU A 746      60.650  51.870  68.960  1.00  0.00           H
ATOM   2550  CD2 LEU A 746      61.840  53.150  66.590  1.00  0.00           C
ATOM   2551 HD21 LEU A 746      62.600  52.410  66.890  1.00  0.00           H
ATOM   2552 HD22 LEU A 746      62.350  53.930  65.970  1.00  0.00           H
ATOM   2553 HD23 LEU A 746      61.170  52.550  65.940  1.00  0.00           H
ATOM   2554  C   LEU A 746      60.770  56.550  69.020  1.00  0.00           C
ATOM   2555  O   LEU A 746      61.160  56.220  70.120  1.00  0.00           O
ATOM   2556  N   GLY A 747      61.270  57.630  68.400  1.00  0.00           N
ATOM   2557  HN  GLY A 747      61.010  57.770  67.440  1.00  0.00           H
ATOM   2558  CA  GLY A 747      62.370  58.480  68.810  1.00  0.00           C
ATOM   2559  HA1 GLY A 747      62.790  59.070  68.010  1.00  0.00           H
ATOM   2560  HA2 GLY A 747      63.020  57.860  69.410  1.00  0.00           H
ATOM   2561  C   GLY A 747      61.970  59.500  69.850  1.00  0.00           C
ATOM   2562  O   GLY A 747      62.760  60.240  70.290  1.00  0.00           O
ATOM   2563  N   GLU A 748      60.640  59.580  70.230  1.00  0.00           N
ATOM   2564  HN  GLU A 748      60.080  59.050  69.610  1.00  0.00           H
ATOM   2565  CA  GLU A 748      60.080  60.050  71.490  1.00  0.00           C
ATOM   2566  HA  GLU A 748      60.640  60.930  71.740  1.00  0.00           H
ATOM   2567  CB  GLU A 748      58.580  60.460  71.370  1.00  0.00           C
ATOM   2568  HB1 GLU A 748      58.240  60.900  72.330  1.00  0.00           H
ATOM   2569  HB2 GLU A 748      57.920  59.590  71.180  1.00  0.00           H
ATOM   2570  CG  GLU A 748      58.480  61.590  70.310  1.00  0.00           C
ATOM   2571  HG1 GLU A 748      58.850  61.250  69.330  1.00  0.00           H
ATOM   2572  HG2 GLU A 748      59.160  62.390  70.670  1.00  0.00           H
ATOM   2573  CD  GLU A 748      57.100  62.170  70.100  1.00  0.00           C
ATOM   2574  OE1 GLU A 748      57.100  63.180  69.320  1.00  0.00           O
ATOM   2575  OE2 GLU A 748      56.040  61.660  70.630  1.00  0.00           O
ATOM   2576  C   GLU A 748      60.240  59.160  72.680  1.00  0.00           C
ATOM   2577  O   GLU A 748      60.580  59.700  73.770  1.00  0.00           O
ATOM   2578  N   THR A 749      60.020  57.830  72.620  1.00  0.00           N
ATOM   2579  HN  THR A 749      59.820  57.430  71.720  1.00  0.00           H
ATOM   2580  CA  THR A 749      60.070  56.900  73.690  1.00  0.00           C
ATOM   2581  HA  THR A 749      59.770  57.420  74.570  1.00  0.00           H
ATOM   2582  CB  THR A 749      59.030  55.720  73.530  1.00  0.00           C
ATOM   2583  HB  THR A 749      59.230  55.000  74.360  1.00  0.00           H
ATOM   2584  OG1 THR A 749      59.140  55.020  72.340  1.00  0.00           O
ATOM   2585  HG1 THR A 749      59.070  54.090  72.580  1.00  0.00           H
ATOM   2586  CG2 THR A 749      57.620  56.260  73.700  1.00  0.00           C
ATOM   2587 HG21 THR A 749      57.450  56.670  74.710  1.00  0.00           H
ATOM   2588 HG22 THR A 749      56.950  55.380  73.580  1.00  0.00           H
ATOM   2589 HG23 THR A 749      57.350  56.910  72.840  1.00  0.00           H
ATOM   2590  C   THR A 749      61.380  56.250  73.990  1.00  0.00           C
ATOM   2591  O   THR A 749      61.750  56.130  75.170  1.00  0.00           O
ATOM   2592  N   TYR A 750      62.180  55.890  72.870  1.00  0.00           N
ATOM   2593  HN  TYR A 750      61.860  56.050  71.950  1.00  0.00           H
ATOM   2594  CA  TYR A 750      63.560  55.420  72.890  1.00  0.00           C
ATOM   2595  HA  TYR A 750      63.800  55.120  73.900  1.00  0.00           H
ATOM   2596  CB  TYR A 750      63.890  54.150  72.080  1.00  0.00           C
ATOM   2597  HB1 TYR A 750      64.980  54.030  71.970  1.00  0.00           H
ATOM   2598  HB2 TYR A 750      63.420  54.420  71.110  1.00  0.00           H
ATOM   2599  CG  TYR A 750      63.130  52.880  72.610  1.00  0.00           C
ATOM   2600  CD1 TYR A 750      62.090  52.290  71.890  1.00  0.00           C
ATOM   2601  HD1 TYR A 750      61.710  52.820  71.040  1.00  0.00           H
ATOM   2602  CE1 TYR A 750      61.450  51.130  72.350  1.00  0.00           C
ATOM   2603  HE1 TYR A 750      60.550  50.790  71.840  1.00  0.00           H
ATOM   2604  CZ  TYR A 750      61.990  50.370  73.490  1.00  0.00           C
ATOM   2605  OH  TYR A 750      61.370  49.260  73.960  1.00  0.00           O
ATOM   2606  HH  TYR A 750      60.650  49.000  73.390  1.00  0.00           H
ATOM   2607  CD2 TYR A 750      63.530  52.150  73.800  1.00  0.00           C
ATOM   2608  HD2 TYR A 750      64.300  52.550  74.440  1.00  0.00           H
ATOM   2609  CE2 TYR A 750      63.020  50.930  74.170  1.00  0.00           C
ATOM   2610  HE2 TYR A 750      63.370  50.390  75.040  1.00  0.00           H
ATOM   2611  C   TYR A 750      64.610  56.580  72.640  1.00  0.00           C
ATOM   2612  O   TYR A 750      64.220  57.630  72.000  1.00  0.00           O
ATOM   2613  N   ALA A 751      65.810  56.580  73.090  1.00  0.00           N
ATOM   2614  HN  ALA A 751      66.090  55.940  73.800  1.00  0.00           H
ATOM   2615  CA  ALA A 751      66.810  57.520  72.650  1.00  0.00           C
ATOM   2616  HA  ALA A 751      66.410  58.010  71.770  1.00  0.00           H
ATOM   2617  CB  ALA A 751      67.070  58.640  73.700  1.00  0.00           C
ATOM   2618  HB1 ALA A 751      67.750  59.440  73.330  1.00  0.00           H
ATOM   2619  HB2 ALA A 751      67.530  58.140  74.600  1.00  0.00           H
ATOM   2620  HB3 ALA A 751      66.070  59.070  73.940  1.00  0.00           H
ATOM   2621  C   ALA A 751      68.170  57.010  72.210  1.00  0.00           C
ATOM   2622  O   ALA A 751      68.670  55.940  72.550  1.00  0.00           O
ATOM   2623  N   PHE A 752      68.940  57.740  71.440  1.00  0.00           N
ATOM   2624  HN  PHE A 752      68.620  58.620  71.070  1.00  0.00           H
ATOM   2625  CA  PHE A 752      70.300  57.480  71.030  1.00  0.00           C
ATOM   2626  HA  PHE A 752      70.330  56.580  70.440  1.00  0.00           H
ATOM   2627  CB  PHE A 752      70.820  58.530  69.880  1.00  0.00           C
ATOM   2628  HB1 PHE A 752      71.890  58.420  69.640  1.00  0.00           H
ATOM   2629  HB2 PHE A 752      70.660  59.530  70.330  1.00  0.00           H
ATOM   2630  CG  PHE A 752      70.110  58.440  68.540  1.00  0.00           C
ATOM   2631  CD1 PHE A 752      69.600  57.300  67.910  1.00  0.00           C
ATOM   2632  HD1 PHE A 752      69.560  56.400  68.500  1.00  0.00           H
ATOM   2633  CE1 PHE A 752      69.110  57.320  66.560  1.00  0.00           C
ATOM   2634  HE1 PHE A 752      68.850  56.430  66.010  1.00  0.00           H
ATOM   2635  CZ  PHE A 752      69.070  58.540  65.860  1.00  0.00           C
ATOM   2636  HZ  PHE A 752      68.850  58.530  64.810  1.00  0.00           H
ATOM   2637  CD2 PHE A 752      70.020  59.650  67.840  1.00  0.00           C
ATOM   2638  HD2 PHE A 752      70.230  60.630  68.240  1.00  0.00           H
ATOM   2639  CE2 PHE A 752      69.390  59.740  66.560  1.00  0.00           C
ATOM   2640  HE2 PHE A 752      69.360  60.640  65.980  1.00  0.00           H
ATOM   2641  C   PHE A 752      71.390  57.200  72.150  1.00  0.00           C
ATOM   2642  O   PHE A 752      71.270  57.670  73.270  1.00  0.00           O
ATOM   2643  N   PRO A 822      72.440  56.410  71.810  1.00  0.00           N
ATOM   2644  CD  PRO A 822      73.570  56.210  72.690  1.00  0.00           C
ATOM   2645  HD1 PRO A 822      73.230  55.490  73.480  1.00  0.00           H
ATOM   2646  HD2 PRO A 822      74.010  57.120  73.150  1.00  0.00           H
ATOM   2647  CA  PRO A 822      72.530  55.500  70.680  1.00  0.00           C
ATOM   2648  HA  PRO A 822      72.210  55.940  69.750  1.00  0.00           H
ATOM   2649  CB  PRO A 822      74.060  55.120  70.500  1.00  0.00           C
ATOM   2650  HB1 PRO A 822      74.460  55.640  69.600  1.00  0.00           H
ATOM   2651  HB2 PRO A 822      74.110  54.010  70.480  1.00  0.00           H
ATOM   2652  CG  PRO A 822      74.720  55.560  71.830  1.00  0.00           C
ATOM   2653  HG1 PRO A 822      75.040  54.610  72.280  1.00  0.00           H
ATOM   2654  HG2 PRO A 822      75.540  56.260  71.550  1.00  0.00           H
ATOM   2655  C   PRO A 822      71.680  54.300  70.980  1.00  0.00           C
ATOM   2656  O   PRO A 822      70.690  54.160  70.260  1.00  0.00           O
ATOM   2657  N   ASP A 823      71.930  53.470  72.010  1.00  0.00           N
ATOM   2658  HN  ASP A 823      72.800  53.530  72.510  1.00  0.00           H
ATOM   2659  CA  ASP A 823      71.100  52.380  72.490  1.00  0.00           C
ATOM   2660  HA  ASP A 823      71.840  51.610  72.690  1.00  0.00           H
ATOM   2661  CB  ASP A 823      70.330  52.780  73.720  1.00  0.00           C
ATOM   2662  HB1 ASP A 823      69.540  52.110  74.100  1.00  0.00           H
ATOM   2663  HB2 ASP A 823      69.750  53.710  73.500  1.00  0.00           H
ATOM   2664  CG  ASP A 823      71.210  53.340  74.850  1.00  0.00           C
ATOM   2665  OD1 ASP A 823      70.670  53.910  75.770  1.00  0.00           O
ATOM   2666  OD2 ASP A 823      72.500  53.190  74.840  1.00  0.00           O
ATOM   2667  C   ASP A 823      70.260  51.600  71.470  1.00  0.00           C
ATOM   2668  O   ASP A 823      70.630  51.100  70.400  1.00  0.00           O
ATOM   2669  N   VAL A 824      68.990  51.350  71.800  1.00  0.00           N
ATOM   2670  HN  VAL A 824      68.590  51.740  72.630  1.00  0.00           H
ATOM   2671  CA  VAL A 824      67.990  50.670  71.000  1.00  0.00           C
ATOM   2672  HA  VAL A 824      68.310  49.660  70.740  1.00  0.00           H
ATOM   2673  CB  VAL A 824      66.720  50.360  71.720  1.00  0.00           C
ATOM   2674  HB  VAL A 824      66.330  51.180  72.350  1.00  0.00           H
ATOM   2675  CG1 VAL A 824      65.580  49.740  70.850  1.00  0.00           C
ATOM   2676 HG11 VAL A 824      64.660  49.530  71.450  1.00  0.00           H
ATOM   2677 HG12 VAL A 824      66.040  48.940  70.240  1.00  0.00           H
ATOM   2678 HG13 VAL A 824      65.230  50.450  70.060  1.00  0.00           H
ATOM   2679  CG2 VAL A 824      67.060  49.240  72.690  1.00  0.00           C
ATOM   2680 HG21 VAL A 824      67.710  49.720  73.460  1.00  0.00           H
ATOM   2681 HG22 VAL A 824      67.480  48.360  72.170  1.00  0.00           H
ATOM   2682 HG23 VAL A 824      66.100  48.920  73.140  1.00  0.00           H
ATOM   2683  C   VAL A 824      67.640  51.380  69.730  1.00  0.00           C
ATOM   2684  O   VAL A 824      67.570  50.760  68.710  1.00  0.00           O
ATOM   2685  N   LEU A 825      67.480  52.710  69.840  1.00  0.00           N
ATOM   2686  HN  LEU A 825      67.740  53.070  70.740  1.00  0.00           H
ATOM   2687  CA  LEU A 825      67.130  53.610  68.740  1.00  0.00           C
ATOM   2688  HA  LEU A 825      66.250  53.160  68.320  1.00  0.00           H
ATOM   2689  CB  LEU A 825      66.640  55.020  69.300  1.00  0.00           C
ATOM   2690  HB1 LEU A 825      67.530  55.580  69.670  1.00  0.00           H
ATOM   2691  HB2 LEU A 825      65.900  54.870  70.100  1.00  0.00           H
ATOM   2692  CG  LEU A 825      66.120  55.940  68.130  1.00  0.00           C
ATOM   2693  HG  LEU A 825      66.860  55.950  67.300  1.00  0.00           H
ATOM   2694  CD1 LEU A 825      64.810  55.440  67.540  1.00  0.00           C
ATOM   2695 HD11 LEU A 825      64.500  56.130  66.710  1.00  0.00           H
ATOM   2696 HD12 LEU A 825      64.030  55.450  68.330  1.00  0.00           H
ATOM   2697 HD13 LEU A 825      64.920  54.400  67.150  1.00  0.00           H
ATOM   2698  CD2 LEU A 825      65.950  57.300  68.680  1.00  0.00           C
ATOM   2699 HD21 LEU A 825      66.870  57.740  69.120  1.00  0.00           H
ATOM   2700 HD22 LEU A 825      65.150  57.270  69.460  1.00  0.00           H
ATOM   2701 HD23 LEU A 825      65.700  57.970  67.830  1.00  0.00           H
ATOM   2702  C   LEU A 825      68.080  53.680  67.540  1.00  0.00           C
ATOM   2703  O   LEU A 825      67.620  53.790  66.380  1.00  0.00           O
ATOM   2704  N   PHE A 826      69.460  53.720  67.780  1.00  0.00           N
ATOM   2705  HN  PHE A 826      69.830  53.850  68.700  1.00  0.00           H
ATOM   2706  CA  PHE A 826      70.520  53.670  66.780  1.00  0.00           C
ATOM   2707  HA  PHE A 826      70.470  54.570  66.180  1.00  0.00           H
ATOM   2708  CB  PHE A 826      71.910  53.670  67.460  1.00  0.00           C
ATOM   2709  HB1 PHE A 826      72.060  52.790  68.120  1.00  0.00           H
ATOM   2710  HB2 PHE A 826      72.070  54.590  68.070  1.00  0.00           H
ATOM   2711  CG  PHE A 826      73.130  53.730  66.500  1.00  0.00           C
ATOM   2712  CD1 PHE A 826      74.280  53.060  66.960  1.00  0.00           C
ATOM   2713  HD1 PHE A 826      74.380  52.660  67.950  1.00  0.00           H
ATOM   2714  CE1 PHE A 826      75.430  53.120  66.100  1.00  0.00           C
ATOM   2715  HE1 PHE A 826      76.300  52.570  66.450  1.00  0.00           H
ATOM   2716  CZ  PHE A 826      75.350  53.730  64.860  1.00  0.00           C
ATOM   2717  HZ  PHE A 826      76.270  53.710  64.280  1.00  0.00           H
ATOM   2718  CD2 PHE A 826      73.010  54.320  65.190  1.00  0.00           C
ATOM   2719  HD2 PHE A 826      72.000  54.590  64.900  1.00  0.00           H
ATOM   2720  CE2 PHE A 826      74.220  54.500  64.440  1.00  0.00           C
ATOM   2721  HE2 PHE A 826      74.290  54.850  63.420  1.00  0.00           H
ATOM   2722  C   PHE A 826      70.380  52.450  65.820  1.00  0.00           C
ATOM   2723  O   PHE A 826      70.250  52.640  64.640  1.00  0.00           O
ATOM   2724  N   TRP A 827      70.380  51.220  66.350  1.00  0.00           N
ATOM   2725  HN  TRP A 827      70.490  51.140  67.340  1.00  0.00           H
ATOM   2726  CA  TRP A 827      70.250  50.000  65.660  1.00  0.00           C
ATOM   2727  HA  TRP A 827      71.080  50.110  64.970  1.00  0.00           H
ATOM   2728  CB  TRP A 827      70.460  48.660  66.490  1.00  0.00           C
ATOM   2729  HB1 TRP A 827      70.540  47.750  65.840  1.00  0.00           H
ATOM   2730  HB2 TRP A 827      69.630  48.590  67.230  1.00  0.00           H
ATOM   2731  CG  TRP A 827      71.700  48.700  67.310  1.00  0.00           C
ATOM   2732  CD1 TRP A 827      71.900  48.740  68.690  1.00  0.00           C
ATOM   2733  HD1 TRP A 827      71.120  48.860  69.420  1.00  0.00           H
ATOM   2734  NE1 TRP A 827      73.230  48.540  69.000  1.00  0.00           N
ATOM   2735  HE1 TRP A 827      73.620  48.400  69.890  1.00  0.00           H
ATOM   2736  CE2 TRP A 827      73.940  48.410  67.820  1.00  0.00           C
ATOM   2737  CD2 TRP A 827      73.040  48.530  66.730  1.00  0.00           C
ATOM   2738  CE3 TRP A 827      73.450  48.380  65.460  1.00  0.00           C
ATOM   2739  HE3 TRP A 827      72.690  48.370  64.690  1.00  0.00           H
ATOM   2740  CZ3 TRP A 827      74.760  48.210  65.200  1.00  0.00           C
ATOM   2741  HZ3 TRP A 827      75.120  48.010  64.210  1.00  0.00           H
ATOM   2742  CZ2 TRP A 827      75.270  48.130  67.580  1.00  0.00           C
ATOM   2743  HZ2 TRP A 827      75.990  47.990  68.370  1.00  0.00           H
ATOM   2744  CH2 TRP A 827      75.660  48.060  66.260  1.00  0.00           C
ATOM   2745  HH2 TRP A 827      76.680  47.740  66.140  1.00  0.00           H
ATOM   2746  C   TRP A 827      68.910  49.940  64.870  1.00  0.00           C
ATOM   2747  O   TRP A 827      68.900  49.540  63.740  1.00  0.00           O
ATOM   2748  N   CYS A 828      67.750  50.360  65.480  1.00  0.00           N
ATOM   2749  HN  CYS A 828      67.700  50.610  66.450  1.00  0.00           H
ATOM   2750  CA  CYS A 828      66.510  50.370  64.780  1.00  0.00           C
ATOM   2751  HA  CYS A 828      66.270  49.450  64.270  1.00  0.00           H
ATOM   2752  CB  CYS A 828      65.380  50.870  65.690  1.00  0.00           C
ATOM   2753  HB1 CYS A 828      64.520  51.100  65.020  1.00  0.00           H
ATOM   2754  HB2 CYS A 828      65.550  51.890  66.110  1.00  0.00           H
ATOM   2755  SG  CYS A 828      64.870  49.810  67.100  1.00  0.00           S
ATOM   2756  HG1 CYS A 828      66.030  49.970  67.710  1.00  0.00           H
ATOM   2757  C   CYS A 828      66.610  51.330  63.670  1.00  0.00           C
ATOM   2758  O   CYS A 828      66.200  51.090  62.570  1.00  0.00           O
ATOM   2759  N   VAL A 829      67.240  52.520  63.850  1.00  0.00           N
ATOM   2760  HN  VAL A 829      67.620  52.850  64.720  1.00  0.00           H
ATOM   2761  CA  VAL A 829      67.320  53.460  62.710  1.00  0.00           C
ATOM   2762  HA  VAL A 829      66.360  53.630  62.260  1.00  0.00           H
ATOM   2763  CB  VAL A 829      67.650  54.910  63.100  1.00  0.00           C
ATOM   2764  HB  VAL A 829      68.390  54.850  63.940  1.00  0.00           H
ATOM   2765  CG1 VAL A 829      68.190  55.760  61.930  1.00  0.00           C
ATOM   2766 HG11 VAL A 829      67.630  55.620  60.990  1.00  0.00           H
ATOM   2767 HG12 VAL A 829      69.240  55.440  61.770  1.00  0.00           H
ATOM   2768 HG13 VAL A 829      68.140  56.870  62.090  1.00  0.00           H
ATOM   2769  CG2 VAL A 829      66.350  55.480  63.670  1.00  0.00           C
ATOM   2770 HG21 VAL A 829      65.760  54.840  64.360  1.00  0.00           H
ATOM   2771 HG22 VAL A 829      65.770  55.660  62.750  1.00  0.00           H
ATOM   2772 HG23 VAL A 829      66.630  56.420  64.200  1.00  0.00           H
ATOM   2773  C   VAL A 829      68.190  52.880  61.550  1.00  0.00           C
ATOM   2774  O   VAL A 829      67.820  52.890  60.360  1.00  0.00           O
ATOM   2775  N   ILE A 830      69.300  52.280  61.820  1.00  0.00           N
ATOM   2776  HN  ILE A 830      69.580  52.180  62.780  1.00  0.00           H
ATOM   2777  CA  ILE A 830      70.080  51.440  60.930  1.00  0.00           C
ATOM   2778  HA  ILE A 830      70.330  52.000  60.030  1.00  0.00           H
ATOM   2779  CB  ILE A 830      71.380  51.040  61.590  1.00  0.00           C
ATOM   2780  HB  ILE A 830      71.090  50.630  62.580  1.00  0.00           H
ATOM   2781  CG2 ILE A 830      72.120  49.840  60.930  1.00  0.00           C
ATOM   2782 HG21 ILE A 830      72.140  49.820  59.810  1.00  0.00           H
ATOM   2783 HG22 ILE A 830      71.580  48.890  61.130  1.00  0.00           H
ATOM   2784 HG23 ILE A 830      73.120  49.740  61.390  1.00  0.00           H
ATOM   2785  CG1 ILE A 830      72.300  52.320  61.760  1.00  0.00           C
ATOM   2786 HG11 ILE A 830      73.200  52.110  62.380  1.00  0.00           H
ATOM   2787 HG12 ILE A 830      71.820  53.140  62.350  1.00  0.00           H
ATOM   2788  CD  ILE A 830      72.810  52.940  60.440  1.00  0.00           C
ATOM   2789  HD1 ILE A 830      73.200  53.980  60.580  1.00  0.00           H
ATOM   2790  HD2 ILE A 830      72.010  52.930  59.670  1.00  0.00           H
ATOM   2791  HD3 ILE A 830      73.670  52.350  60.050  1.00  0.00           H
ATOM   2792  C   ILE A 830      69.320  50.250  60.410  1.00  0.00           C
ATOM   2793  O   ILE A 830      69.320  49.970  59.190  1.00  0.00           O
ATOM   2794  N   LEU A 831      68.620  49.430  61.230  1.00  0.00           N
ATOM   2795  HN  LEU A 831      68.610  49.520  62.220  1.00  0.00           H
ATOM   2796  CA  LEU A 831      67.910  48.250  60.760  1.00  0.00           C
ATOM   2797  HA  LEU A 831      68.660  47.770  60.150  1.00  0.00           H
ATOM   2798  CB  LEU A 831      67.470  47.230  61.940  1.00  0.00           C
ATOM   2799  HB1 LEU A 831      66.720  47.830  62.520  1.00  0.00           H
ATOM   2800  HB2 LEU A 831      68.370  47.130  62.580  1.00  0.00           H
ATOM   2801  CG  LEU A 831      66.780  45.960  61.480  1.00  0.00           C
ATOM   2802  HG  LEU A 831      65.850  46.310  60.990  1.00  0.00           H
ATOM   2803  CD1 LEU A 831      67.700  45.120  60.600  1.00  0.00           C
ATOM   2804 HD11 LEU A 831      68.160  45.670  59.750  1.00  0.00           H
ATOM   2805 HD12 LEU A 831      67.120  44.280  60.160  1.00  0.00           H
ATOM   2806 HD13 LEU A 831      68.590  44.780  61.180  1.00  0.00           H
ATOM   2807  CD2 LEU A 831      66.260  45.190  62.670  1.00  0.00           C
ATOM   2808 HD21 LEU A 831      65.270  45.590  62.950  1.00  0.00           H
ATOM   2809 HD22 LEU A 831      67.030  45.240  63.470  1.00  0.00           H
ATOM   2810 HD23 LEU A 831      66.090  44.160  62.290  1.00  0.00           H
ATOM   2811  C   LEU A 831      66.760  48.590  59.730  1.00  0.00           C
ATOM   2812  O   LEU A 831      66.560  47.990  58.650  1.00  0.00           O
ATOM   2813  N   PHE A 832      66.040  49.670  60.020  1.00  0.00           N
ATOM   2814  HN  PHE A 832      66.200  50.000  60.950  1.00  0.00           H
ATOM   2815  CA  PHE A 832      65.080  50.350  59.240  1.00  0.00           C
ATOM   2816  HA  PHE A 832      64.310  49.630  59.000  1.00  0.00           H
ATOM   2817  CB  PHE A 832      64.450  51.530  60.050  1.00  0.00           C
ATOM   2818  HB1 PHE A 832      65.290  52.060  60.540  1.00  0.00           H
ATOM   2819  HB2 PHE A 832      63.700  51.270  60.820  1.00  0.00           H
ATOM   2820  CG  PHE A 832      63.810  52.620  59.250  1.00  0.00           C
ATOM   2821  CD1 PHE A 832      64.200  53.970  59.430  1.00  0.00           C
ATOM   2822  HD1 PHE A 832      65.020  54.320  60.050  1.00  0.00           H
ATOM   2823  CE1 PHE A 832      63.490  54.970  58.750  1.00  0.00           C
ATOM   2824  HE1 PHE A 832      63.650  56.000  59.080  1.00  0.00           H
ATOM   2825  CZ  PHE A 832      62.490  54.610  57.830  1.00  0.00           C
ATOM   2826  HZ  PHE A 832      62.060  55.410  57.240  1.00  0.00           H
ATOM   2827  CD2 PHE A 832      62.760  52.300  58.410  1.00  0.00           C
ATOM   2828  HD2 PHE A 832      62.490  51.270  58.310  1.00  0.00           H
ATOM   2829  CE2 PHE A 832      62.140  53.330  57.660  1.00  0.00           C
ATOM   2830  HE2 PHE A 832      61.270  53.070  57.070  1.00  0.00           H
ATOM   2831  C   PHE A 832      65.570  50.830  57.880  1.00  0.00           C
ATOM   2832  O   PHE A 832      65.050  50.430  56.840  1.00  0.00           O
ATOM   2833  N   PHE A 833      66.580  51.680  57.850  1.00  0.00           N
ATOM   2834  HN  PHE A 833      66.960  52.040  58.700  1.00  0.00           H
ATOM   2835  CA  PHE A 833      67.250  52.180  56.590  1.00  0.00           C
ATOM   2836  HA  PHE A 833      66.450  52.480  55.910  1.00  0.00           H
ATOM   2837  CB  PHE A 833      68.060  53.480  56.870  1.00  0.00           C
ATOM   2838  HB1 PHE A 833      68.730  53.410  57.750  1.00  0.00           H
ATOM   2839  HB2 PHE A 833      67.270  54.250  56.970  1.00  0.00           H
ATOM   2840  CG  PHE A 833      68.820  53.790  55.630  1.00  0.00           C
ATOM   2841  CD1 PHE A 833      68.110  54.280  54.510  1.00  0.00           C
ATOM   2842  HD1 PHE A 833      67.050  54.480  54.530  1.00  0.00           H
ATOM   2843  CE1 PHE A 833      68.880  54.610  53.340  1.00  0.00           C
ATOM   2844  HE1 PHE A 833      68.440  55.200  52.550  1.00  0.00           H
ATOM   2845  CZ  PHE A 833      70.300  54.410  53.220  1.00  0.00           C
ATOM   2846  HZ  PHE A 833      70.910  54.760  52.400  1.00  0.00           H
ATOM   2847  CD2 PHE A 833      70.160  53.480  55.500  1.00  0.00           C
ATOM   2848  HD2 PHE A 833      70.630  53.000  56.360  1.00  0.00           H
ATOM   2849  CE2 PHE A 833      70.930  53.830  54.310  1.00  0.00           C
ATOM   2850  HE2 PHE A 833      71.980  53.600  54.210  1.00  0.00           H
ATOM   2851  C   PHE A 833      67.930  51.130  55.820  1.00  0.00           C
ATOM   2852  O   PHE A 833      67.760  50.980  54.600  1.00  0.00           O
ATOM   2853  N   THR A 834      68.560  50.210  56.530  1.00  0.00           N
ATOM   2854  HN  THR A 834      68.680  50.220  57.520  1.00  0.00           H
ATOM   2855  CA  THR A 834      69.270  49.060  55.810  1.00  0.00           C
ATOM   2856  HA  THR A 834      69.760  49.560  54.990  1.00  0.00           H
ATOM   2857  CB  THR A 834      70.330  48.170  56.520  1.00  0.00           C
ATOM   2858  HB  THR A 834      70.680  47.310  55.930  1.00  0.00           H
ATOM   2859  OG1 THR A 834      69.870  47.690  57.810  1.00  0.00           O
ATOM   2860  HG1 THR A 834      69.650  48.450  58.380  1.00  0.00           H
ATOM   2861  CG2 THR A 834      71.620  48.950  56.730  1.00  0.00           C
ATOM   2862 HG21 THR A 834      72.080  49.200  55.750  1.00  0.00           H
ATOM   2863 HG22 THR A 834      72.370  48.340  57.280  1.00  0.00           H
ATOM   2864 HG23 THR A 834      71.430  49.890  57.310  1.00  0.00           H
ATOM   2865  C   THR A 834      68.300  48.070  55.180  1.00  0.00           C
ATOM   2866  O   THR A 834      68.640  47.620  54.090  1.00  0.00           O
ATOM   2867  N   THR A 835      67.140  47.720  55.780  1.00  0.00           N
ATOM   2868  HN  THR A 835      67.000  48.070  56.700  1.00  0.00           H
ATOM   2869  CA  THR A 835      66.050  47.000  55.060  1.00  0.00           C
ATOM   2870  HA  THR A 835      66.480  46.060  54.750  1.00  0.00           H
ATOM   2871  CB  THR A 835      64.880  46.660  55.990  1.00  0.00           C
ATOM   2872  HB  THR A 835      64.450  47.600  56.380  1.00  0.00           H
ATOM   2873  OG1 THR A 835      65.350  45.910  57.070  1.00  0.00           O
ATOM   2874  HG1 THR A 835      66.040  46.480  57.410  1.00  0.00           H
ATOM   2875  CG2 THR A 835      63.890  45.790  55.210  1.00  0.00           C
ATOM   2876 HG21 THR A 835      63.110  45.560  55.960  1.00  0.00           H
ATOM   2877 HG22 THR A 835      64.310  44.800  54.920  1.00  0.00           H
ATOM   2878 HG23 THR A 835      63.490  46.350  54.330  1.00  0.00           H
ATOM   2879  C   THR A 835      65.490  47.690  53.750  1.00  0.00           C
ATOM   2880  O   THR A 835      65.490  47.000  52.720  1.00  0.00           O
ATOM   2881  N   PHE A 836      65.160  48.990  53.670  1.00  0.00           N
ATOM   2882  HN  PHE A 836      65.240  49.600  54.460  1.00  0.00           H
ATOM   2883  CA  PHE A 836      65.110  49.640  52.380  1.00  0.00           C
ATOM   2884  HA  PHE A 836      64.420  49.040  51.800  1.00  0.00           H
ATOM   2885  CB  PHE A 836      64.580  51.150  52.540  1.00  0.00           C
ATOM   2886  HB1 PHE A 836      65.090  51.710  53.360  1.00  0.00           H
ATOM   2887  HB2 PHE A 836      63.570  51.160  52.980  1.00  0.00           H
ATOM   2888  CG  PHE A 836      64.680  52.070  51.330  1.00  0.00           C
ATOM   2889  CD1 PHE A 836      65.760  52.980  51.220  1.00  0.00           C
ATOM   2890  HD1 PHE A 836      66.470  53.020  52.020  1.00  0.00           H
ATOM   2891  CE1 PHE A 836      65.920  53.830  50.110  1.00  0.00           C
ATOM   2892  HE1 PHE A 836      66.800  54.440  49.940  1.00  0.00           H
ATOM   2893  CZ  PHE A 836      65.000  53.770  49.070  1.00  0.00           C
ATOM   2894  HZ  PHE A 836      65.040  54.430  48.220  1.00  0.00           H
ATOM   2895  CD2 PHE A 836      63.830  51.920  50.210  1.00  0.00           C
ATOM   2896  HD2 PHE A 836      63.010  51.210  50.170  1.00  0.00           H
ATOM   2897  CE2 PHE A 836      63.960  52.820  49.120  1.00  0.00           C
ATOM   2898  HE2 PHE A 836      63.440  52.730  48.170  1.00  0.00           H
ATOM   2899  C   PHE A 836      66.370  49.600  51.490  1.00  0.00           C
ATOM   2900  O   PHE A 836      66.200  49.330  50.340  1.00  0.00           O
ATOM   2901  N   PHE A 837      67.610  49.980  51.970  1.00  0.00           N
ATOM   2902  HN  PHE A 837      67.780  50.380  52.870  1.00  0.00           H
ATOM   2903  CA  PHE A 837      68.790  49.990  51.150  1.00  0.00           C
ATOM   2904  HA  PHE A 837      68.570  50.650  50.320  1.00  0.00           H
ATOM   2905  CB  PHE A 837      70.010  50.650  51.890  1.00  0.00           C
ATOM   2906  HB1 PHE A 837      70.030  50.140  52.880  1.00  0.00           H
ATOM   2907  HB2 PHE A 837      69.730  51.720  51.800  1.00  0.00           H
ATOM   2908  CG  PHE A 837      71.360  50.390  51.280  1.00  0.00           C
ATOM   2909  CD1 PHE A 837      71.490  50.700  49.900  1.00  0.00           C
ATOM   2910  HD1 PHE A 837      70.780  51.330  49.370  1.00  0.00           H
ATOM   2911  CE1 PHE A 837      72.640  50.330  49.190  1.00  0.00           C
ATOM   2912  HE1 PHE A 837      72.650  50.500  48.120  1.00  0.00           H
ATOM   2913  CZ  PHE A 837      73.690  49.790  49.840  1.00  0.00           C
ATOM   2914  HZ  PHE A 837      74.650  49.550  49.420  1.00  0.00           H
ATOM   2915  CD2 PHE A 837      72.470  49.790  51.880  1.00  0.00           C
ATOM   2916  HD2 PHE A 837      72.490  49.620  52.940  1.00  0.00           H
ATOM   2917  CE2 PHE A 837      73.570  49.410  51.150  1.00  0.00           C
ATOM   2918  HE2 PHE A 837      74.380  48.910  51.660  1.00  0.00           H
ATOM   2919  C   PHE A 837      69.110  48.600  50.530  1.00  0.00           C
ATOM   2920  O   PHE A 837      69.410  48.480  49.350  1.00  0.00           O
ATOM   2921  N   LEU A 838      68.960  47.500  51.390  1.00  0.00           N
ATOM   2922  HN  LEU A 838      68.900  47.710  52.360  1.00  0.00           H
ATOM   2923  CA  LEU A 838      69.070  46.100  50.930  1.00  0.00           C
ATOM   2924  HA  LEU A 838      69.940  46.060  50.310  1.00  0.00           H
ATOM   2925  CB  LEU A 838      69.320  45.190  52.110  1.00  0.00           C
ATOM   2926  HB1 LEU A 838      68.610  45.530  52.890  1.00  0.00           H
ATOM   2927  HB2 LEU A 838      70.380  45.290  52.420  1.00  0.00           H
ATOM   2928  CG  LEU A 838      69.160  43.670  51.910  1.00  0.00           C
ATOM   2929  HG  LEU A 838      68.120  43.430  51.600  1.00  0.00           H
ATOM   2930  CD1 LEU A 838      70.210  43.100  50.910  1.00  0.00           C
ATOM   2931 HD11 LEU A 838      70.080  43.590  49.920  1.00  0.00           H
ATOM   2932 HD12 LEU A 838      69.980  42.030  50.730  1.00  0.00           H
ATOM   2933 HD13 LEU A 838      71.260  43.210  51.240  1.00  0.00           H
ATOM   2934  CD2 LEU A 838      69.250  42.870  53.170  1.00  0.00           C
ATOM   2935 HD21 LEU A 838      70.210  43.100  53.690  1.00  0.00           H
ATOM   2936 HD22 LEU A 838      69.270  41.810  52.830  1.00  0.00           H
ATOM   2937 HD23 LEU A 838      68.480  43.110  53.930  1.00  0.00           H
ATOM   2938  C   LEU A 838      68.030  45.610  49.890  1.00  0.00           C
ATOM   2939  O   LEU A 838      68.420  45.150  48.840  1.00  0.00           O
ATOM   2940  N   SER A 839      66.730  45.860  50.060  1.00  0.00           N
ATOM   2941  HN  SER A 839      66.390  46.310  50.880  1.00  0.00           H
ATOM   2942  CA  SER A 839      65.750  45.420  49.200  1.00  0.00           C
ATOM   2943  HA  SER A 839      66.000  44.430  48.830  1.00  0.00           H
ATOM   2944  CB  SER A 839      64.400  45.250  49.900  1.00  0.00           C
ATOM   2945  HB1 SER A 839      64.550  44.490  50.700  1.00  0.00           H
ATOM   2946  HB2 SER A 839      63.600  44.980  49.190  1.00  0.00           H
ATOM   2947  OG  SER A 839      63.940  46.300  50.700  1.00  0.00           O
ATOM   2948  HG1 SER A 839      64.610  46.500  51.370  1.00  0.00           H
ATOM   2949  C   SER A 839      65.570  46.270  47.980  1.00  0.00           C
ATOM   2950  O   SER A 839      65.270  45.740  46.960  1.00  0.00           O
ATOM   2951  N   SER A 840      65.990  47.560  48.010  1.00  0.00           N
ATOM   2952  HN  SER A 840      66.240  47.980  48.880  1.00  0.00           H
ATOM   2953  CA  SER A 840      66.010  48.390  46.790  1.00  0.00           C
ATOM   2954  HA  SER A 840      65.110  48.210  46.210  1.00  0.00           H
ATOM   2955  CB  SER A 840      66.050  49.860  47.110  1.00  0.00           C
ATOM   2956  HB1 SER A 840      65.080  50.090  47.590  1.00  0.00           H
ATOM   2957  HB2 SER A 840      66.230  50.400  46.140  1.00  0.00           H
ATOM   2958  OG  SER A 840      67.060  50.290  48.060  1.00  0.00           O
ATOM   2959  HG1 SER A 840      66.660  50.280  48.930  1.00  0.00           H
ATOM   2960  C   SER A 840      67.230  48.100  45.980  1.00  0.00           C
ATOM   2961  O   SER A 840      67.130  48.210  44.730  1.00  0.00           O
ATOM   2962  N   PHE A 841      68.320  47.650  46.650  1.00  0.00           N
ATOM   2963  HN  PHE A 841      68.330  47.720  47.640  1.00  0.00           H
ATOM   2964  CA  PHE A 841      69.460  46.940  46.030  1.00  0.00           C
ATOM   2965  HA  PHE A 841      69.900  47.560  45.270  1.00  0.00           H
ATOM   2966  CB  PHE A 841      70.590  46.730  47.140  1.00  0.00           C
ATOM   2967  HB1 PHE A 841      70.170  46.170  48.000  1.00  0.00           H
ATOM   2968  HB2 PHE A 841      70.960  47.700  47.520  1.00  0.00           H
ATOM   2969  CG  PHE A 841      71.920  45.990  46.690  1.00  0.00           C
ATOM   2970  CD1 PHE A 841      72.640  46.300  45.500  1.00  0.00           C
ATOM   2971  HD1 PHE A 841      72.320  47.060  44.810  1.00  0.00           H
ATOM   2972  CE1 PHE A 841      73.750  45.530  45.200  1.00  0.00           C
ATOM   2973  HE1 PHE A 841      74.290  45.800  44.290  1.00  0.00           H
ATOM   2974  CZ  PHE A 841      74.130  44.440  46.010  1.00  0.00           C
ATOM   2975  HZ  PHE A 841      75.070  43.920  45.830  1.00  0.00           H
ATOM   2976  CD2 PHE A 841      72.330  44.920  47.530  1.00  0.00           C
ATOM   2977  HD2 PHE A 841      71.810  44.660  48.440  1.00  0.00           H
ATOM   2978  CE2 PHE A 841      73.420  44.150  47.170  1.00  0.00           C
ATOM   2979  HE2 PHE A 841      73.720  43.320  47.780  1.00  0.00           H
ATOM   2980  C   PHE A 841      69.140  45.640  45.280  1.00  0.00           C
ATOM   2981  O   PHE A 841      69.250  45.630  44.060  1.00  0.00           O
ATOM   2982  N   LEU A 842      68.500  44.650  45.910  1.00  0.00           N
ATOM   2983  HN  LEU A 842      68.560  44.560  46.900  1.00  0.00           H
ATOM   2984  CA  LEU A 842      68.020  43.460  45.260  1.00  0.00           C
ATOM   2985  HA  LEU A 842      68.830  43.020  44.690  1.00  0.00           H
ATOM   2986  CB  LEU A 842      67.600  42.340  46.220  1.00  0.00           C
ATOM   2987  HB1 LEU A 842      67.280  41.400  45.740  1.00  0.00           H
ATOM   2988  HB2 LEU A 842      66.770  42.610  46.910  1.00  0.00           H
ATOM   2989  CG  LEU A 842      68.680  42.120  47.320  1.00  0.00           C
ATOM   2990  HG  LEU A 842      68.790  42.970  48.020  1.00  0.00           H
ATOM   2991  CD1 LEU A 842      68.250  40.960  48.210  1.00  0.00           C
ATOM   2992 HD11 LEU A 842      68.980  40.830  49.040  1.00  0.00           H
ATOM   2993 HD12 LEU A 842      68.340  40.020  47.630  1.00  0.00           H
ATOM   2994 HD13 LEU A 842      67.240  41.200  48.600  1.00  0.00           H
ATOM   2995  CD2 LEU A 842      70.080  41.760  46.790  1.00  0.00           C
ATOM   2996 HD21 LEU A 842      70.410  42.660  46.240  1.00  0.00           H
ATOM   2997 HD22 LEU A 842      69.890  40.910  46.090  1.00  0.00           H
ATOM   2998 HD23 LEU A 842      70.750  41.430  47.620  1.00  0.00           H
ATOM   2999  C   LEU A 842      66.970  43.620  44.170  1.00  0.00           C
ATOM   3000  O   LEU A 842      67.060  43.110  43.070  1.00  0.00           O
ATOM   3001  N   LYS A 843      65.980  44.500  44.430  1.00  0.00           N
ATOM   3002  HN  LYS A 843      65.900  44.920  45.330  1.00  0.00           H
ATOM   3003  CA  LYS A 843      65.020  44.950  43.430  1.00  0.00           C
ATOM   3004  HA  LYS A 843      64.570  44.080  42.990  1.00  0.00           H
ATOM   3005  CB  LYS A 843      63.930  45.920  44.100  1.00  0.00           C
ATOM   3006  HB1 LYS A 843      64.490  46.790  44.520  1.00  0.00           H
ATOM   3007  HB2 LYS A 843      63.500  45.260  44.880  1.00  0.00           H
ATOM   3008  CG  LYS A 843      62.970  46.560  43.030  1.00  0.00           C
ATOM   3009  HG1 LYS A 843      63.480  47.020  42.180  1.00  0.00           H
ATOM   3010  HG2 LYS A 843      62.360  47.370  43.480  1.00  0.00           H
ATOM   3011  CD  LYS A 843      61.960  45.430  42.490  1.00  0.00           C
ATOM   3012  HD1 LYS A 843      61.650  44.940  43.430  1.00  0.00           H
ATOM   3013  HD2 LYS A 843      62.390  44.630  41.860  1.00  0.00           H
ATOM   3014  CE  LYS A 843      60.670  45.930  41.880  1.00  0.00           C
ATOM   3015  HE1 LYS A 843      60.280  46.730  42.550  1.00  0.00           H
ATOM   3016  HE2 LYS A 843      59.880  45.150  41.750  1.00  0.00           H
ATOM   3017  NZ  LYS A 843      60.840  46.490  40.590  1.00  0.00           N
ATOM   3018  HZ1 LYS A 843      60.970  45.750  39.860  1.00  0.00           H
ATOM   3019  HZ2 LYS A 843      61.690  47.100  40.650  1.00  0.00           H
ATOM   3020  HZ3 LYS A 843      60.000  47.060  40.390  1.00  0.00           H
ATOM   3021  C   LYS A 843      65.720  45.600  42.210  1.00  0.00           C
ATOM   3022  O   LYS A 843      65.230  45.430  41.060  1.00  0.00           O
ATOM   3023  N   GLN A 844      66.750  46.390  42.330  1.00  0.00           N
ATOM   3024  HN  GLN A 844      67.150  46.600  43.230  1.00  0.00           H
ATOM   3025  CA  GLN A 844      67.540  47.040  41.280  1.00  0.00           C
ATOM   3026  HA  GLN A 844      66.840  47.280  40.480  1.00  0.00           H
ATOM   3027  CB  GLN A 844      68.250  48.330  41.650  1.00  0.00           C
ATOM   3028  HB1 GLN A 844      69.100  48.610  41.000  1.00  0.00           H
ATOM   3029  HB2 GLN A 844      68.710  48.120  42.640  1.00  0.00           H
ATOM   3030  CG  GLN A 844      67.410  49.640  41.760  1.00  0.00           C
ATOM   3031  HG1 GLN A 844      68.020  50.550  41.860  1.00  0.00           H
ATOM   3032  HG2 GLN A 844      66.630  49.610  42.540  1.00  0.00           H
ATOM   3033  CD  GLN A 844      66.440  49.850  40.550  1.00  0.00           C
ATOM   3034  OE1 GLN A 844      65.250  49.630  40.670  1.00  0.00           O
ATOM   3035  NE2 GLN A 844      66.960  50.420  39.440  1.00  0.00           N
ATOM   3036 HE21 GLN A 844      66.390  50.840  38.720  1.00  0.00           H
ATOM   3037 HE22 GLN A 844      67.940  50.640  39.450  1.00  0.00           H
ATOM   3038  C   GLN A 844      68.520  46.110  40.570  1.00  0.00           C
ATOM   3039  O   GLN A 844      68.880  46.350  39.410  1.00  0.00           O
ATOM   3040  N   PHE A 845      68.820  44.960  41.190  1.00  0.00           N
ATOM   3041  HN  PHE A 845      68.340  44.840  42.060  1.00  0.00           H
ATOM   3042  CA  PHE A 845      69.930  44.080  40.920  1.00  0.00           C
ATOM   3043  HA  PHE A 845      70.780  44.720  40.990  1.00  0.00           H
ATOM   3044  CB  PHE A 845      70.070  43.000  42.040  1.00  0.00           C
ATOM   3045  HB1 PHE A 845      69.160  42.400  42.160  1.00  0.00           H
ATOM   3046  HB2 PHE A 845      70.240  43.510  43.020  1.00  0.00           H
ATOM   3047  CG  PHE A 845      71.150  42.040  41.930  1.00  0.00           C
ATOM   3048  CD1 PHE A 845      72.330  42.290  42.500  1.00  0.00           C
ATOM   3049  HD1 PHE A 845      72.460  43.160  43.130  1.00  0.00           H
ATOM   3050  CE1 PHE A 845      73.450  41.420  42.370  1.00  0.00           C
ATOM   3051  HE1 PHE A 845      74.390  41.730  42.830  1.00  0.00           H
ATOM   3052  CZ  PHE A 845      73.320  40.340  41.520  1.00  0.00           C
ATOM   3053  HZ  PHE A 845      74.190  39.740  41.290  1.00  0.00           H
ATOM   3054  CD2 PHE A 845      71.040  40.880  41.030  1.00  0.00           C
ATOM   3055  HD2 PHE A 845      70.130  40.700  40.490  1.00  0.00           H
ATOM   3056  CE2 PHE A 845      72.150  40.120  40.820  1.00  0.00           C
ATOM   3057  HE2 PHE A 845      72.140  39.290  40.120  1.00  0.00           H
ATOM   3058  C   PHE A 845      69.890  43.390  39.500  1.00  0.00           C
ATOM   3059  O   PHE A 845      70.900  42.940  38.980  1.00  0.00           O
ATOM   3060  N   LYS A 846      68.680  43.240  38.910  1.00  0.00           N
ATOM   3061  HN  LYS A 846      67.900  43.540  39.430  1.00  0.00           H
ATOM   3062  CA  LYS A 846      68.520  42.470  37.730  1.00  0.00           C
ATOM   3063  HA  LYS A 846      68.860  41.460  37.940  1.00  0.00           H
ATOM   3064  CB  LYS A 846      67.050  42.290  37.310  1.00  0.00           C
ATOM   3065  HB1 LYS A 846      66.580  41.580  38.030  1.00  0.00           H
ATOM   3066  HB2 LYS A 846      67.020  41.800  36.300  1.00  0.00           H
ATOM   3067  CG  LYS A 846      66.230  43.620  37.310  1.00  0.00           C
ATOM   3068  HG1 LYS A 846      66.660  44.390  36.610  1.00  0.00           H
ATOM   3069  HG2 LYS A 846      66.200  44.090  38.330  1.00  0.00           H
ATOM   3070  CD  LYS A 846      64.670  43.430  37.030  1.00  0.00           C
ATOM   3071  HD1 LYS A 846      64.300  44.460  36.790  1.00  0.00           H
ATOM   3072  HD2 LYS A 846      64.210  43.080  37.980  1.00  0.00           H
ATOM   3073  CE  LYS A 846      64.280  42.580  35.830  1.00  0.00           C
ATOM   3074  HE1 LYS A 846      64.690  41.550  35.900  1.00  0.00           H
ATOM   3075  HE2 LYS A 846      64.690  42.930  34.860  1.00  0.00           H
ATOM   3076  NZ  LYS A 846      62.790  42.510  35.750  1.00  0.00           N
ATOM   3077  HZ1 LYS A 846      62.410  42.320  36.710  1.00  0.00           H
ATOM   3078  HZ2 LYS A 846      62.540  41.840  34.990  1.00  0.00           H
ATOM   3079  HZ3 LYS A 846      62.500  43.470  35.480  1.00  0.00           H
ATOM   3080  C   LYS A 846      69.340  42.830  36.460  1.00  0.00           C
ATOM   3081  O   LYS A 846      69.640  41.900  35.740  1.00  0.00           O
ATOM   3082  N   THR A 847      69.530  44.210  36.290  1.00  0.00           N
ATOM   3083  HN  THR A 847      69.310  44.910  36.950  1.00  0.00           H
ATOM   3084  CA  THR A 847      70.300  44.700  35.140  1.00  0.00           C
ATOM   3085  HA  THR A 847      70.210  43.920  34.380  1.00  0.00           H
ATOM   3086  CB  THR A 847      69.860  46.040  34.570  1.00  0.00           C
ATOM   3087  HB  THR A 847      70.360  46.300  33.610  1.00  0.00           H
ATOM   3088  OG1 THR A 847      70.120  47.040  35.550  1.00  0.00           O
ATOM   3089  HG1 THR A 847      70.940  47.480  35.280  1.00  0.00           H
ATOM   3090  CG2 THR A 847      68.350  46.110  34.170  1.00  0.00           C
ATOM   3091 HG21 THR A 847      68.120  47.090  33.690  1.00  0.00           H
ATOM   3092 HG22 THR A 847      67.800  46.270  35.130  1.00  0.00           H
ATOM   3093 HG23 THR A 847      68.000  45.290  33.500  1.00  0.00           H
ATOM   3094  C   THR A 847      71.850  44.800  35.400  1.00  0.00           C
ATOM   3095  O   THR A 847      72.640  45.190  34.540  1.00  0.00           O
ATOM   3096  N   LYS A 848      72.410  44.380  36.540  1.00  0.00           N
ATOM   3097  HN  LYS A 848      71.780  44.080  37.250  1.00  0.00           H
ATOM   3098  CA  LYS A 848      73.840  44.110  36.850  1.00  0.00           C
ATOM   3099  HA  LYS A 848      74.470  44.920  36.510  1.00  0.00           H
ATOM   3100  CB  LYS A 848      73.960  43.930  38.350  1.00  0.00           C
ATOM   3101  HB1 LYS A 848      75.050  43.840  38.580  1.00  0.00           H
ATOM   3102  HB2 LYS A 848      73.480  43.000  38.710  1.00  0.00           H
ATOM   3103  CG  LYS A 848      73.440  45.040  39.230  1.00  0.00           C
ATOM   3104  HG1 LYS A 848      73.830  45.050  40.280  1.00  0.00           H
ATOM   3105  HG2 LYS A 848      72.330  45.040  39.320  1.00  0.00           H
ATOM   3106  CD  LYS A 848      73.790  46.470  38.770  1.00  0.00           C
ATOM   3107  HD1 LYS A 848      73.790  46.600  37.660  1.00  0.00           H
ATOM   3108  HD2 LYS A 848      74.850  46.560  39.060  1.00  0.00           H
ATOM   3109  CE  LYS A 848      72.890  47.600  39.370  1.00  0.00           C
ATOM   3110  HE1 LYS A 848      72.790  47.550  40.480  1.00  0.00           H
ATOM   3111  HE2 LYS A 848      71.850  47.520  38.980  1.00  0.00           H
ATOM   3112  NZ  LYS A 848      73.350  48.910  39.000  1.00  0.00           N
ATOM   3113  HZ1 LYS A 848      74.390  48.980  38.990  1.00  0.00           H
ATOM   3114  HZ2 LYS A 848      72.980  49.760  39.480  1.00  0.00           H
ATOM   3115  HZ3 LYS A 848      73.150  49.080  37.990  1.00  0.00           H
ATOM   3116  C   LYS A 848      74.410  42.890  36.160  1.00  0.00           C
ATOM   3117  O   LYS A 848      73.750  41.890  35.950  1.00  0.00           O
ATOM   3118  N   ARG A 849      75.650  42.970  35.730  1.00  0.00           N
ATOM   3119  HN  ARG A 849      76.180  43.780  35.930  1.00  0.00           H
ATOM   3120  CA  ARG A 849      76.260  41.890  34.920  1.00  0.00           C
ATOM   3121  HA  ARG A 849      75.510  41.440  34.290  1.00  0.00           H
ATOM   3122  CB  ARG A 849      77.410  42.390  34.010  1.00  0.00           C
ATOM   3123  HB1 ARG A 849      77.980  41.570  33.520  1.00  0.00           H
ATOM   3124  HB2 ARG A 849      78.090  42.950  34.670  1.00  0.00           H
ATOM   3125  CG  ARG A 849      76.950  43.200  32.840  1.00  0.00           C
ATOM   3126  HG1 ARG A 849      76.260  44.020  33.080  1.00  0.00           H
ATOM   3127  HG2 ARG A 849      76.470  42.590  32.050  1.00  0.00           H
ATOM   3128  CD  ARG A 849      78.130  43.890  32.070  1.00  0.00           C
ATOM   3129  HD1 ARG A 849      77.690  44.540  31.290  1.00  0.00           H
ATOM   3130  HD2 ARG A 849      78.710  43.070  31.580  1.00  0.00           H
ATOM   3131  NE  ARG A 849      79.020  44.700  33.000  1.00  0.00           N
ATOM   3132  HE  ARG A 849      78.680  45.080  33.860  1.00  0.00           H
ATOM   3133  CZ  ARG A 849      80.300  44.790  32.770  1.00  0.00           C
ATOM   3134  NH1 ARG A 849      80.870  45.180  33.860  1.00  0.00           N
ATOM   3135 HH11 ARG A 849      80.280  45.320  34.650  1.00  0.00           H
ATOM   3136 HH12 ARG A 849      81.860  45.310  33.800  1.00  0.00           H
ATOM   3137  NH2 ARG A 849      80.990  44.390  31.760  1.00  0.00           N
ATOM   3138 HH21 ARG A 849      80.560  44.290  30.860  1.00  0.00           H
ATOM   3139 HH22 ARG A 849      81.970  44.250  31.900  1.00  0.00           H
ATOM   3140  C   ARG A 849      76.780  40.730  35.740  1.00  0.00           C
ATOM   3141  O   ARG A 849      78.000  40.640  35.940  1.00  0.00           O
ATOM   3142  N   TYR A 850      75.920  39.860  36.290  1.00  0.00           N
ATOM   3143  HN  TYR A 850      74.960  39.980  36.030  1.00  0.00           H
ATOM   3144  CA  TYR A 850      76.380  38.680  37.100  1.00  0.00           C
ATOM   3145  HA  TYR A 850      77.280  38.270  36.680  1.00  0.00           H
ATOM   3146  CB  TYR A 850      76.360  39.070  38.570  1.00  0.00           C
ATOM   3147  HB1 TYR A 850      76.720  38.210  39.170  1.00  0.00           H
ATOM   3148  HB2 TYR A 850      75.380  39.350  39.010  1.00  0.00           H
ATOM   3149  CG  TYR A 850      77.340  40.180  39.080  1.00  0.00           C
ATOM   3150  CD1 TYR A 850      78.720  39.890  39.220  1.00  0.00           C
ATOM   3151  HD1 TYR A 850      79.110  38.940  38.890  1.00  0.00           H
ATOM   3152  CE1 TYR A 850      79.570  40.880  39.660  1.00  0.00           C
ATOM   3153  HE1 TYR A 850      80.620  40.630  39.750  1.00  0.00           H
ATOM   3154  CZ  TYR A 850      79.090  42.140  40.020  1.00  0.00           C
ATOM   3155  OH  TYR A 850      79.860  43.230  40.390  1.00  0.00           O
ATOM   3156  HH  TYR A 850      79.240  43.890  40.700  1.00  0.00           H
ATOM   3157  CD2 TYR A 850      76.820  41.450  39.580  1.00  0.00           C
ATOM   3158  HD2 TYR A 850      75.750  41.540  39.600  1.00  0.00           H
ATOM   3159  CE2 TYR A 850      77.710  42.360  40.010  1.00  0.00           C
ATOM   3160  HE2 TYR A 850      77.210  43.260  40.360  1.00  0.00           H
ATOM   3161  C   TYR A 850      75.430  37.610  37.000  1.00  0.00           C
ATOM   3162  O   TYR A 850      74.210  37.870  36.850  1.00  0.00           O
ATOM   3163  N   PHE A 851      75.980  36.360  36.970  1.00  0.00           N
ATOM   3164  HN  PHE A 851      76.920  36.190  37.210  1.00  0.00           H
ATOM   3165  CA  PHE A 851      75.080  35.210  36.840  1.00  0.00           C
ATOM   3166  HA  PHE A 851      75.730  34.360  36.990  1.00  0.00           H
ATOM   3167  CB  PHE A 851      73.860  35.140  37.870  1.00  0.00           C
ATOM   3168  HB1 PHE A 851      73.280  34.210  37.730  1.00  0.00           H
ATOM   3169  HB2 PHE A 851      73.100  35.950  37.750  1.00  0.00           H
ATOM   3170  CG  PHE A 851      74.360  35.210  39.310  1.00  0.00           C
ATOM   3171  CD1 PHE A 851      75.430  34.370  39.670  1.00  0.00           C
ATOM   3172  HD1 PHE A 851      75.940  33.800  38.920  1.00  0.00           H
ATOM   3173  CE1 PHE A 851      75.850  34.320  41.010  1.00  0.00           C
ATOM   3174  HE1 PHE A 851      76.660  33.630  41.220  1.00  0.00           H
ATOM   3175  CZ  PHE A 851      75.230  35.190  41.950  1.00  0.00           C
ATOM   3176  HZ  PHE A 851      75.480  35.120  42.990  1.00  0.00           H
ATOM   3177  CD2 PHE A 851      73.710  35.960  40.240  1.00  0.00           C
ATOM   3178  HD2 PHE A 851      72.880  36.580  39.940  1.00  0.00           H
ATOM   3179  CE2 PHE A 851      74.110  35.940  41.600  1.00  0.00           C
ATOM   3180  HE2 PHE A 851      73.670  36.500  42.420  1.00  0.00           H
ATOM   3181  C   PHE A 851      74.420  35.030  35.450  1.00  0.00           C
ATOM   3182  O   PHE A 851      74.370  36.000  34.700  1.00  0.00           O
ATOM   3183  N   PRO A 852      73.860  33.850  35.080  1.00  0.00           N
ATOM   3184  CD  PRO A 852      74.200  32.520  35.690  1.00  0.00           C
ATOM   3185  HD1 PRO A 852      74.590  32.450  36.720  1.00  0.00           H
ATOM   3186  HD2 PRO A 852      75.020  32.040  35.090  1.00  0.00           H
ATOM   3187  CA  PRO A 852      72.740  33.630  34.160  1.00  0.00           C
ATOM   3188  HA  PRO A 852      73.170  33.920  33.220  1.00  0.00           H
ATOM   3189  CB  PRO A 852      72.230  32.210  34.420  1.00  0.00           C
ATOM   3190  HB1 PRO A 852      72.740  31.630  33.610  1.00  0.00           H
ATOM   3191  HB2 PRO A 852      71.120  32.100  34.420  1.00  0.00           H
ATOM   3192  CG  PRO A 852      72.890  31.800  35.730  1.00  0.00           C
ATOM   3193  HG1 PRO A 852      72.260  32.240  36.530  1.00  0.00           H
ATOM   3194  HG2 PRO A 852      73.060  30.710  35.890  1.00  0.00           H
ATOM   3195  C   PRO A 852      71.620  34.670  34.300  1.00  0.00           C
ATOM   3196  O   PRO A 852      71.220  35.010  35.410  1.00  0.00           O
ATOM   3197  N   THR A 853      71.110  35.240  33.170  1.00  0.00           N
ATOM   3198  HN  THR A 853      71.510  35.030  32.280  1.00  0.00           H
ATOM   3199  CA  THR A 853      70.050  36.300  33.080  1.00  0.00           C
ATOM   3200  HA  THR A 853      70.570  37.210  33.360  1.00  0.00           H
ATOM   3201  CB  THR A 853      69.480  36.550  31.670  1.00  0.00           C
ATOM   3202  HB  THR A 853      69.150  35.560  31.300  1.00  0.00           H
ATOM   3203  OG1 THR A 853      70.490  37.090  30.960  1.00  0.00           O
ATOM   3204  HG1 THR A 853      71.070  36.380  30.680  1.00  0.00           H
ATOM   3205  CG2 THR A 853      68.320  37.580  31.580  1.00  0.00           C
ATOM   3206 HG21 THR A 853      68.620  38.570  31.960  1.00  0.00           H
ATOM   3207 HG22 THR A 853      67.350  37.310  32.080  1.00  0.00           H
ATOM   3208 HG23 THR A 853      68.170  37.640  30.490  1.00  0.00           H
ATOM   3209  C   THR A 853      68.940  36.180  34.090  1.00  0.00           C
ATOM   3210  O   THR A 853      68.580  37.070  34.800  1.00  0.00           O
ATOM   3211  N   LYS A 854      68.320  35.030  34.140  1.00  0.00           N
ATOM   3212  HN  LYS A 854      68.740  34.320  33.580  1.00  0.00           H
ATOM   3213  CA  LYS A 854      67.120  34.700  34.900  1.00  0.00           C
ATOM   3214  HA  LYS A 854      66.370  35.470  34.750  1.00  0.00           H
ATOM   3215  CB  LYS A 854      66.560  33.320  34.520  1.00  0.00           C
ATOM   3216  HB1 LYS A 854      67.320  32.530  34.730  1.00  0.00           H
ATOM   3217  HB2 LYS A 854      66.420  33.320  33.420  1.00  0.00           H
ATOM   3218  CG  LYS A 854      65.270  32.990  35.350  1.00  0.00           C
ATOM   3219  HG1 LYS A 854      64.600  33.870  35.260  1.00  0.00           H
ATOM   3220  HG2 LYS A 854      65.490  32.850  36.430  1.00  0.00           H
ATOM   3221  CD  LYS A 854      64.480  31.770  34.720  1.00  0.00           C
ATOM   3222  HD1 LYS A 854      64.770  30.910  35.360  1.00  0.00           H
ATOM   3223  HD2 LYS A 854      64.880  31.600  33.690  1.00  0.00           H
ATOM   3224  CE  LYS A 854      62.960  32.110  34.680  1.00  0.00           C
ATOM   3225  HE1 LYS A 854      62.690  32.750  33.810  1.00  0.00           H
ATOM   3226  HE2 LYS A 854      62.670  32.610  35.630  1.00  0.00           H
ATOM   3227  NZ  LYS A 854      62.130  30.840  34.380  1.00  0.00           N
ATOM   3228  HZ1 LYS A 854      62.510  30.450  33.490  1.00  0.00           H
ATOM   3229  HZ2 LYS A 854      61.090  30.930  34.370  1.00  0.00           H
ATOM   3230  HZ3 LYS A 854      62.440  30.200  35.150  1.00  0.00           H
ATOM   3231  C   LYS A 854      67.430  34.650  36.350  1.00  0.00           C
ATOM   3232  O   LYS A 854      66.620  35.020  37.220  1.00  0.00           O
ATOM   3233  N   VAL A 855      68.670  34.290  36.780  1.00  0.00           N
ATOM   3234  HN  VAL A 855      69.180  33.680  36.170  1.00  0.00           H
ATOM   3235  CA  VAL A 855      69.090  34.320  38.160  1.00  0.00           C
ATOM   3236  HA  VAL A 855      68.350  33.790  38.750  1.00  0.00           H
ATOM   3237  CB  VAL A 855      70.330  33.450  38.440  1.00  0.00           C
ATOM   3238  HB  VAL A 855      71.110  33.620  37.660  1.00  0.00           H
ATOM   3239  CG1 VAL A 855      70.810  33.780  39.840  1.00  0.00           C
ATOM   3240 HG11 VAL A 855      71.280  34.780  39.910  1.00  0.00           H
ATOM   3241 HG12 VAL A 855      71.610  33.070  40.150  1.00  0.00           H
ATOM   3242 HG13 VAL A 855      69.980  33.560  40.560  1.00  0.00           H
ATOM   3243  CG2 VAL A 855      69.970  31.950  38.230  1.00  0.00           C
ATOM   3244 HG21 VAL A 855      70.800  31.250  38.510  1.00  0.00           H
ATOM   3245 HG22 VAL A 855      69.610  31.850  37.190  1.00  0.00           H
ATOM   3246 HG23 VAL A 855      69.210  31.670  38.980  1.00  0.00           H
ATOM   3247  C   VAL A 855      69.120  35.760  38.740  1.00  0.00           C
ATOM   3248  O   VAL A 855      68.750  36.020  39.880  1.00  0.00           O
ATOM   3249  N   ARG A 856      69.560  36.790  37.970  1.00  0.00           N
ATOM   3250  HN  ARG A 856      69.880  36.560  37.060  1.00  0.00           H
ATOM   3251  CA  ARG A 856      69.380  38.180  38.240  1.00  0.00           C
ATOM   3252  HA  ARG A 856      69.920  38.490  39.130  1.00  0.00           H
ATOM   3253  CB  ARG A 856      69.910  38.950  36.990  1.00  0.00           C
ATOM   3254  HB1 ARG A 856      70.290  39.970  37.200  1.00  0.00           H
ATOM   3255  HB2 ARG A 856      69.170  39.230  36.210  1.00  0.00           H
ATOM   3256  CG  ARG A 856      71.170  38.360  36.310  1.00  0.00           C
ATOM   3257  HG1 ARG A 856      70.870  37.440  35.750  1.00  0.00           H
ATOM   3258  HG2 ARG A 856      71.910  38.120  37.110  1.00  0.00           H
ATOM   3259  CD  ARG A 856      71.710  39.280  35.210  1.00  0.00           C
ATOM   3260  HD1 ARG A 856      72.090  40.250  35.570  1.00  0.00           H
ATOM   3261  HD2 ARG A 856      70.880  39.420  34.490  1.00  0.00           H
ATOM   3262  NE  ARG A 856      72.720  38.440  34.550  1.00  0.00           N
ATOM   3263  HE  ARG A 856      73.270  37.770  35.070  1.00  0.00           H
ATOM   3264  CZ  ARG A 856      73.220  38.860  33.400  1.00  0.00           C
ATOM   3265  NH1 ARG A 856      72.750  39.870  32.770  1.00  0.00           N
ATOM   3266 HH11 ARG A 856      72.020  40.330  33.260  1.00  0.00           H
ATOM   3267 HH12 ARG A 856      73.040  39.980  31.820  1.00  0.00           H
ATOM   3268  NH2 ARG A 856      74.190  38.190  32.890  1.00  0.00           N
ATOM   3269 HH21 ARG A 856      74.770  38.470  32.130  1.00  0.00           H
ATOM   3270 HH22 ARG A 856      74.390  37.300  33.300  1.00  0.00           H
ATOM   3271  C   ARG A 856      67.930  38.720  38.420  1.00  0.00           C
ATOM   3272  O   ARG A 856      67.630  39.530  39.290  1.00  0.00           O
ATOM   3273  N   SER A 857      67.060  38.240  37.540  1.00  0.00           N
ATOM   3274  HN  SER A 857      67.330  37.520  36.890  1.00  0.00           H
ATOM   3275  CA  SER A 857      65.650  38.500  37.480  1.00  0.00           C
ATOM   3276  HA  SER A 857      65.480  39.560  37.420  1.00  0.00           H
ATOM   3277  CB  SER A 857      64.940  37.830  36.290  1.00  0.00           C
ATOM   3278  HB1 SER A 857      65.020  36.740  36.480  1.00  0.00           H
ATOM   3279  HB2 SER A 857      65.490  38.010  35.340  1.00  0.00           H
ATOM   3280  OG  SER A 857      63.570  38.230  36.190  1.00  0.00           O
ATOM   3281  HG1 SER A 857      63.080  37.800  36.890  1.00  0.00           H
ATOM   3282  C   SER A 857      64.960  37.990  38.740  1.00  0.00           C
ATOM   3283  O   SER A 857      64.180  38.650  39.400  1.00  0.00           O
ATOM   3284  N   THR A 858      65.340  36.780  39.160  1.00  0.00           N
ATOM   3285  HN  THR A 858      66.030  36.310  38.620  1.00  0.00           H
ATOM   3286  CA  THR A 858      64.850  36.090  40.340  1.00  0.00           C
ATOM   3287  HA  THR A 858      63.790  35.860  40.250  1.00  0.00           H
ATOM   3288  CB  THR A 858      65.440  34.690  40.390  1.00  0.00           C
ATOM   3289  HB  THR A 858      66.520  34.710  40.660  1.00  0.00           H
ATOM   3290  OG1 THR A 858      65.220  33.950  39.190  1.00  0.00           O
ATOM   3291  HG1 THR A 858      65.650  34.350  38.420  1.00  0.00           H
ATOM   3292  CG2 THR A 858      64.800  33.900  41.510  1.00  0.00           C
ATOM   3293 HG21 THR A 858      64.890  34.450  42.470  1.00  0.00           H
ATOM   3294 HG22 THR A 858      65.310  32.920  41.580  1.00  0.00           H
ATOM   3295 HG23 THR A 858      63.720  33.670  41.330  1.00  0.00           H
ATOM   3296  C   THR A 858      65.170  36.870  41.580  1.00  0.00           C
ATOM   3297  O   THR A 858      64.300  37.040  42.430  1.00  0.00           O
ATOM   3298  N   ILE A 859      66.390  37.420  41.590  1.00  0.00           N
ATOM   3299  HN  ILE A 859      66.960  37.130  40.820  1.00  0.00           H
ATOM   3300  CA  ILE A 859      66.920  38.160  42.740  1.00  0.00           C
ATOM   3301  HA  ILE A 859      66.620  37.610  43.620  1.00  0.00           H
ATOM   3302  CB  ILE A 859      68.420  38.460  42.650  1.00  0.00           C
ATOM   3303  HB  ILE A 859      68.690  38.960  41.690  1.00  0.00           H
ATOM   3304  CG2 ILE A 859      68.800  39.590  43.660  1.00  0.00           C
ATOM   3305 HG21 ILE A 859      68.570  39.400  44.730  1.00  0.00           H
ATOM   3306 HG22 ILE A 859      68.460  40.620  43.410  1.00  0.00           H
ATOM   3307 HG23 ILE A 859      69.910  39.660  43.580  1.00  0.00           H
ATOM   3308  CG1 ILE A 859      69.180  37.200  42.830  1.00  0.00           C
ATOM   3309 HG11 ILE A 859      68.610  36.430  42.260  1.00  0.00           H
ATOM   3310 HG12 ILE A 859      69.130  36.780  43.860  1.00  0.00           H
ATOM   3311  CD  ILE A 859      70.650  37.240  42.290  1.00  0.00           C
ATOM   3312  HD1 ILE A 859      71.160  36.260  42.220  1.00  0.00           H
ATOM   3313  HD2 ILE A 859      71.320  37.930  42.850  1.00  0.00           H
ATOM   3314  HD3 ILE A 859      70.740  37.620  41.250  1.00  0.00           H
ATOM   3315  C   ILE A 859      66.030  39.420  42.930  1.00  0.00           C
ATOM   3316  O   ILE A 859      65.510  39.640  44.060  1.00  0.00           O
ATOM   3317  N   SER A 860      65.790  40.170  41.880  1.00  0.00           N
ATOM   3318  HN  SER A 860      66.270  40.020  41.030  1.00  0.00           H
ATOM   3319  CA  SER A 860      64.800  41.220  41.910  1.00  0.00           C
ATOM   3320  HA  SER A 860      65.000  41.840  42.770  1.00  0.00           H
ATOM   3321  CB  SER A 860      64.950  42.140  40.610  1.00  0.00           C
ATOM   3322  HB1 SER A 860      64.370  43.080  40.570  1.00  0.00           H
ATOM   3323  HB2 SER A 860      64.560  41.600  39.730  1.00  0.00           H
ATOM   3324  OG  SER A 860      66.290  42.540  40.500  1.00  0.00           O
ATOM   3325  HG1 SER A 860      66.600  42.760  41.380  1.00  0.00           H
ATOM   3326  C   SER A 860      63.320  40.910  42.100  1.00  0.00           C
ATOM   3327  O   SER A 860      62.630  41.650  42.830  1.00  0.00           O
ATOM   3328  N   ASP A 861      62.840  39.780  41.470  1.00  0.00           N
ATOM   3329  HN  ASP A 861      63.420  39.200  40.890  1.00  0.00           H
ATOM   3330  CA  ASP A 861      61.440  39.390  41.660  1.00  0.00           C
ATOM   3331  HA  ASP A 861      60.770  40.230  41.500  1.00  0.00           H
ATOM   3332  CB  ASP A 861      61.090  38.370  40.630  1.00  0.00           C
ATOM   3333  HB1 ASP A 861      60.220  37.730  40.910  1.00  0.00           H
ATOM   3334  HB2 ASP A 861      61.890  37.610  40.560  1.00  0.00           H
ATOM   3335  CG  ASP A 861      60.730  38.890  39.310  1.00  0.00           C
ATOM   3336  OD1 ASP A 861      60.340  40.040  39.160  1.00  0.00           O
ATOM   3337  OD2 ASP A 861      60.800  38.110  38.330  1.00  0.00           O
ATOM   3338  C   ASP A 861      61.130  38.890  43.070  1.00  0.00           C
ATOM   3339  O   ASP A 861      60.150  39.240  43.720  1.00  0.00           O
ATOM   3340  N   PHE A 862      62.000  38.000  43.730  1.00  0.00           N
ATOM   3341  HN  PHE A 862      62.830  37.710  43.240  1.00  0.00           H
ATOM   3342  CA  PHE A 862      61.890  37.640  45.090  1.00  0.00           C
ATOM   3343  HA  PHE A 862      60.870  37.730  45.460  1.00  0.00           H
ATOM   3344  CB  PHE A 862      62.420  36.150  45.320  1.00  0.00           C
ATOM   3345  HB1 PHE A 862      62.530  35.820  46.370  1.00  0.00           H
ATOM   3346  HB2 PHE A 862      63.330  36.010  44.700  1.00  0.00           H
ATOM   3347  CG  PHE A 862      61.420  35.260  44.710  1.00  0.00           C
ATOM   3348  CD1 PHE A 862      60.090  35.180  45.220  1.00  0.00           C
ATOM   3349  HD1 PHE A 862      59.770  35.990  45.840  1.00  0.00           H
ATOM   3350  CE1 PHE A 862      59.210  34.160  44.820  1.00  0.00           C
ATOM   3351  HE1 PHE A 862      58.240  34.210  45.300  1.00  0.00           H
ATOM   3352  CZ  PHE A 862      59.630  33.090  44.010  1.00  0.00           C
ATOM   3353  HZ  PHE A 862      58.940  32.270  43.870  1.00  0.00           H
ATOM   3354  CD2 PHE A 862      61.850  34.140  43.950  1.00  0.00           C
ATOM   3355  HD2 PHE A 862      62.900  34.000  43.750  1.00  0.00           H
ATOM   3356  CE2 PHE A 862      60.970  33.060  43.690  1.00  0.00           C
ATOM   3357  HE2 PHE A 862      61.400  32.150  43.280  1.00  0.00           H
ATOM   3358  C   PHE A 862      62.610  38.600  45.990  1.00  0.00           C
ATOM   3359  O   PHE A 862      62.880  38.120  47.110  1.00  0.00           O
ATOM   3360  N   ALA A 863      62.980  39.800  45.600  1.00  0.00           N
ATOM   3361  HN  ALA A 863      62.750  40.130  44.690  1.00  0.00           H
ATOM   3362  CA  ALA A 863      63.780  40.770  46.340  1.00  0.00           C
ATOM   3363  HA  ALA A 863      64.790  40.370  46.350  1.00  0.00           H
ATOM   3364  CB  ALA A 863      63.870  42.140  45.630  1.00  0.00           C
ATOM   3365  HB1 ALA A 863      64.380  42.930  46.230  1.00  0.00           H
ATOM   3366  HB2 ALA A 863      62.850  42.410  45.310  1.00  0.00           H
ATOM   3367  HB3 ALA A 863      64.520  42.100  44.740  1.00  0.00           H
ATOM   3368  C   ALA A 863      63.380  40.930  47.810  1.00  0.00           C
ATOM   3369  O   ALA A 863      64.160  40.590  48.680  1.00  0.00           O
ATOM   3370  N   VAL A 864      62.060  41.300  48.050  1.00  0.00           N
ATOM   3371  HN  VAL A 864      61.320  41.360  47.380  1.00  0.00           H
ATOM   3372  CA  VAL A 864      61.470  41.370  49.390  1.00  0.00           C
ATOM   3373  HA  VAL A 864      62.120  41.970  50.020  1.00  0.00           H
ATOM   3374  CB  VAL A 864      60.140  42.040  49.310  1.00  0.00           C
ATOM   3375  HB  VAL A 864      59.410  41.480  48.670  1.00  0.00           H
ATOM   3376  CG1 VAL A 864      59.530  42.080  50.690  1.00  0.00           C
ATOM   3377 HG11 VAL A 864      59.460  41.130  51.250  1.00  0.00           H
ATOM   3378 HG12 VAL A 864      58.450  42.340  50.620  1.00  0.00           H
ATOM   3379 HG13 VAL A 864      59.970  42.890  51.320  1.00  0.00           H
ATOM   3380  CG2 VAL A 864      60.320  43.490  48.900  1.00  0.00           C
ATOM   3381 HG21 VAL A 864      60.870  43.620  47.950  1.00  0.00           H
ATOM   3382 HG22 VAL A 864      60.850  44.090  49.680  1.00  0.00           H
ATOM   3383 HG23 VAL A 864      59.270  43.860  48.780  1.00  0.00           H
ATOM   3384  C   VAL A 864      61.420  40.050  50.130  1.00  0.00           C
ATOM   3385  O   VAL A 864      61.800  40.030  51.350  1.00  0.00           O
ATOM   3386  N   PHE A 865      61.050  38.860  49.600  1.00  0.00           N
ATOM   3387  HN  PHE A 865      60.730  38.750  48.660  1.00  0.00           H
ATOM   3388  CA  PHE A 865      61.060  37.570  50.270  1.00  0.00           C
ATOM   3389  HA  PHE A 865      60.690  37.650  51.280  1.00  0.00           H
ATOM   3390  CB  PHE A 865      60.300  36.510  49.420  1.00  0.00           C
ATOM   3391  HB1 PHE A 865      60.760  36.330  48.410  1.00  0.00           H
ATOM   3392  HB2 PHE A 865      59.210  36.720  49.340  1.00  0.00           H
ATOM   3393  CG  PHE A 865      60.280  35.170  50.110  1.00  0.00           C
ATOM   3394  CD1 PHE A 865      61.100  34.150  49.630  1.00  0.00           C
ATOM   3395  HD1 PHE A 865      61.610  34.200  48.690  1.00  0.00           H
ATOM   3396  CE1 PHE A 865      61.410  33.060  50.450  1.00  0.00           C
ATOM   3397  HE1 PHE A 865      62.050  32.280  50.080  1.00  0.00           H
ATOM   3398  CZ  PHE A 865      60.790  32.910  51.740  1.00  0.00           C
ATOM   3399  HZ  PHE A 865      60.960  32.080  52.400  1.00  0.00           H
ATOM   3400  CD2 PHE A 865      59.610  34.990  51.350  1.00  0.00           C
ATOM   3401  HD2 PHE A 865      58.920  35.760  51.640  1.00  0.00           H
ATOM   3402  CE2 PHE A 865      59.900  33.900  52.170  1.00  0.00           C
ATOM   3403  HE2 PHE A 865      59.420  33.840  53.130  1.00  0.00           H
ATOM   3404  C   PHE A 865      62.510  37.180  50.530  1.00  0.00           C
ATOM   3405  O   PHE A 865      62.820  36.800  51.680  1.00  0.00           O
ATOM   3406  N   LEU A 866      63.450  37.400  49.610  1.00  0.00           N
ATOM   3407  HN  LEU A 866      63.180  37.710  48.700  1.00  0.00           H
ATOM   3408  CA  LEU A 866      64.860  37.080  49.860  1.00  0.00           C
ATOM   3409  HA  LEU A 866      65.000  36.040  50.100  1.00  0.00           H
ATOM   3410  CB  LEU A 866      65.640  37.290  48.540  1.00  0.00           C
ATOM   3411  HB1 LEU A 866      65.390  38.340  48.270  1.00  0.00           H
ATOM   3412  HB2 LEU A 866      65.120  36.720  47.740  1.00  0.00           H
ATOM   3413  CG  LEU A 866      67.150  37.180  48.560  1.00  0.00           C
ATOM   3414  HG  LEU A 866      67.660  37.920  49.200  1.00  0.00           H
ATOM   3415  CD1 LEU A 866      67.770  35.800  48.980  1.00  0.00           C
ATOM   3416 HD11 LEU A 866      68.880  35.920  49.020  1.00  0.00           H
ATOM   3417 HD12 LEU A 866      67.550  35.020  48.230  1.00  0.00           H
ATOM   3418 HD13 LEU A 866      67.440  35.510  49.990  1.00  0.00           H
ATOM   3419  CD2 LEU A 866      67.600  37.420  47.100  1.00  0.00           C
ATOM   3420 HD21 LEU A 866      68.710  37.380  47.080  1.00  0.00           H
ATOM   3421 HD22 LEU A 866      67.130  38.330  46.670  1.00  0.00           H
ATOM   3422 HD23 LEU A 866      67.200  36.550  46.540  1.00  0.00           H
ATOM   3423  C   LEU A 866      65.380  37.930  51.000  1.00  0.00           C
ATOM   3424  O   LEU A 866      66.140  37.480  51.840  1.00  0.00           O
ATOM   3425  N   THR A 867      64.970  39.230  50.990  1.00  0.00           N
ATOM   3426  HN  THR A 867      64.300  39.420  50.290  1.00  0.00           H
ATOM   3427  CA  THR A 867      65.400  40.210  51.970  1.00  0.00           C
ATOM   3428  HA  THR A 867      66.460  40.350  51.990  1.00  0.00           H
ATOM   3429  CB  THR A 867      64.860  41.670  51.660  1.00  0.00           C
ATOM   3430  HB  THR A 867      63.780  41.590  51.430  1.00  0.00           H
ATOM   3431  OG1 THR A 867      65.450  42.090  50.460  1.00  0.00           O
ATOM   3432  HG1 THR A 867      65.130  41.460  49.800  1.00  0.00           H
ATOM   3433  CG2 THR A 867      65.080  42.670  52.740  1.00  0.00           C
ATOM   3434 HG21 THR A 867      65.010  43.740  52.460  1.00  0.00           H
ATOM   3435 HG22 THR A 867      66.120  42.580  53.140  1.00  0.00           H
ATOM   3436 HG23 THR A 867      64.410  42.430  53.600  1.00  0.00           H
ATOM   3437  C   THR A 867      65.030  39.810  53.340  1.00  0.00           C
ATOM   3438  O   THR A 867      65.940  39.820  54.250  1.00  0.00           O
ATOM   3439  N   ILE A 868      63.780  39.240  53.550  1.00  0.00           N
ATOM   3440  HN  ILE A 868      63.080  39.280  52.840  1.00  0.00           H
ATOM   3441  CA  ILE A 868      63.310  38.910  54.850  1.00  0.00           C
ATOM   3442  HA  ILE A 868      63.580  39.790  55.400  1.00  0.00           H
ATOM   3443  CB  ILE A 868      61.880  38.530  54.930  1.00  0.00           C
ATOM   3444  HB  ILE A 868      61.700  37.810  54.100  1.00  0.00           H
ATOM   3445  CG2 ILE A 868      61.540  37.750  56.240  1.00  0.00           C
ATOM   3446 HG21 ILE A 868      61.750  38.310  57.170  1.00  0.00           H
ATOM   3447 HG22 ILE A 868      62.050  36.760  56.240  1.00  0.00           H
ATOM   3448 HG23 ILE A 868      60.480  37.470  56.370  1.00  0.00           H
ATOM   3449  CG1 ILE A 868      60.950  39.810  54.640  1.00  0.00           C
ATOM   3450 HG11 ILE A 868      59.930  39.500  54.330  1.00  0.00           H
ATOM   3451 HG12 ILE A 868      61.260  40.400  53.750  1.00  0.00           H
ATOM   3452  CD  ILE A 868      60.610  40.660  55.900  1.00  0.00           C
ATOM   3453  HD1 ILE A 868      60.100  40.060  56.690  1.00  0.00           H
ATOM   3454  HD2 ILE A 868      59.820  41.400  55.640  1.00  0.00           H
ATOM   3455  HD3 ILE A 868      61.550  41.100  56.290  1.00  0.00           H
ATOM   3456  C   ILE A 868      64.180  37.770  55.390  1.00  0.00           C
ATOM   3457  O   ILE A 868      64.650  37.900  56.500  1.00  0.00           O
ATOM   3458  N   VAL A 869      64.440  36.690  54.650  1.00  0.00           N
ATOM   3459  HN  VAL A 869      63.890  36.570  53.830  1.00  0.00           H
ATOM   3460  CA  VAL A 869      65.450  35.650  54.960  1.00  0.00           C
ATOM   3461  HA  VAL A 869      64.990  34.940  55.650  1.00  0.00           H
ATOM   3462  CB  VAL A 869      65.850  34.850  53.650  1.00  0.00           C
ATOM   3463  HB  VAL A 869      66.210  35.400  52.750  1.00  0.00           H
ATOM   3464  CG1 VAL A 869      66.960  33.780  53.930  1.00  0.00           C
ATOM   3465 HG11 VAL A 869      66.920  32.900  53.260  1.00  0.00           H
ATOM   3466 HG12 VAL A 869      66.860  33.250  54.910  1.00  0.00           H
ATOM   3467 HG13 VAL A 869      67.950  34.270  53.900  1.00  0.00           H
ATOM   3468  CG2 VAL A 869      64.510  34.130  53.170  1.00  0.00           C
ATOM   3469 HG21 VAL A 869      64.150  33.490  54.010  1.00  0.00           H
ATOM   3470 HG22 VAL A 869      64.840  33.470  52.340  1.00  0.00           H
ATOM   3471 HG23 VAL A 869      63.750  34.880  52.870  1.00  0.00           H
ATOM   3472  C   VAL A 869      66.810  36.170  55.510  1.00  0.00           C
ATOM   3473  O   VAL A 869      67.290  35.930  56.600  1.00  0.00           O
ATOM   3474  N   ILE A 870      67.440  37.130  54.730  1.00  0.00           N
ATOM   3475  HN  ILE A 870      66.990  37.470  53.910  1.00  0.00           H
ATOM   3476  CA  ILE A 870      68.720  37.720  55.000  1.00  0.00           C
ATOM   3477  HA  ILE A 870      69.470  36.940  54.980  1.00  0.00           H
ATOM   3478  CB  ILE A 870      69.210  38.690  53.930  1.00  0.00           C
ATOM   3479  HB  ILE A 870      68.420  39.460  53.740  1.00  0.00           H
ATOM   3480  CG2 ILE A 870      70.590  39.270  54.430  1.00  0.00           C
ATOM   3481 HG21 ILE A 870      70.910  39.990  53.640  1.00  0.00           H
ATOM   3482 HG22 ILE A 870      71.330  38.490  54.710  1.00  0.00           H
ATOM   3483 HG23 ILE A 870      70.500  39.860  55.370  1.00  0.00           H
ATOM   3484  CG1 ILE A 870      69.340  37.960  52.510  1.00  0.00           C
ATOM   3485 HG11 ILE A 870      68.480  37.290  52.300  1.00  0.00           H
ATOM   3486 HG12 ILE A 870      70.260  37.330  52.530  1.00  0.00           H
ATOM   3487  CD  ILE A 870      69.450  39.000  51.380  1.00  0.00           C
ATOM   3488  HD1 ILE A 870      70.160  39.790  51.660  1.00  0.00           H
ATOM   3489  HD2 ILE A 870      68.510  39.490  51.050  1.00  0.00           H
ATOM   3490  HD3 ILE A 870      69.760  38.530  50.430  1.00  0.00           H
ATOM   3491  C   ILE A 870      68.760  38.400  56.380  1.00  0.00           C
ATOM   3492  O   ILE A 870      69.620  38.150  57.210  1.00  0.00           O
ATOM   3493  N   MET A 871      67.730  39.240  56.670  1.00  0.00           N
ATOM   3494  HN  MET A 871      67.020  39.500  56.020  1.00  0.00           H
ATOM   3495  CA  MET A 871      67.450  39.840  58.000  1.00  0.00           C
ATOM   3496  HA  MET A 871      68.400  40.210  58.380  1.00  0.00           H
ATOM   3497  CB  MET A 871      66.430  41.020  57.930  1.00  0.00           C
ATOM   3498  HB1 MET A 871      66.210  41.250  58.990  1.00  0.00           H
ATOM   3499  HB2 MET A 871      65.520  40.620  57.420  1.00  0.00           H
ATOM   3500  CG  MET A 871      67.100  42.240  57.220  1.00  0.00           C
ATOM   3501  HG1 MET A 871      66.450  43.120  57.020  1.00  0.00           H
ATOM   3502  HG2 MET A 871      67.500  41.940  56.220  1.00  0.00           H
ATOM   3503  SD  MET A 871      68.560  42.820  58.010  1.00  0.00           S
ATOM   3504  CE  MET A 871      68.860  44.260  56.950  1.00  0.00           C
ATOM   3505  HE1 MET A 871      68.020  44.990  56.930  1.00  0.00           H
ATOM   3506  HE2 MET A 871      68.970  43.900  55.910  1.00  0.00           H
ATOM   3507  HE3 MET A 871      69.810  44.780  57.240  1.00  0.00           H
ATOM   3508  C   MET A 871      67.150  38.890  59.170  1.00  0.00           C
ATOM   3509  O   MET A 871      67.530  39.220  60.280  1.00  0.00           O
ATOM   3510  N   VAL A 872      66.380  37.840  58.970  1.00  0.00           N
ATOM   3511  HN  VAL A 872      65.910  37.670  58.100  1.00  0.00           H
ATOM   3512  CA  VAL A 872      66.090  36.960  60.170  1.00  0.00           C
ATOM   3513  HA  VAL A 872      65.940  37.580  61.040  1.00  0.00           H
ATOM   3514  CB  VAL A 872      64.770  36.150  60.000  1.00  0.00           C
ATOM   3515  HB  VAL A 872      64.540  35.550  60.910  1.00  0.00           H
ATOM   3516  CG1 VAL A 872      63.580  37.150  59.970  1.00  0.00           C
ATOM   3517 HG11 VAL A 872      63.770  37.900  60.770  1.00  0.00           H
ATOM   3518 HG12 VAL A 872      62.610  36.630  60.120  1.00  0.00           H
ATOM   3519 HG13 VAL A 872      63.600  37.570  58.940  1.00  0.00           H
ATOM   3520  CG2 VAL A 872      64.820  35.250  58.750  1.00  0.00           C
ATOM   3521 HG21 VAL A 872      65.630  34.510  58.840  1.00  0.00           H
ATOM   3522 HG22 VAL A 872      65.070  35.810  57.820  1.00  0.00           H
ATOM   3523 HG23 VAL A 872      63.850  34.700  58.730  1.00  0.00           H
ATOM   3524  C   VAL A 872      67.320  36.050  60.360  1.00  0.00           C
ATOM   3525  O   VAL A 872      67.530  35.620  61.500  1.00  0.00           O
ATOM   3526  N   THR A 873      68.090  35.780  59.290  1.00  0.00           N
ATOM   3527  HN  THR A 873      67.800  35.880  58.340  1.00  0.00           H
ATOM   3528  CA  THR A 873      69.340  35.010  59.470  1.00  0.00           C
ATOM   3529  HA  THR A 873      69.180  34.110  60.040  1.00  0.00           H
ATOM   3530  CB  THR A 873      70.110  34.710  58.130  1.00  0.00           C
ATOM   3531  HB  THR A 873      70.440  35.580  57.530  1.00  0.00           H
ATOM   3532  OG1 THR A 873      69.240  34.010  57.250  1.00  0.00           O
ATOM   3533  HG1 THR A 873      68.520  34.600  57.020  1.00  0.00           H
ATOM   3534  CG2 THR A 873      71.280  33.750  58.520  1.00  0.00           C
ATOM   3535 HG21 THR A 873      70.990  32.900  59.170  1.00  0.00           H
ATOM   3536 HG22 THR A 873      72.170  34.330  58.900  1.00  0.00           H
ATOM   3537 HG23 THR A 873      71.700  33.220  57.650  1.00  0.00           H
ATOM   3538  C   THR A 873      70.380  35.710  60.370  1.00  0.00           C
ATOM   3539  O   THR A 873      70.950  35.020  61.230  1.00  0.00           O
ATOM   3540  N   ILE A 874      70.580  37.070  60.320  1.00  0.00           N
ATOM   3541  HN  ILE A 874      70.100  37.650  59.670  1.00  0.00           H
ATOM   3542  CA  ILE A 874      71.510  37.800  61.210  1.00  0.00           C
ATOM   3543  HA  ILE A 874      72.380  37.160  61.330  1.00  0.00           H
ATOM   3544  CB  ILE A 874      71.990  39.110  60.660  1.00  0.00           C
ATOM   3545  HB  ILE A 874      72.440  38.970  59.660  1.00  0.00           H
ATOM   3546  CG2 ILE A 874      70.820  40.070  60.420  1.00  0.00           C
ATOM   3547 HG21 ILE A 874      70.320  40.220  61.400  1.00  0.00           H
ATOM   3548 HG22 ILE A 874      70.190  39.560  59.680  1.00  0.00           H
ATOM   3549 HG23 ILE A 874      71.170  41.060  60.060  1.00  0.00           H
ATOM   3550  CG1 ILE A 874      73.050  39.800  61.450  1.00  0.00           C
ATOM   3551 HG11 ILE A 874      72.720  40.100  62.460  1.00  0.00           H
ATOM   3552 HG12 ILE A 874      73.280  40.720  60.870  1.00  0.00           H
ATOM   3553  CD  ILE A 874      74.330  38.990  61.720  1.00  0.00           C
ATOM   3554  HD1 ILE A 874      75.200  39.640  61.940  1.00  0.00           H
ATOM   3555  HD2 ILE A 874      74.680  38.540  60.760  1.00  0.00           H
ATOM   3556  HD3 ILE A 874      74.050  38.190  62.430  1.00  0.00           H
ATOM   3557  C   ILE A 874      71.000  37.840  62.620  1.00  0.00           C
ATOM   3558  O   ILE A 874      71.780  37.670  63.570  1.00  0.00           O
ATOM   3559  N   ASP A 875      69.650  37.990  62.780  1.00  0.00           N
ATOM   3560  HN  ASP A 875      69.130  38.270  61.970  1.00  0.00           H
ATOM   3561  CA  ASP A 875      69.010  38.040  64.080  1.00  0.00           C
ATOM   3562  HA  ASP A 875      69.400  38.840  64.690  1.00  0.00           H
ATOM   3563  CB  ASP A 875      67.540  38.450  63.780  1.00  0.00           C
ATOM   3564  HB1 ASP A 875      66.930  37.660  63.320  1.00  0.00           H
ATOM   3565  HB2 ASP A 875      67.580  39.360  63.140  1.00  0.00           H
ATOM   3566  CG  ASP A 875      66.900  38.860  65.090  1.00  0.00           C
ATOM   3567  OD1 ASP A 875      66.040  38.120  65.670  1.00  0.00           O
ATOM   3568  OD2 ASP A 875      67.270  39.950  65.590  1.00  0.00           O
ATOM   3569  C   ASP A 875      69.060  36.690  64.810  1.00  0.00           C
ATOM   3570  O   ASP A 875      69.110  36.670  66.030  1.00  0.00           O
ATOM   3571  N   TYR A 876      68.930  35.560  64.090  1.00  0.00           N
ATOM   3572  HN  TYR A 876      68.790  35.750  63.120  1.00  0.00           H
ATOM   3573  CA  TYR A 876      69.030  34.230  64.590  1.00  0.00           C
ATOM   3574  HA  TYR A 876      68.250  34.200  65.330  1.00  0.00           H
ATOM   3575  CB  TYR A 876      68.680  33.160  63.440  1.00  0.00           C
ATOM   3576  HB1 TYR A 876      69.310  33.260  62.520  1.00  0.00           H
ATOM   3577  HB2 TYR A 876      67.670  33.360  63.060  1.00  0.00           H
ATOM   3578  CG  TYR A 876      68.750  31.810  64.030  1.00  0.00           C
ATOM   3579  CD1 TYR A 876      69.950  31.150  63.860  1.00  0.00           C
ATOM   3580  HD1 TYR A 876      70.740  31.520  63.220  1.00  0.00           H
ATOM   3581  CE1 TYR A 876      70.130  29.840  64.420  1.00  0.00           C
ATOM   3582  HE1 TYR A 876      71.120  29.400  64.380  1.00  0.00           H
ATOM   3583  CZ  TYR A 876      69.150  29.320  65.230  1.00  0.00           C
ATOM   3584  OH  TYR A 876      69.420  28.260  66.070  1.00  0.00           O
ATOM   3585  HH  TYR A 876      70.300  27.920  65.910  1.00  0.00           H
ATOM   3586  CD2 TYR A 876      67.720  31.230  64.730  1.00  0.00           C
ATOM   3587  HD2 TYR A 876      66.870  31.840  64.950  1.00  0.00           H
ATOM   3588  CE2 TYR A 876      67.940  29.990  65.350  1.00  0.00           C
ATOM   3589  HE2 TYR A 876      67.260  29.610  66.090  1.00  0.00           H
ATOM   3590  C   TYR A 876      70.450  33.940  65.190  1.00  0.00           C
ATOM   3591  O   TYR A 876      70.560  33.480  66.330  1.00  0.00           O
ATOM   3592  N   LEU A 877      71.490  34.230  64.530  1.00  0.00           N
ATOM   3593  HN  LEU A 877      71.400  34.620  63.620  1.00  0.00           H
ATOM   3594  CA  LEU A 877      72.810  33.960  64.880  1.00  0.00           C
ATOM   3595  HA  LEU A 877      72.820  32.900  65.080  1.00  0.00           H
ATOM   3596  CB  LEU A 877      73.660  34.280  63.570  1.00  0.00           C
ATOM   3597  HB1 LEU A 877      74.740  34.280  63.820  1.00  0.00           H
ATOM   3598  HB2 LEU A 877      73.500  35.360  63.350  1.00  0.00           H
ATOM   3599  CG  LEU A 877      73.580  33.310  62.440  1.00  0.00           C
ATOM   3600  HG  LEU A 877      72.510  33.110  62.220  1.00  0.00           H
ATOM   3601  CD1 LEU A 877      74.240  33.900  61.140  1.00  0.00           C
ATOM   3602 HD11 LEU A 877      74.050  33.290  60.220  1.00  0.00           H
ATOM   3603 HD12 LEU A 877      75.320  34.150  61.180  1.00  0.00           H
ATOM   3604 HD13 LEU A 877      73.650  34.810  60.940  1.00  0.00           H
ATOM   3605  CD2 LEU A 877      74.200  31.950  62.850  1.00  0.00           C
ATOM   3606 HD21 LEU A 877      73.950  31.290  61.990  1.00  0.00           H
ATOM   3607 HD22 LEU A 877      73.790  31.520  63.780  1.00  0.00           H
ATOM   3608 HD23 LEU A 877      75.300  31.990  62.970  1.00  0.00           H
ATOM   3609  C   LEU A 877      73.480  34.640  66.100  1.00  0.00           C
ATOM   3610  O   LEU A 877      74.230  34.080  66.870  1.00  0.00           O
ATOM   3611  N   VAL A 878      73.300  35.980  66.140  1.00  0.00           N
ATOM   3612  HN  VAL A 878      72.860  36.500  65.430  1.00  0.00           H
ATOM   3613  CA  VAL A 878      73.870  36.830  67.130  1.00  0.00           C
ATOM   3614  HA  VAL A 878      74.210  36.260  67.980  1.00  0.00           H
ATOM   3615  CB  VAL A 878      74.930  37.750  66.560  1.00  0.00           C
ATOM   3616  HB  VAL A 878      75.800  37.100  66.320  1.00  0.00           H
ATOM   3617  CG1 VAL A 878      74.490  38.420  65.240  1.00  0.00           C
ATOM   3618 HG11 VAL A 878      75.350  39.000  64.830  1.00  0.00           H
ATOM   3619 HG12 VAL A 878      73.720  39.200  65.480  1.00  0.00           H
ATOM   3620 HG13 VAL A 878      74.070  37.720  64.490  1.00  0.00           H
ATOM   3621  CG2 VAL A 878      75.300  38.810  67.570  1.00  0.00           C
ATOM   3622 HG21 VAL A 878      74.580  39.650  67.650  1.00  0.00           H
ATOM   3623 HG22 VAL A 878      76.310  39.250  67.420  1.00  0.00           H
ATOM   3624 HG23 VAL A 878      75.380  38.390  68.600  1.00  0.00           H
ATOM   3625  C   VAL A 878      72.680  37.690  67.720  1.00  0.00           C
ATOM   3626  O   VAL A 878      72.580  37.800  68.890  1.00  0.00           O
ATOM   3627  N   GLY A 879      71.700  38.190  66.920  1.00  0.00           N
ATOM   3628  HN  GLY A 879      71.760  38.020  65.950  1.00  0.00           H
ATOM   3629  CA  GLY A 879      70.700  39.130  67.440  1.00  0.00           C
ATOM   3630  HA1 GLY A 879      70.540  38.970  68.500  1.00  0.00           H
ATOM   3631  HA2 GLY A 879      69.810  38.830  66.910  1.00  0.00           H
ATOM   3632  C   GLY A 879      71.030  40.600  67.100  1.00  0.00           C
ATOM   3633  O   GLY A 879      72.180  41.020  67.190  1.00  0.00           O
ATOM   3634  N   VAL A 880      70.000  41.280  66.660  1.00  0.00           N
ATOM   3635  HN  VAL A 880      69.180  40.780  66.380  1.00  0.00           H
ATOM   3636  CA  VAL A 880      70.110  42.680  66.260  1.00  0.00           C
ATOM   3637  HA  VAL A 880      71.120  43.080  66.360  1.00  0.00           H
ATOM   3638  CB  VAL A 880      69.690  42.870  64.830  1.00  0.00           C
ATOM   3639  HB  VAL A 880      68.660  42.510  64.650  1.00  0.00           H
ATOM   3640  CG1 VAL A 880      69.840  44.350  64.390  1.00  0.00           C
ATOM   3641 HG11 VAL A 880      69.320  44.430  63.400  1.00  0.00           H
ATOM   3642 HG12 VAL A 880      70.860  44.710  64.200  1.00  0.00           H
ATOM   3643 HG13 VAL A 880      69.270  45.100  64.990  1.00  0.00           H
ATOM   3644  CG2 VAL A 880      70.620  42.020  63.920  1.00  0.00           C
ATOM   3645 HG21 VAL A 880      70.600  40.930  64.160  1.00  0.00           H
ATOM   3646 HG22 VAL A 880      71.660  42.400  63.870  1.00  0.00           H
ATOM   3647 HG23 VAL A 880      70.290  42.150  62.880  1.00  0.00           H
ATOM   3648  C   VAL A 880      69.200  43.440  67.260  1.00  0.00           C
ATOM   3649  O   VAL A 880      68.110  42.950  67.390  1.00  0.00           O
ATOM   3650  N   PRO A 881      69.660  44.430  68.100  1.00  0.00           N
ATOM   3651  CD  PRO A 881      71.030  44.680  68.550  1.00  0.00           C
ATOM   3652  HD1 PRO A 881      71.630  45.020  67.670  1.00  0.00           H
ATOM   3653  HD2 PRO A 881      71.530  43.740  68.840  1.00  0.00           H
ATOM   3654  CA  PRO A 881      68.710  45.140  68.960  1.00  0.00           C
ATOM   3655  HA  PRO A 881      68.400  44.360  69.650  1.00  0.00           H
ATOM   3656  CB  PRO A 881      69.620  46.250  69.610  1.00  0.00           C
ATOM   3657  HB1 PRO A 881      69.250  46.640  70.570  1.00  0.00           H
ATOM   3658  HB2 PRO A 881      69.740  47.140  68.960  1.00  0.00           H
ATOM   3659  CG  PRO A 881      70.990  45.600  69.770  1.00  0.00           C
ATOM   3660  HG1 PRO A 881      71.770  46.380  69.860  1.00  0.00           H
ATOM   3661  HG2 PRO A 881      71.010  45.010  70.710  1.00  0.00           H
ATOM   3662  C   PRO A 881      67.470  45.590  68.310  1.00  0.00           C
ATOM   3663  O   PRO A 881      67.560  46.400  67.420  1.00  0.00           O
ATOM   3664  N   SER A 882      66.230  45.190  68.820  1.00  0.00           N
ATOM   3665  HN  SER A 882      66.070  44.540  69.570  1.00  0.00           H
ATOM   3666  CA  SER A 882      65.020  45.580  68.160  1.00  0.00           C
ATOM   3667  HA  SER A 882      65.020  46.640  68.350  1.00  0.00           H
ATOM   3668  CB  SER A 882      64.760  45.150  66.650  1.00  0.00           C
ATOM   3669  HB1 SER A 882      63.760  45.500  66.340  1.00  0.00           H
ATOM   3670  HB2 SER A 882      64.740  44.060  66.480  1.00  0.00           H
ATOM   3671  OG  SER A 882      65.680  45.770  65.760  1.00  0.00           O
ATOM   3672  HG1 SER A 882      66.440  46.050  66.270  1.00  0.00           H
ATOM   3673  C   SER A 882      63.830  44.920  68.950  1.00  0.00           C
ATOM   3674  O   SER A 882      63.810  43.700  69.190  1.00  0.00           O
ATOM   3675  N   PRO A 883      62.820  45.720  69.390  1.00  0.00           N
ATOM   3676  CD  PRO A 883      62.890  47.120  69.770  1.00  0.00           C
ATOM   3677  HD1 PRO A 883      63.070  47.750  68.870  1.00  0.00           H
ATOM   3678  HD2 PRO A 883      63.700  47.360  70.500  1.00  0.00           H
ATOM   3679  CA  PRO A 883      61.440  45.270  69.350  1.00  0.00           C
ATOM   3680  HA  PRO A 883      61.370  44.700  70.280  1.00  0.00           H
ATOM   3681  CB  PRO A 883      60.590  46.510  69.360  1.00  0.00           C
ATOM   3682  HB1 PRO A 883      59.590  46.260  69.790  1.00  0.00           H
ATOM   3683  HB2 PRO A 883      60.520  46.910  68.320  1.00  0.00           H
ATOM   3684  CG  PRO A 883      61.450  47.460  70.180  1.00  0.00           C
ATOM   3685  HG1 PRO A 883      61.290  48.550  70.050  1.00  0.00           H
ATOM   3686  HG2 PRO A 883      61.260  47.130  71.230  1.00  0.00           H
ATOM   3687  C   PRO A 883      60.900  44.370  68.150  1.00  0.00           C
ATOM   3688  O   PRO A 883      61.290  44.460  66.950  1.00  0.00           O
ATOM   3689  N   LYS A 884      59.990  43.400  68.510  1.00  0.00           N
ATOM   3690  HN  LYS A 884      59.620  43.480  69.440  1.00  0.00           H
ATOM   3691  CA  LYS A 884      59.590  42.280  67.750  1.00  0.00           C
ATOM   3692  HA  LYS A 884      59.950  42.430  66.740  1.00  0.00           H
ATOM   3693  CB  LYS A 884      60.150  40.940  68.330  1.00  0.00           C
ATOM   3694  HB1 LYS A 884      59.780  40.090  67.710  1.00  0.00           H
ATOM   3695  HB2 LYS A 884      59.950  40.890  69.420  1.00  0.00           H
ATOM   3696  CG  LYS A 884      61.660  40.810  68.130  1.00  0.00           C
ATOM   3697  HG1 LYS A 884      62.100  41.720  68.610  1.00  0.00           H
ATOM   3698  HG2 LYS A 884      62.000  40.800  67.070  1.00  0.00           H
ATOM   3699  CD  LYS A 884      62.250  39.550  68.820  1.00  0.00           C
ATOM   3700  HD1 LYS A 884      61.570  38.660  68.770  1.00  0.00           H
ATOM   3701  HD2 LYS A 884      62.200  39.750  69.920  1.00  0.00           H
ATOM   3702  CE  LYS A 884      63.670  39.180  68.430  1.00  0.00           C
ATOM   3703  HE1 LYS A 884      63.980  38.340  69.080  1.00  0.00           H
ATOM   3704  HE2 LYS A 884      64.220  40.100  68.750  1.00  0.00           H
ATOM   3705  NZ  LYS A 884      63.940  38.890  67.050  1.00  0.00           N
ATOM   3706  HZ1 LYS A 884      64.800  38.350  66.830  1.00  0.00           H
ATOM   3707  HZ2 LYS A 884      64.250  39.780  66.600  1.00  0.00           H
ATOM   3708  HZ3 LYS A 884      63.190  38.490  66.450  1.00  0.00           H
ATOM   3709  C   LYS A 884      58.100  42.070  67.590  1.00  0.00           C
ATOM   3710  O   LYS A 884      57.440  42.510  68.540  1.00  0.00           O
ATOM   3711  N   LEU A 885      57.540  41.490  66.530  1.00  0.00           N
ATOM   3712  HN  LEU A 885      58.050  41.230  65.720  1.00  0.00           H
ATOM   3713  CA  LEU A 885      56.100  41.320  66.450  1.00  0.00           C
ATOM   3714  HA  LEU A 885      55.710  42.300  66.230  1.00  0.00           H
ATOM   3715  CB  LEU A 885      55.720  40.620  65.090  1.00  0.00           C
ATOM   3716  HB1 LEU A 885      56.040  39.560  65.190  1.00  0.00           H
ATOM   3717  HB2 LEU A 885      56.280  41.020  64.210  1.00  0.00           H
ATOM   3718  CG  LEU A 885      54.240  40.540  64.760  1.00  0.00           C
ATOM   3719  HG  LEU A 885      53.790  39.900  65.560  1.00  0.00           H
ATOM   3720  CD1 LEU A 885      53.610  41.960  64.690  1.00  0.00           C
ATOM   3721 HD11 LEU A 885      54.050  42.570  63.870  1.00  0.00           H
ATOM   3722 HD12 LEU A 885      53.730  42.500  65.660  1.00  0.00           H
ATOM   3723 HD13 LEU A 885      52.530  42.100  64.470  1.00  0.00           H
ATOM   3724  CD2 LEU A 885      53.880  39.850  63.460  1.00  0.00           C
ATOM   3725 HD21 LEU A 885      54.450  40.340  62.640  1.00  0.00           H
ATOM   3726 HD22 LEU A 885      52.800  39.930  63.210  1.00  0.00           H
ATOM   3727 HD23 LEU A 885      54.200  38.780  63.440  1.00  0.00           H
ATOM   3728  C   LEU A 885      55.490  40.540  67.590  1.00  0.00           C
ATOM   3729  O   LEU A 885      56.010  39.510  67.910  1.00  0.00           O
ATOM   3730  N   HSD A 886      54.400  41.000  68.300  1.00  0.00           N
ATOM   3731  HN  HSD A 886      53.980  41.890  68.090  1.00  0.00           H
ATOM   3732  CA  HSD A 886      53.620  40.270  69.250  1.00  0.00           C
ATOM   3733  HA  HSD A 886      54.230  39.450  69.600  1.00  0.00           H
ATOM   3734  CB  HSD A 886      53.100  41.200  70.440  1.00  0.00           C
ATOM   3735  HB1 HSD A 886      52.510  40.610  71.170  1.00  0.00           H
ATOM   3736  HB2 HSD A 886      52.460  42.010  70.020  1.00  0.00           H
ATOM   3737  ND1 HSD A 886      54.000  43.110  71.860  1.00  0.00           N
ATOM   3738  HD1 HSD A 886      53.140  43.550  72.140  1.00  0.00           H
ATOM   3739  CG  HSD A 886      54.230  41.950  71.160  1.00  0.00           C
ATOM   3740  CE1 HSD A 886      55.240  43.620  72.130  1.00  0.00           C
ATOM   3741  HE1 HSD A 886      55.330  44.660  72.440  1.00  0.00           H
ATOM   3742  NE2 HSD A 886      56.140  42.760  71.770  1.00  0.00           N
ATOM   3743  CD2 HSD A 886      55.500  41.810  71.070  1.00  0.00           C
ATOM   3744  HD2 HSD A 886      56.000  41.000  70.530  1.00  0.00           H
ATOM   3745  C   HSD A 886      52.460  39.580  68.650  1.00  0.00           C
ATOM   3746  O   HSD A 886      51.660  40.180  67.940  1.00  0.00           O
ATOM   3747  N   VAL A 887      52.260  38.290  68.970  1.00  0.00           N
ATOM   3748  HN  VAL A 887      52.860  37.890  69.670  1.00  0.00           H
ATOM   3749  CA  VAL A 887      51.250  37.340  68.370  1.00  0.00           C
ATOM   3750  HA  VAL A 887      50.600  37.920  67.740  1.00  0.00           H
ATOM   3751  CB  VAL A 887      52.090  36.360  67.590  1.00  0.00           C
ATOM   3752  HB  VAL A 887      52.760  35.700  68.180  1.00  0.00           H
ATOM   3753  CG1 VAL A 887      51.200  35.350  66.890  1.00  0.00           C
ATOM   3754 HG11 VAL A 887      50.720  34.660  67.600  1.00  0.00           H
ATOM   3755 HG12 VAL A 887      51.840  34.660  66.290  1.00  0.00           H
ATOM   3756 HG13 VAL A 887      50.520  35.860  66.180  1.00  0.00           H
ATOM   3757  CG2 VAL A 887      52.810  37.100  66.400  1.00  0.00           C
ATOM   3758 HG21 VAL A 887      53.630  37.750  66.780  1.00  0.00           H
ATOM   3759 HG22 VAL A 887      52.100  37.820  65.950  1.00  0.00           H
ATOM   3760 HG23 VAL A 887      53.250  36.460  65.610  1.00  0.00           H
ATOM   3761  C   VAL A 887      50.330  36.720  69.390  1.00  0.00           C
ATOM   3762  O   VAL A 887      50.840  36.080  70.330  1.00  0.00           O
ATOM   3763  N   PRO A 888      48.960  36.870  69.330  1.00  0.00           N
ATOM   3764  CD  PRO A 888      48.210  37.530  68.320  1.00  0.00           C
ATOM   3765  HD1 PRO A 888      48.560  37.400  67.270  1.00  0.00           H
ATOM   3766  HD2 PRO A 888      48.270  38.630  68.490  1.00  0.00           H
ATOM   3767  CA  PRO A 888      48.130  35.950  70.110  1.00  0.00           C
ATOM   3768  HA  PRO A 888      48.410  36.170  71.130  1.00  0.00           H
ATOM   3769  CB  PRO A 888      46.710  36.480  69.780  1.00  0.00           C
ATOM   3770  HB1 PRO A 888      46.530  37.290  70.520  1.00  0.00           H
ATOM   3771  HB2 PRO A 888      45.880  35.750  69.820  1.00  0.00           H
ATOM   3772  CG  PRO A 888      46.790  37.070  68.360  1.00  0.00           C
ATOM   3773  HG1 PRO A 888      46.680  36.160  67.730  1.00  0.00           H
ATOM   3774  HG2 PRO A 888      45.980  37.810  68.210  1.00  0.00           H
ATOM   3775  C   PRO A 888      48.370  34.510  69.850  1.00  0.00           C
ATOM   3776  O   PRO A 888      48.480  34.180  68.710  1.00  0.00           O
ATOM   3777  N   GLU A 889      48.590  33.710  70.900  1.00  0.00           N
ATOM   3778  HN  GLU A 889      48.580  34.170  71.780  1.00  0.00           H
ATOM   3779  CA  GLU A 889      48.750  32.350  70.660  1.00  0.00           C
ATOM   3780  HA  GLU A 889      49.330  32.140  69.770  1.00  0.00           H
ATOM   3781  CB  GLU A 889      49.690  31.740  71.750  1.00  0.00           C
ATOM   3782  HB1 GLU A 889      49.730  30.630  71.760  1.00  0.00           H
ATOM   3783  HB2 GLU A 889      49.360  32.050  72.780  1.00  0.00           H
ATOM   3784  CG  GLU A 889      51.120  32.250  71.550  1.00  0.00           C
ATOM   3785  HG1 GLU A 889      51.140  33.360  71.580  1.00  0.00           H
ATOM   3786  HG2 GLU A 889      51.460  31.840  70.580  1.00  0.00           H
ATOM   3787  CD  GLU A 889      52.050  31.700  72.630  1.00  0.00           C
ATOM   3788  OE1 GLU A 889      52.940  30.860  72.350  1.00  0.00           O
ATOM   3789  OE2 GLU A 889      51.820  32.080  73.850  1.00  0.00           O
ATOM   3790  C   GLU A 889      47.530  31.620  70.620  1.00  0.00           C
ATOM   3791  O   GLU A 889      46.420  32.220  70.830  1.00  0.00           O
ATOM   3792  N   LYS A 890      47.540  30.280  70.340  1.00  0.00           N
ATOM   3793  HN  LYS A 890      48.420  29.840  70.190  1.00  0.00           H
ATOM   3794  CA  LYS A 890      46.390  29.400  70.390  1.00  0.00           C
ATOM   3795  HA  LYS A 890      46.720  28.480  69.960  1.00  0.00           H
ATOM   3796  CB  LYS A 890      46.010  29.200  71.830  1.00  0.00           C
ATOM   3797  HB1 LYS A 890      45.180  28.470  71.910  1.00  0.00           H
ATOM   3798  HB2 LYS A 890      45.640  30.170  72.220  1.00  0.00           H
ATOM   3799  CG  LYS A 890      47.160  28.700  72.730  1.00  0.00           C
ATOM   3800  HG1 LYS A 890      46.680  28.510  73.700  1.00  0.00           H
ATOM   3801  HG2 LYS A 890      47.910  29.500  72.910  1.00  0.00           H
ATOM   3802  CD  LYS A 890      47.820  27.380  72.210  1.00  0.00           C
ATOM   3803  HD1 LYS A 890      48.630  27.600  71.480  1.00  0.00           H
ATOM   3804  HD2 LYS A 890      47.010  26.730  71.840  1.00  0.00           H
ATOM   3805  CE  LYS A 890      48.460  26.500  73.270  1.00  0.00           C
ATOM   3806  HE1 LYS A 890      48.860  25.600  72.750  1.00  0.00           H
ATOM   3807  HE2 LYS A 890      47.770  26.190  74.080  1.00  0.00           H
ATOM   3808  NZ  LYS A 890      49.570  27.190  73.940  1.00  0.00           N
ATOM   3809  HZ1 LYS A 890      50.080  26.660  74.670  1.00  0.00           H
ATOM   3810  HZ2 LYS A 890      49.230  28.090  74.360  1.00  0.00           H
ATOM   3811  HZ3 LYS A 890      50.280  27.350  73.200  1.00  0.00           H
ATOM   3812  C   LYS A 890      45.230  29.680  69.480  1.00  0.00           C
ATOM   3813  O   LYS A 890      44.110  29.320  69.780  1.00  0.00           O
ATOM   3814  N   PHE A 891      45.450  30.400  68.380  1.00  0.00           N
ATOM   3815  HN  PHE A 891      46.340  30.750  68.110  1.00  0.00           H
ATOM   3816  CA  PHE A 891      44.360  30.710  67.440  1.00  0.00           C
ATOM   3817  HA  PHE A 891      44.730  31.560  66.900  1.00  0.00           H
ATOM   3818  CB  PHE A 891      44.210  29.520  66.390  1.00  0.00           C
ATOM   3819  HB1 PHE A 891      43.940  28.650  67.040  1.00  0.00           H
ATOM   3820  HB2 PHE A 891      45.180  29.290  65.920  1.00  0.00           H
ATOM   3821  CG  PHE A 891      43.040  29.810  65.380  1.00  0.00           C
ATOM   3822  CD1 PHE A 891      43.030  30.900  64.470  1.00  0.00           C
ATOM   3823  HD1 PHE A 891      43.750  31.690  64.570  1.00  0.00           H
ATOM   3824  CE1 PHE A 891      42.050  31.150  63.500  1.00  0.00           C
ATOM   3825  HE1 PHE A 891      41.850  32.090  63.000  1.00  0.00           H
ATOM   3826  CZ  PHE A 891      40.960  30.250  63.430  1.00  0.00           C
ATOM   3827  HZ  PHE A 891      40.240  30.610  62.700  1.00  0.00           H
ATOM   3828  CD2 PHE A 891      42.010  28.880  65.150  1.00  0.00           C
ATOM   3829  HD2 PHE A 891      41.930  27.980  65.740  1.00  0.00           H
ATOM   3830  CE2 PHE A 891      41.000  29.090  64.180  1.00  0.00           C
ATOM   3831  HE2 PHE A 891      40.200  28.360  64.130  1.00  0.00           H
ATOM   3832  C   PHE A 891      43.060  31.400  68.010  1.00  0.00           C
ATOM   3833  O   PHE A 891      41.910  31.130  67.740  1.00  0.00           O
ATOM   3834  N   GLU A 892      43.340  32.430  68.820  1.00  0.00           N
ATOM   3835  HN  GLU A 892      44.260  32.480  69.220  1.00  0.00           H
ATOM   3836  CA  GLU A 892      42.360  33.350  69.370  1.00  0.00           C
ATOM   3837  HA  GLU A 892      41.360  32.970  69.270  1.00  0.00           H
ATOM   3838  CB  GLU A 892      42.670  33.490  70.890  1.00  0.00           C
ATOM   3839  HB1 GLU A 892      42.120  34.340  71.340  1.00  0.00           H
ATOM   3840  HB2 GLU A 892      43.720  33.830  70.900  1.00  0.00           H
ATOM   3841  CG  GLU A 892      42.660  32.190  71.770  1.00  0.00           C
ATOM   3842  HG1 GLU A 892      43.620  31.700  71.470  1.00  0.00           H
ATOM   3843  HG2 GLU A 892      41.790  31.580  71.450  1.00  0.00           H
ATOM   3844  CD  GLU A 892      42.610  32.530  73.250  1.00  0.00           C
ATOM   3845  OE1 GLU A 892      42.050  31.740  74.020  1.00  0.00           O
ATOM   3846  OE2 GLU A 892      43.290  33.530  73.650  1.00  0.00           O
ATOM   3847  C   GLU A 892      42.460  34.750  68.710  1.00  0.00           C
ATOM   3848  O   GLU A 892      43.390  34.980  67.940  1.00  0.00           O
ATOM   3849  N   PRO A 893      41.400  35.630  68.900  1.00  0.00           N
ATOM   3850  CD  PRO A 893      40.000  35.190  69.140  1.00  0.00           C
ATOM   3851  HD1 PRO A 893      39.930  35.000  70.220  1.00  0.00           H
ATOM   3852  HD2 PRO A 893      39.670  34.310  68.540  1.00  0.00           H
ATOM   3853  CA  PRO A 893      41.530  37.060  68.760  1.00  0.00           C
ATOM   3854  HA  PRO A 893      41.730  37.270  67.710  1.00  0.00           H
ATOM   3855  CB  PRO A 893      40.140  37.580  69.230  1.00  0.00           C
ATOM   3856  HB1 PRO A 893      39.890  38.610  68.870  1.00  0.00           H
ATOM   3857  HB2 PRO A 893      40.190  37.770  70.320  1.00  0.00           H
ATOM   3858  CG  PRO A 893      39.190  36.460  68.810  1.00  0.00           C
ATOM   3859  HG1 PRO A 893      38.290  36.660  69.440  1.00  0.00           H
ATOM   3860  HG2 PRO A 893      39.060  36.510  67.710  1.00  0.00           H
ATOM   3861  C   PRO A 893      42.700  37.570  69.680  1.00  0.00           C
ATOM   3862  O   PRO A 893      43.020  37.040  70.710  1.00  0.00           O
ATOM   3863  N   THR A 894      43.330  38.690  69.260  1.00  0.00           N
ATOM   3864  HN  THR A 894      43.260  38.980  68.310  1.00  0.00           H
ATOM   3865  CA  THR A 894      44.180  39.520  70.010  1.00  0.00           C
ATOM   3866  HA  THR A 894      44.920  38.870  70.440  1.00  0.00           H
ATOM   3867  CB  THR A 894      44.800  40.670  69.260  1.00  0.00           C
ATOM   3868  HB  THR A 894      44.150  41.550  69.070  1.00  0.00           H
ATOM   3869  OG1 THR A 894      45.230  40.220  68.000  1.00  0.00           O
ATOM   3870  HG1 THR A 894      44.440  40.070  67.460  1.00  0.00           H
ATOM   3871  CG2 THR A 894      46.000  41.190  69.960  1.00  0.00           C
ATOM   3872 HG21 THR A 894      46.460  41.980  69.320  1.00  0.00           H
ATOM   3873 HG22 THR A 894      46.800  40.430  70.070  1.00  0.00           H
ATOM   3874 HG23 THR A 894      45.770  41.680  70.930  1.00  0.00           H
ATOM   3875  C   THR A 894      43.270  40.080  71.170  1.00  0.00           C
ATOM   3876  O   THR A 894      43.660  40.150  72.320  1.00  0.00           O
ATOM   3877  N   HSD A 895      42.040  40.470  70.850  1.00  0.00           N
ATOM   3878  HN  HSD A 895      41.620  40.410  69.940  1.00  0.00           H
ATOM   3879  CA  HSD A 895      41.100  41.060  71.770  1.00  0.00           C
ATOM   3880  HA  HSD A 895      41.550  41.970  72.120  1.00  0.00           H
ATOM   3881  CB  HSD A 895      39.890  41.570  71.000  1.00  0.00           C
ATOM   3882  HB1 HSD A 895      39.420  40.850  70.300  1.00  0.00           H
ATOM   3883  HB2 HSD A 895      40.080  42.340  70.200  1.00  0.00           H
ATOM   3884  ND1 HSD A 895      38.740  43.470  72.120  1.00  0.00           N
ATOM   3885  HD1 HSD A 895      39.380  44.110  71.690  1.00  0.00           H
ATOM   3886  CG  HSD A 895      38.870  42.160  71.930  1.00  0.00           C
ATOM   3887  CE1 HSD A 895      37.580  43.700  72.790  1.00  0.00           C
ATOM   3888  HE1 HSD A 895      37.180  44.690  73.010  1.00  0.00           H
ATOM   3889  NE2 HSD A 895      36.900  42.580  72.980  1.00  0.00           N
ATOM   3890  CD2 HSD A 895      37.740  41.620  72.440  1.00  0.00           C
ATOM   3891  HD2 HSD A 895      37.500  40.560  72.520  1.00  0.00           H
ATOM   3892  C   HSD A 895      40.720  40.230  73.030  1.00  0.00           C
ATOM   3893  O   HSD A 895      40.250  39.120  72.860  1.00  0.00           O
ATOM   3894  N   PRO A 896      40.910  40.600  74.310  1.00  0.00           N
ATOM   3895  CD  PRO A 896      41.430  41.860  74.880  1.00  0.00           C
ATOM   3896  HD1 PRO A 896      40.920  42.840  74.770  1.00  0.00           H
ATOM   3897  HD2 PRO A 896      42.440  41.990  74.420  1.00  0.00           H
ATOM   3898  CA  PRO A 896      41.070  39.500  75.310  1.00  0.00           C
ATOM   3899  HA  PRO A 896      41.540  38.640  74.870  1.00  0.00           H
ATOM   3900  CB  PRO A 896      41.870  40.060  76.430  1.00  0.00           C
ATOM   3901  HB1 PRO A 896      42.950  39.860  76.280  1.00  0.00           H
ATOM   3902  HB2 PRO A 896      41.490  39.700  77.400  1.00  0.00           H
ATOM   3903  CG  PRO A 896      41.600  41.590  76.350  1.00  0.00           C
ATOM   3904  HG1 PRO A 896      40.750  41.810  77.040  1.00  0.00           H
ATOM   3905  HG2 PRO A 896      42.480  42.070  76.810  1.00  0.00           H
ATOM   3906  C   PRO A 896      39.660  39.000  75.740  1.00  0.00           C
ATOM   3907  O   PRO A 896      39.520  37.930  76.410  1.00  0.00           O
ATOM   3908  N   GLU A 897      38.620  39.720  75.460  1.00  0.00           N
ATOM   3909  HN  GLU A 897      38.790  40.510  74.890  1.00  0.00           H
ATOM   3910  CA  GLU A 897      37.290  39.660  76.160  1.00  0.00           C
ATOM   3911  HA  GLU A 897      37.360  39.190  77.130  1.00  0.00           H
ATOM   3912  CB  GLU A 897      36.790  41.120  76.450  1.00  0.00           C
ATOM   3913  HB1 GLU A 897      35.820  40.970  76.960  1.00  0.00           H
ATOM   3914  HB2 GLU A 897      36.460  41.640  75.520  1.00  0.00           H
ATOM   3915  CG  GLU A 897      37.750  41.910  77.280  1.00  0.00           C
ATOM   3916  HG1 GLU A 897      38.770  41.940  76.800  1.00  0.00           H
ATOM   3917  HG2 GLU A 897      37.890  41.460  78.280  1.00  0.00           H
ATOM   3918  CD  GLU A 897      37.350  43.370  77.610  1.00  0.00           C
ATOM   3919  OE1 GLU A 897      38.330  44.090  78.010  1.00  0.00           O
ATOM   3920  OE2 GLU A 897      36.230  43.730  77.480  1.00  0.00           O
ATOM   3921  C   GLU A 897      36.260  38.750  75.580  1.00  0.00           C
ATOM   3922  O   GLU A 897      35.170  38.610  76.150  1.00  0.00           O
ATOM   3923  N   ARG A 898      36.570  38.070  74.390  1.00  0.00           N
ATOM   3924  HN  ARG A 898      37.470  38.070  73.980  1.00  0.00           H
ATOM   3925  CA  ARG A 898      35.490  37.340  73.710  1.00  0.00           C
ATOM   3926  HA  ARG A 898      35.120  36.610  74.420  1.00  0.00           H
ATOM   3927  CB  ARG A 898      34.250  38.170  73.190  1.00  0.00           C
ATOM   3928  HB1 ARG A 898      33.660  38.520  74.060  1.00  0.00           H
ATOM   3929  HB2 ARG A 898      33.500  37.540  72.640  1.00  0.00           H
ATOM   3930  CG  ARG A 898      34.650  39.350  72.370  1.00  0.00           C
ATOM   3931  HG1 ARG A 898      35.630  39.030  71.920  1.00  0.00           H
ATOM   3932  HG2 ARG A 898      34.850  40.300  72.910  1.00  0.00           H
ATOM   3933  CD  ARG A 898      33.690  39.670  71.250  1.00  0.00           C
ATOM   3934  HD1 ARG A 898      32.770  40.010  71.770  1.00  0.00           H
ATOM   3935  HD2 ARG A 898      33.530  38.900  70.470  1.00  0.00           H
ATOM   3936  NE  ARG A 898      34.290  40.800  70.430  1.00  0.00           N
ATOM   3937  HE  ARG A 898      34.090  41.750  70.690  1.00  0.00           H
ATOM   3938  CZ  ARG A 898      35.240  40.640  69.540  1.00  0.00           C
ATOM   3939  NH1 ARG A 898      35.390  39.490  68.900  1.00  0.00           N
ATOM   3940 HH11 ARG A 898      35.980  39.470  68.100  1.00  0.00           H
ATOM   3941 HH12 ARG A 898      34.650  38.810  69.000  1.00  0.00           H
ATOM   3942  NH2 ARG A 898      36.080  41.630  69.410  1.00  0.00           N
ATOM   3943 HH21 ARG A 898      36.970  41.460  68.990  1.00  0.00           H
ATOM   3944 HH22 ARG A 898      35.890  42.510  69.850  1.00  0.00           H
ATOM   3945  C   ARG A 898      36.070  36.380  72.630  1.00  0.00           C
ATOM   3946  O   ARG A 898      37.270  36.390  72.350  1.00  0.00           O
ATOM   3947  N   GLY A 899      35.250  35.420  72.130  1.00  0.00           N
ATOM   3948  HN  GLY A 899      34.290  35.340  72.400  1.00  0.00           H
ATOM   3949  CA  GLY A 899      35.570  34.540  70.930  1.00  0.00           C
ATOM   3950  HA1 GLY A 899      34.940  33.660  70.940  1.00  0.00           H
ATOM   3951  HA2 GLY A 899      36.550  34.160  71.140  1.00  0.00           H
ATOM   3952  C   GLY A 899      35.730  35.220  69.640  1.00  0.00           C
ATOM   3953  O   GLY A 899      35.690  36.430  69.580  1.00  0.00           O
ATOM   3954  N   TRP A 900      35.980  34.460  68.560  1.00  0.00           N
ATOM   3955  HN  TRP A 900      36.110  33.480  68.690  1.00  0.00           H
ATOM   3956  CA  TRP A 900      36.030  35.020  67.220  1.00  0.00           C
ATOM   3957  HA  TRP A 900      36.950  35.590  67.200  1.00  0.00           H
ATOM   3958  CB  TRP A 900      36.330  33.760  66.160  1.00  0.00           C
ATOM   3959  HB1 TRP A 900      36.180  34.120  65.130  1.00  0.00           H
ATOM   3960  HB2 TRP A 900      35.660  32.900  66.420  1.00  0.00           H
ATOM   3961  CG  TRP A 900      37.750  33.290  66.210  1.00  0.00           C
ATOM   3962  CD1 TRP A 900      38.340  32.180  66.700  1.00  0.00           C
ATOM   3963  HD1 TRP A 900      37.810  31.460  67.310  1.00  0.00           H
ATOM   3964  NE1 TRP A 900      39.710  32.340  66.690  1.00  0.00           N
ATOM   3965  HE1 TRP A 900      40.480  31.750  66.700  1.00  0.00           H
ATOM   3966  CE2 TRP A 900      39.990  33.510  66.050  1.00  0.00           C
ATOM   3967  CD2 TRP A 900      38.790  34.210  65.830  1.00  0.00           C
ATOM   3968  CE3 TRP A 900      38.850  35.410  65.140  1.00  0.00           C
ATOM   3969  HE3 TRP A 900      37.960  35.910  64.790  1.00  0.00           H
ATOM   3970  CZ3 TRP A 900      40.090  35.940  64.840  1.00  0.00           C
ATOM   3971  HZ3 TRP A 900      40.180  36.950  64.440  1.00  0.00           H
ATOM   3972  CZ2 TRP A 900      41.230  33.980  65.700  1.00  0.00           C
ATOM   3973  HZ2 TRP A 900      42.150  33.440  65.850  1.00  0.00           H
ATOM   3974  CH2 TRP A 900      41.280  35.260  65.110  1.00  0.00           C
ATOM   3975  HH2 TRP A 900      42.220  35.710  64.850  1.00  0.00           H
ATOM   3976  C   TRP A 900      34.960  35.920  66.740  1.00  0.00           C
ATOM   3977  O   TRP A 900      35.220  36.920  66.080  1.00  0.00           O
ATOM   3978  N   ILE A 901      33.690  35.600  66.980  1.00  0.00           N
ATOM   3979  HN  ILE A 901      33.470  34.750  67.440  1.00  0.00           H
ATOM   3980  CA  ILE A 901      32.560  36.370  66.650  1.00  0.00           C
ATOM   3981  HA  ILE A 901      32.670  36.720  65.630  1.00  0.00           H
ATOM   3982  CB  ILE A 901      31.210  35.650  66.750  1.00  0.00           C
ATOM   3983  HB  ILE A 901      31.090  35.330  67.810  1.00  0.00           H
ATOM   3984  CG2 ILE A 901      30.090  36.490  66.110  1.00  0.00           C
ATOM   3985 HG21 ILE A 901      29.270  35.820  65.770  1.00  0.00           H
ATOM   3986 HG22 ILE A 901      30.440  36.990  65.180  1.00  0.00           H
ATOM   3987 HG23 ILE A 901      29.670  37.340  66.700  1.00  0.00           H
ATOM   3988  CG1 ILE A 901      31.210  34.300  65.950  1.00  0.00           C
ATOM   3989 HG11 ILE A 901      32.220  33.850  66.080  1.00  0.00           H
ATOM   3990 HG12 ILE A 901      31.160  34.440  64.840  1.00  0.00           H
ATOM   3991  CD  ILE A 901      30.200  33.240  66.430  1.00  0.00           C
ATOM   3992  HD1 ILE A 901      29.180  33.700  66.390  1.00  0.00           H
ATOM   3993  HD2 ILE A 901      30.380  33.200  67.520  1.00  0.00           H
ATOM   3994  HD3 ILE A 901      30.320  32.270  65.900  1.00  0.00           H
ATOM   3995  C   ILE A 901      32.450  37.700  67.400  1.00  0.00           C
ATOM   3996  O   ILE A 901      32.540  37.720  68.650  1.00  0.00           O
ATOM   3997  N   ILE A 902      32.180  38.760  66.660  1.00  0.00           N
ATOM   3998  HN  ILE A 902      32.000  38.710  65.680  1.00  0.00           H
ATOM   3999  CA  ILE A 902      31.750  40.020  67.320  1.00  0.00           C
ATOM   4000  HA  ILE A 902      32.000  40.050  68.370  1.00  0.00           H
ATOM   4001  CB  ILE A 902      32.550  41.280  66.900  1.00  0.00           C
ATOM   4002  HB  ILE A 902      33.580  41.080  67.280  1.00  0.00           H
ATOM   4003  CG2 ILE A 902      32.750  41.330  65.440  1.00  0.00           C
ATOM   4004 HG21 ILE A 902      33.300  40.440  65.050  1.00  0.00           H
ATOM   4005 HG22 ILE A 902      33.440  42.170  65.200  1.00  0.00           H
ATOM   4006 HG23 ILE A 902      31.840  41.310  64.800  1.00  0.00           H
ATOM   4007  CG1 ILE A 902      31.990  42.670  67.500  1.00  0.00           C
ATOM   4008 HG11 ILE A 902      31.550  42.410  68.490  1.00  0.00           H
ATOM   4009 HG12 ILE A 902      31.220  43.060  66.810  1.00  0.00           H
ATOM   4010  CD  ILE A 902      32.930  43.890  67.550  1.00  0.00           C
ATOM   4011  HD1 ILE A 902      33.920  43.740  67.060  1.00  0.00           H
ATOM   4012  HD2 ILE A 902      33.080  44.280  68.580  1.00  0.00           H
ATOM   4013  HD3 ILE A 902      32.480  44.710  66.940  1.00  0.00           H
ATOM   4014  C   ILE A 902      30.270  40.270  67.000  1.00  0.00           C
ATOM   4015  O   ILE A 902      29.900  40.280  65.830  1.00  0.00           O
ATOM   4016  N   SER A 903      29.430  40.570  68.000  1.00  0.00           N
ATOM   4017  HN  SER A 903      29.770  40.520  68.930  1.00  0.00           H
ATOM   4018  CA  SER A 903      27.990  40.680  67.810  1.00  0.00           C
ATOM   4019  HA  SER A 903      27.690  39.800  67.240  1.00  0.00           H
ATOM   4020  CB  SER A 903      27.310  40.680  69.230  1.00  0.00           C
ATOM   4021  HB1 SER A 903      27.770  41.380  69.970  1.00  0.00           H
ATOM   4022  HB2 SER A 903      27.490  39.710  69.730  1.00  0.00           H
ATOM   4023  OG  SER A 903      25.920  40.970  69.110  1.00  0.00           O
ATOM   4024  HG1 SER A 903      25.370  40.240  68.830  1.00  0.00           H
ATOM   4025  C   SER A 903      27.710  42.000  67.150  1.00  0.00           C
ATOM   4026  O   SER A 903      28.300  43.020  67.520  1.00  0.00           O
ATOM   4027  N   PRO A 904      26.810  42.030  66.110  1.00  0.00           N
ATOM   4028  CD  PRO A 904      26.350  40.890  65.370  1.00  0.00           C
ATOM   4029  HD1 PRO A 904      25.620  40.290  65.950  1.00  0.00           H
ATOM   4030  HD2 PRO A 904      27.190  40.250  65.040  1.00  0.00           H
ATOM   4031  CA  PRO A 904      26.280  43.240  65.570  1.00  0.00           C
ATOM   4032  HA  PRO A 904      27.040  43.730  64.980  1.00  0.00           H
ATOM   4033  CB  PRO A 904      25.150  42.740  64.580  1.00  0.00           C
ATOM   4034  HB1 PRO A 904      25.130  43.560  63.830  1.00  0.00           H
ATOM   4035  HB2 PRO A 904      24.200  42.670  65.130  1.00  0.00           H
ATOM   4036  CG  PRO A 904      25.630  41.410  64.060  1.00  0.00           C
ATOM   4037  HG1 PRO A 904      24.840  40.720  63.700  1.00  0.00           H
ATOM   4038  HG2 PRO A 904      26.380  41.460  63.240  1.00  0.00           H
ATOM   4039  C   PRO A 904      25.800  44.220  66.570  1.00  0.00           C
ATOM   4040  O   PRO A 904      25.350  43.820  67.620  1.00  0.00           O
ATOM   4041  N   LEU A 905      25.960  45.520  66.320  1.00  0.00           N
ATOM   4042  HN  LEU A 905      26.160  45.820  65.390  1.00  0.00           H
ATOM   4043  CA  LEU A 905      25.450  46.580  67.200  1.00  0.00           C
ATOM   4044  HA  LEU A 905      25.460  47.450  66.570  1.00  0.00           H
ATOM   4045  CB  LEU A 905      23.960  46.590  67.830  1.00  0.00           C
ATOM   4046  HB1 LEU A 905      23.750  47.500  68.410  1.00  0.00           H
ATOM   4047  HB2 LEU A 905      23.840  45.810  68.610  1.00  0.00           H
ATOM   4048  CG  LEU A 905      22.810  46.570  66.790  1.00  0.00           C
ATOM   4049  HG  LEU A 905      23.150  47.200  65.950  1.00  0.00           H
ATOM   4050  CD1 LEU A 905      22.370  45.200  66.170  1.00  0.00           C
ATOM   4051 HD11 LEU A 905      21.520  45.400  65.480  1.00  0.00           H
ATOM   4052 HD12 LEU A 905      22.210  44.400  66.920  1.00  0.00           H
ATOM   4053 HD13 LEU A 905      23.160  44.780  65.500  1.00  0.00           H
ATOM   4054  CD2 LEU A 905      21.500  47.220  67.400  1.00  0.00           C
ATOM   4055 HD21 LEU A 905      21.120  46.530  68.190  1.00  0.00           H
ATOM   4056 HD22 LEU A 905      20.690  47.330  66.660  1.00  0.00           H
ATOM   4057 HD23 LEU A 905      21.680  48.180  67.930  1.00  0.00           H
ATOM   4058  C   LEU A 905      26.480  46.930  68.240  1.00  0.00           C
ATOM   4059  O   LEU A 905      27.040  48.010  68.240  1.00  0.00           O
ATOM   4060  N   GLY A 906      26.710  46.030  69.240  1.00  0.00           N
ATOM   4061  HN  GLY A 906      26.340  45.110  69.130  1.00  0.00           H
ATOM   4062  CA  GLY A 906      27.440  46.300  70.480  1.00  0.00           C
ATOM   4063  HA1 GLY A 906      28.470  46.450  70.200  1.00  0.00           H
ATOM   4064  HA2 GLY A 906      27.220  45.470  71.150  1.00  0.00           H
ATOM   4065  C   GLY A 906      27.020  47.490  71.310  1.00  0.00           C
ATOM   4066  O   GLY A 906      25.830  47.800  71.490  1.00  0.00           O
ATOM   4067  N   ASP A 907      27.990  48.240  71.860  1.00  0.00           N
ATOM   4068  HN  ASP A 907      28.960  48.040  71.750  1.00  0.00           H
ATOM   4069  CA  ASP A 907      27.670  49.270  72.900  1.00  0.00           C
ATOM   4070  HA  ASP A 907      26.840  48.950  73.500  1.00  0.00           H
ATOM   4071  CB  ASP A 907      28.880  49.450  73.960  1.00  0.00           C
ATOM   4072  HB1 ASP A 907      28.500  50.070  74.790  1.00  0.00           H
ATOM   4073  HB2 ASP A 907      29.790  49.870  73.480  1.00  0.00           H
ATOM   4074  CG  ASP A 907      29.290  48.090  74.500  1.00  0.00           C
ATOM   4075  OD1 ASP A 907      30.450  47.840  74.900  1.00  0.00           O
ATOM   4076  OD2 ASP A 907      28.410  47.200  74.680  1.00  0.00           O
ATOM   4077  C   ASP A 907      27.380  50.550  72.210  1.00  0.00           C
ATOM   4078  O   ASP A 907      27.150  51.530  72.940  1.00  0.00           O
ATOM   4079  N   ASN A 908      27.340  50.560  70.880  1.00  0.00           N
ATOM   4080  HN  ASN A 908      27.370  49.680  70.420  1.00  0.00           H
ATOM   4081  CA  ASN A 908      26.890  51.670  70.060  1.00  0.00           C
ATOM   4082  HA  ASN A 908      27.480  52.550  70.260  1.00  0.00           H
ATOM   4083  CB  ASN A 908      27.000  51.420  68.490  1.00  0.00           C
ATOM   4084  HB1 ASN A 908      26.490  52.160  67.840  1.00  0.00           H
ATOM   4085  HB2 ASN A 908      26.640  50.390  68.280  1.00  0.00           H
ATOM   4086  CG  ASN A 908      28.510  51.470  68.130  1.00  0.00           C
ATOM   4087  OD1 ASN A 908      29.300  52.260  68.570  1.00  0.00           O
ATOM   4088  ND2 ASN A 908      28.950  50.630  67.160  1.00  0.00           N
ATOM   4089 HD21 ASN A 908      29.920  50.440  67.020  1.00  0.00           H
ATOM   4090 HD22 ASN A 908      28.260  50.060  66.720  1.00  0.00           H
ATOM   4091  C   ASN A 908      25.380  51.950  70.280  1.00  0.00           C
ATOM   4092  O   ASN A 908      24.470  51.150  69.960  1.00  0.00           O
ATOM   4093  N   PRO A 909      25.070  53.220  70.760  1.00  0.00           N
ATOM   4094  CD  PRO A 909      25.990  54.270  71.330  1.00  0.00           C
ATOM   4095  HD1 PRO A 909      26.450  54.700  70.420  1.00  0.00           H
ATOM   4096  HD2 PRO A 909      26.740  53.780  71.990  1.00  0.00           H
ATOM   4097  CA  PRO A 909      23.670  53.720  70.680  1.00  0.00           C
ATOM   4098  HA  PRO A 909      22.960  53.210  71.320  1.00  0.00           H
ATOM   4099  CB  PRO A 909      23.830  55.150  71.100  1.00  0.00           C
ATOM   4100  HB1 PRO A 909      22.980  55.460  71.740  1.00  0.00           H
ATOM   4101  HB2 PRO A 909      23.900  55.880  70.260  1.00  0.00           H
ATOM   4102  CG  PRO A 909      25.000  55.200  72.020  1.00  0.00           C
ATOM   4103  HG1 PRO A 909      25.300  56.250  72.240  1.00  0.00           H
ATOM   4104  HG2 PRO A 909      24.730  54.600  72.920  1.00  0.00           H
ATOM   4105  C   PRO A 909      22.990  53.490  69.280  1.00  0.00           C
ATOM   4106  O   PRO A 909      23.660  53.640  68.260  1.00  0.00           O
ATOM   4107  N   TRP A 910      21.670  53.350  69.360  1.00  0.00           N
ATOM   4108  HN  TRP A 910      21.300  53.270  70.290  1.00  0.00           H
ATOM   4109  CA  TRP A 910      20.800  53.240  68.200  1.00  0.00           C
ATOM   4110  HA  TRP A 910      21.030  52.300  67.720  1.00  0.00           H
ATOM   4111  CB  TRP A 910      19.300  53.070  68.530  1.00  0.00           C
ATOM   4112  HB1 TRP A 910      18.970  53.960  69.100  1.00  0.00           H
ATOM   4113  HB2 TRP A 910      19.260  52.240  69.270  1.00  0.00           H
ATOM   4114  CG  TRP A 910      18.290  52.650  67.490  1.00  0.00           C
ATOM   4115  CD1 TRP A 910      18.020  51.330  67.200  1.00  0.00           C
ATOM   4116  HD1 TRP A 910      18.640  50.550  67.630  1.00  0.00           H
ATOM   4117  NE1 TRP A 910      17.050  51.200  66.280  1.00  0.00           N
ATOM   4118  HE1 TRP A 910      16.440  50.450  66.090  1.00  0.00           H
ATOM   4119  CE2 TRP A 910      16.520  52.480  66.020  1.00  0.00           C
ATOM   4120  CD2 TRP A 910      17.260  53.430  66.750  1.00  0.00           C
ATOM   4121  CE3 TRP A 910      16.920  54.770  66.670  1.00  0.00           C
ATOM   4122  HE3 TRP A 910      17.480  55.480  67.250  1.00  0.00           H
ATOM   4123  CZ3 TRP A 910      15.860  55.130  65.910  1.00  0.00           C
ATOM   4124  HZ3 TRP A 910      15.470  56.140  65.870  1.00  0.00           H
ATOM   4125  CZ2 TRP A 910      15.420  52.760  65.320  1.00  0.00           C
ATOM   4126  HZ2 TRP A 910      14.730  52.010  64.950  1.00  0.00           H
ATOM   4127  CH2 TRP A 910      15.080  54.130  65.330  1.00  0.00           C
ATOM   4128  HH2 TRP A 910      14.140  54.350  64.840  1.00  0.00           H
ATOM   4129  C   TRP A 910      21.020  54.470  67.280  1.00  0.00           C
ATOM   4130  O   TRP A 910      21.130  54.260  66.080  1.00  0.00           O
ATOM   4131  N   TRP A 911      21.090  55.730  67.830  1.00  0.00           N
ATOM   4132  HN  TRP A 911      20.820  55.880  68.780  1.00  0.00           H
ATOM   4133  CA  TRP A 911      21.420  56.870  66.970  1.00  0.00           C
ATOM   4134  HA  TRP A 911      20.680  56.780  66.200  1.00  0.00           H
ATOM   4135  CB  TRP A 911      21.180  58.210  67.560  1.00  0.00           C
ATOM   4136  HB1 TRP A 911      20.170  58.170  68.020  1.00  0.00           H
ATOM   4137  HB2 TRP A 911      21.060  59.010  66.800  1.00  0.00           H
ATOM   4138  CG  TRP A 911      22.210  58.770  68.410  1.00  0.00           C
ATOM   4139  CD1 TRP A 911      22.220  58.590  69.770  1.00  0.00           C
ATOM   4140  HD1 TRP A 911      21.410  58.070  70.250  1.00  0.00           H
ATOM   4141  NE1 TRP A 911      23.350  59.140  70.290  1.00  0.00           N
ATOM   4142  HE1 TRP A 911      23.610  59.430  71.180  1.00  0.00           H
ATOM   4143  CE2 TRP A 911      24.080  59.670  69.280  1.00  0.00           C
ATOM   4144  CD2 TRP A 911      23.450  59.380  68.050  1.00  0.00           C
ATOM   4145  CE3 TRP A 911      24.000  59.730  66.880  1.00  0.00           C
ATOM   4146  HE3 TRP A 911      23.580  59.400  65.950  1.00  0.00           H
ATOM   4147  CZ3 TRP A 911      25.160  60.490  66.930  1.00  0.00           C
ATOM   4148  HZ3 TRP A 911      25.590  60.850  66.010  1.00  0.00           H
ATOM   4149  CZ2 TRP A 911      25.290  60.260  69.330  1.00  0.00           C
ATOM   4150  HZ2 TRP A 911      25.750  60.600  70.240  1.00  0.00           H
ATOM   4151  CH2 TRP A 911      25.860  60.750  68.100  1.00  0.00           C
ATOM   4152  HH2 TRP A 911      26.730  61.380  68.120  1.00  0.00           H
ATOM   4153  C   TRP A 911      22.870  56.670  66.360  1.00  0.00           C
ATOM   4154  O   TRP A 911      23.100  57.070  65.230  1.00  0.00           O
ATOM   4155  N   THR A 912      23.860  56.230  67.100  1.00  0.00           N
ATOM   4156  HN  THR A 912      23.620  55.890  68.010  1.00  0.00           H
ATOM   4157  CA  THR A 912      25.250  56.010  66.700  1.00  0.00           C
ATOM   4158  HA  THR A 912      25.650  56.940  66.300  1.00  0.00           H
ATOM   4159  CB  THR A 912      26.170  55.740  67.880  1.00  0.00           C
ATOM   4160  HB  THR A 912      25.520  55.120  68.530  1.00  0.00           H
ATOM   4161  OG1 THR A 912      26.420  56.840  68.680  1.00  0.00           O
ATOM   4162  HG1 THR A 912      26.530  57.650  68.170  1.00  0.00           H
ATOM   4163  CG2 THR A 912      27.540  55.120  67.580  1.00  0.00           C
ATOM   4164 HG21 THR A 912      27.640  54.210  66.950  1.00  0.00           H
ATOM   4165 HG22 THR A 912      27.890  54.610  68.510  1.00  0.00           H
ATOM   4166 HG23 THR A 912      28.330  55.890  67.420  1.00  0.00           H
ATOM   4167  C   THR A 912      25.410  55.070  65.610  1.00  0.00           C
ATOM   4168  O   THR A 912      26.120  55.280  64.620  1.00  0.00           O
ATOM   4169  N   LEU A 913      24.640  53.970  65.630  1.00  0.00           N
ATOM   4170  HN  LEU A 913      24.250  53.690  66.490  1.00  0.00           H
ATOM   4171  CA  LEU A 913      24.340  53.190  64.420  1.00  0.00           C
ATOM   4172  HA  LEU A 913      25.250  52.760  64.010  1.00  0.00           H
ATOM   4173  CB  LEU A 913      23.460  52.020  64.890  1.00  0.00           C
ATOM   4174  HB1 LEU A 913      23.000  51.550  63.980  1.00  0.00           H
ATOM   4175  HB2 LEU A 913      22.560  52.400  65.430  1.00  0.00           H
ATOM   4176  CG  LEU A 913      24.170  50.980  65.860  1.00  0.00           C
ATOM   4177  HG  LEU A 913      24.510  51.530  66.760  1.00  0.00           H
ATOM   4178  CD1 LEU A 913      23.200  50.040  66.540  1.00  0.00           C
ATOM   4179 HD11 LEU A 913      22.680  49.460  65.750  1.00  0.00           H
ATOM   4180 HD12 LEU A 913      22.410  50.530  67.160  1.00  0.00           H
ATOM   4181 HD13 LEU A 913      23.660  49.350  67.270  1.00  0.00           H
ATOM   4182  CD2 LEU A 913      25.300  50.280  65.070  1.00  0.00           C
ATOM   4183 HD21 LEU A 913      25.530  49.290  65.510  1.00  0.00           H
ATOM   4184 HD22 LEU A 913      26.250  50.830  65.230  1.00  0.00           H
ATOM   4185 HD23 LEU A 913      25.160  50.230  63.970  1.00  0.00           H
ATOM   4186  C   LEU A 913      23.850  53.800  63.170  1.00  0.00           C
ATOM   4187  O   LEU A 913      24.250  53.380  62.060  1.00  0.00           O
ATOM   4188  N   LEU A 914      22.880  54.750  63.250  1.00  0.00           N
ATOM   4189  HN  LEU A 914      22.380  54.770  64.120  1.00  0.00           H
ATOM   4190  CA  LEU A 914      22.390  55.460  62.070  1.00  0.00           C
ATOM   4191  HA  LEU A 914      22.070  54.730  61.340  1.00  0.00           H
ATOM   4192  CB  LEU A 914      21.160  56.410  62.400  1.00  0.00           C
ATOM   4193  HB1 LEU A 914      20.770  56.840  61.440  1.00  0.00           H
ATOM   4194  HB2 LEU A 914      21.490  57.330  62.920  1.00  0.00           H
ATOM   4195  CG  LEU A 914      20.010  55.740  63.150  1.00  0.00           C
ATOM   4196  HG  LEU A 914      20.410  55.350  64.110  1.00  0.00           H
ATOM   4197  CD1 LEU A 914      18.990  56.800  63.590  1.00  0.00           C
ATOM   4198 HD11 LEU A 914      18.230  56.250  64.200  1.00  0.00           H
ATOM   4199 HD12 LEU A 914      18.480  57.130  62.660  1.00  0.00           H
ATOM   4200 HD13 LEU A 914      19.560  57.620  64.070  1.00  0.00           H
ATOM   4201  CD2 LEU A 914      19.250  54.650  62.330  1.00  0.00           C
ATOM   4202 HD21 LEU A 914      19.950  53.850  61.970  1.00  0.00           H
ATOM   4203 HD22 LEU A 914      18.670  55.000  61.460  1.00  0.00           H
ATOM   4204 HD23 LEU A 914      18.530  54.240  63.060  1.00  0.00           H
ATOM   4205  C   LEU A 914      23.550  56.340  61.440  1.00  0.00           C
ATOM   4206  O   LEU A 914      23.770  56.280  60.220  1.00  0.00           O
ATOM   4207  N   ILE A 915      24.380  57.090  62.150  1.00  0.00           N
ATOM   4208  HN  ILE A 915      24.260  57.200  63.130  1.00  0.00           H
ATOM   4209  CA  ILE A 915      25.380  58.030  61.570  1.00  0.00           C
ATOM   4210  HA  ILE A 915      24.930  58.580  60.750  1.00  0.00           H
ATOM   4211  CB  ILE A 915      25.650  59.170  62.540  1.00  0.00           C
ATOM   4212  HB  ILE A 915      24.670  59.600  62.830  1.00  0.00           H
ATOM   4213  CG2 ILE A 915      26.430  58.730  63.870  1.00  0.00           C
ATOM   4214 HG21 ILE A 915      25.810  58.010  64.440  1.00  0.00           H
ATOM   4215 HG22 ILE A 915      26.650  59.600  64.510  1.00  0.00           H
ATOM   4216 HG23 ILE A 915      27.390  58.230  63.580  1.00  0.00           H
ATOM   4217  CG1 ILE A 915      26.450  60.370  62.010  1.00  0.00           C
ATOM   4218 HG11 ILE A 915      25.930  60.450  61.030  1.00  0.00           H
ATOM   4219 HG12 ILE A 915      27.470  59.990  61.810  1.00  0.00           H
ATOM   4220  CD  ILE A 915      26.260  61.770  62.570  1.00  0.00           C
ATOM   4221  HD1 ILE A 915      26.550  61.770  63.640  1.00  0.00           H
ATOM   4222  HD2 ILE A 915      25.230  62.170  62.420  1.00  0.00           H
ATOM   4223  HD3 ILE A 915      26.910  62.530  62.110  1.00  0.00           H
ATOM   4224  C   ILE A 915      26.640  57.450  61.020  1.00  0.00           C
ATOM   4225  O   ILE A 915      27.200  58.010  60.060  1.00  0.00           O
ATOM   4226  N   ALA A 916      26.860  56.200  61.500  1.00  0.00           N
ATOM   4227  HN  ALA A 916      26.290  55.810  62.230  1.00  0.00           H
ATOM   4228  CA  ALA A 916      27.900  55.230  61.040  1.00  0.00           C
ATOM   4229  HA  ALA A 916      28.860  55.720  61.070  1.00  0.00           H
ATOM   4230  CB  ALA A 916      27.960  53.990  61.910  1.00  0.00           C
ATOM   4231  HB1 ALA A 916      28.650  53.230  61.480  1.00  0.00           H
ATOM   4232  HB2 ALA A 916      26.940  53.570  62.040  1.00  0.00           H
ATOM   4233  HB3 ALA A 916      28.170  54.250  62.970  1.00  0.00           H
ATOM   4234  C   ALA A 916      27.680  54.800  59.530  1.00  0.00           C
ATOM   4235  O   ALA A 916      28.580  54.220  58.880  1.00  0.00           O
ATOM   4236  N   ALA A 917      26.490  55.080  58.880  1.00  0.00           N
ATOM   4237  HN  ALA A 917      25.760  55.490  59.440  1.00  0.00           H
ATOM   4238  CA  ALA A 917      26.220  55.030  57.440  1.00  0.00           C
ATOM   4239  HA  ALA A 917      26.480  54.060  57.060  1.00  0.00           H
ATOM   4240  CB  ALA A 917      24.710  55.070  57.280  1.00  0.00           C
ATOM   4241  HB1 ALA A 917      24.270  55.990  57.720  1.00  0.00           H
ATOM   4242  HB2 ALA A 917      24.280  54.230  57.860  1.00  0.00           H
ATOM   4243  HB3 ALA A 917      24.440  54.830  56.230  1.00  0.00           H
ATOM   4244  C   ALA A 917      27.020  56.040  56.610  1.00  0.00           C
ATOM   4245  O   ALA A 917      27.490  55.690  55.510  1.00  0.00           O
ATOM   4246  N   ILE A 918      27.350  57.270  57.010  1.00  0.00           N
ATOM   4247  HN  ILE A 918      27.190  57.510  57.970  1.00  0.00           H
ATOM   4248  CA  ILE A 918      28.260  58.150  56.170  1.00  0.00           C
ATOM   4249  HA  ILE A 918      27.790  58.180  55.200  1.00  0.00           H
ATOM   4250  CB  ILE A 918      28.170  59.700  56.600  1.00  0.00           C
ATOM   4251  HB  ILE A 918      28.190  59.900  57.690  1.00  0.00           H
ATOM   4252  CG2 ILE A 918      29.380  60.460  55.890  1.00  0.00           C
ATOM   4253 HG21 ILE A 918      29.440  60.110  54.850  1.00  0.00           H
ATOM   4254 HG22 ILE A 918      30.330  60.290  56.440  1.00  0.00           H
ATOM   4255 HG23 ILE A 918      29.210  61.560  55.880  1.00  0.00           H
ATOM   4256  CG1 ILE A 918      26.800  60.300  56.210  1.00  0.00           C
ATOM   4257 HG11 ILE A 918      26.660  59.730  55.270  1.00  0.00           H
ATOM   4258 HG12 ILE A 918      26.990  61.340  55.860  1.00  0.00           H
ATOM   4259  CD  ILE A 918      25.750  60.230  57.380  1.00  0.00           C
ATOM   4260  HD1 ILE A 918      25.460  59.210  57.700  1.00  0.00           H
ATOM   4261  HD2 ILE A 918      24.860  60.790  57.010  1.00  0.00           H
ATOM   4262  HD3 ILE A 918      26.180  60.780  58.250  1.00  0.00           H
ATOM   4263  C   ILE A 918      29.680  57.670  55.950  1.00  0.00           C
ATOM   4264  O   ILE A 918      30.200  57.680  54.860  1.00  0.00           O
ATOM   4265  N   PRO A 919      30.340  57.180  56.980  1.00  0.00           N
ATOM   4266  CD  PRO A 919      30.120  57.490  58.400  1.00  0.00           C
ATOM   4267  HD1 PRO A 919      29.280  56.950  58.880  1.00  0.00           H
ATOM   4268  HD2 PRO A 919      29.770  58.540  58.460  1.00  0.00           H
ATOM   4269  CA  PRO A 919      31.590  56.420  56.830  1.00  0.00           C
ATOM   4270  HA  PRO A 919      32.340  57.130  56.480  1.00  0.00           H
ATOM   4271  CB  PRO A 919      31.930  55.960  58.260  1.00  0.00           C
ATOM   4272  HB1 PRO A 919      33.000  55.690  58.420  1.00  0.00           H
ATOM   4273  HB2 PRO A 919      31.300  55.130  58.640  1.00  0.00           H
ATOM   4274  CG  PRO A 919      31.490  57.160  59.090  1.00  0.00           C
ATOM   4275  HG1 PRO A 919      31.300  57.040  60.180  1.00  0.00           H
ATOM   4276  HG2 PRO A 919      32.080  58.100  58.980  1.00  0.00           H
ATOM   4277  C   PRO A 919      31.490  55.180  56.030  1.00  0.00           C
ATOM   4278  O   PRO A 919      32.340  55.020  55.170  1.00  0.00           O
ATOM   4279  N   ALA A 920      30.390  54.370  56.170  1.00  0.00           N
ATOM   4280  HN  ALA A 920      29.610  54.680  56.720  1.00  0.00           H
ATOM   4281  CA  ALA A 920      30.170  53.190  55.330  1.00  0.00           C
ATOM   4282  HA  ALA A 920      31.060  52.580  55.370  1.00  0.00           H
ATOM   4283  CB  ALA A 920      28.980  52.480  55.830  1.00  0.00           C
ATOM   4284  HB1 ALA A 920      28.050  53.030  55.550  1.00  0.00           H
ATOM   4285  HB2 ALA A 920      29.020  52.270  56.920  1.00  0.00           H
ATOM   4286  HB3 ALA A 920      28.960  51.520  55.270  1.00  0.00           H
ATOM   4287  C   ALA A 920      30.010  53.540  53.790  1.00  0.00           C
ATOM   4288  O   ALA A 920      30.560  52.910  52.870  1.00  0.00           O
ATOM   4289  N   LEU A 921      29.170  54.580  53.510  1.00  0.00           N
ATOM   4290  HN  LEU A 921      28.490  54.830  54.190  1.00  0.00           H
ATOM   4291  CA  LEU A 921      29.190  55.200  52.230  1.00  0.00           C
ATOM   4292  HA  LEU A 921      28.960  54.450  51.490  1.00  0.00           H
ATOM   4293  CB  LEU A 921      28.110  56.330  52.150  1.00  0.00           C
ATOM   4294  HB1 LEU A 921      28.230  56.900  51.210  1.00  0.00           H
ATOM   4295  HB2 LEU A 921      28.300  57.090  52.930  1.00  0.00           H
ATOM   4296  CG  LEU A 921      26.680  55.810  52.230  1.00  0.00           C
ATOM   4297  HG  LEU A 921      26.580  55.010  52.980  1.00  0.00           H
ATOM   4298  CD1 LEU A 921      25.710  56.980  52.730  1.00  0.00           C
ATOM   4299 HD11 LEU A 921      25.850  57.110  53.820  1.00  0.00           H
ATOM   4300 HD12 LEU A 921      24.680  56.610  52.520  1.00  0.00           H
ATOM   4301 HD13 LEU A 921      25.890  57.940  52.200  1.00  0.00           H
ATOM   4302  CD2 LEU A 921      26.210  55.120  50.910  1.00  0.00           C
ATOM   4303 HD21 LEU A 921      26.340  55.790  50.040  1.00  0.00           H
ATOM   4304 HD22 LEU A 921      25.190  54.690  51.070  1.00  0.00           H
ATOM   4305 HD23 LEU A 921      26.910  54.280  50.750  1.00  0.00           H
ATOM   4306  C   LEU A 921      30.560  55.730  51.770  1.00  0.00           C
ATOM   4307  O   LEU A 921      30.980  55.380  50.650  1.00  0.00           O
ATOM   4308  N   LEU A 922      31.300  56.490  52.610  1.00  0.00           N
ATOM   4309  HN  LEU A 922      30.910  56.880  53.440  1.00  0.00           H
ATOM   4310  CA  LEU A 922      32.660  56.820  52.240  1.00  0.00           C
ATOM   4311  HA  LEU A 922      32.600  57.240  51.240  1.00  0.00           H
ATOM   4312  CB  LEU A 922      33.280  57.830  53.230  1.00  0.00           C
ATOM   4313  HB1 LEU A 922      34.370  57.820  53.010  1.00  0.00           H
ATOM   4314  HB2 LEU A 922      33.200  57.320  54.220  1.00  0.00           H
ATOM   4315  CG  LEU A 922      32.770  59.240  53.380  1.00  0.00           C
ATOM   4316  HG  LEU A 922      31.700  59.120  53.670  1.00  0.00           H
ATOM   4317  CD1 LEU A 922      33.520  59.950  54.540  1.00  0.00           C
ATOM   4318 HD11 LEU A 922      34.370  60.480  54.070  1.00  0.00           H
ATOM   4319 HD12 LEU A 922      33.840  59.110  55.200  1.00  0.00           H
ATOM   4320 HD13 LEU A 922      32.890  60.610  55.180  1.00  0.00           H
ATOM   4321  CD2 LEU A 922      32.950  59.990  52.070  1.00  0.00           C
ATOM   4322 HD21 LEU A 922      32.600  61.050  52.150  1.00  0.00           H
ATOM   4323 HD22 LEU A 922      32.350  59.510  51.260  1.00  0.00           H
ATOM   4324 HD23 LEU A 922      34.000  59.870  51.750  1.00  0.00           H
ATOM   4325  C   LEU A 922      33.540  55.520  52.010  1.00  0.00           C
ATOM   4326  O   LEU A 922      34.410  55.450  51.130  1.00  0.00           O
ATOM   4327  N   CYS A 923      33.380  54.440  52.770  1.00  0.00           N
ATOM   4328  HN  CYS A 923      32.720  54.530  53.520  1.00  0.00           H
ATOM   4329  CA  CYS A 923      34.230  53.260  52.730  1.00  0.00           C
ATOM   4330  HA  CYS A 923      35.290  53.480  52.750  1.00  0.00           H
ATOM   4331  CB  CYS A 923      34.070  52.400  54.030  1.00  0.00           C
ATOM   4332  HB1 CYS A 923      33.060  51.930  54.070  1.00  0.00           H
ATOM   4333  HB2 CYS A 923      34.070  53.040  54.930  1.00  0.00           H
ATOM   4334  SG  CYS A 923      35.380  51.150  54.330  1.00  0.00           S
ATOM   4335  HG1 CYS A 923      34.820  49.970  54.090  1.00  0.00           H
ATOM   4336  C   CYS A 923      33.970  52.470  51.460  1.00  0.00           C
ATOM   4337  O   CYS A 923      34.860  51.850  50.860  1.00  0.00           O
ATOM   4338  N   THR A 924      32.710  52.540  50.980  1.00  0.00           N
ATOM   4339  HN  THR A 924      32.020  53.060  51.480  1.00  0.00           H
ATOM   4340  CA  THR A 924      32.250  51.870  49.750  1.00  0.00           C
ATOM   4341  HA  THR A 924      32.570  50.850  49.870  1.00  0.00           H
ATOM   4342  CB  THR A 924      30.700  51.970  49.470  1.00  0.00           C
ATOM   4343  HB  THR A 924      30.540  53.070  49.360  1.00  0.00           H
ATOM   4344  OG1 THR A 924      29.920  51.540  50.590  1.00  0.00           O
ATOM   4345  HG1 THR A 924      30.350  51.920  51.370  1.00  0.00           H
ATOM   4346  CG2 THR A 924      30.290  51.110  48.290  1.00  0.00           C
ATOM   4347 HG21 THR A 924      29.210  51.000  48.130  1.00  0.00           H
ATOM   4348 HG22 THR A 924      30.630  50.080  48.520  1.00  0.00           H
ATOM   4349 HG23 THR A 924      30.790  51.370  47.320  1.00  0.00           H
ATOM   4350  C   THR A 924      32.990  52.440  48.570  1.00  0.00           C
ATOM   4351  O   THR A 924      33.490  51.660  47.810  1.00  0.00           O
ATOM   4352  N   ILE A 925      33.270  53.800  48.500  1.00  0.00           N
ATOM   4353  HN  ILE A 925      32.850  54.430  49.150  1.00  0.00           H
ATOM   4354  CA  ILE A 925      34.140  54.330  47.430  1.00  0.00           C
ATOM   4355  HA  ILE A 925      33.770  54.060  46.450  1.00  0.00           H
ATOM   4356  CB  ILE A 925      34.260  55.860  47.550  1.00  0.00           C
ATOM   4357  HB  ILE A 925      34.810  56.100  48.490  1.00  0.00           H
ATOM   4358  CG2 ILE A 925      35.010  56.420  46.310  1.00  0.00           C
ATOM   4359 HG21 ILE A 925      35.020  57.530  46.250  1.00  0.00           H
ATOM   4360 HG22 ILE A 925      34.640  56.080  45.320  1.00  0.00           H
ATOM   4361 HG23 ILE A 925      36.100  56.240  46.400  1.00  0.00           H
ATOM   4362  CG1 ILE A 925      32.960  56.500  47.840  1.00  0.00           C
ATOM   4363 HG11 ILE A 925      32.240  56.060  48.560  1.00  0.00           H
ATOM   4364 HG12 ILE A 925      32.390  56.630  46.880  1.00  0.00           H
ATOM   4365  CD  ILE A 925      33.190  57.970  48.310  1.00  0.00           C
ATOM   4366  HD1 ILE A 925      32.250  58.530  48.160  1.00  0.00           H
ATOM   4367  HD2 ILE A 925      34.000  58.440  47.710  1.00  0.00           H
ATOM   4368  HD3 ILE A 925      33.520  58.010  49.370  1.00  0.00           H
ATOM   4369  C   ILE A 925      35.620  53.800  47.540  1.00  0.00           C
ATOM   4370  O   ILE A 925      36.330  53.560  46.580  1.00  0.00           O
ATOM   4371  N   LEU A 926      36.150  53.720  48.770  1.00  0.00           N
ATOM   4372  HN  LEU A 926      35.630  53.800  49.630  1.00  0.00           H
ATOM   4373  CA  LEU A 926      37.530  53.280  48.990  1.00  0.00           C
ATOM   4374  HA  LEU A 926      38.160  53.890  48.350  1.00  0.00           H
ATOM   4375  CB  LEU A 926      37.980  53.310  50.480  1.00  0.00           C
ATOM   4376  HB1 LEU A 926      39.030  53.030  50.730  1.00  0.00           H
ATOM   4377  HB2 LEU A 926      37.320  52.660  51.090  1.00  0.00           H
ATOM   4378  CG  LEU A 926      38.000  54.680  51.060  1.00  0.00           C
ATOM   4379  HG  LEU A 926      37.040  55.180  50.820  1.00  0.00           H
ATOM   4380  CD1 LEU A 926      38.110  54.660  52.540  1.00  0.00           C
ATOM   4381 HD11 LEU A 926      39.040  54.160  52.900  1.00  0.00           H
ATOM   4382 HD12 LEU A 926      37.240  54.110  52.980  1.00  0.00           H
ATOM   4383 HD13 LEU A 926      38.090  55.690  52.920  1.00  0.00           H
ATOM   4384  CD2 LEU A 926      39.010  55.660  50.440  1.00  0.00           C
ATOM   4385 HD21 LEU A 926      40.010  55.160  50.470  1.00  0.00           H
ATOM   4386 HD22 LEU A 926      39.010  56.540  51.110  1.00  0.00           H
ATOM   4387 HD23 LEU A 926      38.750  55.950  49.400  1.00  0.00           H
ATOM   4388  C   LEU A 926      37.730  51.820  48.510  1.00  0.00           C
ATOM   4389  O   LEU A 926      38.690  51.500  47.780  1.00  0.00           O
ATOM   4390  N   ILE A 927      36.780  50.940  48.870  1.00  0.00           N
ATOM   4391  HN  ILE A 927      35.980  51.260  49.370  1.00  0.00           H
ATOM   4392  CA  ILE A 927      36.690  49.600  48.320  1.00  0.00           C
ATOM   4393  HA  ILE A 927      37.670  49.150  48.440  1.00  0.00           H
ATOM   4394  CB  ILE A 927      35.580  48.770  49.020  1.00  0.00           C
ATOM   4395  HB  ILE A 927      34.620  49.320  48.990  1.00  0.00           H
ATOM   4396  CG2 ILE A 927      35.200  47.460  48.220  1.00  0.00           C
ATOM   4397 HG21 ILE A 927      34.510  46.900  48.890  1.00  0.00           H
ATOM   4398 HG22 ILE A 927      36.010  46.710  48.270  1.00  0.00           H
ATOM   4399 HG23 ILE A 927      34.770  47.600  47.200  1.00  0.00           H
ATOM   4400  CG1 ILE A 927      35.860  48.660  50.530  1.00  0.00           C
ATOM   4401 HG11 ILE A 927      35.010  48.150  51.020  1.00  0.00           H
ATOM   4402 HG12 ILE A 927      36.070  49.670  50.960  1.00  0.00           H
ATOM   4403  CD  ILE A 927      37.160  47.860  50.930  1.00  0.00           C
ATOM   4404  HD1 ILE A 927      37.110  47.740  52.030  1.00  0.00           H
ATOM   4405  HD2 ILE A 927      38.130  48.390  50.840  1.00  0.00           H
ATOM   4406  HD3 ILE A 927      37.250  46.870  50.440  1.00  0.00           H
ATOM   4407  C   ILE A 927      36.460  49.600  46.810  1.00  0.00           C
ATOM   4408  O   ILE A 927      37.050  48.830  46.080  1.00  0.00           O
ATOM   4409  N   PHE A 928      35.650  50.580  46.270  1.00  0.00           N
ATOM   4410  HN  PHE A 928      35.220  51.210  46.910  1.00  0.00           H
ATOM   4411  CA  PHE A 928      35.410  50.920  44.850  1.00  0.00           C
ATOM   4412  HA  PHE A 928      35.020  50.010  44.420  1.00  0.00           H
ATOM   4413  CB  PHE A 928      34.520  52.060  44.580  1.00  0.00           C
ATOM   4414  HB1 PHE A 928      34.980  53.050  44.790  1.00  0.00           H
ATOM   4415  HB2 PHE A 928      33.610  52.090  45.210  1.00  0.00           H
ATOM   4416  CG  PHE A 928      34.030  52.080  43.190  1.00  0.00           C
ATOM   4417  CD1 PHE A 928      32.940  51.300  42.900  1.00  0.00           C
ATOM   4418  HD1 PHE A 928      32.680  50.580  43.660  1.00  0.00           H
ATOM   4419  CE1 PHE A 928      32.260  51.370  41.720  1.00  0.00           C
ATOM   4420  HE1 PHE A 928      31.480  50.680  41.440  1.00  0.00           H
ATOM   4421  CZ  PHE A 928      32.540  52.420  40.830  1.00  0.00           C
ATOM   4422  HZ  PHE A 928      31.990  52.580  39.920  1.00  0.00           H
ATOM   4423  CD2 PHE A 928      34.380  53.130  42.350  1.00  0.00           C
ATOM   4424  HD2 PHE A 928      35.230  53.710  42.670  1.00  0.00           H
ATOM   4425  CE2 PHE A 928      33.660  53.270  41.150  1.00  0.00           C
ATOM   4426  HE2 PHE A 928      33.810  54.090  40.460  1.00  0.00           H
ATOM   4427  C   PHE A 928      36.690  51.190  44.160  1.00  0.00           C
ATOM   4428  O   PHE A 928      36.950  50.590  43.120  1.00  0.00           O
ATOM   4429  N   MET A 929      37.540  52.110  44.670  1.00  0.00           N
ATOM   4430  HN  MET A 929      37.090  52.570  45.440  1.00  0.00           H
ATOM   4431  CA  MET A 929      38.900  52.430  44.100  1.00  0.00           C
ATOM   4432  HA  MET A 929      38.700  52.730  43.090  1.00  0.00           H
ATOM   4433  CB  MET A 929      39.490  53.700  44.870  1.00  0.00           C
ATOM   4434  HB1 MET A 929      40.580  53.740  44.690  1.00  0.00           H
ATOM   4435  HB2 MET A 929      39.420  53.550  45.970  1.00  0.00           H
ATOM   4436  CG  MET A 929      38.720  54.940  44.390  1.00  0.00           C
ATOM   4437  HG1 MET A 929      39.170  55.850  44.840  1.00  0.00           H
ATOM   4438  HG2 MET A 929      37.670  54.830  44.750  1.00  0.00           H
ATOM   4439  SD  MET A 929      38.800  55.200  42.600  1.00  0.00           S
ATOM   4440  CE  MET A 929      40.520  55.740  42.540  1.00  0.00           C
ATOM   4441  HE1 MET A 929      40.920  55.780  41.510  1.00  0.00           H
ATOM   4442  HE2 MET A 929      41.080  55.090  43.240  1.00  0.00           H
ATOM   4443  HE3 MET A 929      40.700  56.800  42.810  1.00  0.00           H
ATOM   4444  C   MET A 929      39.920  51.290  44.110  1.00  0.00           C
ATOM   4445  O   MET A 929      40.550  51.070  43.090  1.00  0.00           O
ATOM   4446  N   ASP A 930      40.170  50.640  45.250  1.00  0.00           N
ATOM   4447  HN  ASP A 930      39.610  50.840  46.050  1.00  0.00           H
ATOM   4448  CA  ASP A 930      41.040  49.470  45.330  1.00  0.00           C
ATOM   4449  HA  ASP A 930      42.020  49.820  45.030  1.00  0.00           H
ATOM   4450  CB  ASP A 930      41.180  49.220  46.840  1.00  0.00           C
ATOM   4451  HB1 ASP A 930      40.210  48.890  47.260  1.00  0.00           H
ATOM   4452  HB2 ASP A 930      41.400  50.160  47.370  1.00  0.00           H
ATOM   4453  CG  ASP A 930      42.240  48.210  47.230  1.00  0.00           C
ATOM   4454  OD1 ASP A 930      42.700  47.330  46.470  1.00  0.00           O
ATOM   4455  OD2 ASP A 930      42.710  48.280  48.440  1.00  0.00           O
ATOM   4456  C   ASP A 930      40.670  48.300  44.430  1.00  0.00           C
ATOM   4457  O   ASP A 930      41.630  47.710  43.830  1.00  0.00           O
ATOM   4458  N   GLN A 931      39.410  47.960  44.270  1.00  0.00           N
ATOM   4459  HN  GLN A 931      38.750  48.410  44.860  1.00  0.00           H
ATOM   4460  CA  GLN A 931      38.960  47.000  43.290  1.00  0.00           C
ATOM   4461  HA  GLN A 931      39.530  46.100  43.410  1.00  0.00           H
ATOM   4462  CB  GLN A 931      37.510  46.570  43.490  1.00  0.00           C
ATOM   4463  HB1 GLN A 931      37.140  46.140  42.530  1.00  0.00           H
ATOM   4464  HB2 GLN A 931      36.980  47.510  43.740  1.00  0.00           H
ATOM   4465  CG  GLN A 931      37.300  45.460  44.570  1.00  0.00           C
ATOM   4466  HG1 GLN A 931      36.200  45.360  44.670  1.00  0.00           H
ATOM   4467  HG2 GLN A 931      37.790  45.760  45.520  1.00  0.00           H
ATOM   4468  CD  GLN A 931      37.860  44.110  44.150  1.00  0.00           C
ATOM   4469  OE1 GLN A 931      38.590  43.590  44.990  1.00  0.00           O
ATOM   4470  NE2 GLN A 931      37.600  43.580  42.910  1.00  0.00           N
ATOM   4471 HE21 GLN A 931      38.070  42.760  42.570  1.00  0.00           H
ATOM   4472 HE22 GLN A 931      36.930  43.970  42.270  1.00  0.00           H
ATOM   4473  C   GLN A 931      39.190  47.440  41.810  1.00  0.00           C
ATOM   4474  O   GLN A 931      39.730  46.630  41.040  1.00  0.00           O
ATOM   4475  N   GLN A 932      38.810  48.750  41.430  1.00  0.00           N
ATOM   4476  HN  GLN A 932      38.130  49.180  42.010  1.00  0.00           H
ATOM   4477  CA  GLN A 932      38.920  49.110  40.060  1.00  0.00           C
ATOM   4478  HA  GLN A 932      38.580  48.250  39.510  1.00  0.00           H
ATOM   4479  CB  GLN A 932      38.040  50.420  39.770  1.00  0.00           C
ATOM   4480  HB1 GLN A 932      38.250  50.650  38.700  1.00  0.00           H
ATOM   4481  HB2 GLN A 932      38.240  51.270  40.440  1.00  0.00           H
ATOM   4482  CG  GLN A 932      36.460  50.280  39.810  1.00  0.00           C
ATOM   4483  HG1 GLN A 932      35.980  51.040  39.160  1.00  0.00           H
ATOM   4484  HG2 GLN A 932      36.160  50.610  40.820  1.00  0.00           H
ATOM   4485  CD  GLN A 932      35.940  48.860  39.520  1.00  0.00           C
ATOM   4486  OE1 GLN A 932      36.330  48.220  38.500  1.00  0.00           O
ATOM   4487  NE2 GLN A 932      35.030  48.310  40.390  1.00  0.00           N
ATOM   4488 HE21 GLN A 932      35.030  48.730  41.290  1.00  0.00           H
ATOM   4489 HE22 GLN A 932      34.590  47.430  40.190  1.00  0.00           H
ATOM   4490  C   GLN A 932      40.260  49.400  39.450  1.00  0.00           C
ATOM   4491  O   GLN A 932      40.510  49.100  38.270  1.00  0.00           O
ATOM   4492  N   ILE A 933      41.290  49.910  40.210  1.00  0.00           N
ATOM   4493  HN  ILE A 933      41.060  50.060  41.180  1.00  0.00           H
ATOM   4494  CA  ILE A 933      42.620  50.110  39.820  1.00  0.00           C
ATOM   4495  HA  ILE A 933      42.760  50.770  38.980  1.00  0.00           H
ATOM   4496  CB  ILE A 933      43.370  50.750  40.990  1.00  0.00           C
ATOM   4497  HB  ILE A 933      43.130  50.240  41.960  1.00  0.00           H
ATOM   4498  CG2 ILE A 933      44.910  50.660  40.880  1.00  0.00           C
ATOM   4499 HG21 ILE A 933      45.180  49.610  40.610  1.00  0.00           H
ATOM   4500 HG22 ILE A 933      45.430  51.000  41.790  1.00  0.00           H
ATOM   4501 HG23 ILE A 933      45.170  51.400  40.100  1.00  0.00           H
ATOM   4502  CG1 ILE A 933      43.040  52.240  41.270  1.00  0.00           C
ATOM   4503 HG11 ILE A 933      41.930  52.290  41.150  1.00  0.00           H
ATOM   4504 HG12 ILE A 933      43.410  52.760  40.360  1.00  0.00           H
ATOM   4505  CD  ILE A 933      43.520  52.870  42.540  1.00  0.00           C
ATOM   4506  HD1 ILE A 933      44.630  53.020  42.490  1.00  0.00           H
ATOM   4507  HD2 ILE A 933      43.400  52.100  43.320  1.00  0.00           H
ATOM   4508  HD3 ILE A 933      43.060  53.850  42.780  1.00  0.00           H
ATOM   4509  C   ILE A 933      43.270  48.740  39.400  1.00  0.00           C
ATOM   4510  O   ILE A 933      43.790  48.580  38.280  1.00  0.00           O
ATOM   4511  N   THR A 934      43.130  47.680  40.260  1.00  0.00           N
ATOM   4512  HN  THR A 934      42.760  47.810  41.170  1.00  0.00           H
ATOM   4513  CA  THR A 934      43.550  46.300  39.870  1.00  0.00           C
ATOM   4514  HA  THR A 934      44.620  46.310  39.730  1.00  0.00           H
ATOM   4515  CB  THR A 934      43.330  45.300  40.980  1.00  0.00           C
ATOM   4516  HB  THR A 934      42.290  45.360  41.340  1.00  0.00           H
ATOM   4517  OG1 THR A 934      44.140  45.720  42.040  1.00  0.00           O
ATOM   4518  HG1 THR A 934      44.980  45.840  41.590  1.00  0.00           H
ATOM   4519  CG2 THR A 934      43.870  43.890  40.710  1.00  0.00           C
ATOM   4520 HG21 THR A 934      43.310  43.330  39.940  1.00  0.00           H
ATOM   4521 HG22 THR A 934      43.890  43.230  41.610  1.00  0.00           H
ATOM   4522 HG23 THR A 934      44.930  43.920  40.350  1.00  0.00           H
ATOM   4523  C   THR A 934      42.760  45.670  38.650  1.00  0.00           C
ATOM   4524  O   THR A 934      43.410  44.920  37.910  1.00  0.00           O
ATOM   4525  N   ALA A 935      41.460  45.930  38.630  1.00  0.00           N
ATOM   4526  HN  ALA A 935      41.030  46.580  39.260  1.00  0.00           H
ATOM   4527  CA  ALA A 935      40.630  45.290  37.530  1.00  0.00           C
ATOM   4528  HA  ALA A 935      40.660  44.210  37.610  1.00  0.00           H
ATOM   4529  CB  ALA A 935      39.220  45.700  37.800  1.00  0.00           C
ATOM   4530  HB1 ALA A 935      39.040  46.790  37.690  1.00  0.00           H
ATOM   4531  HB2 ALA A 935      39.090  45.420  38.860  1.00  0.00           H
ATOM   4532  HB3 ALA A 935      38.450  45.060  37.300  1.00  0.00           H
ATOM   4533  C   ALA A 935      41.060  45.630  36.100  1.00  0.00           C
ATOM   4534  O   ALA A 935      41.420  44.820  35.260  1.00  0.00           O
ATOM   4535  N   VAL A 936      41.260  46.930  35.820  1.00  0.00           N
ATOM   4536  HN  VAL A 936      41.150  47.560  36.580  1.00  0.00           H
ATOM   4537  CA  VAL A 936      41.770  47.430  34.550  1.00  0.00           C
ATOM   4538  HA  VAL A 936      41.130  47.090  33.760  1.00  0.00           H
ATOM   4539  CB  VAL A 936      41.640  48.960  34.450  1.00  0.00           C
ATOM   4540  HB  VAL A 936      40.570  49.200  34.670  1.00  0.00           H
ATOM   4541  CG1 VAL A 936      42.500  49.580  35.610  1.00  0.00           C
ATOM   4542 HG11 VAL A 936      42.370  50.670  35.750  1.00  0.00           H
ATOM   4543 HG12 VAL A 936      43.560  49.330  35.350  1.00  0.00           H
ATOM   4544 HG13 VAL A 936      42.270  49.210  36.620  1.00  0.00           H
ATOM   4545  CG2 VAL A 936      42.030  49.540  33.100  1.00  0.00           C
ATOM   4546 HG21 VAL A 936      43.030  49.370  32.650  1.00  0.00           H
ATOM   4547 HG22 VAL A 936      41.900  50.640  33.130  1.00  0.00           H
ATOM   4548 HG23 VAL A 936      41.360  49.080  32.340  1.00  0.00           H
ATOM   4549  C   VAL A 936      43.220  47.000  34.110  1.00  0.00           C
ATOM   4550  O   VAL A 936      43.520  46.830  32.920  1.00  0.00           O
ATOM   4551  N   ILE A 937      44.120  46.900  35.080  1.00  0.00           N
ATOM   4552  HN  ILE A 937      43.890  47.050  36.030  1.00  0.00           H
ATOM   4553  CA  ILE A 937      45.560  46.520  34.750  1.00  0.00           C
ATOM   4554  HA  ILE A 937      45.890  47.260  34.040  1.00  0.00           H
ATOM   4555  CB  ILE A 937      46.440  46.610  35.960  1.00  0.00           C
ATOM   4556  HB  ILE A 937      45.890  46.060  36.760  1.00  0.00           H
ATOM   4557  CG2 ILE A 937      47.820  45.940  35.820  1.00  0.00           C
ATOM   4558 HG21 ILE A 937      48.440  46.370  35.010  1.00  0.00           H
ATOM   4559 HG22 ILE A 937      47.710  44.840  35.700  1.00  0.00           H
ATOM   4560 HG23 ILE A 937      48.450  46.080  36.720  1.00  0.00           H
ATOM   4561  CG1 ILE A 937      46.510  48.120  36.380  1.00  0.00           C
ATOM   4562 HG11 ILE A 937      45.570  48.690  36.240  1.00  0.00           H
ATOM   4563 HG12 ILE A 937      47.190  48.600  35.650  1.00  0.00           H
ATOM   4564  CD  ILE A 937      46.920  48.240  37.810  1.00  0.00           C
ATOM   4565  HD1 ILE A 937      46.410  47.440  38.370  1.00  0.00           H
ATOM   4566  HD2 ILE A 937      46.760  49.300  38.130  1.00  0.00           H
ATOM   4567  HD3 ILE A 937      48.000  48.080  37.980  1.00  0.00           H
ATOM   4568  C   ILE A 937      45.630  45.100  34.140  1.00  0.00           C
ATOM   4569  O   ILE A 937      46.300  44.850  33.110  1.00  0.00           O
ATOM   4570  N   ILE A 938      44.880  44.170  34.810  1.00  0.00           N
ATOM   4571  HN  ILE A 938      44.280  44.420  35.560  1.00  0.00           H
ATOM   4572  CA  ILE A 938      44.840  42.740  34.480  1.00  0.00           C
ATOM   4573  HA  ILE A 938      45.840  42.420  34.210  1.00  0.00           H
ATOM   4574  CB  ILE A 938      44.380  41.990  35.730  1.00  0.00           C
ATOM   4575  HB  ILE A 938      43.340  42.320  35.960  1.00  0.00           H
ATOM   4576  CG2 ILE A 938      44.280  40.480  35.510  1.00  0.00           C
ATOM   4577 HG21 ILE A 938      43.500  40.190  34.790  1.00  0.00           H
ATOM   4578 HG22 ILE A 938      44.120  39.940  36.460  1.00  0.00           H
ATOM   4579 HG23 ILE A 938      45.240  40.230  35.010  1.00  0.00           H
ATOM   4580  CG1 ILE A 938      45.170  42.250  36.980  1.00  0.00           C
ATOM   4581 HG11 ILE A 938      44.850  41.570  37.790  1.00  0.00           H
ATOM   4582 HG12 ILE A 938      45.040  43.280  37.390  1.00  0.00           H
ATOM   4583  CD  ILE A 938      46.670  41.980  36.860  1.00  0.00           C
ATOM   4584  HD1 ILE A 938      47.200  42.650  36.150  1.00  0.00           H
ATOM   4585  HD2 ILE A 938      46.840  40.930  36.560  1.00  0.00           H
ATOM   4586  HD3 ILE A 938      47.210  42.120  37.820  1.00  0.00           H
ATOM   4587  C   ILE A 938      44.140  42.520  33.220  1.00  0.00           C
ATOM   4588  O   ILE A 938      44.420  41.550  32.520  1.00  0.00           O
ATOM   4589  N   ASN A 939      43.120  43.390  32.890  1.00  0.00           N
ATOM   4590  HN  ASN A 939      42.880  44.190  33.460  1.00  0.00           H
ATOM   4591  CA  ASN A 939      42.280  43.090  31.740  1.00  0.00           C
ATOM   4592  HA  ASN A 939      41.930  42.070  31.870  1.00  0.00           H
ATOM   4593  CB  ASN A 939      40.990  44.000  31.790  1.00  0.00           C
ATOM   4594  HB1 ASN A 939      41.340  45.030  31.980  1.00  0.00           H
ATOM   4595  HB2 ASN A 939      40.430  43.670  32.690  1.00  0.00           H
ATOM   4596  CG  ASN A 939      40.050  43.970  30.580  1.00  0.00           C
ATOM   4597  OD1 ASN A 939      39.880  45.090  30.020  1.00  0.00           O
ATOM   4598  ND2 ASN A 939      39.550  42.790  30.040  1.00  0.00           N
ATOM   4599 HD21 ASN A 939      39.740  41.910  30.470  1.00  0.00           H
ATOM   4600 HD22 ASN A 939      38.990  42.870  29.210  1.00  0.00           H
ATOM   4601  C   ASN A 939      42.950  43.240  30.370  1.00  0.00           C
ATOM   4602  O   ASN A 939      43.690  44.180  30.100  1.00  0.00           O
ATOM   4603  N   ARG A 940      42.700  42.260  29.450  1.00  0.00           N
ATOM   4604  HN  ARG A 940      42.090  41.530  29.760  1.00  0.00           H
ATOM   4605  CA  ARG A 940      43.150  42.030  28.130  1.00  0.00           C
ATOM   4606  HA  ARG A 940      43.900  42.760  27.840  1.00  0.00           H
ATOM   4607  CB  ARG A 940      43.630  40.630  27.840  1.00  0.00           C
ATOM   4608  HB1 ARG A 940      43.970  40.570  26.780  1.00  0.00           H
ATOM   4609  HB2 ARG A 940      42.780  39.920  27.900  1.00  0.00           H
ATOM   4610  CG  ARG A 940      44.840  40.230  28.690  1.00  0.00           C
ATOM   4611  HG1 ARG A 940      45.200  39.240  28.330  1.00  0.00           H
ATOM   4612  HG2 ARG A 940      44.550  40.170  29.760  1.00  0.00           H
ATOM   4613  CD  ARG A 940      46.030  41.200  28.710  1.00  0.00           C
ATOM   4614  HD1 ARG A 940      46.720  40.680  29.410  1.00  0.00           H
ATOM   4615  HD2 ARG A 940      45.740  42.220  29.040  1.00  0.00           H
ATOM   4616  NE  ARG A 940      46.570  41.240  27.330  1.00  0.00           N
ATOM   4617  HE  ARG A 940      46.220  40.670  26.580  1.00  0.00           H
ATOM   4618  CZ  ARG A 940      47.580  41.990  27.030  1.00  0.00           C
ATOM   4619  NH1 ARG A 940      48.060  42.020  25.840  1.00  0.00           N
ATOM   4620 HH11 ARG A 940      47.750  41.370  25.150  1.00  0.00           H
ATOM   4621 HH12 ARG A 940      48.760  42.660  25.510  1.00  0.00           H
ATOM   4622  NH2 ARG A 940      48.110  42.790  27.910  1.00  0.00           N
ATOM   4623 HH21 ARG A 940      47.580  42.830  28.760  1.00  0.00           H
ATOM   4624 HH22 ARG A 940      48.880  43.380  27.670  1.00  0.00           H
ATOM   4625  C   ARG A 940      42.070  42.550  27.200  1.00  0.00           C
ATOM   4626  O   ARG A 940      40.950  42.190  27.450  1.00  0.00           O
ATOM   4627  N   LYS A 941      42.450  43.410  26.220  1.00  0.00           N
ATOM   4628  HN  LYS A 941      43.380  43.770  26.340  1.00  0.00           H
ATOM   4629  CA  LYS A 941      41.520  44.080  25.250  1.00  0.00           C
ATOM   4630  HA  LYS A 941      40.760  44.460  25.910  1.00  0.00           H
ATOM   4631  CB  LYS A 941      42.140  45.310  24.520  1.00  0.00           C
ATOM   4632  HB1 LYS A 941      41.500  45.780  23.760  1.00  0.00           H
ATOM   4633  HB2 LYS A 941      43.080  45.000  24.010  1.00  0.00           H
ATOM   4634  CG  LYS A 941      42.450  46.540  25.500  1.00  0.00           C
ATOM   4635  HG1 LYS A 941      42.990  47.240  24.850  1.00  0.00           H
ATOM   4636  HG2 LYS A 941      42.930  46.220  26.440  1.00  0.00           H
ATOM   4637  CD  LYS A 941      41.170  47.230  26.040  1.00  0.00           C
ATOM   4638  HD1 LYS A 941      40.640  46.590  26.790  1.00  0.00           H
ATOM   4639  HD2 LYS A 941      40.390  47.400  25.270  1.00  0.00           H
ATOM   4640  CE  LYS A 941      41.450  48.590  26.580  1.00  0.00           C
ATOM   4641  HE1 LYS A 941      40.570  48.970  27.150  1.00  0.00           H
ATOM   4642  HE2 LYS A 941      41.760  49.110  25.650  1.00  0.00           H
ATOM   4643  NZ  LYS A 941      42.640  48.580  27.460  1.00  0.00           N
ATOM   4644  HZ1 LYS A 941      43.520  48.690  26.910  1.00  0.00           H
ATOM   4645  HZ2 LYS A 941      42.660  47.760  28.100  1.00  0.00           H
ATOM   4646  HZ3 LYS A 941      42.540  49.400  28.090  1.00  0.00           H
ATOM   4647  C   LYS A 941      40.830  43.130  24.210  1.00  0.00           C
ATOM   4648  O   LYS A 941      39.580  43.120  24.180  1.00  0.00           O
ATOM   4649  N   GLU A 942      41.620  42.420  23.370  1.00  0.00           N
ATOM   4650  HN  GLU A 942      42.520  42.200  23.740  1.00  0.00           H
ATOM   4651  CA  GLU A 942      41.310  41.730  22.130  1.00  0.00           C
ATOM   4652  HA  GLU A 942      40.490  42.200  21.610  1.00  0.00           H
ATOM   4653  CB  GLU A 942      42.440  41.800  21.050  1.00  0.00           C
ATOM   4654  HB1 GLU A 942      42.080  41.220  20.170  1.00  0.00           H
ATOM   4655  HB2 GLU A 942      43.370  41.360  21.500  1.00  0.00           H
ATOM   4656  CG  GLU A 942      42.740  43.240  20.620  1.00  0.00           C
ATOM   4657  HG1 GLU A 942      42.920  43.920  21.480  1.00  0.00           H
ATOM   4658  HG2 GLU A 942      41.820  43.530  20.090  1.00  0.00           H
ATOM   4659  CD  GLU A 942      43.900  43.480  19.690  1.00  0.00           C
ATOM   4660  OE1 GLU A 942      45.030  43.520  20.200  1.00  0.00           O
ATOM   4661  OE2 GLU A 942      43.730  43.780  18.530  1.00  0.00           O
ATOM   4662  C   GLU A 942      40.980  40.260  22.460  1.00  0.00           C
ATOM   4663  O   GLU A 942      40.540  39.510  21.620  1.00  0.00           O
ATOM   4664  N   HSD A 943      41.130  39.920  23.740  1.00  0.00           N
ATOM   4665  HN  HSD A 943      41.520  40.600  24.360  1.00  0.00           H
ATOM   4666  CA  HSD A 943      40.770  38.560  24.200  1.00  0.00           C
ATOM   4667  HA  HSD A 943      40.260  37.900  23.520  1.00  0.00           H
ATOM   4668  CB  HSD A 943      41.980  37.810  24.810  1.00  0.00           C
ATOM   4669  HB1 HSD A 943      41.740  36.880  25.360  1.00  0.00           H
ATOM   4670  HB2 HSD A 943      42.520  38.450  25.550  1.00  0.00           H
ATOM   4671  ND1 HSD A 943      44.250  37.710  23.690  1.00  0.00           N
ATOM   4672  HD1 HSD A 943      44.590  38.390  24.340  1.00  0.00           H
ATOM   4673  CG  HSD A 943      42.920  37.310  23.810  1.00  0.00           C
ATOM   4674  CE1 HSD A 943      44.750  37.060  22.640  1.00  0.00           C
ATOM   4675  HE1 HSD A 943      45.760  37.020  22.250  1.00  0.00           H
ATOM   4676  NE2 HSD A 943      43.870  36.380  22.040  1.00  0.00           N
ATOM   4677  CD2 HSD A 943      42.680  36.500  22.760  1.00  0.00           C
ATOM   4678  HD2 HSD A 943      41.780  35.960  22.480  1.00  0.00           H
ATOM   4679  C   HSD A 943      39.830  38.660  25.370  1.00  0.00           C
ATOM   4680  O   HSD A 943      39.980  39.470  26.240  1.00  0.00           O
ATOM   4681  N   LYS A 944      38.810  37.870  25.410  1.00  0.00           N
ATOM   4682  HN  LYS A 944      38.650  37.170  24.700  1.00  0.00           H
ATOM   4683  CA  LYS A 944      37.660  38.150  26.270  1.00  0.00           C
ATOM   4684  HA  LYS A 944      37.690  39.130  26.730  1.00  0.00           H
ATOM   4685  CB  LYS A 944      36.460  38.080  25.300  1.00  0.00           C
ATOM   4686  HB1 LYS A 944      35.520  38.290  25.840  1.00  0.00           H
ATOM   4687  HB2 LYS A 944      36.490  37.060  24.860  1.00  0.00           H
ATOM   4688  CG  LYS A 944      36.550  39.030  24.050  1.00  0.00           C
ATOM   4689  HG1 LYS A 944      35.600  38.880  23.490  1.00  0.00           H
ATOM   4690  HG2 LYS A 944      37.290  38.640  23.320  1.00  0.00           H
ATOM   4691  CD  LYS A 944      36.760  40.480  24.430  1.00  0.00           C
ATOM   4692  HD1 LYS A 944      37.760  40.610  24.900  1.00  0.00           H
ATOM   4693  HD2 LYS A 944      36.070  40.760  25.260  1.00  0.00           H
ATOM   4694  CE  LYS A 944      36.590  41.440  23.260  1.00  0.00           C
ATOM   4695  HE1 LYS A 944      35.530  41.420  22.940  1.00  0.00           H
ATOM   4696  HE2 LYS A 944      37.350  41.240  22.480  1.00  0.00           H
ATOM   4697  NZ  LYS A 944      36.840  42.810  23.660  1.00  0.00           N
ATOM   4698  HZ1 LYS A 944      36.080  43.180  24.270  1.00  0.00           H
ATOM   4699  HZ2 LYS A 944      36.890  43.450  22.840  1.00  0.00           H
ATOM   4700  HZ3 LYS A 944      37.740  42.910  24.170  1.00  0.00           H
ATOM   4701  C   LYS A 944      37.500  37.150  27.390  1.00  0.00           C
ATOM   4702  O   LYS A 944      36.480  37.230  28.120  1.00  0.00           O
ATOM   4703  N   LEU A 945      38.390  36.240  27.440  1.00  0.00           N
ATOM   4704  HN  LEU A 945      39.140  36.290  26.770  1.00  0.00           H
ATOM   4705  CA  LEU A 945      38.310  35.120  28.320  1.00  0.00           C
ATOM   4706  HA  LEU A 945      39.290  34.690  28.140  1.00  0.00           H
ATOM   4707  CB  LEU A 945      38.110  35.440  29.840  1.00  0.00           C
ATOM   4708  HB1 LEU A 945      38.050  34.490  30.420  1.00  0.00           H
ATOM   4709  HB2 LEU A 945      37.170  35.990  30.060  1.00  0.00           H
ATOM   4710  CG  LEU A 945      39.300  36.160  30.540  1.00  0.00           C
ATOM   4711  HG  LEU A 945      39.520  37.110  30.000  1.00  0.00           H
ATOM   4712  CD1 LEU A 945      38.970  36.460  32.030  1.00  0.00           C
ATOM   4713 HD11 LEU A 945      39.830  36.900  32.580  1.00  0.00           H
ATOM   4714 HD12 LEU A 945      38.700  35.530  32.570  1.00  0.00           H
ATOM   4715 HD13 LEU A 945      38.150  37.190  31.980  1.00  0.00           H
ATOM   4716  CD2 LEU A 945      40.660  35.570  30.430  1.00  0.00           C
ATOM   4717 HD21 LEU A 945      41.430  36.270  30.810  1.00  0.00           H
ATOM   4718 HD22 LEU A 945      40.960  35.160  29.440  1.00  0.00           H
ATOM   4719 HD23 LEU A 945      40.560  34.660  31.070  1.00  0.00           H
ATOM   4720  C   LEU A 945      37.400  34.080  27.720  1.00  0.00           C
ATOM   4721  O   LEU A 945      36.550  34.310  26.880  1.00  0.00           O
ATOM   4722  N   LYS A 946      37.580  32.860  28.110  1.00  0.00           N
ATOM   4723  HN  LYS A 946      38.370  32.510  28.600  1.00  0.00           H
ATOM   4724  CA  LYS A 946      36.680  31.780  27.790  1.00  0.00           C
ATOM   4725  HA  LYS A 946      36.100  31.930  26.890  1.00  0.00           H
ATOM   4726  CB  LYS A 946      37.400  30.470  27.580  1.00  0.00           C
ATOM   4727  HB1 LYS A 946      36.660  29.650  27.480  1.00  0.00           H
ATOM   4728  HB2 LYS A 946      38.050  30.240  28.450  1.00  0.00           H
ATOM   4729  CG  LYS A 946      38.320  30.480  26.300  1.00  0.00           C
ATOM   4730  HG1 LYS A 946      38.960  29.560  26.350  1.00  0.00           H
ATOM   4731  HG2 LYS A 946      39.130  31.240  26.260  1.00  0.00           H
ATOM   4732  CD  LYS A 946      37.710  30.690  24.930  1.00  0.00           C
ATOM   4733  HD1 LYS A 946      38.520  30.980  24.240  1.00  0.00           H
ATOM   4734  HD2 LYS A 946      36.970  31.520  24.810  1.00  0.00           H
ATOM   4735  CE  LYS A 946      37.150  29.350  24.410  1.00  0.00           C
ATOM   4736  HE1 LYS A 946      36.390  28.970  25.120  1.00  0.00           H
ATOM   4737  HE2 LYS A 946      37.970  28.600  24.410  1.00  0.00           H
ATOM   4738  NZ  LYS A 946      36.490  29.330  23.020  1.00  0.00           N
ATOM   4739  HZ1 LYS A 946      35.830  30.140  23.110  1.00  0.00           H
ATOM   4740  HZ2 LYS A 946      35.870  28.530  22.780  1.00  0.00           H
ATOM   4741  HZ3 LYS A 946      37.110  29.570  22.230  1.00  0.00           H
ATOM   4742  C   LYS A 946      35.750  31.650  29.020  1.00  0.00           C
ATOM   4743  O   LYS A 946      34.620  31.250  28.840  1.00  0.00           O
ATOM   4744  N   LYS A 947      36.170  31.890  30.260  1.00  0.00           N
ATOM   4745  HN  LYS A 947      37.090  32.270  30.390  1.00  0.00           H
ATOM   4746  CA  LYS A 947      35.460  31.440  31.450  1.00  0.00           C
ATOM   4747  HA  LYS A 947      34.490  31.050  31.190  1.00  0.00           H
ATOM   4748  CB  LYS A 947      36.180  30.440  32.310  1.00  0.00           C
ATOM   4749  HB1 LYS A 947      35.480  30.260  33.160  1.00  0.00           H
ATOM   4750  HB2 LYS A 947      37.120  30.810  32.770  1.00  0.00           H
ATOM   4751  CG  LYS A 947      36.480  29.130  31.500  1.00  0.00           C
ATOM   4752  HG1 LYS A 947      37.170  29.440  30.690  1.00  0.00           H
ATOM   4753  HG2 LYS A 947      35.480  28.850  31.090  1.00  0.00           H
ATOM   4754  CD  LYS A 947      37.020  27.870  32.200  1.00  0.00           C
ATOM   4755  HD1 LYS A 947      36.570  27.010  31.680  1.00  0.00           H
ATOM   4756  HD2 LYS A 947      36.710  27.670  33.240  1.00  0.00           H
ATOM   4757  CE  LYS A 947      38.530  27.740  31.930  1.00  0.00           C
ATOM   4758  HE1 LYS A 947      38.990  28.650  32.390  1.00  0.00           H
ATOM   4759  HE2 LYS A 947      38.760  27.730  30.850  1.00  0.00           H
ATOM   4760  NZ  LYS A 947      39.070  26.500  32.570  1.00  0.00           N
ATOM   4761  HZ1 LYS A 947      38.410  25.730  32.330  1.00  0.00           H
ATOM   4762  HZ2 LYS A 947      38.950  26.640  33.580  1.00  0.00           H
ATOM   4763  HZ3 LYS A 947      39.990  26.210  32.180  1.00  0.00           H
ATOM   4764  C   LYS A 947      35.250  32.750  32.180  1.00  0.00           C
ATOM   4765  O   LYS A 947      34.160  33.200  32.320  1.00  0.00           O
ATOM   4766  N   GLY A 948      36.330  33.430  32.600  1.00  0.00           N
ATOM   4767  HN  GLY A 948      37.260  33.050  32.620  1.00  0.00           H
ATOM   4768  CA  GLY A 948      36.290  34.710  33.270  1.00  0.00           C
ATOM   4769  HA1 GLY A 948      36.020  35.440  32.520  1.00  0.00           H
ATOM   4770  HA2 GLY A 948      37.280  34.680  33.670  1.00  0.00           H
ATOM   4771  C   GLY A 948      35.210  34.840  34.430  1.00  0.00           C
ATOM   4772  O   GLY A 948      34.900  33.940  35.220  1.00  0.00           O
ATOM   4773  N   ALA A 949      34.680  36.030  34.550  1.00  0.00           N
ATOM   4774  HN  ALA A 949      34.770  36.780  33.890  1.00  0.00           H
ATOM   4775  CA  ALA A 949      33.720  36.270  35.630  1.00  0.00           C
ATOM   4776  HA  ALA A 949      33.110  35.400  35.740  1.00  0.00           H
ATOM   4777  CB  ALA A 949      34.300  36.770  36.940  1.00  0.00           C
ATOM   4778  HB1 ALA A 949      33.540  36.990  37.720  1.00  0.00           H
ATOM   4779  HB2 ALA A 949      34.830  37.720  36.710  1.00  0.00           H
ATOM   4780  HB3 ALA A 949      35.130  36.160  37.370  1.00  0.00           H
ATOM   4781  C   ALA A 949      32.680  37.250  35.120  1.00  0.00           C
ATOM   4782  O   ALA A 949      32.730  37.810  33.990  1.00  0.00           O
ATOM   4783  N   GLY A 950      31.530  37.350  35.780  1.00  0.00           N
ATOM   4784  HN  GLY A 950      31.340  36.720  36.520  1.00  0.00           H
ATOM   4785  CA  GLY A 950      30.650  38.510  35.630  1.00  0.00           C
ATOM   4786  HA1 GLY A 950      29.910  38.370  36.410  1.00  0.00           H
ATOM   4787  HA2 GLY A 950      30.330  38.710  34.630  1.00  0.00           H
ATOM   4788  C   GLY A 950      31.400  39.820  36.000  1.00  0.00           C
ATOM   4789  O   GLY A 950      32.340  39.780  36.770  1.00  0.00           O
ATOM   4790  N   TYR A 951      31.010  40.950  35.340  1.00  0.00           N
ATOM   4791  HN  TYR A 951      30.100  40.910  34.920  1.00  0.00           H
ATOM   4792  CA  TYR A 951      31.680  42.200  35.310  1.00  0.00           C
ATOM   4793  HA  TYR A 951      32.690  41.960  35.050  1.00  0.00           H
ATOM   4794  CB  TYR A 951      31.090  43.160  34.230  1.00  0.00           C
ATOM   4795  HB1 TYR A 951      29.990  43.290  34.360  1.00  0.00           H
ATOM   4796  HB2 TYR A 951      31.410  42.650  33.300  1.00  0.00           H
ATOM   4797  CG  TYR A 951      31.630  44.580  34.250  1.00  0.00           C
ATOM   4798  CD1 TYR A 951      33.000  44.740  34.310  1.00  0.00           C
ATOM   4799  HD1 TYR A 951      33.670  43.890  34.370  1.00  0.00           H
ATOM   4800  CE1 TYR A 951      33.590  46.010  34.410  1.00  0.00           C
ATOM   4801  HE1 TYR A 951      34.640  45.960  34.650  1.00  0.00           H
ATOM   4802  CZ  TYR A 951      32.800  47.180  34.470  1.00  0.00           C
ATOM   4803  OH  TYR A 951      33.390  48.470  34.730  1.00  0.00           O
ATOM   4804  HH  TYR A 951      34.340  48.420  34.710  1.00  0.00           H
ATOM   4805  CD2 TYR A 951      30.840  45.760  34.140  1.00  0.00           C
ATOM   4806  HD2 TYR A 951      29.800  45.590  33.910  1.00  0.00           H
ATOM   4807  CE2 TYR A 951      31.360  46.990  34.420  1.00  0.00           C
ATOM   4808  HE2 TYR A 951      30.790  47.880  34.610  1.00  0.00           H
ATOM   4809  C   TYR A 951      31.690  42.880  36.740  1.00  0.00           C
ATOM   4810  O   TYR A 951      32.700  43.440  37.180  1.00  0.00           O
ATOM   4811  N   HSD A 952      30.620  42.660  37.560  1.00  0.00           N
ATOM   4812  HN  HSD A 952      29.800  42.400  37.060  1.00  0.00           H
ATOM   4813  CA  HSD A 952      30.470  43.250  38.920  1.00  0.00           C
ATOM   4814  HA  HSD A 952      31.230  44.010  39.060  1.00  0.00           H
ATOM   4815  CB  HSD A 952      29.130  43.850  39.060  1.00  0.00           C
ATOM   4816  HB1 HSD A 952      28.950  43.880  40.160  1.00  0.00           H
ATOM   4817  HB2 HSD A 952      28.320  43.190  38.680  1.00  0.00           H
ATOM   4818  ND1 HSD A 952      29.110  45.620  37.210  1.00  0.00           N
ATOM   4819  HD1 HSD A 952      29.340  44.970  36.490  1.00  0.00           H
ATOM   4820  CG  HSD A 952      29.040  45.250  38.560  1.00  0.00           C
ATOM   4821  CE1 HSD A 952      29.020  46.970  37.120  1.00  0.00           C
ATOM   4822  HE1 HSD A 952      29.060  47.490  36.170  1.00  0.00           H
ATOM   4823  NE2 HSD A 952      28.790  47.490  38.360  1.00  0.00           N
ATOM   4824  CD2 HSD A 952      28.870  46.410  39.230  1.00  0.00           C
ATOM   4825  HD2 HSD A 952      28.830  46.510  40.310  1.00  0.00           H
ATOM   4826  C   HSD A 952      30.730  42.210  40.050  1.00  0.00           C
ATOM   4827  O   HSD A 952      30.590  42.520  41.240  1.00  0.00           O
ATOM   4828  N   LEU A 953      31.090  40.970  39.650  1.00  0.00           N
ATOM   4829  HN  LEU A 953      31.280  40.800  38.680  1.00  0.00           H
ATOM   4830  CA  LEU A 953      31.120  39.900  40.590  1.00  0.00           C
ATOM   4831  HA  LEU A 953      30.220  39.970  41.180  1.00  0.00           H
ATOM   4832  CB  LEU A 953      31.110  38.560  39.850  1.00  0.00           C
ATOM   4833  HB1 LEU A 953      32.090  38.490  39.340  1.00  0.00           H
ATOM   4834  HB2 LEU A 953      30.400  38.540  38.990  1.00  0.00           H
ATOM   4835  CG  LEU A 953      30.840  37.310  40.760  1.00  0.00           C
ATOM   4836  HG  LEU A 953      31.510  37.320  41.650  1.00  0.00           H
ATOM   4837  CD1 LEU A 953      29.380  37.380  41.360  1.00  0.00           C
ATOM   4838 HD11 LEU A 953      29.120  38.260  41.970  1.00  0.00           H
ATOM   4839 HD12 LEU A 953      29.180  36.480  41.990  1.00  0.00           H
ATOM   4840 HD13 LEU A 953      28.630  37.420  40.540  1.00  0.00           H
ATOM   4841  CD2 LEU A 953      31.110  36.150  39.930  1.00  0.00           C
ATOM   4842 HD21 LEU A 953      32.190  36.100  39.670  1.00  0.00           H
ATOM   4843 HD22 LEU A 953      30.610  36.240  38.940  1.00  0.00           H
ATOM   4844 HD23 LEU A 953      30.880  35.190  40.420  1.00  0.00           H
ATOM   4845  C   LEU A 953      32.230  39.960  41.550  1.00  0.00           C
ATOM   4846  O   LEU A 953      32.010  39.690  42.720  1.00  0.00           O
ATOM   4847  N   ASP A 954      33.550  40.160  41.190  1.00  0.00           N
ATOM   4848  HN  ASP A 954      33.900  40.300  40.270  1.00  0.00           H
ATOM   4849  CA  ASP A 954      34.620  40.410  42.100  1.00  0.00           C
ATOM   4850  HA  ASP A 954      34.770  39.460  42.580  1.00  0.00           H
ATOM   4851  CB  ASP A 954      35.910  40.810  41.290  1.00  0.00           C
ATOM   4852  HB1 ASP A 954      36.160  39.850  40.770  1.00  0.00           H
ATOM   4853  HB2 ASP A 954      36.800  41.080  41.910  1.00  0.00           H
ATOM   4854  CG  ASP A 954      35.660  41.770  40.120  1.00  0.00           C
ATOM   4855  OD1 ASP A 954      34.610  42.310  39.800  1.00  0.00           O
ATOM   4856  OD2 ASP A 954      36.770  41.670  39.350  1.00  0.00           O
ATOM   4857  HD2 ASP A 954      36.740  42.120  38.510  1.00  0.00           H
ATOM   4858  C   ASP A 954      34.360  41.470  43.190  1.00  0.00           C
ATOM   4859  O   ASP A 954      34.650  41.210  44.400  1.00  0.00           O
ATOM   4860  N   LEU A 955      33.700  42.550  42.790  1.00  0.00           N
ATOM   4861  HN  LEU A 955      33.520  42.620  41.820  1.00  0.00           H
ATOM   4862  CA  LEU A 955      33.270  43.640  43.700  1.00  0.00           C
ATOM   4863  HA  LEU A 955      34.000  43.690  44.490  1.00  0.00           H
ATOM   4864  CB  LEU A 955      33.170  44.970  42.860  1.00  0.00           C
ATOM   4865  HB1 LEU A 955      32.810  44.680  41.840  1.00  0.00           H
ATOM   4866  HB2 LEU A 955      34.170  45.450  42.770  1.00  0.00           H
ATOM   4867  CG  LEU A 955      32.070  45.970  43.290  1.00  0.00           C
ATOM   4868  HG  LEU A 955      31.080  45.480  43.150  1.00  0.00           H
ATOM   4869  CD1 LEU A 955      32.170  46.570  44.710  1.00  0.00           C
ATOM   4870 HD11 LEU A 955      32.910  47.400  44.750  1.00  0.00           H
ATOM   4871 HD12 LEU A 955      32.310  45.880  45.550  1.00  0.00           H
ATOM   4872 HD13 LEU A 955      31.210  47.120  44.880  1.00  0.00           H
ATOM   4873  CD2 LEU A 955      32.040  47.240  42.350  1.00  0.00           C
ATOM   4874 HD21 LEU A 955      32.050  46.840  41.320  1.00  0.00           H
ATOM   4875 HD22 LEU A 955      33.030  47.760  42.420  1.00  0.00           H
ATOM   4876 HD23 LEU A 955      31.200  47.950  42.530  1.00  0.00           H
ATOM   4877  C   LEU A 955      32.130  43.220  44.530  1.00  0.00           C
ATOM   4878  O   LEU A 955      32.140  43.470  45.720  1.00  0.00           O
ATOM   4879  N   LEU A 956      31.100  42.440  43.980  1.00  0.00           N
ATOM   4880  HN  LEU A 956      31.050  42.260  43.000  1.00  0.00           H
ATOM   4881  CA  LEU A 956      30.130  41.730  44.790  1.00  0.00           C
ATOM   4882  HA  LEU A 956      29.650  42.440  45.440  1.00  0.00           H
ATOM   4883  CB  LEU A 956      29.150  40.910  43.900  1.00  0.00           C
ATOM   4884  HB1 LEU A 956      29.750  40.090  43.450  1.00  0.00           H
ATOM   4885  HB2 LEU A 956      28.870  41.580  43.070  1.00  0.00           H
ATOM   4886  CG  LEU A 956      27.860  40.480  44.570  1.00  0.00           C
ATOM   4887  HG  LEU A 956      28.230  39.860  45.420  1.00  0.00           H
ATOM   4888  CD1 LEU A 956      26.940  41.550  45.200  1.00  0.00           C
ATOM   4889 HD11 LEU A 956      27.570  42.130  45.930  1.00  0.00           H
ATOM   4890 HD12 LEU A 956      26.040  41.070  45.620  1.00  0.00           H
ATOM   4891 HD13 LEU A 956      26.740  42.310  44.420  1.00  0.00           H
ATOM   4892  CD2 LEU A 956      27.080  39.600  43.550  1.00  0.00           C
ATOM   4893 HD21 LEU A 956      26.170  39.160  44.010  1.00  0.00           H
ATOM   4894 HD22 LEU A 956      27.700  38.710  43.280  1.00  0.00           H
ATOM   4895 HD23 LEU A 956      26.830  40.210  42.650  1.00  0.00           H
ATOM   4896  C   LEU A 956      30.670  40.770  45.800  1.00  0.00           C
ATOM   4897  O   LEU A 956      30.250  40.820  46.990  1.00  0.00           O
ATOM   4898  N   MET A 957      31.680  39.940  45.520  1.00  0.00           N
ATOM   4899  HN  MET A 957      31.940  39.890  44.560  1.00  0.00           H
ATOM   4900  CA  MET A 957      32.340  39.040  46.390  1.00  0.00           C
ATOM   4901  HA  MET A 957      31.560  38.500  46.890  1.00  0.00           H
ATOM   4902  CB  MET A 957      33.160  38.020  45.590  1.00  0.00           C
ATOM   4903  HB1 MET A 957      33.730  37.370  46.300  1.00  0.00           H
ATOM   4904  HB2 MET A 957      33.960  38.530  45.000  1.00  0.00           H
ATOM   4905  CG  MET A 957      32.350  37.070  44.710  1.00  0.00           C
ATOM   4906  HG1 MET A 957      32.570  37.290  43.650  1.00  0.00           H
ATOM   4907  HG2 MET A 957      31.280  37.290  44.920  1.00  0.00           H
ATOM   4908  SD  MET A 957      32.520  35.230  45.080  1.00  0.00           S
ATOM   4909  CE  MET A 957      31.510  35.190  46.590  1.00  0.00           C
ATOM   4910  HE1 MET A 957      31.380  34.190  47.040  1.00  0.00           H
ATOM   4911  HE2 MET A 957      30.490  35.620  46.430  1.00  0.00           H
ATOM   4912  HE3 MET A 957      32.010  35.840  47.340  1.00  0.00           H
ATOM   4913  C   MET A 957      33.200  39.650  47.480  1.00  0.00           C
ATOM   4914  O   MET A 957      32.960  39.230  48.600  1.00  0.00           O
ATOM   4915  N   VAL A 958      33.960  40.720  47.200  1.00  0.00           N
ATOM   4916  HN  VAL A 958      34.170  41.000  46.260  1.00  0.00           H
ATOM   4917  CA  VAL A 958      34.480  41.600  48.210  1.00  0.00           C
ATOM   4918  HA  VAL A 958      35.080  41.070  48.940  1.00  0.00           H
ATOM   4919  CB  VAL A 958      35.350  42.590  47.500  1.00  0.00           C
ATOM   4920  HB  VAL A 958      34.790  43.010  46.630  1.00  0.00           H
ATOM   4921  CG1 VAL A 958      35.820  43.830  48.340  1.00  0.00           C
ATOM   4922 HG11 VAL A 958      36.580  44.440  47.810  1.00  0.00           H
ATOM   4923 HG12 VAL A 958      36.160  43.530  49.350  1.00  0.00           H
ATOM   4924 HG13 VAL A 958      34.910  44.450  48.510  1.00  0.00           H
ATOM   4925  CG2 VAL A 958      36.610  41.780  47.120  1.00  0.00           C
ATOM   4926 HG21 VAL A 958      37.100  41.630  48.110  1.00  0.00           H
ATOM   4927 HG22 VAL A 958      37.260  42.290  46.380  1.00  0.00           H
ATOM   4928 HG23 VAL A 958      36.420  40.730  46.830  1.00  0.00           H
ATOM   4929  C   VAL A 958      33.410  42.250  49.120  1.00  0.00           C
ATOM   4930  O   VAL A 958      33.380  41.990  50.280  1.00  0.00           O
ATOM   4931  N   GLY A 959      32.370  42.880  48.480  1.00  0.00           N
ATOM   4932  HN  GLY A 959      32.370  43.090  47.500  1.00  0.00           H
ATOM   4933  CA  GLY A 959      31.340  43.470  49.270  1.00  0.00           C
ATOM   4934  HA1 GLY A 959      30.650  43.790  48.490  1.00  0.00           H
ATOM   4935  HA2 GLY A 959      31.780  44.310  49.760  1.00  0.00           H
ATOM   4936  C   GLY A 959      30.600  42.630  50.300  1.00  0.00           C
ATOM   4937  O   GLY A 959      30.300  42.950  51.450  1.00  0.00           O
ATOM   4938  N   VAL A 960      30.280  41.410  49.850  1.00  0.00           N
ATOM   4939  HN  VAL A 960      30.450  41.270  48.880  1.00  0.00           H
ATOM   4940  CA  VAL A 960      29.650  40.390  50.710  1.00  0.00           C
ATOM   4941  HA  VAL A 960      28.700  40.800  51.040  1.00  0.00           H
ATOM   4942  CB  VAL A 960      29.330  39.090  49.940  1.00  0.00           C
ATOM   4943  HB  VAL A 960      30.210  38.750  49.380  1.00  0.00           H
ATOM   4944  CG1 VAL A 960      28.930  37.890  50.910  1.00  0.00           C
ATOM   4945 HG11 VAL A 960      29.750  37.510  51.550  1.00  0.00           H
ATOM   4946 HG12 VAL A 960      28.570  37.020  50.320  1.00  0.00           H
ATOM   4947 HG13 VAL A 960      28.100  38.210  51.590  1.00  0.00           H
ATOM   4948  CG2 VAL A 960      28.120  39.210  48.910  1.00  0.00           C
ATOM   4949 HG21 VAL A 960      28.250  38.250  48.380  1.00  0.00           H
ATOM   4950 HG22 VAL A 960      28.150  40.070  48.210  1.00  0.00           H
ATOM   4951 HG23 VAL A 960      27.190  39.310  49.520  1.00  0.00           H
ATOM   4952  C   VAL A 960      30.570  39.960  51.850  1.00  0.00           C
ATOM   4953  O   VAL A 960      30.190  40.100  53.040  1.00  0.00           O
ATOM   4954  N   MET A 961      31.830  39.570  51.570  1.00  0.00           N
ATOM   4955  HN  MET A 961      32.010  39.660  50.580  1.00  0.00           H
ATOM   4956  CA  MET A 961      32.730  39.020  52.490  1.00  0.00           C
ATOM   4957  HA  MET A 961      32.190  38.340  53.130  1.00  0.00           H
ATOM   4958  CB  MET A 961      33.870  38.380  51.670  1.00  0.00           C
ATOM   4959  HB1 MET A 961      34.700  38.120  52.360  1.00  0.00           H
ATOM   4960  HB2 MET A 961      34.130  39.120  50.890  1.00  0.00           H
ATOM   4961  CG  MET A 961      33.560  37.020  50.990  1.00  0.00           C
ATOM   4962  HG1 MET A 961      34.430  36.430  50.630  1.00  0.00           H
ATOM   4963  HG2 MET A 961      33.030  37.230  50.040  1.00  0.00           H
ATOM   4964  SD  MET A 961      32.520  35.880  51.910  1.00  0.00           S
ATOM   4965  CE  MET A 961      33.620  35.350  53.280  1.00  0.00           C
ATOM   4966  HE1 MET A 961      34.520  34.940  52.770  1.00  0.00           H
ATOM   4967  HE2 MET A 961      33.170  34.630  53.990  1.00  0.00           H
ATOM   4968  HE3 MET A 961      33.900  36.330  53.720  1.00  0.00           H
ATOM   4969  C   MET A 961      33.480  40.030  53.440  1.00  0.00           C
ATOM   4970  O   MET A 961      34.080  39.770  54.480  1.00  0.00           O
ATOM   4971  N   LEU A 962      33.350  41.320  53.060  1.00  0.00           N
ATOM   4972  HN  LEU A 962      32.870  41.490  52.200  1.00  0.00           H
ATOM   4973  CA  LEU A 962      33.610  42.400  54.000  1.00  0.00           C
ATOM   4974  HA  LEU A 962      34.580  42.230  54.430  1.00  0.00           H
ATOM   4975  CB  LEU A 962      33.400  43.620  53.120  1.00  0.00           C
ATOM   4976  HB1 LEU A 962      32.370  43.900  52.810  1.00  0.00           H
ATOM   4977  HB2 LEU A 962      33.950  43.540  52.160  1.00  0.00           H
ATOM   4978  CG  LEU A 962      33.980  44.880  53.800  1.00  0.00           C
ATOM   4979  HG  LEU A 962      34.780  44.660  54.540  1.00  0.00           H
ATOM   4980  CD1 LEU A 962      34.770  45.730  52.740  1.00  0.00           C
ATOM   4981 HD11 LEU A 962      35.370  46.510  53.260  1.00  0.00           H
ATOM   4982 HD12 LEU A 962      34.160  46.280  51.980  1.00  0.00           H
ATOM   4983 HD13 LEU A 962      35.460  45.020  52.240  1.00  0.00           H
ATOM   4984  CD2 LEU A 962      32.850  45.620  54.580  1.00  0.00           C
ATOM   4985 HD21 LEU A 962      31.880  45.770  54.060  1.00  0.00           H
ATOM   4986 HD22 LEU A 962      33.220  46.660  54.690  1.00  0.00           H
ATOM   4987 HD23 LEU A 962      32.540  45.230  55.580  1.00  0.00           H
ATOM   4988  C   LEU A 962      32.650  42.330  55.150  1.00  0.00           C
ATOM   4989  O   LEU A 962      33.080  42.430  56.300  1.00  0.00           O
ATOM   4990  N   GLY A 963      31.350  42.050  54.920  1.00  0.00           N
ATOM   4991  HN  GLY A 963      31.000  41.900  53.990  1.00  0.00           H
ATOM   4992  CA  GLY A 963      30.360  41.830  56.020  1.00  0.00           C
ATOM   4993  HA1 GLY A 963      29.380  41.780  55.590  1.00  0.00           H
ATOM   4994  HA2 GLY A 963      30.460  42.690  56.670  1.00  0.00           H
ATOM   4995  C   GLY A 963      30.570  40.610  56.840  1.00  0.00           C
ATOM   4996  O   GLY A 963      30.490  40.700  58.060  1.00  0.00           O
ATOM   4997  N   VAL A 964      30.990  39.500  56.230  1.00  0.00           N
ATOM   4998  HN  VAL A 964      31.070  39.570  55.240  1.00  0.00           H
ATOM   4999  CA  VAL A 964      31.280  38.250  56.890  1.00  0.00           C
ATOM   5000  HA  VAL A 964      30.400  37.970  57.480  1.00  0.00           H
ATOM   5001  CB  VAL A 964      31.530  37.220  55.830  1.00  0.00           C
ATOM   5002  HB  VAL A 964      32.380  37.430  55.170  1.00  0.00           H
ATOM   5003  CG1 VAL A 964      31.780  35.760  56.440  1.00  0.00           C
ATOM   5004 HG11 VAL A 964      31.810  34.980  55.630  1.00  0.00           H
ATOM   5005 HG12 VAL A 964      30.930  35.390  57.050  1.00  0.00           H
ATOM   5006 HG13 VAL A 964      32.710  35.730  57.040  1.00  0.00           H
ATOM   5007  CG2 VAL A 964      30.260  37.110  54.930  1.00  0.00           C
ATOM   5008 HG21 VAL A 964      29.920  38.030  54.430  1.00  0.00           H
ATOM   5009 HG22 VAL A 964      29.420  36.770  55.580  1.00  0.00           H
ATOM   5010 HG23 VAL A 964      30.350  36.210  54.280  1.00  0.00           H
ATOM   5011  C   VAL A 964      32.610  38.380  57.750  1.00  0.00           C
ATOM   5012  O   VAL A 964      32.530  38.060  58.940  1.00  0.00           O
ATOM   5013  N   CYS A 965      33.680  39.020  57.310  1.00  0.00           N
ATOM   5014  HN  CYS A 965      33.700  39.360  56.390  1.00  0.00           H
ATOM   5015  CA  CYS A 965      34.820  39.240  58.210  1.00  0.00           C
ATOM   5016  HA  CYS A 965      35.040  38.280  58.670  1.00  0.00           H
ATOM   5017  CB  CYS A 965      36.040  39.670  57.320  1.00  0.00           C
ATOM   5018  HB1 CYS A 965      36.770  39.930  58.120  1.00  0.00           H
ATOM   5019  HB2 CYS A 965      35.840  40.560  56.680  1.00  0.00           H
ATOM   5020  SG  CYS A 965      36.780  38.320  56.340  1.00  0.00           S
ATOM   5021  HG1 CYS A 965      35.740  38.380  55.510  1.00  0.00           H
ATOM   5022  C   CYS A 965      34.470  40.320  59.200  1.00  0.00           C
ATOM   5023  O   CYS A 965      35.200  40.280  60.230  1.00  0.00           O
ATOM   5024  N   SER A 966      33.510  41.230  59.080  1.00  0.00           N
ATOM   5025  HN  SER A 966      33.000  41.220  58.230  1.00  0.00           H
ATOM   5026  CA  SER A 966      33.080  42.300  60.070  1.00  0.00           C
ATOM   5027  HA  SER A 966      33.980  42.700  60.500  1.00  0.00           H
ATOM   5028  CB  SER A 966      32.270  43.450  59.440  1.00  0.00           C
ATOM   5029  HB1 SER A 966      31.980  44.140  60.250  1.00  0.00           H
ATOM   5030  HB2 SER A 966      31.290  43.070  59.040  1.00  0.00           H
ATOM   5031  OG  SER A 966      33.050  44.050  58.430  1.00  0.00           O
ATOM   5032  HG1 SER A 966      32.910  43.560  57.620  1.00  0.00           H
ATOM   5033  C   SER A 966      32.330  41.660  61.170  1.00  0.00           C
ATOM   5034  O   SER A 966      32.380  42.220  62.280  1.00  0.00           O
ATOM   5035  N   VAL A 967      31.710  40.460  60.950  1.00  0.00           N
ATOM   5036  HN  VAL A 967      31.580  40.150  60.000  1.00  0.00           H
ATOM   5037  CA  VAL A 967      31.070  39.760  62.030  1.00  0.00           C
ATOM   5038  HA  VAL A 967      30.770  40.460  62.780  1.00  0.00           H
ATOM   5039  CB  VAL A 967      29.760  39.120  61.550  1.00  0.00           C
ATOM   5040  HB  VAL A 967      29.940  38.400  60.730  1.00  0.00           H
ATOM   5041  CG1 VAL A 967      29.020  38.280  62.600  1.00  0.00           C
ATOM   5042 HG11 VAL A 967      28.100  37.940  62.090  1.00  0.00           H
ATOM   5043 HG12 VAL A 967      28.610  38.920  63.420  1.00  0.00           H
ATOM   5044 HG13 VAL A 967      29.620  37.390  62.910  1.00  0.00           H
ATOM   5045  CG2 VAL A 967      28.860  40.230  61.040  1.00  0.00           C
ATOM   5046 HG21 VAL A 967      28.530  40.900  61.860  1.00  0.00           H
ATOM   5047 HG22 VAL A 967      27.910  39.800  60.660  1.00  0.00           H
ATOM   5048 HG23 VAL A 967      29.330  40.910  60.300  1.00  0.00           H
ATOM   5049  C   VAL A 967      32.070  38.780  62.690  1.00  0.00           C
ATOM   5050  O   VAL A 967      31.940  38.270  63.830  1.00  0.00           O
ATOM   5051  N   MET A 968      33.160  38.470  62.050  1.00  0.00           N
ATOM   5052  HN  MET A 968      33.350  38.700  61.100  1.00  0.00           H
ATOM   5053  CA  MET A 968      34.190  37.790  62.710  1.00  0.00           C
ATOM   5054  HA  MET A 968      33.840  37.200  63.550  1.00  0.00           H
ATOM   5055  CB  MET A 968      34.850  36.810  61.690  1.00  0.00           C
ATOM   5056  HB1 MET A 968      35.650  36.250  62.230  1.00  0.00           H
ATOM   5057  HB2 MET A 968      35.310  37.420  60.880  1.00  0.00           H
ATOM   5058  CG  MET A 968      33.820  35.790  61.060  1.00  0.00           C
ATOM   5059  HG1 MET A 968      34.210  35.320  60.140  1.00  0.00           H
ATOM   5060  HG2 MET A 968      32.830  36.280  60.920  1.00  0.00           H
[truncated: 6,873,249 more chars]
