# Supplementary material for: CryoEM and computational modeling structural insights into the pH regulator NBCn1
Source: Nat Commun. 2025 Nov 11;16:9932. doi: 10.1038/s41467-025-64868-z (PMC12606367; doi:10.1038/s41467-025-64868-z)
Supplement: Supplementary file 7 — Supplementary Data 5 [file 41467_2025_64868_MOESM7_ESM.zip › 100ns_z_restr_MD_NBCn1_2NaCO3/hNBCn1_IF/z-restr_hNBCn1_IF_2NaCO3_first_step_3.pdb]

REMARK    GENERATED BY TRJCONV
TITLE     Title t= 4100.00000 step= 2050000
REMARK    THIS IS A SIMULATION BOX
CRYST1   93.601   93.601  102.257  90.00  90.00  90.00 P 1           1
MODEL        1
ATOM      1  N   LEU A 585      24.880  39.660  37.460  1.00  0.00           N
ATOM      2  HT1 LEU A 585      25.080  40.670  37.560  1.00  0.00           H
ATOM      3  HT2 LEU A 585      23.900  39.580  37.110  1.00  0.00           H
ATOM      4  HT3 LEU A 585      25.620  39.270  36.840  1.00  0.00           H
ATOM      5  CA  LEU A 585      24.740  38.880  38.740  1.00  0.00           C
ATOM      6  HA  LEU A 585      25.700  38.860  39.250  1.00  0.00           H
ATOM      7  CB  LEU A 585      23.750  39.560  39.630  1.00  0.00           C
ATOM      8  HB1 LEU A 585      22.720  39.180  39.510  1.00  0.00           H
ATOM      9  HB2 LEU A 585      23.630  40.630  39.340  1.00  0.00           H
ATOM     10  CG  LEU A 585      24.130  39.600  41.170  1.00  0.00           C
ATOM     11  HG  LEU A 585      25.100  40.140  41.280  1.00  0.00           H
ATOM     12  CD1 LEU A 585      23.170  40.380  42.050  1.00  0.00           C
ATOM     13 HD11 LEU A 585      23.280  41.470  41.830  1.00  0.00           H
ATOM     14 HD12 LEU A 585      23.350  40.110  43.100  1.00  0.00           H
ATOM     15 HD13 LEU A 585      22.110  40.150  41.790  1.00  0.00           H
ATOM     16  CD2 LEU A 585      24.270  38.170  41.700  1.00  0.00           C
ATOM     17 HD21 LEU A 585      24.590  38.150  42.750  1.00  0.00           H
ATOM     18 HD22 LEU A 585      24.900  37.460  41.140  1.00  0.00           H
ATOM     19 HD23 LEU A 585      23.270  37.700  41.650  1.00  0.00           H
ATOM     20  C   LEU A 585      24.570  37.410  38.390  1.00  0.00           C
ATOM     21  O   LEU A 585      25.570  36.810  38.020  1.00  0.00           O
ATOM     22  N   ILE A 586      23.350  36.760  38.600  1.00  0.00           N
ATOM     23  HN  ILE A 586      22.570  37.340  38.830  1.00  0.00           H
ATOM     24  CA  ILE A 586      23.060  35.320  38.560  1.00  0.00           C
ATOM     25  HA  ILE A 586      23.790  34.880  39.230  1.00  0.00           H
ATOM     26  CB  ILE A 586      21.690  34.840  39.010  1.00  0.00           C
ATOM     27  HB  ILE A 586      20.940  35.480  38.510  1.00  0.00           H
ATOM     28  CG2 ILE A 586      21.480  33.380  38.670  1.00  0.00           C
ATOM     29 HG21 ILE A 586      21.220  33.220  37.600  1.00  0.00           H
ATOM     30 HG22 ILE A 586      20.580  33.040  39.240  1.00  0.00           H
ATOM     31 HG23 ILE A 586      22.300  32.690  38.950  1.00  0.00           H
ATOM     32  CG1 ILE A 586      21.340  35.120  40.500  1.00  0.00           C
ATOM     33 HG11 ILE A 586      20.260  34.880  40.610  1.00  0.00           H
ATOM     34 HG12 ILE A 586      21.380  36.210  40.700  1.00  0.00           H
ATOM     35  CD  ILE A 586      22.240  34.510  41.550  1.00  0.00           C
ATOM     36  HD1 ILE A 586      23.140  35.130  41.660  1.00  0.00           H
ATOM     37  HD2 ILE A 586      22.570  33.500  41.240  1.00  0.00           H
ATOM     38  HD3 ILE A 586      21.680  34.430  42.510  1.00  0.00           H
ATOM     39  C   ILE A 586      23.480  34.780  37.260  1.00  0.00           C
ATOM     40  O   ILE A 586      24.090  33.680  37.190  1.00  0.00           O
ATOM     41  N   LEU A 587      23.260  35.540  36.130  1.00  0.00           N
ATOM     42  HN  LEU A 587      22.710  36.370  36.150  1.00  0.00           H
ATOM     43  CA  LEU A 587      23.630  35.110  34.850  1.00  0.00           C
ATOM     44  HA  LEU A 587      23.260  34.130  34.600  1.00  0.00           H
ATOM     45  CB  LEU A 587      22.930  36.130  33.850  1.00  0.00           C
ATOM     46  HB1 LEU A 587      23.250  37.180  33.990  1.00  0.00           H
ATOM     47  HB2 LEU A 587      21.840  36.050  34.020  1.00  0.00           H
ATOM     48  CG  LEU A 587      23.050  35.840  32.300  1.00  0.00           C
ATOM     49  HG  LEU A 587      24.140  35.890  32.070  1.00  0.00           H
ATOM     50  CD1 LEU A 587      22.560  34.350  32.050  1.00  0.00           C
ATOM     51 HD11 LEU A 587      21.460  34.420  32.230  1.00  0.00           H
ATOM     52 HD12 LEU A 587      23.040  33.630  32.750  1.00  0.00           H
ATOM     53 HD13 LEU A 587      22.680  34.020  31.000  1.00  0.00           H
ATOM     54  CD2 LEU A 587      22.220  36.820  31.540  1.00  0.00           C
ATOM     55 HD21 LEU A 587      22.180  36.690  30.440  1.00  0.00           H
ATOM     56 HD22 LEU A 587      22.520  37.890  31.650  1.00  0.00           H
ATOM     57 HD23 LEU A 587      21.180  36.710  31.910  1.00  0.00           H
ATOM     58  C   LEU A 587      25.140  35.010  34.590  1.00  0.00           C
ATOM     59  O   LEU A 587      25.620  34.200  33.800  1.00  0.00           O
ATOM     60  N   ASP A 588      25.950  35.880  35.260  1.00  0.00           N
ATOM     61  HN  ASP A 588      25.610  36.710  35.700  1.00  0.00           H
ATOM     62  CA  ASP A 588      27.400  35.690  35.270  1.00  0.00           C
ATOM     63  HA  ASP A 588      27.760  35.630  34.260  1.00  0.00           H
ATOM     64  CB  ASP A 588      28.060  36.820  36.120  1.00  0.00           C
ATOM     65  HB1 ASP A 588      29.160  36.690  36.120  1.00  0.00           H
ATOM     66  HB2 ASP A 588      27.730  36.830  37.180  1.00  0.00           H
ATOM     67  CG  ASP A 588      27.620  38.120  35.490  1.00  0.00           C
ATOM     68  OD1 ASP A 588      27.030  38.990  36.240  1.00  0.00           O
ATOM     69  OD2 ASP A 588      27.840  38.310  34.270  1.00  0.00           O
ATOM     70  C   ASP A 588      27.780  34.390  35.910  1.00  0.00           C
ATOM     71  O   ASP A 588      28.640  33.680  35.510  1.00  0.00           O
ATOM     72  N   ILE A 589      27.130  34.030  37.020  1.00  0.00           N
ATOM     73  HN  ILE A 589      26.430  34.690  37.270  1.00  0.00           H
ATOM     74  CA  ILE A 589      27.390  32.770  37.680  1.00  0.00           C
ATOM     75  HA  ILE A 589      28.410  32.880  38.040  1.00  0.00           H
ATOM     76  CB  ILE A 589      26.700  32.670  39.030  1.00  0.00           C
ATOM     77  HB  ILE A 589      25.590  32.720  39.000  1.00  0.00           H
ATOM     78  CG2 ILE A 589      26.880  31.250  39.610  1.00  0.00           C
ATOM     79 HG21 ILE A 589      26.430  31.240  40.620  1.00  0.00           H
ATOM     80 HG22 ILE A 589      27.970  31.070  39.650  1.00  0.00           H
ATOM     81 HG23 ILE A 589      26.370  30.350  39.220  1.00  0.00           H
ATOM     82  CG1 ILE A 589      27.400  33.640  39.980  1.00  0.00           C
ATOM     83 HG11 ILE A 589      27.950  34.390  39.390  1.00  0.00           H
ATOM     84 HG12 ILE A 589      28.100  32.990  40.550  1.00  0.00           H
ATOM     85  CD  ILE A 589      26.420  34.290  40.930  1.00  0.00           C
ATOM     86  HD1 ILE A 589      26.940  34.630  41.850  1.00  0.00           H
ATOM     87  HD2 ILE A 589      25.590  33.620  41.270  1.00  0.00           H
ATOM     88  HD3 ILE A 589      25.970  35.150  40.400  1.00  0.00           H
ATOM     89  C   ILE A 589      27.160  31.530  36.780  1.00  0.00           C
ATOM     90  O   ILE A 589      27.940  30.580  36.750  1.00  0.00           O
ATOM     91  N   LYS A 590      26.020  31.550  36.070  1.00  0.00           N
ATOM     92  HN  LYS A 590      25.400  32.310  36.280  1.00  0.00           H
ATOM     93  CA  LYS A 590      25.410  30.640  35.070  1.00  0.00           C
ATOM     94  HA  LYS A 590      25.470  29.660  35.520  1.00  0.00           H
ATOM     95  CB  LYS A 590      23.930  30.960  34.790  1.00  0.00           C
ATOM     96  HB1 LYS A 590      23.560  30.340  33.940  1.00  0.00           H
ATOM     97  HB2 LYS A 590      23.870  32.030  34.490  1.00  0.00           H
ATOM     98  CG  LYS A 590      22.990  30.740  35.940  1.00  0.00           C
ATOM     99  HG1 LYS A 590      23.200  31.600  36.610  1.00  0.00           H
ATOM    100  HG2 LYS A 590      23.230  29.770  36.450  1.00  0.00           H
ATOM    101  CD  LYS A 590      21.520  30.770  35.480  1.00  0.00           C
ATOM    102  HD1 LYS A 590      20.800  30.750  36.320  1.00  0.00           H
ATOM    103  HD2 LYS A 590      21.450  29.880  34.830  1.00  0.00           H
ATOM    104  CE  LYS A 590      21.130  32.010  34.670  1.00  0.00           C
ATOM    105  HE1 LYS A 590      21.810  32.070  33.780  1.00  0.00           H
ATOM    106  HE2 LYS A 590      21.230  32.900  35.310  1.00  0.00           H
ATOM    107  NZ  LYS A 590      19.730  31.980  34.160  1.00  0.00           N
ATOM    108  HZ1 LYS A 590      19.520  32.810  33.570  1.00  0.00           H
ATOM    109  HZ2 LYS A 590      18.970  31.930  34.870  1.00  0.00           H
ATOM    110  HZ3 LYS A 590      19.700  31.120  33.560  1.00  0.00           H
ATOM    111  C   LYS A 590      26.250  30.500  33.820  1.00  0.00           C
ATOM    112  O   LYS A 590      26.520  29.310  33.490  1.00  0.00           O
ATOM    113  N   ARG A 591      26.750  31.570  33.140  1.00  0.00           N
ATOM    114  HN  ARG A 591      26.430  32.480  33.400  1.00  0.00           H
ATOM    115  CA  ARG A 591      27.620  31.340  32.070  1.00  0.00           C
ATOM    116  HA  ARG A 591      27.090  30.720  31.350  1.00  0.00           H
ATOM    117  CB  ARG A 591      27.810  32.620  31.210  1.00  0.00           C
ATOM    118  HB1 ARG A 591      28.690  32.380  30.580  1.00  0.00           H
ATOM    119  HB2 ARG A 591      27.990  33.500  31.870  1.00  0.00           H
ATOM    120  CG  ARG A 591      26.620  33.000  30.280  1.00  0.00           C
ATOM    121  HG1 ARG A 591      25.690  32.600  30.740  1.00  0.00           H
ATOM    122  HG2 ARG A 591      26.750  32.610  29.250  1.00  0.00           H
ATOM    123  CD  ARG A 591      26.390  34.490  30.280  1.00  0.00           C
ATOM    124  HD1 ARG A 591      27.210  35.020  29.740  1.00  0.00           H
ATOM    125  HD2 ARG A 591      26.340  34.910  31.310  1.00  0.00           H
ATOM    126  NE  ARG A 591      25.130  34.740  29.620  1.00  0.00           N
ATOM    127  HE  ARG A 591      24.690  33.930  29.220  1.00  0.00           H
ATOM    128  CZ  ARG A 591      24.780  35.870  29.130  1.00  0.00           C
ATOM    129  NH1 ARG A 591      25.060  37.090  29.590  1.00  0.00           N
ATOM    130 HH11 ARG A 591      25.660  37.140  30.380  1.00  0.00           H
ATOM    131 HH12 ARG A 591      24.470  37.850  29.280  1.00  0.00           H
ATOM    132  NH2 ARG A 591      23.830  35.810  28.160  1.00  0.00           N
ATOM    133 HH21 ARG A 591      23.340  36.660  27.980  1.00  0.00           H
ATOM    134 HH22 ARG A 591      23.200  35.030  28.200  1.00  0.00           H
ATOM    135  C   ARG A 591      28.920  30.620  32.440  1.00  0.00           C
ATOM    136  O   ARG A 591      29.490  29.890  31.650  1.00  0.00           O
ATOM    137  N   LYS A 592      29.520  30.900  33.680  1.00  0.00           N
ATOM    138  HN  LYS A 592      29.160  31.670  34.190  1.00  0.00           H
ATOM    139  CA  LYS A 592      30.820  30.260  34.100  1.00  0.00           C
ATOM    140  HA  LYS A 592      31.370  29.930  33.230  1.00  0.00           H
ATOM    141  CB  LYS A 592      31.590  31.310  34.920  1.00  0.00           C
ATOM    142  HB1 LYS A 592      32.680  31.100  35.060  1.00  0.00           H
ATOM    143  HB2 LYS A 592      31.050  31.570  35.860  1.00  0.00           H
ATOM    144  CG  LYS A 592      31.660  32.690  34.300  1.00  0.00           C
ATOM    145  HG1 LYS A 592      32.290  33.320  34.960  1.00  0.00           H
ATOM    146  HG2 LYS A 592      30.630  33.100  34.380  1.00  0.00           H
ATOM    147  CD  LYS A 592      32.230  32.700  32.840  1.00  0.00           C
ATOM    148  HD1 LYS A 592      31.450  32.240  32.200  1.00  0.00           H
ATOM    149  HD2 LYS A 592      33.230  32.230  32.750  1.00  0.00           H
ATOM    150  CE  LYS A 592      32.300  34.120  32.420  1.00  0.00           C
ATOM    151  HE1 LYS A 592      33.020  34.770  32.990  1.00  0.00           H
ATOM    152  HE2 LYS A 592      31.310  34.600  32.520  1.00  0.00           H
ATOM    153  NZ  LYS A 592      32.550  34.310  30.980  1.00  0.00           N
ATOM    154  HZ1 LYS A 592      32.330  35.290  30.720  1.00  0.00           H
ATOM    155  HZ2 LYS A 592      32.040  33.680  30.330  1.00  0.00           H
ATOM    156  HZ3 LYS A 592      33.540  34.080  30.730  1.00  0.00           H
ATOM    157  C   LYS A 592      30.620  28.920  34.930  1.00  0.00           C
ATOM    158  O   LYS A 592      31.630  28.260  35.260  1.00  0.00           O
ATOM    159  N   ALA A 593      29.360  28.490  35.240  1.00  0.00           N
ATOM    160  HN  ALA A 593      28.590  29.020  34.890  1.00  0.00           H
ATOM    161  CA  ALA A 593      29.060  27.210  35.720  1.00  0.00           C
ATOM    162  HA  ALA A 593      29.680  27.010  36.570  1.00  0.00           H
ATOM    163  CB  ALA A 593      27.620  26.960  36.120  1.00  0.00           C
ATOM    164  HB1 ALA A 593      27.570  25.860  36.310  1.00  0.00           H
ATOM    165  HB2 ALA A 593      26.860  27.380  35.420  1.00  0.00           H
ATOM    166  HB3 ALA A 593      27.510  27.500  37.080  1.00  0.00           H
ATOM    167  C   ALA A 593      29.440  25.980  34.800  1.00  0.00           C
ATOM    168  O   ALA A 593      29.790  24.900  35.260  1.00  0.00           O
ATOM    169  N   PRO A 594      29.440  26.030  33.480  1.00  0.00           N
ATOM    170  CD  PRO A 594      28.500  26.800  32.750  1.00  0.00           C
ATOM    171  HD1 PRO A 594      28.680  27.870  32.550  1.00  0.00           H
ATOM    172  HD2 PRO A 594      27.510  26.700  33.250  1.00  0.00           H
ATOM    173  CA  PRO A 594      30.030  24.990  32.590  1.00  0.00           C
ATOM    174  HA  PRO A 594      29.460  24.130  32.900  1.00  0.00           H
ATOM    175  CB  PRO A 594      29.700  25.520  31.180  1.00  0.00           C
ATOM    176  HB1 PRO A 594      29.690  24.790  30.340  1.00  0.00           H
ATOM    177  HB2 PRO A 594      30.370  26.340  30.850  1.00  0.00           H
ATOM    178  CG  PRO A 594      28.300  26.060  31.430  1.00  0.00           C
ATOM    179  HG1 PRO A 594      27.930  26.760  30.640  1.00  0.00           H
ATOM    180  HG2 PRO A 594      27.570  25.220  31.510  1.00  0.00           H
ATOM    181  C   PRO A 594      31.470  24.750  32.750  1.00  0.00           C
ATOM    182  O   PRO A 594      31.950  23.720  32.280  1.00  0.00           O
ATOM    183  N   PHE A 595      32.250  25.680  33.320  1.00  0.00           N
ATOM    184  HN  PHE A 595      31.880  26.560  33.590  1.00  0.00           H
ATOM    185  CA  PHE A 595      33.710  25.650  33.460  1.00  0.00           C
ATOM    186  HA  PHE A 595      34.130  25.160  32.590  1.00  0.00           H
ATOM    187  CB  PHE A 595      34.260  27.070  33.280  1.00  0.00           C
ATOM    188  HB1 PHE A 595      35.320  26.890  33.030  1.00  0.00           H
ATOM    189  HB2 PHE A 595      34.210  27.760  34.160  1.00  0.00           H
ATOM    190  CG  PHE A 595      33.750  27.710  32.080  1.00  0.00           C
ATOM    191  CD1 PHE A 595      33.550  29.130  32.160  1.00  0.00           C
ATOM    192  HD1 PHE A 595      33.830  29.490  33.140  1.00  0.00           H
ATOM    193  CE1 PHE A 595      33.220  29.830  30.970  1.00  0.00           C
ATOM    194  HE1 PHE A 595      33.200  30.900  30.980  1.00  0.00           H
ATOM    195  CZ  PHE A 595      32.940  29.130  29.780  1.00  0.00           C
ATOM    196  HZ  PHE A 595      32.680  29.730  28.920  1.00  0.00           H
ATOM    197  CD2 PHE A 595      33.480  27.040  30.860  1.00  0.00           C
ATOM    198  HD2 PHE A 595      33.570  25.970  30.800  1.00  0.00           H
ATOM    199  CE2 PHE A 595      32.960  27.770  29.760  1.00  0.00           C
ATOM    200  HE2 PHE A 595      32.970  27.150  28.870  1.00  0.00           H
ATOM    201  C   PHE A 595      34.210  24.950  34.740  1.00  0.00           C
ATOM    202  O   PHE A 595      35.440  24.800  34.930  1.00  0.00           O
ATOM    203  N   PHE A 596      33.400  24.520  35.740  1.00  0.00           N
ATOM    204  HN  PHE A 596      32.430  24.520  35.500  1.00  0.00           H
ATOM    205  CA  PHE A 596      33.850  24.240  37.120  1.00  0.00           C
ATOM    206  HA  PHE A 596      34.260  25.160  37.520  1.00  0.00           H
ATOM    207  CB  PHE A 596      32.560  24.100  38.070  1.00  0.00           C
ATOM    208  HB1 PHE A 596      31.860  23.280  37.790  1.00  0.00           H
ATOM    209  HB2 PHE A 596      32.050  25.060  37.880  1.00  0.00           H
ATOM    210  CG  PHE A 596      32.920  24.090  39.560  1.00  0.00           C
ATOM    211  CD1 PHE A 596      32.690  25.230  40.290  1.00  0.00           C
ATOM    212  HD1 PHE A 596      32.580  26.070  39.620  1.00  0.00           H
ATOM    213  CE1 PHE A 596      32.800  25.180  41.680  1.00  0.00           C
ATOM    214  HE1 PHE A 596      32.540  26.060  42.250  1.00  0.00           H
ATOM    215  CZ  PHE A 596      33.220  23.980  42.250  1.00  0.00           C
ATOM    216  HZ  PHE A 596      33.480  24.110  43.290  1.00  0.00           H
ATOM    217  CD2 PHE A 596      33.190  22.830  40.220  1.00  0.00           C
ATOM    218  HD2 PHE A 596      33.130  21.920  39.650  1.00  0.00           H
ATOM    219  CE2 PHE A 596      33.430  22.810  41.600  1.00  0.00           C
ATOM    220  HE2 PHE A 596      33.680  21.890  42.110  1.00  0.00           H
ATOM    221  C   PHE A 596      34.850  23.160  37.320  1.00  0.00           C
ATOM    222  O   PHE A 596      35.890  23.280  38.010  1.00  0.00           O
ATOM    223  N   LEU A 597      34.620  22.000  36.640  1.00  0.00           N
ATOM    224  HN  LEU A 597      33.850  21.870  36.010  1.00  0.00           H
ATOM    225  CA  LEU A 597      35.430  20.810  36.800  1.00  0.00           C
ATOM    226  HA  LEU A 597      35.620  20.670  37.850  1.00  0.00           H
ATOM    227  CB  LEU A 597      34.620  19.560  36.550  1.00  0.00           C
ATOM    228  HB1 LEU A 597      35.170  18.620  36.730  1.00  0.00           H
ATOM    229  HB2 LEU A 597      34.450  19.630  35.440  1.00  0.00           H
ATOM    230  CG  LEU A 597      33.290  19.260  37.290  1.00  0.00           C
ATOM    231  HG  LEU A 597      32.630  20.150  37.210  1.00  0.00           H
ATOM    232  CD1 LEU A 597      32.580  18.120  36.600  1.00  0.00           C
ATOM    233 HD11 LEU A 597      31.570  18.120  37.070  1.00  0.00           H
ATOM    234 HD12 LEU A 597      33.030  17.120  36.820  1.00  0.00           H
ATOM    235 HD13 LEU A 597      32.430  18.210  35.510  1.00  0.00           H
ATOM    236  CD2 LEU A 597      33.590  18.880  38.690  1.00  0.00           C
ATOM    237 HD21 LEU A 597      32.610  18.570  39.120  1.00  0.00           H
ATOM    238 HD22 LEU A 597      34.140  19.670  39.240  1.00  0.00           H
ATOM    239 HD23 LEU A 597      34.220  17.960  38.740  1.00  0.00           H
ATOM    240  C   LEU A 597      36.770  20.860  36.000  1.00  0.00           C
ATOM    241  O   LEU A 597      37.700  20.160  36.340  1.00  0.00           O
ATOM    242  N   SER A 598      36.910  21.750  35.050  1.00  0.00           N
ATOM    243  HN  SER A 598      36.060  22.220  34.800  1.00  0.00           H
ATOM    244  CA  SER A 598      38.100  21.870  34.290  1.00  0.00           C
ATOM    245  HA  SER A 598      38.260  20.910  33.830  1.00  0.00           H
ATOM    246  CB  SER A 598      37.900  22.860  33.080  1.00  0.00           C
ATOM    247  HB1 SER A 598      36.990  22.510  32.540  1.00  0.00           H
ATOM    248  HB2 SER A 598      38.750  22.730  32.380  1.00  0.00           H
ATOM    249  OG  SER A 598      37.680  24.160  33.490  1.00  0.00           O
ATOM    250  HG1 SER A 598      36.910  24.200  34.070  1.00  0.00           H
ATOM    251  C   SER A 598      39.280  22.400  35.080  1.00  0.00           C
ATOM    252  O   SER A 598      40.440  22.160  34.800  1.00  0.00           O
ATOM    253  N   ASP A 599      38.890  23.330  36.050  1.00  0.00           N
ATOM    254  HN  ASP A 599      37.910  23.480  36.200  1.00  0.00           H
ATOM    255  CA  ASP A 599      39.910  23.970  36.910  1.00  0.00           C
ATOM    256  HA  ASP A 599      40.640  24.450  36.290  1.00  0.00           H
ATOM    257  CB  ASP A 599      39.240  24.960  38.010  1.00  0.00           C
ATOM    258  HB1 ASP A 599      39.850  24.930  38.940  1.00  0.00           H
ATOM    259  HB2 ASP A 599      38.220  24.590  38.220  1.00  0.00           H
ATOM    260  CG  ASP A 599      39.090  26.360  37.430  1.00  0.00           C
ATOM    261  OD1 ASP A 599      39.100  26.640  36.260  1.00  0.00           O
ATOM    262  OD2 ASP A 599      38.880  27.280  38.320  1.00  0.00           O
ATOM    263  C   ASP A 599      40.780  22.910  37.660  1.00  0.00           C
ATOM    264  O   ASP A 599      42.020  23.100  37.860  1.00  0.00           O
ATOM    265  N   PHE A 600      40.160  21.790  38.100  1.00  0.00           N
ATOM    266  HN  PHE A 600      39.190  21.680  37.890  1.00  0.00           H
ATOM    267  CA  PHE A 600      40.880  20.720  38.840  1.00  0.00           C
ATOM    268  HA  PHE A 600      41.480  21.240  39.570  1.00  0.00           H
ATOM    269  CB  PHE A 600      39.820  19.670  39.500  1.00  0.00           C
ATOM    270  HB1 PHE A 600      40.260  18.870  40.130  1.00  0.00           H
ATOM    271  HB2 PHE A 600      39.300  19.180  38.650  1.00  0.00           H
ATOM    272  CG  PHE A 600      38.850  20.440  40.300  1.00  0.00           C
ATOM    273  CD1 PHE A 600      39.060  20.750  41.680  1.00  0.00           C
ATOM    274  HD1 PHE A 600      39.970  20.500  42.190  1.00  0.00           H
ATOM    275  CE1 PHE A 600      38.100  21.490  42.430  1.00  0.00           C
ATOM    276  HE1 PHE A 600      38.310  21.710  43.460  1.00  0.00           H
ATOM    277  CZ  PHE A 600      36.870  21.910  41.840  1.00  0.00           C
ATOM    278  HZ  PHE A 600      36.190  22.590  42.310  1.00  0.00           H
ATOM    279  CD2 PHE A 600      37.530  20.660  39.790  1.00  0.00           C
ATOM    280  HD2 PHE A 600      37.260  20.370  38.790  1.00  0.00           H
ATOM    281  CE2 PHE A 600      36.580  21.520  40.520  1.00  0.00           C
ATOM    282  HE2 PHE A 600      35.710  21.980  40.070  1.00  0.00           H
ATOM    283  C   PHE A 600      41.830  19.890  38.040  1.00  0.00           C
ATOM    284  O   PHE A 600      42.860  19.370  38.460  1.00  0.00           O
ATOM    285  N   LYS A 601      41.500  19.650  36.750  1.00  0.00           N
ATOM    286  HN  LYS A 601      40.640  19.920  36.310  1.00  0.00           H
ATOM    287  CA  LYS A 601      42.350  19.040  35.740  1.00  0.00           C
ATOM    288  HA  LYS A 601      42.670  18.090  36.120  1.00  0.00           H
ATOM    289  CB  LYS A 601      41.520  18.680  34.520  1.00  0.00           C
ATOM    290  HB1 LYS A 601      42.190  18.310  33.720  1.00  0.00           H
ATOM    291  HB2 LYS A 601      41.020  19.550  34.050  1.00  0.00           H
ATOM    292  CG  LYS A 601      40.600  17.540  34.840  1.00  0.00           C
ATOM    293  HG1 LYS A 601      39.850  17.830  35.610  1.00  0.00           H
ATOM    294  HG2 LYS A 601      41.140  16.610  35.090  1.00  0.00           H
ATOM    295  CD  LYS A 601      39.650  17.130  33.590  1.00  0.00           C
ATOM    296  HD1 LYS A 601      38.970  18.000  33.570  1.00  0.00           H
ATOM    297  HD2 LYS A 601      39.050  16.220  33.790  1.00  0.00           H
ATOM    298  CE  LYS A 601      40.300  16.870  32.230  1.00  0.00           C
ATOM    299  HE1 LYS A 601      40.990  17.670  31.960  1.00  0.00           H
ATOM    300  HE2 LYS A 601      39.560  16.760  31.400  1.00  0.00           H
ATOM    301  NZ  LYS A 601      41.050  15.600  32.270  1.00  0.00           N
ATOM    302  HZ1 LYS A 601      41.920  15.720  32.830  1.00  0.00           H
ATOM    303  HZ2 LYS A 601      41.360  15.290  31.310  1.00  0.00           H
ATOM    304  HZ3 LYS A 601      40.590  14.790  32.730  1.00  0.00           H
ATOM    305  C   LYS A 601      43.520  19.950  35.360  1.00  0.00           C
ATOM    306  O   LYS A 601      44.760  19.650  35.270  1.00  0.00           O
ATOM    307  N   ASP A 602      43.190  21.350  35.230  1.00  0.00           N
ATOM    308  HN  ASP A 602      42.240  21.620  35.250  1.00  0.00           H
ATOM    309  CA  ASP A 602      44.190  22.380  35.010  1.00  0.00           C
ATOM    310  HA  ASP A 602      44.630  21.980  34.100  1.00  0.00           H
ATOM    311  CB  ASP A 602      43.400  23.720  34.830  1.00  0.00           C
ATOM    312  HB1 ASP A 602      44.050  24.630  34.840  1.00  0.00           H
ATOM    313  HB2 ASP A 602      42.610  23.780  35.600  1.00  0.00           H
ATOM    314  CG  ASP A 602      42.800  23.860  33.470  1.00  0.00           C
ATOM    315  OD1 ASP A 602      43.250  23.160  32.560  1.00  0.00           O
ATOM    316  OD2 ASP A 602      41.930  24.710  33.210  1.00  0.00           O
ATOM    317  C   ASP A 602      45.240  22.530  36.020  1.00  0.00           C
ATOM    318  O   ASP A 602      46.410  22.770  35.670  1.00  0.00           O
ATOM    319  N   ALA A 603      44.840  22.450  37.290  1.00  0.00           N
ATOM    320  HN  ALA A 603      43.870  22.270  37.440  1.00  0.00           H
ATOM    321  CA  ALA A 603      45.640  22.660  38.450  1.00  0.00           C
ATOM    322  HA  ALA A 603      45.960  23.690  38.520  1.00  0.00           H
ATOM    323  CB  ALA A 603      44.750  22.210  39.620  1.00  0.00           C
ATOM    324  HB1 ALA A 603      45.350  22.140  40.560  1.00  0.00           H
ATOM    325  HB2 ALA A 603      44.100  21.360  39.340  1.00  0.00           H
ATOM    326  HB3 ALA A 603      43.970  23.000  39.680  1.00  0.00           H
ATOM    327  C   ALA A 603      46.900  21.810  38.610  1.00  0.00           C
ATOM    328  O   ALA A 603      47.790  22.230  39.330  1.00  0.00           O
ATOM    329  N   LEU A 604      46.950  20.630  37.940  1.00  0.00           N
ATOM    330  HN  LEU A 604      46.230  20.250  37.360  1.00  0.00           H
ATOM    331  CA  LEU A 604      48.020  19.640  38.280  1.00  0.00           C
ATOM    332  HA  LEU A 604      48.230  19.810  39.320  1.00  0.00           H
ATOM    333  CB  LEU A 604      47.420  18.230  38.100  1.00  0.00           C
ATOM    334  HB1 LEU A 604      48.110  17.400  38.390  1.00  0.00           H
ATOM    335  HB2 LEU A 604      47.280  17.930  37.050  1.00  0.00           H
ATOM    336  CG  LEU A 604      46.180  17.940  38.940  1.00  0.00           C
ATOM    337  HG  LEU A 604      45.410  18.540  38.420  1.00  0.00           H
ATOM    338  CD1 LEU A 604      45.860  16.450  38.710  1.00  0.00           C
ATOM    339 HD11 LEU A 604      46.710  15.780  38.880  1.00  0.00           H
ATOM    340 HD12 LEU A 604      45.630  16.320  37.630  1.00  0.00           H
ATOM    341 HD13 LEU A 604      44.950  16.080  39.210  1.00  0.00           H
ATOM    342  CD2 LEU A 604      46.290  18.290  40.470  1.00  0.00           C
ATOM    343 HD21 LEU A 604      46.970  17.550  40.950  1.00  0.00           H
ATOM    344 HD22 LEU A 604      45.310  18.220  40.980  1.00  0.00           H
ATOM    345 HD23 LEU A 604      46.640  19.340  40.590  1.00  0.00           H
ATOM    346  C   LEU A 604      49.190  19.770  37.320  1.00  0.00           C
ATOM    347  O   LEU A 604      49.460  18.990  36.410  1.00  0.00           O
ATOM    348  N   SER A 605      49.940  20.880  37.490  1.00  0.00           N
ATOM    349  HN  SER A 605      49.850  21.560  38.210  1.00  0.00           H
ATOM    350  CA  SER A 605      51.110  21.110  36.570  1.00  0.00           C
ATOM    351  HA  SER A 605      51.380  20.190  36.050  1.00  0.00           H
ATOM    352  CB  SER A 605      50.880  22.060  35.360  1.00  0.00           C
ATOM    353  HB1 SER A 605      50.360  21.470  34.560  1.00  0.00           H
ATOM    354  HB2 SER A 605      51.800  22.440  34.880  1.00  0.00           H
ATOM    355  OG  SER A 605      50.050  23.090  35.870  1.00  0.00           O
ATOM    356  HG1 SER A 605      49.250  22.690  36.190  1.00  0.00           H
ATOM    357  C   SER A 605      52.160  21.750  37.370  1.00  0.00           C
ATOM    358  O   SER A 605      51.960  22.410  38.380  1.00  0.00           O
ATOM    359  N   LEU A 606      53.430  21.680  36.880  1.00  0.00           N
ATOM    360  HN  LEU A 606      53.740  21.120  36.130  1.00  0.00           H
ATOM    361  CA  LEU A 606      54.470  22.220  37.750  1.00  0.00           C
ATOM    362  HA  LEU A 606      54.220  21.810  38.710  1.00  0.00           H
ATOM    363  CB  LEU A 606      55.870  21.890  37.140  1.00  0.00           C
ATOM    364  HB1 LEU A 606      55.890  22.380  36.160  1.00  0.00           H
ATOM    365  HB2 LEU A 606      55.930  20.780  37.010  1.00  0.00           H
ATOM    366  CG  LEU A 606      56.970  22.240  38.130  1.00  0.00           C
ATOM    367  HG  LEU A 606      56.910  23.270  38.550  1.00  0.00           H
ATOM    368  CD1 LEU A 606      57.020  21.150  39.200  1.00  0.00           C
ATOM    369 HD11 LEU A 606      57.980  21.290  39.750  1.00  0.00           H
ATOM    370 HD12 LEU A 606      56.990  20.120  38.780  1.00  0.00           H
ATOM    371 HD13 LEU A 606      56.280  21.210  40.020  1.00  0.00           H
ATOM    372  CD2 LEU A 606      58.350  22.260  37.440  1.00  0.00           C
ATOM    373 HD21 LEU A 606      58.400  22.830  36.500  1.00  0.00           H
ATOM    374 HD22 LEU A 606      58.780  21.250  37.280  1.00  0.00           H
ATOM    375 HD23 LEU A 606      59.000  22.820  38.150  1.00  0.00           H
ATOM    376  C   LEU A 606      54.510  23.750  37.880  1.00  0.00           C
ATOM    377  O   LEU A 606      54.720  24.250  39.000  1.00  0.00           O
ATOM    378  N   GLN A 607      54.080  24.470  36.850  1.00  0.00           N
ATOM    379  HN  GLN A 607      53.830  24.090  35.970  1.00  0.00           H
ATOM    380  CA  GLN A 607      53.860  25.930  36.990  1.00  0.00           C
ATOM    381  HA  GLN A 607      54.810  26.330  37.280  1.00  0.00           H
ATOM    382  CB  GLN A 607      53.410  26.540  35.650  1.00  0.00           C
ATOM    383  HB1 GLN A 607      53.010  27.580  35.730  1.00  0.00           H
ATOM    384  HB2 GLN A 607      52.590  25.930  35.200  1.00  0.00           H
ATOM    385  CG  GLN A 607      54.540  26.580  34.650  1.00  0.00           C
ATOM    386  HG1 GLN A 607      54.930  25.580  34.390  1.00  0.00           H
ATOM    387  HG2 GLN A 607      55.360  27.200  35.080  1.00  0.00           H
ATOM    388  CD  GLN A 607      54.030  27.220  33.350  1.00  0.00           C
ATOM    389  OE1 GLN A 607      53.070  26.780  32.660  1.00  0.00           O
ATOM    390  NE2 GLN A 607      54.600  28.460  33.040  1.00  0.00           N
ATOM    391 HE21 GLN A 607      54.190  29.010  32.310  1.00  0.00           H
ATOM    392 HE22 GLN A 607      55.500  28.560  33.450  1.00  0.00           H
ATOM    393  C   GLN A 607      52.820  26.350  38.050  1.00  0.00           C
ATOM    394  O   GLN A 607      53.050  27.170  38.890  1.00  0.00           O
ATOM    395  N   CYS A 608      51.730  25.630  38.010  1.00  0.00           N
ATOM    396  HN  CYS A 608      51.640  24.970  37.270  1.00  0.00           H
ATOM    397  CA  CYS A 608      50.530  25.840  38.910  1.00  0.00           C
ATOM    398  HA  CYS A 608      50.300  26.890  38.850  1.00  0.00           H
ATOM    399  CB  CYS A 608      49.310  24.940  38.510  1.00  0.00           C
ATOM    400  HB1 CYS A 608      48.520  25.090  39.280  1.00  0.00           H
ATOM    401  HB2 CYS A 608      49.600  23.870  38.490  1.00  0.00           H
ATOM    402  SG  CYS A 608      48.380  25.460  37.040  1.00  0.00           S
ATOM    403  HG1 CYS A 608      48.940  24.760  36.060  1.00  0.00           H
ATOM    404  C   CYS A 608      50.910  25.450  40.370  1.00  0.00           C
ATOM    405  O   CYS A 608      50.810  26.260  41.260  1.00  0.00           O
ATOM    406  N   LEU A 609      51.360  24.140  40.580  1.00  0.00           N
ATOM    407  HN  LEU A 609      51.470  23.490  39.840  1.00  0.00           H
ATOM    408  CA  LEU A 609      51.900  23.660  41.880  1.00  0.00           C
ATOM    409  HA  LEU A 609      51.060  23.630  42.570  1.00  0.00           H
ATOM    410  CB  LEU A 609      52.300  22.110  41.600  1.00  0.00           C
ATOM    411  HB1 LEU A 609      52.790  21.700  42.500  1.00  0.00           H
ATOM    412  HB2 LEU A 609      53.060  22.100  40.790  1.00  0.00           H
ATOM    413  CG  LEU A 609      51.110  21.220  41.180  1.00  0.00           C
ATOM    414  HG  LEU A 609      50.560  21.730  40.350  1.00  0.00           H
ATOM    415  CD1 LEU A 609      51.620  19.930  40.740  1.00  0.00           C
ATOM    416 HD11 LEU A 609      50.800  19.220  40.530  1.00  0.00           H
ATOM    417 HD12 LEU A 609      52.240  19.470  41.540  1.00  0.00           H
ATOM    418 HD13 LEU A 609      52.190  20.230  39.830  1.00  0.00           H
ATOM    419  CD2 LEU A 609      50.160  21.150  42.410  1.00  0.00           C
ATOM    420 HD21 LEU A 609      49.710  22.110  42.770  1.00  0.00           H
ATOM    421 HD22 LEU A 609      50.640  20.550  43.200  1.00  0.00           H
ATOM    422 HD23 LEU A 609      49.330  20.490  42.060  1.00  0.00           H
ATOM    423  C   LEU A 609      53.020  24.440  42.480  1.00  0.00           C
ATOM    424  O   LEU A 609      52.960  24.810  43.640  1.00  0.00           O
ATOM    425  N   ALA A 610      53.950  24.980  41.590  1.00  0.00           N
ATOM    426  HN  ALA A 610      54.000  24.720  40.640  1.00  0.00           H
ATOM    427  CA  ALA A 610      54.900  26.060  41.990  1.00  0.00           C
ATOM    428  HA  ALA A 610      55.480  25.750  42.850  1.00  0.00           H
ATOM    429  CB  ALA A 610      55.860  26.490  40.810  1.00  0.00           C
ATOM    430  HB1 ALA A 610      55.350  26.860  39.900  1.00  0.00           H
ATOM    431  HB2 ALA A 610      56.420  25.570  40.570  1.00  0.00           H
ATOM    432  HB3 ALA A 610      56.580  27.250  41.200  1.00  0.00           H
ATOM    433  C   ALA A 610      54.260  27.300  42.450  1.00  0.00           C
ATOM    434  O   ALA A 610      54.670  27.940  43.450  1.00  0.00           O
ATOM    435  N   SER A 611      53.190  27.730  41.730  1.00  0.00           N
ATOM    436  HN  SER A 611      52.870  27.140  41.000  1.00  0.00           H
ATOM    437  CA  SER A 611      52.530  29.010  41.910  1.00  0.00           C
ATOM    438  HA  SER A 611      53.290  29.770  41.850  1.00  0.00           H
ATOM    439  CB  SER A 611      51.360  29.380  40.890  1.00  0.00           C
ATOM    440  HB1 SER A 611      51.120  30.430  41.120  1.00  0.00           H
ATOM    441  HB2 SER A 611      50.510  28.680  41.030  1.00  0.00           H
ATOM    442  OG  SER A 611      51.850  29.400  39.510  1.00  0.00           O
ATOM    443  HG1 SER A 611      52.170  28.510  39.320  1.00  0.00           H
ATOM    444  C   SER A 611      51.910  29.030  43.290  1.00  0.00           C
ATOM    445  O   SER A 611      52.160  29.950  44.080  1.00  0.00           O
ATOM    446  N   ILE A 612      51.320  27.840  43.750  1.00  0.00           N
ATOM    447  HN  ILE A 612      51.290  27.040  43.160  1.00  0.00           H
ATOM    448  CA  ILE A 612      50.940  27.650  45.130  1.00  0.00           C
ATOM    449  HA  ILE A 612      50.140  28.350  45.290  1.00  0.00           H
ATOM    450  CB  ILE A 612      50.290  26.250  45.320  1.00  0.00           C
ATOM    451  HB  ILE A 612      50.900  25.380  45.000  1.00  0.00           H
ATOM    452  CG2 ILE A 612      49.940  25.950  46.820  1.00  0.00           C
ATOM    453 HG21 ILE A 612      49.600  24.930  47.130  1.00  0.00           H
ATOM    454 HG22 ILE A 612      49.200  26.720  47.140  1.00  0.00           H
ATOM    455 HG23 ILE A 612      50.880  26.040  47.400  1.00  0.00           H
ATOM    456  CG1 ILE A 612      49.030  26.070  44.560  1.00  0.00           C
ATOM    457 HG11 ILE A 612      49.270  26.380  43.520  1.00  0.00           H
ATOM    458 HG12 ILE A 612      48.300  26.810  44.950  1.00  0.00           H
ATOM    459  CD  ILE A 612      48.610  24.550  44.360  1.00  0.00           C
ATOM    460  HD1 ILE A 612      47.760  24.370  43.660  1.00  0.00           H
ATOM    461  HD2 ILE A 612      48.220  24.120  45.310  1.00  0.00           H
ATOM    462  HD3 ILE A 612      49.430  23.910  43.970  1.00  0.00           H
ATOM    463  C   ILE A 612      52.070  27.910  46.270  1.00  0.00           C
ATOM    464  O   ILE A 612      51.820  28.610  47.260  1.00  0.00           O
ATOM    465  N   LEU A 613      53.300  27.390  46.050  1.00  0.00           N
ATOM    466  HN  LEU A 613      53.490  26.880  45.210  1.00  0.00           H
ATOM    467  CA  LEU A 613      54.450  27.540  46.990  1.00  0.00           C
ATOM    468  HA  LEU A 613      54.010  27.440  47.970  1.00  0.00           H
ATOM    469  CB  LEU A 613      55.590  26.510  46.820  1.00  0.00           C
ATOM    470  HB1 LEU A 613      56.210  26.710  47.720  1.00  0.00           H
ATOM    471  HB2 LEU A 613      56.160  26.650  45.870  1.00  0.00           H
ATOM    472  CG  LEU A 613      55.190  25.050  46.860  1.00  0.00           C
ATOM    473  HG  LEU A 613      54.740  24.750  45.900  1.00  0.00           H
ATOM    474  CD1 LEU A 613      56.510  24.230  46.930  1.00  0.00           C
ATOM    475 HD11 LEU A 613      56.860  24.300  47.980  1.00  0.00           H
ATOM    476 HD12 LEU A 613      57.290  24.700  46.290  1.00  0.00           H
ATOM    477 HD13 LEU A 613      56.310  23.180  46.650  1.00  0.00           H
ATOM    478  CD2 LEU A 613      54.300  24.670  48.060  1.00  0.00           C
ATOM    479 HD21 LEU A 613      54.870  24.950  48.960  1.00  0.00           H
ATOM    480 HD22 LEU A 613      53.950  23.610  48.090  1.00  0.00           H
ATOM    481 HD23 LEU A 613      53.290  25.140  48.070  1.00  0.00           H
ATOM    482  C   LEU A 613      55.060  28.930  46.960  1.00  0.00           C
ATOM    483  O   LEU A 613      55.200  29.560  48.030  1.00  0.00           O
ATOM    484  N   PHE A 614      55.460  29.370  45.730  1.00  0.00           N
ATOM    485  HN  PHE A 614      55.180  28.710  45.040  1.00  0.00           H
ATOM    486  CA  PHE A 614      56.010  30.640  45.420  1.00  0.00           C
ATOM    487  HA  PHE A 614      56.860  30.750  46.080  1.00  0.00           H
ATOM    488  CB  PHE A 614      56.520  30.630  43.930  1.00  0.00           C
ATOM    489  HB1 PHE A 614      55.650  30.560  43.240  1.00  0.00           H
ATOM    490  HB2 PHE A 614      57.130  29.720  43.810  1.00  0.00           H
ATOM    491  CG  PHE A 614      57.280  31.880  43.450  1.00  0.00           C
ATOM    492  CD1 PHE A 614      58.610  32.030  43.780  1.00  0.00           C
ATOM    493  HD1 PHE A 614      59.080  31.310  44.430  1.00  0.00           H
ATOM    494  CE1 PHE A 614      59.360  33.110  43.250  1.00  0.00           C
ATOM    495  HE1 PHE A 614      60.380  33.170  43.590  1.00  0.00           H
ATOM    496  CZ  PHE A 614      58.810  34.050  42.460  1.00  0.00           C
ATOM    497  HZ  PHE A 614      59.470  34.810  42.060  1.00  0.00           H
ATOM    498  CD2 PHE A 614      56.710  32.840  42.630  1.00  0.00           C
ATOM    499  HD2 PHE A 614      55.660  32.680  42.520  1.00  0.00           H
ATOM    500  CE2 PHE A 614      57.460  33.860  42.050  1.00  0.00           C
ATOM    501  HE2 PHE A 614      56.870  34.560  41.470  1.00  0.00           H
ATOM    502  C   PHE A 614      55.160  31.850  45.780  1.00  0.00           C
ATOM    503  O   PHE A 614      55.590  32.710  46.490  1.00  0.00           O
ATOM    504  N   LEU A 615      53.890  31.790  45.470  1.00  0.00           N
ATOM    505  HN  LEU A 615      53.620  30.940  45.020  1.00  0.00           H
ATOM    506  CA  LEU A 615      53.040  32.980  45.600  1.00  0.00           C
ATOM    507  HA  LEU A 615      53.680  33.860  45.570  1.00  0.00           H
ATOM    508  CB  LEU A 615      51.890  33.210  44.510  1.00  0.00           C
ATOM    509  HB1 LEU A 615      51.260  34.070  44.800  1.00  0.00           H
ATOM    510  HB2 LEU A 615      51.160  32.390  44.690  1.00  0.00           H
ATOM    511  CG  LEU A 615      52.460  33.220  43.000  1.00  0.00           C
ATOM    512  HG  LEU A 615      53.090  32.330  42.780  1.00  0.00           H
ATOM    513  CD1 LEU A 615      51.300  33.260  42.030  1.00  0.00           C
ATOM    514 HD11 LEU A 615      50.490  32.590  42.390  1.00  0.00           H
ATOM    515 HD12 LEU A 615      51.750  32.710  41.170  1.00  0.00           H
ATOM    516 HD13 LEU A 615      50.920  34.280  41.820  1.00  0.00           H
ATOM    517  CD2 LEU A 615      53.420  34.410  42.710  1.00  0.00           C
ATOM    518 HD21 LEU A 615      54.260  34.460  43.440  1.00  0.00           H
ATOM    519 HD22 LEU A 615      52.810  35.350  42.740  1.00  0.00           H
ATOM    520 HD23 LEU A 615      53.890  34.340  41.720  1.00  0.00           H
ATOM    521  C   LEU A 615      52.350  32.920  46.940  1.00  0.00           C
ATOM    522  O   LEU A 615      52.020  33.970  47.460  1.00  0.00           O
ATOM    523  N   TYR A 616      52.130  31.780  47.640  1.00  0.00           N
ATOM    524  HN  TYR A 616      52.100  30.860  47.250  1.00  0.00           H
ATOM    525  CA  TYR A 616      52.210  31.790  49.130  1.00  0.00           C
ATOM    526  HA  TYR A 616      51.250  32.200  49.410  1.00  0.00           H
ATOM    527  CB  TYR A 616      52.180  30.330  49.690  1.00  0.00           C
ATOM    528  HB1 TYR A 616      53.060  29.840  49.210  1.00  0.00           H
ATOM    529  HB2 TYR A 616      51.280  29.780  49.360  1.00  0.00           H
ATOM    530  CG  TYR A 616      52.310  30.140  51.150  1.00  0.00           C
ATOM    531  CD1 TYR A 616      53.560  29.840  51.660  1.00  0.00           C
ATOM    532  HD1 TYR A 616      54.410  29.570  51.040  1.00  0.00           H
ATOM    533  CE1 TYR A 616      53.850  29.890  53.000  1.00  0.00           C
ATOM    534  HE1 TYR A 616      54.840  29.770  53.410  1.00  0.00           H
ATOM    535  CZ  TYR A 616      52.890  30.210  53.910  1.00  0.00           C
ATOM    536  OH  TYR A 616      53.200  30.560  55.230  1.00  0.00           O
ATOM    537  HH  TYR A 616      52.420  30.420  55.790  1.00  0.00           H
ATOM    538  CD2 TYR A 616      51.330  30.580  52.040  1.00  0.00           C
ATOM    539  HD2 TYR A 616      50.370  30.970  51.750  1.00  0.00           H
ATOM    540  CE2 TYR A 616      51.620  30.510  53.420  1.00  0.00           C
ATOM    541  HE2 TYR A 616      50.790  30.900  54.000  1.00  0.00           H
ATOM    542  C   TYR A 616      53.200  32.710  49.880  1.00  0.00           C
ATOM    543  O   TYR A 616      52.870  33.650  50.540  1.00  0.00           O
ATOM    544  N   CYS A 617      54.510  32.440  49.710  1.00  0.00           N
ATOM    545  HN  CYS A 617      54.760  31.670  49.130  1.00  0.00           H
ATOM    546  CA  CYS A 617      55.530  33.320  50.260  1.00  0.00           C
ATOM    547  HA  CYS A 617      55.410  33.250  51.340  1.00  0.00           H
ATOM    548  CB  CYS A 617      56.940  32.710  49.850  1.00  0.00           C
ATOM    549  HB1 CYS A 617      57.740  33.330  50.320  1.00  0.00           H
ATOM    550  HB2 CYS A 617      57.120  32.720  48.750  1.00  0.00           H
ATOM    551  SG  CYS A 617      57.260  30.920  50.470  1.00  0.00           S
ATOM    552  HG1 CYS A 617      56.480  30.230  49.650  1.00  0.00           H
ATOM    553  C   CYS A 617      55.440  34.730  49.780  1.00  0.00           C
ATOM    554  O   CYS A 617      55.610  35.640  50.550  1.00  0.00           O
ATOM    555  N   ALA A 618      55.080  34.910  48.470  1.00  0.00           N
ATOM    556  HN  ALA A 618      55.110  34.220  47.740  1.00  0.00           H
ATOM    557  CA  ALA A 618      54.840  36.250  47.970  1.00  0.00           C
ATOM    558  HA  ALA A 618      55.730  36.820  48.160  1.00  0.00           H
ATOM    559  CB  ALA A 618      54.640  36.290  46.420  1.00  0.00           C
ATOM    560  HB1 ALA A 618      55.210  35.380  46.130  1.00  0.00           H
ATOM    561  HB2 ALA A 618      55.110  37.170  45.940  1.00  0.00           H
ATOM    562  HB3 ALA A 618      53.600  35.990  46.160  1.00  0.00           H
ATOM    563  C   ALA A 618      53.650  36.990  48.580  1.00  0.00           C
ATOM    564  O   ALA A 618      53.690  38.220  48.800  1.00  0.00           O
ATOM    565  N   CYS A 619      52.500  36.290  48.840  1.00  0.00           N
ATOM    566  HN  CYS A 619      52.340  35.410  48.410  1.00  0.00           H
ATOM    567  CA  CYS A 619      51.470  36.820  49.630  1.00  0.00           C
ATOM    568  HA  CYS A 619      51.080  37.740  49.200  1.00  0.00           H
ATOM    569  CB  CYS A 619      50.270  35.850  49.630  1.00  0.00           C
ATOM    570  HB1 CYS A 619      49.450  36.220  50.270  1.00  0.00           H
ATOM    571  HB2 CYS A 619      50.660  34.840  49.880  1.00  0.00           H
ATOM    572  SG  CYS A 619      49.430  35.790  47.950  1.00  0.00           S
ATOM    573  HG1 CYS A 619      50.550  35.690  47.240  1.00  0.00           H
ATOM    574  C   CYS A 619      51.790  37.090  51.090  1.00  0.00           C
ATOM    575  O   CYS A 619      51.210  38.000  51.630  1.00  0.00           O
ATOM    576  N   MET A 620      52.590  36.290  51.830  1.00  0.00           N
ATOM    577  HN  MET A 620      52.880  35.420  51.430  1.00  0.00           H
ATOM    578  CA  MET A 620      52.860  36.450  53.260  1.00  0.00           C
ATOM    579  HA  MET A 620      51.860  36.470  53.670  1.00  0.00           H
ATOM    580  CB  MET A 620      53.680  35.340  53.990  1.00  0.00           C
ATOM    581  HB1 MET A 620      54.020  35.660  54.990  1.00  0.00           H
ATOM    582  HB2 MET A 620      54.560  35.040  53.380  1.00  0.00           H
ATOM    583  CG  MET A 620      52.910  34.080  54.110  1.00  0.00           C
ATOM    584  HG1 MET A 620      53.590  33.250  54.380  1.00  0.00           H
ATOM    585  HG2 MET A 620      52.600  33.800  53.080  1.00  0.00           H
ATOM    586  SD  MET A 620      51.440  34.100  55.220  1.00  0.00           S
ATOM    587  CE  MET A 620      52.440  34.100  56.740  1.00  0.00           C
ATOM    588  HE1 MET A 620      53.170  33.270  56.830  1.00  0.00           H
ATOM    589  HE2 MET A 620      51.780  33.980  57.630  1.00  0.00           H
ATOM    590  HE3 MET A 620      52.930  35.090  56.840  1.00  0.00           H
ATOM    591  C   MET A 620      53.540  37.770  53.610  1.00  0.00           C
ATOM    592  O   MET A 620      53.200  38.440  54.580  1.00  0.00           O
ATOM    593  N   SER A 621      54.570  38.130  52.810  1.00  0.00           N
ATOM    594  HN  SER A 621      54.870  37.540  52.060  1.00  0.00           H
ATOM    595  CA  SER A 621      55.440  39.270  53.050  1.00  0.00           C
ATOM    596  HA  SER A 621      55.860  39.210  54.050  1.00  0.00           H
ATOM    597  CB  SER A 621      56.580  39.390  51.880  1.00  0.00           C
ATOM    598  HB1 SER A 621      57.280  40.160  52.270  1.00  0.00           H
ATOM    599  HB2 SER A 621      56.150  39.750  50.920  1.00  0.00           H
ATOM    600  OG  SER A 621      57.270  38.060  51.710  1.00  0.00           O
ATOM    601  HG1 SER A 621      56.830  37.640  50.970  1.00  0.00           H
ATOM    602  C   SER A 621      54.730  40.600  53.100  1.00  0.00           C
ATOM    603  O   SER A 621      54.990  41.320  54.070  1.00  0.00           O
ATOM    604  N   PRO A 622      53.840  41.050  52.220  1.00  0.00           N
ATOM    605  CD  PRO A 622      53.630  40.570  50.910  1.00  0.00           C
ATOM    606  HD1 PRO A 622      53.680  39.460  50.790  1.00  0.00           H
ATOM    607  HD2 PRO A 622      54.440  40.960  50.250  1.00  0.00           H
ATOM    608  CA  PRO A 622      52.960  42.230  52.440  1.00  0.00           C
ATOM    609  HA  PRO A 622      53.560  43.030  52.870  1.00  0.00           H
ATOM    610  CB  PRO A 622      52.270  42.510  51.140  1.00  0.00           C
ATOM    611  HB1 PRO A 622      52.940  43.180  50.560  1.00  0.00           H
ATOM    612  HB2 PRO A 622      51.210  42.830  51.170  1.00  0.00           H
ATOM    613  CG  PRO A 622      52.330  41.130  50.370  1.00  0.00           C
ATOM    614  HG1 PRO A 622      51.400  40.530  50.500  1.00  0.00           H
ATOM    615  HG2 PRO A 622      52.440  41.290  49.280  1.00  0.00           H
ATOM    616  C   PRO A 622      51.890  41.980  53.470  1.00  0.00           C
ATOM    617  O   PRO A 622      51.630  42.880  54.290  1.00  0.00           O
ATOM    618  N   VAL A 623      51.220  40.780  53.580  1.00  0.00           N
ATOM    619  HN  VAL A 623      51.500  39.870  53.280  1.00  0.00           H
ATOM    620  CA  VAL A 623      50.290  40.740  54.710  1.00  0.00           C
ATOM    621  HA  VAL A 623      49.790  41.700  54.610  1.00  0.00           H
ATOM    622  CB  VAL A 623      49.330  39.560  54.300  1.00  0.00           C
ATOM    623  HB  VAL A 623      49.970  38.740  53.930  1.00  0.00           H
ATOM    624  CG1 VAL A 623      48.430  38.940  55.410  1.00  0.00           C
ATOM    625 HG11 VAL A 623      49.050  38.370  56.150  1.00  0.00           H
ATOM    626 HG12 VAL A 623      47.820  38.110  54.990  1.00  0.00           H
ATOM    627 HG13 VAL A 623      47.900  39.700  56.020  1.00  0.00           H
ATOM    628  CG2 VAL A 623      48.430  39.950  53.080  1.00  0.00           C
ATOM    629 HG21 VAL A 623      47.620  40.670  53.320  1.00  0.00           H
ATOM    630 HG22 VAL A 623      47.910  39.000  52.830  1.00  0.00           H
ATOM    631 HG23 VAL A 623      49.070  40.250  52.230  1.00  0.00           H
ATOM    632  C   VAL A 623      50.710  40.620  56.150  1.00  0.00           C
ATOM    633  O   VAL A 623      50.050  41.110  57.130  1.00  0.00           O
ATOM    634  N   ILE A 624      51.870  40.060  56.510  1.00  0.00           N
ATOM    635  HN  ILE A 624      52.380  39.560  55.800  1.00  0.00           H
ATOM    636  CA  ILE A 624      52.490  40.230  57.870  1.00  0.00           C
ATOM    637  HA  ILE A 624      51.760  40.070  58.640  1.00  0.00           H
ATOM    638  CB  ILE A 624      53.690  39.260  58.100  1.00  0.00           C
ATOM    639  HB  ILE A 624      54.550  39.480  57.440  1.00  0.00           H
ATOM    640  CG2 ILE A 624      54.250  39.430  59.560  1.00  0.00           C
ATOM    641 HG21 ILE A 624      53.430  39.330  60.290  1.00  0.00           H
ATOM    642 HG22 ILE A 624      54.600  40.480  59.660  1.00  0.00           H
ATOM    643 HG23 ILE A 624      55.070  38.690  59.730  1.00  0.00           H
ATOM    644  CG1 ILE A 624      53.250  37.830  57.880  1.00  0.00           C
ATOM    645 HG11 ILE A 624      54.120  37.150  57.990  1.00  0.00           H
ATOM    646 HG12 ILE A 624      52.920  37.640  56.840  1.00  0.00           H
ATOM    647  CD  ILE A 624      52.130  37.340  58.830  1.00  0.00           C
ATOM    648  HD1 ILE A 624      51.410  38.180  58.920  1.00  0.00           H
ATOM    649  HD2 ILE A 624      52.470  37.170  59.880  1.00  0.00           H
ATOM    650  HD3 ILE A 624      51.650  36.420  58.440  1.00  0.00           H
ATOM    651  C   ILE A 624      52.850  41.690  58.210  1.00  0.00           C
ATOM    652  O   ILE A 624      52.580  42.240  59.240  1.00  0.00           O
ATOM    653  N   THR A 625      53.430  42.400  57.220  1.00  0.00           N
ATOM    654  HN  THR A 625      53.640  41.990  56.340  1.00  0.00           H
ATOM    655  CA  THR A 625      53.790  43.830  57.370  1.00  0.00           C
ATOM    656  HA  THR A 625      54.270  43.930  58.330  1.00  0.00           H
ATOM    657  CB  THR A 625      54.590  44.330  56.150  1.00  0.00           C
ATOM    658  HB  THR A 625      54.240  43.840  55.220  1.00  0.00           H
ATOM    659  OG1 THR A 625      55.990  44.050  56.220  1.00  0.00           O
ATOM    660  HG1 THR A 625      56.160  43.300  55.650  1.00  0.00           H
ATOM    661  CG2 THR A 625      54.410  45.900  55.880  1.00  0.00           C
ATOM    662 HG21 THR A 625      54.580  46.330  56.890  1.00  0.00           H
ATOM    663 HG22 THR A 625      53.400  46.150  55.500  1.00  0.00           H
ATOM    664 HG23 THR A 625      55.240  46.190  55.220  1.00  0.00           H
ATOM    665  C   THR A 625      52.600  44.700  57.560  1.00  0.00           C
ATOM    666  O   THR A 625      52.610  45.580  58.380  1.00  0.00           O
ATOM    667  N   PHE A 626      51.470  44.380  56.810  1.00  0.00           N
ATOM    668  HN  PHE A 626      51.440  43.730  56.060  1.00  0.00           H
ATOM    669  CA  PHE A 626      50.170  44.920  57.060  1.00  0.00           C
ATOM    670  HA  PHE A 626      50.240  45.970  56.840  1.00  0.00           H
ATOM    671  CB  PHE A 626      49.270  44.340  55.910  1.00  0.00           C
ATOM    672  HB1 PHE A 626      49.150  43.250  56.030  1.00  0.00           H
ATOM    673  HB2 PHE A 626      49.650  44.570  54.890  1.00  0.00           H
ATOM    674  CG  PHE A 626      47.850  44.850  56.100  1.00  0.00           C
ATOM    675  CD1 PHE A 626      46.910  44.010  56.770  1.00  0.00           C
ATOM    676  HD1 PHE A 626      47.220  43.080  57.220  1.00  0.00           H
ATOM    677  CE1 PHE A 626      45.580  44.390  56.790  1.00  0.00           C
ATOM    678  HE1 PHE A 626      44.850  43.720  57.240  1.00  0.00           H
ATOM    679  CZ  PHE A 626      45.180  45.540  56.070  1.00  0.00           C
ATOM    680  HZ  PHE A 626      44.150  45.870  56.130  1.00  0.00           H
ATOM    681  CD2 PHE A 626      47.400  45.970  55.330  1.00  0.00           C
ATOM    682  HD2 PHE A 626      48.040  46.660  54.790  1.00  0.00           H
ATOM    683  CE2 PHE A 626      46.070  46.390  55.410  1.00  0.00           C
ATOM    684  HE2 PHE A 626      45.630  47.270  54.960  1.00  0.00           H
ATOM    685  C   PHE A 626      49.550  44.580  58.500  1.00  0.00           C
ATOM    686  O   PHE A 626      49.080  45.480  59.240  1.00  0.00           O
ATOM    687  N   GLY A 627      49.670  43.280  58.890  1.00  0.00           N
ATOM    688  HN  GLY A 627      49.710  42.550  58.200  1.00  0.00           H
ATOM    689  CA  GLY A 627      49.270  42.780  60.180  1.00  0.00           C
ATOM    690  HA1 GLY A 627      49.670  41.780  60.160  1.00  0.00           H
ATOM    691  HA2 GLY A 627      48.200  42.920  60.190  1.00  0.00           H
ATOM    692  C   GLY A 627      49.880  43.520  61.340  1.00  0.00           C
ATOM    693  O   GLY A 627      49.190  43.940  62.260  1.00  0.00           O
ATOM    694  N   GLY A 628      51.250  43.620  61.370  1.00  0.00           N
ATOM    695  HN  GLY A 628      51.710  43.360  60.530  1.00  0.00           H
ATOM    696  CA  GLY A 628      52.000  44.220  62.510  1.00  0.00           C
ATOM    697  HA1 GLY A 628      53.020  44.080  62.220  1.00  0.00           H
ATOM    698  HA2 GLY A 628      51.680  43.640  63.370  1.00  0.00           H
ATOM    699  C   GLY A 628      51.670  45.710  62.600  1.00  0.00           C
ATOM    700  O   GLY A 628      51.410  46.270  63.680  1.00  0.00           O
ATOM    701  N   LEU A 629      51.700  46.360  61.420  1.00  0.00           N
ATOM    702  HN  LEU A 629      52.000  45.860  60.610  1.00  0.00           H
ATOM    703  CA  LEU A 629      51.370  47.780  61.290  1.00  0.00           C
ATOM    704  HA  LEU A 629      52.010  48.350  61.960  1.00  0.00           H
ATOM    705  CB  LEU A 629      51.550  48.270  59.830  1.00  0.00           C
ATOM    706  HB1 LEU A 629      50.770  47.830  59.180  1.00  0.00           H
ATOM    707  HB2 LEU A 629      52.560  47.960  59.480  1.00  0.00           H
ATOM    708  CG  LEU A 629      51.420  49.790  59.730  1.00  0.00           C
ATOM    709  HG  LEU A 629      50.350  50.070  59.850  1.00  0.00           H
ATOM    710  CD1 LEU A 629      52.190  50.630  60.830  1.00  0.00           C
ATOM    711 HD11 LEU A 629      53.090  50.050  61.150  1.00  0.00           H
ATOM    712 HD12 LEU A 629      51.480  50.630  61.690  1.00  0.00           H
ATOM    713 HD13 LEU A 629      52.420  51.660  60.460  1.00  0.00           H
ATOM    714  CD2 LEU A 629      51.830  50.190  58.270  1.00  0.00           C
ATOM    715 HD21 LEU A 629      51.830  51.290  58.110  1.00  0.00           H
ATOM    716 HD22 LEU A 629      51.090  49.670  57.620  1.00  0.00           H
ATOM    717 HD23 LEU A 629      52.860  49.860  58.010  1.00  0.00           H
ATOM    718  C   LEU A 629      49.870  48.010  61.770  1.00  0.00           C
ATOM    719  O   LEU A 629      49.590  48.930  62.470  1.00  0.00           O
ATOM    720  N   LEU A 630      48.960  47.100  61.430  1.00  0.00           N
ATOM    721  HN  LEU A 630      49.130  46.400  60.740  1.00  0.00           H
ATOM    722  CA  LEU A 630      47.610  47.250  61.920  1.00  0.00           C
ATOM    723  HA  LEU A 630      47.240  48.230  61.690  1.00  0.00           H
ATOM    724  CB  LEU A 630      46.700  46.210  61.180  1.00  0.00           C
ATOM    725  HB1 LEU A 630      47.150  45.230  61.430  1.00  0.00           H
ATOM    726  HB2 LEU A 630      46.810  46.340  60.080  1.00  0.00           H
ATOM    727  CG  LEU A 630      45.270  46.150  61.760  1.00  0.00           C
ATOM    728  HG  LEU A 630      45.160  45.940  62.850  1.00  0.00           H
ATOM    729  CD1 LEU A 630      44.580  47.500  61.660  1.00  0.00           C
ATOM    730 HD11 LEU A 630      45.120  48.290  62.220  1.00  0.00           H
ATOM    731 HD12 LEU A 630      43.740  47.380  62.370  1.00  0.00           H
ATOM    732 HD13 LEU A 630      44.120  47.680  60.660  1.00  0.00           H
ATOM    733  CD2 LEU A 630      44.440  44.970  61.160  1.00  0.00           C
ATOM    734 HD21 LEU A 630      44.300  45.280  60.100  1.00  0.00           H
ATOM    735 HD22 LEU A 630      43.430  44.830  61.600  1.00  0.00           H
ATOM    736 HD23 LEU A 630      45.020  44.030  61.220  1.00  0.00           H
ATOM    737  C   LEU A 630      47.460  47.190  63.470  1.00  0.00           C
ATOM    738  O   LEU A 630      46.710  47.990  64.110  1.00  0.00           O
ATOM    739  N   GLY A 631      48.190  46.270  64.090  1.00  0.00           N
ATOM    740  HN  GLY A 631      48.650  45.640  63.470  1.00  0.00           H
ATOM    741  CA  GLY A 631      48.460  46.180  65.530  1.00  0.00           C
ATOM    742  HA1 GLY A 631      49.170  45.390  65.660  1.00  0.00           H
ATOM    743  HA2 GLY A 631      47.500  46.110  66.030  1.00  0.00           H
ATOM    744  C   GLY A 631      48.990  47.440  66.180  1.00  0.00           C
ATOM    745  O   GLY A 631      48.430  47.880  67.110  1.00  0.00           O
ATOM    746  N   GLU A 632      50.030  48.120  65.600  1.00  0.00           N
ATOM    747  HN  GLU A 632      50.440  47.790  64.750  1.00  0.00           H
ATOM    748  CA  GLU A 632      50.430  49.510  66.000  1.00  0.00           C
ATOM    749  HA  GLU A 632      50.710  49.500  67.040  1.00  0.00           H
ATOM    750  CB  GLU A 632      51.650  49.880  65.170  1.00  0.00           C
ATOM    751  HB1 GLU A 632      51.880  50.970  65.270  1.00  0.00           H
ATOM    752  HB2 GLU A 632      51.430  49.600  64.120  1.00  0.00           H
ATOM    753  CG  GLU A 632      52.900  49.200  65.790  1.00  0.00           C
ATOM    754  HG1 GLU A 632      53.860  49.700  65.500  1.00  0.00           H
ATOM    755  HG2 GLU A 632      53.030  48.170  65.420  1.00  0.00           H
ATOM    756  CD  GLU A 632      53.010  49.190  67.300  1.00  0.00           C
ATOM    757  OE1 GLU A 632      53.090  48.100  67.820  1.00  0.00           O
ATOM    758  OE2 GLU A 632      53.090  50.320  67.910  1.00  0.00           O
ATOM    759  C   GLU A 632      49.360  50.530  65.730  1.00  0.00           C
ATOM    760  O   GLU A 632      49.030  51.330  66.620  1.00  0.00           O
ATOM    761  N   ALA A 633      48.670  50.550  64.560  1.00  0.00           N
ATOM    762  HN  ALA A 633      48.940  50.030  63.740  1.00  0.00           H
ATOM    763  CA  ALA A 633      47.580  51.490  64.190  1.00  0.00           C
ATOM    764  HA  ALA A 633      48.040  52.440  64.420  1.00  0.00           H
ATOM    765  CB  ALA A 633      47.180  51.220  62.720  1.00  0.00           C
ATOM    766  HB1 ALA A 633      46.340  51.900  62.440  1.00  0.00           H
ATOM    767  HB2 ALA A 633      46.900  50.160  62.610  1.00  0.00           H
ATOM    768  HB3 ALA A 633      47.980  51.510  62.020  1.00  0.00           H
ATOM    769  C   ALA A 633      46.370  51.460  65.090  1.00  0.00           C
ATOM    770  O   ALA A 633      45.880  52.530  65.350  1.00  0.00           O
ATOM    771  N   THR A 634      45.860  50.310  65.540  1.00  0.00           N
ATOM    772  HN  THR A 634      46.170  49.430  65.220  1.00  0.00           H
ATOM    773  CA  THR A 634      44.800  50.220  66.550  1.00  0.00           C
ATOM    774  HA  THR A 634      44.150  51.060  66.340  1.00  0.00           H
ATOM    775  CB  THR A 634      43.940  48.980  66.170  1.00  0.00           C
ATOM    776  HB  THR A 634      43.040  48.910  66.820  1.00  0.00           H
ATOM    777  OG1 THR A 634      44.640  47.660  66.190  1.00  0.00           O
ATOM    778  HG1 THR A 634      45.070  47.700  65.330  1.00  0.00           H
ATOM    779  CG2 THR A 634      43.430  49.150  64.770  1.00  0.00           C
ATOM    780 HG21 THR A 634      42.720  48.330  64.510  1.00  0.00           H
ATOM    781 HG22 THR A 634      44.200  49.080  63.970  1.00  0.00           H
ATOM    782 HG23 THR A 634      42.950  50.140  64.540  1.00  0.00           H
ATOM    783  C   THR A 634      45.300  50.110  67.980  1.00  0.00           C
ATOM    784  O   THR A 634      44.540  49.980  68.910  1.00  0.00           O
ATOM    785  N   GLU A 635      46.680  50.170  68.230  1.00  0.00           N
ATOM    786  HN  GLU A 635      47.280  50.300  67.440  1.00  0.00           H
ATOM    787  CA  GLU A 635      47.320  50.070  69.540  1.00  0.00           C
ATOM    788  HA  GLU A 635      48.380  49.990  69.300  1.00  0.00           H
ATOM    789  CB  GLU A 635      46.870  51.240  70.420  1.00  0.00           C
ATOM    790  HB1 GLU A 635      47.510  51.230  71.340  1.00  0.00           H
ATOM    791  HB2 GLU A 635      45.850  51.180  70.860  1.00  0.00           H
ATOM    792  CG  GLU A 635      47.090  52.600  69.740  1.00  0.00           C
ATOM    793  HG1 GLU A 635      46.310  52.690  68.950  1.00  0.00           H
ATOM    794  HG2 GLU A 635      48.140  52.730  69.430  1.00  0.00           H
ATOM    795  CD  GLU A 635      46.880  53.670  70.820  1.00  0.00           C
ATOM    796  OE1 GLU A 635      47.720  54.530  71.220  1.00  0.00           O
ATOM    797  OE2 GLU A 635      45.760  53.790  71.300  1.00  0.00           O
ATOM    798  C   GLU A 635      47.000  48.710  70.110  1.00  0.00           C
ATOM    799  O   GLU A 635      46.600  48.500  71.270  1.00  0.00           O
ATOM    800  N   GLY A 636      47.150  47.600  69.410  1.00  0.00           N
ATOM    801  HN  GLY A 636      47.560  47.740  68.510  1.00  0.00           H
ATOM    802  CA  GLY A 636      46.910  46.260  69.910  1.00  0.00           C
ATOM    803  HA1 GLY A 636      47.460  46.020  70.810  1.00  0.00           H
ATOM    804  HA2 GLY A 636      47.380  45.650  69.140  1.00  0.00           H
ATOM    805  C   GLY A 636      45.520  45.760  70.200  1.00  0.00           C
ATOM    806  O   GLY A 636      45.290  45.030  71.150  1.00  0.00           O
ATOM    807  N   ARG A 637      44.580  46.020  69.230  1.00  0.00           N
ATOM    808  HN  ARG A 637      44.940  46.470  68.410  1.00  0.00           H
ATOM    809  CA  ARG A 637      43.230  45.660  69.290  1.00  0.00           C
ATOM    810  HA  ARG A 637      43.030  45.290  70.290  1.00  0.00           H
ATOM    811  CB  ARG A 637      42.380  46.850  68.970  1.00  0.00           C
ATOM    812  HB1 ARG A 637      41.360  46.530  68.680  1.00  0.00           H
ATOM    813  HB2 ARG A 637      42.750  47.460  68.130  1.00  0.00           H
ATOM    814  CG  ARG A 637      42.350  47.840  70.260  1.00  0.00           C
ATOM    815  HG1 ARG A 637      43.390  48.090  70.570  1.00  0.00           H
ATOM    816  HG2 ARG A 637      41.990  47.220  71.110  1.00  0.00           H
ATOM    817  CD  ARG A 637      41.560  49.030  69.870  1.00  0.00           C
ATOM    818  HD1 ARG A 637      40.550  48.800  69.470  1.00  0.00           H
ATOM    819  HD2 ARG A 637      41.980  49.710  69.090  1.00  0.00           H
ATOM    820  NE  ARG A 637      41.330  49.730  71.180  1.00  0.00           N
ATOM    821  HE  ARG A 637      40.430  49.550  71.590  1.00  0.00           H
ATOM    822  CZ  ARG A 637      42.220  50.400  71.880  1.00  0.00           C
ATOM    823  NH1 ARG A 637      42.020  50.700  73.130  1.00  0.00           N
ATOM    824 HH11 ARG A 637      41.150  50.560  73.610  1.00  0.00           H
ATOM    825 HH12 ARG A 637      42.630  51.410  73.500  1.00  0.00           H
ATOM    826  NH2 ARG A 637      43.420  50.660  71.460  1.00  0.00           N
ATOM    827 HH21 ARG A 637      43.720  50.270  70.580  1.00  0.00           H
ATOM    828 HH22 ARG A 637      44.000  51.280  72.000  1.00  0.00           H
ATOM    829  C   ARG A 637      42.990  44.550  68.260  1.00  0.00           C
ATOM    830  O   ARG A 637      42.360  43.550  68.560  1.00  0.00           O
ATOM    831  N   ILE A 638      43.420  44.660  67.020  1.00  0.00           N
ATOM    832  HN  ILE A 638      44.090  45.360  66.750  1.00  0.00           H
ATOM    833  CA  ILE A 638      43.240  43.620  65.960  1.00  0.00           C
ATOM    834  HA  ILE A 638      43.000  42.630  66.330  1.00  0.00           H
ATOM    835  CB  ILE A 638      42.170  43.860  64.940  1.00  0.00           C
ATOM    836  HB  ILE A 638      42.330  43.180  64.080  1.00  0.00           H
ATOM    837  CG2 ILE A 638      40.900  43.490  65.640  1.00  0.00           C
ATOM    838 HG21 ILE A 638      40.570  44.150  66.480  1.00  0.00           H
ATOM    839 HG22 ILE A 638      40.970  42.460  66.060  1.00  0.00           H
ATOM    840 HG23 ILE A 638      40.030  43.350  64.960  1.00  0.00           H
ATOM    841  CG1 ILE A 638      42.070  45.310  64.310  1.00  0.00           C
ATOM    842 HG11 ILE A 638      43.060  45.520  63.850  1.00  0.00           H
ATOM    843 HG12 ILE A 638      41.850  45.970  65.170  1.00  0.00           H
ATOM    844  CD  ILE A 638      40.940  45.370  63.310  1.00  0.00           C
ATOM    845  HD1 ILE A 638      40.850  46.430  62.970  1.00  0.00           H
ATOM    846  HD2 ILE A 638      39.960  45.090  63.740  1.00  0.00           H
ATOM    847  HD3 ILE A 638      41.090  44.600  62.530  1.00  0.00           H
ATOM    848  C   ILE A 638      44.640  43.590  65.290  1.00  0.00           C
ATOM    849  O   ILE A 638      45.330  44.550  65.300  1.00  0.00           O
ATOM    850  N   SER A 639      45.090  42.480  64.690  1.00  0.00           N
ATOM    851  HN  SER A 639      44.680  41.590  64.840  1.00  0.00           H
ATOM    852  CA  SER A 639      46.450  42.520  64.030  1.00  0.00           C
ATOM    853  HA  SER A 639      46.420  43.420  63.430  1.00  0.00           H
ATOM    854  CB  SER A 639      47.530  42.690  65.140  1.00  0.00           C
ATOM    855  HB1 SER A 639      47.470  41.970  65.980  1.00  0.00           H
ATOM    856  HB2 SER A 639      47.430  43.670  65.660  1.00  0.00           H
ATOM    857  OG  SER A 639      48.850  42.690  64.730  1.00  0.00           O
ATOM    858  HG1 SER A 639      49.010  43.480  64.200  1.00  0.00           H
ATOM    859  C   SER A 639      46.730  41.400  62.990  1.00  0.00           C
ATOM    860  O   SER A 639      45.900  41.310  62.080  1.00  0.00           O
ATOM    861  N   ALA A 640      47.910  40.780  63.020  1.00  0.00           N
ATOM    862  HN  ALA A 640      48.510  41.200  63.700  1.00  0.00           H
ATOM    863  CA  ALA A 640      48.450  39.750  62.200  1.00  0.00           C
ATOM    864  HA  ALA A 640      48.470  40.170  61.200  1.00  0.00           H
ATOM    865  CB  ALA A 640      49.860  39.350  62.580  1.00  0.00           C
ATOM    866  HB1 ALA A 640      50.280  38.580  61.880  1.00  0.00           H
ATOM    867  HB2 ALA A 640      49.960  39.000  63.630  1.00  0.00           H
ATOM    868  HB3 ALA A 640      50.560  40.210  62.530  1.00  0.00           H
ATOM    869  C   ALA A 640      47.600  38.540  62.200  1.00  0.00           C
ATOM    870  O   ALA A 640      47.320  37.990  61.100  1.00  0.00           O
ATOM    871  N   ILE A 641      47.200  38.010  63.400  1.00  0.00           N
ATOM    872  HN  ILE A 641      47.450  38.360  64.290  1.00  0.00           H
ATOM    873  CA  ILE A 641      46.390  36.780  63.330  1.00  0.00           C
ATOM    874  HA  ILE A 641      46.810  36.130  62.590  1.00  0.00           H
ATOM    875  CB  ILE A 641      46.360  36.250  64.810  1.00  0.00           C
ATOM    876  HB  ILE A 641      46.290  37.160  65.460  1.00  0.00           H
ATOM    877  CG2 ILE A 641      45.010  35.430  65.000  1.00  0.00           C
ATOM    878 HG21 ILE A 641      44.210  36.200  64.920  1.00  0.00           H
ATOM    879 HG22 ILE A 641      44.990  35.150  66.070  1.00  0.00           H
ATOM    880 HG23 ILE A 641      44.870  34.610  64.260  1.00  0.00           H
ATOM    881  CG1 ILE A 641      47.740  35.570  65.240  1.00  0.00           C
ATOM    882 HG11 ILE A 641      47.590  35.070  66.220  1.00  0.00           H
ATOM    883 HG12 ILE A 641      48.570  36.310  65.280  1.00  0.00           H
ATOM    884  CD  ILE A 641      48.170  34.360  64.360  1.00  0.00           C
ATOM    885  HD1 ILE A 641      49.120  33.960  64.770  1.00  0.00           H
ATOM    886  HD2 ILE A 641      48.390  34.680  63.310  1.00  0.00           H
ATOM    887  HD3 ILE A 641      47.470  33.500  64.410  1.00  0.00           H
ATOM    888  C   ILE A 641      45.000  37.070  62.760  1.00  0.00           C
ATOM    889  O   ILE A 641      44.510  36.300  61.960  1.00  0.00           O
ATOM    890  N   GLU A 642      44.420  38.230  63.040  1.00  0.00           N
ATOM    891  HN  GLU A 642      44.870  38.810  63.710  1.00  0.00           H
ATOM    892  CA  GLU A 642      43.200  38.650  62.460  1.00  0.00           C
ATOM    893  HA  GLU A 642      42.390  37.990  62.740  1.00  0.00           H
ATOM    894  CB  GLU A 642      42.690  39.980  63.070  1.00  0.00           C
ATOM    895  HB1 GLU A 642      41.770  40.270  62.510  1.00  0.00           H
ATOM    896  HB2 GLU A 642      43.460  40.710  62.740  1.00  0.00           H
ATOM    897  CG  GLU A 642      42.370  39.900  64.630  1.00  0.00           C
ATOM    898  HG1 GLU A 642      41.730  39.000  64.720  1.00  0.00           H
ATOM    899  HG2 GLU A 642      41.660  40.710  64.950  1.00  0.00           H
ATOM    900  CD  GLU A 642      43.510  39.870  65.610  1.00  0.00           C
ATOM    901  OE1 GLU A 642      43.210  39.970  66.810  1.00  0.00           O
ATOM    902  OE2 GLU A 642      44.700  39.810  65.230  1.00  0.00           O
ATOM    903  C   GLU A 642      43.260  38.800  60.910  1.00  0.00           C
ATOM    904  O   GLU A 642      42.370  38.470  60.200  1.00  0.00           O
ATOM    905  N   SER A 643      44.330  39.420  60.320  1.00  0.00           N
ATOM    906  HN  SER A 643      45.020  39.790  60.950  1.00  0.00           H
ATOM    907  CA  SER A 643      44.710  39.480  58.930  1.00  0.00           C
ATOM    908  HA  SER A 643      43.860  39.980  58.480  1.00  0.00           H
ATOM    909  CB  SER A 643      46.000  40.280  58.760  1.00  0.00           C
ATOM    910  HB1 SER A 643      46.370  40.300  57.710  1.00  0.00           H
ATOM    911  HB2 SER A 643      46.720  39.740  59.420  1.00  0.00           H
ATOM    912  OG  SER A 643      45.850  41.620  59.110  1.00  0.00           O
ATOM    913  HG1 SER A 643      45.580  41.670  60.040  1.00  0.00           H
ATOM    914  C   SER A 643      44.880  38.210  58.150  1.00  0.00           C
ATOM    915  O   SER A 643      44.460  38.070  57.000  1.00  0.00           O
ATOM    916  N   LEU A 644      45.510  37.200  58.720  1.00  0.00           N
ATOM    917  HN  LEU A 644      45.960  37.260  59.610  1.00  0.00           H
ATOM    918  CA  LEU A 644      45.680  35.860  58.010  1.00  0.00           C
ATOM    919  HA  LEU A 644      45.930  35.910  56.960  1.00  0.00           H
ATOM    920  CB  LEU A 644      46.580  34.910  58.870  1.00  0.00           C
ATOM    921  HB1 LEU A 644      46.510  33.830  58.630  1.00  0.00           H
ATOM    922  HB2 LEU A 644      46.330  34.950  59.950  1.00  0.00           H
ATOM    923  CG  LEU A 644      48.040  35.420  58.780  1.00  0.00           C
ATOM    924  HG  LEU A 644      47.990  36.520  58.860  1.00  0.00           H
ATOM    925  CD1 LEU A 644      48.760  34.920  60.030  1.00  0.00           C
ATOM    926 HD11 LEU A 644      48.760  33.810  60.000  1.00  0.00           H
ATOM    927 HD12 LEU A 644      48.360  35.160  61.040  1.00  0.00           H
ATOM    928 HD13 LEU A 644      49.810  35.290  60.040  1.00  0.00           H
ATOM    929  CD2 LEU A 644      48.690  35.150  57.490  1.00  0.00           C
ATOM    930 HD21 LEU A 644      49.770  35.390  57.630  1.00  0.00           H
ATOM    931 HD22 LEU A 644      48.400  35.870  56.700  1.00  0.00           H
ATOM    932 HD23 LEU A 644      48.670  34.090  57.160  1.00  0.00           H
ATOM    933  C   LEU A 644      44.310  35.200  57.900  1.00  0.00           C
ATOM    934  O   LEU A 644      43.850  34.630  56.860  1.00  0.00           O
ATOM    935  N   PHE A 645      43.620  35.300  59.000  1.00  0.00           N
ATOM    936  HN  PHE A 645      43.970  35.740  59.830  1.00  0.00           H
ATOM    937  CA  PHE A 645      42.180  34.850  59.220  1.00  0.00           C
ATOM    938  HA  PHE A 645      42.030  33.840  58.890  1.00  0.00           H
ATOM    939  CB  PHE A 645      41.770  35.030  60.730  1.00  0.00           C
ATOM    940  HB1 PHE A 645      41.740  36.110  60.950  1.00  0.00           H
ATOM    941  HB2 PHE A 645      42.600  34.690  61.380  1.00  0.00           H
ATOM    942  CG  PHE A 645      40.460  34.330  61.130  1.00  0.00           C
ATOM    943  CD1 PHE A 645      40.210  34.370  62.520  1.00  0.00           C
ATOM    944  HD1 PHE A 645      40.900  34.870  63.170  1.00  0.00           H
ATOM    945  CE1 PHE A 645      39.070  33.780  63.110  1.00  0.00           C
ATOM    946  HE1 PHE A 645      38.890  33.860  64.170  1.00  0.00           H
ATOM    947  CZ  PHE A 645      38.100  33.190  62.270  1.00  0.00           C
ATOM    948  HZ  PHE A 645      37.180  32.820  62.730  1.00  0.00           H
ATOM    949  CD2 PHE A 645      39.570  33.580  60.330  1.00  0.00           C
ATOM    950  HD2 PHE A 645      39.790  33.410  59.280  1.00  0.00           H
ATOM    951  CE2 PHE A 645      38.370  33.100  60.880  1.00  0.00           C
ATOM    952  HE2 PHE A 645      37.630  32.600  60.270  1.00  0.00           H
ATOM    953  C   PHE A 645      41.260  35.590  58.240  1.00  0.00           C
ATOM    954  O   PHE A 645      40.510  34.950  57.460  1.00  0.00           O
ATOM    955  N   GLY A 646      41.260  36.930  58.070  1.00  0.00           N
ATOM    956  HN  GLY A 646      41.760  37.380  58.800  1.00  0.00           H
ATOM    957  CA  GLY A 646      40.520  37.700  57.070  1.00  0.00           C
ATOM    958  HA1 GLY A 646      40.770  38.740  57.220  1.00  0.00           H
ATOM    959  HA2 GLY A 646      39.470  37.470  57.150  1.00  0.00           H
ATOM    960  C   GLY A 646      40.960  37.510  55.650  1.00  0.00           C
ATOM    961  O   GLY A 646      40.090  37.510  54.820  1.00  0.00           O
ATOM    962  N   ALA A 647      42.320  37.320  55.250  1.00  0.00           N
ATOM    963  HN  ALA A 647      43.090  37.290  55.880  1.00  0.00           H
ATOM    964  CA  ALA A 647      42.810  37.010  54.010  1.00  0.00           C
ATOM    965  HA  ALA A 647      42.330  37.750  53.390  1.00  0.00           H
ATOM    966  CB  ALA A 647      44.350  36.960  53.910  1.00  0.00           C
ATOM    967  HB1 ALA A 647      44.730  37.880  54.410  1.00  0.00           H
ATOM    968  HB2 ALA A 647      44.770  36.920  52.880  1.00  0.00           H
ATOM    969  HB3 ALA A 647      44.750  36.080  54.470  1.00  0.00           H
ATOM    970  C   ALA A 647      42.260  35.620  53.580  1.00  0.00           C
ATOM    971  O   ALA A 647      41.840  35.380  52.450  1.00  0.00           O
ATOM    972  N   SER A 648      42.290  34.530  54.500  1.00  0.00           N
ATOM    973  HN  SER A 648      42.520  34.730  55.450  1.00  0.00           H
ATOM    974  CA  SER A 648      41.960  33.180  54.130  1.00  0.00           C
ATOM    975  HA  SER A 648      42.290  32.950  53.140  1.00  0.00           H
ATOM    976  CB  SER A 648      42.640  32.200  55.130  1.00  0.00           C
ATOM    977  HB1 SER A 648      43.750  32.270  55.250  1.00  0.00           H
ATOM    978  HB2 SER A 648      42.370  31.150  54.900  1.00  0.00           H
ATOM    979  OG  SER A 648      42.230  32.510  56.490  1.00  0.00           O
ATOM    980  HG1 SER A 648      42.820  33.190  56.820  1.00  0.00           H
ATOM    981  C   SER A 648      40.410  32.950  54.140  1.00  0.00           C
ATOM    982  O   SER A 648      39.900  32.320  53.250  1.00  0.00           O
ATOM    983  N   LEU A 649      39.660  33.680  55.070  1.00  0.00           N
ATOM    984  HN  LEU A 649      40.070  34.120  55.870  1.00  0.00           H
ATOM    985  CA  LEU A 649      38.220  33.720  54.960  1.00  0.00           C
ATOM    986  HA  LEU A 649      37.930  32.700  54.750  1.00  0.00           H
ATOM    987  CB  LEU A 649      37.690  34.330  56.310  1.00  0.00           C
ATOM    988  HB1 LEU A 649      38.150  35.310  56.560  1.00  0.00           H
ATOM    989  HB2 LEU A 649      38.120  33.620  57.060  1.00  0.00           H
ATOM    990  CG  LEU A 649      36.170  34.350  56.380  1.00  0.00           C
ATOM    991  HG  LEU A 649      35.810  35.090  55.640  1.00  0.00           H
ATOM    992  CD1 LEU A 649      35.390  33.100  56.260  1.00  0.00           C
ATOM    993 HD11 LEU A 649      35.730  32.460  55.410  1.00  0.00           H
ATOM    994 HD12 LEU A 649      34.340  33.380  56.070  1.00  0.00           H
ATOM    995 HD13 LEU A 649      35.410  32.450  57.160  1.00  0.00           H
ATOM    996  CD2 LEU A 649      35.850  34.860  57.760  1.00  0.00           C
ATOM    997 HD21 LEU A 649      34.880  34.510  58.180  1.00  0.00           H
ATOM    998 HD22 LEU A 649      36.000  35.970  57.820  1.00  0.00           H
ATOM    999 HD23 LEU A 649      36.690  34.600  58.460  1.00  0.00           H
ATOM   1000  C   LEU A 649      37.540  34.420  53.800  1.00  0.00           C
ATOM   1001  O   LEU A 649      36.540  33.960  53.270  1.00  0.00           O
ATOM   1002  N   THR A 650      38.100  35.570  53.450  1.00  0.00           N
ATOM   1003  HN  THR A 650      38.720  36.010  54.090  1.00  0.00           H
ATOM   1004  CA  THR A 650      37.690  36.270  52.190  1.00  0.00           C
ATOM   1005  HA  THR A 650      36.630  36.250  51.970  1.00  0.00           H
ATOM   1006  CB  THR A 650      38.220  37.700  52.130  1.00  0.00           C
ATOM   1007  HB  THR A 650      39.310  37.630  51.930  1.00  0.00           H
ATOM   1008  OG1 THR A 650      38.040  38.410  53.390  1.00  0.00           O
ATOM   1009  HG1 THR A 650      38.710  38.010  53.950  1.00  0.00           H
ATOM   1010  CG2 THR A 650      37.530  38.430  51.060  1.00  0.00           C
ATOM   1011 HG21 THR A 650      37.560  37.950  50.060  1.00  0.00           H
ATOM   1012 HG22 THR A 650      38.070  39.390  50.980  1.00  0.00           H
ATOM   1013 HG23 THR A 650      36.420  38.530  51.120  1.00  0.00           H
ATOM   1014  C   THR A 650      38.190  35.450  51.040  1.00  0.00           C
ATOM   1015  O   THR A 650      37.460  35.290  50.040  1.00  0.00           O
ATOM   1016  N   GLY A 651      39.390  34.870  51.100  1.00  0.00           N
ATOM   1017  HN  GLY A 651      39.930  35.100  51.910  1.00  0.00           H
ATOM   1018  CA  GLY A 651      40.010  34.280  49.980  1.00  0.00           C
ATOM   1019  HA1 GLY A 651      41.030  34.040  50.260  1.00  0.00           H
ATOM   1020  HA2 GLY A 651      39.970  35.020  49.190  1.00  0.00           H
ATOM   1021  C   GLY A 651      39.350  33.030  49.450  1.00  0.00           C
ATOM   1022  O   GLY A 651      39.160  32.930  48.240  1.00  0.00           O
ATOM   1023  N   ILE A 652      39.050  32.050  50.370  1.00  0.00           N
ATOM   1024  HN  ILE A 652      39.280  32.350  51.290  1.00  0.00           H
ATOM   1025  CA  ILE A 652      38.440  30.740  50.040  1.00  0.00           C
ATOM   1026  HA  ILE A 652      39.220  30.340  49.410  1.00  0.00           H
ATOM   1027  CB  ILE A 652      38.440  29.840  51.240  1.00  0.00           C
ATOM   1028  HB  ILE A 652      37.930  30.340  52.090  1.00  0.00           H
ATOM   1029  CG2 ILE A 652      37.740  28.490  50.970  1.00  0.00           C
ATOM   1030 HG21 ILE A 652      36.650  28.690  50.820  1.00  0.00           H
ATOM   1031 HG22 ILE A 652      37.900  27.780  51.810  1.00  0.00           H
ATOM   1032 HG23 ILE A 652      38.180  28.090  50.030  1.00  0.00           H
ATOM   1033  CG1 ILE A 652      39.810  29.490  51.860  1.00  0.00           C
ATOM   1034 HG11 ILE A 652      40.480  30.350  51.640  1.00  0.00           H
ATOM   1035 HG12 ILE A 652      40.070  28.550  51.320  1.00  0.00           H
ATOM   1036  CD  ILE A 652      39.840  29.240  53.390  1.00  0.00           C
ATOM   1037  HD1 ILE A 652      38.970  28.610  53.680  1.00  0.00           H
ATOM   1038  HD2 ILE A 652      39.810  30.120  54.060  1.00  0.00           H
ATOM   1039  HD3 ILE A 652      40.740  28.660  53.680  1.00  0.00           H
ATOM   1040  C   ILE A 652      37.120  30.780  49.310  1.00  0.00           C
ATOM   1041  O   ILE A 652      36.960  30.130  48.300  1.00  0.00           O
ATOM   1042  N   ALA A 653      36.200  31.700  49.710  1.00  0.00           N
ATOM   1043  HN  ALA A 653      36.180  32.080  50.640  1.00  0.00           H
ATOM   1044  CA  ALA A 653      35.040  32.020  48.970  1.00  0.00           C
ATOM   1045  HA  ALA A 653      34.510  31.110  48.750  1.00  0.00           H
ATOM   1046  CB  ALA A 653      34.180  32.870  49.980  1.00  0.00           C
ATOM   1047  HB1 ALA A 653      34.220  32.270  50.910  1.00  0.00           H
ATOM   1048  HB2 ALA A 653      33.150  32.950  49.570  1.00  0.00           H
ATOM   1049  HB3 ALA A 653      34.620  33.890  50.000  1.00  0.00           H
ATOM   1050  C   ALA A 653      35.180  32.700  47.630  1.00  0.00           C
ATOM   1051  O   ALA A 653      34.650  32.320  46.550  1.00  0.00           O
ATOM   1052  N   TYR A 654      36.110  33.710  47.660  1.00  0.00           N
ATOM   1053  HN  TYR A 654      36.640  33.980  48.460  1.00  0.00           H
ATOM   1054  CA  TYR A 654      36.470  34.540  46.520  1.00  0.00           C
ATOM   1055  HA  TYR A 654      35.490  34.910  46.280  1.00  0.00           H
ATOM   1056  CB  TYR A 654      37.360  35.730  46.990  1.00  0.00           C
ATOM   1057  HB1 TYR A 654      38.280  35.320  47.460  1.00  0.00           H
ATOM   1058  HB2 TYR A 654      36.900  36.350  47.780  1.00  0.00           H
ATOM   1059  CG  TYR A 654      37.790  36.620  45.920  1.00  0.00           C
ATOM   1060  CD1 TYR A 654      39.150  36.760  45.590  1.00  0.00           C
ATOM   1061  HD1 TYR A 654      39.940  36.190  46.060  1.00  0.00           H
ATOM   1062  CE1 TYR A 654      39.540  37.820  44.770  1.00  0.00           C
ATOM   1063  HE1 TYR A 654      40.540  38.020  44.430  1.00  0.00           H
ATOM   1064  CZ  TYR A 654      38.630  38.760  44.350  1.00  0.00           C
ATOM   1065  OH  TYR A 654      39.040  39.880  43.600  1.00  0.00           O
ATOM   1066  HH  TYR A 654      39.840  39.640  43.140  1.00  0.00           H
ATOM   1067  CD2 TYR A 654      36.830  37.500  45.340  1.00  0.00           C
ATOM   1068  HD2 TYR A 654      35.760  37.410  45.470  1.00  0.00           H
ATOM   1069  CE2 TYR A 654      37.330  38.610  44.630  1.00  0.00           C
ATOM   1070  HE2 TYR A 654      36.640  39.380  44.320  1.00  0.00           H
ATOM   1071  C   TYR A 654      37.110  33.720  45.320  1.00  0.00           C
ATOM   1072  O   TYR A 654      36.790  33.930  44.150  1.00  0.00           O
ATOM   1073  N   SER A 655      37.980  32.750  45.600  1.00  0.00           N
ATOM   1074  HN  SER A 655      38.310  32.740  46.530  1.00  0.00           H
ATOM   1075  CA  SER A 655      38.440  31.740  44.720  1.00  0.00           C
ATOM   1076  HA  SER A 655      38.520  32.230  43.760  1.00  0.00           H
ATOM   1077  CB  SER A 655      39.840  31.200  45.220  1.00  0.00           C
ATOM   1078  HB1 SER A 655      40.580  32.030  45.140  1.00  0.00           H
ATOM   1079  HB2 SER A 655      40.120  30.310  44.630  1.00  0.00           H
ATOM   1080  OG  SER A 655      39.720  30.860  46.590  1.00  0.00           O
ATOM   1081  HG1 SER A 655      39.740  31.700  47.060  1.00  0.00           H
ATOM   1082  C   SER A 655      37.540  30.620  44.400  1.00  0.00           C
ATOM   1083  O   SER A 655      37.190  30.380  43.230  1.00  0.00           O
ATOM   1084  N   LEU A 656      36.930  29.910  45.400  1.00  0.00           N
ATOM   1085  HN  LEU A 656      37.210  30.140  46.330  1.00  0.00           H
ATOM   1086  CA  LEU A 656      36.110  28.700  45.200  1.00  0.00           C
ATOM   1087  HA  LEU A 656      36.690  27.950  44.670  1.00  0.00           H
ATOM   1088  CB  LEU A 656      35.600  28.090  46.550  1.00  0.00           C
ATOM   1089  HB1 LEU A 656      34.920  28.870  46.940  1.00  0.00           H
ATOM   1090  HB2 LEU A 656      36.390  28.140  47.310  1.00  0.00           H
ATOM   1091  CG  LEU A 656      34.980  26.670  46.370  1.00  0.00           C
ATOM   1092  HG  LEU A 656      34.010  26.830  45.880  1.00  0.00           H
ATOM   1093  CD1 LEU A 656      35.800  25.610  45.570  1.00  0.00           C
ATOM   1094 HD11 LEU A 656      35.330  24.620  45.650  1.00  0.00           H
ATOM   1095 HD12 LEU A 656      36.830  25.410  45.920  1.00  0.00           H
ATOM   1096 HD13 LEU A 656      35.780  25.770  44.470  1.00  0.00           H
ATOM   1097  CD2 LEU A 656      34.650  26.030  47.770  1.00  0.00           C
ATOM   1098 HD21 LEU A 656      33.960  26.630  48.400  1.00  0.00           H
ATOM   1099 HD22 LEU A 656      35.620  25.800  48.250  1.00  0.00           H
ATOM   1100 HD23 LEU A 656      34.200  25.040  47.580  1.00  0.00           H
ATOM   1101  C   LEU A 656      34.880  29.040  44.310  1.00  0.00           C
ATOM   1102  O   LEU A 656      34.530  28.240  43.440  1.00  0.00           O
ATOM   1103  N   PHE A 657      34.300  30.220  44.480  1.00  0.00           N
ATOM   1104  HN  PHE A 657      34.510  30.830  45.220  1.00  0.00           H
ATOM   1105  CA  PHE A 657      33.120  30.690  43.690  1.00  0.00           C
ATOM   1106  HA  PHE A 657      32.680  29.870  43.130  1.00  0.00           H
ATOM   1107  CB  PHE A 657      31.960  31.300  44.640  1.00  0.00           C
ATOM   1108  HB1 PHE A 657      31.230  31.710  43.910  1.00  0.00           H
ATOM   1109  HB2 PHE A 657      32.360  32.170  45.210  1.00  0.00           H
ATOM   1110  CG  PHE A 657      31.410  30.200  45.610  1.00  0.00           C
ATOM   1111  CD1 PHE A 657      31.060  30.530  46.950  1.00  0.00           C
ATOM   1112  HD1 PHE A 657      31.310  31.570  47.130  1.00  0.00           H
ATOM   1113  CE1 PHE A 657      30.630  29.510  47.850  1.00  0.00           C
ATOM   1114  HE1 PHE A 657      30.310  29.760  48.840  1.00  0.00           H
ATOM   1115  CZ  PHE A 657      30.460  28.210  47.390  1.00  0.00           C
ATOM   1116  HZ  PHE A 657      30.160  27.450  48.100  1.00  0.00           H
ATOM   1117  CD2 PHE A 657      31.220  28.870  45.170  1.00  0.00           C
ATOM   1118  HD2 PHE A 657      31.390  28.620  44.130  1.00  0.00           H
ATOM   1119  CE2 PHE A 657      30.690  27.910  46.030  1.00  0.00           C
ATOM   1120  HE2 PHE A 657      30.480  26.910  45.660  1.00  0.00           H
ATOM   1121  C   PHE A 657      33.550  31.590  42.580  1.00  0.00           C
ATOM   1122  O   PHE A 657      32.720  32.170  41.920  1.00  0.00           O
ATOM   1123  N   ALA A 658      34.870  31.590  42.260  1.00  0.00           N
ATOM   1124  HN  ALA A 658      35.430  30.990  42.840  1.00  0.00           H
ATOM   1125  CA  ALA A 658      35.480  32.390  41.250  1.00  0.00           C
ATOM   1126  HA  ALA A 658      36.490  32.540  41.630  1.00  0.00           H
ATOM   1127  CB  ALA A 658      35.390  31.510  39.990  1.00  0.00           C
ATOM   1128  HB1 ALA A 658      34.350  31.300  39.670  1.00  0.00           H
ATOM   1129  HB2 ALA A 658      35.950  30.590  40.300  1.00  0.00           H
ATOM   1130  HB3 ALA A 658      35.910  32.110  39.210  1.00  0.00           H
ATOM   1131  C   ALA A 658      34.810  33.740  41.010  1.00  0.00           C
ATOM   1132  O   ALA A 658      34.160  33.930  39.980  1.00  0.00           O
ATOM   1133  N   GLY A 659      35.010  34.730  41.910  1.00  0.00           N
ATOM   1134  HN  GLY A 659      35.580  34.500  42.700  1.00  0.00           H
ATOM   1135  CA  GLY A 659      34.640  36.130  41.730  1.00  0.00           C
ATOM   1136  HA1 GLY A 659      34.740  36.590  42.700  1.00  0.00           H
ATOM   1137  HA2 GLY A 659      33.640  36.080  41.310  1.00  0.00           H
ATOM   1138  C   GLY A 659      35.540  36.890  40.700  1.00  0.00           C
ATOM   1139  O   GLY A 659      35.010  37.700  39.950  1.00  0.00           O
ATOM   1140  N   GLN A 660      36.890  36.620  40.710  1.00  0.00           N
ATOM   1141  HN  GLN A 660      37.230  36.000  41.410  1.00  0.00           H
ATOM   1142  CA  GLN A 660      37.840  36.940  39.710  1.00  0.00           C
ATOM   1143  HA  GLN A 660      37.520  36.600  38.740  1.00  0.00           H
ATOM   1144  CB  GLN A 660      38.210  38.490  39.640  1.00  0.00           C
ATOM   1145  HB1 GLN A 660      38.590  38.730  40.650  1.00  0.00           H
ATOM   1146  HB2 GLN A 660      37.280  39.070  39.460  1.00  0.00           H
ATOM   1147  CG  GLN A 660      39.120  39.010  38.530  1.00  0.00           C
ATOM   1148  HG1 GLN A 660      40.160  38.780  38.850  1.00  0.00           H
ATOM   1149  HG2 GLN A 660      39.200  40.100  38.360  1.00  0.00           H
ATOM   1150  CD  GLN A 660      39.120  38.240  37.200  1.00  0.00           C
ATOM   1151  OE1 GLN A 660      40.110  37.520  36.890  1.00  0.00           O
ATOM   1152  NE2 GLN A 660      37.980  38.290  36.540  1.00  0.00           N
ATOM   1153 HE21 GLN A 660      37.990  37.770  35.690  1.00  0.00           H
ATOM   1154 HE22 GLN A 660      37.150  38.680  36.950  1.00  0.00           H
ATOM   1155  C   GLN A 660      39.070  36.200  40.170  1.00  0.00           C
ATOM   1156  O   GLN A 660      39.850  36.770  40.900  1.00  0.00           O
ATOM   1157  N   PRO A 661      39.310  34.900  39.870  1.00  0.00           N
ATOM   1158  CD  PRO A 661      38.650  34.030  38.900  1.00  0.00           C
ATOM   1159  HD1 PRO A 661      38.780  34.390  37.860  1.00  0.00           H
ATOM   1160  HD2 PRO A 661      37.560  34.000  39.120  1.00  0.00           H
ATOM   1161  CA  PRO A 661      40.320  34.110  40.660  1.00  0.00           C
ATOM   1162  HA  PRO A 661      40.120  34.310  41.700  1.00  0.00           H
ATOM   1163  CB  PRO A 661      39.940  32.660  40.420  1.00  0.00           C
ATOM   1164  HB1 PRO A 661      39.130  32.440  41.150  1.00  0.00           H
ATOM   1165  HB2 PRO A 661      40.840  32.010  40.470  1.00  0.00           H
ATOM   1166  CG  PRO A 661      39.280  32.620  39.020  1.00  0.00           C
ATOM   1167  HG1 PRO A 661      39.880  32.420  38.110  1.00  0.00           H
ATOM   1168  HG2 PRO A 661      38.430  31.920  38.870  1.00  0.00           H
ATOM   1169  C   PRO A 661      41.770  34.480  40.370  1.00  0.00           C
ATOM   1170  O   PRO A 661      42.690  34.220  41.170  1.00  0.00           O
ATOM   1171  N   LEU A 662      41.980  35.100  39.200  1.00  0.00           N
ATOM   1172  HN  LEU A 662      41.190  35.310  38.620  1.00  0.00           H
ATOM   1173  CA  LEU A 662      43.330  35.620  38.930  1.00  0.00           C
ATOM   1174  HA  LEU A 662      44.080  34.840  39.030  1.00  0.00           H
ATOM   1175  CB  LEU A 662      43.510  36.150  37.420  1.00  0.00           C
ATOM   1176  HB1 LEU A 662      44.520  36.580  37.240  1.00  0.00           H
ATOM   1177  HB2 LEU A 662      42.770  36.980  37.340  1.00  0.00           H
ATOM   1178  CG  LEU A 662      43.390  35.030  36.430  1.00  0.00           C
ATOM   1179  HG  LEU A 662      42.500  34.400  36.620  1.00  0.00           H
ATOM   1180  CD1 LEU A 662      43.160  35.680  35.080  1.00  0.00           C
ATOM   1181 HD11 LEU A 662      43.440  34.970  34.270  1.00  0.00           H
ATOM   1182 HD12 LEU A 662      43.790  36.540  34.780  1.00  0.00           H
ATOM   1183 HD13 LEU A 662      42.090  36.000  35.060  1.00  0.00           H
ATOM   1184  CD2 LEU A 662      44.570  34.050  36.430  1.00  0.00           C
ATOM   1185 HD21 LEU A 662      45.530  34.590  36.260  1.00  0.00           H
ATOM   1186 HD22 LEU A 662      44.440  33.280  35.640  1.00  0.00           H
ATOM   1187 HD23 LEU A 662      44.610  33.540  37.420  1.00  0.00           H
ATOM   1188  C   LEU A 662      43.810  36.690  39.880  1.00  0.00           C
ATOM   1189  O   LEU A 662      45.000  36.930  40.100  1.00  0.00           O
ATOM   1190  N   THR A 663      42.860  37.440  40.480  1.00  0.00           N
ATOM   1191  HN  THR A 663      41.890  37.240  40.390  1.00  0.00           H
ATOM   1192  CA  THR A 663      43.220  38.440  41.550  1.00  0.00           C
ATOM   1193  HA  THR A 663      44.170  38.880  41.240  1.00  0.00           H
ATOM   1194  CB  THR A 663      42.210  39.570  41.670  1.00  0.00           C
ATOM   1195  HB  THR A 663      42.420  40.350  42.440  1.00  0.00           H
ATOM   1196  OG1 THR A 663      41.040  38.930  42.050  1.00  0.00           O
ATOM   1197  HG1 THR A 663      41.030  38.010  41.810  1.00  0.00           H
ATOM   1198  CG2 THR A 663      41.970  40.210  40.360  1.00  0.00           C
ATOM   1199 HG21 THR A 663      41.810  39.550  39.480  1.00  0.00           H
ATOM   1200 HG22 THR A 663      42.790  40.890  40.020  1.00  0.00           H
ATOM   1201 HG23 THR A 663      41.080  40.870  40.480  1.00  0.00           H
ATOM   1202  C   THR A 663      43.440  37.730  42.950  1.00  0.00           C
ATOM   1203  O   THR A 663      42.740  36.820  43.340  1.00  0.00           O
ATOM   1204  N   ILE A 664      44.470  38.240  43.650  1.00  0.00           N
ATOM   1205  HN  ILE A 664      44.970  39.040  43.300  1.00  0.00           H
ATOM   1206  CA  ILE A 664      45.010  37.710  44.830  1.00  0.00           C
ATOM   1207  HA  ILE A 664      44.520  36.830  45.230  1.00  0.00           H
ATOM   1208  CB  ILE A 664      46.430  37.270  44.500  1.00  0.00           C
ATOM   1209  HB  ILE A 664      47.010  38.080  44.020  1.00  0.00           H
ATOM   1210  CG2 ILE A 664      47.130  36.940  45.830  1.00  0.00           C
ATOM   1211 HG21 ILE A 664      47.390  37.930  46.260  1.00  0.00           H
ATOM   1212 HG22 ILE A 664      48.090  36.390  45.690  1.00  0.00           H
ATOM   1213 HG23 ILE A 664      46.510  36.270  46.460  1.00  0.00           H
ATOM   1214  CG1 ILE A 664      46.480  36.010  43.630  1.00  0.00           C
ATOM   1215 HG11 ILE A 664      47.530  35.690  43.450  1.00  0.00           H
ATOM   1216 HG12 ILE A 664      46.190  36.250  42.590  1.00  0.00           H
ATOM   1217  CD  ILE A 664      45.640  34.800  44.160  1.00  0.00           C
ATOM   1218  HD1 ILE A 664      44.560  34.940  43.970  1.00  0.00           H
ATOM   1219  HD2 ILE A 664      45.770  34.580  45.250  1.00  0.00           H
ATOM   1220  HD3 ILE A 664      45.960  33.790  43.820  1.00  0.00           H
ATOM   1221  C   ILE A 664      45.000  38.730  45.860  1.00  0.00           C
ATOM   1222  O   ILE A 664      45.490  39.870  45.760  1.00  0.00           O
ATOM   1223  N   LEU A 665      44.370  38.420  47.030  1.00  0.00           N
ATOM   1224  HN  LEU A 665      44.010  37.500  47.190  1.00  0.00           H
ATOM   1225  CA  LEU A 665      44.240  39.300  48.170  1.00  0.00           C
ATOM   1226  HA  LEU A 665      43.810  40.240  47.840  1.00  0.00           H
ATOM   1227  CB  LEU A 665      43.200  38.580  49.170  1.00  0.00           C
ATOM   1228  HB1 LEU A 665      43.000  39.230  50.040  1.00  0.00           H
ATOM   1229  HB2 LEU A 665      43.720  37.630  49.430  1.00  0.00           H
ATOM   1230  CG  LEU A 665      41.840  38.250  48.520  1.00  0.00           C
ATOM   1231  HG  LEU A 665      41.860  37.460  47.730  1.00  0.00           H
ATOM   1232  CD1 LEU A 665      40.870  37.900  49.680  1.00  0.00           C
ATOM   1233 HD11 LEU A 665      40.660  38.790  50.310  1.00  0.00           H
ATOM   1234 HD12 LEU A 665      41.300  37.070  50.280  1.00  0.00           H
ATOM   1235 HD13 LEU A 665      39.920  37.480  49.250  1.00  0.00           H
ATOM   1236  CD2 LEU A 665      41.260  39.590  48.020  1.00  0.00           C
ATOM   1237 HD21 LEU A 665      41.300  40.400  48.780  1.00  0.00           H
ATOM   1238 HD22 LEU A 665      40.220  39.390  47.730  1.00  0.00           H
ATOM   1239 HD23 LEU A 665      41.820  39.960  47.130  1.00  0.00           H
ATOM   1240  C   LEU A 665      45.530  39.600  48.880  1.00  0.00           C
ATOM   1241  O   LEU A 665      46.480  38.800  48.880  1.00  0.00           O
ATOM   1242  N   GLY A 666      45.670  40.850  49.490  1.00  0.00           N
ATOM   1243  HN  GLY A 666      44.910  41.500  49.500  1.00  0.00           H
ATOM   1244  CA  GLY A 666      46.940  41.370  49.970  1.00  0.00           C
ATOM   1245  HA1 GLY A 666      47.570  41.480  49.110  1.00  0.00           H
ATOM   1246  HA2 GLY A 666      47.350  40.610  50.650  1.00  0.00           H
ATOM   1247  C   GLY A 666      46.760  42.670  50.750  1.00  0.00           C
ATOM   1248  O   GLY A 666      45.650  43.050  51.080  1.00  0.00           O
ATOM   1249  N   SER A 667      47.820  43.440  50.960  1.00  0.00           N
ATOM   1250  HN  SER A 667      48.680  43.140  50.550  1.00  0.00           H
ATOM   1251  CA  SER A 667      47.750  44.730  51.720  1.00  0.00           C
ATOM   1252  HA  SER A 667      47.290  44.550  52.680  1.00  0.00           H
ATOM   1253  CB  SER A 667      49.120  45.430  51.800  1.00  0.00           C
ATOM   1254  HB1 SER A 667      49.860  44.750  52.260  1.00  0.00           H
ATOM   1255  HB2 SER A 667      49.130  46.340  52.430  1.00  0.00           H
ATOM   1256  OG  SER A 667      49.750  45.720  50.510  1.00  0.00           O
ATOM   1257  HG1 SER A 667      49.190  46.310  50.000  1.00  0.00           H
ATOM   1258  C   SER A 667      46.790  45.730  51.070  1.00  0.00           C
ATOM   1259  O   SER A 667      46.820  45.980  49.880  1.00  0.00           O
ATOM   1260  N   THR A 668      45.930  46.390  51.940  1.00  0.00           N
ATOM   1261  HN  THR A 668      45.770  46.100  52.880  1.00  0.00           H
ATOM   1262  CA  THR A 668      45.030  47.400  51.450  1.00  0.00           C
ATOM   1263  HA  THR A 668      45.180  47.530  50.390  1.00  0.00           H
ATOM   1264  CB  THR A 668      43.620  46.980  51.550  1.00  0.00           C
ATOM   1265  HB  THR A 668      43.470  46.170  50.810  1.00  0.00           H
ATOM   1266  OG1 THR A 668      42.770  48.060  51.170  1.00  0.00           O
ATOM   1267  HG1 THR A 668      42.820  48.160  50.220  1.00  0.00           H
ATOM   1268  CG2 THR A 668      43.280  46.430  52.970  1.00  0.00           C
ATOM   1269 HG21 THR A 668      42.230  46.150  53.170  1.00  0.00           H
ATOM   1270 HG22 THR A 668      43.490  47.190  53.750  1.00  0.00           H
ATOM   1271 HG23 THR A 668      43.870  45.530  53.260  1.00  0.00           H
ATOM   1272  C   THR A 668      45.340  48.770  52.010  1.00  0.00           C
ATOM   1273  O   THR A 668      45.240  49.090  53.170  1.00  0.00           O
ATOM   1274  N   GLY A 669      45.860  49.630  51.120  1.00  0.00           N
ATOM   1275  HN  GLY A 669      45.910  49.370  50.150  1.00  0.00           H
ATOM   1276  CA  GLY A 669      46.230  51.050  51.390  1.00  0.00           C
ATOM   1277  HA1 GLY A 669      46.710  51.510  50.540  1.00  0.00           H
ATOM   1278  HA2 GLY A 669      46.800  50.920  52.300  1.00  0.00           H
ATOM   1279  C   GLY A 669      45.070  52.010  51.640  1.00  0.00           C
ATOM   1280  O   GLY A 669      45.090  52.710  52.640  1.00  0.00           O
ATOM   1281  N   PRO A 670      44.020  52.130  50.940  1.00  0.00           N
ATOM   1282  CD  PRO A 670      43.830  51.540  49.600  1.00  0.00           C
ATOM   1283  HD1 PRO A 670      43.760  50.430  49.700  1.00  0.00           H
ATOM   1284  HD2 PRO A 670      44.680  51.750  48.930  1.00  0.00           H
ATOM   1285  CA  PRO A 670      43.010  53.190  51.220  1.00  0.00           C
ATOM   1286  HA  PRO A 670      43.540  54.100  51.440  1.00  0.00           H
ATOM   1287  CB  PRO A 670      42.210  53.340  49.880  1.00  0.00           C
ATOM   1288  HB1 PRO A 670      42.410  54.230  49.250  1.00  0.00           H
ATOM   1289  HB2 PRO A 670      41.160  53.130  50.170  1.00  0.00           H
ATOM   1290  CG  PRO A 670      42.520  52.050  49.040  1.00  0.00           C
ATOM   1291  HG1 PRO A 670      41.770  51.250  49.240  1.00  0.00           H
ATOM   1292  HG2 PRO A 670      42.490  52.280  47.960  1.00  0.00           H
ATOM   1293  C   PRO A 670      42.200  52.800  52.470  1.00  0.00           C
ATOM   1294  O   PRO A 670      41.950  53.630  53.340  1.00  0.00           O
ATOM   1295  N   VAL A 671      41.700  51.560  52.560  1.00  0.00           N
ATOM   1296  HN  VAL A 671      41.880  50.850  51.900  1.00  0.00           H
ATOM   1297  CA  VAL A 671      41.120  51.070  53.790  1.00  0.00           C
ATOM   1298  HA  VAL A 671      40.130  51.450  54.000  1.00  0.00           H
ATOM   1299  CB  VAL A 671      40.740  49.620  53.660  1.00  0.00           C
ATOM   1300  HB  VAL A 671      41.650  49.090  53.300  1.00  0.00           H
ATOM   1301  CG1 VAL A 671      40.300  48.830  55.000  1.00  0.00           C
ATOM   1302 HG11 VAL A 671      40.950  49.060  55.880  1.00  0.00           H
ATOM   1303 HG12 VAL A 671      40.380  47.750  54.770  1.00  0.00           H
ATOM   1304 HG13 VAL A 671      39.270  49.130  55.320  1.00  0.00           H
ATOM   1305  CG2 VAL A 671      39.630  49.410  52.650  1.00  0.00           C
ATOM   1306 HG21 VAL A 671      38.680  49.980  52.780  1.00  0.00           H
ATOM   1307 HG22 VAL A 671      39.360  48.320  52.620  1.00  0.00           H
ATOM   1308 HG23 VAL A 671      40.010  49.670  51.640  1.00  0.00           H
ATOM   1309  C   VAL A 671      41.910  51.260  55.090  1.00  0.00           C
ATOM   1310  O   VAL A 671      41.370  51.570  56.130  1.00  0.00           O
ATOM   1311  N   LEU A 672      43.240  50.960  55.130  1.00  0.00           N
ATOM   1312  HN  LEU A 672      43.680  50.430  54.410  1.00  0.00           H
ATOM   1313  CA  LEU A 672      44.010  51.160  56.340  1.00  0.00           C
ATOM   1314  HA  LEU A 672      43.450  50.690  57.130  1.00  0.00           H
ATOM   1315  CB  LEU A 672      45.360  50.320  56.260  1.00  0.00           C
ATOM   1316  HB1 LEU A 672      45.970  50.810  55.460  1.00  0.00           H
ATOM   1317  HB2 LEU A 672      45.180  49.240  56.050  1.00  0.00           H
ATOM   1318  CG  LEU A 672      46.270  50.280  57.510  1.00  0.00           C
ATOM   1319  HG  LEU A 672      46.600  51.320  57.750  1.00  0.00           H
ATOM   1320  CD1 LEU A 672      45.560  49.890  58.800  1.00  0.00           C
ATOM   1321 HD11 LEU A 672      46.250  49.840  59.670  1.00  0.00           H
ATOM   1322 HD12 LEU A 672      45.260  48.820  58.810  1.00  0.00           H
ATOM   1323 HD13 LEU A 672      44.710  50.590  58.960  1.00  0.00           H
ATOM   1324  CD2 LEU A 672      47.530  49.380  57.360  1.00  0.00           C
ATOM   1325 HD21 LEU A 672      48.090  49.550  58.300  1.00  0.00           H
ATOM   1326 HD22 LEU A 672      48.070  49.820  56.510  1.00  0.00           H
ATOM   1327 HD23 LEU A 672      47.280  48.310  57.170  1.00  0.00           H
ATOM   1328  C   LEU A 672      44.270  52.620  56.690  1.00  0.00           C
ATOM   1329  O   LEU A 672      44.460  52.980  57.860  1.00  0.00           O
ATOM   1330  N   VAL A 673      44.250  53.470  55.650  1.00  0.00           N
ATOM   1331  HN  VAL A 673      44.320  53.210  54.690  1.00  0.00           H
ATOM   1332  CA  VAL A 673      44.190  54.860  56.010  1.00  0.00           C
ATOM   1333  HA  VAL A 673      44.970  55.090  56.720  1.00  0.00           H
ATOM   1334  CB  VAL A 673      44.500  55.630  54.730  1.00  0.00           C
ATOM   1335  HB  VAL A 673      43.860  55.160  53.950  1.00  0.00           H
ATOM   1336  CG1 VAL A 673      44.300  57.150  54.920  1.00  0.00           C
ATOM   1337 HG11 VAL A 673      44.650  57.630  53.980  1.00  0.00           H
ATOM   1338 HG12 VAL A 673      44.850  57.590  55.780  1.00  0.00           H
ATOM   1339 HG13 VAL A 673      43.230  57.430  55.050  1.00  0.00           H
ATOM   1340  CG2 VAL A 673      45.940  55.530  54.350  1.00  0.00           C
ATOM   1341 HG21 VAL A 673      46.210  56.080  53.420  1.00  0.00           H
ATOM   1342 HG22 VAL A 673      46.260  54.480  54.200  1.00  0.00           H
ATOM   1343 HG23 VAL A 673      46.520  55.920  55.210  1.00  0.00           H
ATOM   1344  C   VAL A 673      42.920  55.360  56.550  1.00  0.00           C
ATOM   1345  O   VAL A 673      42.940  56.230  57.440  1.00  0.00           O
ATOM   1346  N   PHE A 674      41.810  54.780  56.090  1.00  0.00           N
ATOM   1347  HN  PHE A 674      41.760  54.110  55.360  1.00  0.00           H
ATOM   1348  CA  PHE A 674      40.520  55.050  56.590  1.00  0.00           C
ATOM   1349  HA  PHE A 674      40.340  56.110  56.660  1.00  0.00           H
ATOM   1350  CB  PHE A 674      39.490  54.620  55.550  1.00  0.00           C
ATOM   1351  HB1 PHE A 674      39.590  53.520  55.450  1.00  0.00           H
ATOM   1352  HB2 PHE A 674      39.750  55.100  54.590  1.00  0.00           H
ATOM   1353  CG  PHE A 674      38.080  54.980  55.820  1.00  0.00           C
ATOM   1354  CD1 PHE A 674      37.480  56.100  55.260  1.00  0.00           C
ATOM   1355  HD1 PHE A 674      38.100  56.770  54.690  1.00  0.00           H
ATOM   1356  CE1 PHE A 674      36.100  56.340  55.390  1.00  0.00           C
ATOM   1357  HE1 PHE A 674      35.620  57.200  54.940  1.00  0.00           H
ATOM   1358  CZ  PHE A 674      35.340  55.460  56.150  1.00  0.00           C
ATOM   1359  HZ  PHE A 674      34.330  55.740  56.390  1.00  0.00           H
ATOM   1360  CD2 PHE A 674      37.340  54.130  56.700  1.00  0.00           C
ATOM   1361  HD2 PHE A 674      37.670  53.240  57.210  1.00  0.00           H
ATOM   1362  CE2 PHE A 674      35.970  54.400  56.770  1.00  0.00           C
ATOM   1363  HE2 PHE A 674      35.410  53.940  57.570  1.00  0.00           H
ATOM   1364  C   PHE A 674      40.360  54.500  57.970  1.00  0.00           C
ATOM   1365  O   PHE A 674      39.880  55.220  58.900  1.00  0.00           O
ATOM   1366  N   GLU A 675      40.780  53.290  58.220  1.00  0.00           N
ATOM   1367  HN  GLU A 675      41.180  52.750  57.470  1.00  0.00           H
ATOM   1368  CA  GLU A 675      40.720  52.600  59.510  1.00  0.00           C
ATOM   1369  HA  GLU A 675      39.680  52.440  59.730  1.00  0.00           H
ATOM   1370  CB  GLU A 675      41.320  51.220  59.320  1.00  0.00           C
ATOM   1371  HB1 GLU A 675      42.320  51.420  58.870  1.00  0.00           H
ATOM   1372  HB2 GLU A 675      40.660  50.710  58.580  1.00  0.00           H
ATOM   1373  CG  GLU A 675      41.570  50.310  60.570  1.00  0.00           C
ATOM   1374  HG1 GLU A 675      41.910  50.870  61.460  1.00  0.00           H
ATOM   1375  HG2 GLU A 675      42.380  49.640  60.200  1.00  0.00           H
ATOM   1376  CD  GLU A 675      40.390  49.280  60.920  1.00  0.00           C
ATOM   1377  OE1 GLU A 675      40.370  48.080  60.410  1.00  0.00           O
ATOM   1378  OE2 GLU A 675      39.540  49.700  61.730  1.00  0.00           O
ATOM   1379  C   GLU A 675      41.440  53.290  60.670  1.00  0.00           C
ATOM   1380  O   GLU A 675      40.780  53.530  61.700  1.00  0.00           O
ATOM   1381  N   LYS A 676      42.680  53.770  60.340  1.00  0.00           N
ATOM   1382  HN  LYS A 676      42.940  53.580  59.390  1.00  0.00           H
ATOM   1383  CA  LYS A 676      43.430  54.670  61.210  1.00  0.00           C
ATOM   1384  HA  LYS A 676      43.390  54.160  62.160  1.00  0.00           H
ATOM   1385  CB  LYS A 676      44.950  54.710  60.830  1.00  0.00           C
ATOM   1386  HB1 LYS A 676      45.080  54.930  59.740  1.00  0.00           H
ATOM   1387  HB2 LYS A 676      45.360  53.680  60.830  1.00  0.00           H
ATOM   1388  CG  LYS A 676      45.660  55.700  61.780  1.00  0.00           C
ATOM   1389  HG1 LYS A 676      45.070  55.710  62.720  1.00  0.00           H
ATOM   1390  HG2 LYS A 676      45.610  56.740  61.400  1.00  0.00           H
ATOM   1391  CD  LYS A 676      47.040  55.330  62.150  1.00  0.00           C
ATOM   1392  HD1 LYS A 676      47.050  54.400  62.750  1.00  0.00           H
ATOM   1393  HD2 LYS A 676      47.600  56.140  62.670  1.00  0.00           H
ATOM   1394  CE  LYS A 676      48.010  55.070  61.020  1.00  0.00           C
ATOM   1395  HE1 LYS A 676      47.740  54.120  60.500  1.00  0.00           H
ATOM   1396  HE2 LYS A 676      49.050  54.890  61.370  1.00  0.00           H
ATOM   1397  NZ  LYS A 676      47.980  56.090  59.980  1.00  0.00           N
ATOM   1398  HZ1 LYS A 676      47.680  57.030  60.330  1.00  0.00           H
ATOM   1399  HZ2 LYS A 676      47.210  55.810  59.330  1.00  0.00           H
ATOM   1400  HZ3 LYS A 676      48.880  56.110  59.450  1.00  0.00           H
ATOM   1401  C   LYS A 676      42.770  56.040  61.330  1.00  0.00           C
ATOM   1402  O   LYS A 676      42.710  56.680  62.380  1.00  0.00           O
ATOM   1403  N   ILE A 677      42.150  56.510  60.270  1.00  0.00           N
ATOM   1404  HN  ILE A 677      42.080  56.070  59.380  1.00  0.00           H
ATOM   1405  CA  ILE A 677      41.480  57.880  60.370  1.00  0.00           C
ATOM   1406  HA  ILE A 677      42.140  58.490  60.970  1.00  0.00           H
ATOM   1407  CB  ILE A 677      41.100  58.610  59.090  1.00  0.00           C
ATOM   1408  HB  ILE A 677      40.610  57.820  58.490  1.00  0.00           H
ATOM   1409  CG2 ILE A 677      40.000  59.690  59.320  1.00  0.00           C
ATOM   1410 HG21 ILE A 677      40.320  60.400  60.100  1.00  0.00           H
ATOM   1411 HG22 ILE A 677      39.030  59.240  59.610  1.00  0.00           H
ATOM   1412 HG23 ILE A 677      39.910  60.240  58.360  1.00  0.00           H
ATOM   1413  CG1 ILE A 677      42.280  59.270  58.300  1.00  0.00           C
ATOM   1414 HG11 ILE A 677      43.240  58.770  58.540  1.00  0.00           H
ATOM   1415 HG12 ILE A 677      42.230  60.290  58.700  1.00  0.00           H
ATOM   1416  CD  ILE A 677      42.030  59.370  56.810  1.00  0.00           C
ATOM   1417  HD1 ILE A 677      42.850  59.870  56.260  1.00  0.00           H
ATOM   1418  HD2 ILE A 677      41.080  59.890  56.570  1.00  0.00           H
ATOM   1419  HD3 ILE A 677      41.800  58.390  56.350  1.00  0.00           H
ATOM   1420  C   ILE A 677      40.190  57.800  61.250  1.00  0.00           C
ATOM   1421  O   ILE A 677      39.990  58.630  62.110  1.00  0.00           O
ATOM   1422  N   LEU A 678      39.400  56.760  61.180  1.00  0.00           N
ATOM   1423  HN  LEU A 678      39.640  56.120  60.460  1.00  0.00           H
ATOM   1424  CA  LEU A 678      38.260  56.470  62.020  1.00  0.00           C
ATOM   1425  HA  LEU A 678      37.480  57.220  61.980  1.00  0.00           H
ATOM   1426  CB  LEU A 678      37.570  55.170  61.530  1.00  0.00           C
ATOM   1427  HB1 LEU A 678      38.360  54.410  61.630  1.00  0.00           H
ATOM   1428  HB2 LEU A 678      37.310  55.280  60.460  1.00  0.00           H
ATOM   1429  CG  LEU A 678      36.350  54.630  62.420  1.00  0.00           C
ATOM   1430  HG  LEU A 678      36.640  54.590  63.490  1.00  0.00           H
ATOM   1431  CD1 LEU A 678      35.090  55.500  62.320  1.00  0.00           C
ATOM   1432 HD11 LEU A 678      34.250  55.080  62.910  1.00  0.00           H
ATOM   1433 HD12 LEU A 678      34.860  55.730  61.260  1.00  0.00           H
ATOM   1434 HD13 LEU A 678      35.100  56.460  62.890  1.00  0.00           H
ATOM   1435  CD2 LEU A 678      36.020  53.200  62.000  1.00  0.00           C
ATOM   1436 HD21 LEU A 678      36.910  52.540  62.010  1.00  0.00           H
ATOM   1437 HD22 LEU A 678      35.580  53.100  60.980  1.00  0.00           H
ATOM   1438 HD23 LEU A 678      35.260  52.720  62.650  1.00  0.00           H
ATOM   1439  C   LEU A 678      38.630  56.290  63.500  1.00  0.00           C
ATOM   1440  O   LEU A 678      37.980  56.830  64.400  1.00  0.00           O
ATOM   1441  N   TYR A 679      39.760  55.620  63.800  1.00  0.00           N
ATOM   1442  HN  TYR A 679      40.260  55.200  63.050  1.00  0.00           H
ATOM   1443  CA  TYR A 679      40.210  55.390  65.200  1.00  0.00           C
ATOM   1444  HA  TYR A 679      39.340  55.070  65.760  1.00  0.00           H
ATOM   1445  CB  TYR A 679      41.290  54.310  65.070  1.00  0.00           C
ATOM   1446  HB1 TYR A 679      42.060  54.710  64.370  1.00  0.00           H
ATOM   1447  HB2 TYR A 679      40.770  53.390  64.710  1.00  0.00           H
ATOM   1448  CG  TYR A 679      41.880  53.930  66.470  1.00  0.00           C
ATOM   1449  CD1 TYR A 679      41.040  53.510  67.540  1.00  0.00           C
ATOM   1450  HD1 TYR A 679      39.980  53.390  67.390  1.00  0.00           H
ATOM   1451  CE1 TYR A 679      41.500  53.530  68.830  1.00  0.00           C
ATOM   1452  HE1 TYR A 679      40.970  53.190  69.710  1.00  0.00           H
ATOM   1453  CZ  TYR A 679      42.860  53.750  69.070  1.00  0.00           C
ATOM   1454  OH  TYR A 679      43.260  53.690  70.350  1.00  0.00           O
ATOM   1455  HH  TYR A 679      44.220  53.720  70.440  1.00  0.00           H
ATOM   1456  CD2 TYR A 679      43.240  54.120  66.700  1.00  0.00           C
ATOM   1457  HD2 TYR A 679      43.920  54.450  65.920  1.00  0.00           H
ATOM   1458  CE2 TYR A 679      43.710  54.050  68.050  1.00  0.00           C
ATOM   1459  HE2 TYR A 679      44.750  54.220  68.320  1.00  0.00           H
ATOM   1460  C   TYR A 679      40.730  56.560  65.930  1.00  0.00           C
ATOM   1461  O   TYR A 679      40.210  56.900  67.000  1.00  0.00           O
ATOM   1462  N   LYS A 680      41.580  57.420  65.450  1.00  0.00           N
ATOM   1463  HN  LYS A 680      41.860  57.250  64.500  1.00  0.00           H
ATOM   1464  CA  LYS A 680      41.930  58.680  65.990  1.00  0.00           C
ATOM   1465  HA  LYS A 680      42.080  58.610  67.060  1.00  0.00           H
ATOM   1466  CB  LYS A 680      43.020  59.410  65.250  1.00  0.00           C
ATOM   1467  HB1 LYS A 680      43.150  60.390  65.750  1.00  0.00           H
ATOM   1468  HB2 LYS A 680      42.730  59.580  64.190  1.00  0.00           H
ATOM   1469  CG  LYS A 680      44.440  58.740  65.350  1.00  0.00           C
ATOM   1470  HG1 LYS A 680      45.060  59.240  64.580  1.00  0.00           H
ATOM   1471  HG2 LYS A 680      44.270  57.690  65.020  1.00  0.00           H
ATOM   1472  CD  LYS A 680      45.170  58.660  66.670  1.00  0.00           C
ATOM   1473  HD1 LYS A 680      44.500  58.160  67.400  1.00  0.00           H
ATOM   1474  HD2 LYS A 680      45.360  59.660  67.120  1.00  0.00           H
ATOM   1475  CE  LYS A 680      46.460  57.850  66.600  1.00  0.00           C
ATOM   1476  HE1 LYS A 680      47.180  58.180  65.820  1.00  0.00           H
ATOM   1477  HE2 LYS A 680      46.210  56.800  66.330  1.00  0.00           H
ATOM   1478  NZ  LYS A 680      47.140  57.740  67.920  1.00  0.00           N
ATOM   1479  HZ1 LYS A 680      46.420  57.420  68.600  1.00  0.00           H
ATOM   1480  HZ2 LYS A 680      47.430  58.640  68.320  1.00  0.00           H
ATOM   1481  HZ3 LYS A 680      47.960  57.100  67.990  1.00  0.00           H
ATOM   1482  C   LYS A 680      40.670  59.560  66.170  1.00  0.00           C
ATOM   1483  O   LYS A 680      40.430  60.200  67.190  1.00  0.00           O
ATOM   1484  N   PHE A 681      39.710  59.530  65.170  1.00  0.00           N
ATOM   1485  HN  PHE A 681      39.910  58.930  64.390  1.00  0.00           H
ATOM   1486  CA  PHE A 681      38.360  60.210  65.170  1.00  0.00           C
ATOM   1487  HA  PHE A 681      38.550  61.250  65.380  1.00  0.00           H
ATOM   1488  CB  PHE A 681      37.620  60.160  63.770  1.00  0.00           C
ATOM   1489  HB1 PHE A 681      37.820  59.110  63.460  1.00  0.00           H
ATOM   1490  HB2 PHE A 681      38.170  60.800  63.060  1.00  0.00           H
ATOM   1491  CG  PHE A 681      36.200  60.780  63.890  1.00  0.00           C
ATOM   1492  CD1 PHE A 681      35.040  60.060  64.200  1.00  0.00           C
ATOM   1493  HD1 PHE A 681      35.240  59.010  64.360  1.00  0.00           H
ATOM   1494  CE1 PHE A 681      33.780  60.640  64.310  1.00  0.00           C
ATOM   1495  HE1 PHE A 681      33.000  59.980  64.680  1.00  0.00           H
ATOM   1496  CZ  PHE A 681      33.570  62.020  64.040  1.00  0.00           C
ATOM   1497  HZ  PHE A 681      32.580  62.400  64.160  1.00  0.00           H
ATOM   1498  CD2 PHE A 681      35.960  62.130  63.450  1.00  0.00           C
ATOM   1499  HD2 PHE A 681      36.740  62.810  63.150  1.00  0.00           H
ATOM   1500  CE2 PHE A 681      34.670  62.770  63.590  1.00  0.00           C
ATOM   1501  HE2 PHE A 681      34.570  63.820  63.340  1.00  0.00           H
ATOM   1502  C   PHE A 681      37.440  59.730  66.360  1.00  0.00           C
ATOM   1503  O   PHE A 681      36.880  60.450  67.200  1.00  0.00           O
ATOM   1504  N   CYS A 682      37.360  58.400  66.500  1.00  0.00           N
ATOM   1505  HN  CYS A 682      37.700  57.910  65.700  1.00  0.00           H
ATOM   1506  CA  CYS A 682      36.560  57.730  67.560  1.00  0.00           C
ATOM   1507  HA  CYS A 682      35.570  58.150  67.500  1.00  0.00           H
ATOM   1508  CB  CYS A 682      36.620  56.120  67.510  1.00  0.00           C
ATOM   1509  HB1 CYS A 682      36.020  55.810  68.380  1.00  0.00           H
ATOM   1510  HB2 CYS A 682      37.690  55.800  67.560  1.00  0.00           H
ATOM   1511  SG  CYS A 682      35.720  55.460  66.120  1.00  0.00           S
ATOM   1512  HG1 CYS A 682      36.510  55.850  65.140  1.00  0.00           H
ATOM   1513  C   CYS A 682      37.060  58.140  68.990  1.00  0.00           C
ATOM   1514  O   CYS A 682      36.260  58.560  69.740  1.00  0.00           O
ATOM   1515  N   ARG A 683      38.360  58.100  69.270  1.00  0.00           N
ATOM   1516  HN  ARG A 683      39.030  57.820  68.580  1.00  0.00           H
ATOM   1517  CA  ARG A 683      39.040  58.470  70.510  1.00  0.00           C
ATOM   1518  HA  ARG A 683      38.610  57.820  71.260  1.00  0.00           H
ATOM   1519  CB  ARG A 683      40.560  58.370  70.480  1.00  0.00           C
ATOM   1520  HB1 ARG A 683      41.030  58.940  71.310  1.00  0.00           H
ATOM   1521  HB2 ARG A 683      40.970  59.000  69.660  1.00  0.00           H
ATOM   1522  CG  ARG A 683      41.040  56.850  70.370  1.00  0.00           C
ATOM   1523  HG1 ARG A 683      42.150  56.820  70.240  1.00  0.00           H
ATOM   1524  HG2 ARG A 683      40.470  56.400  69.540  1.00  0.00           H
ATOM   1525  CD  ARG A 683      40.870  55.950  71.590  1.00  0.00           C
ATOM   1526  HD1 ARG A 683      41.260  54.960  71.260  1.00  0.00           H
ATOM   1527  HD2 ARG A 683      39.790  55.750  71.770  1.00  0.00           H
ATOM   1528  NE  ARG A 683      41.580  56.470  72.740  1.00  0.00           N
ATOM   1529  HE  ARG A 683      41.970  57.400  72.680  1.00  0.00           H
ATOM   1530  CZ  ARG A 683      41.920  55.780  73.790  1.00  0.00           C
ATOM   1531  NH1 ARG A 683      42.690  56.260  74.720  1.00  0.00           N
ATOM   1532 HH11 ARG A 683      42.880  55.780  75.590  1.00  0.00           H
ATOM   1533 HH12 ARG A 683      42.560  57.240  74.840  1.00  0.00           H
ATOM   1534  NH2 ARG A 683      41.510  54.580  74.050  1.00  0.00           N
ATOM   1535 HH21 ARG A 683      40.820  54.160  73.460  1.00  0.00           H
ATOM   1536 HH22 ARG A 683      42.070  54.120  74.740  1.00  0.00           H
ATOM   1537  C   ARG A 683      38.740  59.900  70.990  1.00  0.00           C
ATOM   1538  O   ARG A 683      38.420  60.140  72.140  1.00  0.00           O
ATOM   1539  N   ASP A 684      38.770  60.870  70.040  1.00  0.00           N
ATOM   1540  HN  ASP A 684      39.220  60.710  69.170  1.00  0.00           H
ATOM   1541  CA  ASP A 684      38.360  62.220  70.320  1.00  0.00           C
ATOM   1542  HA  ASP A 684      38.920  62.450  71.220  1.00  0.00           H
ATOM   1543  CB  ASP A 684      38.710  63.100  69.090  1.00  0.00           C
ATOM   1544  HB1 ASP A 684      38.350  64.140  69.270  1.00  0.00           H
ATOM   1545  HB2 ASP A 684      38.240  62.670  68.180  1.00  0.00           H
ATOM   1546  CG  ASP A 684      40.200  63.270  68.840  1.00  0.00           C
ATOM   1547  OD1 ASP A 684      40.570  63.570  67.690  1.00  0.00           O
ATOM   1548  OD2 ASP A 684      40.920  63.280  69.890  1.00  0.00           O
ATOM   1549  C   ASP A 684      36.890  62.450  70.670  1.00  0.00           C
ATOM   1550  O   ASP A 684      36.570  63.180  71.610  1.00  0.00           O
ATOM   1551  N   TYR A 685      35.910  61.820  69.930  1.00  0.00           N
ATOM   1552  HN  TYR A 685      36.170  61.330  69.100  1.00  0.00           H
ATOM   1553  CA  TYR A 685      34.480  61.980  70.220  1.00  0.00           C
ATOM   1554  HA  TYR A 685      34.270  62.840  70.850  1.00  0.00           H
ATOM   1555  CB  TYR A 685      33.520  62.070  68.990  1.00  0.00           C
ATOM   1556  HB1 TYR A 685      32.430  62.070  69.210  1.00  0.00           H
ATOM   1557  HB2 TYR A 685      33.810  61.360  68.190  1.00  0.00           H
ATOM   1558  CG  TYR A 685      33.820  63.390  68.420  1.00  0.00           C
ATOM   1559  CD1 TYR A 685      34.660  63.350  67.280  1.00  0.00           C
ATOM   1560  HD1 TYR A 685      35.140  62.500  66.810  1.00  0.00           H
ATOM   1561  CE1 TYR A 685      34.970  64.610  66.610  1.00  0.00           C
ATOM   1562  HE1 TYR A 685      35.480  64.590  65.660  1.00  0.00           H
ATOM   1563  CZ  TYR A 685      34.320  65.790  67.030  1.00  0.00           C
ATOM   1564  OH  TYR A 685      34.450  67.030  66.330  1.00  0.00           O
ATOM   1565  HH  TYR A 685      34.190  67.740  66.910  1.00  0.00           H
ATOM   1566  CD2 TYR A 685      33.410  64.610  68.970  1.00  0.00           C
ATOM   1567  HD2 TYR A 685      32.940  64.640  69.940  1.00  0.00           H
ATOM   1568  CE2 TYR A 685      33.580  65.780  68.260  1.00  0.00           C
ATOM   1569  HE2 TYR A 685      33.180  66.730  68.590  1.00  0.00           H
ATOM   1570  C   TYR A 685      34.030  60.910  71.180  1.00  0.00           C
ATOM   1571  O   TYR A 685      32.870  60.560  71.390  1.00  0.00           O
ATOM   1572  N   GLN A 686      34.920  60.250  71.850  1.00  0.00           N
ATOM   1573  HN  GLN A 686      35.860  60.450  71.590  1.00  0.00           H
ATOM   1574  CA  GLN A 686      34.750  59.160  72.780  1.00  0.00           C
ATOM   1575  HA  GLN A 686      35.730  58.720  72.820  1.00  0.00           H
ATOM   1576  CB  GLN A 686      34.280  59.790  74.170  1.00  0.00           C
ATOM   1577  HB1 GLN A 686      33.960  58.990  74.880  1.00  0.00           H
ATOM   1578  HB2 GLN A 686      33.350  60.370  74.000  1.00  0.00           H
ATOM   1579  CG  GLN A 686      35.290  60.790  74.790  1.00  0.00           C
ATOM   1580  HG1 GLN A 686      34.800  61.280  75.650  1.00  0.00           H
ATOM   1581  HG2 GLN A 686      35.590  61.540  74.010  1.00  0.00           H
ATOM   1582  CD  GLN A 686      36.530  60.100  75.330  1.00  0.00           C
ATOM   1583  OE1 GLN A 686      37.600  60.700  75.300  1.00  0.00           O
ATOM   1584  NE2 GLN A 686      36.410  58.860  75.860  1.00  0.00           N
ATOM   1585 HE21 GLN A 686      37.230  58.440  76.240  1.00  0.00           H
ATOM   1586 HE22 GLN A 686      35.510  58.420  75.940  1.00  0.00           H
ATOM   1587  C   GLN A 686      33.830  58.070  72.390  1.00  0.00           C
ATOM   1588  O   GLN A 686      32.910  57.600  73.090  1.00  0.00           O
ATOM   1589  N   LEU A 687      34.070  57.540  71.180  1.00  0.00           N
ATOM   1590  HN  LEU A 687      34.870  57.930  70.730  1.00  0.00           H
ATOM   1591  CA  LEU A 687      33.230  56.620  70.380  1.00  0.00           C
ATOM   1592  HA  LEU A 687      32.220  56.540  70.770  1.00  0.00           H
ATOM   1593  CB  LEU A 687      33.100  57.060  68.970  1.00  0.00           C
ATOM   1594  HB1 LEU A 687      32.650  56.260  68.360  1.00  0.00           H
ATOM   1595  HB2 LEU A 687      34.130  57.390  68.700  1.00  0.00           H
ATOM   1596  CG  LEU A 687      32.050  58.140  68.720  1.00  0.00           C
ATOM   1597  HG  LEU A 687      32.220  59.050  69.320  1.00  0.00           H
ATOM   1598  CD1 LEU A 687      32.170  58.630  67.270  1.00  0.00           C
ATOM   1599 HD11 LEU A 687      33.160  59.000  66.960  1.00  0.00           H
ATOM   1600 HD12 LEU A 687      31.430  59.400  66.940  1.00  0.00           H
ATOM   1601 HD13 LEU A 687      32.010  57.750  66.620  1.00  0.00           H
ATOM   1602  CD2 LEU A 687      30.530  57.740  68.950  1.00  0.00           C
ATOM   1603 HD21 LEU A 687      30.320  57.690  70.040  1.00  0.00           H
ATOM   1604 HD22 LEU A 687      30.300  56.770  68.470  1.00  0.00           H
ATOM   1605 HD23 LEU A 687      29.910  58.560  68.570  1.00  0.00           H
ATOM   1606  C   LEU A 687      33.770  55.160  70.490  1.00  0.00           C
ATOM   1607  O   LEU A 687      34.940  54.890  70.280  1.00  0.00           O
ATOM   1608  N   SER A 688      32.980  54.090  70.880  1.00  0.00           N
ATOM   1609  HN  SER A 688      32.010  54.230  71.060  1.00  0.00           H
ATOM   1610  CA  SER A 688      33.500  52.750  70.970  1.00  0.00           C
ATOM   1611  HA  SER A 688      34.470  52.730  71.460  1.00  0.00           H
ATOM   1612  CB  SER A 688      32.800  51.840  71.950  1.00  0.00           C
ATOM   1613  HB1 SER A 688      31.760  51.630  71.600  1.00  0.00           H
ATOM   1614  HB2 SER A 688      32.770  52.330  72.950  1.00  0.00           H
ATOM   1615  OG  SER A 688      33.550  50.600  72.110  1.00  0.00           O
ATOM   1616  HG1 SER A 688      32.960  50.110  72.690  1.00  0.00           H
ATOM   1617  C   SER A 688      33.730  52.180  69.590  1.00  0.00           C
ATOM   1618  O   SER A 688      32.810  51.800  68.860  1.00  0.00           O
ATOM   1619  N   TYR A 689      35.030  52.190  69.180  1.00  0.00           N
ATOM   1620  HN  TYR A 689      35.680  52.460  69.890  1.00  0.00           H
ATOM   1621  CA  TYR A 689      35.710  51.880  67.960  1.00  0.00           C
ATOM   1622  HA  TYR A 689      35.270  52.570  67.250  1.00  0.00           H
ATOM   1623  CB  TYR A 689      37.160  52.450  68.190  1.00  0.00           C
ATOM   1624  HB1 TYR A 689      37.510  52.010  69.150  1.00  0.00           H
ATOM   1625  HB2 TYR A 689      37.190  53.550  68.240  1.00  0.00           H
ATOM   1626  CG  TYR A 689      37.960  51.880  67.030  1.00  0.00           C
ATOM   1627  CD1 TYR A 689      38.800  50.860  67.370  1.00  0.00           C
ATOM   1628  HD1 TYR A 689      38.900  50.510  68.400  1.00  0.00           H
ATOM   1629  CE1 TYR A 689      39.580  50.150  66.430  1.00  0.00           C
ATOM   1630  HE1 TYR A 689      40.160  49.260  66.620  1.00  0.00           H
ATOM   1631  CZ  TYR A 689      39.530  50.550  65.160  1.00  0.00           C
ATOM   1632  OH  TYR A 689      40.210  49.690  64.230  1.00  0.00           O
ATOM   1633  HH  TYR A 689      39.960  49.960  63.350  1.00  0.00           H
ATOM   1634  CD2 TYR A 689      37.910  52.340  65.750  1.00  0.00           C
ATOM   1635  HD2 TYR A 689      37.310  53.210  65.510  1.00  0.00           H
ATOM   1636  CE2 TYR A 689      38.720  51.670  64.790  1.00  0.00           C
ATOM   1637  HE2 TYR A 689      38.760  51.900  63.740  1.00  0.00           H
ATOM   1638  C   TYR A 689      35.310  50.480  67.490  1.00  0.00           C
ATOM   1639  O   TYR A 689      34.720  50.420  66.400  1.00  0.00           O
ATOM   1640  N   LEU A 690      35.570  49.430  68.260  1.00  0.00           N
ATOM   1641  HN  LEU A 690      35.970  49.490  69.180  1.00  0.00           H
ATOM   1642  CA  LEU A 690      35.450  48.100  67.780  1.00  0.00           C
ATOM   1643  HA  LEU A 690      35.830  47.990  66.780  1.00  0.00           H
ATOM   1644  CB  LEU A 690      36.130  47.110  68.740  1.00  0.00           C
ATOM   1645  HB1 LEU A 690      35.850  46.060  68.570  1.00  0.00           H
ATOM   1646  HB2 LEU A 690      35.780  47.320  69.780  1.00  0.00           H
ATOM   1647  CG  LEU A 690      37.660  47.120  68.800  1.00  0.00           C
ATOM   1648  HG  LEU A 690      37.920  48.160  69.080  1.00  0.00           H
ATOM   1649  CD1 LEU A 690      38.200  46.130  69.850  1.00  0.00           C
ATOM   1650 HD11 LEU A 690      39.180  46.430  70.260  1.00  0.00           H
ATOM   1651 HD12 LEU A 690      38.190  45.080  69.490  1.00  0.00           H
ATOM   1652 HD13 LEU A 690      37.630  46.150  70.810  1.00  0.00           H
ATOM   1653  CD2 LEU A 690      38.380  46.800  67.460  1.00  0.00           C
ATOM   1654 HD21 LEU A 690      37.970  47.360  66.590  1.00  0.00           H
ATOM   1655 HD22 LEU A 690      38.340  45.730  67.160  1.00  0.00           H
ATOM   1656 HD23 LEU A 690      39.470  46.900  67.660  1.00  0.00           H
ATOM   1657  C   LEU A 690      33.950  47.630  67.680  1.00  0.00           C
ATOM   1658  O   LEU A 690      33.650  46.590  67.140  1.00  0.00           O
ATOM   1659  N   SER A 691      32.980  48.420  68.180  1.00  0.00           N
ATOM   1660  HN  SER A 691      33.200  49.140  68.840  1.00  0.00           H
ATOM   1661  CA  SER A 691      31.600  48.210  67.900  1.00  0.00           C
ATOM   1662  HA  SER A 691      31.400  47.170  67.690  1.00  0.00           H
ATOM   1663  CB  SER A 691      30.660  48.780  68.950  1.00  0.00           C
ATOM   1664  HB1 SER A 691      29.580  48.770  68.710  1.00  0.00           H
ATOM   1665  HB2 SER A 691      30.990  49.800  69.220  1.00  0.00           H
ATOM   1666  OG  SER A 691      30.850  48.000  70.160  1.00  0.00           O
ATOM   1667  HG1 SER A 691      30.310  48.460  70.820  1.00  0.00           H
ATOM   1668  C   SER A 691      31.280  48.950  66.630  1.00  0.00           C
ATOM   1669  O   SER A 691      30.570  48.440  65.830  1.00  0.00           O
ATOM   1670  N   LEU A 692      31.760  50.270  66.540  1.00  0.00           N
ATOM   1671  HN  LEU A 692      32.230  50.770  67.250  1.00  0.00           H
ATOM   1672  CA  LEU A 692      31.370  51.170  65.420  1.00  0.00           C
ATOM   1673  HA  LEU A 692      30.290  51.130  65.380  1.00  0.00           H
ATOM   1674  CB  LEU A 692      31.950  52.580  65.820  1.00  0.00           C
ATOM   1675  HB1 LEU A 692      33.060  52.520  65.850  1.00  0.00           H
ATOM   1676  HB2 LEU A 692      31.690  52.790  66.880  1.00  0.00           H
ATOM   1677  CG  LEU A 692      31.380  53.640  64.850  1.00  0.00           C
ATOM   1678  HG  LEU A 692      31.560  53.360  63.790  1.00  0.00           H
ATOM   1679  CD1 LEU A 692      29.880  53.800  65.100  1.00  0.00           C
ATOM   1680 HD11 LEU A 692      29.620  54.200  66.110  1.00  0.00           H
ATOM   1681 HD12 LEU A 692      29.270  52.900  64.950  1.00  0.00           H
ATOM   1682 HD13 LEU A 692      29.420  54.490  64.370  1.00  0.00           H
ATOM   1683  CD2 LEU A 692      32.240  54.940  64.990  1.00  0.00           C
ATOM   1684 HD21 LEU A 692      33.310  54.700  64.840  1.00  0.00           H
ATOM   1685 HD22 LEU A 692      32.030  55.380  65.990  1.00  0.00           H
ATOM   1686 HD23 LEU A 692      31.980  55.610  64.140  1.00  0.00           H
ATOM   1687  C   LEU A 692      31.950  50.770  64.070  1.00  0.00           C
ATOM   1688  O   LEU A 692      31.230  50.700  63.120  1.00  0.00           O
ATOM   1689  N   ARG A 693      33.240  50.340  64.050  1.00  0.00           N
ATOM   1690  HN  ARG A 693      33.790  50.270  64.870  1.00  0.00           H
ATOM   1691  CA  ARG A 693      33.740  49.780  62.780  1.00  0.00           C
ATOM   1692  HA  ARG A 693      33.760  50.500  61.970  1.00  0.00           H
ATOM   1693  CB  ARG A 693      35.270  49.540  62.960  1.00  0.00           C
ATOM   1694  HB1 ARG A 693      35.850  50.310  63.500  1.00  0.00           H
ATOM   1695  HB2 ARG A 693      35.840  49.400  62.010  1.00  0.00           H
ATOM   1696  CG  ARG A 693      35.590  48.180  63.730  1.00  0.00           C
ATOM   1697  HG1 ARG A 693      35.320  47.320  63.080  1.00  0.00           H
ATOM   1698  HG2 ARG A 693      35.060  48.200  64.710  1.00  0.00           H
ATOM   1699  CD  ARG A 693      37.090  47.900  64.010  1.00  0.00           C
ATOM   1700  HD1 ARG A 693      37.270  47.060  64.710  1.00  0.00           H
ATOM   1701  HD2 ARG A 693      37.600  48.730  64.540  1.00  0.00           H
ATOM   1702  NE  ARG A 693      37.760  47.590  62.740  1.00  0.00           N
ATOM   1703  HE  ARG A 693      38.370  48.220  62.260  1.00  0.00           H
ATOM   1704  CZ  ARG A 693      37.610  46.540  61.990  1.00  0.00           C
ATOM   1705  NH1 ARG A 693      36.940  45.470  62.350  1.00  0.00           N
ATOM   1706 HH11 ARG A 693      36.470  45.390  63.230  1.00  0.00           H
ATOM   1707 HH12 ARG A 693      37.060  44.700  61.720  1.00  0.00           H
ATOM   1708  NH2 ARG A 693      38.340  46.370  60.880  1.00  0.00           N
ATOM   1709 HH21 ARG A 693      38.020  45.700  60.210  1.00  0.00           H
ATOM   1710 HH22 ARG A 693      39.110  46.950  60.600  1.00  0.00           H
ATOM   1711  C   ARG A 693      32.930  48.570  62.260  1.00  0.00           C
ATOM   1712  O   ARG A 693      32.590  48.520  61.040  1.00  0.00           O
ATOM   1713  N   THR A 694      32.570  47.630  63.150  1.00  0.00           N
ATOM   1714  HN  THR A 694      32.910  47.710  64.090  1.00  0.00           H
ATOM   1715  CA  THR A 694      31.760  46.510  62.730  1.00  0.00           C
ATOM   1716  HA  THR A 694      32.140  45.950  61.890  1.00  0.00           H
ATOM   1717  CB  THR A 694      31.800  45.530  63.840  1.00  0.00           C
ATOM   1718  HB  THR A 694      31.570  46.090  64.790  1.00  0.00           H
ATOM   1719  OG1 THR A 694      33.080  44.890  63.890  1.00  0.00           O
ATOM   1720  HG1 THR A 694      32.830  44.040  63.510  1.00  0.00           H
ATOM   1721  CG2 THR A 694      30.660  44.430  63.640  1.00  0.00           C
ATOM   1722 HG21 THR A 694      30.610  44.040  62.610  1.00  0.00           H
ATOM   1723 HG22 THR A 694      29.660  44.810  63.940  1.00  0.00           H
ATOM   1724 HG23 THR A 694      30.970  43.640  64.350  1.00  0.00           H
ATOM   1725  C   THR A 694      30.330  46.790  62.230  1.00  0.00           C
ATOM   1726  O   THR A 694      29.860  46.260  61.250  1.00  0.00           O
ATOM   1727  N   SER A 695      29.680  47.810  62.820  1.00  0.00           N
ATOM   1728  HN  SER A 695      30.150  48.240  63.600  1.00  0.00           H
ATOM   1729  CA  SER A 695      28.420  48.460  62.310  1.00  0.00           C
ATOM   1730  HA  SER A 695      27.780  47.580  62.220  1.00  0.00           H
ATOM   1731  CB  SER A 695      27.860  49.460  63.360  1.00  0.00           C
ATOM   1732  HB1 SER A 695      28.490  50.360  63.490  1.00  0.00           H
ATOM   1733  HB2 SER A 695      27.810  48.830  64.270  1.00  0.00           H
ATOM   1734  OG  SER A 695      26.560  49.850  62.990  1.00  0.00           O
ATOM   1735  HG1 SER A 695      26.240  50.530  63.580  1.00  0.00           H
ATOM   1736  C   SER A 695      28.570  49.020  60.980  1.00  0.00           C
ATOM   1737  O   SER A 695      27.740  48.830  60.110  1.00  0.00           O
ATOM   1738  N   ILE A 696      29.660  49.810  60.760  1.00  0.00           N
ATOM   1739  HN  ILE A 696      30.350  49.930  61.460  1.00  0.00           H
ATOM   1740  CA  ILE A 696      29.990  50.420  59.450  1.00  0.00           C
ATOM   1741  HA  ILE A 696      29.120  50.950  59.120  1.00  0.00           H
ATOM   1742  CB  ILE A 696      31.160  51.350  59.530  1.00  0.00           C
ATOM   1743  HB  ILE A 696      31.990  50.800  60.020  1.00  0.00           H
ATOM   1744  CG2 ILE A 696      31.590  51.880  58.170  1.00  0.00           C
ATOM   1745 HG21 ILE A 696      32.380  52.670  58.290  1.00  0.00           H
ATOM   1746 HG22 ILE A 696      30.780  52.290  57.540  1.00  0.00           H
ATOM   1747 HG23 ILE A 696      32.090  51.110  57.540  1.00  0.00           H
ATOM   1748  CG1 ILE A 696      30.740  52.620  60.400  1.00  0.00           C
ATOM   1749 HG11 ILE A 696      30.040  52.440  61.230  1.00  0.00           H
ATOM   1750 HG12 ILE A 696      30.200  53.340  59.750  1.00  0.00           H
ATOM   1751  CD  ILE A 696      32.110  53.220  60.900  1.00  0.00           C
ATOM   1752  HD1 ILE A 696      31.940  54.090  61.570  1.00  0.00           H
ATOM   1753  HD2 ILE A 696      32.820  53.580  60.140  1.00  0.00           H
ATOM   1754  HD3 ILE A 696      32.670  52.480  61.520  1.00  0.00           H
ATOM   1755  C   ILE A 696      30.290  49.390  58.390  1.00  0.00           C
ATOM   1756  O   ILE A 696      29.910  49.510  57.220  1.00  0.00           O
ATOM   1757  N   GLY A 697      30.900  48.290  58.820  1.00  0.00           N
ATOM   1758  HN  GLY A 697      31.310  48.200  59.720  1.00  0.00           H
ATOM   1759  CA  GLY A 697      31.020  47.030  58.040  1.00  0.00           C
ATOM   1760  HA1 GLY A 697      31.370  46.200  58.630  1.00  0.00           H
ATOM   1761  HA2 GLY A 697      31.560  47.300  57.140  1.00  0.00           H
ATOM   1762  C   GLY A 697      29.700  46.470  57.540  1.00  0.00           C
ATOM   1763  O   GLY A 697      29.530  46.080  56.390  1.00  0.00           O
ATOM   1764  N   LEU A 698      28.740  46.300  58.460  1.00  0.00           N
ATOM   1765  HN  LEU A 698      28.930  46.650  59.370  1.00  0.00           H
ATOM   1766  CA  LEU A 698      27.450  45.620  58.210  1.00  0.00           C
ATOM   1767  HA  LEU A 698      27.650  44.680  57.700  1.00  0.00           H
ATOM   1768  CB  LEU A 698      26.670  45.270  59.540  1.00  0.00           C
ATOM   1769  HB1 LEU A 698      26.530  46.290  59.970  1.00  0.00           H
ATOM   1770  HB2 LEU A 698      27.210  44.580  60.230  1.00  0.00           H
ATOM   1771  CG  LEU A 698      25.330  44.560  59.240  1.00  0.00           C
ATOM   1772  HG  LEU A 698      24.690  45.140  58.540  1.00  0.00           H
ATOM   1773  CD1 LEU A 698      25.640  43.120  58.640  1.00  0.00           C
ATOM   1774 HD11 LEU A 698      26.310  43.270  57.770  1.00  0.00           H
ATOM   1775 HD12 LEU A 698      24.700  42.630  58.310  1.00  0.00           H
ATOM   1776 HD13 LEU A 698      26.190  42.460  59.360  1.00  0.00           H
ATOM   1777  CD2 LEU A 698      24.450  44.450  60.570  1.00  0.00           C
ATOM   1778 HD21 LEU A 698      24.360  45.430  61.100  1.00  0.00           H
ATOM   1779 HD22 LEU A 698      24.850  43.750  61.320  1.00  0.00           H
ATOM   1780 HD23 LEU A 698      23.390  44.240  60.320  1.00  0.00           H
ATOM   1781  C   LEU A 698      26.740  46.400  57.170  1.00  0.00           C
ATOM   1782  O   LEU A 698      26.140  45.950  56.170  1.00  0.00           O
ATOM   1783  N   TRP A 699      26.770  47.790  57.390  1.00  0.00           N
ATOM   1784  HN  TRP A 699      27.050  48.180  58.250  1.00  0.00           H
ATOM   1785  CA  TRP A 699      26.240  48.740  56.430  1.00  0.00           C
ATOM   1786  HA  TRP A 699      25.230  48.370  56.340  1.00  0.00           H
ATOM   1787  CB  TRP A 699      26.390  50.190  57.000  1.00  0.00           C
ATOM   1788  HB1 TRP A 699      26.460  50.970  56.210  1.00  0.00           H
ATOM   1789  HB2 TRP A 699      27.320  50.150  57.610  1.00  0.00           H
ATOM   1790  CG  TRP A 699      25.280  50.720  57.900  1.00  0.00           C
ATOM   1791  CD1 TRP A 699      25.270  50.870  59.250  1.00  0.00           C
ATOM   1792  HD1 TRP A 699      26.170  50.740  59.830  1.00  0.00           H
ATOM   1793  NE1 TRP A 699      24.000  51.180  59.690  1.00  0.00           N
ATOM   1794  HE1 TRP A 699      23.760  51.740  60.460  1.00  0.00           H
ATOM   1795  CE2 TRP A 699      23.180  51.270  58.580  1.00  0.00           C
ATOM   1796  CD2 TRP A 699      23.950  51.050  57.410  1.00  0.00           C
ATOM   1797  CE3 TRP A 699      23.380  51.230  56.130  1.00  0.00           C
ATOM   1798  HE3 TRP A 699      24.040  50.980  55.310  1.00  0.00           H
ATOM   1799  CZ3 TRP A 699      22.000  51.550  56.060  1.00  0.00           C
ATOM   1800  HZ3 TRP A 699      21.540  51.730  55.100  1.00  0.00           H
ATOM   1801  CZ2 TRP A 699      21.820  51.640  58.500  1.00  0.00           C
ATOM   1802  HZ2 TRP A 699      21.260  51.790  59.410  1.00  0.00           H
ATOM   1803  CH2 TRP A 699      21.250  51.670  57.230  1.00  0.00           C
ATOM   1804  HH2 TRP A 699      20.170  51.800  57.260  1.00  0.00           H
ATOM   1805  C   TRP A 699      26.860  48.820  55.070  1.00  0.00           C
ATOM   1806  O   TRP A 699      26.190  48.740  54.030  1.00  0.00           O
ATOM   1807  N   THR A 700      28.210  48.890  55.050  1.00  0.00           N
ATOM   1808  HN  THR A 700      28.690  48.960  55.920  1.00  0.00           H
ATOM   1809  CA  THR A 700      29.010  48.720  53.830  1.00  0.00           C
ATOM   1810  HA  THR A 700      28.670  49.470  53.130  1.00  0.00           H
ATOM   1811  CB  THR A 700      30.430  48.900  54.170  1.00  0.00           C
ATOM   1812  HB  THR A 700      30.900  48.190  54.880  1.00  0.00           H
ATOM   1813  OG1 THR A 700      30.610  50.210  54.770  1.00  0.00           O
ATOM   1814  HG1 THR A 700      30.530  50.140  55.720  1.00  0.00           H
ATOM   1815  CG2 THR A 700      31.440  48.780  53.050  1.00  0.00           C
ATOM   1816 HG21 THR A 700      31.540  47.720  52.730  1.00  0.00           H
ATOM   1817 HG22 THR A 700      32.430  49.170  53.350  1.00  0.00           H
ATOM   1818 HG23 THR A 700      31.220  49.470  52.200  1.00  0.00           H
ATOM   1819  C   THR A 700      28.830  47.410  53.110  1.00  0.00           C
ATOM   1820  O   THR A 700      28.780  47.400  51.910  1.00  0.00           O
ATOM   1821  N   SER A 701      28.680  46.230  53.830  1.00  0.00           N
ATOM   1822  HN  SER A 701      28.860  46.220  54.800  1.00  0.00           H
ATOM   1823  CA  SER A 701      28.340  45.000  53.090  1.00  0.00           C
ATOM   1824  HA  SER A 701      29.050  44.890  52.270  1.00  0.00           H
ATOM   1825  CB  SER A 701      28.400  43.840  54.080  1.00  0.00           C
ATOM   1826  HB1 SER A 701      27.730  44.030  54.950  1.00  0.00           H
ATOM   1827  HB2 SER A 701      29.450  43.760  54.470  1.00  0.00           H
ATOM   1828  OG  SER A 701      28.130  42.550  53.570  1.00  0.00           O
ATOM   1829  HG1 SER A 701      28.590  42.370  52.750  1.00  0.00           H
ATOM   1830  C   SER A 701      27.010  45.040  52.300  1.00  0.00           C
ATOM   1831  O   SER A 701      26.890  44.620  51.170  1.00  0.00           O
ATOM   1832  N   PHE A 702      26.030  45.570  52.910  1.00  0.00           N
ATOM   1833  HN  PHE A 702      26.180  45.990  53.800  1.00  0.00           H
ATOM   1834  CA  PHE A 702      24.690  45.950  52.350  1.00  0.00           C
ATOM   1835  HA  PHE A 702      24.230  45.050  51.970  1.00  0.00           H
ATOM   1836  CB  PHE A 702      23.790  46.370  53.480  1.00  0.00           C
ATOM   1837  HB1 PHE A 702      24.320  47.060  54.160  1.00  0.00           H
ATOM   1838  HB2 PHE A 702      23.470  45.420  53.970  1.00  0.00           H
ATOM   1839  CG  PHE A 702      22.510  47.100  52.980  1.00  0.00           C
ATOM   1840  CD1 PHE A 702      22.410  48.450  53.310  1.00  0.00           C
ATOM   1841  HD1 PHE A 702      23.240  48.980  53.740  1.00  0.00           H
ATOM   1842  CE1 PHE A 702      21.200  49.210  52.950  1.00  0.00           C
ATOM   1843  HE1 PHE A 702      21.010  50.220  53.280  1.00  0.00           H
ATOM   1844  CZ  PHE A 702      20.160  48.490  52.340  1.00  0.00           C
ATOM   1845  HZ  PHE A 702      19.410  49.110  51.870  1.00  0.00           H
ATOM   1846  CD2 PHE A 702      21.560  46.410  52.290  1.00  0.00           C
ATOM   1847  HD2 PHE A 702      21.660  45.370  52.010  1.00  0.00           H
ATOM   1848  CE2 PHE A 702      20.400  47.100  51.920  1.00  0.00           C
ATOM   1849  HE2 PHE A 702      19.610  46.630  51.350  1.00  0.00           H
ATOM   1850  C   PHE A 702      24.700  46.930  51.140  1.00  0.00           C
ATOM   1851  O   PHE A 702      24.290  46.540  50.040  1.00  0.00           O
ATOM   1852  N   LEU A 703      25.530  48.000  51.330  1.00  0.00           N
ATOM   1853  HN  LEU A 703      25.910  48.140  52.240  1.00  0.00           H
ATOM   1854  CA  LEU A 703      25.680  49.070  50.420  1.00  0.00           C
ATOM   1855  HA  LEU A 703      24.670  49.380  50.200  1.00  0.00           H
ATOM   1856  CB  LEU A 703      26.430  50.210  51.120  1.00  0.00           C
ATOM   1857  HB1 LEU A 703      27.050  50.820  50.420  1.00  0.00           H
ATOM   1858  HB2 LEU A 703      27.160  49.710  51.790  1.00  0.00           H
ATOM   1859  CG  LEU A 703      25.510  51.180  51.880  1.00  0.00           C
ATOM   1860  HG  LEU A 703      24.660  50.710  52.430  1.00  0.00           H
ATOM   1861  CD1 LEU A 703      26.340  51.850  52.930  1.00  0.00           C
ATOM   1862 HD11 LEU A 703      26.800  51.130  53.640  1.00  0.00           H
ATOM   1863 HD12 LEU A 703      25.700  52.540  53.520  1.00  0.00           H
ATOM   1864 HD13 LEU A 703      27.130  52.510  52.540  1.00  0.00           H
ATOM   1865  CD2 LEU A 703      24.800  52.150  50.860  1.00  0.00           C
ATOM   1866 HD21 LEU A 703      24.050  52.800  51.350  1.00  0.00           H
ATOM   1867 HD22 LEU A 703      24.250  51.630  50.060  1.00  0.00           H
ATOM   1868 HD23 LEU A 703      25.610  52.720  50.350  1.00  0.00           H
ATOM   1869  C   LEU A 703      26.460  48.610  49.240  1.00  0.00           C
ATOM   1870  O   LEU A 703      26.330  49.110  48.150  1.00  0.00           O
ATOM   1871  N   CYS A 704      27.370  47.630  49.400  1.00  0.00           N
ATOM   1872  HN  CYS A 704      27.750  47.350  50.290  1.00  0.00           H
ATOM   1873  CA  CYS A 704      27.910  47.050  48.200  1.00  0.00           C
ATOM   1874  HA  CYS A 704      28.390  47.890  47.750  1.00  0.00           H
ATOM   1875  CB  CYS A 704      29.040  46.040  48.630  1.00  0.00           C
ATOM   1876  HB1 CYS A 704      29.280  45.340  47.800  1.00  0.00           H
ATOM   1877  HB2 CYS A 704      28.610  45.230  49.250  1.00  0.00           H
ATOM   1878  SG  CYS A 704      30.550  46.630  49.460  1.00  0.00           S
ATOM   1879  HG1 CYS A 704      30.020  46.950  50.630  1.00  0.00           H
ATOM   1880  C   CYS A 704      27.030  46.240  47.330  1.00  0.00           C
ATOM   1881  O   CYS A 704      27.010  46.350  46.090  1.00  0.00           O
ATOM   1882  N   ILE A 705      26.070  45.520  47.940  1.00  0.00           N
ATOM   1883  HN  ILE A 705      25.890  45.500  48.910  1.00  0.00           H
ATOM   1884  CA  ILE A 705      25.010  44.880  47.220  1.00  0.00           C
ATOM   1885  HA  ILE A 705      25.430  44.260  46.440  1.00  0.00           H
ATOM   1886  CB  ILE A 705      24.050  43.940  48.060  1.00  0.00           C
ATOM   1887  HB  ILE A 705      23.600  44.450  48.920  1.00  0.00           H
ATOM   1888  CG2 ILE A 705      22.970  43.410  47.210  1.00  0.00           C
ATOM   1889 HG21 ILE A 705      23.460  43.140  46.250  1.00  0.00           H
ATOM   1890 HG22 ILE A 705      22.190  44.160  46.990  1.00  0.00           H
ATOM   1891 HG23 ILE A 705      22.440  42.600  47.750  1.00  0.00           H
ATOM   1892  CG1 ILE A 705      24.850  42.870  48.760  1.00  0.00           C
ATOM   1893 HG11 ILE A 705      24.150  42.180  49.270  1.00  0.00           H
ATOM   1894 HG12 ILE A 705      25.440  43.340  49.580  1.00  0.00           H
ATOM   1895  CD  ILE A 705      25.730  42.010  47.860  1.00  0.00           C
ATOM   1896  HD1 ILE A 705      25.950  41.000  48.250  1.00  0.00           H
ATOM   1897  HD2 ILE A 705      26.630  42.540  47.510  1.00  0.00           H
ATOM   1898  HD3 ILE A 705      25.190  41.740  46.930  1.00  0.00           H
ATOM   1899  C   ILE A 705      24.110  45.950  46.530  1.00  0.00           C
ATOM   1900  O   ILE A 705      23.940  45.720  45.360  1.00  0.00           O
ATOM   1901  N   VAL A 706      23.750  47.090  47.260  1.00  0.00           N
ATOM   1902  HN  VAL A 706      23.790  47.050  48.250  1.00  0.00           H
ATOM   1903  CA  VAL A 706      23.190  48.210  46.540  1.00  0.00           C
ATOM   1904  HA  VAL A 706      22.180  48.000  46.190  1.00  0.00           H
ATOM   1905  CB  VAL A 706      23.060  49.370  47.570  1.00  0.00           C
ATOM   1906  HB  VAL A 706      24.090  49.550  47.950  1.00  0.00           H
ATOM   1907  CG1 VAL A 706      22.630  50.760  47.000  1.00  0.00           C
ATOM   1908 HG11 VAL A 706      23.280  51.080  46.150  1.00  0.00           H
ATOM   1909 HG12 VAL A 706      22.750  51.490  47.830  1.00  0.00           H
ATOM   1910 HG13 VAL A 706      21.620  50.740  46.540  1.00  0.00           H
ATOM   1911  CG2 VAL A 706      22.200  49.170  48.760  1.00  0.00           C
ATOM   1912 HG21 VAL A 706      21.130  49.030  48.510  1.00  0.00           H
ATOM   1913 HG22 VAL A 706      22.340  49.930  49.560  1.00  0.00           H
ATOM   1914 HG23 VAL A 706      22.430  48.140  49.140  1.00  0.00           H
ATOM   1915  C   VAL A 706      23.930  48.790  45.370  1.00  0.00           C
ATOM   1916  O   VAL A 706      23.440  48.910  44.240  1.00  0.00           O
ATOM   1917  N   LEU A 707      25.260  49.050  45.540  1.00  0.00           N
ATOM   1918  HN  LEU A 707      25.630  48.860  46.450  1.00  0.00           H
ATOM   1919  CA  LEU A 707      26.080  49.590  44.470  1.00  0.00           C
ATOM   1920  HA  LEU A 707      25.600  50.470  44.020  1.00  0.00           H
ATOM   1921  CB  LEU A 707      27.510  50.000  44.890  1.00  0.00           C
ATOM   1922  HB1 LEU A 707      27.850  49.160  45.540  1.00  0.00           H
ATOM   1923  HB2 LEU A 707      27.430  50.910  45.530  1.00  0.00           H
ATOM   1924  CG  LEU A 707      28.610  50.410  43.870  1.00  0.00           C
ATOM   1925  HG  LEU A 707      28.710  49.560  43.180  1.00  0.00           H
ATOM   1926  CD1 LEU A 707      28.280  51.660  43.040  1.00  0.00           C
ATOM   1927 HD11 LEU A 707      29.210  51.940  42.490  1.00  0.00           H
ATOM   1928 HD12 LEU A 707      27.880  52.520  43.610  1.00  0.00           H
ATOM   1929 HD13 LEU A 707      27.440  51.400  42.360  1.00  0.00           H
ATOM   1930  CD2 LEU A 707      29.900  50.570  44.580  1.00  0.00           C
ATOM   1931 HD21 LEU A 707      29.710  51.250  45.440  1.00  0.00           H
ATOM   1932 HD22 LEU A 707      30.750  50.950  43.970  1.00  0.00           H
ATOM   1933 HD23 LEU A 707      30.140  49.530  44.890  1.00  0.00           H
ATOM   1934  C   LEU A 707      26.110  48.670  43.300  1.00  0.00           C
ATOM   1935  O   LEU A 707      25.910  49.100  42.150  1.00  0.00           O
ATOM   1936  N   VAL A 708      26.400  47.410  43.560  1.00  0.00           N
ATOM   1937  HN  VAL A 708      26.540  47.150  44.520  1.00  0.00           H
ATOM   1938  CA  VAL A 708      26.500  46.360  42.510  1.00  0.00           C
ATOM   1939  HA  VAL A 708      27.090  46.700  41.670  1.00  0.00           H
ATOM   1940  CB  VAL A 708      27.120  45.150  43.090  1.00  0.00           C
ATOM   1941  HB  VAL A 708      26.570  44.720  43.960  1.00  0.00           H
ATOM   1942  CG1 VAL A 708      27.230  44.080  41.960  1.00  0.00           C
ATOM   1943 HG11 VAL A 708      27.800  43.160  42.230  1.00  0.00           H
ATOM   1944 HG12 VAL A 708      27.610  44.670  41.100  1.00  0.00           H
ATOM   1945 HG13 VAL A 708      26.240  43.620  41.780  1.00  0.00           H
ATOM   1946  CG2 VAL A 708      28.540  45.580  43.570  1.00  0.00           C
ATOM   1947 HG21 VAL A 708      28.690  46.300  44.410  1.00  0.00           H
ATOM   1948 HG22 VAL A 708      29.090  46.180  42.800  1.00  0.00           H
ATOM   1949 HG23 VAL A 708      29.200  44.740  43.880  1.00  0.00           H
ATOM   1950  C   VAL A 708      25.190  46.050  41.770  1.00  0.00           C
ATOM   1951  O   VAL A 708      25.190  46.050  40.510  1.00  0.00           O
ATOM   1952  N   ALA A 709      24.070  45.810  42.510  1.00  0.00           N
ATOM   1953  HN  ALA A 709      24.210  45.700  43.490  1.00  0.00           H
ATOM   1954  CA  ALA A 709      22.680  45.790  42.040  1.00  0.00           C
ATOM   1955  HA  ALA A 709      22.670  45.020  41.280  1.00  0.00           H
ATOM   1956  CB  ALA A 709      21.750  45.490  43.180  1.00  0.00           C
ATOM   1957  HB1 ALA A 709      20.660  45.490  42.950  1.00  0.00           H
ATOM   1958  HB2 ALA A 709      22.000  46.140  44.040  1.00  0.00           H
ATOM   1959  HB3 ALA A 709      22.100  44.470  43.460  1.00  0.00           H
ATOM   1960  C   ALA A 709      22.190  47.070  41.280  1.00  0.00           C
ATOM   1961  O   ALA A 709      21.510  46.960  40.310  1.00  0.00           O
ATOM   1962  N   THR A 710      22.510  48.290  41.770  1.00  0.00           N
ATOM   1963  HN  THR A 710      23.050  48.390  42.610  1.00  0.00           H
ATOM   1964  CA  THR A 710      22.120  49.480  41.100  1.00  0.00           C
ATOM   1965  HA  THR A 710      21.060  49.300  40.970  1.00  0.00           H
ATOM   1966  CB  THR A 710      22.410  50.710  41.890  1.00  0.00           C
ATOM   1967  HB  THR A 710      23.480  50.670  42.180  1.00  0.00           H
ATOM   1968  OG1 THR A 710      21.710  50.610  43.120  1.00  0.00           O
ATOM   1969  HG1 THR A 710      22.190  49.900  43.570  1.00  0.00           H
ATOM   1970  CG2 THR A 710      22.070  52.080  41.260  1.00  0.00           C
ATOM   1971 HG21 THR A 710      21.010  52.130  40.960  1.00  0.00           H
ATOM   1972 HG22 THR A 710      22.610  52.290  40.310  1.00  0.00           H
ATOM   1973 HG23 THR A 710      22.180  52.940  41.960  1.00  0.00           H
ATOM   1974  C   THR A 710      22.820  49.590  39.740  1.00  0.00           C
ATOM   1975  O   THR A 710      22.250  50.050  38.760  1.00  0.00           O
ATOM   1976  N   ASP A 711      24.080  49.060  39.530  1.00  0.00           N
ATOM   1977  HN  ASP A 711      24.460  48.800  40.410  1.00  0.00           H
ATOM   1978  CA  ASP A 711      25.090  49.070  38.420  1.00  0.00           C
ATOM   1979  HA  ASP A 711      25.640  48.170  38.630  1.00  0.00           H
ATOM   1980  CB  ASP A 711      24.350  48.850  37.070  1.00  0.00           C
ATOM   1981  HB1 ASP A 711      23.640  49.710  37.010  1.00  0.00           H
ATOM   1982  HB2 ASP A 711      23.990  47.800  37.010  1.00  0.00           H
ATOM   1983  CG  ASP A 711      25.270  48.980  35.830  1.00  0.00           C
ATOM   1984  OD1 ASP A 711      26.490  48.700  36.030  1.00  0.00           O
ATOM   1985  OD2 ASP A 711      24.780  49.260  34.700  1.00  0.00           O
ATOM   1986  C   ASP A 711      26.050  50.270  38.630  1.00  0.00           C
ATOM   1987  O   ASP A 711      25.650  51.410  38.650  1.00  0.00           O
ATOM   1988  N   ALA A 712      27.310  50.010  38.660  1.00  0.00           N
ATOM   1989  HN  ALA A 712      27.660  49.080  38.600  1.00  0.00           H
ATOM   1990  CA  ALA A 712      28.270  51.060  38.920  1.00  0.00           C
ATOM   1991  HA  ALA A 712      27.790  51.980  39.230  1.00  0.00           H
ATOM   1992  CB  ALA A 712      29.290  50.600  39.910  1.00  0.00           C
ATOM   1993  HB1 ALA A 712      28.850  50.260  40.880  1.00  0.00           H
ATOM   1994  HB2 ALA A 712      30.160  51.260  40.150  1.00  0.00           H
ATOM   1995  HB3 ALA A 712      29.690  49.610  39.600  1.00  0.00           H
ATOM   1996  C   ALA A 712      29.040  51.390  37.650  1.00  0.00           C
ATOM   1997  O   ALA A 712      29.960  52.190  37.610  1.00  0.00           O
ATOM   1998  N   SER A 713      28.580  50.900  36.470  1.00  0.00           N
ATOM   1999  HN  SER A 713      27.790  50.280  36.430  1.00  0.00           H
ATOM   2000  CA  SER A 713      29.260  51.100  35.130  1.00  0.00           C
ATOM   2001  HA  SER A 713      30.200  50.580  35.160  1.00  0.00           H
ATOM   2002  CB  SER A 713      28.380  50.530  34.030  1.00  0.00           C
ATOM   2003  HB1 SER A 713      28.800  50.660  33.010  1.00  0.00           H
ATOM   2004  HB2 SER A 713      27.370  50.990  34.080  1.00  0.00           H
ATOM   2005  OG  SER A 713      28.260  49.130  34.260  1.00  0.00           O
ATOM   2006  HG1 SER A 713      27.540  49.070  34.880  1.00  0.00           H
ATOM   2007  C   SER A 713      29.520  52.570  34.730  1.00  0.00           C
ATOM   2008  O   SER A 713      30.610  52.880  34.180  1.00  0.00           O
ATOM   2009  N   SER A 714      28.580  53.460  35.050  1.00  0.00           N
ATOM   2010  HN  SER A 714      27.790  53.190  35.580  1.00  0.00           H
ATOM   2011  CA  SER A 714      28.800  54.860  34.800  1.00  0.00           C
ATOM   2012  HA  SER A 714      29.330  54.940  33.860  1.00  0.00           H
ATOM   2013  CB  SER A 714      27.490  55.670  34.570  1.00  0.00           C
ATOM   2014  HB1 SER A 714      26.990  55.790  35.560  1.00  0.00           H
ATOM   2015  HB2 SER A 714      26.830  55.100  33.890  1.00  0.00           H
ATOM   2016  OG  SER A 714      27.760  56.980  34.040  1.00  0.00           O
ATOM   2017  HG1 SER A 714      28.370  57.460  34.590  1.00  0.00           H
ATOM   2018  C   SER A 714      29.780  55.520  35.780  1.00  0.00           C
ATOM   2019  O   SER A 714      30.570  56.390  35.490  1.00  0.00           O
ATOM   2020  N   LEU A 715      29.730  54.990  37.020  1.00  0.00           N
ATOM   2021  HN  LEU A 715      29.010  54.360  37.280  1.00  0.00           H
ATOM   2022  CA  LEU A 715      30.660  55.430  38.010  1.00  0.00           C
ATOM   2023  HA  LEU A 715      30.680  56.510  37.980  1.00  0.00           H
ATOM   2024  CB  LEU A 715      30.210  54.980  39.450  1.00  0.00           C
ATOM   2025  HB1 LEU A 715      30.130  53.880  39.540  1.00  0.00           H
ATOM   2026  HB2 LEU A 715      29.140  55.270  39.600  1.00  0.00           H
ATOM   2027  CG  LEU A 715      30.990  55.550  40.730  1.00  0.00           C
ATOM   2028  HG  LEU A 715      31.870  54.880  40.860  1.00  0.00           H
ATOM   2029  CD1 LEU A 715      31.430  57.030  40.600  1.00  0.00           C
ATOM   2030 HD11 LEU A 715      30.640  57.770  40.380  1.00  0.00           H
ATOM   2031 HD12 LEU A 715      32.190  57.150  39.800  1.00  0.00           H
ATOM   2032 HD13 LEU A 715      31.750  57.230  41.640  1.00  0.00           H
ATOM   2033  CD2 LEU A 715      30.080  55.310  41.890  1.00  0.00           C
ATOM   2034 HD21 LEU A 715      28.980  55.460  41.890  1.00  0.00           H
ATOM   2035 HD22 LEU A 715      30.430  55.970  42.710  1.00  0.00           H
ATOM   2036 HD23 LEU A 715      30.260  54.250  42.200  1.00  0.00           H
ATOM   2037  C   LEU A 715      32.080  55.120  37.700  1.00  0.00           C
ATOM   2038  O   LEU A 715      33.030  55.930  37.730  1.00  0.00           O
ATOM   2039  N   VAL A 716      32.280  53.890  37.200  1.00  0.00           N
ATOM   2040  HN  VAL A 716      31.510  53.250  37.230  1.00  0.00           H
ATOM   2041  CA  VAL A 716      33.480  53.400  36.600  1.00  0.00           C
ATOM   2042  HA  VAL A 716      34.310  53.360  37.280  1.00  0.00           H
ATOM   2043  CB  VAL A 716      33.280  52.010  36.180  1.00  0.00           C
ATOM   2044  HB  VAL A 716      32.360  51.880  35.570  1.00  0.00           H
ATOM   2045  CG1 VAL A 716      34.480  51.550  35.330  1.00  0.00           C
ATOM   2046 HG11 VAL A 716      34.500  50.460  35.070  1.00  0.00           H
ATOM   2047 HG12 VAL A 716      35.480  51.770  35.730  1.00  0.00           H
ATOM   2048 HG13 VAL A 716      34.460  51.970  34.300  1.00  0.00           H
ATOM   2049  CG2 VAL A 716      33.160  51.120  37.420  1.00  0.00           C
ATOM   2050 HG21 VAL A 716      32.190  51.320  37.920  1.00  0.00           H
ATOM   2051 HG22 VAL A 716      34.000  51.190  38.150  1.00  0.00           H
ATOM   2052 HG23 VAL A 716      33.190  50.040  37.130  1.00  0.00           H
ATOM   2053  C   VAL A 716      34.010  54.280  35.440  1.00  0.00           C
ATOM   2054  O   VAL A 716      35.210  54.270  35.210  1.00  0.00           O
ATOM   2055  N   CYS A 717      33.110  54.830  34.600  1.00  0.00           N
ATOM   2056  HN  CYS A 717      32.140  54.550  34.630  1.00  0.00           H
ATOM   2057  CA  CYS A 717      33.520  55.780  33.600  1.00  0.00           C
ATOM   2058  HA  CYS A 717      34.460  55.370  33.250  1.00  0.00           H
ATOM   2059  CB  CYS A 717      32.590  55.860  32.390  1.00  0.00           C
ATOM   2060  HB1 CYS A 717      32.930  56.590  31.620  1.00  0.00           H
ATOM   2061  HB2 CYS A 717      31.590  56.230  32.700  1.00  0.00           H
ATOM   2062  SG  CYS A 717      32.520  54.390  31.650  1.00  0.00           S
ATOM   2063  HG1 CYS A 717      33.690  54.360  31.020  1.00  0.00           H
ATOM   2064  C   CYS A 717      33.830  57.130  34.050  1.00  0.00           C
ATOM   2065  O   CYS A 717      34.650  57.780  33.450  1.00  0.00           O
ATOM   2066  N   TYR A 718      33.210  57.590  35.160  1.00  0.00           N
ATOM   2067  HN  TYR A 718      32.440  57.100  35.560  1.00  0.00           H
ATOM   2068  CA  TYR A 718      33.520  58.800  35.860  1.00  0.00           C
ATOM   2069  HA  TYR A 718      33.630  59.550  35.080  1.00  0.00           H
ATOM   2070  CB  TYR A 718      32.590  59.170  37.040  1.00  0.00           C
ATOM   2071  HB1 TYR A 718      33.030  60.090  37.460  1.00  0.00           H
ATOM   2072  HB2 TYR A 718      32.530  58.360  37.790  1.00  0.00           H
ATOM   2073  CG  TYR A 718      31.120  59.340  36.630  1.00  0.00           C
ATOM   2074  CD1 TYR A 718      30.740  59.650  35.300  1.00  0.00           C
ATOM   2075  HD1 TYR A 718      31.540  59.860  34.590  1.00  0.00           H
ATOM   2076  CE1 TYR A 718      29.330  59.620  34.990  1.00  0.00           C
ATOM   2077  HE1 TYR A 718      29.040  59.770  33.960  1.00  0.00           H
ATOM   2078  CZ  TYR A 718      28.390  59.210  35.960  1.00  0.00           C
ATOM   2079  OH  TYR A 718      27.010  59.150  35.710  1.00  0.00           O
ATOM   2080  HH  TYR A 718      26.620  58.490  36.270  1.00  0.00           H
ATOM   2081  CD2 TYR A 718      30.170  59.080  37.620  1.00  0.00           C
ATOM   2082  HD2 TYR A 718      30.650  58.930  38.570  1.00  0.00           H
ATOM   2083  CE2 TYR A 718      28.810  59.000  37.320  1.00  0.00           C
ATOM   2084  HE2 TYR A 718      28.030  58.840  38.050  1.00  0.00           H
ATOM   2085  C   TYR A 718      34.850  58.820  36.570  1.00  0.00           C
ATOM   2086  O   TYR A 718      35.600  59.790  36.530  1.00  0.00           O
ATOM   2087  N   ILE A 719      35.250  57.660  37.190  1.00  0.00           N
ATOM   2088  HN  ILE A 719      34.590  56.910  37.210  1.00  0.00           H
ATOM   2089  CA  ILE A 719      36.610  57.440  37.650  1.00  0.00           C
ATOM   2090  HA  ILE A 719      36.840  58.380  38.150  1.00  0.00           H
ATOM   2091  CB  ILE A 719      36.750  56.380  38.830  1.00  0.00           C
ATOM   2092  HB  ILE A 719      36.540  55.380  38.400  1.00  0.00           H
ATOM   2093  CG2 ILE A 719      38.150  56.410  39.500  1.00  0.00           C
ATOM   2094 HG21 ILE A 719      38.110  55.850  40.460  1.00  0.00           H
ATOM   2095 HG22 ILE A 719      38.530  57.450  39.590  1.00  0.00           H
ATOM   2096 HG23 ILE A 719      38.910  55.930  38.840  1.00  0.00           H
ATOM   2097  CG1 ILE A 719      35.700  56.450  39.960  1.00  0.00           C
ATOM   2098 HG11 ILE A 719      36.070  55.760  40.760  1.00  0.00           H
ATOM   2099 HG12 ILE A 719      34.790  56.030  39.500  1.00  0.00           H
ATOM   2100  CD  ILE A 719      35.440  57.910  40.410  1.00  0.00           C
ATOM   2101  HD1 ILE A 719      34.660  58.100  41.170  1.00  0.00           H
ATOM   2102  HD2 ILE A 719      35.030  58.470  39.560  1.00  0.00           H
ATOM   2103  HD3 ILE A 719      36.410  58.430  40.600  1.00  0.00           H
ATOM   2104  C   ILE A 719      37.610  57.310  36.480  1.00  0.00           C
ATOM   2105  O   ILE A 719      37.530  56.470  35.560  1.00  0.00           O
ATOM   2106  N   THR A 720      38.680  58.150  36.440  1.00  0.00           N
ATOM   2107  HN  THR A 720      38.670  58.890  37.110  1.00  0.00           H
ATOM   2108  CA  THR A 720      39.790  58.130  35.460  1.00  0.00           C
ATOM   2109  HA  THR A 720      39.760  57.170  34.950  1.00  0.00           H
ATOM   2110  CB  THR A 720      39.540  59.230  34.390  1.00  0.00           C
ATOM   2111  HB  THR A 720      40.190  58.940  33.540  1.00  0.00           H
ATOM   2112  OG1 THR A 720      39.820  60.550  34.850  1.00  0.00           O
ATOM   2113  HG1 THR A 720      40.610  60.730  34.340  1.00  0.00           H
ATOM   2114  CG2 THR A 720      38.210  59.100  33.750  1.00  0.00           C
ATOM   2115 HG21 THR A 720      37.460  59.590  34.410  1.00  0.00           H
ATOM   2116 HG22 THR A 720      37.900  58.050  33.530  1.00  0.00           H
ATOM   2117 HG23 THR A 720      38.040  59.640  32.800  1.00  0.00           H
ATOM   2118  C   THR A 720      41.200  58.300  35.930  1.00  0.00           C
ATOM   2119  O   THR A 720      41.450  58.430  37.150  1.00  0.00           O
ATOM   2120  N   ARG A 721      42.250  58.100  35.060  1.00  0.00           N
ATOM   2121  HN  ARG A 721      42.150  57.760  34.120  1.00  0.00           H
ATOM   2122  CA  ARG A 721      43.610  58.020  35.540  1.00  0.00           C
ATOM   2123  HA  ARG A 721      43.590  57.250  36.300  1.00  0.00           H
ATOM   2124  CB  ARG A 721      44.480  57.460  34.370  1.00  0.00           C
ATOM   2125  HB1 ARG A 721      45.520  57.470  34.740  1.00  0.00           H
ATOM   2126  HB2 ARG A 721      44.460  58.060  33.430  1.00  0.00           H
ATOM   2127  CG  ARG A 721      44.020  56.060  33.950  1.00  0.00           C
ATOM   2128  HG1 ARG A 721      44.620  55.660  33.100  1.00  0.00           H
ATOM   2129  HG2 ARG A 721      42.980  56.030  33.570  1.00  0.00           H
ATOM   2130  CD  ARG A 721      44.140  54.940  35.100  1.00  0.00           C
ATOM   2131  HD1 ARG A 721      43.800  53.920  34.830  1.00  0.00           H
ATOM   2132  HD2 ARG A 721      43.530  55.290  35.960  1.00  0.00           H
ATOM   2133  NE  ARG A 721      45.650  54.960  35.540  1.00  0.00           N
ATOM   2134  HE  ARG A 721      46.390  55.280  34.950  1.00  0.00           H
ATOM   2135  CZ  ARG A 721      46.050  54.490  36.680  1.00  0.00           C
ATOM   2136  NH1 ARG A 721      45.330  54.060  37.670  1.00  0.00           N
ATOM   2137 HH11 ARG A 721      44.340  54.220  37.620  1.00  0.00           H
ATOM   2138 HH12 ARG A 721      45.770  54.100  38.570  1.00  0.00           H
ATOM   2139  NH2 ARG A 721      47.330  54.540  36.940  1.00  0.00           N
ATOM   2140 HH21 ARG A 721      47.840  54.840  36.120  1.00  0.00           H
ATOM   2141 HH22 ARG A 721      47.740  54.070  37.720  1.00  0.00           H
ATOM   2142  C   ARG A 721      44.160  59.210  36.250  1.00  0.00           C
ATOM   2143  O   ARG A 721      44.950  59.160  37.220  1.00  0.00           O
ATOM   2144  N   PHE A 722      43.700  60.400  35.850  1.00  0.00           N
ATOM   2145  HN  PHE A 722      43.370  60.470  34.920  1.00  0.00           H
ATOM   2146  CA  PHE A 722      43.830  61.620  36.680  1.00  0.00           C
ATOM   2147  HA  PHE A 722      44.880  61.880  36.720  1.00  0.00           H
ATOM   2148  CB  PHE A 722      42.980  62.800  36.010  1.00  0.00           C
ATOM   2149  HB1 PHE A 722      41.960  62.450  35.780  1.00  0.00           H
ATOM   2150  HB2 PHE A 722      43.410  63.100  35.030  1.00  0.00           H
ATOM   2151  CG  PHE A 722      42.940  64.120  36.690  1.00  0.00           C
ATOM   2152  CD1 PHE A 722      44.010  65.000  36.880  1.00  0.00           C
ATOM   2153  HD1 PHE A 722      44.980  64.670  36.530  1.00  0.00           H
ATOM   2154  CE1 PHE A 722      43.910  66.150  37.590  1.00  0.00           C
ATOM   2155  HE1 PHE A 722      44.810  66.740  37.460  1.00  0.00           H
ATOM   2156  CZ  PHE A 722      42.750  66.580  38.260  1.00  0.00           C
ATOM   2157  HZ  PHE A 722      42.820  67.510  38.810  1.00  0.00           H
ATOM   2158  CD2 PHE A 722      41.720  64.500  37.330  1.00  0.00           C
ATOM   2159  HD2 PHE A 722      40.850  63.850  37.340  1.00  0.00           H
ATOM   2160  CE2 PHE A 722      41.690  65.680  38.120  1.00  0.00           C
ATOM   2161  HE2 PHE A 722      40.770  65.920  38.630  1.00  0.00           H
ATOM   2162  C   PHE A 722      43.520  61.390  38.140  1.00  0.00           C
ATOM   2163  O   PHE A 722      44.380  61.690  38.980  1.00  0.00           O
ATOM   2164  N   THR A 723      42.300  60.950  38.370  1.00  0.00           N
ATOM   2165  HN  THR A 723      41.720  60.640  37.610  1.00  0.00           H
ATOM   2166  CA  THR A 723      41.670  60.720  39.700  1.00  0.00           C
ATOM   2167  HA  THR A 723      41.910  61.570  40.300  1.00  0.00           H
ATOM   2168  CB  THR A 723      40.220  60.400  39.740  1.00  0.00           C
ATOM   2169  HB  THR A 723      40.060  59.720  38.870  1.00  0.00           H
ATOM   2170  OG1 THR A 723      39.550  61.700  39.660  1.00  0.00           O
ATOM   2171  HG1 THR A 723      39.230  61.880  38.770  1.00  0.00           H
ATOM   2172  CG2 THR A 723      39.660  59.700  41.010  1.00  0.00           C
ATOM   2173 HG21 THR A 723      38.560  59.700  41.060  1.00  0.00           H
ATOM   2174 HG22 THR A 723      39.970  60.340  41.860  1.00  0.00           H
ATOM   2175 HG23 THR A 723      40.140  58.700  41.080  1.00  0.00           H
ATOM   2176  C   THR A 723      42.420  59.580  40.380  1.00  0.00           C
ATOM   2177  O   THR A 723      42.960  59.780  41.520  1.00  0.00           O
ATOM   2178  N   GLU A 724      42.550  58.450  39.670  1.00  0.00           N
ATOM   2179  HN  GLU A 724      42.100  58.440  38.790  1.00  0.00           H
ATOM   2180  CA  GLU A 724      43.280  57.270  40.270  1.00  0.00           C
ATOM   2181  HA  GLU A 724      42.930  56.920  41.220  1.00  0.00           H
ATOM   2182  CB  GLU A 724      43.220  56.080  39.310  1.00  0.00           C
ATOM   2183  HB1 GLU A 724      43.860  55.220  39.620  1.00  0.00           H
ATOM   2184  HB2 GLU A 724      43.630  56.380  38.320  1.00  0.00           H
ATOM   2185  CG  GLU A 724      41.830  55.540  38.960  1.00  0.00           C
ATOM   2186  HG1 GLU A 724      41.180  56.430  38.900  1.00  0.00           H
ATOM   2187  HG2 GLU A 724      41.430  54.850  39.750  1.00  0.00           H
ATOM   2188  CD  GLU A 724      41.680  54.680  37.690  1.00  0.00           C
ATOM   2189  OE1 GLU A 724      42.440  53.710  37.480  1.00  0.00           O
ATOM   2190  OE2 GLU A 724      40.690  55.020  36.950  1.00  0.00           O
ATOM   2191  C   GLU A 724      44.790  57.610  40.580  1.00  0.00           C
ATOM   2192  O   GLU A 724      45.350  57.120  41.550  1.00  0.00           O
ATOM   2193  N   GLU A 725      45.590  58.320  39.730  1.00  0.00           N
ATOM   2194  HN  GLU A 725      45.290  58.640  38.840  1.00  0.00           H
ATOM   2195  CA  GLU A 725      46.990  58.590  40.040  1.00  0.00           C
ATOM   2196  HA  GLU A 725      47.410  57.700  40.470  1.00  0.00           H
ATOM   2197  CB  GLU A 725      47.840  59.020  38.820  1.00  0.00           C
ATOM   2198  HB1 GLU A 725      48.870  59.270  39.140  1.00  0.00           H
ATOM   2199  HB2 GLU A 725      47.420  59.930  38.350  1.00  0.00           H
ATOM   2200  CG  GLU A 725      47.980  57.800  37.800  1.00  0.00           C
ATOM   2201  HG1 GLU A 725      47.080  57.600  37.170  1.00  0.00           H
ATOM   2202  HG2 GLU A 725      48.420  56.920  38.300  1.00  0.00           H
ATOM   2203  CD  GLU A 725      49.090  58.130  36.740  1.00  0.00           C
ATOM   2204  OE1 GLU A 725      50.240  58.320  37.140  1.00  0.00           O
ATOM   2205  OE2 GLU A 725      48.830  58.270  35.500  1.00  0.00           O
ATOM   2206  C   GLU A 725      47.100  59.630  41.100  1.00  0.00           C
ATOM   2207  O   GLU A 725      47.910  59.480  42.030  1.00  0.00           O
ATOM   2208  N   ALA A 726      46.220  60.700  41.090  1.00  0.00           N
ATOM   2209  HN  ALA A 726      45.470  60.760  40.440  1.00  0.00           H
ATOM   2210  CA  ALA A 726      46.280  61.710  42.170  1.00  0.00           C
ATOM   2211  HA  ALA A 726      47.290  62.040  42.210  1.00  0.00           H
ATOM   2212  CB  ALA A 726      45.360  62.870  41.740  1.00  0.00           C
ATOM   2213  HB1 ALA A 726      45.230  63.570  42.590  1.00  0.00           H
ATOM   2214  HB2 ALA A 726      44.360  62.530  41.380  1.00  0.00           H
ATOM   2215  HB3 ALA A 726      45.800  63.450  40.900  1.00  0.00           H
ATOM   2216  C   ALA A 726      45.970  61.020  43.560  1.00  0.00           C
ATOM   2217  O   ALA A 726      46.680  61.270  44.550  1.00  0.00           O
ATOM   2218  N   PHE A 727      44.930  60.120  43.620  1.00  0.00           N
ATOM   2219  HN  PHE A 727      44.340  59.890  42.850  1.00  0.00           H
ATOM   2220  CA  PHE A 727      44.530  59.270  44.690  1.00  0.00           C
ATOM   2221  HA  PHE A 727      44.350  60.010  45.470  1.00  0.00           H
ATOM   2222  CB  PHE A 727      43.260  58.490  44.190  1.00  0.00           C
ATOM   2223  HB1 PHE A 727      43.520  58.040  43.210  1.00  0.00           H
ATOM   2224  HB2 PHE A 727      42.310  59.070  44.020  1.00  0.00           H
ATOM   2225  CG  PHE A 727      42.680  57.410  45.020  1.00  0.00           C
ATOM   2226  CD1 PHE A 727      42.120  56.250  44.440  1.00  0.00           C
ATOM   2227  HD1 PHE A 727      42.080  56.210  43.360  1.00  0.00           H
ATOM   2228  CE1 PHE A 727      41.570  55.210  45.240  1.00  0.00           C
ATOM   2229  HE1 PHE A 727      41.110  54.360  44.760  1.00  0.00           H
ATOM   2230  CZ  PHE A 727      41.550  55.330  46.620  1.00  0.00           C
ATOM   2231  HZ  PHE A 727      41.290  54.430  47.160  1.00  0.00           H
ATOM   2232  CD2 PHE A 727      42.610  57.490  46.400  1.00  0.00           C
ATOM   2233  HD2 PHE A 727      43.180  58.250  46.930  1.00  0.00           H
ATOM   2234  CE2 PHE A 727      42.070  56.520  47.240  1.00  0.00           C
ATOM   2235  HE2 PHE A 727      42.310  56.530  48.300  1.00  0.00           H
ATOM   2236  C   PHE A 727      45.630  58.380  45.080  1.00  0.00           C
ATOM   2237  O   PHE A 727      45.990  58.380  46.210  1.00  0.00           O
ATOM   2238  N   ALA A 728      46.270  57.590  44.140  1.00  0.00           N
ATOM   2239  HN  ALA A 728      45.940  57.610  43.200  1.00  0.00           H
ATOM   2240  CA  ALA A 728      47.240  56.570  44.470  1.00  0.00           C
ATOM   2241  HA  ALA A 728      46.800  56.040  45.310  1.00  0.00           H
ATOM   2242  CB  ALA A 728      47.580  55.680  43.240  1.00  0.00           C
ATOM   2243  HB1 ALA A 728      46.620  55.320  42.830  1.00  0.00           H
ATOM   2244  HB2 ALA A 728      48.150  54.740  43.390  1.00  0.00           H
ATOM   2245  HB3 ALA A 728      48.050  56.260  42.400  1.00  0.00           H
ATOM   2246  C   ALA A 728      48.490  57.130  45.050  1.00  0.00           C
ATOM   2247  O   ALA A 728      49.080  56.700  45.990  1.00  0.00           O
ATOM   2248  N   ALA A 729      49.010  58.330  44.500  1.00  0.00           N
ATOM   2249  HN  ALA A 729      48.660  58.550  43.590  1.00  0.00           H
ATOM   2250  CA  ALA A 729      50.110  59.160  44.970  1.00  0.00           C
ATOM   2251  HA  ALA A 729      51.010  58.560  45.010  1.00  0.00           H
ATOM   2252  CB  ALA A 729      50.280  60.500  44.190  1.00  0.00           C
ATOM   2253  HB1 ALA A 729      51.120  61.060  44.630  1.00  0.00           H
ATOM   2254  HB2 ALA A 729      49.340  61.120  44.210  1.00  0.00           H
ATOM   2255  HB3 ALA A 729      50.450  60.300  43.110  1.00  0.00           H
ATOM   2256  C   ALA A 729      49.920  59.620  46.420  1.00  0.00           C
ATOM   2257  O   ALA A 729      50.830  59.540  47.280  1.00  0.00           O
ATOM   2258  N   LEU A 730      48.720  60.030  46.880  1.00  0.00           N
ATOM   2259  HN  LEU A 730      47.920  60.210  46.310  1.00  0.00           H
ATOM   2260  CA  LEU A 730      48.560  60.290  48.350  1.00  0.00           C
ATOM   2261  HA  LEU A 730      49.240  61.100  48.540  1.00  0.00           H
ATOM   2262  CB  LEU A 730      47.090  60.750  48.640  1.00  0.00           C
ATOM   2263  HB1 LEU A 730      46.380  59.940  48.360  1.00  0.00           H
ATOM   2264  HB2 LEU A 730      46.810  61.590  47.960  1.00  0.00           H
ATOM   2265  CG  LEU A 730      46.860  61.160  50.090  1.00  0.00           C
ATOM   2266  HG  LEU A 730      47.350  60.460  50.810  1.00  0.00           H
ATOM   2267  CD1 LEU A 730      47.530  62.550  50.420  1.00  0.00           C
ATOM   2268 HD11 LEU A 730      48.630  62.580  50.270  1.00  0.00           H
ATOM   2269 HD12 LEU A 730      47.360  62.770  51.500  1.00  0.00           H
ATOM   2270 HD13 LEU A 730      47.010  63.320  49.820  1.00  0.00           H
ATOM   2271  CD2 LEU A 730      45.350  61.270  50.450  1.00  0.00           C
ATOM   2272 HD21 LEU A 730      45.250  61.340  51.550  1.00  0.00           H
ATOM   2273 HD22 LEU A 730      44.810  60.420  49.980  1.00  0.00           H
ATOM   2274 HD23 LEU A 730      44.950  62.200  50.000  1.00  0.00           H
ATOM   2275  C   LEU A 730      48.820  59.120  49.280  1.00  0.00           C
ATOM   2276  O   LEU A 730      49.500  59.280  50.310  1.00  0.00           O
ATOM   2277  N   ILE A 731      48.400  57.870  48.860  1.00  0.00           N
ATOM   2278  HN  ILE A 731      47.930  57.860  47.990  1.00  0.00           H
ATOM   2279  CA  ILE A 731      48.440  56.700  49.740  1.00  0.00           C
ATOM   2280  HA  ILE A 731      48.130  56.990  50.720  1.00  0.00           H
ATOM   2281  CB  ILE A 731      47.550  55.630  49.170  1.00  0.00           C
ATOM   2282  HB  ILE A 731      47.820  55.390  48.110  1.00  0.00           H
ATOM   2283  CG2 ILE A 731      47.540  54.450  50.140  1.00  0.00           C
ATOM   2284 HG21 ILE A 731      46.730  53.710  49.950  1.00  0.00           H
ATOM   2285 HG22 ILE A 731      47.280  54.890  51.120  1.00  0.00           H
ATOM   2286 HG23 ILE A 731      48.410  53.750  50.110  1.00  0.00           H
ATOM   2287  CG1 ILE A 731      46.000  56.100  49.040  1.00  0.00           C
ATOM   2288 HG11 ILE A 731      45.380  55.210  48.820  1.00  0.00           H
ATOM   2289 HG12 ILE A 731      45.850  56.790  48.180  1.00  0.00           H
ATOM   2290  CD  ILE A 731      45.470  56.760  50.280  1.00  0.00           C
ATOM   2291  HD1 ILE A 731      44.500  57.220  49.990  1.00  0.00           H
ATOM   2292  HD2 ILE A 731      46.090  57.640  50.540  1.00  0.00           H
ATOM   2293  HD3 ILE A 731      45.360  55.970  51.060  1.00  0.00           H
ATOM   2294  C   ILE A 731      49.910  56.190  49.820  1.00  0.00           C
ATOM   2295  O   ILE A 731      50.380  55.860  50.890  1.00  0.00           O
ATOM   2296  N   CYS A 732      50.630  56.370  48.690  1.00  0.00           N
ATOM   2297  HN  CYS A 732      50.210  56.770  47.880  1.00  0.00           H
ATOM   2298  CA  CYS A 732      52.090  56.300  48.510  1.00  0.00           C
ATOM   2299  HA  CYS A 732      52.400  55.310  48.780  1.00  0.00           H
ATOM   2300  CB  CYS A 732      52.460  56.430  47.000  1.00  0.00           C
ATOM   2301  HB1 CYS A 732      53.560  56.550  46.970  1.00  0.00           H
ATOM   2302  HB2 CYS A 732      52.090  57.390  46.570  1.00  0.00           H
ATOM   2303  SG  CYS A 732      51.860  55.180  45.750  1.00  0.00           S
ATOM   2304  HG1 CYS A 732      52.630  54.140  46.060  1.00  0.00           H
ATOM   2305  C   CYS A 732      52.900  57.310  49.320  1.00  0.00           C
ATOM   2306  O   CYS A 732      53.830  56.940  50.100  1.00  0.00           O
ATOM   2307  N   ILE A 733      52.620  58.640  49.150  1.00  0.00           N
ATOM   2308  HN  ILE A 733      51.760  58.990  48.760  1.00  0.00           H
ATOM   2309  CA  ILE A 733      53.240  59.690  49.990  1.00  0.00           C
ATOM   2310  HA  ILE A 733      54.300  59.570  49.840  1.00  0.00           H
ATOM   2311  CB  ILE A 733      53.000  61.130  49.540  1.00  0.00           C
ATOM   2312  HB  ILE A 733      52.100  61.230  48.900  1.00  0.00           H
ATOM   2313  CG2 ILE A 733      52.670  62.130  50.730  1.00  0.00           C
ATOM   2314 HG21 ILE A 733      51.790  61.840  51.340  1.00  0.00           H
ATOM   2315 HG22 ILE A 733      52.390  63.130  50.350  1.00  0.00           H
ATOM   2316 HG23 ILE A 733      53.490  62.230  51.460  1.00  0.00           H
ATOM   2317  CG1 ILE A 733      54.220  61.650  48.740  1.00  0.00           C
ATOM   2318 HG11 ILE A 733      55.180  61.300  49.140  1.00  0.00           H
ATOM   2319 HG12 ILE A 733      54.140  62.750  48.580  1.00  0.00           H
ATOM   2320  CD  ILE A 733      54.200  61.130  47.240  1.00  0.00           C
ATOM   2321  HD1 ILE A 733      55.090  61.520  46.730  1.00  0.00           H
ATOM   2322  HD2 ILE A 733      53.340  61.430  46.610  1.00  0.00           H
ATOM   2323  HD3 ILE A 733      54.200  60.010  47.330  1.00  0.00           H
ATOM   2324  C   ILE A 733      53.010  59.440  51.450  1.00  0.00           C
ATOM   2325  O   ILE A 733      53.990  59.650  52.250  1.00  0.00           O
ATOM   2326  N   ILE A 734      51.810  58.960  51.910  1.00  0.00           N
ATOM   2327  HN  ILE A 734      51.110  58.860  51.200  1.00  0.00           H
ATOM   2328  CA  ILE A 734      51.450  58.420  53.200  1.00  0.00           C
ATOM   2329  HA  ILE A 734      51.650  59.210  53.900  1.00  0.00           H
ATOM   2330  CB  ILE A 734      49.960  58.100  53.260  1.00  0.00           C
ATOM   2331  HB  ILE A 734      49.740  57.600  52.300  1.00  0.00           H
ATOM   2332  CG2 ILE A 734      49.590  57.180  54.400  1.00  0.00           C
ATOM   2333 HG21 ILE A 734      48.540  56.820  54.270  1.00  0.00           H
ATOM   2334 HG22 ILE A 734      49.720  57.600  55.420  1.00  0.00           H
ATOM   2335 HG23 ILE A 734      50.150  56.210  54.410  1.00  0.00           H
ATOM   2336  CG1 ILE A 734      49.030  59.360  53.330  1.00  0.00           C
ATOM   2337 HG11 ILE A 734      49.210  60.080  52.500  1.00  0.00           H
ATOM   2338 HG12 ILE A 734      49.270  59.800  54.320  1.00  0.00           H
ATOM   2339  CD  ILE A 734      47.520  59.030  53.290  1.00  0.00           C
ATOM   2340  HD1 ILE A 734      47.200  58.610  54.270  1.00  0.00           H
ATOM   2341  HD2 ILE A 734      47.420  58.270  52.500  1.00  0.00           H
ATOM   2342  HD3 ILE A 734      46.940  59.940  53.030  1.00  0.00           H
ATOM   2343  C   ILE A 734      52.350  57.270  53.560  1.00  0.00           C
ATOM   2344  O   ILE A 734      52.930  57.350  54.600  1.00  0.00           O
ATOM   2345  N   PHE A 735      52.600  56.240  52.720  1.00  0.00           N
ATOM   2346  HN  PHE A 735      52.110  56.360  51.870  1.00  0.00           H
ATOM   2347  CA  PHE A 735      53.410  55.040  53.090  1.00  0.00           C
ATOM   2348  HA  PHE A 735      53.060  54.670  54.040  1.00  0.00           H
ATOM   2349  CB  PHE A 735      53.360  53.940  52.020  1.00  0.00           C
ATOM   2350  HB1 PHE A 735      54.250  53.270  52.110  1.00  0.00           H
ATOM   2351  HB2 PHE A 735      53.510  54.380  51.010  1.00  0.00           H
ATOM   2352  CG  PHE A 735      52.200  53.030  52.090  1.00  0.00           C
ATOM   2353  CD1 PHE A 735      50.980  53.530  52.530  1.00  0.00           C
ATOM   2354  HD1 PHE A 735      50.910  54.590  52.740  1.00  0.00           H
ATOM   2355  CE1 PHE A 735      49.790  52.750  52.610  1.00  0.00           C
ATOM   2356  HE1 PHE A 735      48.820  53.120  52.910  1.00  0.00           H
ATOM   2357  CZ  PHE A 735      49.850  51.490  52.050  1.00  0.00           C
ATOM   2358  HZ  PHE A 735      49.040  50.780  52.160  1.00  0.00           H
ATOM   2359  CD2 PHE A 735      52.240  51.700  51.660  1.00  0.00           C
ATOM   2360  HD2 PHE A 735      53.200  51.330  51.340  1.00  0.00           H
ATOM   2361  CE2 PHE A 735      51.030  50.960  51.550  1.00  0.00           C
ATOM   2362  HE2 PHE A 735      51.060  49.960  51.150  1.00  0.00           H
ATOM   2363  C   PHE A 735      54.840  55.470  53.370  1.00  0.00           C
ATOM   2364  O   PHE A 735      55.440  54.990  54.380  1.00  0.00           O
ATOM   2365  N   ILE A 736      55.370  56.350  52.580  1.00  0.00           N
ATOM   2366  HN  ILE A 736      54.700  56.740  51.960  1.00  0.00           H
ATOM   2367  CA  ILE A 736      56.810  56.730  52.660  1.00  0.00           C
ATOM   2368  HA  ILE A 736      57.360  55.810  52.790  1.00  0.00           H
ATOM   2369  CB  ILE A 736      57.240  57.430  51.350  1.00  0.00           C
ATOM   2370  HB  ILE A 736      56.570  58.300  51.250  1.00  0.00           H
ATOM   2371  CG2 ILE A 736      58.560  58.130  51.570  1.00  0.00           C
ATOM   2372 HG21 ILE A 736      59.410  57.430  51.710  1.00  0.00           H
ATOM   2373 HG22 ILE A 736      58.710  58.730  52.490  1.00  0.00           H
ATOM   2374 HG23 ILE A 736      58.760  58.760  50.670  1.00  0.00           H
ATOM   2375  CG1 ILE A 736      57.210  56.500  50.140  1.00  0.00           C
ATOM   2376 HG11 ILE A 736      56.290  55.880  50.110  1.00  0.00           H
ATOM   2377 HG12 ILE A 736      57.940  55.670  50.250  1.00  0.00           H
ATOM   2378  CD  ILE A 736      57.400  57.320  48.860  1.00  0.00           C
ATOM   2379  HD1 ILE A 736      58.450  57.690  48.840  1.00  0.00           H
ATOM   2380  HD2 ILE A 736      56.580  58.060  48.720  1.00  0.00           H
ATOM   2381  HD3 ILE A 736      57.420  56.590  48.020  1.00  0.00           H
ATOM   2382  C   ILE A 736      56.960  57.600  53.980  1.00  0.00           C
ATOM   2383  O   ILE A 736      57.940  57.480  54.710  1.00  0.00           O
ATOM   2384  N   TYR A 737      55.940  58.490  54.230  1.00  0.00           N
ATOM   2385  HN  TYR A 737      55.080  58.560  53.720  1.00  0.00           H
ATOM   2386  CA  TYR A 737      55.980  59.420  55.350  1.00  0.00           C
ATOM   2387  HA  TYR A 737      56.960  59.880  55.320  1.00  0.00           H
ATOM   2388  CB  TYR A 737      54.920  60.600  55.180  1.00  0.00           C
ATOM   2389  HB1 TYR A 737      53.960  60.090  54.940  1.00  0.00           H
ATOM   2390  HB2 TYR A 737      55.280  61.160  54.290  1.00  0.00           H
ATOM   2391  CG  TYR A 737      54.880  61.570  56.330  1.00  0.00           C
ATOM   2392  CD1 TYR A 737      53.990  61.480  57.390  1.00  0.00           C
ATOM   2393  HD1 TYR A 737      53.170  60.780  57.310  1.00  0.00           H
ATOM   2394  CE1 TYR A 737      54.010  62.440  58.380  1.00  0.00           C
ATOM   2395  HE1 TYR A 737      53.330  62.350  59.200  1.00  0.00           H
ATOM   2396  CZ  TYR A 737      54.950  63.430  58.440  1.00  0.00           C
ATOM   2397  OH  TYR A 737      55.180  64.250  59.580  1.00  0.00           O
ATOM   2398  HH  TYR A 737      54.640  63.800  60.230  1.00  0.00           H
ATOM   2399  CD2 TYR A 737      55.900  62.510  56.400  1.00  0.00           C
ATOM   2400  HD2 TYR A 737      56.570  62.530  55.560  1.00  0.00           H
ATOM   2401  CE2 TYR A 737      55.910  63.450  57.460  1.00  0.00           C
ATOM   2402  HE2 TYR A 737      56.680  64.210  57.530  1.00  0.00           H
ATOM   2403  C   TYR A 737      55.890  58.700  56.680  1.00  0.00           C
ATOM   2404  O   TYR A 737      56.690  58.890  57.600  1.00  0.00           O
ATOM   2405  N   GLU A 738      54.930  57.770  56.780  1.00  0.00           N
ATOM   2406  HN  GLU A 738      54.310  57.750  56.000  1.00  0.00           H
ATOM   2407  CA  GLU A 738      54.750  56.930  57.980  1.00  0.00           C
ATOM   2408  HA  GLU A 738      54.910  57.640  58.790  1.00  0.00           H
ATOM   2409  CB  GLU A 738      53.320  56.300  57.880  1.00  0.00           C
ATOM   2410  HB1 GLU A 738      53.190  55.540  58.680  1.00  0.00           H
ATOM   2411  HB2 GLU A 738      53.250  55.710  56.940  1.00  0.00           H
ATOM   2412  CG  GLU A 738      52.140  57.270  57.970  1.00  0.00           C
ATOM   2413  HG1 GLU A 738      52.080  57.660  56.930  1.00  0.00           H
ATOM   2414  HG2 GLU A 738      52.480  58.010  58.710  1.00  0.00           H
ATOM   2415  CD  GLU A 738      50.800  56.730  58.290  1.00  0.00           C
ATOM   2416  OE1 GLU A 738      49.720  57.320  57.950  1.00  0.00           O
ATOM   2417  OE2 GLU A 738      50.690  55.740  59.120  1.00  0.00           O
ATOM   2418  C   GLU A 738      55.830  55.950  58.310  1.00  0.00           C
ATOM   2419  O   GLU A 738      56.180  55.720  59.480  1.00  0.00           O
ATOM   2420  N   ALA A 739      56.450  55.330  57.290  1.00  0.00           N
ATOM   2421  HN  ALA A 739      55.990  55.310  56.410  1.00  0.00           H
ATOM   2422  CA  ALA A 739      57.790  54.630  57.430  1.00  0.00           C
ATOM   2423  HA  ALA A 739      57.700  53.970  58.270  1.00  0.00           H
ATOM   2424  CB  ALA A 739      57.970  53.920  56.090  1.00  0.00           C
ATOM   2425  HB1 ALA A 739      57.090  53.340  55.730  1.00  0.00           H
ATOM   2426  HB2 ALA A 739      58.760  53.160  56.250  1.00  0.00           H
ATOM   2427  HB3 ALA A 739      58.210  54.730  55.370  1.00  0.00           H
ATOM   2428  C   ALA A 739      59.030  55.470  57.810  1.00  0.00           C
ATOM   2429  O   ALA A 739      59.790  55.190  58.770  1.00  0.00           O
ATOM   2430  N   LEU A 740      59.200  56.670  57.130  1.00  0.00           N
ATOM   2431  HN  LEU A 740      58.750  56.890  56.270  1.00  0.00           H
ATOM   2432  CA  LEU A 740      60.120  57.700  57.640  1.00  0.00           C
ATOM   2433  HA  LEU A 740      61.120  57.320  57.810  1.00  0.00           H
ATOM   2434  CB  LEU A 740      60.340  58.830  56.660  1.00  0.00           C
ATOM   2435  HB1 LEU A 740      60.900  59.640  57.160  1.00  0.00           H
ATOM   2436  HB2 LEU A 740      59.310  59.190  56.440  1.00  0.00           H
ATOM   2437  CG  LEU A 740      61.080  58.480  55.310  1.00  0.00           C
ATOM   2438  HG  LEU A 740      60.610  57.630  54.770  1.00  0.00           H
ATOM   2439  CD1 LEU A 740      60.870  59.690  54.410  1.00  0.00           C
ATOM   2440 HD11 LEU A 740      60.980  60.590  55.070  1.00  0.00           H
ATOM   2441 HD12 LEU A 740      59.800  59.720  54.120  1.00  0.00           H
ATOM   2442 HD13 LEU A 740      61.520  59.870  53.530  1.00  0.00           H
ATOM   2443  CD2 LEU A 740      62.530  58.140  55.730  1.00  0.00           C
ATOM   2444 HD21 LEU A 740      63.030  59.010  56.230  1.00  0.00           H
ATOM   2445 HD22 LEU A 740      63.090  57.990  54.780  1.00  0.00           H
ATOM   2446 HD23 LEU A 740      62.710  57.210  56.300  1.00  0.00           H
ATOM   2447  C   LEU A 740      59.850  58.240  59.020  1.00  0.00           C
ATOM   2448  O   LEU A 740      60.780  58.380  59.830  1.00  0.00           O
ATOM   2449  N   GLU A 741      58.590  58.540  59.400  1.00  0.00           N
ATOM   2450  HN  GLU A 741      57.940  58.520  58.640  1.00  0.00           H
ATOM   2451  CA  GLU A 741      58.210  58.970  60.750  1.00  0.00           C
ATOM   2452  HA  GLU A 741      58.740  59.900  60.890  1.00  0.00           H
ATOM   2453  CB  GLU A 741      56.710  59.200  60.750  1.00  0.00           C
ATOM   2454  HB1 GLU A 741      56.250  58.290  60.290  1.00  0.00           H
ATOM   2455  HB2 GLU A 741      56.570  60.090  60.100  1.00  0.00           H
ATOM   2456  CG  GLU A 741      56.220  59.610  62.150  1.00  0.00           C
ATOM   2457  HG1 GLU A 741      56.440  60.660  62.410  1.00  0.00           H
ATOM   2458  HG2 GLU A 741      56.490  58.930  62.980  1.00  0.00           H
ATOM   2459  CD  GLU A 741      54.680  59.550  62.310  1.00  0.00           C
ATOM   2460  OE1 GLU A 741      54.080  60.570  62.910  1.00  0.00           O
ATOM   2461  OE2 GLU A 741      54.020  58.590  61.870  1.00  0.00           O
ATOM   2462  C   GLU A 741      58.580  58.030  61.880  1.00  0.00           C
ATOM   2463  O   GLU A 741      59.070  58.450  62.880  1.00  0.00           O
ATOM   2464  N   LYS A 742      58.380  56.780  61.670  1.00  0.00           N
ATOM   2465  HN  LYS A 742      58.030  56.510  60.770  1.00  0.00           H
ATOM   2466  CA  LYS A 742      58.230  55.790  62.750  1.00  0.00           C
ATOM   2467  HA  LYS A 742      57.490  56.120  63.460  1.00  0.00           H
ATOM   2468  CB  LYS A 742      57.760  54.440  62.250  1.00  0.00           C
ATOM   2469  HB1 LYS A 742      58.590  54.040  61.640  1.00  0.00           H
ATOM   2470  HB2 LYS A 742      56.860  54.480  61.610  1.00  0.00           H
ATOM   2471  CG  LYS A 742      57.490  53.540  63.390  1.00  0.00           C
ATOM   2472  HG1 LYS A 742      58.370  53.070  63.890  1.00  0.00           H
ATOM   2473  HG2 LYS A 742      57.180  52.610  62.840  1.00  0.00           H
ATOM   2474  CD  LYS A 742      56.450  53.990  64.470  1.00  0.00           C
ATOM   2475  HD1 LYS A 742      56.960  54.690  65.160  1.00  0.00           H
ATOM   2476  HD2 LYS A 742      56.230  53.070  65.040  1.00  0.00           H
ATOM   2477  CE  LYS A 742      55.050  54.490  63.930  1.00  0.00           C
ATOM   2478  HE1 LYS A 742      54.820  53.720  63.150  1.00  0.00           H
ATOM   2479  HE2 LYS A 742      55.300  55.460  63.460  1.00  0.00           H
ATOM   2480  NZ  LYS A 742      53.980  54.650  64.920  1.00  0.00           N
ATOM   2481  HZ1 LYS A 742      54.010  53.980  65.710  1.00  0.00           H
ATOM   2482  HZ2 LYS A 742      53.090  54.500  64.400  1.00  0.00           H
ATOM   2483  HZ3 LYS A 742      54.060  55.620  65.270  1.00  0.00           H
ATOM   2484  C   LYS A 742      59.420  55.680  63.670  1.00  0.00           C
ATOM   2485  O   LYS A 742      59.210  55.680  64.830  1.00  0.00           O
ATOM   2486  N   LEU A 743      60.750  55.720  63.290  1.00  0.00           N
ATOM   2487  HN  LEU A 743      61.070  55.600  62.340  1.00  0.00           H
ATOM   2488  CA  LEU A 743      61.890  55.730  64.200  1.00  0.00           C
ATOM   2489  HA  LEU A 743      61.630  55.170  65.090  1.00  0.00           H
ATOM   2490  CB  LEU A 743      63.170  55.200  63.500  1.00  0.00           C
ATOM   2491  HB1 LEU A 743      64.040  55.440  64.150  1.00  0.00           H
ATOM   2492  HB2 LEU A 743      63.440  55.700  62.550  1.00  0.00           H
ATOM   2493  CG  LEU A 743      63.060  53.670  63.350  1.00  0.00           C
ATOM   2494  HG  LEU A 743      62.290  53.350  62.610  1.00  0.00           H
ATOM   2495  CD1 LEU A 743      64.400  53.250  62.750  1.00  0.00           C
ATOM   2496 HD11 LEU A 743      65.200  53.580  63.460  1.00  0.00           H
ATOM   2497 HD12 LEU A 743      64.520  53.620  61.710  1.00  0.00           H
ATOM   2498 HD13 LEU A 743      64.570  52.150  62.690  1.00  0.00           H
ATOM   2499  CD2 LEU A 743      62.720  52.940  64.670  1.00  0.00           C
ATOM   2500 HD21 LEU A 743      61.660  53.080  64.980  1.00  0.00           H
ATOM   2501 HD22 LEU A 743      63.450  53.250  65.440  1.00  0.00           H
ATOM   2502 HD23 LEU A 743      62.860  51.870  64.440  1.00  0.00           H
ATOM   2503  C   LEU A 743      62.150  57.110  64.800  1.00  0.00           C
ATOM   2504  O   LEU A 743      62.670  57.100  65.940  1.00  0.00           O
ATOM   2505  N   PHE A 744      61.630  58.180  64.290  1.00  0.00           N
ATOM   2506  HN  PHE A 744      61.090  58.020  63.460  1.00  0.00           H
ATOM   2507  CA  PHE A 744      61.530  59.380  65.120  1.00  0.00           C
ATOM   2508  HA  PHE A 744      62.490  59.490  65.610  1.00  0.00           H
ATOM   2509  CB  PHE A 744      61.110  60.650  64.330  1.00  0.00           C
ATOM   2510  HB1 PHE A 744      60.970  61.570  64.950  1.00  0.00           H
ATOM   2511  HB2 PHE A 744      60.120  60.470  63.860  1.00  0.00           H
ATOM   2512  CG  PHE A 744      62.020  60.930  63.210  1.00  0.00           C
ATOM   2513  CD1 PHE A 744      63.080  61.800  63.450  1.00  0.00           C
ATOM   2514  HD1 PHE A 744      63.180  62.330  64.390  1.00  0.00           H
ATOM   2515  CE1 PHE A 744      63.930  62.160  62.380  1.00  0.00           C
ATOM   2516  HE1 PHE A 744      64.710  62.880  62.570  1.00  0.00           H
ATOM   2517  CZ  PHE A 744      63.730  61.570  61.130  1.00  0.00           C
ATOM   2518  HZ  PHE A 744      64.320  61.920  60.300  1.00  0.00           H
ATOM   2519  CD2 PHE A 744      61.800  60.410  61.940  1.00  0.00           C
ATOM   2520  HD2 PHE A 744      61.000  59.690  61.820  1.00  0.00           H
ATOM   2521  CE2 PHE A 744      62.710  60.680  60.920  1.00  0.00           C
ATOM   2522  HE2 PHE A 744      62.580  60.160  59.980  1.00  0.00           H
ATOM   2523  C   PHE A 744      60.560  59.240  66.270  1.00  0.00           C
ATOM   2524  O   PHE A 744      60.820  59.770  67.380  1.00  0.00           O
ATOM   2525  N   ASP A 745      59.410  58.590  66.020  1.00  0.00           N
ATOM   2526  HN  ASP A 745      59.320  58.150  65.130  1.00  0.00           H
ATOM   2527  CA  ASP A 745      58.280  58.310  66.900  1.00  0.00           C
ATOM   2528  HA  ASP A 745      57.900  59.170  67.420  1.00  0.00           H
ATOM   2529  CB  ASP A 745      56.990  58.000  65.990  1.00  0.00           C
ATOM   2530  HB1 ASP A 745      57.210  57.180  65.280  1.00  0.00           H
ATOM   2531  HB2 ASP A 745      56.730  58.860  65.330  1.00  0.00           H
ATOM   2532  CG  ASP A 745      55.680  57.730  66.680  1.00  0.00           C
ATOM   2533  OD1 ASP A 745      54.800  57.030  66.120  1.00  0.00           O
ATOM   2534  OD2 ASP A 745      55.530  58.420  67.750  1.00  0.00           O
ATOM   2535  C   ASP A 745      58.510  57.280  68.010  1.00  0.00           C
ATOM   2536  O   ASP A 745      58.170  57.390  69.220  1.00  0.00           O
ATOM   2537  N   LEU A 746      59.310  56.240  67.650  1.00  0.00           N
ATOM   2538  HN  LEU A 746      59.340  56.070  66.660  1.00  0.00           H
ATOM   2539  CA  LEU A 746      60.000  55.250  68.510  1.00  0.00           C
ATOM   2540  HA  LEU A 746      59.370  55.230  69.390  1.00  0.00           H
ATOM   2541  CB  LEU A 746      60.110  53.860  67.820  1.00  0.00           C
ATOM   2542  HB1 LEU A 746      60.670  53.230  68.540  1.00  0.00           H
ATOM   2543  HB2 LEU A 746      60.770  53.900  66.930  1.00  0.00           H
ATOM   2544  CG  LEU A 746      58.780  53.270  67.450  1.00  0.00           C
ATOM   2545  HG  LEU A 746      58.150  54.100  67.100  1.00  0.00           H
ATOM   2546  CD1 LEU A 746      58.960  52.250  66.380  1.00  0.00           C
ATOM   2547 HD11 LEU A 746      59.630  51.430  66.750  1.00  0.00           H
ATOM   2548 HD12 LEU A 746      59.510  52.730  65.540  1.00  0.00           H
ATOM   2549 HD13 LEU A 746      57.980  51.870  66.020  1.00  0.00           H
ATOM   2550  CD2 LEU A 746      58.210  52.530  68.690  1.00  0.00           C
ATOM   2551 HD21 LEU A 746      57.800  53.260  69.430  1.00  0.00           H
ATOM   2552 HD22 LEU A 746      59.000  51.890  69.130  1.00  0.00           H
ATOM   2553 HD23 LEU A 746      57.320  51.910  68.430  1.00  0.00           H
ATOM   2554  C   LEU A 746      61.380  55.680  68.990  1.00  0.00           C
ATOM   2555  O   LEU A 746      62.080  54.810  69.490  1.00  0.00           O
ATOM   2556  N   GLY A 747      61.890  56.900  68.800  1.00  0.00           N
ATOM   2557  HN  GLY A 747      61.320  57.600  68.370  1.00  0.00           H
ATOM   2558  CA  GLY A 747      63.270  57.250  69.020  1.00  0.00           C
ATOM   2559  HA1 GLY A 747      63.430  58.250  68.630  1.00  0.00           H
ATOM   2560  HA2 GLY A 747      63.890  56.510  68.560  1.00  0.00           H
ATOM   2561  C   GLY A 747      63.700  57.260  70.450  1.00  0.00           C
ATOM   2562  O   GLY A 747      64.660  56.580  70.800  1.00  0.00           O
ATOM   2563  N   GLU A 748      62.940  58.000  71.340  1.00  0.00           N
ATOM   2564  HN  GLU A 748      62.110  58.390  70.950  1.00  0.00           H
ATOM   2565  CA  GLU A 748      63.160  58.100  72.780  1.00  0.00           C
ATOM   2566  HA  GLU A 748      64.190  58.370  72.950  1.00  0.00           H
ATOM   2567  CB  GLU A 748      62.460  59.360  73.460  1.00  0.00           C
ATOM   2568  HB1 GLU A 748      61.470  59.410  72.970  1.00  0.00           H
ATOM   2569  HB2 GLU A 748      62.830  60.340  73.100  1.00  0.00           H
ATOM   2570  CG  GLU A 748      62.220  59.220  74.990  1.00  0.00           C
ATOM   2571  HG1 GLU A 748      63.220  58.880  75.350  1.00  0.00           H
ATOM   2572  HG2 GLU A 748      61.370  58.560  75.270  1.00  0.00           H
ATOM   2573  CD  GLU A 748      61.700  60.390  75.860  1.00  0.00           C
ATOM   2574  OE1 GLU A 748      61.520  61.490  75.300  1.00  0.00           O
ATOM   2575  OE2 GLU A 748      61.550  60.230  77.070  1.00  0.00           O
ATOM   2576  C   GLU A 748      63.010  56.830  73.510  1.00  0.00           C
ATOM   2577  O   GLU A 748      63.890  56.570  74.360  1.00  0.00           O
ATOM   2578  N   THR A 749      61.950  56.000  73.210  1.00  0.00           N
ATOM   2579  HN  THR A 749      61.320  56.270  72.510  1.00  0.00           H
ATOM   2580  CA  THR A 749      61.670  54.700  73.790  1.00  0.00           C
ATOM   2581  HA  THR A 749      61.620  54.860  74.850  1.00  0.00           H
ATOM   2582  CB  THR A 749      60.310  54.060  73.460  1.00  0.00           C
ATOM   2583  HB  THR A 749      59.500  54.770  73.730  1.00  0.00           H
ATOM   2584  OG1 THR A 749      60.070  52.870  74.210  1.00  0.00           O
ATOM   2585  HG1 THR A 749      59.660  53.150  75.040  1.00  0.00           H
ATOM   2586  CG2 THR A 749      60.040  53.820  72.050  1.00  0.00           C
ATOM   2587 HG21 THR A 749      59.040  53.350  71.970  1.00  0.00           H
ATOM   2588 HG22 THR A 749      60.830  53.180  71.580  1.00  0.00           H
ATOM   2589 HG23 THR A 749      60.010  54.810  71.540  1.00  0.00           H
ATOM   2590  C   THR A 749      62.770  53.750  73.470  1.00  0.00           C
ATOM   2591  O   THR A 749      63.270  53.110  74.370  1.00  0.00           O
ATOM   2592  N   TYR A 750      63.270  53.650  72.220  1.00  0.00           N
ATOM   2593  HN  TYR A 750      62.940  54.280  71.510  1.00  0.00           H
ATOM   2594  CA  TYR A 750      64.320  52.750  71.730  1.00  0.00           C
ATOM   2595  HA  TYR A 750      64.080  51.820  72.230  1.00  0.00           H
ATOM   2596  CB  TYR A 750      64.300  52.580  70.130  1.00  0.00           C
ATOM   2597  HB1 TYR A 750      65.260  52.090  69.900  1.00  0.00           H
ATOM   2598  HB2 TYR A 750      64.190  53.580  69.660  1.00  0.00           H
ATOM   2599  CG  TYR A 750      63.130  51.680  69.660  1.00  0.00           C
ATOM   2600  CD1 TYR A 750      62.230  50.980  70.500  1.00  0.00           C
ATOM   2601  HD1 TYR A 750      62.200  51.040  71.580  1.00  0.00           H
ATOM   2602  CE1 TYR A 750      61.240  50.180  69.940  1.00  0.00           C
ATOM   2603  HE1 TYR A 750      60.430  49.700  70.480  1.00  0.00           H
ATOM   2604  CZ  TYR A 750      61.150  49.990  68.590  1.00  0.00           C
ATOM   2605  OH  TYR A 750      60.310  49.060  68.130  1.00  0.00           O
ATOM   2606  HH  TYR A 750      59.780  48.700  68.840  1.00  0.00           H
ATOM   2607  CD2 TYR A 750      62.990  51.540  68.260  1.00  0.00           C
ATOM   2608  HD2 TYR A 750      63.640  52.040  67.560  1.00  0.00           H
ATOM   2609  CE2 TYR A 750      62.000  50.690  67.710  1.00  0.00           C
ATOM   2610  HE2 TYR A 750      61.980  50.610  66.630  1.00  0.00           H
ATOM   2611  C   TYR A 750      65.730  53.150  72.180  1.00  0.00           C
ATOM   2612  O   TYR A 750      66.480  52.270  72.590  1.00  0.00           O
ATOM   2613  N   ALA A 751      66.050  54.510  72.140  1.00  0.00           N
ATOM   2614  HN  ALA A 751      65.340  55.070  71.730  1.00  0.00           H
ATOM   2615  CA  ALA A 751      67.270  55.090  72.710  1.00  0.00           C
ATOM   2616  HA  ALA A 751      67.240  56.170  72.570  1.00  0.00           H
ATOM   2617  CB  ALA A 751      67.370  54.880  74.270  1.00  0.00           C
ATOM   2618  HB1 ALA A 751      66.930  53.910  74.570  1.00  0.00           H
ATOM   2619  HB2 ALA A 751      66.830  55.750  74.720  1.00  0.00           H
ATOM   2620  HB3 ALA A 751      68.390  55.020  74.680  1.00  0.00           H
ATOM   2621  C   ALA A 751      68.620  54.550  72.120  1.00  0.00           C
ATOM   2622  O   ALA A 751      68.950  53.390  71.970  1.00  0.00           O
ATOM   2623  N   PHE A 752      69.540  55.520  71.670  1.00  0.00           N
ATOM   2624  HN  PHE A 752      69.160  56.440  71.630  1.00  0.00           H
ATOM   2625  CA  PHE A 752      70.920  55.440  71.120  1.00  0.00           C
ATOM   2626  HA  PHE A 752      70.910  54.530  70.560  1.00  0.00           H
ATOM   2627  CB  PHE A 752      71.020  56.630  70.090  1.00  0.00           C
ATOM   2628  HB1 PHE A 752      70.840  57.570  70.640  1.00  0.00           H
ATOM   2629  HB2 PHE A 752      70.130  56.510  69.450  1.00  0.00           H
ATOM   2630  CG  PHE A 752      72.270  56.800  69.310  1.00  0.00           C
ATOM   2631  CD1 PHE A 752      72.390  56.240  68.030  1.00  0.00           C
ATOM   2632  HD1 PHE A 752      71.610  55.610  67.630  1.00  0.00           H
ATOM   2633  CE1 PHE A 752      73.620  56.410  67.340  1.00  0.00           C
ATOM   2634  HE1 PHE A 752      73.690  56.010  66.340  1.00  0.00           H
ATOM   2635  CZ  PHE A 752      74.590  57.310  67.850  1.00  0.00           C
ATOM   2636  HZ  PHE A 752      75.530  57.510  67.360  1.00  0.00           H
ATOM   2637  CD2 PHE A 752      73.310  57.580  69.910  1.00  0.00           C
ATOM   2638  HD2 PHE A 752      73.250  58.000  70.910  1.00  0.00           H
ATOM   2639  CE2 PHE A 752      74.380  57.810  69.160  1.00  0.00           C
ATOM   2640  HE2 PHE A 752      75.180  58.410  69.560  1.00  0.00           H
ATOM   2641  C   PHE A 752      72.020  55.470  72.160  1.00  0.00           C
ATOM   2642  O   PHE A 752      72.020  56.280  73.070  1.00  0.00           O
ATOM   2643  N   PRO A 822      73.080  54.560  72.110  1.00  0.00           N
ATOM   2644  CD  PRO A 822      74.260  54.800  72.900  1.00  0.00           C
ATOM   2645  HD1 PRO A 822      74.140  54.910  73.990  1.00  0.00           H
ATOM   2646  HD2 PRO A 822      74.830  55.730  72.680  1.00  0.00           H
ATOM   2647  CA  PRO A 822      73.320  53.570  71.000  1.00  0.00           C
ATOM   2648  HA  PRO A 822      73.150  54.100  70.070  1.00  0.00           H
ATOM   2649  CB  PRO A 822      74.820  53.270  71.060  1.00  0.00           C
ATOM   2650  HB1 PRO A 822      75.440  53.930  70.410  1.00  0.00           H
ATOM   2651  HB2 PRO A 822      75.040  52.190  70.840  1.00  0.00           H
ATOM   2652  CG  PRO A 822      75.180  53.590  72.580  1.00  0.00           C
ATOM   2653  HG1 PRO A 822      74.910  52.740  73.250  1.00  0.00           H
ATOM   2654  HG2 PRO A 822      76.240  53.890  72.730  1.00  0.00           H
ATOM   2655  C   PRO A 822      72.340  52.410  71.150  1.00  0.00           C
ATOM   2656  O   PRO A 822      71.970  51.720  70.180  1.00  0.00           O
ATOM   2657  N   ASP A 823      72.000  52.080  72.490  1.00  0.00           N
ATOM   2658  HN  ASP A 823      72.280  52.700  73.230  1.00  0.00           H
ATOM   2659  CA  ASP A 823      71.520  50.820  72.950  1.00  0.00           C
ATOM   2660  HA  ASP A 823      72.350  50.150  73.150  1.00  0.00           H
ATOM   2661  CB  ASP A 823      70.850  51.100  74.380  1.00  0.00           C
ATOM   2662  HB1 ASP A 823      70.300  50.260  74.850  1.00  0.00           H
ATOM   2663  HB2 ASP A 823      70.040  51.860  74.260  1.00  0.00           H
ATOM   2664  CG  ASP A 823      71.880  51.620  75.370  1.00  0.00           C
ATOM   2665  OD1 ASP A 823      73.130  51.520  75.070  1.00  0.00           O
ATOM   2666  OD2 ASP A 823      71.540  52.040  76.510  1.00  0.00           O
ATOM   2667  C   ASP A 823      70.490  50.050  72.080  1.00  0.00           C
ATOM   2668  O   ASP A 823      70.780  48.880  71.750  1.00  0.00           O
ATOM   2669  N   VAL A 824      69.360  50.540  71.650  1.00  0.00           N
ATOM   2670  HN  VAL A 824      69.190  51.510  71.750  1.00  0.00           H
ATOM   2671  CA  VAL A 824      68.500  49.830  70.770  1.00  0.00           C
ATOM   2672  HA  VAL A 824      68.970  48.910  70.460  1.00  0.00           H
ATOM   2673  CB  VAL A 824      67.260  49.380  71.610  1.00  0.00           C
ATOM   2674  HB  VAL A 824      66.730  50.130  72.250  1.00  0.00           H
ATOM   2675  CG1 VAL A 824      66.070  48.920  70.790  1.00  0.00           C
ATOM   2676 HG11 VAL A 824      66.430  48.130  70.100  1.00  0.00           H
ATOM   2677 HG12 VAL A 824      65.710  49.710  70.090  1.00  0.00           H
ATOM   2678 HG13 VAL A 824      65.260  48.660  71.490  1.00  0.00           H
ATOM   2679  CG2 VAL A 824      67.660  48.130  72.520  1.00  0.00           C
ATOM   2680 HG21 VAL A 824      66.660  47.880  72.970  1.00  0.00           H
ATOM   2681 HG22 VAL A 824      68.370  48.670  73.180  1.00  0.00           H
ATOM   2682 HG23 VAL A 824      68.060  47.260  71.960  1.00  0.00           H
ATOM   2683  C   VAL A 824      68.150  50.590  69.460  1.00  0.00           C
ATOM   2684  O   VAL A 824      67.870  50.020  68.410  1.00  0.00           O
ATOM   2685  N   LEU A 825      68.080  51.990  69.630  1.00  0.00           N
ATOM   2686  HN  LEU A 825      68.310  52.430  70.490  1.00  0.00           H
ATOM   2687  CA  LEU A 825      67.860  52.780  68.460  1.00  0.00           C
ATOM   2688  HA  LEU A 825      66.970  52.450  67.940  1.00  0.00           H
ATOM   2689  CB  LEU A 825      67.820  54.290  68.920  1.00  0.00           C
ATOM   2690  HB1 LEU A 825      68.850  54.610  69.170  1.00  0.00           H
ATOM   2691  HB2 LEU A 825      67.130  54.390  69.780  1.00  0.00           H
ATOM   2692  CG  LEU A 825      67.310  55.290  67.900  1.00  0.00           C
ATOM   2693  HG  LEU A 825      68.060  55.440  67.090  1.00  0.00           H
ATOM   2694  CD1 LEU A 825      66.050  54.900  67.110  1.00  0.00           C
ATOM   2695 HD11 LEU A 825      66.040  55.690  66.320  1.00  0.00           H
ATOM   2696 HD12 LEU A 825      65.050  55.030  67.590  1.00  0.00           H
ATOM   2697 HD13 LEU A 825      66.050  53.970  66.530  1.00  0.00           H
ATOM   2698  CD2 LEU A 825      67.150  56.610  68.470  1.00  0.00           C
ATOM   2699 HD21 LEU A 825      68.030  57.000  69.020  1.00  0.00           H
ATOM   2700 HD22 LEU A 825      66.350  56.610  69.250  1.00  0.00           H
ATOM   2701 HD23 LEU A 825      66.910  57.400  67.710  1.00  0.00           H
ATOM   2702  C   LEU A 825      68.900  52.650  67.260  1.00  0.00           C
ATOM   2703  O   LEU A 825      68.490  52.670  66.090  1.00  0.00           O
ATOM   2704  N   PHE A 826      70.250  52.540  67.550  1.00  0.00           N
ATOM   2705  HN  PHE A 826      70.570  52.410  68.480  1.00  0.00           H
ATOM   2706  CA  PHE A 826      71.280  52.560  66.490  1.00  0.00           C
ATOM   2707  HA  PHE A 826      71.260  53.530  66.020  1.00  0.00           H
ATOM   2708  CB  PHE A 826      72.740  52.480  67.060  1.00  0.00           C
ATOM   2709  HB1 PHE A 826      72.790  51.530  67.630  1.00  0.00           H
ATOM   2710  HB2 PHE A 826      72.980  53.330  67.730  1.00  0.00           H
ATOM   2711  CG  PHE A 826      73.870  52.390  66.000  1.00  0.00           C
ATOM   2712  CD1 PHE A 826      74.000  53.490  65.110  1.00  0.00           C
ATOM   2713  HD1 PHE A 826      73.200  54.220  65.100  1.00  0.00           H
ATOM   2714  CE1 PHE A 826      75.220  53.610  64.370  1.00  0.00           C
ATOM   2715  HE1 PHE A 826      75.390  54.550  63.860  1.00  0.00           H
ATOM   2716  CZ  PHE A 826      76.110  52.490  64.310  1.00  0.00           C
ATOM   2717  HZ  PHE A 826      76.900  52.630  63.590  1.00  0.00           H
ATOM   2718  CD2 PHE A 826      74.710  51.250  65.910  1.00  0.00           C
ATOM   2719  HD2 PHE A 826      74.570  50.340  66.480  1.00  0.00           H
ATOM   2720  CE2 PHE A 826      75.830  51.290  65.120  1.00  0.00           C
ATOM   2721  HE2 PHE A 826      76.590  50.530  65.070  1.00  0.00           H
ATOM   2722  C   PHE A 826      71.010  51.440  65.550  1.00  0.00           C
ATOM   2723  O   PHE A 826      70.870  51.550  64.340  1.00  0.00           O
ATOM   2724  N   TRP A 827      70.800  50.240  66.180  1.00  0.00           N
ATOM   2725  HN  TRP A 827      70.750  50.240  67.170  1.00  0.00           H
ATOM   2726  CA  TRP A 827      70.480  49.040  65.550  1.00  0.00           C
ATOM   2727  HA  TRP A 827      71.220  48.780  64.810  1.00  0.00           H
ATOM   2728  CB  TRP A 827      70.660  47.950  66.560  1.00  0.00           C
ATOM   2729  HB1 TRP A 827      70.480  47.000  66.000  1.00  0.00           H
ATOM   2730  HB2 TRP A 827      69.920  48.160  67.350  1.00  0.00           H
ATOM   2731  CG  TRP A 827      72.020  47.870  67.200  1.00  0.00           C
ATOM   2732  CD1 TRP A 827      72.260  48.080  68.560  1.00  0.00           C
ATOM   2733  HD1 TRP A 827      71.560  48.410  69.310  1.00  0.00           H
ATOM   2734  NE1 TRP A 827      73.670  48.140  68.760  1.00  0.00           N
ATOM   2735  HE1 TRP A 827      74.110  48.260  69.620  1.00  0.00           H
ATOM   2736  CE2 TRP A 827      74.270  47.870  67.520  1.00  0.00           C
ATOM   2737  CD2 TRP A 827      73.290  47.610  66.600  1.00  0.00           C
ATOM   2738  CE3 TRP A 827      73.660  47.290  65.300  1.00  0.00           C
ATOM   2739  HE3 TRP A 827      72.890  47.130  64.560  1.00  0.00           H
ATOM   2740  CZ3 TRP A 827      75.000  47.250  64.910  1.00  0.00           C
ATOM   2741  HZ3 TRP A 827      75.270  47.120  63.880  1.00  0.00           H
ATOM   2742  CZ2 TRP A 827      75.670  47.660  67.180  1.00  0.00           C
ATOM   2743  HZ2 TRP A 827      76.350  47.820  68.000  1.00  0.00           H
ATOM   2744  CH2 TRP A 827      75.950  47.370  65.860  1.00  0.00           C
ATOM   2745  HH2 TRP A 827      76.990  47.320  65.570  1.00  0.00           H
ATOM   2746  C   TRP A 827      69.150  48.990  64.820  1.00  0.00           C
ATOM   2747  O   TRP A 827      69.090  48.570  63.700  1.00  0.00           O
ATOM   2748  N   CYS A 828      68.100  49.520  65.410  1.00  0.00           N
ATOM   2749  HN  CYS A 828      68.170  49.660  66.390  1.00  0.00           H
ATOM   2750  CA  CYS A 828      66.810  49.730  64.760  1.00  0.00           C
ATOM   2751  HA  CYS A 828      66.400  48.810  64.360  1.00  0.00           H
ATOM   2752  CB  CYS A 828      65.770  50.340  65.720  1.00  0.00           C
ATOM   2753  HB1 CYS A 828      64.890  50.690  65.150  1.00  0.00           H
ATOM   2754  HB2 CYS A 828      66.140  51.300  66.140  1.00  0.00           H
ATOM   2755  SG  CYS A 828      65.170  49.110  66.940  1.00  0.00           S
ATOM   2756  HG1 CYS A 828      66.120  49.360  67.810  1.00  0.00           H
ATOM   2757  C   CYS A 828      66.960  50.600  63.530  1.00  0.00           C
ATOM   2758  O   CYS A 828      66.520  50.230  62.450  1.00  0.00           O
ATOM   2759  N   VAL A 829      67.650  51.780  63.640  1.00  0.00           N
ATOM   2760  HN  VAL A 829      68.050  52.120  64.490  1.00  0.00           H
ATOM   2761  CA  VAL A 829      67.840  52.720  62.520  1.00  0.00           C
ATOM   2762  HA  VAL A 829      66.920  52.880  61.980  1.00  0.00           H
ATOM   2763  CB  VAL A 829      68.500  54.060  62.820  1.00  0.00           C
ATOM   2764  HB  VAL A 829      69.480  53.970  63.340  1.00  0.00           H
ATOM   2765  CG1 VAL A 829      68.870  54.920  61.560  1.00  0.00           C
ATOM   2766 HG11 VAL A 829      69.220  55.880  61.990  1.00  0.00           H
ATOM   2767 HG12 VAL A 829      68.030  55.080  60.860  1.00  0.00           H
ATOM   2768 HG13 VAL A 829      69.710  54.550  60.940  1.00  0.00           H
ATOM   2769  CG2 VAL A 829      67.610  54.870  63.830  1.00  0.00           C
ATOM   2770 HG21 VAL A 829      66.670  55.100  63.300  1.00  0.00           H
ATOM   2771 HG22 VAL A 829      68.060  55.780  64.270  1.00  0.00           H
ATOM   2772 HG23 VAL A 829      67.400  54.150  64.660  1.00  0.00           H
ATOM   2773  C   VAL A 829      68.690  52.080  61.440  1.00  0.00           C
ATOM   2774  O   VAL A 829      68.390  52.110  60.270  1.00  0.00           O
ATOM   2775  N   ILE A 830      69.850  51.480  61.750  1.00  0.00           N
ATOM   2776  HN  ILE A 830      70.080  51.490  62.720  1.00  0.00           H
ATOM   2777  CA  ILE A 830      70.680  50.740  60.780  1.00  0.00           C
ATOM   2778  HA  ILE A 830      70.980  51.480  60.030  1.00  0.00           H
ATOM   2779  CB  ILE A 830      71.950  50.190  61.410  1.00  0.00           C
ATOM   2780  HB  ILE A 830      71.590  49.590  62.270  1.00  0.00           H
ATOM   2781  CG2 ILE A 830      72.620  49.250  60.380  1.00  0.00           C
ATOM   2782 HG21 ILE A 830      72.770  49.950  59.530  1.00  0.00           H
ATOM   2783 HG22 ILE A 830      72.000  48.360  60.140  1.00  0.00           H
ATOM   2784 HG23 ILE A 830      73.650  48.950  60.710  1.00  0.00           H
ATOM   2785  CG1 ILE A 830      72.820  51.340  62.010  1.00  0.00           C
ATOM   2786 HG11 ILE A 830      73.580  50.760  62.580  1.00  0.00           H
ATOM   2787 HG12 ILE A 830      72.340  52.000  62.750  1.00  0.00           H
ATOM   2788  CD  ILE A 830      73.530  52.190  60.990  1.00  0.00           C
ATOM   2789  HD1 ILE A 830      73.840  51.580  60.120  1.00  0.00           H
ATOM   2790  HD2 ILE A 830      74.470  52.660  61.350  1.00  0.00           H
ATOM   2791  HD3 ILE A 830      72.850  52.970  60.560  1.00  0.00           H
ATOM   2792  C   ILE A 830      69.850  49.700  60.080  1.00  0.00           C
ATOM   2793  O   ILE A 830      69.880  49.500  58.860  1.00  0.00           O
ATOM   2794  N   LEU A 831      69.120  48.800  60.830  1.00  0.00           N
ATOM   2795  HN  LEU A 831      69.110  48.880  61.830  1.00  0.00           H
ATOM   2796  CA  LEU A 831      68.320  47.780  60.290  1.00  0.00           C
ATOM   2797  HA  LEU A 831      68.910  47.140  59.660  1.00  0.00           H
ATOM   2798  CB  LEU A 831      67.730  46.860  61.460  1.00  0.00           C
ATOM   2799  HB1 LEU A 831      67.090  47.540  62.070  1.00  0.00           H
ATOM   2800  HB2 LEU A 831      68.570  46.480  62.050  1.00  0.00           H
ATOM   2801  CG  LEU A 831      66.830  45.690  61.000  1.00  0.00           C
ATOM   2802  HG  LEU A 831      65.940  46.050  60.430  1.00  0.00           H
ATOM   2803  CD1 LEU A 831      67.690  44.720  60.170  1.00  0.00           C
ATOM   2804 HD11 LEU A 831      68.530  44.310  60.770  1.00  0.00           H
ATOM   2805 HD12 LEU A 831      67.910  45.100  59.150  1.00  0.00           H
ATOM   2806 HD13 LEU A 831      67.070  43.880  59.790  1.00  0.00           H
ATOM   2807  CD2 LEU A 831      66.370  44.870  62.200  1.00  0.00           C
ATOM   2808 HD21 LEU A 831      65.960  45.530  62.990  1.00  0.00           H
ATOM   2809 HD22 LEU A 831      67.310  44.450  62.620  1.00  0.00           H
ATOM   2810 HD23 LEU A 831      65.640  44.060  61.990  1.00  0.00           H
ATOM   2811  C   LEU A 831      67.180  48.160  59.350  1.00  0.00           C
ATOM   2812  O   LEU A 831      67.040  47.750  58.230  1.00  0.00           O
ATOM   2813  N   PHE A 832      66.360  49.120  59.650  1.00  0.00           N
ATOM   2814  HN  PHE A 832      66.420  49.580  60.530  1.00  0.00           H
ATOM   2815  CA  PHE A 832      65.510  49.820  58.680  1.00  0.00           C
ATOM   2816  HA  PHE A 832      64.670  49.170  58.500  1.00  0.00           H
ATOM   2817  CB  PHE A 832      65.030  51.050  59.460  1.00  0.00           C
ATOM   2818  HB1 PHE A 832      65.900  51.700  59.690  1.00  0.00           H
ATOM   2819  HB2 PHE A 832      64.540  50.680  60.390  1.00  0.00           H
ATOM   2820  CG  PHE A 832      64.100  51.980  58.760  1.00  0.00           C
ATOM   2821  CD1 PHE A 832      63.020  51.540  57.910  1.00  0.00           C
ATOM   2822  HD1 PHE A 832      62.880  50.480  57.740  1.00  0.00           H
ATOM   2823  CE1 PHE A 832      62.210  52.480  57.290  1.00  0.00           C
ATOM   2824  HE1 PHE A 832      61.350  52.180  56.690  1.00  0.00           H
ATOM   2825  CZ  PHE A 832      62.420  53.810  57.460  1.00  0.00           C
ATOM   2826  HZ  PHE A 832      61.740  54.540  57.040  1.00  0.00           H
ATOM   2827  CD2 PHE A 832      64.260  53.390  58.980  1.00  0.00           C
ATOM   2828  HD2 PHE A 832      65.110  53.750  59.540  1.00  0.00           H
ATOM   2829  CE2 PHE A 832      63.450  54.210  58.250  1.00  0.00           C
ATOM   2830  HE2 PHE A 832      63.630  55.220  58.580  1.00  0.00           H
ATOM   2831  C   PHE A 832      66.170  50.360  57.410  1.00  0.00           C
ATOM   2832  O   PHE A 832      65.730  50.190  56.250  1.00  0.00           O
ATOM   2833  N   PHE A 833      67.380  51.060  57.570  1.00  0.00           N
ATOM   2834  HN  PHE A 833      67.790  51.210  58.470  1.00  0.00           H
ATOM   2835  CA  PHE A 833      68.160  51.620  56.480  1.00  0.00           C
ATOM   2836  HA  PHE A 833      67.410  52.200  55.950  1.00  0.00           H
ATOM   2837  CB  PHE A 833      69.380  52.470  57.060  1.00  0.00           C
ATOM   2838  HB1 PHE A 833      70.040  51.760  57.600  1.00  0.00           H
ATOM   2839  HB2 PHE A 833      68.970  53.240  57.750  1.00  0.00           H
ATOM   2840  CG  PHE A 833      70.400  53.200  56.230  1.00  0.00           C
ATOM   2841  CD1 PHE A 833      70.310  53.300  54.820  1.00  0.00           C
ATOM   2842  HD1 PHE A 833      69.500  52.850  54.280  1.00  0.00           H
ATOM   2843  CE1 PHE A 833      71.230  54.050  54.130  1.00  0.00           C
ATOM   2844  HE1 PHE A 833      71.220  54.090  53.040  1.00  0.00           H
ATOM   2845  CZ  PHE A 833      72.230  54.750  54.760  1.00  0.00           C
ATOM   2846  HZ  PHE A 833      72.830  55.300  54.070  1.00  0.00           H
ATOM   2847  CD2 PHE A 833      71.500  53.850  56.850  1.00  0.00           C
ATOM   2848  HD2 PHE A 833      71.680  53.800  57.920  1.00  0.00           H
ATOM   2849  CE2 PHE A 833      72.490  54.530  56.150  1.00  0.00           C
ATOM   2850  HE2 PHE A 833      73.250  55.150  56.590  1.00  0.00           H
ATOM   2851  C   PHE A 833      68.610  50.560  55.520  1.00  0.00           C
ATOM   2852  O   PHE A 833      68.380  50.580  54.300  1.00  0.00           O
ATOM   2853  N   THR A 834      69.200  49.510  56.110  1.00  0.00           N
ATOM   2854  HN  THR A 834      69.330  49.480  57.100  1.00  0.00           H
ATOM   2855  CA  THR A 834      69.770  48.360  55.340  1.00  0.00           C
ATOM   2856  HA  THR A 834      70.300  48.800  54.500  1.00  0.00           H
ATOM   2857  CB  THR A 834      70.790  47.540  56.130  1.00  0.00           C
ATOM   2858  HB  THR A 834      71.180  46.690  55.550  1.00  0.00           H
ATOM   2859  OG1 THR A 834      70.350  47.050  57.350  1.00  0.00           O
ATOM   2860  HG1 THR A 834      70.130  47.870  57.790  1.00  0.00           H
ATOM   2861  CG2 THR A 834      72.010  48.400  56.580  1.00  0.00           C
ATOM   2862 HG21 THR A 834      72.690  47.820  57.230  1.00  0.00           H
ATOM   2863 HG22 THR A 834      71.640  49.300  57.130  1.00  0.00           H
ATOM   2864 HG23 THR A 834      72.630  48.710  55.720  1.00  0.00           H
ATOM   2865  C   THR A 834      68.640  47.420  54.730  1.00  0.00           C
ATOM   2866  O   THR A 834      68.820  47.220  53.560  1.00  0.00           O
ATOM   2867  N   THR A 835      67.600  46.930  55.460  1.00  0.00           N
ATOM   2868  HN  THR A 835      67.630  47.220  56.410  1.00  0.00           H
ATOM   2869  CA  THR A 835      66.330  46.520  54.920  1.00  0.00           C
ATOM   2870  HA  THR A 835      66.550  45.510  54.630  1.00  0.00           H
ATOM   2871  CB  THR A 835      65.180  46.620  56.020  1.00  0.00           C
ATOM   2872  HB  THR A 835      64.980  47.620  56.470  1.00  0.00           H
ATOM   2873  OG1 THR A 835      65.470  45.780  57.160  1.00  0.00           O
ATOM   2874  HG1 THR A 835      66.100  46.340  57.640  1.00  0.00           H
ATOM   2875  CG2 THR A 835      63.850  46.070  55.490  1.00  0.00           C
ATOM   2876 HG21 THR A 835      63.500  46.720  54.660  1.00  0.00           H
ATOM   2877 HG22 THR A 835      63.100  45.940  56.300  1.00  0.00           H
ATOM   2878 HG23 THR A 835      64.000  45.040  55.150  1.00  0.00           H
ATOM   2879  C   THR A 835      65.890  47.090  53.640  1.00  0.00           C
ATOM   2880  O   THR A 835      65.690  46.320  52.630  1.00  0.00           O
ATOM   2881  N   PHE A 836      65.610  48.440  53.650  1.00  0.00           N
ATOM   2882  HN  PHE A 836      65.840  48.830  54.540  1.00  0.00           H
ATOM   2883  CA  PHE A 836      65.230  49.220  52.540  1.00  0.00           C
ATOM   2884  HA  PHE A 836      64.290  48.810  52.200  1.00  0.00           H
ATOM   2885  CB  PHE A 836      65.000  50.700  52.990  1.00  0.00           C
ATOM   2886  HB1 PHE A 836      65.970  51.120  53.340  1.00  0.00           H
ATOM   2887  HB2 PHE A 836      64.220  50.750  53.780  1.00  0.00           H
ATOM   2888  CG  PHE A 836      64.500  51.660  51.890  1.00  0.00           C
ATOM   2889  CD1 PHE A 836      65.100  52.900  51.750  1.00  0.00           C
ATOM   2890  HD1 PHE A 836      65.770  53.250  52.520  1.00  0.00           H
ATOM   2891  CE1 PHE A 836      64.670  53.770  50.800  1.00  0.00           C
ATOM   2892  HE1 PHE A 836      65.170  54.710  50.690  1.00  0.00           H
ATOM   2893  CZ  PHE A 836      63.680  53.440  49.910  1.00  0.00           C
ATOM   2894  HZ  PHE A 836      63.490  54.280  49.270  1.00  0.00           H
ATOM   2895  CD2 PHE A 836      63.400  51.290  51.060  1.00  0.00           C
ATOM   2896  HD2 PHE A 836      62.930  50.320  51.130  1.00  0.00           H
ATOM   2897  CE2 PHE A 836      62.960  52.250  50.040  1.00  0.00           C
ATOM   2898  HE2 PHE A 836      62.140  51.970  49.390  1.00  0.00           H
ATOM   2899  C   PHE A 836      66.140  49.180  51.380  1.00  0.00           C
ATOM   2900  O   PHE A 836      65.800  48.710  50.340  1.00  0.00           O
ATOM   2901  N   PHE A 837      67.410  49.600  51.600  1.00  0.00           N
ATOM   2902  HN  PHE A 837      67.590  49.890  52.530  1.00  0.00           H
ATOM   2903  CA  PHE A 837      68.430  49.490  50.490  1.00  0.00           C
ATOM   2904  HA  PHE A 837      68.170  50.120  49.640  1.00  0.00           H
ATOM   2905  CB  PHE A 837      69.880  50.100  50.790  1.00  0.00           C
ATOM   2906  HB1 PHE A 837      70.600  49.750  50.000  1.00  0.00           H
ATOM   2907  HB2 PHE A 837      70.330  49.880  51.780  1.00  0.00           H
ATOM   2908  CG  PHE A 837      70.000  51.640  50.820  1.00  0.00           C
ATOM   2909  CD1 PHE A 837      69.000  52.560  51.260  1.00  0.00           C
ATOM   2910  HD1 PHE A 837      68.020  52.220  51.530  1.00  0.00           H
ATOM   2911  CE1 PHE A 837      69.190  53.960  51.120  1.00  0.00           C
ATOM   2912  HE1 PHE A 837      68.370  54.610  51.350  1.00  0.00           H
ATOM   2913  CZ  PHE A 837      70.420  54.430  50.640  1.00  0.00           C
ATOM   2914  HZ  PHE A 837      70.470  55.500  50.510  1.00  0.00           H
ATOM   2915  CD2 PHE A 837      71.250  52.160  50.430  1.00  0.00           C
ATOM   2916  HD2 PHE A 837      72.070  51.500  50.190  1.00  0.00           H
ATOM   2917  CE2 PHE A 837      71.370  53.520  50.220  1.00  0.00           C
ATOM   2918  HE2 PHE A 837      72.310  53.880  49.840  1.00  0.00           H
ATOM   2919  C   PHE A 837      68.540  48.020  49.940  1.00  0.00           C
ATOM   2920  O   PHE A 837      68.660  47.890  48.750  1.00  0.00           O
ATOM   2921  N   LEU A 838      68.510  46.980  50.800  1.00  0.00           N
ATOM   2922  HN  LEU A 838      68.530  47.160  51.780  1.00  0.00           H
ATOM   2923  CA  LEU A 838      68.420  45.620  50.330  1.00  0.00           C
ATOM   2924  HA  LEU A 838      69.280  45.480  49.700  1.00  0.00           H
ATOM   2925  CB  LEU A 838      68.440  44.740  51.530  1.00  0.00           C
ATOM   2926  HB1 LEU A 838      67.670  45.060  52.260  1.00  0.00           H
ATOM   2927  HB2 LEU A 838      69.440  44.810  52.010  1.00  0.00           H
ATOM   2928  CG  LEU A 838      68.440  43.210  51.220  1.00  0.00           C
ATOM   2929  HG  LEU A 838      67.500  42.930  50.690  1.00  0.00           H
ATOM   2930  CD1 LEU A 838      69.660  42.800  50.280  1.00  0.00           C
ATOM   2931 HD11 LEU A 838      69.700  43.490  49.410  1.00  0.00           H
ATOM   2932 HD12 LEU A 838      69.430  41.810  49.810  1.00  0.00           H
ATOM   2933 HD13 LEU A 838      70.650  42.650  50.760  1.00  0.00           H
ATOM   2934  CD2 LEU A 838      68.450  42.350  52.460  1.00  0.00           C
ATOM   2935 HD21 LEU A 838      68.210  41.300  52.220  1.00  0.00           H
ATOM   2936 HD22 LEU A 838      67.760  42.750  53.230  1.00  0.00           H
ATOM   2937 HD23 LEU A 838      69.460  42.350  52.930  1.00  0.00           H
ATOM   2938  C   LEU A 838      67.280  45.190  49.410  1.00  0.00           C
ATOM   2939  O   LEU A 838      67.460  44.670  48.280  1.00  0.00           O
ATOM   2940  N   SER A 839      66.050  45.300  49.830  1.00  0.00           N
ATOM   2941  HN  SER A 839      66.000  45.620  50.770  1.00  0.00           H
ATOM   2942  CA  SER A 839      64.820  45.080  49.020  1.00  0.00           C
ATOM   2943  HA  SER A 839      64.780  44.100  48.560  1.00  0.00           H
ATOM   2944  CB  SER A 839      63.600  45.160  49.990  1.00  0.00           C
ATOM   2945  HB1 SER A 839      63.510  44.270  50.650  1.00  0.00           H
ATOM   2946  HB2 SER A 839      62.600  45.300  49.530  1.00  0.00           H
ATOM   2947  OG  SER A 839      63.700  46.330  50.790  1.00  0.00           O
ATOM   2948  HG1 SER A 839      64.360  46.210  51.480  1.00  0.00           H
ATOM   2949  C   SER A 839      64.670  46.000  47.880  1.00  0.00           C
ATOM   2950  O   SER A 839      64.130  45.480  46.930  1.00  0.00           O
ATOM   2951  N   SER A 840      65.120  47.270  47.930  1.00  0.00           N
ATOM   2952  HN  SER A 840      65.500  47.650  48.760  1.00  0.00           H
ATOM   2953  CA  SER A 840      65.150  48.140  46.740  1.00  0.00           C
ATOM   2954  HA  SER A 840      64.180  48.050  46.280  1.00  0.00           H
ATOM   2955  CB  SER A 840      65.430  49.690  46.950  1.00  0.00           C
ATOM   2956  HB1 SER A 840      64.430  50.050  47.280  1.00  0.00           H
ATOM   2957  HB2 SER A 840      65.790  50.230  46.060  1.00  0.00           H
ATOM   2958  OG  SER A 840      66.450  50.050  47.890  1.00  0.00           O
ATOM   2959  HG1 SER A 840      66.360  49.440  48.630  1.00  0.00           H
ATOM   2960  C   SER A 840      66.100  47.600  45.770  1.00  0.00           C
ATOM   2961  O   SER A 840      65.680  47.360  44.660  1.00  0.00           O
ATOM   2962  N   PHE A 841      67.380  47.280  46.220  1.00  0.00           N
ATOM   2963  HN  PHE A 841      67.560  47.510  47.170  1.00  0.00           H
ATOM   2964  CA  PHE A 841      68.460  46.680  45.420  1.00  0.00           C
ATOM   2965  HA  PHE A 841      68.660  47.370  44.590  1.00  0.00           H
ATOM   2966  CB  PHE A 841      69.720  46.610  46.230  1.00  0.00           C
ATOM   2967  HB1 PHE A 841      69.530  46.140  47.220  1.00  0.00           H
ATOM   2968  HB2 PHE A 841      70.090  47.630  46.490  1.00  0.00           H
ATOM   2969  CG  PHE A 841      70.840  45.770  45.530  1.00  0.00           C
ATOM   2970  CD1 PHE A 841      71.290  44.520  46.050  1.00  0.00           C
ATOM   2971  HD1 PHE A 841      70.800  43.990  46.860  1.00  0.00           H
ATOM   2972  CE1 PHE A 841      72.350  43.780  45.450  1.00  0.00           C
ATOM   2973  HE1 PHE A 841      72.610  42.810  45.810  1.00  0.00           H
ATOM   2974  CZ  PHE A 841      73.100  44.370  44.340  1.00  0.00           C
ATOM   2975  HZ  PHE A 841      73.870  43.830  43.790  1.00  0.00           H
ATOM   2976  CD2 PHE A 841      71.600  46.280  44.460  1.00  0.00           C
ATOM   2977  HD2 PHE A 841      71.310  47.220  44.010  1.00  0.00           H
ATOM   2978  CE2 PHE A 841      72.770  45.640  43.950  1.00  0.00           C
ATOM   2979  HE2 PHE A 841      73.330  46.200  43.220  1.00  0.00           H
ATOM   2980  C   PHE A 841      68.120  45.330  44.770  1.00  0.00           C
ATOM   2981  O   PHE A 841      68.280  44.980  43.580  1.00  0.00           O
ATOM   2982  N   LEU A 842      67.500  44.410  45.590  1.00  0.00           N
ATOM   2983  HN  LEU A 842      67.370  44.650  46.560  1.00  0.00           H
ATOM   2984  CA  LEU A 842      67.030  43.120  45.110  1.00  0.00           C
ATOM   2985  HA  LEU A 842      67.850  42.630  44.610  1.00  0.00           H
ATOM   2986  CB  LEU A 842      66.630  42.200  46.260  1.00  0.00           C
ATOM   2987  HB1 LEU A 842      66.070  41.320  45.920  1.00  0.00           H
ATOM   2988  HB2 LEU A 842      65.920  42.840  46.820  1.00  0.00           H
ATOM   2989  CG  LEU A 842      67.810  41.600  47.060  1.00  0.00           C
ATOM   2990  HG  LEU A 842      68.410  42.460  47.420  1.00  0.00           H
ATOM   2991  CD1 LEU A 842      67.190  40.780  48.240  1.00  0.00           C
ATOM   2992 HD11 LEU A 842      66.530  41.460  48.810  1.00  0.00           H
ATOM   2993 HD12 LEU A 842      67.910  40.290  48.940  1.00  0.00           H
ATOM   2994 HD13 LEU A 842      66.490  40.060  47.760  1.00  0.00           H
ATOM   2995  CD2 LEU A 842      68.650  40.660  46.300  1.00  0.00           C
ATOM   2996 HD21 LEU A 842      67.990  39.780  46.110  1.00  0.00           H
ATOM   2997 HD22 LEU A 842      69.590  40.440  46.850  1.00  0.00           H
ATOM   2998 HD23 LEU A 842      69.050  41.170  45.400  1.00  0.00           H
ATOM   2999  C   LEU A 842      65.830  43.220  44.120  1.00  0.00           C
ATOM   3000  O   LEU A 842      65.810  42.570  43.100  1.00  0.00           O
ATOM   3001  N   LYS A 843      64.810  44.120  44.300  1.00  0.00           N
ATOM   3002  HN  LYS A 843      64.710  44.550  45.200  1.00  0.00           H
ATOM   3003  CA  LYS A 843      63.740  44.370  43.350  1.00  0.00           C
ATOM   3004  HA  LYS A 843      63.300  43.450  42.960  1.00  0.00           H
ATOM   3005  CB  LYS A 843      62.560  45.120  44.050  1.00  0.00           C
ATOM   3006  HB1 LYS A 843      62.920  46.070  44.500  1.00  0.00           H
ATOM   3007  HB2 LYS A 843      62.100  44.620  44.930  1.00  0.00           H
ATOM   3008  CG  LYS A 843      61.440  45.580  43.060  1.00  0.00           C
ATOM   3009  HG1 LYS A 843      61.850  46.150  42.200  1.00  0.00           H
ATOM   3010  HG2 LYS A 843      60.680  46.270  43.490  1.00  0.00           H
ATOM   3011  CD  LYS A 843      60.630  44.440  42.510  1.00  0.00           C
ATOM   3012  HD1 LYS A 843      60.350  43.730  43.320  1.00  0.00           H
ATOM   3013  HD2 LYS A 843      61.200  43.950  41.690  1.00  0.00           H
ATOM   3014  CE  LYS A 843      59.350  44.930  41.900  1.00  0.00           C
ATOM   3015  HE1 LYS A 843      59.560  45.670  41.100  1.00  0.00           H
ATOM   3016  HE2 LYS A 843      58.570  45.490  42.470  1.00  0.00           H
ATOM   3017  NZ  LYS A 843      58.670  43.810  41.280  1.00  0.00           N
ATOM   3018  HZ1 LYS A 843      57.790  44.130  40.820  1.00  0.00           H
ATOM   3019  HZ2 LYS A 843      58.410  43.090  41.990  1.00  0.00           H
ATOM   3020  HZ3 LYS A 843      59.300  43.300  40.630  1.00  0.00           H
ATOM   3021  C   LYS A 843      64.220  45.070  42.050  1.00  0.00           C
ATOM   3022  O   LYS A 843      63.610  44.980  41.020  1.00  0.00           O
ATOM   3023  N   GLN A 844      65.450  45.640  42.070  1.00  0.00           N
ATOM   3024  HN  GLN A 844      66.030  45.890  42.820  1.00  0.00           H
ATOM   3025  CA  GLN A 844      66.000  46.050  40.830  1.00  0.00           C
ATOM   3026  HA  GLN A 844      65.270  46.240  40.050  1.00  0.00           H
ATOM   3027  CB  GLN A 844      66.570  47.460  41.010  1.00  0.00           C
ATOM   3028  HB1 GLN A 844      67.370  47.720  40.300  1.00  0.00           H
ATOM   3029  HB2 GLN A 844      67.040  47.460  42.020  1.00  0.00           H
ATOM   3030  CG  GLN A 844      65.420  48.490  41.020  1.00  0.00           C
ATOM   3031  HG1 GLN A 844      65.870  49.480  41.250  1.00  0.00           H
ATOM   3032  HG2 GLN A 844      64.670  48.210  41.800  1.00  0.00           H
ATOM   3033  CD  GLN A 844      64.700  48.550  39.700  1.00  0.00           C
ATOM   3034  OE1 GLN A 844      63.530  48.120  39.690  1.00  0.00           O
ATOM   3035  NE2 GLN A 844      65.280  49.100  38.640  1.00  0.00           N
ATOM   3036 HE21 GLN A 844      64.890  49.040  37.730  1.00  0.00           H
ATOM   3037 HE22 GLN A 844      66.070  49.700  38.770  1.00  0.00           H
ATOM   3038  C   GLN A 844      66.950  45.130  40.200  1.00  0.00           C
ATOM   3039  O   GLN A 844      67.420  45.460  39.140  1.00  0.00           O
ATOM   3040  N   PHE A 845      67.210  43.910  40.680  1.00  0.00           N
ATOM   3041  HN  PHE A 845      66.780  43.660  41.550  1.00  0.00           H
ATOM   3042  CA  PHE A 845      68.300  43.070  40.340  1.00  0.00           C
ATOM   3043  HA  PHE A 845      69.210  43.650  40.370  1.00  0.00           H
ATOM   3044  CB  PHE A 845      68.450  41.970  41.420  1.00  0.00           C
ATOM   3045  HB1 PHE A 845      67.570  41.290  41.410  1.00  0.00           H
ATOM   3046  HB2 PHE A 845      68.490  42.500  42.390  1.00  0.00           H
ATOM   3047  CG  PHE A 845      69.610  41.100  41.330  1.00  0.00           C
ATOM   3048  CD1 PHE A 845      70.740  41.320  42.180  1.00  0.00           C
ATOM   3049  HD1 PHE A 845      70.830  42.190  42.800  1.00  0.00           H
ATOM   3050  CE1 PHE A 845      71.870  40.510  42.150  1.00  0.00           C
ATOM   3051  HE1 PHE A 845      72.810  40.680  42.650  1.00  0.00           H
ATOM   3052  CZ  PHE A 845      71.910  39.400  41.340  1.00  0.00           C
ATOM   3053  HZ  PHE A 845      72.790  38.790  41.380  1.00  0.00           H
ATOM   3054  CD2 PHE A 845      69.640  39.910  40.570  1.00  0.00           C
ATOM   3055  HD2 PHE A 845      68.790  39.670  39.960  1.00  0.00           H
ATOM   3056  CE2 PHE A 845      70.830  39.080  40.530  1.00  0.00           C
ATOM   3057  HE2 PHE A 845      70.910  38.230  39.860  1.00  0.00           H
ATOM   3058  C   PHE A 845      68.240  42.360  38.970  1.00  0.00           C
ATOM   3059  O   PHE A 845      69.300  42.140  38.380  1.00  0.00           O
ATOM   3060  N   LYS A 846      67.020  42.260  38.400  1.00  0.00           N
ATOM   3061  HN  LYS A 846      66.270  42.460  39.010  1.00  0.00           H
ATOM   3062  CA  LYS A 846      66.920  41.790  37.080  1.00  0.00           C
ATOM   3063  HA  LYS A 846      67.530  40.890  37.060  1.00  0.00           H
ATOM   3064  CB  LYS A 846      65.480  41.330  36.770  1.00  0.00           C
ATOM   3065  HB1 LYS A 846      65.320  40.480  37.470  1.00  0.00           H
ATOM   3066  HB2 LYS A 846      65.540  40.810  35.790  1.00  0.00           H
ATOM   3067  CG  LYS A 846      64.400  42.400  37.010  1.00  0.00           C
ATOM   3068  HG1 LYS A 846      64.360  43.280  36.340  1.00  0.00           H
ATOM   3069  HG2 LYS A 846      64.590  42.850  38.020  1.00  0.00           H
ATOM   3070  CD  LYS A 846      63.010  41.710  37.000  1.00  0.00           C
ATOM   3071  HD1 LYS A 846      62.230  42.360  37.490  1.00  0.00           H
ATOM   3072  HD2 LYS A 846      62.940  40.840  37.700  1.00  0.00           H
ATOM   3073  CE  LYS A 846      62.540  41.250  35.650  1.00  0.00           C
ATOM   3074  HE1 LYS A 846      63.210  40.460  35.240  1.00  0.00           H
ATOM   3075  HE2 LYS A 846      62.570  42.140  34.990  1.00  0.00           H
ATOM   3076  NZ  LYS A 846      61.140  40.750  35.600  1.00  0.00           N
ATOM   3077  HZ1 LYS A 846      60.820  40.270  34.730  1.00  0.00           H
ATOM   3078  HZ2 LYS A 846      60.630  41.650  35.720  1.00  0.00           H
ATOM   3079  HZ3 LYS A 846      60.960  40.180  36.460  1.00  0.00           H
ATOM   3080  C   LYS A 846      67.380  42.770  36.070  1.00  0.00           C
ATOM   3081  O   LYS A 846      67.570  42.430  34.870  1.00  0.00           O
ATOM   3082  N   THR A 847      67.720  44.000  36.490  1.00  0.00           N
ATOM   3083  HN  THR A 847      67.540  44.280  37.440  1.00  0.00           H
ATOM   3084  CA  THR A 847      68.440  44.920  35.590  1.00  0.00           C
ATOM   3085  HA  THR A 847      68.050  44.780  34.600  1.00  0.00           H
ATOM   3086  CB  THR A 847      68.420  46.340  36.020  1.00  0.00           C
ATOM   3087  HB  THR A 847      68.930  46.970  35.250  1.00  0.00           H
ATOM   3088  OG1 THR A 847      69.000  46.580  37.340  1.00  0.00           O
ATOM   3089  HG1 THR A 847      68.350  46.370  38.000  1.00  0.00           H
ATOM   3090  CG2 THR A 847      66.930  46.750  36.070  1.00  0.00           C
ATOM   3091 HG21 THR A 847      66.390  46.210  36.870  1.00  0.00           H
ATOM   3092 HG22 THR A 847      66.430  46.570  35.100  1.00  0.00           H
ATOM   3093 HG23 THR A 847      66.800  47.800  36.430  1.00  0.00           H
ATOM   3094  C   THR A 847      69.870  44.570  35.410  1.00  0.00           C
ATOM   3095  O   THR A 847      70.580  45.000  34.470  1.00  0.00           O
ATOM   3096  N   LYS A 848      70.430  43.770  36.320  1.00  0.00           N
ATOM   3097  HN  LYS A 848      69.860  43.400  37.050  1.00  0.00           H
ATOM   3098  CA  LYS A 848      71.820  43.490  36.280  1.00  0.00           C
ATOM   3099  HA  LYS A 848      72.410  44.320  35.900  1.00  0.00           H
ATOM   3100  CB  LYS A 848      72.350  43.400  37.770  1.00  0.00           C
ATOM   3101  HB1 LYS A 848      73.470  43.440  37.730  1.00  0.00           H
ATOM   3102  HB2 LYS A 848      72.070  42.430  38.240  1.00  0.00           H
ATOM   3103  CG  LYS A 848      71.870  44.530  38.710  1.00  0.00           C
ATOM   3104  HG1 LYS A 848      72.250  44.350  39.730  1.00  0.00           H
ATOM   3105  HG2 LYS A 848      70.800  44.310  38.880  1.00  0.00           H
ATOM   3106  CD  LYS A 848      72.340  45.900  38.300  1.00  0.00           C
ATOM   3107  HD1 LYS A 848      71.700  46.060  37.420  1.00  0.00           H
ATOM   3108  HD2 LYS A 848      73.410  45.850  37.990  1.00  0.00           H
ATOM   3109  CE  LYS A 848      72.210  47.000  39.300  1.00  0.00           C
ATOM   3110  HE1 LYS A 848      72.800  46.810  40.220  1.00  0.00           H
ATOM   3111  HE2 LYS A 848      71.120  47.140  39.470  1.00  0.00           H
ATOM   3112  NZ  LYS A 848      72.740  48.230  38.650  1.00  0.00           N
ATOM   3113  HZ1 LYS A 848      73.760  48.190  38.540  1.00  0.00           H
ATOM   3114  HZ2 LYS A 848      72.500  49.140  39.090  1.00  0.00           H
ATOM   3115  HZ3 LYS A 848      72.380  48.310  37.680  1.00  0.00           H
ATOM   3116  C   LYS A 848      72.070  42.240  35.430  1.00  0.00           C
ATOM   3117  O   LYS A 848      71.230  41.400  35.070  1.00  0.00           O
ATOM   3118  N   ARG A 849      73.350  42.020  35.100  1.00  0.00           N
ATOM   3119  HN  ARG A 849      74.120  42.530  35.460  1.00  0.00           H
ATOM   3120  CA  ARG A 849      73.680  41.020  34.060  1.00  0.00           C
ATOM   3121  HA  ARG A 849      72.840  40.860  33.410  1.00  0.00           H
ATOM   3122  CB  ARG A 849      74.780  41.440  33.030  1.00  0.00           C
ATOM   3123  HB1 ARG A 849      74.910  40.650  32.250  1.00  0.00           H
ATOM   3124  HB2 ARG A 849      75.750  41.650  33.520  1.00  0.00           H
ATOM   3125  CG  ARG A 849      74.470  42.710  32.210  1.00  0.00           C
ATOM   3126  HG1 ARG A 849      75.440  43.210  31.940  1.00  0.00           H
ATOM   3127  HG2 ARG A 849      73.990  43.460  32.880  1.00  0.00           H
ATOM   3128  CD  ARG A 849      73.640  42.620  30.920  1.00  0.00           C
ATOM   3129  HD1 ARG A 849      74.060  41.750  30.380  1.00  0.00           H
ATOM   3130  HD2 ARG A 849      73.720  43.530  30.290  1.00  0.00           H
ATOM   3131  NE  ARG A 849      72.200  42.430  31.120  1.00  0.00           N
ATOM   3132  HE  ARG A 849      71.740  42.810  31.920  1.00  0.00           H
ATOM   3133  CZ  ARG A 849      71.430  42.000  30.100  1.00  0.00           C
ATOM   3134  NH1 ARG A 849      70.170  42.210  30.200  1.00  0.00           N
ATOM   3135 HH11 ARG A 849      69.790  42.450  31.100  1.00  0.00           H
ATOM   3136 HH12 ARG A 849      69.460  41.810  29.620  1.00  0.00           H
ATOM   3137  NH2 ARG A 849      71.870  41.330  29.080  1.00  0.00           N
ATOM   3138 HH21 ARG A 849      72.800  40.960  29.120  1.00  0.00           H
ATOM   3139 HH22 ARG A 849      71.240  40.850  28.460  1.00  0.00           H
ATOM   3140  C   ARG A 849      74.020  39.740  34.790  1.00  0.00           C
ATOM   3141  O   ARG A 849      74.500  38.750  34.240  1.00  0.00           O
ATOM   3142  N   TYR A 850      73.730  39.670  36.120  1.00  0.00           N
ATOM   3143  HN  TYR A 850      73.230  40.410  36.550  1.00  0.00           H
ATOM   3144  CA  TYR A 850      73.980  38.540  36.980  1.00  0.00           C
ATOM   3145  HA  TYR A 850      75.020  38.330  36.770  1.00  0.00           H
ATOM   3146  CB  TYR A 850      73.710  38.860  38.550  1.00  0.00           C
ATOM   3147  HB1 TYR A 850      73.800  37.940  39.170  1.00  0.00           H
ATOM   3148  HB2 TYR A 850      72.730  39.360  38.670  1.00  0.00           H
ATOM   3149  CG  TYR A 850      74.670  39.870  39.070  1.00  0.00           C
ATOM   3150  CD1 TYR A 850      76.080  39.700  39.060  1.00  0.00           C
ATOM   3151  HD1 TYR A 850      76.570  38.790  38.730  1.00  0.00           H
ATOM   3152  CE1 TYR A 850      76.980  40.650  39.560  1.00  0.00           C
ATOM   3153  HE1 TYR A 850      78.040  40.410  39.540  1.00  0.00           H
ATOM   3154  CZ  TYR A 850      76.500  41.810  40.130  1.00  0.00           C
ATOM   3155  OH  TYR A 850      77.350  42.890  40.640  1.00  0.00           O
ATOM   3156  HH  TYR A 850      76.720  43.600  40.830  1.00  0.00           H
ATOM   3157  CD2 TYR A 850      74.240  41.010  39.680  1.00  0.00           C
ATOM   3158  HD2 TYR A 850      73.190  41.180  39.860  1.00  0.00           H
ATOM   3159  CE2 TYR A 850      75.080  41.970  40.190  1.00  0.00           C
ATOM   3160  HE2 TYR A 850      74.730  42.890  40.670  1.00  0.00           H
ATOM   3161  C   TYR A 850      73.240  37.280  36.630  1.00  0.00           C
ATOM   3162  O   TYR A 850      72.090  37.220  36.290  1.00  0.00           O
ATOM   3163  N   PHE A 851      73.980  36.120  36.740  1.00  0.00           N
ATOM   3164  HN  PHE A 851      74.930  36.250  37.030  1.00  0.00           H
ATOM   3165  CA  PHE A 851      73.510  34.760  36.580  1.00  0.00           C
ATOM   3166  HA  PHE A 851      74.400  34.130  36.540  1.00  0.00           H
ATOM   3167  CB  PHE A 851      72.500  34.370  37.750  1.00  0.00           C
ATOM   3168  HB1 PHE A 851      72.410  33.270  37.730  1.00  0.00           H
ATOM   3169  HB2 PHE A 851      71.540  34.900  37.560  1.00  0.00           H
ATOM   3170  CG  PHE A 851      73.000  34.610  39.130  1.00  0.00           C
ATOM   3171  CD1 PHE A 851      72.130  35.090  40.110  1.00  0.00           C
ATOM   3172  HD1 PHE A 851      71.090  35.320  39.940  1.00  0.00           H
ATOM   3173  CE1 PHE A 851      72.590  35.200  41.390  1.00  0.00           C
ATOM   3174  HE1 PHE A 851      71.980  35.580  42.200  1.00  0.00           H
ATOM   3175  CZ  PHE A 851      73.980  34.980  41.650  1.00  0.00           C
ATOM   3176  HZ  PHE A 851      74.290  35.160  42.670  1.00  0.00           H
ATOM   3177  CD2 PHE A 851      74.380  34.440  39.340  1.00  0.00           C
ATOM   3178  HD2 PHE A 851      75.080  34.000  38.660  1.00  0.00           H
ATOM   3179  CE2 PHE A 851      74.830  34.620  40.650  1.00  0.00           C
ATOM   3180  HE2 PHE A 851      75.870  34.460  40.910  1.00  0.00           H
ATOM   3181  C   PHE A 851      72.740  34.370  35.310  1.00  0.00           C
ATOM   3182  O   PHE A 851      72.470  35.170  34.420  1.00  0.00           O
ATOM   3183  N   PRO A 852      72.310  33.090  35.260  1.00  0.00           N
ATOM   3184  CD  PRO A 852      73.060  31.850  35.540  1.00  0.00           C
ATOM   3185  HD1 PRO A 852      72.930  31.420  36.570  1.00  0.00           H
ATOM   3186  HD2 PRO A 852      74.130  32.050  35.350  1.00  0.00           H
ATOM   3187  CA  PRO A 852      71.220  32.830  34.410  1.00  0.00           C
ATOM   3188  HA  PRO A 852      71.590  33.140  33.440  1.00  0.00           H
ATOM   3189  CB  PRO A 852      71.040  31.350  34.560  1.00  0.00           C
ATOM   3190  HB1 PRO A 852      70.350  30.850  33.850  1.00  0.00           H
ATOM   3191  HB2 PRO A 852      70.560  31.220  35.550  1.00  0.00           H
ATOM   3192  CG  PRO A 852      72.540  30.920  34.520  1.00  0.00           C
ATOM   3193  HG1 PRO A 852      72.740  29.860  34.800  1.00  0.00           H
ATOM   3194  HG2 PRO A 852      73.070  31.230  33.590  1.00  0.00           H
ATOM   3195  C   PRO A 852      69.970  33.730  34.580  1.00  0.00           C
ATOM   3196  O   PRO A 852      69.550  33.980  35.750  1.00  0.00           O
ATOM   3197  N   THR A 853      69.380  34.030  33.390  1.00  0.00           N
ATOM   3198  HN  THR A 853      69.790  33.740  32.530  1.00  0.00           H
ATOM   3199  CA  THR A 853      68.210  34.870  33.310  1.00  0.00           C
ATOM   3200  HA  THR A 853      68.520  35.830  33.710  1.00  0.00           H
ATOM   3201  CB  THR A 853      67.660  35.110  31.840  1.00  0.00           C
ATOM   3202  HB  THR A 853      66.680  35.650  31.890  1.00  0.00           H
ATOM   3203  OG1 THR A 853      67.420  33.870  31.160  1.00  0.00           O
ATOM   3204  HG1 THR A 853      66.810  33.960  30.430  1.00  0.00           H
ATOM   3205  CG2 THR A 853      68.720  35.820  30.970  1.00  0.00           C
ATOM   3206 HG21 THR A 853      69.590  35.150  30.860  1.00  0.00           H
ATOM   3207 HG22 THR A 853      69.000  36.790  31.410  1.00  0.00           H
ATOM   3208 HG23 THR A 853      68.360  36.020  29.940  1.00  0.00           H
ATOM   3209  C   THR A 853      66.980  34.460  34.180  1.00  0.00           C
ATOM   3210  O   THR A 853      66.510  35.300  34.980  1.00  0.00           O
ATOM   3211  N   LYS A 854      66.480  33.190  34.130  1.00  0.00           N
ATOM   3212  HN  LYS A 854      66.860  32.480  33.560  1.00  0.00           H
ATOM   3213  CA  LYS A 854      65.270  32.880  34.860  1.00  0.00           C
ATOM   3214  HA  LYS A 854      64.570  33.680  34.700  1.00  0.00           H
ATOM   3215  CB  LYS A 854      64.660  31.530  34.320  1.00  0.00           C
ATOM   3216  HB1 LYS A 854      63.870  31.080  34.950  1.00  0.00           H
ATOM   3217  HB2 LYS A 854      65.510  30.820  34.340  1.00  0.00           H
ATOM   3218  CG  LYS A 854      64.090  31.680  32.870  1.00  0.00           C
ATOM   3219  HG1 LYS A 854      63.920  30.760  32.270  1.00  0.00           H
ATOM   3220  HG2 LYS A 854      64.800  32.280  32.260  1.00  0.00           H
ATOM   3221  CD  LYS A 854      62.710  32.440  32.900  1.00  0.00           C
ATOM   3222  HD1 LYS A 854      62.920  33.510  33.100  1.00  0.00           H
ATOM   3223  HD2 LYS A 854      62.080  31.980  33.690  1.00  0.00           H
ATOM   3224  CE  LYS A 854      62.070  32.290  31.570  1.00  0.00           C
ATOM   3225  HE1 LYS A 854      61.770  31.260  31.300  1.00  0.00           H
ATOM   3226  HE2 LYS A 854      62.840  32.690  30.870  1.00  0.00           H
ATOM   3227  NZ  LYS A 854      60.770  33.050  31.470  1.00  0.00           N
ATOM   3228  HZ1 LYS A 854      60.050  32.660  32.120  1.00  0.00           H
ATOM   3229  HZ2 LYS A 854      60.290  33.030  30.560  1.00  0.00           H
ATOM   3230  HZ3 LYS A 854      60.950  34.000  31.870  1.00  0.00           H
ATOM   3231  C   LYS A 854      65.480  32.900  36.370  1.00  0.00           C
ATOM   3232  O   LYS A 854      64.600  33.290  37.070  1.00  0.00           O
ATOM   3233  N   VAL A 855      66.720  32.520  36.920  1.00  0.00           N
ATOM   3234  HN  VAL A 855      67.400  32.180  36.280  1.00  0.00           H
ATOM   3235  CA  VAL A 855      67.040  32.680  38.250  1.00  0.00           C
ATOM   3236  HA  VAL A 855      66.280  32.300  38.910  1.00  0.00           H
ATOM   3237  CB  VAL A 855      68.340  32.090  38.590  1.00  0.00           C
ATOM   3238  HB  VAL A 855      69.080  32.550  37.890  1.00  0.00           H
ATOM   3239  CG1 VAL A 855      68.790  32.390  40.040  1.00  0.00           C
ATOM   3240 HG11 VAL A 855      67.940  32.130  40.700  1.00  0.00           H
ATOM   3241 HG12 VAL A 855      69.040  33.470  40.160  1.00  0.00           H
ATOM   3242 HG13 VAL A 855      69.700  31.800  40.260  1.00  0.00           H
ATOM   3243  CG2 VAL A 855      68.210  30.620  38.420  1.00  0.00           C
ATOM   3244 HG21 VAL A 855      69.170  30.070  38.430  1.00  0.00           H
ATOM   3245 HG22 VAL A 855      67.750  30.390  37.430  1.00  0.00           H
ATOM   3246 HG23 VAL A 855      67.630  30.270  39.300  1.00  0.00           H
ATOM   3247  C   VAL A 855      67.050  34.170  38.630  1.00  0.00           C
ATOM   3248  O   VAL A 855      66.390  34.570  39.590  1.00  0.00           O
ATOM   3249  N   ARG A 856      67.630  35.070  37.810  1.00  0.00           N
ATOM   3250  HN  ARG A 856      68.110  34.790  36.970  1.00  0.00           H
ATOM   3251  CA  ARG A 856      67.850  36.480  38.050  1.00  0.00           C
ATOM   3252  HA  ARG A 856      68.280  36.570  39.030  1.00  0.00           H
ATOM   3253  CB  ARG A 856      68.780  36.970  36.910  1.00  0.00           C
ATOM   3254  HB1 ARG A 856      68.300  36.670  35.950  1.00  0.00           H
ATOM   3255  HB2 ARG A 856      69.810  36.560  37.010  1.00  0.00           H
ATOM   3256  CG  ARG A 856      69.020  38.420  36.850  1.00  0.00           C
ATOM   3257  HG1 ARG A 856      70.050  38.700  37.140  1.00  0.00           H
ATOM   3258  HG2 ARG A 856      68.310  39.010  37.480  1.00  0.00           H
ATOM   3259  CD  ARG A 856      69.090  38.910  35.350  1.00  0.00           C
ATOM   3260  HD1 ARG A 856      69.300  40.000  35.330  1.00  0.00           H
ATOM   3261  HD2 ARG A 856      68.150  38.680  34.790  1.00  0.00           H
ATOM   3262  NE  ARG A 856      70.160  38.140  34.610  1.00  0.00           N
ATOM   3263  HE  ARG A 856      70.840  37.640  35.160  1.00  0.00           H
ATOM   3264  CZ  ARG A 856      70.500  38.320  33.390  1.00  0.00           C
ATOM   3265  NH1 ARG A 856      70.100  39.320  32.680  1.00  0.00           N
ATOM   3266 HH11 ARG A 856      69.280  39.770  33.010  1.00  0.00           H
ATOM   3267 HH12 ARG A 856      70.110  39.070  31.710  1.00  0.00           H
ATOM   3268  NH2 ARG A 856      71.360  37.440  32.920  1.00  0.00           N
ATOM   3269 HH21 ARG A 856      71.690  37.460  31.980  1.00  0.00           H
ATOM   3270 HH22 ARG A 856      71.790  36.880  33.630  1.00  0.00           H
ATOM   3271  C   ARG A 856      66.490  37.240  38.020  1.00  0.00           C
ATOM   3272  O   ARG A 856      66.240  38.170  38.830  1.00  0.00           O
ATOM   3273  N   SER A 857      65.560  37.010  37.060  1.00  0.00           N
ATOM   3274  HN  SER A 857      65.880  36.420  36.330  1.00  0.00           H
ATOM   3275  CA  SER A 857      64.230  37.530  37.010  1.00  0.00           C
ATOM   3276  HA  SER A 857      64.340  38.590  37.100  1.00  0.00           H
ATOM   3277  CB  SER A 857      63.510  37.120  35.620  1.00  0.00           C
ATOM   3278  HB1 SER A 857      63.240  36.060  35.420  1.00  0.00           H
ATOM   3279  HB2 SER A 857      64.270  37.400  34.850  1.00  0.00           H
ATOM   3280  OG  SER A 857      62.350  37.910  35.310  1.00  0.00           O
ATOM   3281  HG1 SER A 857      62.220  37.880  34.360  1.00  0.00           H
ATOM   3282  C   SER A 857      63.330  37.110  38.210  1.00  0.00           C
ATOM   3283  O   SER A 857      62.750  37.910  38.950  1.00  0.00           O
ATOM   3284  N   THR A 858      63.390  35.850  38.590  1.00  0.00           N
ATOM   3285  HN  THR A 858      63.840  35.210  37.970  1.00  0.00           H
ATOM   3286  CA  THR A 858      62.750  35.180  39.740  1.00  0.00           C
ATOM   3287  HA  THR A 858      61.690  35.370  39.700  1.00  0.00           H
ATOM   3288  CB  THR A 858      62.930  33.680  39.810  1.00  0.00           C
ATOM   3289  HB  THR A 858      63.950  33.370  40.120  1.00  0.00           H
ATOM   3290  OG1 THR A 858      62.530  33.020  38.630  1.00  0.00           O
ATOM   3291  HG1 THR A 858      63.290  33.090  38.050  1.00  0.00           H
ATOM   3292  CG2 THR A 858      62.070  33.120  40.970  1.00  0.00           C
ATOM   3293 HG21 THR A 858      62.400  33.330  42.010  1.00  0.00           H
ATOM   3294 HG22 THR A 858      62.030  32.010  40.990  1.00  0.00           H
ATOM   3295 HG23 THR A 858      61.000  33.420  40.800  1.00  0.00           H
ATOM   3296  C   THR A 858      63.190  35.880  41.010  1.00  0.00           C
ATOM   3297  O   THR A 858      62.350  36.050  41.930  1.00  0.00           O
ATOM   3298  N   ILE A 859      64.540  36.250  41.240  1.00  0.00           N
ATOM   3299  HN  ILE A 859      65.250  35.960  40.600  1.00  0.00           H
ATOM   3300  CA  ILE A 859      65.010  36.840  42.430  1.00  0.00           C
ATOM   3301  HA  ILE A 859      64.700  36.180  43.220  1.00  0.00           H
ATOM   3302  CB  ILE A 859      66.500  37.020  42.430  1.00  0.00           C
ATOM   3303  HB  ILE A 859      66.840  37.380  41.440  1.00  0.00           H
ATOM   3304  CG2 ILE A 859      67.000  38.060  43.550  1.00  0.00           C
ATOM   3305 HG21 ILE A 859      68.090  38.230  43.490  1.00  0.00           H
ATOM   3306 HG22 ILE A 859      66.810  37.660  44.570  1.00  0.00           H
ATOM   3307 HG23 ILE A 859      66.480  39.050  43.600  1.00  0.00           H
ATOM   3308  CG1 ILE A 859      67.220  35.600  42.690  1.00  0.00           C
ATOM   3309 HG11 ILE A 859      66.880  35.000  41.810  1.00  0.00           H
ATOM   3310 HG12 ILE A 859      66.740  35.070  43.550  1.00  0.00           H
ATOM   3311  CD  ILE A 859      68.710  35.570  42.590  1.00  0.00           C
ATOM   3312  HD1 ILE A 859      69.030  36.340  41.840  1.00  0.00           H
ATOM   3313  HD2 ILE A 859      69.030  34.560  42.280  1.00  0.00           H
ATOM   3314  HD3 ILE A 859      69.130  36.000  43.530  1.00  0.00           H
ATOM   3315  C   ILE A 859      64.260  38.170  42.680  1.00  0.00           C
ATOM   3316  O   ILE A 859      63.840  38.370  43.780  1.00  0.00           O
ATOM   3317  N   SER A 860      64.120  39.050  41.680  1.00  0.00           N
ATOM   3318  HN  SER A 860      64.470  38.850  40.770  1.00  0.00           H
ATOM   3319  CA  SER A 860      63.380  40.310  41.770  1.00  0.00           C
ATOM   3320  HA  SER A 860      63.720  40.810  42.670  1.00  0.00           H
ATOM   3321  CB  SER A 860      63.550  41.170  40.500  1.00  0.00           C
ATOM   3322  HB1 SER A 860      62.890  42.080  40.590  1.00  0.00           H
ATOM   3323  HB2 SER A 860      63.270  40.610  39.590  1.00  0.00           H
ATOM   3324  OG  SER A 860      64.850  41.770  40.340  1.00  0.00           O
ATOM   3325  HG1 SER A 860      65.090  42.130  41.210  1.00  0.00           H
ATOM   3326  C   SER A 860      61.890  40.170  42.190  1.00  0.00           C
ATOM   3327  O   SER A 860      61.370  40.900  43.130  1.00  0.00           O
ATOM   3328  N   ASP A 861      61.160  39.100  41.670  1.00  0.00           N
ATOM   3329  HN  ASP A 861      61.710  38.550  41.040  1.00  0.00           H
ATOM   3330  CA  ASP A 861      59.720  38.780  42.060  1.00  0.00           C
ATOM   3331  HA  ASP A 861      59.090  39.640  41.890  1.00  0.00           H
ATOM   3332  CB  ASP A 861      59.080  37.730  41.060  1.00  0.00           C
ATOM   3333  HB1 ASP A 861      58.120  37.400  41.500  1.00  0.00           H
ATOM   3334  HB2 ASP A 861      59.610  36.750  41.060  1.00  0.00           H
ATOM   3335  CG  ASP A 861      58.820  38.180  39.620  1.00  0.00           C
ATOM   3336  OD1 ASP A 861      58.910  39.440  39.380  1.00  0.00           O
ATOM   3337  OD2 ASP A 861      58.460  37.330  38.760  1.00  0.00           O
ATOM   3338  C   ASP A 861      59.640  38.330  43.560  1.00  0.00           C
ATOM   3339  O   ASP A 861      58.700  38.710  44.190  1.00  0.00           O
ATOM   3340  N   PHE A 862      60.650  37.560  44.070  1.00  0.00           N
ATOM   3341  HN  PHE A 862      61.430  37.200  43.560  1.00  0.00           H
ATOM   3342  CA  PHE A 862      60.690  36.980  45.420  1.00  0.00           C
ATOM   3343  HA  PHE A 862      59.710  36.870  45.860  1.00  0.00           H
ATOM   3344  CB  PHE A 862      61.470  35.620  45.130  1.00  0.00           C
ATOM   3345  HB1 PHE A 862      62.520  35.930  44.930  1.00  0.00           H
ATOM   3346  HB2 PHE A 862      61.240  35.210  44.120  1.00  0.00           H
ATOM   3347  CG  PHE A 862      61.340  34.650  46.240  1.00  0.00           C
ATOM   3348  CD1 PHE A 862      60.100  34.080  46.520  1.00  0.00           C
ATOM   3349  HD1 PHE A 862      59.250  34.440  45.950  1.00  0.00           H
ATOM   3350  CE1 PHE A 862      59.980  32.930  47.340  1.00  0.00           C
ATOM   3351  HE1 PHE A 862      59.010  32.460  47.350  1.00  0.00           H
ATOM   3352  CZ  PHE A 862      61.160  32.380  47.880  1.00  0.00           C
ATOM   3353  HZ  PHE A 862      61.220  31.500  48.500  1.00  0.00           H
ATOM   3354  CD2 PHE A 862      62.480  34.170  46.960  1.00  0.00           C
ATOM   3355  HD2 PHE A 862      63.460  34.570  46.760  1.00  0.00           H
ATOM   3356  CE2 PHE A 862      62.360  33.050  47.780  1.00  0.00           C
ATOM   3357  HE2 PHE A 862      63.260  32.810  48.330  1.00  0.00           H
ATOM   3358  C   PHE A 862      61.400  37.910  46.370  1.00  0.00           C
ATOM   3359  O   PHE A 862      61.580  37.590  47.570  1.00  0.00           O
ATOM   3360  N   ALA A 863      61.810  39.120  45.870  1.00  0.00           N
ATOM   3361  HN  ALA A 863      61.660  39.240  44.900  1.00  0.00           H
ATOM   3362  CA  ALA A 863      62.780  40.050  46.560  1.00  0.00           C
ATOM   3363  HA  ALA A 863      63.760  39.590  46.630  1.00  0.00           H
ATOM   3364  CB  ALA A 863      63.060  41.340  45.780  1.00  0.00           C
ATOM   3365  HB1 ALA A 863      63.470  41.010  44.800  1.00  0.00           H
ATOM   3366  HB2 ALA A 863      63.910  41.890  46.240  1.00  0.00           H
ATOM   3367  HB3 ALA A 863      62.140  41.940  45.620  1.00  0.00           H
ATOM   3368  C   ALA A 863      62.360  40.460  47.980  1.00  0.00           C
ATOM   3369  O   ALA A 863      63.190  40.510  48.940  1.00  0.00           O
ATOM   3370  N   VAL A 864      61.090  40.750  48.270  1.00  0.00           N
ATOM   3371  HN  VAL A 864      60.420  40.720  47.530  1.00  0.00           H
ATOM   3372  CA  VAL A 864      60.530  41.100  49.550  1.00  0.00           C
ATOM   3373  HA  VAL A 864      61.120  41.880  50.000  1.00  0.00           H
ATOM   3374  CB  VAL A 864      59.170  41.690  49.450  1.00  0.00           C
ATOM   3375  HB  VAL A 864      58.470  40.860  49.240  1.00  0.00           H
ATOM   3376  CG1 VAL A 864      58.670  42.400  50.730  1.00  0.00           C
ATOM   3377 HG11 VAL A 864      57.590  42.590  50.560  1.00  0.00           H
ATOM   3378 HG12 VAL A 864      59.180  43.380  50.850  1.00  0.00           H
ATOM   3379 HG13 VAL A 864      58.730  41.730  51.610  1.00  0.00           H
ATOM   3380  CG2 VAL A 864      59.130  42.750  48.330  1.00  0.00           C
ATOM   3381 HG21 VAL A 864      59.380  42.370  47.320  1.00  0.00           H
ATOM   3382 HG22 VAL A 864      59.790  43.620  48.520  1.00  0.00           H
ATOM   3383 HG23 VAL A 864      58.090  43.160  48.220  1.00  0.00           H
ATOM   3384  C   VAL A 864      60.580  39.910  50.440  1.00  0.00           C
ATOM   3385  O   VAL A 864      60.980  40.030  51.600  1.00  0.00           O
ATOM   3386  N   PHE A 865      60.260  38.760  49.900  1.00  0.00           N
ATOM   3387  HN  PHE A 865      60.080  38.590  48.920  1.00  0.00           H
ATOM   3388  CA  PHE A 865      60.380  37.570  50.780  1.00  0.00           C
ATOM   3389  HA  PHE A 865      59.980  37.890  51.730  1.00  0.00           H
ATOM   3390  CB  PHE A 865      59.680  36.320  50.220  1.00  0.00           C
ATOM   3391  HB1 PHE A 865      60.240  36.120  49.280  1.00  0.00           H
ATOM   3392  HB2 PHE A 865      58.600  36.440  49.970  1.00  0.00           H
ATOM   3393  CG  PHE A 865      59.770  35.080  51.150  1.00  0.00           C
ATOM   3394  CD1 PHE A 865      60.600  33.940  50.960  1.00  0.00           C
ATOM   3395  HD1 PHE A 865      61.360  33.940  50.200  1.00  0.00           H
ATOM   3396  CE1 PHE A 865      60.540  32.940  51.920  1.00  0.00           C
ATOM   3397  HE1 PHE A 865      61.210  32.110  51.760  1.00  0.00           H
ATOM   3398  CZ  PHE A 865      59.600  33.000  52.960  1.00  0.00           C
ATOM   3399  HZ  PHE A 865      59.440  32.080  53.500  1.00  0.00           H
ATOM   3400  CD2 PHE A 865      58.880  35.160  52.220  1.00  0.00           C
ATOM   3401  HD2 PHE A 865      58.100  35.910  52.330  1.00  0.00           H
ATOM   3402  CE2 PHE A 865      58.710  34.050  53.040  1.00  0.00           C
ATOM   3403  HE2 PHE A 865      57.890  34.050  53.750  1.00  0.00           H
ATOM   3404  C   PHE A 865      61.830  37.210  51.190  1.00  0.00           C
ATOM   3405  O   PHE A 865      62.160  36.950  52.340  1.00  0.00           O
ATOM   3406  N   LEU A 866      62.720  37.200  50.120  1.00  0.00           N
ATOM   3407  HN  LEU A 866      62.340  37.410  49.220  1.00  0.00           H
ATOM   3408  CA  LEU A 866      64.120  36.960  50.280  1.00  0.00           C
ATOM   3409  HA  LEU A 866      64.280  35.990  50.730  1.00  0.00           H
ATOM   3410  CB  LEU A 866      64.690  37.120  48.820  1.00  0.00           C
ATOM   3411  HB1 LEU A 866      64.370  38.100  48.430  1.00  0.00           H
ATOM   3412  HB2 LEU A 866      64.200  36.360  48.170  1.00  0.00           H
ATOM   3413  CG  LEU A 866      66.200  36.930  48.650  1.00  0.00           C
ATOM   3414  HG  LEU A 866      66.660  37.830  49.120  1.00  0.00           H
ATOM   3415  CD1 LEU A 866      66.730  35.690  49.300  1.00  0.00           C
ATOM   3416 HD11 LEU A 866      66.080  34.850  48.980  1.00  0.00           H
ATOM   3417 HD12 LEU A 866      66.600  35.720  50.410  1.00  0.00           H
ATOM   3418 HD13 LEU A 866      67.800  35.680  49.030  1.00  0.00           H
ATOM   3419  CD2 LEU A 866      66.530  37.050  47.210  1.00  0.00           C
ATOM   3420 HD21 LEU A 866      67.330  36.370  46.840  1.00  0.00           H
ATOM   3421 HD22 LEU A 866      66.800  38.030  46.770  1.00  0.00           H
ATOM   3422 HD23 LEU A 866      65.690  36.730  46.540  1.00  0.00           H
ATOM   3423  C   LEU A 866      64.850  37.920  51.310  1.00  0.00           C
ATOM   3424  O   LEU A 866      65.680  37.560  52.120  1.00  0.00           O
ATOM   3425  N   THR A 867      64.410  39.230  51.310  1.00  0.00           N
ATOM   3426  HN  THR A 867      63.610  39.460  50.760  1.00  0.00           H
ATOM   3427  CA  THR A 867      64.960  40.250  52.280  1.00  0.00           C
ATOM   3428  HA  THR A 867      66.030  40.180  52.150  1.00  0.00           H
ATOM   3429  CB  THR A 867      64.340  41.600  51.980  1.00  0.00           C
ATOM   3430  HB  THR A 867      63.230  41.600  52.040  1.00  0.00           H
ATOM   3431  OG1 THR A 867      64.870  41.990  50.660  1.00  0.00           O
ATOM   3432  HG1 THR A 867      64.340  41.500  50.030  1.00  0.00           H
ATOM   3433  CG2 THR A 867      64.720  42.700  53.000  1.00  0.00           C
ATOM   3434 HG21 THR A 867      65.810  42.730  53.190  1.00  0.00           H
ATOM   3435 HG22 THR A 867      64.240  42.520  53.990  1.00  0.00           H
ATOM   3436 HG23 THR A 867      64.350  43.680  52.610  1.00  0.00           H
ATOM   3437  C   THR A 867      64.630  39.780  53.730  1.00  0.00           C
ATOM   3438  O   THR A 867      65.430  39.880  54.650  1.00  0.00           O
ATOM   3439  N   ILE A 868      63.440  39.280  53.920  1.00  0.00           N
ATOM   3440  HN  ILE A 868      62.850  39.260  53.110  1.00  0.00           H
ATOM   3441  CA  ILE A 868      63.090  38.680  55.190  1.00  0.00           C
ATOM   3442  HA  ILE A 868      63.380  39.430  55.910  1.00  0.00           H
ATOM   3443  CB  ILE A 868      61.530  38.580  55.390  1.00  0.00           C
ATOM   3444  HB  ILE A 868      61.150  37.810  54.690  1.00  0.00           H
ATOM   3445  CG2 ILE A 868      61.260  38.050  56.820  1.00  0.00           C
ATOM   3446 HG21 ILE A 868      61.800  38.630  57.600  1.00  0.00           H
ATOM   3447 HG22 ILE A 868      61.660  37.010  56.800  1.00  0.00           H
ATOM   3448 HG23 ILE A 868      60.170  38.090  56.990  1.00  0.00           H
ATOM   3449  CG1 ILE A 868      60.780  39.900  55.180  1.00  0.00           C
ATOM   3450 HG11 ILE A 868      61.150  40.330  54.220  1.00  0.00           H
ATOM   3451 HG12 ILE A 868      61.040  40.580  56.020  1.00  0.00           H
ATOM   3452  CD  ILE A 868      59.240  39.740  55.110  1.00  0.00           C
ATOM   3453  HD1 ILE A 868      58.780  40.750  54.960  1.00  0.00           H
ATOM   3454  HD2 ILE A 868      58.800  39.360  56.050  1.00  0.00           H
ATOM   3455  HD3 ILE A 868      58.820  39.150  54.260  1.00  0.00           H
ATOM   3456  C   ILE A 868      63.900  37.380  55.540  1.00  0.00           C
ATOM   3457  O   ILE A 868      64.480  37.090  56.580  1.00  0.00           O
ATOM   3458  N   VAL A 869      64.050  36.510  54.550  1.00  0.00           N
ATOM   3459  HN  VAL A 869      63.780  36.660  53.600  1.00  0.00           H
ATOM   3460  CA  VAL A 869      64.940  35.340  54.770  1.00  0.00           C
ATOM   3461  HA  VAL A 869      64.520  34.800  55.610  1.00  0.00           H
ATOM   3462  CB  VAL A 869      64.870  34.290  53.610  1.00  0.00           C
ATOM   3463  HB  VAL A 869      65.310  34.720  52.680  1.00  0.00           H
ATOM   3464  CG1 VAL A 869      65.700  33.080  54.100  1.00  0.00           C
ATOM   3465 HG11 VAL A 869      66.810  33.160  54.130  1.00  0.00           H
ATOM   3466 HG12 VAL A 869      65.480  32.310  53.350  1.00  0.00           H
ATOM   3467 HG13 VAL A 869      65.350  32.640  55.050  1.00  0.00           H
ATOM   3468  CG2 VAL A 869      63.380  33.970  53.430  1.00  0.00           C
ATOM   3469 HG21 VAL A 869      63.030  33.520  54.370  1.00  0.00           H
ATOM   3470 HG22 VAL A 869      63.230  33.320  52.540  1.00  0.00           H
ATOM   3471 HG23 VAL A 869      62.730  34.810  53.120  1.00  0.00           H
ATOM   3472  C   VAL A 869      66.350  35.640  55.140  1.00  0.00           C
ATOM   3473  O   VAL A 869      67.030  35.180  56.080  1.00  0.00           O
ATOM   3474  N   ILE A 870      66.940  36.660  54.460  1.00  0.00           N
ATOM   3475  HN  ILE A 870      66.440  37.150  53.750  1.00  0.00           H
ATOM   3476  CA  ILE A 870      68.270  37.180  54.780  1.00  0.00           C
ATOM   3477  HA  ILE A 870      69.010  36.390  54.860  1.00  0.00           H
ATOM   3478  CB  ILE A 870      68.660  38.240  53.750  1.00  0.00           C
ATOM   3479  HB  ILE A 870      67.800  38.940  53.720  1.00  0.00           H
ATOM   3480  CG2 ILE A 870      69.930  39.090  54.220  1.00  0.00           C
ATOM   3481 HG21 ILE A 870      70.770  38.420  54.520  1.00  0.00           H
ATOM   3482 HG22 ILE A 870      69.650  39.710  55.100  1.00  0.00           H
ATOM   3483 HG23 ILE A 870      70.400  39.700  53.420  1.00  0.00           H
ATOM   3484  CG1 ILE A 870      69.000  37.540  52.400  1.00  0.00           C
ATOM   3485 HG11 ILE A 870      68.200  36.820  52.130  1.00  0.00           H
ATOM   3486 HG12 ILE A 870      69.960  36.980  52.450  1.00  0.00           H
ATOM   3487  CD  ILE A 870      69.150  38.570  51.240  1.00  0.00           C
ATOM   3488  HD1 ILE A 870      69.190  37.950  50.310  1.00  0.00           H
ATOM   3489  HD2 ILE A 870      70.110  39.120  51.330  1.00  0.00           H
ATOM   3490  HD3 ILE A 870      68.270  39.240  51.240  1.00  0.00           H
ATOM   3491  C   ILE A 870      68.320  37.820  56.210  1.00  0.00           C
ATOM   3492  O   ILE A 870      69.290  37.410  56.910  1.00  0.00           O
ATOM   3493  N   MET A 871      67.400  38.680  56.670  1.00  0.00           N
ATOM   3494  HN  MET A 871      66.600  39.010  56.170  1.00  0.00           H
ATOM   3495  CA  MET A 871      67.510  39.280  58.030  1.00  0.00           C
ATOM   3496  HA  MET A 871      68.520  39.630  58.210  1.00  0.00           H
ATOM   3497  CB  MET A 871      66.520  40.510  57.980  1.00  0.00           C
ATOM   3498  HB1 MET A 871      66.350  40.840  59.030  1.00  0.00           H
ATOM   3499  HB2 MET A 871      65.550  40.060  57.660  1.00  0.00           H
ATOM   3500  CG  MET A 871      67.020  41.640  56.960  1.00  0.00           C
ATOM   3501  HG1 MET A 871      66.110  42.270  56.830  1.00  0.00           H
ATOM   3502  HG2 MET A 871      67.350  41.410  55.930  1.00  0.00           H
ATOM   3503  SD  MET A 871      68.420  42.470  57.580  1.00  0.00           S
ATOM   3504  CE  MET A 871      68.550  43.740  56.410  1.00  0.00           C
ATOM   3505  HE1 MET A 871      67.660  44.410  56.360  1.00  0.00           H
ATOM   3506  HE2 MET A 871      68.730  43.350  55.390  1.00  0.00           H
ATOM   3507  HE3 MET A 871      69.430  44.390  56.630  1.00  0.00           H
ATOM   3508  C   MET A 871      67.180  38.330  59.120  1.00  0.00           C
ATOM   3509  O   MET A 871      67.680  38.360  60.240  1.00  0.00           O
ATOM   3510  N   VAL A 872      66.310  37.310  58.960  1.00  0.00           N
ATOM   3511  HN  VAL A 872      65.860  37.180  58.080  1.00  0.00           H
ATOM   3512  CA  VAL A 872      66.080  36.250  59.940  1.00  0.00           C
ATOM   3513  HA  VAL A 872      65.920  36.780  60.870  1.00  0.00           H
ATOM   3514  CB  VAL A 872      64.750  35.490  59.820  1.00  0.00           C
ATOM   3515  HB  VAL A 872      64.770  34.930  60.780  1.00  0.00           H
ATOM   3516  CG1 VAL A 872      63.540  36.450  59.860  1.00  0.00           C
ATOM   3517 HG11 VAL A 872      63.380  36.860  58.850  1.00  0.00           H
ATOM   3518 HG12 VAL A 872      63.730  37.280  60.570  1.00  0.00           H
ATOM   3519 HG13 VAL A 872      62.650  35.830  60.100  1.00  0.00           H
ATOM   3520  CG2 VAL A 872      64.710  34.420  58.710  1.00  0.00           C
ATOM   3521 HG21 VAL A 872      65.050  34.860  57.740  1.00  0.00           H
ATOM   3522 HG22 VAL A 872      63.700  34.000  58.510  1.00  0.00           H
ATOM   3523 HG23 VAL A 872      65.500  33.680  58.980  1.00  0.00           H
ATOM   3524  C   VAL A 872      67.200  35.370  60.120  1.00  0.00           C
ATOM   3525  O   VAL A 872      67.560  34.940  61.240  1.00  0.00           O
ATOM   3526  N   THR A 873      68.010  35.210  59.100  1.00  0.00           N
ATOM   3527  HN  THR A 873      67.760  35.550  58.210  1.00  0.00           H
ATOM   3528  CA  THR A 873      69.260  34.410  59.200  1.00  0.00           C
ATOM   3529  HA  THR A 873      68.940  33.620  59.860  1.00  0.00           H
ATOM   3530  CB  THR A 873      69.910  33.980  57.890  1.00  0.00           C
ATOM   3531  HB  THR A 873      70.470  34.790  57.330  1.00  0.00           H
ATOM   3532  OG1 THR A 873      68.920  33.490  57.010  1.00  0.00           O
ATOM   3533  HG1 THR A 873      68.400  34.220  56.670  1.00  0.00           H
ATOM   3534  CG2 THR A 873      70.900  32.790  58.090  1.00  0.00           C
ATOM   3535 HG21 THR A 873      71.740  33.190  58.700  1.00  0.00           H
ATOM   3536 HG22 THR A 873      71.230  32.430  57.100  1.00  0.00           H
ATOM   3537 HG23 THR A 873      70.370  31.950  58.600  1.00  0.00           H
ATOM   3538  C   THR A 873      70.340  35.200  59.900  1.00  0.00           C
ATOM   3539  O   THR A 873      70.980  34.630  60.770  1.00  0.00           O
ATOM   3540  N   ILE A 874      70.500  36.570  59.700  1.00  0.00           N
ATOM   3541  HN  ILE A 874      69.840  37.030  59.110  1.00  0.00           H
ATOM   3542  CA  ILE A 874      71.370  37.480  60.450  1.00  0.00           C
ATOM   3543  HA  ILE A 874      72.400  37.170  60.470  1.00  0.00           H
ATOM   3544  CB  ILE A 874      71.270  38.880  59.900  1.00  0.00           C
ATOM   3545  HB  ILE A 874      70.190  39.160  59.880  1.00  0.00           H
ATOM   3546  CG2 ILE A 874      72.130  39.870  60.770  1.00  0.00           C
ATOM   3547 HG21 ILE A 874      71.890  40.860  60.330  1.00  0.00           H
ATOM   3548 HG22 ILE A 874      73.150  39.490  61.000  1.00  0.00           H
ATOM   3549 HG23 ILE A 874      71.710  39.980  61.780  1.00  0.00           H
ATOM   3550  CG1 ILE A 874      71.730  38.890  58.430  1.00  0.00           C
ATOM   3551 HG11 ILE A 874      71.220  38.030  57.920  1.00  0.00           H
ATOM   3552 HG12 ILE A 874      72.830  38.710  58.410  1.00  0.00           H
ATOM   3553  CD  ILE A 874      71.470  40.170  57.600  1.00  0.00           C
ATOM   3554  HD1 ILE A 874      70.420  40.300  57.270  1.00  0.00           H
ATOM   3555  HD2 ILE A 874      72.140  40.090  56.710  1.00  0.00           H
ATOM   3556  HD3 ILE A 874      71.720  41.100  58.160  1.00  0.00           H
ATOM   3557  C   ILE A 874      71.060  37.590  61.910  1.00  0.00           C
ATOM   3558  O   ILE A 874      71.990  37.430  62.740  1.00  0.00           O
ATOM   3559  N   ASP A 875      69.750  37.720  62.270  1.00  0.00           N
ATOM   3560  HN  ASP A 875      69.010  37.730  61.590  1.00  0.00           H
ATOM   3561  CA  ASP A 875      69.320  37.590  63.600  1.00  0.00           C
ATOM   3562  HA  ASP A 875      69.790  38.340  64.220  1.00  0.00           H
ATOM   3563  CB  ASP A 875      67.890  38.080  63.620  1.00  0.00           C
ATOM   3564  HB1 ASP A 875      67.180  37.430  63.070  1.00  0.00           H
ATOM   3565  HB2 ASP A 875      67.820  39.050  63.080  1.00  0.00           H
ATOM   3566  CG  ASP A 875      67.400  38.260  65.050  1.00  0.00           C
ATOM   3567  OD1 ASP A 875      66.410  37.540  65.390  1.00  0.00           O
ATOM   3568  OD2 ASP A 875      67.920  39.100  65.850  1.00  0.00           O
ATOM   3569  C   ASP A 875      69.590  36.210  64.210  1.00  0.00           C
ATOM   3570  O   ASP A 875      70.070  36.110  65.340  1.00  0.00           O
ATOM   3571  N   TYR A 876      69.320  35.010  63.540  1.00  0.00           N
ATOM   3572  HN  TYR A 876      68.720  35.060  62.750  1.00  0.00           H
ATOM   3573  CA  TYR A 876      69.640  33.660  64.090  1.00  0.00           C
ATOM   3574  HA  TYR A 876      69.100  33.620  65.030  1.00  0.00           H
ATOM   3575  CB  TYR A 876      69.120  32.640  63.050  1.00  0.00           C
ATOM   3576  HB1 TYR A 876      69.790  32.690  62.160  1.00  0.00           H
ATOM   3577  HB2 TYR A 876      68.140  32.990  62.680  1.00  0.00           H
ATOM   3578  CG  TYR A 876      69.060  31.210  63.640  1.00  0.00           C
ATOM   3579  CD1 TYR A 876      69.440  30.140  62.850  1.00  0.00           C
ATOM   3580  HD1 TYR A 876      69.840  30.410  61.880  1.00  0.00           H
ATOM   3581  CE1 TYR A 876      69.250  28.840  63.310  1.00  0.00           C
ATOM   3582  HE1 TYR A 876      69.510  28.060  62.610  1.00  0.00           H
ATOM   3583  CZ  TYR A 876      68.730  28.510  64.530  1.00  0.00           C
ATOM   3584  OH  TYR A 876      68.460  27.190  64.920  1.00  0.00           O
ATOM   3585  HH  TYR A 876      68.460  27.130  65.890  1.00  0.00           H
ATOM   3586  CD2 TYR A 876      68.420  30.920  64.910  1.00  0.00           C
ATOM   3587  HD2 TYR A 876      68.000  31.790  65.420  1.00  0.00           H
ATOM   3588  CE2 TYR A 876      68.170  29.580  65.310  1.00  0.00           C
ATOM   3589  HE2 TYR A 876      67.740  29.530  66.310  1.00  0.00           H
ATOM   3590  C   TYR A 876      71.100  33.390  64.330  1.00  0.00           C
ATOM   3591  O   TYR A 876      71.440  32.840  65.300  1.00  0.00           O
ATOM   3592  N   LEU A 877      71.940  33.880  63.440  1.00  0.00           N
ATOM   3593  HN  LEU A 877      71.500  34.380  62.690  1.00  0.00           H
ATOM   3594  CA  LEU A 877      73.380  33.690  63.510  1.00  0.00           C
ATOM   3595  HA  LEU A 877      73.640  32.760  63.980  1.00  0.00           H
ATOM   3596  CB  LEU A 877      74.110  33.850  62.120  1.00  0.00           C
ATOM   3597  HB1 LEU A 877      75.220  33.880  62.240  1.00  0.00           H
ATOM   3598  HB2 LEU A 877      73.790  34.760  61.590  1.00  0.00           H
ATOM   3599  CG  LEU A 877      73.760  32.700  61.150  1.00  0.00           C
ATOM   3600  HG  LEU A 877      72.710  32.690  60.760  1.00  0.00           H
ATOM   3601  CD1 LEU A 877      74.470  32.970  59.820  1.00  0.00           C
ATOM   3602 HD11 LEU A 877      74.160  33.940  59.380  1.00  0.00           H
ATOM   3603 HD12 LEU A 877      73.990  32.190  59.180  1.00  0.00           H
ATOM   3604 HD13 LEU A 877      75.560  32.790  59.760  1.00  0.00           H
ATOM   3605  CD2 LEU A 877      74.190  31.360  61.720  1.00  0.00           C
ATOM   3606 HD21 LEU A 877      73.660  31.150  62.680  1.00  0.00           H
ATOM   3607 HD22 LEU A 877      75.290  31.320  61.870  1.00  0.00           H
ATOM   3608 HD23 LEU A 877      73.840  30.560  61.040  1.00  0.00           H
ATOM   3609  C   LEU A 877      73.950  34.730  64.420  1.00  0.00           C
ATOM   3610  O   LEU A 877      74.940  34.430  65.080  1.00  0.00           O
ATOM   3611  N   VAL A 878      73.430  36.010  64.520  1.00  0.00           N
ATOM   3612  HN  VAL A 878      72.650  36.240  63.950  1.00  0.00           H
ATOM   3613  CA  VAL A 878      74.320  37.020  65.140  1.00  0.00           C
ATOM   3614  HA  VAL A 878      75.130  36.580  65.680  1.00  0.00           H
ATOM   3615  CB  VAL A 878      74.890  38.020  64.090  1.00  0.00           C
ATOM   3616  HB  VAL A 878      74.070  38.620  63.640  1.00  0.00           H
ATOM   3617  CG1 VAL A 878      75.690  39.100  64.750  1.00  0.00           C
ATOM   3618 HG11 VAL A 878      76.330  39.710  64.070  1.00  0.00           H
ATOM   3619 HG12 VAL A 878      76.440  38.570  65.370  1.00  0.00           H
ATOM   3620 HG13 VAL A 878      75.030  39.730  65.400  1.00  0.00           H
ATOM   3621  CG2 VAL A 878      75.690  37.280  63.060  1.00  0.00           C
ATOM   3622 HG21 VAL A 878      75.170  37.120  62.090  1.00  0.00           H
ATOM   3623 HG22 VAL A 878      76.150  36.330  63.410  1.00  0.00           H
ATOM   3624 HG23 VAL A 878      76.560  37.870  62.700  1.00  0.00           H
ATOM   3625  C   VAL A 878      73.460  37.850  66.070  1.00  0.00           C
ATOM   3626  O   VAL A 878      73.970  38.270  67.120  1.00  0.00           O
ATOM   3627  N   GLY A 879      72.160  37.980  65.790  1.00  0.00           N
ATOM   3628  HN  GLY A 879      71.650  37.490  65.100  1.00  0.00           H
ATOM   3629  CA  GLY A 879      71.280  38.770  66.680  1.00  0.00           C
ATOM   3630  HA1 GLY A 879      71.440  38.380  67.680  1.00  0.00           H
ATOM   3631  HA2 GLY A 879      70.290  38.500  66.360  1.00  0.00           H
ATOM   3632  C   GLY A 879      71.430  40.190  66.710  1.00  0.00           C
ATOM   3633  O   GLY A 879      72.440  40.770  67.110  1.00  0.00           O
ATOM   3634  N   VAL A 880      70.280  40.890  66.370  1.00  0.00           N
ATOM   3635  HN  VAL A 880      69.420  40.490  66.040  1.00  0.00           H
ATOM   3636  CA  VAL A 880      70.210  42.330  66.260  1.00  0.00           C
ATOM   3637  HA  VAL A 880      71.190  42.700  66.540  1.00  0.00           H
ATOM   3638  CB  VAL A 880      69.880  42.740  64.790  1.00  0.00           C
ATOM   3639  HB  VAL A 880      68.840  42.470  64.490  1.00  0.00           H
ATOM   3640  CG1 VAL A 880      69.770  44.300  64.680  1.00  0.00           C
ATOM   3641 HG11 VAL A 880      69.200  44.710  65.550  1.00  0.00           H
ATOM   3642 HG12 VAL A 880      69.330  44.590  63.710  1.00  0.00           H
ATOM   3643 HG13 VAL A 880      70.770  44.760  64.770  1.00  0.00           H
ATOM   3644  CG2 VAL A 880      70.980  42.170  63.800  1.00  0.00           C
ATOM   3645 HG21 VAL A 880      71.030  41.070  63.990  1.00  0.00           H
ATOM   3646 HG22 VAL A 880      71.990  42.520  64.100  1.00  0.00           H
ATOM   3647 HG23 VAL A 880      70.760  42.520  62.770  1.00  0.00           H
ATOM   3648  C   VAL A 880      69.270  42.930  67.330  1.00  0.00           C
ATOM   3649  O   VAL A 880      68.130  42.420  67.470  1.00  0.00           O
ATOM   3650  N   PRO A 881      69.630  43.970  68.120  1.00  0.00           N
ATOM   3651  CD  PRO A 881      70.940  44.330  68.460  1.00  0.00           C
ATOM   3652  HD1 PRO A 881      71.160  45.020  67.610  1.00  0.00           H
ATOM   3653  HD2 PRO A 881      71.660  43.470  68.390  1.00  0.00           H
ATOM   3654  CA  PRO A 881      68.650  44.560  69.030  1.00  0.00           C
ATOM   3655  HA  PRO A 881      68.430  43.830  69.790  1.00  0.00           H
ATOM   3656  CB  PRO A 881      69.450  45.670  69.670  1.00  0.00           C
ATOM   3657  HB1 PRO A 881      69.020  46.060  70.620  1.00  0.00           H
ATOM   3658  HB2 PRO A 881      69.550  46.570  69.020  1.00  0.00           H
ATOM   3659  CG  PRO A 881      70.820  45.050  69.760  1.00  0.00           C
ATOM   3660  HG1 PRO A 881      71.610  45.840  69.700  1.00  0.00           H
ATOM   3661  HG2 PRO A 881      70.890  44.300  70.570  1.00  0.00           H
ATOM   3662  C   PRO A 881      67.440  45.100  68.280  1.00  0.00           C
ATOM   3663  O   PRO A 881      67.690  45.980  67.460  1.00  0.00           O
ATOM   3664  N   SER A 882      66.220  44.570  68.510  1.00  0.00           N
ATOM   3665  HN  SER A 882      66.140  43.660  68.940  1.00  0.00           H
ATOM   3666  CA  SER A 882      65.030  45.030  67.820  1.00  0.00           C
ATOM   3667  HA  SER A 882      64.870  46.050  68.120  1.00  0.00           H
ATOM   3668  CB  SER A 882      65.070  44.930  66.230  1.00  0.00           C
ATOM   3669  HB1 SER A 882      64.030  45.240  66.030  1.00  0.00           H
ATOM   3670  HB2 SER A 882      65.350  43.900  65.890  1.00  0.00           H
ATOM   3671  OG  SER A 882      65.920  45.880  65.560  1.00  0.00           O
ATOM   3672  HG1 SER A 882      66.680  46.050  66.130  1.00  0.00           H
ATOM   3673  C   SER A 882      63.820  44.260  68.280  1.00  0.00           C
ATOM   3674  O   SER A 882      63.930  43.020  68.220  1.00  0.00           O
ATOM   3675  N   PRO A 883      62.740  44.880  68.810  1.00  0.00           N
ATOM   3676  CD  PRO A 883      62.650  46.320  68.990  1.00  0.00           C
ATOM   3677  HD1 PRO A 883      62.350  46.820  68.040  1.00  0.00           H
ATOM   3678  HD2 PRO A 883      63.540  46.850  69.400  1.00  0.00           H
ATOM   3679  CA  PRO A 883      61.480  44.260  69.070  1.00  0.00           C
ATOM   3680  HA  PRO A 883      61.840  43.660  69.880  1.00  0.00           H
ATOM   3681  CB  PRO A 883      60.490  45.450  69.460  1.00  0.00           C
ATOM   3682  HB1 PRO A 883      59.750  45.060  70.200  1.00  0.00           H
ATOM   3683  HB2 PRO A 883      59.980  45.900  68.590  1.00  0.00           H
ATOM   3684  CG  PRO A 883      61.520  46.420  70.030  1.00  0.00           C
ATOM   3685  HG1 PRO A 883      61.070  47.430  70.020  1.00  0.00           H
ATOM   3686  HG2 PRO A 883      61.890  46.120  71.030  1.00  0.00           H
ATOM   3687  C   PRO A 883      61.050  43.360  67.980  1.00  0.00           C
ATOM   3688  O   PRO A 883      61.040  43.610  66.770  1.00  0.00           O
ATOM   3689  N   LYS A 884      60.610  42.190  68.370  1.00  0.00           N
ATOM   3690  HN  LYS A 884      60.600  42.110  69.360  1.00  0.00           H
ATOM   3691  CA  LYS A 884      60.000  41.280  67.380  1.00  0.00           C
ATOM   3692  HA  LYS A 884      60.240  41.480  66.350  1.00  0.00           H
ATOM   3693  CB  LYS A 884      60.250  39.770  67.530  1.00  0.00           C
ATOM   3694  HB1 LYS A 884      59.780  39.250  66.660  1.00  0.00           H
ATOM   3695  HB2 LYS A 884      59.720  39.380  68.420  1.00  0.00           H
ATOM   3696  CG  LYS A 884      61.720  39.350  67.430  1.00  0.00           C
ATOM   3697  HG1 LYS A 884      61.740  38.250  67.480  1.00  0.00           H
ATOM   3698  HG2 LYS A 884      62.220  39.530  68.410  1.00  0.00           H
ATOM   3699  CD  LYS A 884      62.660  39.900  66.310  1.00  0.00           C
ATOM   3700  HD1 LYS A 884      62.670  41.010  66.430  1.00  0.00           H
ATOM   3701  HD2 LYS A 884      62.140  39.660  65.360  1.00  0.00           H
ATOM   3702  CE  LYS A 884      64.140  39.410  66.330  1.00  0.00           C
ATOM   3703  HE1 LYS A 884      64.730  39.720  67.220  1.00  0.00           H
ATOM   3704  HE2 LYS A 884      64.720  39.780  65.450  1.00  0.00           H
ATOM   3705  NZ  LYS A 884      64.100  37.900  66.260  1.00  0.00           N
ATOM   3706  HZ1 LYS A 884      65.060  37.640  65.960  1.00  0.00           H
ATOM   3707  HZ2 LYS A 884      63.410  37.490  65.590  1.00  0.00           H
ATOM   3708  HZ3 LYS A 884      63.980  37.520  67.210  1.00  0.00           H
ATOM   3709  C   LYS A 884      58.540  41.520  67.460  1.00  0.00           C
ATOM   3710  O   LYS A 884      57.990  41.890  68.460  1.00  0.00           O
ATOM   3711  N   LEU A 885      57.840  41.410  66.270  1.00  0.00           N
ATOM   3712  HN  LEU A 885      58.270  41.090  65.420  1.00  0.00           H
ATOM   3713  CA  LEU A 885      56.410  41.280  66.230  1.00  0.00           C
ATOM   3714  HA  LEU A 885      56.080  42.300  66.340  1.00  0.00           H
ATOM   3715  CB  LEU A 885      55.960  40.780  64.870  1.00  0.00           C
ATOM   3716  HB1 LEU A 885      56.500  39.850  64.580  1.00  0.00           H
ATOM   3717  HB2 LEU A 885      56.280  41.540  64.130  1.00  0.00           H
ATOM   3718  CG  LEU A 885      54.480  40.560  64.540  1.00  0.00           C
ATOM   3719  HG  LEU A 885      54.140  39.890  65.350  1.00  0.00           H
ATOM   3720  CD1 LEU A 885      53.690  41.880  64.720  1.00  0.00           C
ATOM   3721 HD11 LEU A 885      52.600  41.680  64.670  1.00  0.00           H
ATOM   3722 HD12 LEU A 885      53.880  42.520  63.830  1.00  0.00           H
ATOM   3723 HD13 LEU A 885      54.010  42.450  65.610  1.00  0.00           H
ATOM   3724  CD2 LEU A 885      54.100  40.040  63.220  1.00  0.00           C
ATOM   3725 HD21 LEU A 885      52.980  40.050  63.250  1.00  0.00           H
ATOM   3726 HD22 LEU A 885      54.470  39.000  63.090  1.00  0.00           H
ATOM   3727 HD23 LEU A 885      54.510  40.500  62.300  1.00  0.00           H
ATOM   3728  C   LEU A 885      55.730  40.420  67.370  1.00  0.00           C
ATOM   3729  O   LEU A 885      56.210  39.360  67.810  1.00  0.00           O
ATOM   3730  N   HSD A 886      54.530  40.810  67.770  1.00  0.00           N
ATOM   3731  HN  HSD A 886      54.110  41.570  67.280  1.00  0.00           H
ATOM   3732  CA  HSD A 886      53.660  40.110  68.710  1.00  0.00           C
ATOM   3733  HA  HSD A 886      54.180  39.190  68.970  1.00  0.00           H
ATOM   3734  CB  HSD A 886      53.270  40.920  70.000  1.00  0.00           C
ATOM   3735  HB1 HSD A 886      52.550  40.300  70.590  1.00  0.00           H
ATOM   3736  HB2 HSD A 886      52.680  41.840  69.880  1.00  0.00           H
ATOM   3737  ND1 HSD A 886      54.630  42.070  71.820  1.00  0.00           N
ATOM   3738  HD1 HSD A 886      53.930  42.750  72.010  1.00  0.00           H
ATOM   3739  CG  HSD A 886      54.490  40.980  70.930  1.00  0.00           C
ATOM   3740  CE1 HSD A 886      55.850  41.880  72.340  1.00  0.00           C
ATOM   3741  HE1 HSD A 886      56.290  42.590  73.040  1.00  0.00           H
ATOM   3742  NE2 HSD A 886      56.410  40.760  72.020  1.00  0.00           N
ATOM   3743  CD2 HSD A 886      55.590  40.220  71.080  1.00  0.00           C
ATOM   3744  HD2 HSD A 886      55.880  39.370  70.480  1.00  0.00           H
ATOM   3745  C   HSD A 886      52.460  39.630  68.070  1.00  0.00           C
ATOM   3746  O   HSD A 886      51.890  40.200  67.130  1.00  0.00           O
ATOM   3747  N   VAL A 887      52.010  38.450  68.540  1.00  0.00           N
ATOM   3748  HN  VAL A 887      52.540  38.010  69.250  1.00  0.00           H
ATOM   3749  CA  VAL A 887      50.870  37.740  68.060  1.00  0.00           C
ATOM   3750  HA  VAL A 887      50.190  38.440  67.600  1.00  0.00           H
ATOM   3751  CB  VAL A 887      51.240  36.550  67.170  1.00  0.00           C
ATOM   3752  HB  VAL A 887      50.310  35.940  67.110  1.00  0.00           H
ATOM   3753  CG1 VAL A 887      51.740  37.050  65.800  1.00  0.00           C
ATOM   3754 HG11 VAL A 887      50.930  37.590  65.270  1.00  0.00           H
ATOM   3755 HG12 VAL A 887      51.990  36.240  65.070  1.00  0.00           H
ATOM   3756 HG13 VAL A 887      52.580  37.730  66.020  1.00  0.00           H
ATOM   3757  CG2 VAL A 887      52.150  35.530  67.850  1.00  0.00           C
ATOM   3758 HG21 VAL A 887      51.610  34.970  68.650  1.00  0.00           H
ATOM   3759 HG22 VAL A 887      53.040  36.000  68.330  1.00  0.00           H
ATOM   3760 HG23 VAL A 887      52.450  34.780  67.080  1.00  0.00           H
ATOM   3761  C   VAL A 887      50.180  37.230  69.340  1.00  0.00           C
ATOM   3762  O   VAL A 887      50.830  36.900  70.350  1.00  0.00           O
ATOM   3763  N   PRO A 888      48.850  37.110  69.420  1.00  0.00           N
ATOM   3764  CD  PRO A 888      47.930  37.770  68.490  1.00  0.00           C
ATOM   3765  HD1 PRO A 888      48.270  37.830  67.430  1.00  0.00           H
ATOM   3766  HD2 PRO A 888      47.890  38.840  68.810  1.00  0.00           H
ATOM   3767  CA  PRO A 888      48.160  36.130  70.270  1.00  0.00           C
ATOM   3768  HA  PRO A 888      48.570  36.320  71.250  1.00  0.00           H
ATOM   3769  CB  PRO A 888      46.720  36.460  70.100  1.00  0.00           C
ATOM   3770  HB1 PRO A 888      46.390  37.290  70.770  1.00  0.00           H
ATOM   3771  HB2 PRO A 888      46.050  35.600  70.290  1.00  0.00           H
ATOM   3772  CG  PRO A 888      46.620  37.020  68.660  1.00  0.00           C
ATOM   3773  HG1 PRO A 888      46.420  36.210  67.930  1.00  0.00           H
ATOM   3774  HG2 PRO A 888      45.780  37.740  68.590  1.00  0.00           H
ATOM   3775  C   PRO A 888      48.420  34.690  69.840  1.00  0.00           C
ATOM   3776  O   PRO A 888      48.410  34.430  68.630  1.00  0.00           O
ATOM   3777  N   GLU A 889      48.490  33.770  70.830  1.00  0.00           N
ATOM   3778  HN  GLU A 889      48.460  34.070  71.780  1.00  0.00           H
ATOM   3779  CA  GLU A 889      48.880  32.430  70.590  1.00  0.00           C
ATOM   3780  HA  GLU A 889      48.990  32.280  69.530  1.00  0.00           H
ATOM   3781  CB  GLU A 889      50.220  32.050  71.390  1.00  0.00           C
ATOM   3782  HB1 GLU A 889      50.290  30.940  71.390  1.00  0.00           H
ATOM   3783  HB2 GLU A 889      50.150  32.350  72.460  1.00  0.00           H
ATOM   3784  CG  GLU A 889      51.580  32.680  70.850  1.00  0.00           C
ATOM   3785  HG1 GLU A 889      51.510  33.730  71.200  1.00  0.00           H
ATOM   3786  HG2 GLU A 889      51.560  32.630  69.730  1.00  0.00           H
ATOM   3787  CD  GLU A 889      52.820  32.110  71.510  1.00  0.00           C
ATOM   3788  OE1 GLU A 889      53.040  32.470  72.680  1.00  0.00           O
ATOM   3789  OE2 GLU A 889      53.530  31.300  70.860  1.00  0.00           O
ATOM   3790  C   GLU A 889      47.810  31.390  70.960  1.00  0.00           C
ATOM   3791  O   GLU A 889      47.040  31.630  71.910  1.00  0.00           O
ATOM   3792  N   LYS A 890      47.730  30.250  70.250  1.00  0.00           N
ATOM   3793  HN  LYS A 890      48.380  30.190  69.500  1.00  0.00           H
ATOM   3794  CA  LYS A 890      46.780  29.160  70.310  1.00  0.00           C
ATOM   3795  HA  LYS A 890      47.160  28.590  69.480  1.00  0.00           H
ATOM   3796  CB  LYS A 890      46.860  28.510  71.690  1.00  0.00           C
ATOM   3797  HB1 LYS A 890      46.350  27.520  71.720  1.00  0.00           H
ATOM   3798  HB2 LYS A 890      46.320  29.210  72.350  1.00  0.00           H
ATOM   3799  CG  LYS A 890      48.240  28.180  72.250  1.00  0.00           C
ATOM   3800  HG1 LYS A 890      47.970  27.820  73.270  1.00  0.00           H
ATOM   3801  HG2 LYS A 890      48.860  29.070  72.470  1.00  0.00           H
ATOM   3802  CD  LYS A 890      49.030  27.200  71.420  1.00  0.00           C
ATOM   3803  HD1 LYS A 890      49.210  27.630  70.420  1.00  0.00           H
ATOM   3804  HD2 LYS A 890      48.360  26.350  71.170  1.00  0.00           H
ATOM   3805  CE  LYS A 890      50.220  26.530  72.140  1.00  0.00           C
ATOM   3806  HE1 LYS A 890      49.890  25.590  72.640  1.00  0.00           H
ATOM   3807  HE2 LYS A 890      50.690  27.160  72.910  1.00  0.00           H
ATOM   3808  NZ  LYS A 890      51.330  26.240  71.210  1.00  0.00           N
ATOM   3809  HZ1 LYS A 890      51.970  25.470  71.500  1.00  0.00           H
ATOM   3810  HZ2 LYS A 890      51.950  27.070  71.050  1.00  0.00           H
ATOM   3811  HZ3 LYS A 890      51.040  26.020  70.240  1.00  0.00           H
ATOM   3812  C   LYS A 890      45.280  29.330  69.860  1.00  0.00           C
ATOM   3813  O   LYS A 890      44.410  28.500  70.170  1.00  0.00           O
ATOM   3814  N   PHE A 891      45.030  30.360  69.130  1.00  0.00           N
ATOM   3815  HN  PHE A 891      45.800  30.840  68.710  1.00  0.00           H
ATOM   3816  CA  PHE A 891      43.730  30.770  68.520  1.00  0.00           C
ATOM   3817  HA  PHE A 891      43.980  31.370  67.650  1.00  0.00           H
ATOM   3818  CB  PHE A 891      42.800  29.640  67.880  1.00  0.00           C
ATOM   3819  HB1 PHE A 891      42.290  28.990  68.620  1.00  0.00           H
ATOM   3820  HB2 PHE A 891      43.450  29.060  67.190  1.00  0.00           H
ATOM   3821  CG  PHE A 891      41.650  30.150  66.970  1.00  0.00           C
ATOM   3822  CD1 PHE A 891      40.290  30.000  67.320  1.00  0.00           C
ATOM   3823  HD1 PHE A 891      40.050  29.680  68.330  1.00  0.00           H
ATOM   3824  CE1 PHE A 891      39.230  30.420  66.470  1.00  0.00           C
ATOM   3825  HE1 PHE A 891      38.170  30.320  66.660  1.00  0.00           H
ATOM   3826  CZ  PHE A 891      39.570  31.170  65.290  1.00  0.00           C
ATOM   3827  HZ  PHE A 891      38.780  31.530  64.640  1.00  0.00           H
ATOM   3828  CD2 PHE A 891      41.930  30.770  65.740  1.00  0.00           C
ATOM   3829  HD2 PHE A 891      42.990  30.870  65.550  1.00  0.00           H
ATOM   3830  CE2 PHE A 891      40.940  31.240  64.910  1.00  0.00           C
ATOM   3831  HE2 PHE A 891      41.280  31.740  64.010  1.00  0.00           H
ATOM   3832  C   PHE A 891      43.000  31.780  69.380  1.00  0.00           C
ATOM   3833  O   PHE A 891      41.790  32.070  69.230  1.00  0.00           O
ATOM   3834  N   GLU A 892      43.750  32.490  70.180  1.00  0.00           N
ATOM   3835  HN  GLU A 892      44.750  32.430  70.200  1.00  0.00           H
ATOM   3836  CA  GLU A 892      43.180  33.680  70.890  1.00  0.00           C
ATOM   3837  HA  GLU A 892      42.200  33.450  71.270  1.00  0.00           H
ATOM   3838  CB  GLU A 892      44.050  33.910  72.150  1.00  0.00           C
ATOM   3839  HB1 GLU A 892      43.740  34.830  72.700  1.00  0.00           H
ATOM   3840  HB2 GLU A 892      45.130  34.000  71.900  1.00  0.00           H
ATOM   3841  CG  GLU A 892      43.880  32.790  73.150  1.00  0.00           C
ATOM   3842  HG1 GLU A 892      44.010  31.790  72.660  1.00  0.00           H
ATOM   3843  HG2 GLU A 892      42.840  32.680  73.520  1.00  0.00           H
ATOM   3844  CD  GLU A 892      44.780  32.750  74.330  1.00  0.00           C
ATOM   3845  OE1 GLU A 892      45.610  33.650  74.480  1.00  0.00           O
ATOM   3846  OE2 GLU A 892      44.690  31.770  75.120  1.00  0.00           O
ATOM   3847  C   GLU A 892      43.190  34.970  70.050  1.00  0.00           C
ATOM   3848  O   GLU A 892      44.000  35.050  69.140  1.00  0.00           O
ATOM   3849  N   PRO A 893      42.410  35.990  70.350  1.00  0.00           N
ATOM   3850  CD  PRO A 893      41.290  35.990  71.350  1.00  0.00           C
ATOM   3851  HD1 PRO A 893      41.740  35.940  72.380  1.00  0.00           H
ATOM   3852  HD2 PRO A 893      40.560  35.160  71.230  1.00  0.00           H
ATOM   3853  CA  PRO A 893      42.350  37.210  69.570  1.00  0.00           C
ATOM   3854  HA  PRO A 893      42.550  36.940  68.540  1.00  0.00           H
ATOM   3855  CB  PRO A 893      40.910  37.720  69.720  1.00  0.00           C
ATOM   3856  HB1 PRO A 893      40.200  37.220  69.020  1.00  0.00           H
ATOM   3857  HB2 PRO A 893      40.850  38.820  69.560  1.00  0.00           H
ATOM   3858  CG  PRO A 893      40.480  37.310  71.190  1.00  0.00           C
ATOM   3859  HG1 PRO A 893      40.830  38.140  71.850  1.00  0.00           H
ATOM   3860  HG2 PRO A 893      39.380  37.230  71.260  1.00  0.00           H
ATOM   3861  C   PRO A 893      43.400  38.210  70.150  1.00  0.00           C
ATOM   3862  O   PRO A 893      43.860  38.020  71.290  1.00  0.00           O
ATOM   3863  N   THR A 894      43.780  39.360  69.460  1.00  0.00           N
ATOM   3864  HN  THR A 894      43.580  39.460  68.480  1.00  0.00           H
ATOM   3865  CA  THR A 894      44.730  40.290  69.970  1.00  0.00           C
ATOM   3866  HA  THR A 894      45.560  39.600  70.100  1.00  0.00           H
ATOM   3867  CB  THR A 894      45.280  41.300  68.930  1.00  0.00           C
ATOM   3868  HB  THR A 894      44.520  41.980  68.480  1.00  0.00           H
ATOM   3869  OG1 THR A 894      45.780  40.640  67.790  1.00  0.00           O
ATOM   3870  HG1 THR A 894      45.020  40.330  67.310  1.00  0.00           H
ATOM   3871  CG2 THR A 894      46.410  42.050  69.510  1.00  0.00           C
ATOM   3872 HG21 THR A 894      46.940  42.640  68.720  1.00  0.00           H
ATOM   3873 HG22 THR A 894      47.130  41.280  69.830  1.00  0.00           H
ATOM   3874 HG23 THR A 894      46.120  42.800  70.270  1.00  0.00           H
ATOM   3875  C   THR A 894      44.190  41.120  71.130  1.00  0.00           C
ATOM   3876  O   THR A 894      44.950  41.490  72.020  1.00  0.00           O
ATOM   3877  N   HSD A 895      42.890  41.370  71.110  1.00  0.00           N
ATOM   3878  HN  HSD A 895      42.390  41.080  70.300  1.00  0.00           H
ATOM   3879  CA  HSD A 895      42.120  42.040  72.100  1.00  0.00           C
ATOM   3880  HA  HSD A 895      42.690  42.840  72.550  1.00  0.00           H
ATOM   3881  CB  HSD A 895      40.950  42.730  71.370  1.00  0.00           C
ATOM   3882  HB1 HSD A 895      40.590  41.970  70.660  1.00  0.00           H
ATOM   3883  HB2 HSD A 895      41.400  43.570  70.800  1.00  0.00           H
ATOM   3884  ND1 HSD A 895      39.870  44.230  73.140  1.00  0.00           N
ATOM   3885  HD1 HSD A 895      40.700  44.770  73.280  1.00  0.00           H
ATOM   3886  CG  HSD A 895      39.790  43.300  72.140  1.00  0.00           C
ATOM   3887  CE1 HSD A 895      38.620  44.540  73.490  1.00  0.00           C
ATOM   3888  HE1 HSD A 895      38.560  45.350  74.230  1.00  0.00           H
ATOM   3889  NE2 HSD A 895      37.700  43.900  72.760  1.00  0.00           N
ATOM   3890  CD2 HSD A 895      38.430  43.010  71.970  1.00  0.00           C
ATOM   3891  HD2 HSD A 895      37.890  42.330  71.330  1.00  0.00           H
ATOM   3892  C   HSD A 895      41.570  40.960  73.130  1.00  0.00           C
ATOM   3893  O   HSD A 895      40.770  40.190  72.720  1.00  0.00           O
ATOM   3894  N   PRO A 896      41.890  40.980  74.430  1.00  0.00           N
ATOM   3895  CD  PRO A 896      42.760  42.010  74.920  1.00  0.00           C
ATOM   3896  HD1 PRO A 896      42.270  42.990  74.810  1.00  0.00           H
ATOM   3897  HD2 PRO A 896      43.710  41.990  74.350  1.00  0.00           H
ATOM   3898  CA  PRO A 896      41.840  39.870  75.320  1.00  0.00           C
ATOM   3899  HA  PRO A 896      41.740  38.900  74.850  1.00  0.00           H
ATOM   3900  CB  PRO A 896      43.180  40.090  76.070  1.00  0.00           C
ATOM   3901  HB1 PRO A 896      43.950  39.700  75.380  1.00  0.00           H
ATOM   3902  HB2 PRO A 896      43.190  39.500  77.010  1.00  0.00           H
ATOM   3903  CG  PRO A 896      43.250  41.560  76.320  1.00  0.00           C
ATOM   3904  HG1 PRO A 896      42.570  41.910  77.130  1.00  0.00           H
ATOM   3905  HG2 PRO A 896      44.320  41.840  76.400  1.00  0.00           H
ATOM   3906  C   PRO A 896      40.630  39.990  76.210  1.00  0.00           C
ATOM   3907  O   PRO A 896      40.620  39.540  77.320  1.00  0.00           O
ATOM   3908  N   GLU A 897      39.550  40.630  75.750  1.00  0.00           N
ATOM   3909  HN  GLU A 897      39.470  41.010  74.830  1.00  0.00           H
ATOM   3910  CA  GLU A 897      38.450  40.980  76.600  1.00  0.00           C
ATOM   3911  HA  GLU A 897      38.770  40.830  77.610  1.00  0.00           H
ATOM   3912  CB  GLU A 897      38.200  42.490  76.250  1.00  0.00           C
ATOM   3913  HB1 GLU A 897      37.190  42.790  76.590  1.00  0.00           H
ATOM   3914  HB2 GLU A 897      38.300  42.670  75.160  1.00  0.00           H
ATOM   3915  CG  GLU A 897      39.300  43.450  76.920  1.00  0.00           C
ATOM   3916  HG1 GLU A 897      40.170  43.400  76.240  1.00  0.00           H
ATOM   3917  HG2 GLU A 897      39.540  43.100  77.950  1.00  0.00           H
ATOM   3918  CD  GLU A 897      38.810  44.880  77.190  1.00  0.00           C
ATOM   3919  OE1 GLU A 897      38.250  45.130  78.340  1.00  0.00           O
ATOM   3920  OE2 GLU A 897      38.880  45.750  76.250  1.00  0.00           O
ATOM   3921  C   GLU A 897      37.160  40.190  76.310  1.00  0.00           C
ATOM   3922  O   GLU A 897      36.130  40.190  77.050  1.00  0.00           O
ATOM   3923  N   ARG A 898      37.180  39.500  75.230  1.00  0.00           N
ATOM   3924  HN  ARG A 898      38.020  39.510  74.680  1.00  0.00           H
ATOM   3925  CA  ARG A 898      36.060  38.800  74.670  1.00  0.00           C
ATOM   3926  HA  ARG A 898      35.590  38.290  75.490  1.00  0.00           H
ATOM   3927  CB  ARG A 898      34.920  39.710  74.100  1.00  0.00           C
ATOM   3928  HB1 ARG A 898      34.760  40.330  75.020  1.00  0.00           H
ATOM   3929  HB2 ARG A 898      34.030  39.090  73.890  1.00  0.00           H
ATOM   3930  CG  ARG A 898      35.360  40.550  72.920  1.00  0.00           C
ATOM   3931  HG1 ARG A 898      35.820  39.870  72.190  1.00  0.00           H
ATOM   3932  HG2 ARG A 898      36.040  41.410  73.110  1.00  0.00           H
ATOM   3933  CD  ARG A 898      34.160  40.990  72.130  1.00  0.00           C
ATOM   3934  HD1 ARG A 898      33.430  41.530  72.770  1.00  0.00           H
ATOM   3935  HD2 ARG A 898      33.610  40.080  71.790  1.00  0.00           H
ATOM   3936  NE  ARG A 898      34.520  41.860  70.990  1.00  0.00           N
ATOM   3937  HE  ARG A 898      34.630  42.830  71.240  1.00  0.00           H
ATOM   3938  CZ  ARG A 898      35.160  41.560  69.850  1.00  0.00           C
ATOM   3939  NH1 ARG A 898      35.420  40.360  69.400  1.00  0.00           N
ATOM   3940 HH11 ARG A 898      35.780  40.360  68.460  1.00  0.00           H
ATOM   3941 HH12 ARG A 898      35.260  39.500  69.880  1.00  0.00           H
ATOM   3942  NH2 ARG A 898      35.590  42.570  69.070  1.00  0.00           N
ATOM   3943 HH21 ARG A 898      36.150  42.400  68.270  1.00  0.00           H
ATOM   3944 HH22 ARG A 898      35.680  43.500  69.400  1.00  0.00           H
ATOM   3945  C   ARG A 898      36.570  37.890  73.590  1.00  0.00           C
ATOM   3946  O   ARG A 898      37.760  38.060  73.190  1.00  0.00           O
ATOM   3947  N   GLY A 899      35.880  36.810  73.210  1.00  0.00           N
ATOM   3948  HN  GLY A 899      35.010  36.590  73.640  1.00  0.00           H
ATOM   3949  CA  GLY A 899      36.190  36.060  72.010  1.00  0.00           C
ATOM   3950  HA1 GLY A 899      35.610  35.160  72.160  1.00  0.00           H
ATOM   3951  HA2 GLY A 899      37.210  35.710  71.990  1.00  0.00           H
ATOM   3952  C   GLY A 899      35.760  36.820  70.760  1.00  0.00           C
ATOM   3953  O   GLY A 899      35.120  37.890  70.720  1.00  0.00           O
ATOM   3954  N   TRP A 900      36.020  36.110  69.620  1.00  0.00           N
ATOM   3955  HN  TRP A 900      36.460  35.210  69.670  1.00  0.00           H
ATOM   3956  CA  TRP A 900      35.790  36.630  68.270  1.00  0.00           C
ATOM   3957  HA  TRP A 900      36.470  37.420  67.970  1.00  0.00           H
ATOM   3958  CB  TRP A 900      36.160  35.400  67.430  1.00  0.00           C
ATOM   3959  HB1 TRP A 900      36.110  35.640  66.350  1.00  0.00           H
ATOM   3960  HB2 TRP A 900      35.470  34.530  67.550  1.00  0.00           H
ATOM   3961  CG  TRP A 900      37.610  34.920  67.620  1.00  0.00           C
ATOM   3962  CD1 TRP A 900      38.010  33.840  68.430  1.00  0.00           C
ATOM   3963  HD1 TRP A 900      37.320  33.230  68.970  1.00  0.00           H
ATOM   3964  NE1 TRP A 900      39.410  33.760  68.520  1.00  0.00           N
ATOM   3965  HE1 TRP A 900      39.930  33.010  68.860  1.00  0.00           H
ATOM   3966  CE2 TRP A 900      39.900  34.740  67.670  1.00  0.00           C
ATOM   3967  CD2 TRP A 900      38.840  35.440  67.050  1.00  0.00           C
ATOM   3968  CE3 TRP A 900      39.010  36.420  66.130  1.00  0.00           C
ATOM   3969  HE3 TRP A 900      38.230  37.070  65.780  1.00  0.00           H
ATOM   3970  CZ3 TRP A 900      40.250  36.640  65.700  1.00  0.00           C
ATOM   3971  HZ3 TRP A 900      40.350  37.350  64.880  1.00  0.00           H
ATOM   3972  CZ2 TRP A 900      41.160  35.020  67.230  1.00  0.00           C
ATOM   3973  HZ2 TRP A 900      42.100  34.570  67.470  1.00  0.00           H
ATOM   3974  CH2 TRP A 900      41.290  35.960  66.250  1.00  0.00           C
ATOM   3975  HH2 TRP A 900      42.300  36.230  66.000  1.00  0.00           H
ATOM   3976  C   TRP A 900      34.440  37.120  67.800  1.00  0.00           C
ATOM   3977  O   TRP A 900      34.350  38.100  67.060  1.00  0.00           O
ATOM   3978  N   ILE A 901      33.340  36.390  68.100  1.00  0.00           N
ATOM   3979  HN  ILE A 901      33.390  35.610  68.720  1.00  0.00           H
ATOM   3980  CA  ILE A 901      32.050  36.690  67.420  1.00  0.00           C
ATOM   3981  HA  ILE A 901      32.260  36.940  66.390  1.00  0.00           H
ATOM   3982  CB  ILE A 901      31.070  35.500  67.350  1.00  0.00           C
ATOM   3983  HB  ILE A 901      30.790  35.210  68.400  1.00  0.00           H
ATOM   3984  CG2 ILE A 901      29.850  35.870  66.490  1.00  0.00           C
ATOM   3985 HG21 ILE A 901      29.240  36.670  66.960  1.00  0.00           H
ATOM   3986 HG22 ILE A 901      29.110  35.040  66.390  1.00  0.00           H
ATOM   3987 HG23 ILE A 901      30.150  36.090  65.440  1.00  0.00           H
ATOM   3988  CG1 ILE A 901      31.680  34.190  66.810  1.00  0.00           C
ATOM   3989 HG11 ILE A 901      30.940  33.370  66.980  1.00  0.00           H
ATOM   3990 HG12 ILE A 901      32.560  33.840  67.410  1.00  0.00           H
ATOM   3991  CD  ILE A 901      32.210  34.330  65.330  1.00  0.00           C
ATOM   3992  HD1 ILE A 901      31.950  33.440  64.710  1.00  0.00           H
ATOM   3993  HD2 ILE A 901      33.320  34.380  65.410  1.00  0.00           H
ATOM   3994  HD3 ILE A 901      32.090  35.310  64.810  1.00  0.00           H
ATOM   3995  C   ILE A 901      31.450  37.930  68.080  1.00  0.00           C
ATOM   3996  O   ILE A 901      31.370  37.980  69.350  1.00  0.00           O
ATOM   3997  N   ILE A 902      31.100  38.990  67.290  1.00  0.00           N
ATOM   3998  HN  ILE A 902      31.310  38.930  66.320  1.00  0.00           H
ATOM   3999  CA  ILE A 902      30.690  40.270  67.820  1.00  0.00           C
ATOM   4000  HA  ILE A 902      30.380  40.240  68.850  1.00  0.00           H
ATOM   4001  CB  ILE A 902      31.670  41.400  67.670  1.00  0.00           C
ATOM   4002  HB  ILE A 902      32.590  41.100  68.200  1.00  0.00           H
ATOM   4003  CG2 ILE A 902      31.980  41.780  66.240  1.00  0.00           C
ATOM   4004 HG21 ILE A 902      31.010  42.050  65.770  1.00  0.00           H
ATOM   4005 HG22 ILE A 902      32.310  40.910  65.620  1.00  0.00           H
ATOM   4006 HG23 ILE A 902      32.820  42.500  66.180  1.00  0.00           H
ATOM   4007  CG1 ILE A 902      31.110  42.650  68.380  1.00  0.00           C
ATOM   4008 HG11 ILE A 902      30.760  42.450  69.420  1.00  0.00           H
ATOM   4009 HG12 ILE A 902      30.310  43.050  67.740  1.00  0.00           H
ATOM   4010  CD  ILE A 902      32.070  43.810  68.530  1.00  0.00           C
ATOM   4011  HD1 ILE A 902      31.990  44.290  69.530  1.00  0.00           H
ATOM   4012  HD2 ILE A 902      32.040  44.500  67.650  1.00  0.00           H
ATOM   4013  HD3 ILE A 902      33.100  43.400  68.490  1.00  0.00           H
ATOM   4014  C   ILE A 902      29.380  40.480  67.140  1.00  0.00           C
ATOM   4015  O   ILE A 902      29.120  40.550  65.910  1.00  0.00           O
ATOM   4016  N   SER A 903      28.340  40.640  68.020  1.00  0.00           N
ATOM   4017  HN  SER A 903      28.600  40.790  68.960  1.00  0.00           H
ATOM   4018  CA  SER A 903      26.910  40.650  67.670  1.00  0.00           C
ATOM   4019  HA  SER A 903      26.780  39.670  67.240  1.00  0.00           H
ATOM   4020  CB  SER A 903      26.030  40.820  68.900  1.00  0.00           C
ATOM   4021  HB1 SER A 903      25.960  41.900  69.120  1.00  0.00           H
ATOM   4022  HB2 SER A 903      26.340  40.330  69.860  1.00  0.00           H
ATOM   4023  OG  SER A 903      24.700  40.540  68.510  1.00  0.00           O
ATOM   4024  HG1 SER A 903      24.530  39.590  68.590  1.00  0.00           H
ATOM   4025  C   SER A 903      26.560  41.760  66.680  1.00  0.00           C
ATOM   4026  O   SER A 903      26.990  42.940  66.800  1.00  0.00           O
ATOM   4027  N   PRO A 904      25.750  41.460  65.580  1.00  0.00           N
ATOM   4028  CD  PRO A 904      25.860  40.140  64.940  1.00  0.00           C
ATOM   4029  HD1 PRO A 904      25.030  39.520  65.350  1.00  0.00           H
ATOM   4030  HD2 PRO A 904      26.810  39.600  65.060  1.00  0.00           H
ATOM   4031  CA  PRO A 904      25.080  42.460  64.720  1.00  0.00           C
ATOM   4032  HA  PRO A 904      25.840  43.130  64.360  1.00  0.00           H
ATOM   4033  CB  PRO A 904      24.500  41.570  63.590  1.00  0.00           C
ATOM   4034  HB1 PRO A 904      24.380  42.110  62.630  1.00  0.00           H
ATOM   4035  HB2 PRO A 904      23.480  41.210  63.880  1.00  0.00           H
ATOM   4036  CG  PRO A 904      25.500  40.320  63.470  1.00  0.00           C
ATOM   4037  HG1 PRO A 904      24.990  39.450  63.020  1.00  0.00           H
ATOM   4038  HG2 PRO A 904      26.380  40.720  62.910  1.00  0.00           H
ATOM   4039  C   PRO A 904      24.010  43.350  65.400  1.00  0.00           C
ATOM   4040  O   PRO A 904      23.220  42.910  66.120  1.00  0.00           O
ATOM   4041  N   LEU A 905      24.080  44.620  65.090  1.00  0.00           N
ATOM   4042  HN  LEU A 905      24.900  44.880  64.600  1.00  0.00           H
ATOM   4043  CA  LEU A 905      23.140  45.670  65.600  1.00  0.00           C
ATOM   4044  HA  LEU A 905      23.180  46.510  64.920  1.00  0.00           H
ATOM   4045  CB  LEU A 905      21.560  45.350  65.730  1.00  0.00           C
ATOM   4046  HB1 LEU A 905      21.060  46.320  65.940  1.00  0.00           H
ATOM   4047  HB2 LEU A 905      21.480  44.730  66.650  1.00  0.00           H
ATOM   4048  CG  LEU A 905      20.850  44.640  64.550  1.00  0.00           C
ATOM   4049  HG  LEU A 905      21.240  43.620  64.410  1.00  0.00           H
ATOM   4050  CD1 LEU A 905      19.320  44.580  64.870  1.00  0.00           C
ATOM   4051 HD11 LEU A 905      18.710  44.090  64.080  1.00  0.00           H
ATOM   4052 HD12 LEU A 905      18.980  45.630  64.860  1.00  0.00           H
ATOM   4053 HD13 LEU A 905      19.160  44.150  65.880  1.00  0.00           H
ATOM   4054  CD2 LEU A 905      21.140  45.430  63.220  1.00  0.00           C
ATOM   4055 HD21 LEU A 905      21.150  46.510  63.480  1.00  0.00           H
ATOM   4056 HD22 LEU A 905      20.380  45.340  62.410  1.00  0.00           H
ATOM   4057 HD23 LEU A 905      22.200  45.270  62.920  1.00  0.00           H
ATOM   4058  C   LEU A 905      23.640  46.220  66.970  1.00  0.00           C
ATOM   4059  O   LEU A 905      23.420  47.390  67.320  1.00  0.00           O
ATOM   4060  N   GLY A 906      24.350  45.290  67.710  1.00  0.00           N
ATOM   4061  HN  GLY A 906      24.430  44.420  67.240  1.00  0.00           H
ATOM   4062  CA  GLY A 906      24.870  45.550  69.070  1.00  0.00           C
ATOM   4063  HA1 GLY A 906      25.870  45.950  69.040  1.00  0.00           H
ATOM   4064  HA2 GLY A 906      24.850  44.590  69.540  1.00  0.00           H
ATOM   4065  C   GLY A 906      24.030  46.280  70.070  1.00  0.00           C
ATOM   4066  O   GLY A 906      22.830  46.360  69.940  1.00  0.00           O
ATOM   4067  N   ASP A 907      24.670  46.860  71.110  1.00  0.00           N
ATOM   4068  HN  ASP A 907      25.660  46.880  71.220  1.00  0.00           H
ATOM   4069  CA  ASP A 907      23.940  47.610  72.120  1.00  0.00           C
ATOM   4070  HA  ASP A 907      22.920  47.250  72.160  1.00  0.00           H
ATOM   4071  CB  ASP A 907      24.480  47.500  73.550  1.00  0.00           C
ATOM   4072  HB1 ASP A 907      24.040  48.190  74.300  1.00  0.00           H
ATOM   4073  HB2 ASP A 907      25.540  47.820  73.550  1.00  0.00           H
ATOM   4074  CG  ASP A 907      24.480  46.070  74.020  1.00  0.00           C
ATOM   4075  OD1 ASP A 907      23.560  45.250  73.750  1.00  0.00           O
ATOM   4076  OD2 ASP A 907      25.320  45.780  74.900  1.00  0.00           O
ATOM   4077  C   ASP A 907      23.870  49.090  71.800  1.00  0.00           C
ATOM   4078  O   ASP A 907      23.330  49.960  72.550  1.00  0.00           O
ATOM   4079  N   ASN A 908      24.260  49.420  70.540  1.00  0.00           N
ATOM   4080  HN  ASN A 908      24.450  48.590  70.030  1.00  0.00           H
ATOM   4081  CA  ASN A 908      24.330  50.690  69.860  1.00  0.00           C
ATOM   4082  HA  ASN A 908      25.090  51.300  70.320  1.00  0.00           H
ATOM   4083  CB  ASN A 908      24.810  50.460  68.390  1.00  0.00           C
ATOM   4084  HB1 ASN A 908      24.750  51.500  67.990  1.00  0.00           H
ATOM   4085  HB2 ASN A 908      24.010  49.840  67.930  1.00  0.00           H
ATOM   4086  CG  ASN A 908      26.130  49.770  68.150  1.00  0.00           C
ATOM   4087  OD1 ASN A 908      27.190  50.170  68.680  1.00  0.00           O
ATOM   4088  ND2 ASN A 908      26.180  48.770  67.250  1.00  0.00           N
ATOM   4089 HD21 ASN A 908      27.010  48.440  66.780  1.00  0.00           H
ATOM   4090 HD22 ASN A 908      25.280  48.450  66.930  1.00  0.00           H
ATOM   4091  C   ASN A 908      23.050  51.450  69.930  1.00  0.00           C
ATOM   4092  O   ASN A 908      22.060  50.890  69.410  1.00  0.00           O
ATOM   4093  N   PRO A 909      22.930  52.630  70.480  1.00  0.00           N
ATOM   4094  CD  PRO A 909      23.920  53.210  71.350  1.00  0.00           C
ATOM   4095  HD1 PRO A 909      24.750  53.630  70.750  1.00  0.00           H
ATOM   4096  HD2 PRO A 909      24.340  52.520  72.110  1.00  0.00           H
ATOM   4097  CA  PRO A 909      21.840  53.590  70.290  1.00  0.00           C
ATOM   4098  HA  PRO A 909      20.990  53.190  70.800  1.00  0.00           H
ATOM   4099  CB  PRO A 909      22.310  54.810  71.080  1.00  0.00           C
ATOM   4100  HB1 PRO A 909      21.480  55.360  71.550  1.00  0.00           H
ATOM   4101  HB2 PRO A 909      22.900  55.380  70.340  1.00  0.00           H
ATOM   4102  CG  PRO A 909      23.200  54.190  72.170  1.00  0.00           C
ATOM   4103  HG1 PRO A 909      23.670  55.090  72.620  1.00  0.00           H
ATOM   4104  HG2 PRO A 909      22.530  53.680  72.910  1.00  0.00           H
ATOM   4105  C   PRO A 909      21.480  53.830  68.850  1.00  0.00           C
ATOM   4106  O   PRO A 909      22.370  53.690  68.010  1.00  0.00           O
ATOM   4107  N   TRP A 910      20.150  53.920  68.560  1.00  0.00           N
ATOM   4108  HN  TRP A 910      19.520  53.930  69.330  1.00  0.00           H
ATOM   4109  CA  TRP A 910      19.610  54.070  67.240  1.00  0.00           C
ATOM   4110  HA  TRP A 910      19.760  53.090  66.810  1.00  0.00           H
ATOM   4111  CB  TRP A 910      18.080  54.260  67.460  1.00  0.00           C
ATOM   4112  HB1 TRP A 910      17.860  55.240  67.960  1.00  0.00           H
ATOM   4113  HB2 TRP A 910      17.860  53.510  68.260  1.00  0.00           H
ATOM   4114  CG  TRP A 910      17.190  53.930  66.290  1.00  0.00           C
ATOM   4115  CD1 TRP A 910      16.710  52.660  65.950  1.00  0.00           C
ATOM   4116  HD1 TRP A 910      16.650  51.820  66.640  1.00  0.00           H
ATOM   4117  NE1 TRP A 910      16.110  52.670  64.740  1.00  0.00           N
ATOM   4118  HE1 TRP A 910      15.720  51.980  64.180  1.00  0.00           H
ATOM   4119  CE2 TRP A 910      16.140  54.040  64.300  1.00  0.00           C
ATOM   4120  CD2 TRP A 910      16.750  54.810  65.290  1.00  0.00           C
ATOM   4121  CE3 TRP A 910      16.750  56.180  65.060  1.00  0.00           C
ATOM   4122  HE3 TRP A 910      17.190  56.840  65.790  1.00  0.00           H
ATOM   4123  CZ3 TRP A 910      16.090  56.810  63.910  1.00  0.00           C
ATOM   4124  HZ3 TRP A 910      16.140  57.890  63.850  1.00  0.00           H
ATOM   4125  CZ2 TRP A 910      15.510  54.610  63.170  1.00  0.00           C
ATOM   4126  HZ2 TRP A 910      15.040  54.070  62.350  1.00  0.00           H
ATOM   4127  CH2 TRP A 910      15.610  55.980  62.940  1.00  0.00           C
ATOM   4128  HH2 TRP A 910      15.270  56.430  62.020  1.00  0.00           H
ATOM   4129  C   TRP A 910      20.200  55.180  66.350  1.00  0.00           C
ATOM   4130  O   TRP A 910      20.520  55.030  65.190  1.00  0.00           O
ATOM   4131  N   TRP A 911      20.350  56.330  66.870  1.00  0.00           N
ATOM   4132  HN  TRP A 911      20.110  56.610  67.810  1.00  0.00           H
ATOM   4133  CA  TRP A 911      21.120  57.350  66.100  1.00  0.00           C
ATOM   4134  HA  TRP A 911      20.580  57.610  65.200  1.00  0.00           H
ATOM   4135  CB  TRP A 911      21.330  58.570  67.040  1.00  0.00           C
ATOM   4136  HB1 TRP A 911      21.660  58.310  68.070  1.00  0.00           H
ATOM   4137  HB2 TRP A 911      20.300  58.880  67.350  1.00  0.00           H
ATOM   4138  CG  TRP A 911      21.950  59.920  66.650  1.00  0.00           C
ATOM   4139  CD1 TRP A 911      23.270  60.370  66.840  1.00  0.00           C
ATOM   4140  HD1 TRP A 911      24.060  59.900  67.410  1.00  0.00           H
ATOM   4141  NE1 TRP A 911      23.380  61.680  66.160  1.00  0.00           N
ATOM   4142  HE1 TRP A 911      24.080  62.320  66.370  1.00  0.00           H
ATOM   4143  CE2 TRP A 911      22.120  62.060  65.730  1.00  0.00           C
ATOM   4144  CD2 TRP A 911      21.240  61.020  66.080  1.00  0.00           C
ATOM   4145  CE3 TRP A 911      19.860  61.230  65.830  1.00  0.00           C
ATOM   4146  HE3 TRP A 911      19.150  60.450  66.050  1.00  0.00           H
ATOM   4147  CZ3 TRP A 911      19.440  62.430  65.330  1.00  0.00           C
ATOM   4148  HZ3 TRP A 911      18.400  62.740  65.220  1.00  0.00           H
ATOM   4149  CZ2 TRP A 911      21.670  63.270  65.150  1.00  0.00           C
ATOM   4150  HZ2 TRP A 911      22.350  64.070  64.890  1.00  0.00           H
ATOM   4151  CH2 TRP A 911      20.300  63.490  65.010  1.00  0.00           C
ATOM   4152  HH2 TRP A 911      19.880  64.410  64.640  1.00  0.00           H
ATOM   4153  C   TRP A 911      22.550  56.920  65.810  1.00  0.00           C
ATOM   4154  O   TRP A 911      23.030  57.090  64.680  1.00  0.00           O
ATOM   4155  N   THR A 912      23.320  56.320  66.730  1.00  0.00           N
ATOM   4156  HN  THR A 912      22.960  56.140  67.640  1.00  0.00           H
ATOM   4157  CA  THR A 912      24.570  55.740  66.370  1.00  0.00           C
ATOM   4158  HA  THR A 912      25.140  56.490  65.860  1.00  0.00           H
ATOM   4159  CB  THR A 912      25.500  55.400  67.520  1.00  0.00           C
ATOM   4160  HB  THR A 912      26.360  54.720  67.340  1.00  0.00           H
ATOM   4161  OG1 THR A 912      24.810  55.010  68.720  1.00  0.00           O
ATOM   4162  HG1 THR A 912      24.120  54.400  68.460  1.00  0.00           H
ATOM   4163  CG2 THR A 912      26.140  56.750  67.940  1.00  0.00           C
ATOM   4164 HG21 THR A 912      26.770  57.100  67.090  1.00  0.00           H
ATOM   4165 HG22 THR A 912      26.740  56.590  68.860  1.00  0.00           H
ATOM   4166 HG23 THR A 912      25.340  57.440  68.290  1.00  0.00           H
ATOM   4167  C   THR A 912      24.470  54.560  65.370  1.00  0.00           C
ATOM   4168  O   THR A 912      25.400  54.420  64.630  1.00  0.00           O
ATOM   4169  N   LEU A 913      23.350  53.820  65.360  1.00  0.00           N
ATOM   4170  HN  LEU A 913      22.860  53.850  66.230  1.00  0.00           H
ATOM   4171  CA  LEU A 913      23.030  52.790  64.370  1.00  0.00           C
ATOM   4172  HA  LEU A 913      23.900  52.150  64.370  1.00  0.00           H
ATOM   4173  CB  LEU A 913      21.910  51.800  64.940  1.00  0.00           C
ATOM   4174  HB1 LEU A 913      20.940  52.310  64.780  1.00  0.00           H
ATOM   4175  HB2 LEU A 913      22.070  51.760  66.040  1.00  0.00           H
ATOM   4176  CG  LEU A 913      21.920  50.340  64.450  1.00  0.00           C
ATOM   4177  HG  LEU A 913      21.560  50.390  63.400  1.00  0.00           H
ATOM   4178  CD1 LEU A 913      23.260  49.630  64.520  1.00  0.00           C
ATOM   4179 HD11 LEU A 913      23.350  48.590  64.150  1.00  0.00           H
ATOM   4180 HD12 LEU A 913      23.650  49.770  65.550  1.00  0.00           H
ATOM   4181 HD13 LEU A 913      23.930  50.200  63.840  1.00  0.00           H
ATOM   4182  CD2 LEU A 913      20.900  49.510  65.230  1.00  0.00           C
ATOM   4183 HD21 LEU A 913      20.780  48.450  64.900  1.00  0.00           H
ATOM   4184 HD22 LEU A 913      19.960  50.050  65.430  1.00  0.00           H
ATOM   4185 HD23 LEU A 913      21.260  49.370  66.270  1.00  0.00           H
ATOM   4186  C   LEU A 913      22.740  53.240  62.910  1.00  0.00           C
ATOM   4187  O   LEU A 913      23.300  52.780  61.950  1.00  0.00           O
ATOM   4188  N   LEU A 914      21.900  54.270  62.840  1.00  0.00           N
ATOM   4189  HN  LEU A 914      21.560  54.610  63.710  1.00  0.00           H
ATOM   4190  CA  LEU A 914      21.450  54.870  61.590  1.00  0.00           C
ATOM   4191  HA  LEU A 914      21.380  54.140  60.800  1.00  0.00           H
ATOM   4192  CB  LEU A 914      20.140  55.600  61.750  1.00  0.00           C
ATOM   4193  HB1 LEU A 914      20.070  56.630  61.350  1.00  0.00           H
ATOM   4194  HB2 LEU A 914      20.070  55.780  62.840  1.00  0.00           H
ATOM   4195  CG  LEU A 914      18.920  54.800  61.270  1.00  0.00           C
ATOM   4196  HG  LEU A 914      18.000  55.220  61.740  1.00  0.00           H
ATOM   4197  CD1 LEU A 914      18.740  54.660  59.840  1.00  0.00           C
ATOM   4198 HD11 LEU A 914      19.640  54.180  59.380  1.00  0.00           H
ATOM   4199 HD12 LEU A 914      18.640  55.600  59.260  1.00  0.00           H
ATOM   4200 HD13 LEU A 914      17.900  54.020  59.470  1.00  0.00           H
ATOM   4201  CD2 LEU A 914      18.960  53.380  61.850  1.00  0.00           C
ATOM   4202 HD21 LEU A 914      17.910  53.060  61.700  1.00  0.00           H
ATOM   4203 HD22 LEU A 914      19.310  53.290  62.900  1.00  0.00           H
ATOM   4204 HD23 LEU A 914      19.640  52.780  61.200  1.00  0.00           H
ATOM   4205  C   LEU A 914      22.530  55.860  60.970  1.00  0.00           C
ATOM   4206  O   LEU A 914      22.770  55.810  59.750  1.00  0.00           O
ATOM   4207  N   ILE A 915      23.330  56.620  61.740  1.00  0.00           N
ATOM   4208  HN  ILE A 915      23.110  56.790  62.690  1.00  0.00           H
ATOM   4209  CA  ILE A 915      24.150  57.760  61.310  1.00  0.00           C
ATOM   4210  HA  ILE A 915      23.840  58.140  60.350  1.00  0.00           H
ATOM   4211  CB  ILE A 915      24.110  59.060  62.240  1.00  0.00           C
ATOM   4212  HB  ILE A 915      24.300  58.710  63.290  1.00  0.00           H
ATOM   4213  CG2 ILE A 915      25.180  60.060  61.830  1.00  0.00           C
ATOM   4214 HG21 ILE A 915      26.220  59.750  62.080  1.00  0.00           H
ATOM   4215 HG22 ILE A 915      25.060  60.940  62.500  1.00  0.00           H
ATOM   4216 HG23 ILE A 915      25.110  60.350  60.760  1.00  0.00           H
ATOM   4217  CG1 ILE A 915      22.680  59.730  62.210  1.00  0.00           C
ATOM   4218 HG11 ILE A 915      22.630  60.560  62.950  1.00  0.00           H
ATOM   4219 HG12 ILE A 915      21.880  59.010  62.480  1.00  0.00           H
ATOM   4220  CD  ILE A 915      22.450  60.400  60.900  1.00  0.00           C
ATOM   4221  HD1 ILE A 915      22.830  59.680  60.130  1.00  0.00           H
ATOM   4222  HD2 ILE A 915      23.080  61.280  60.680  1.00  0.00           H
ATOM   4223  HD3 ILE A 915      21.370  60.600  60.730  1.00  0.00           H
ATOM   4224  C   ILE A 915      25.500  57.220  60.920  1.00  0.00           C
ATOM   4225  O   ILE A 915      26.220  57.860  60.160  1.00  0.00           O
ATOM   4226  N   ALA A 916      25.770  55.970  61.340  1.00  0.00           N
ATOM   4227  HN  ALA A 916      25.220  55.530  62.040  1.00  0.00           H
ATOM   4228  CA  ALA A 916      26.870  55.170  60.860  1.00  0.00           C
ATOM   4229  HA  ALA A 916      27.830  55.620  61.060  1.00  0.00           H
ATOM   4230  CB  ALA A 916      27.010  53.850  61.600  1.00  0.00           C
ATOM   4231  HB1 ALA A 916      27.010  54.340  62.600  1.00  0.00           H
ATOM   4232  HB2 ALA A 916      27.970  53.350  61.390  1.00  0.00           H
ATOM   4233  HB3 ALA A 916      26.170  53.150  61.410  1.00  0.00           H
ATOM   4234  C   ALA A 916      26.710  54.820  59.350  1.00  0.00           C
ATOM   4235  O   ALA A 916      27.660  54.280  58.700  1.00  0.00           O
ATOM   4236  N   ALA A 917      25.630  55.050  58.630  1.00  0.00           N
ATOM   4237  HN  ALA A 917      24.840  55.450  59.080  1.00  0.00           H
ATOM   4238  CA  ALA A 917      25.530  54.880  57.210  1.00  0.00           C
ATOM   4239  HA  ALA A 917      25.970  53.930  56.970  1.00  0.00           H
ATOM   4240  CB  ALA A 917      24.050  54.970  56.800  1.00  0.00           C
ATOM   4241  HB1 ALA A 917      23.410  54.220  57.300  1.00  0.00           H
ATOM   4242  HB2 ALA A 917      24.040  54.810  55.710  1.00  0.00           H
ATOM   4243  HB3 ALA A 917      23.540  55.960  56.860  1.00  0.00           H
ATOM   4244  C   ALA A 917      26.330  55.820  56.300  1.00  0.00           C
ATOM   4245  O   ALA A 917      26.710  55.510  55.170  1.00  0.00           O
ATOM   4246  N   ILE A 918      26.630  57.020  56.820  1.00  0.00           N
ATOM   4247  HN  ILE A 918      26.370  57.230  57.760  1.00  0.00           H
ATOM   4248  CA  ILE A 918      27.420  57.990  56.040  1.00  0.00           C
ATOM   4249  HA  ILE A 918      26.990  57.940  55.050  1.00  0.00           H
ATOM   4250  CB  ILE A 918      27.240  59.410  56.650  1.00  0.00           C
ATOM   4251  HB  ILE A 918      27.430  59.320  57.740  1.00  0.00           H
ATOM   4252  CG2 ILE A 918      28.180  60.470  56.070  1.00  0.00           C
ATOM   4253 HG21 ILE A 918      29.260  60.360  56.350  1.00  0.00           H
ATOM   4254 HG22 ILE A 918      27.900  61.490  56.390  1.00  0.00           H
ATOM   4255 HG23 ILE A 918      28.060  60.410  54.970  1.00  0.00           H
ATOM   4256  CG1 ILE A 918      25.690  59.780  56.490  1.00  0.00           C
ATOM   4257 HG11 ILE A 918      25.060  58.900  56.710  1.00  0.00           H
ATOM   4258 HG12 ILE A 918      25.470  59.880  55.400  1.00  0.00           H
ATOM   4259  CD  ILE A 918      25.250  60.940  57.420  1.00  0.00           C
ATOM   4260  HD1 ILE A 918      25.660  61.900  57.020  1.00  0.00           H
ATOM   4261  HD2 ILE A 918      25.610  60.750  58.460  1.00  0.00           H
ATOM   4262  HD3 ILE A 918      24.130  60.950  57.460  1.00  0.00           H
ATOM   4263  C   ILE A 918      28.840  57.680  55.760  1.00  0.00           C
ATOM   4264  O   ILE A 918      29.240  57.780  54.610  1.00  0.00           O
ATOM   4265  N   PRO A 919      29.590  57.170  56.710  1.00  0.00           N
ATOM   4266  CD  PRO A 919      29.490  57.450  58.140  1.00  0.00           C
ATOM   4267  HD1 PRO A 919      28.440  57.220  58.450  1.00  0.00           H
ATOM   4268  HD2 PRO A 919      29.700  58.520  58.340  1.00  0.00           H
ATOM   4269  CA  PRO A 919      30.910  56.660  56.460  1.00  0.00           C
ATOM   4270  HA  PRO A 919      31.470  57.290  55.780  1.00  0.00           H
ATOM   4271  CB  PRO A 919      31.670  56.500  57.750  1.00  0.00           C
ATOM   4272  HB1 PRO A 919      32.350  57.360  57.880  1.00  0.00           H
ATOM   4273  HB2 PRO A 919      32.220  55.530  57.800  1.00  0.00           H
ATOM   4274  CG  PRO A 919      30.480  56.480  58.730  1.00  0.00           C
ATOM   4275  HG1 PRO A 919      30.190  55.430  58.930  1.00  0.00           H
ATOM   4276  HG2 PRO A 919      30.800  56.850  59.730  1.00  0.00           H
ATOM   4277  C   PRO A 919      30.960  55.310  55.650  1.00  0.00           C
ATOM   4278  O   PRO A 919      32.010  54.990  55.090  1.00  0.00           O
ATOM   4279  N   ALA A 920      29.880  54.500  55.690  1.00  0.00           N
ATOM   4280  HN  ALA A 920      29.130  54.580  56.340  1.00  0.00           H
ATOM   4281  CA  ALA A 920      29.660  53.330  54.970  1.00  0.00           C
ATOM   4282  HA  ALA A 920      30.430  52.620  55.220  1.00  0.00           H
ATOM   4283  CB  ALA A 920      28.230  52.700  55.270  1.00  0.00           C
ATOM   4284  HB1 ALA A 920      27.430  53.280  54.790  1.00  0.00           H
ATOM   4285  HB2 ALA A 920      27.950  52.510  56.320  1.00  0.00           H
ATOM   4286  HB3 ALA A 920      28.300  51.640  54.950  1.00  0.00           H
ATOM   4287  C   ALA A 920      29.680  53.540  53.480  1.00  0.00           C
ATOM   4288  O   ALA A 920      30.290  52.800  52.700  1.00  0.00           O
ATOM   4289  N   LEU A 921      29.080  54.650  52.980  1.00  0.00           N
ATOM   4290  HN  LEU A 921      28.670  55.270  53.640  1.00  0.00           H
ATOM   4291  CA  LEU A 921      29.150  55.060  51.560  1.00  0.00           C
ATOM   4292  HA  LEU A 921      28.750  54.270  50.950  1.00  0.00           H
ATOM   4293  CB  LEU A 921      28.300  56.390  51.320  1.00  0.00           C
ATOM   4294  HB1 LEU A 921      28.640  56.830  50.370  1.00  0.00           H
ATOM   4295  HB2 LEU A 921      28.620  57.010  52.180  1.00  0.00           H
ATOM   4296  CG  LEU A 921      26.700  56.210  51.430  1.00  0.00           C
ATOM   4297  HG  LEU A 921      26.520  55.390  52.150  1.00  0.00           H
ATOM   4298  CD1 LEU A 921      26.040  57.610  51.920  1.00  0.00           C
ATOM   4299 HD11 LEU A 921      24.960  57.530  52.180  1.00  0.00           H
ATOM   4300 HD12 LEU A 921      26.090  58.330  51.060  1.00  0.00           H
ATOM   4301 HD13 LEU A 921      26.570  57.920  52.840  1.00  0.00           H
ATOM   4302  CD2 LEU A 921      26.100  55.810  50.090  1.00  0.00           C
ATOM   4303 HD21 LEU A 921      26.270  56.670  49.410  1.00  0.00           H
ATOM   4304 HD22 LEU A 921      25.010  55.720  50.240  1.00  0.00           H
ATOM   4305 HD23 LEU A 921      26.560  54.900  49.640  1.00  0.00           H
ATOM   4306  C   LEU A 921      30.640  55.370  51.100  1.00  0.00           C
ATOM   4307  O   LEU A 921      31.100  54.900  50.060  1.00  0.00           O
ATOM   4308  N   LEU A 922      31.420  55.920  52.080  1.00  0.00           N
ATOM   4309  HN  LEU A 922      31.030  56.240  52.940  1.00  0.00           H
ATOM   4310  CA  LEU A 922      32.780  56.330  51.730  1.00  0.00           C
ATOM   4311  HA  LEU A 922      32.760  56.770  50.750  1.00  0.00           H
ATOM   4312  CB  LEU A 922      33.340  57.440  52.690  1.00  0.00           C
ATOM   4313  HB1 LEU A 922      34.370  57.730  52.380  1.00  0.00           H
ATOM   4314  HB2 LEU A 922      33.460  56.950  53.680  1.00  0.00           H
ATOM   4315  CG  LEU A 922      32.550  58.710  52.710  1.00  0.00           C
ATOM   4316  HG  LEU A 922      31.510  58.400  52.920  1.00  0.00           H
ATOM   4317  CD1 LEU A 922      32.930  59.710  53.780  1.00  0.00           C
ATOM   4318 HD11 LEU A 922      32.370  60.630  53.490  1.00  0.00           H
ATOM   4319 HD12 LEU A 922      34.010  59.960  53.840  1.00  0.00           H
ATOM   4320 HD13 LEU A 922      32.530  59.350  54.750  1.00  0.00           H
ATOM   4321  CD2 LEU A 922      32.510  59.370  51.270  1.00  0.00           C
ATOM   4322 HD21 LEU A 922      31.710  60.140  51.400  1.00  0.00           H
ATOM   4323 HD22 LEU A 922      32.150  58.700  50.470  1.00  0.00           H
ATOM   4324 HD23 LEU A 922      33.430  59.910  50.970  1.00  0.00           H
ATOM   4325  C   LEU A 922      33.720  55.150  51.820  1.00  0.00           C
ATOM   4326  O   LEU A 922      34.670  55.070  51.090  1.00  0.00           O
ATOM   4327  N   CYS A 923      33.470  54.240  52.830  1.00  0.00           N
ATOM   4328  HN  CYS A 923      32.680  54.300  53.460  1.00  0.00           H
ATOM   4329  CA  CYS A 923      34.150  52.950  52.890  1.00  0.00           C
ATOM   4330  HA  CYS A 923      35.220  52.940  52.830  1.00  0.00           H
ATOM   4331  CB  CYS A 923      33.790  52.320  54.290  1.00  0.00           C
ATOM   4332  HB1 CYS A 923      32.720  52.040  54.250  1.00  0.00           H
ATOM   4333  HB2 CYS A 923      33.880  53.070  55.100  1.00  0.00           H
ATOM   4334  SG  CYS A 923      34.830  50.810  54.510  1.00  0.00           S
ATOM   4335  HG1 CYS A 923      34.740  50.090  53.390  1.00  0.00           H
ATOM   4336  C   CYS A 923      33.790  52.130  51.660  1.00  0.00           C
ATOM   4337  O   CYS A 923      34.720  51.580  51.020  1.00  0.00           O
ATOM   4338  N   THR A 924      32.500  52.060  51.140  1.00  0.00           N
ATOM   4339  HN  THR A 924      31.820  52.720  51.470  1.00  0.00           H
ATOM   4340  CA  THR A 924      32.050  51.320  49.950  1.00  0.00           C
ATOM   4341  HA  THR A 924      32.250  50.290  50.180  1.00  0.00           H
ATOM   4342  CB  THR A 924      30.510  51.380  49.710  1.00  0.00           C
ATOM   4343  HB  THR A 924      30.160  52.420  49.550  1.00  0.00           H
ATOM   4344  OG1 THR A 924      29.780  50.850  50.770  1.00  0.00           O
ATOM   4345  HG1 THR A 924      30.010  51.320  51.570  1.00  0.00           H
ATOM   4346  CG2 THR A 924      30.100  50.560  48.470  1.00  0.00           C
ATOM   4347 HG21 THR A 924      30.320  49.490  48.600  1.00  0.00           H
ATOM   4348 HG22 THR A 924      30.600  50.920  47.540  1.00  0.00           H
ATOM   4349 HG23 THR A 924      28.990  50.590  48.390  1.00  0.00           H
ATOM   4350  C   THR A 924      32.750  51.810  48.680  1.00  0.00           C
ATOM   4351  O   THR A 924      33.150  51.050  47.870  1.00  0.00           O
ATOM   4352  N   ILE A 925      32.920  53.090  48.580  1.00  0.00           N
ATOM   4353  HN  ILE A 925      32.490  53.650  49.290  1.00  0.00           H
ATOM   4354  CA  ILE A 925      33.670  53.760  47.660  1.00  0.00           C
ATOM   4355  HA  ILE A 925      33.380  53.340  46.720  1.00  0.00           H
ATOM   4356  CB  ILE A 925      33.430  55.280  47.740  1.00  0.00           C
ATOM   4357  HB  ILE A 925      33.410  55.470  48.850  1.00  0.00           H
ATOM   4358  CG2 ILE A 925      34.660  56.190  47.320  1.00  0.00           C
ATOM   4359 HG21 ILE A 925      34.250  57.210  47.480  1.00  0.00           H
ATOM   4360 HG22 ILE A 925      34.800  56.080  46.230  1.00  0.00           H
ATOM   4361 HG23 ILE A 925      35.510  56.100  48.020  1.00  0.00           H
ATOM   4362  CG1 ILE A 925      32.080  55.790  47.180  1.00  0.00           C
ATOM   4363 HG11 ILE A 925      32.000  56.870  47.430  1.00  0.00           H
ATOM   4364 HG12 ILE A 925      31.210  55.220  47.550  1.00  0.00           H
ATOM   4365  CD  ILE A 925      32.090  55.760  45.610  1.00  0.00           C
ATOM   4366  HD1 ILE A 925      31.170  56.310  45.290  1.00  0.00           H
ATOM   4367  HD2 ILE A 925      31.990  54.680  45.370  1.00  0.00           H
ATOM   4368  HD3 ILE A 925      33.040  56.180  45.220  1.00  0.00           H
ATOM   4369  C   ILE A 925      35.160  53.420  47.680  1.00  0.00           C
ATOM   4370  O   ILE A 925      35.700  53.090  46.640  1.00  0.00           O
ATOM   4371  N   LEU A 926      35.910  53.410  48.830  1.00  0.00           N
ATOM   4372  HN  LEU A 926      35.490  53.690  49.680  1.00  0.00           H
ATOM   4373  CA  LEU A 926      37.300  52.880  48.910  1.00  0.00           C
ATOM   4374  HA  LEU A 926      37.890  53.380  48.170  1.00  0.00           H
ATOM   4375  CB  LEU A 926      37.740  53.180  50.330  1.00  0.00           C
ATOM   4376  HB1 LEU A 926      38.620  52.600  50.700  1.00  0.00           H
ATOM   4377  HB2 LEU A 926      36.840  53.030  50.980  1.00  0.00           H
ATOM   4378  CG  LEU A 926      38.080  54.640  50.690  1.00  0.00           C
ATOM   4379  HG  LEU A 926      37.170  55.230  50.460  1.00  0.00           H
ATOM   4380  CD1 LEU A 926      38.370  54.620  52.200  1.00  0.00           C
ATOM   4381 HD11 LEU A 926      37.450  54.500  52.820  1.00  0.00           H
ATOM   4382 HD12 LEU A 926      38.730  55.630  52.510  1.00  0.00           H
ATOM   4383 HD13 LEU A 926      39.120  53.860  52.490  1.00  0.00           H
ATOM   4384  CD2 LEU A 926      39.180  55.240  49.860  1.00  0.00           C
ATOM   4385 HD21 LEU A 926      38.970  56.320  49.690  1.00  0.00           H
ATOM   4386 HD22 LEU A 926      39.300  54.790  48.850  1.00  0.00           H
ATOM   4387 HD23 LEU A 926      40.160  55.180  50.360  1.00  0.00           H
ATOM   4388  C   LEU A 926      37.330  51.370  48.600  1.00  0.00           C
ATOM   4389  O   LEU A 926      38.250  50.990  47.850  1.00  0.00           O
ATOM   4390  N   ILE A 927      36.420  50.470  49.120  1.00  0.00           N
ATOM   4391  HN  ILE A 927      35.680  50.710  49.750  1.00  0.00           H
ATOM   4392  CA  ILE A 927      36.350  49.060  48.690  1.00  0.00           C
ATOM   4393  HA  ILE A 927      37.290  48.530  48.860  1.00  0.00           H
ATOM   4394  CB  ILE A 927      35.210  48.370  49.380  1.00  0.00           C
ATOM   4395  HB  ILE A 927      34.260  48.940  49.350  1.00  0.00           H
ATOM   4396  CG2 ILE A 927      34.910  46.990  48.870  1.00  0.00           C
ATOM   4397 HG21 ILE A 927      34.570  46.320  49.700  1.00  0.00           H
ATOM   4398 HG22 ILE A 927      35.800  46.480  48.430  1.00  0.00           H
ATOM   4399 HG23 ILE A 927      34.190  46.930  48.030  1.00  0.00           H
ATOM   4400  CG1 ILE A 927      35.480  48.310  50.860  1.00  0.00           C
ATOM   4401 HG11 ILE A 927      34.590  47.860  51.340  1.00  0.00           H
ATOM   4402 HG12 ILE A 927      35.490  49.340  51.280  1.00  0.00           H
ATOM   4403  CD  ILE A 927      36.670  47.530  51.470  1.00  0.00           C
ATOM   4404  HD1 ILE A 927      36.750  47.830  52.550  1.00  0.00           H
ATOM   4405  HD2 ILE A 927      37.610  47.570  50.880  1.00  0.00           H
ATOM   4406  HD3 ILE A 927      36.420  46.450  51.520  1.00  0.00           H
ATOM   4407  C   ILE A 927      36.170  48.890  47.210  1.00  0.00           C
ATOM   4408  O   ILE A 927      36.840  48.130  46.520  1.00  0.00           O
ATOM   4409  N   PHE A 928      35.210  49.650  46.660  1.00  0.00           N
ATOM   4410  HN  PHE A 928      34.630  50.240  47.230  1.00  0.00           H
ATOM   4411  CA  PHE A 928      35.080  49.760  45.180  1.00  0.00           C
ATOM   4412  HA  PHE A 928      34.880  48.800  44.740  1.00  0.00           H
ATOM   4413  CB  PHE A 928      33.920  50.700  44.750  1.00  0.00           C
ATOM   4414  HB1 PHE A 928      34.040  51.560  45.440  1.00  0.00           H
ATOM   4415  HB2 PHE A 928      33.020  50.050  44.920  1.00  0.00           H
ATOM   4416  CG  PHE A 928      33.900  51.270  43.390  1.00  0.00           C
ATOM   4417  CD1 PHE A 928      33.440  50.540  42.320  1.00  0.00           C
ATOM   4418  HD1 PHE A 928      33.170  49.520  42.560  1.00  0.00           H
ATOM   4419  CE1 PHE A 928      33.060  51.100  41.070  1.00  0.00           C
ATOM   4420  HE1 PHE A 928      32.610  50.530  40.290  1.00  0.00           H
ATOM   4421  CZ  PHE A 928      33.310  52.450  40.900  1.00  0.00           C
ATOM   4422  HZ  PHE A 928      33.130  52.850  39.910  1.00  0.00           H
ATOM   4423  CD2 PHE A 928      34.160  52.630  43.180  1.00  0.00           C
ATOM   4424  HD2 PHE A 928      34.570  53.270  43.940  1.00  0.00           H
ATOM   4425  CE2 PHE A 928      33.860  53.230  41.920  1.00  0.00           C
ATOM   4426  HE2 PHE A 928      34.140  54.260  41.760  1.00  0.00           H
ATOM   4427  C   PHE A 928      36.340  50.090  44.390  1.00  0.00           C
ATOM   4428  O   PHE A 928      36.690  49.360  43.450  1.00  0.00           O
ATOM   4429  N   MET A 929      36.990  51.200  44.690  1.00  0.00           N
ATOM   4430  HN  MET A 929      36.610  51.870  45.320  1.00  0.00           H
ATOM   4431  CA  MET A 929      38.250  51.660  44.030  1.00  0.00           C
ATOM   4432  HA  MET A 929      38.110  51.640  42.960  1.00  0.00           H
ATOM   4433  CB  MET A 929      38.620  53.100  44.370  1.00  0.00           C
ATOM   4434  HB1 MET A 929      39.590  53.250  43.840  1.00  0.00           H
ATOM   4435  HB2 MET A 929      38.690  53.270  45.460  1.00  0.00           H
ATOM   4436  CG  MET A 929      37.610  54.050  43.600  1.00  0.00           C
ATOM   4437  HG1 MET A 929      36.610  53.870  44.060  1.00  0.00           H
ATOM   4438  HG2 MET A 929      37.610  53.720  42.550  1.00  0.00           H
ATOM   4439  SD  MET A 929      37.990  55.790  43.530  1.00  0.00           S
ATOM   4440  CE  MET A 929      37.900  56.150  45.270  1.00  0.00           C
ATOM   4441  HE1 MET A 929      38.860  55.940  45.800  1.00  0.00           H
ATOM   4442  HE2 MET A 929      37.000  55.570  45.590  1.00  0.00           H
ATOM   4443  HE3 MET A 929      37.700  57.250  45.300  1.00  0.00           H
ATOM   4444  C   MET A 929      39.470  50.740  44.190  1.00  0.00           C
ATOM   4445  O   MET A 929      40.230  50.530  43.200  1.00  0.00           O
ATOM   4446  N   ASP A 930      39.640  50.120  45.390  1.00  0.00           N
ATOM   4447  HN  ASP A 930      39.120  50.320  46.230  1.00  0.00           H
ATOM   4448  CA  ASP A 930      40.550  49.020  45.580  1.00  0.00           C
ATOM   4449  HA  ASP A 930      41.490  49.450  45.270  1.00  0.00           H
ATOM   4450  CB  ASP A 930      40.920  48.840  47.060  1.00  0.00           C
ATOM   4451  HB1 ASP A 930      40.200  48.210  47.620  1.00  0.00           H
ATOM   4452  HB2 ASP A 930      40.880  49.840  47.530  1.00  0.00           H
ATOM   4453  CG  ASP A 930      42.400  48.400  47.360  1.00  0.00           C
ATOM   4454  OD1 ASP A 930      42.840  48.410  48.530  1.00  0.00           O
ATOM   4455  OD2 ASP A 930      43.080  48.150  46.400  1.00  0.00           O
ATOM   4456  C   ASP A 930      40.380  47.710  44.790  1.00  0.00           C
ATOM   4457  O   ASP A 930      41.350  47.240  44.150  1.00  0.00           O
ATOM   4458  N   GLN A 931      39.130  47.210  44.660  1.00  0.00           N
ATOM   4459  HN  GLN A 931      38.380  47.680  45.100  1.00  0.00           H
ATOM   4460  CA  GLN A 931      38.810  46.190  43.680  1.00  0.00           C
ATOM   4461  HA  GLN A 931      39.490  45.360  43.850  1.00  0.00           H
ATOM   4462  CB  GLN A 931      37.330  45.620  43.780  1.00  0.00           C
ATOM   4463  HB1 GLN A 931      37.080  45.040  42.880  1.00  0.00           H
ATOM   4464  HB2 GLN A 931      36.640  46.480  43.860  1.00  0.00           H
ATOM   4465  CG  GLN A 931      37.110  44.650  45.030  1.00  0.00           C
ATOM   4466  HG1 GLN A 931      36.090  44.220  45.090  1.00  0.00           H
ATOM   4467  HG2 GLN A 931      37.300  45.170  45.990  1.00  0.00           H
ATOM   4468  CD  GLN A 931      38.090  43.500  45.000  1.00  0.00           C
ATOM   4469  OE1 GLN A 931      38.890  43.280  45.910  1.00  0.00           O
ATOM   4470  NE2 GLN A 931      38.030  42.680  43.910  1.00  0.00           N
ATOM   4471 HE21 GLN A 931      38.640  41.880  43.850  1.00  0.00           H
ATOM   4472 HE22 GLN A 931      37.500  43.090  43.180  1.00  0.00           H
ATOM   4473  C   GLN A 931      39.000  46.690  42.220  1.00  0.00           C
ATOM   4474  O   GLN A 931      39.630  45.920  41.470  1.00  0.00           O
ATOM   4475  N   GLN A 932      38.390  47.870  41.820  1.00  0.00           N
ATOM   4476  HN  GLN A 932      37.870  48.430  42.460  1.00  0.00           H
ATOM   4477  CA  GLN A 932      38.390  48.400  40.410  1.00  0.00           C
ATOM   4478  HA  GLN A 932      37.840  47.720  39.780  1.00  0.00           H
ATOM   4479  CB  GLN A 932      37.670  49.810  40.380  1.00  0.00           C
ATOM   4480  HB1 GLN A 932      38.120  50.330  39.510  1.00  0.00           H
ATOM   4481  HB2 GLN A 932      38.040  50.530  41.140  1.00  0.00           H
ATOM   4482  CG  GLN A 932      36.120  49.700  40.080  1.00  0.00           C
ATOM   4483  HG1 GLN A 932      35.670  50.710  39.990  1.00  0.00           H
ATOM   4484  HG2 GLN A 932      35.600  49.210  40.920  1.00  0.00           H
ATOM   4485  CD  GLN A 932      35.760  48.690  38.900  1.00  0.00           C
ATOM   4486  OE1 GLN A 932      35.170  47.640  39.110  1.00  0.00           O
ATOM   4487  NE2 GLN A 932      35.900  49.060  37.600  1.00  0.00           N
ATOM   4488 HE21 GLN A 932      36.330  49.900  37.290  1.00  0.00           H
ATOM   4489 HE22 GLN A 932      35.430  48.420  36.990  1.00  0.00           H
ATOM   4490  C   GLN A 932      39.820  48.610  39.810  1.00  0.00           C
ATOM   4491  O   GLN A 932      40.000  48.190  38.710  1.00  0.00           O
ATOM   4492  N   ILE A 933      40.840  49.230  40.490  1.00  0.00           N
ATOM   4493  HN  ILE A 933      40.600  49.660  41.360  1.00  0.00           H
ATOM   4494  CA  ILE A 933      42.120  49.560  39.920  1.00  0.00           C
ATOM   4495  HA  ILE A 933      41.970  49.950  38.920  1.00  0.00           H
ATOM   4496  CB  ILE A 933      42.810  50.620  40.670  1.00  0.00           C
ATOM   4497  HB  ILE A 933      42.770  50.340  41.760  1.00  0.00           H
ATOM   4498  CG2 ILE A 933      44.380  50.940  40.400  1.00  0.00           C
ATOM   4499 HG21 ILE A 933      44.710  51.840  40.960  1.00  0.00           H
ATOM   4500 HG22 ILE A 933      44.430  51.080  39.300  1.00  0.00           H
ATOM   4501 HG23 ILE A 933      44.990  50.070  40.730  1.00  0.00           H
ATOM   4502  CG1 ILE A 933      41.990  51.920  40.660  1.00  0.00           C
ATOM   4503 HG11 ILE A 933      40.960  51.600  40.920  1.00  0.00           H
ATOM   4504 HG12 ILE A 933      41.840  52.410  39.660  1.00  0.00           H
ATOM   4505  CD  ILE A 933      42.480  52.910  41.680  1.00  0.00           C
ATOM   4506  HD1 ILE A 933      42.630  52.320  42.600  1.00  0.00           H
ATOM   4507  HD2 ILE A 933      41.700  53.700  41.650  1.00  0.00           H
ATOM   4508  HD3 ILE A 933      43.400  53.440  41.360  1.00  0.00           H
ATOM   4509  C   ILE A 933      43.010  48.340  39.710  1.00  0.00           C
ATOM   4510  O   ILE A 933      43.670  48.160  38.680  1.00  0.00           O
ATOM   4511  N   THR A 934      42.730  47.320  40.580  1.00  0.00           N
ATOM   4512  HN  THR A 934      42.190  47.580  41.370  1.00  0.00           H
ATOM   4513  CA  THR A 934      43.010  45.910  40.360  1.00  0.00           C
ATOM   4514  HA  THR A 934      44.000  45.890  39.900  1.00  0.00           H
ATOM   4515  CB  THR A 934      43.060  45.130  41.660  1.00  0.00           C
ATOM   4516  HB  THR A 934      42.070  44.990  42.140  1.00  0.00           H
ATOM   4517  OG1 THR A 934      43.920  45.890  42.520  1.00  0.00           O
ATOM   4518  HG1 THR A 934      44.820  45.860  42.210  1.00  0.00           H
ATOM   4519  CG2 THR A 934      43.720  43.780  41.500  1.00  0.00           C
ATOM   4520 HG21 THR A 934      44.780  43.750  41.160  1.00  0.00           H
ATOM   4521 HG22 THR A 934      43.030  43.120  40.940  1.00  0.00           H
ATOM   4522 HG23 THR A 934      43.700  43.280  42.490  1.00  0.00           H
ATOM   4523  C   THR A 934      42.330  45.170  39.260  1.00  0.00           C
ATOM   4524  O   THR A 934      42.960  44.470  38.470  1.00  0.00           O
ATOM   4525  N   ALA A 935      41.050  45.310  39.100  1.00  0.00           N
ATOM   4526  HN  ALA A 935      40.610  45.970  39.710  1.00  0.00           H
ATOM   4527  CA  ALA A 935      40.310  44.620  37.990  1.00  0.00           C
ATOM   4528  HA  ALA A 935      40.710  43.630  38.080  1.00  0.00           H
ATOM   4529  CB  ALA A 935      38.830  44.750  38.330  1.00  0.00           C
ATOM   4530  HB1 ALA A 935      38.670  44.460  39.390  1.00  0.00           H
ATOM   4531  HB2 ALA A 935      38.170  44.120  37.710  1.00  0.00           H
ATOM   4532  HB3 ALA A 935      38.490  45.810  38.280  1.00  0.00           H
ATOM   4533  C   ALA A 935      40.640  45.070  36.600  1.00  0.00           C
ATOM   4534  O   ALA A 935      40.810  44.240  35.670  1.00  0.00           O
ATOM   4535  N   VAL A 936      40.950  46.330  36.420  1.00  0.00           N
ATOM   4536  HN  VAL A 936      40.950  46.850  37.280  1.00  0.00           H
ATOM   4537  CA  VAL A 936      41.520  46.940  35.190  1.00  0.00           C
ATOM   4538  HA  VAL A 936      40.830  46.910  34.360  1.00  0.00           H
ATOM   4539  CB  VAL A 936      41.890  48.440  35.340  1.00  0.00           C
ATOM   4540  HB  VAL A 936      42.420  48.600  36.300  1.00  0.00           H
ATOM   4541  CG1 VAL A 936      42.830  49.050  34.270  1.00  0.00           C
ATOM   4542 HG11 VAL A 936      42.400  49.160  33.260  1.00  0.00           H
ATOM   4543 HG12 VAL A 936      43.780  48.470  34.290  1.00  0.00           H
ATOM   4544 HG13 VAL A 936      43.120  50.060  34.650  1.00  0.00           H
ATOM   4545  CG2 VAL A 936      40.610  49.240  35.290  1.00  0.00           C
ATOM   4546 HG21 VAL A 936      40.750  50.340  35.360  1.00  0.00           H
ATOM   4547 HG22 VAL A 936      39.940  49.080  36.160  1.00  0.00           H
ATOM   4548 HG23 VAL A 936      39.990  48.990  34.390  1.00  0.00           H
ATOM   4549  C   VAL A 936      42.780  46.200  34.730  1.00  0.00           C
ATOM   4550  O   VAL A 936      42.860  45.790  33.550  1.00  0.00           O
ATOM   4551  N   ILE A 937      43.760  45.900  35.620  1.00  0.00           N
ATOM   4552  HN  ILE A 937      43.620  45.970  36.600  1.00  0.00           H
ATOM   4553  CA  ILE A 937      45.020  45.210  35.160  1.00  0.00           C
ATOM   4554  HA  ILE A 937      45.250  45.760  34.260  1.00  0.00           H
ATOM   4555  CB  ILE A 937      46.210  45.300  36.110  1.00  0.00           C
ATOM   4556  HB  ILE A 937      45.910  44.900  37.110  1.00  0.00           H
ATOM   4557  CG2 ILE A 937      47.410  44.430  35.690  1.00  0.00           C
ATOM   4558 HG21 ILE A 937      47.800  44.950  34.790  1.00  0.00           H
ATOM   4559 HG22 ILE A 937      47.100  43.380  35.500  1.00  0.00           H
ATOM   4560 HG23 ILE A 937      48.180  44.490  36.500  1.00  0.00           H
ATOM   4561  CG1 ILE A 937      46.570  46.700  36.460  1.00  0.00           C
ATOM   4562 HG11 ILE A 937      47.340  46.730  37.250  1.00  0.00           H
ATOM   4563 HG12 ILE A 937      45.650  47.260  36.770  1.00  0.00           H
ATOM   4564  CD  ILE A 937      46.980  47.590  35.270  1.00  0.00           C
ATOM   4565  HD1 ILE A 937      47.350  48.560  35.670  1.00  0.00           H
ATOM   4566  HD2 ILE A 937      46.110  47.780  34.600  1.00  0.00           H
ATOM   4567  HD3 ILE A 937      47.860  47.130  34.760  1.00  0.00           H
ATOM   4568  C   ILE A 937      44.750  43.790  34.680  1.00  0.00           C
ATOM   4569  O   ILE A 937      45.310  43.340  33.670  1.00  0.00           O
ATOM   4570  N   ILE A 938      43.850  43.040  35.330  1.00  0.00           N
ATOM   4571  HN  ILE A 938      43.350  43.280  36.160  1.00  0.00           H
ATOM   4572  CA  ILE A 938      43.520  41.710  34.890  1.00  0.00           C
ATOM   4573  HA  ILE A 938      44.380  41.110  34.610  1.00  0.00           H
ATOM   4574  CB  ILE A 938      42.860  40.810  35.960  1.00  0.00           C
ATOM   4575  HB  ILE A 938      41.780  41.010  36.080  1.00  0.00           H
ATOM   4576  CG2 ILE A 938      42.980  39.290  35.530  1.00  0.00           C
ATOM   4577 HG21 ILE A 938      44.010  38.860  35.550  1.00  0.00           H
ATOM   4578 HG22 ILE A 938      42.530  39.080  34.540  1.00  0.00           H
ATOM   4579 HG23 ILE A 938      42.320  38.720  36.220  1.00  0.00           H
ATOM   4580  CG1 ILE A 938      43.610  41.010  37.330  1.00  0.00           C
ATOM   4581 HG11 ILE A 938      43.180  40.330  38.080  1.00  0.00           H
ATOM   4582 HG12 ILE A 938      43.420  42.040  37.700  1.00  0.00           H
ATOM   4583  CD  ILE A 938      45.140  40.880  37.260  1.00  0.00           C
ATOM   4584  HD1 ILE A 938      45.460  39.860  36.990  1.00  0.00           H
ATOM   4585  HD2 ILE A 938      45.520  41.150  38.270  1.00  0.00           H
ATOM   4586  HD3 ILE A 938      45.570  41.590  36.520  1.00  0.00           H
ATOM   4587  C   ILE A 938      42.620  41.750  33.640  1.00  0.00           C
ATOM   4588  O   ILE A 938      42.730  40.890  32.780  1.00  0.00           O
ATOM   4589  N   ASN A 939      41.800  42.780  33.520  1.00  0.00           N
ATOM   4590  HN  ASN A 939      41.740  43.580  34.100  1.00  0.00           H
ATOM   4591  CA  ASN A 939      40.840  43.030  32.450  1.00  0.00           C
ATOM   4592  HA  ASN A 939      40.220  42.150  32.350  1.00  0.00           H
ATOM   4593  CB  ASN A 939      39.880  44.170  32.920  1.00  0.00           C
ATOM   4594  HB1 ASN A 939      40.510  45.010  33.270  1.00  0.00           H
ATOM   4595  HB2 ASN A 939      39.420  43.900  33.900  1.00  0.00           H
ATOM   4596  CG  ASN A 939      38.740  44.660  32.090  1.00  0.00           C
ATOM   4597  OD1 ASN A 939      37.810  43.840  32.060  1.00  0.00           O
ATOM   4598  ND2 ASN A 939      38.730  45.810  31.410  1.00  0.00           N
ATOM   4599 HD21 ASN A 939      39.500  46.450  31.440  1.00  0.00           H
ATOM   4600 HD22 ASN A 939      38.000  45.890  30.750  1.00  0.00           H
ATOM   4601  C   ASN A 939      41.590  43.330  31.130  1.00  0.00           C
ATOM   4602  O   ASN A 939      41.140  42.820  30.110  1.00  0.00           O
ATOM   4603  N   ARG A 940      42.760  43.950  31.080  1.00  0.00           N
ATOM   4604  HN  ARG A 940      43.060  44.380  31.940  1.00  0.00           H
ATOM   4605  CA  ARG A 940      43.830  43.900  30.070  1.00  0.00           C
ATOM   4606  HA  ARG A 940      43.600  44.770  29.490  1.00  0.00           H
ATOM   4607  CB  ARG A 940      45.240  44.270  30.550  1.00  0.00           C
ATOM   4608  HB1 ARG A 940      45.900  44.170  29.660  1.00  0.00           H
ATOM   4609  HB2 ARG A 940      45.640  43.560  31.310  1.00  0.00           H
ATOM   4610  CG  ARG A 940      45.270  45.700  30.980  1.00  0.00           C
ATOM   4611  HG1 ARG A 940      44.600  45.820  31.860  1.00  0.00           H
ATOM   4612  HG2 ARG A 940      44.860  46.400  30.220  1.00  0.00           H
ATOM   4613  CD  ARG A 940      46.680  46.110  31.390  1.00  0.00           C
ATOM   4614  HD1 ARG A 940      47.080  45.480  32.220  1.00  0.00           H
ATOM   4615  HD2 ARG A 940      46.590  47.120  31.840  1.00  0.00           H
ATOM   4616  NE  ARG A 940      47.690  46.140  30.270  1.00  0.00           N
ATOM   4617  HE  ARG A 940      48.110  45.290  29.950  1.00  0.00           H
ATOM   4618  CZ  ARG A 940      47.810  47.070  29.370  1.00  0.00           C
ATOM   4619  NH1 ARG A 940      48.640  46.940  28.350  1.00  0.00           N
ATOM   4620 HH11 ARG A 940      49.120  46.070  28.460  1.00  0.00           H
ATOM   4621 HH12 ARG A 940      48.620  47.560  27.580  1.00  0.00           H
ATOM   4622  NH2 ARG A 940      47.230  48.220  29.390  1.00  0.00           N
ATOM   4623 HH21 ARG A 940      46.690  48.460  30.210  1.00  0.00           H
ATOM   4624 HH22 ARG A 940      47.320  48.940  28.700  1.00  0.00           H
ATOM   4625  C   ARG A 940      43.820  42.770  29.110  1.00  0.00           C
ATOM   4626  O   ARG A 940      43.620  41.580  29.380  1.00  0.00           O
ATOM   4627  N   LYS A 941      44.030  43.060  27.830  1.00  0.00           N
ATOM   4628  HN  LYS A 941      44.270  43.990  27.530  1.00  0.00           H
ATOM   4629  CA  LYS A 941      43.670  42.210  26.680  1.00  0.00           C
ATOM   4630  HA  LYS A 941      42.800  41.630  26.930  1.00  0.00           H
ATOM   4631  CB  LYS A 941      43.530  43.050  25.410  1.00  0.00           C
ATOM   4632  HB1 LYS A 941      42.970  42.420  24.690  1.00  0.00           H
ATOM   4633  HB2 LYS A 941      44.530  43.330  24.970  1.00  0.00           H
ATOM   4634  CG  LYS A 941      42.620  44.260  25.580  1.00  0.00           C
ATOM   4635  HG1 LYS A 941      43.030  44.930  26.360  1.00  0.00           H
ATOM   4636  HG2 LYS A 941      41.630  43.950  26.000  1.00  0.00           H
ATOM   4637  CD  LYS A 941      42.350  45.070  24.340  1.00  0.00           C
ATOM   4638  HD1 LYS A 941      42.120  44.440  23.460  1.00  0.00           H
ATOM   4639  HD2 LYS A 941      43.280  45.600  24.040  1.00  0.00           H
ATOM   4640  CE  LYS A 941      41.420  46.310  24.660  1.00  0.00           C
ATOM   4641  HE1 LYS A 941      41.540  46.930  23.760  1.00  0.00           H
ATOM   4642  HE2 LYS A 941      41.680  46.860  25.590  1.00  0.00           H
ATOM   4643  NZ  LYS A 941      40.000  46.000  24.570  1.00  0.00           N
ATOM   4644  HZ1 LYS A 941      39.470  46.880  24.430  1.00  0.00           H
ATOM   4645  HZ2 LYS A 941      39.720  45.550  25.470  1.00  0.00           H
ATOM   4646  HZ3 LYS A 941      39.760  45.360  23.790  1.00  0.00           H
ATOM   4647  C   LYS A 941      44.740  41.160  26.390  1.00  0.00           C
ATOM   4648  O   LYS A 941      44.590  40.220  25.620  1.00  0.00           O
ATOM   4649  N   GLU A 942      45.920  41.330  26.940  1.00  0.00           N
ATOM   4650  HN  GLU A 942      45.930  42.140  27.520  1.00  0.00           H
ATOM   4651  CA  GLU A 942      47.120  40.660  26.820  1.00  0.00           C
ATOM   4652  HA  GLU A 942      47.520  40.610  25.810  1.00  0.00           H
ATOM   4653  CB  GLU A 942      48.280  41.440  27.590  1.00  0.00           C
ATOM   4654  HB1 GLU A 942      49.260  40.940  27.700  1.00  0.00           H
ATOM   4655  HB2 GLU A 942      47.940  41.660  28.620  1.00  0.00           H
ATOM   4656  CG  GLU A 942      48.440  42.900  26.960  1.00  0.00           C
ATOM   4657  HG1 GLU A 942      47.450  43.330  26.710  1.00  0.00           H
ATOM   4658  HG2 GLU A 942      49.050  42.700  26.060  1.00  0.00           H
ATOM   4659  CD  GLU A 942      49.400  43.780  27.790  1.00  0.00           C
ATOM   4660  OE1 GLU A 942      50.460  44.160  27.230  1.00  0.00           O
ATOM   4661  OE2 GLU A 942      49.140  44.070  28.980  1.00  0.00           O
ATOM   4662  C   GLU A 942      47.000  39.240  27.300  1.00  0.00           C
ATOM   4663  O   GLU A 942      47.630  38.290  26.780  1.00  0.00           O
ATOM   4664  N   HSD A 943      46.100  39.130  28.310  1.00  0.00           N
ATOM   4665  HN  HSD A 943      45.490  39.910  28.450  1.00  0.00           H
ATOM   4666  CA  HSD A 943      45.890  37.930  29.130  1.00  0.00           C
ATOM   4667  HA  HSD A 943      46.910  37.590  29.290  1.00  0.00           H
ATOM   4668  CB  HSD A 943      45.280  38.380  30.520  1.00  0.00           C
ATOM   4669  HB1 HSD A 943      44.950  37.530  31.160  1.00  0.00           H
ATOM   4670  HB2 HSD A 943      44.350  38.890  30.190  1.00  0.00           H
ATOM   4671  ND1 HSD A 943      45.640  40.420  32.020  1.00  0.00           N
ATOM   4672  HD1 HSD A 943      44.690  40.710  31.920  1.00  0.00           H
ATOM   4673  CG  HSD A 943      46.130  39.330  31.290  1.00  0.00           C
ATOM   4674  CE1 HSD A 943      46.710  41.190  32.300  1.00  0.00           C
ATOM   4675  HE1 HSD A 943      46.610  42.120  32.850  1.00  0.00           H
ATOM   4676  NE2 HSD A 943      47.860  40.710  31.800  1.00  0.00           N
ATOM   4677  CD2 HSD A 943      47.470  39.580  31.130  1.00  0.00           C
ATOM   4678  HD2 HSD A 943      48.150  38.860  30.690  1.00  0.00           H
ATOM   4679  C   HSD A 943      45.220  36.720  28.430  1.00  0.00           C
ATOM   4680  O   HSD A 943      45.520  35.560  28.710  1.00  0.00           O
ATOM   4681  N   LYS A 944      44.250  36.980  27.560  1.00  0.00           N
ATOM   4682  HN  LYS A 944      43.970  37.940  27.610  1.00  0.00           H
ATOM   4683  CA  LYS A 944      43.780  36.020  26.580  1.00  0.00           C
ATOM   4684  HA  LYS A 944      43.190  36.730  26.010  1.00  0.00           H
ATOM   4685  CB  LYS A 944      44.770  35.450  25.580  1.00  0.00           C
ATOM   4686  HB1 LYS A 944      44.200  34.830  24.850  1.00  0.00           H
ATOM   4687  HB2 LYS A 944      45.460  34.730  26.080  1.00  0.00           H
ATOM   4688  CG  LYS A 944      45.520  36.430  24.680  1.00  0.00           C
ATOM   4689  HG1 LYS A 944      46.190  35.810  24.050  1.00  0.00           H
ATOM   4690  HG2 LYS A 944      46.120  37.130  25.290  1.00  0.00           H
ATOM   4691  CD  LYS A 944      44.610  37.230  23.720  1.00  0.00           C
ATOM   4692  HD1 LYS A 944      43.860  37.880  24.210  1.00  0.00           H
ATOM   4693  HD2 LYS A 944      43.970  36.530  23.130  1.00  0.00           H
ATOM   4694  CE  LYS A 944      45.410  37.980  22.700  1.00  0.00           C
ATOM   4695  HE1 LYS A 944      44.840  37.990  21.750  1.00  0.00           H
ATOM   4696  HE2 LYS A 944      46.400  37.490  22.540  1.00  0.00           H
ATOM   4697  NZ  LYS A 944      45.600  39.410  23.080  1.00  0.00           N
ATOM   4698  HZ1 LYS A 944      45.190  39.560  24.020  1.00  0.00           H
ATOM   4699  HZ2 LYS A 944      45.160  40.030  22.360  1.00  0.00           H
ATOM   4700  HZ3 LYS A 944      46.610  39.630  23.090  1.00  0.00           H
ATOM   4701  C   LYS A 944      42.760  35.010  27.160  1.00  0.00           C
ATOM   4702  O   LYS A 944      42.760  33.820  26.860  1.00  0.00           O
ATOM   4703  N   LEU A 945      41.940  35.590  28.130  1.00  0.00           N
ATOM   4704  HN  LEU A 945      42.080  36.490  28.550  1.00  0.00           H
ATOM   4705  CA  LEU A 945      41.090  34.790  28.930  1.00  0.00           C
ATOM   4706  HA  LEU A 945      41.690  34.000  29.340  1.00  0.00           H
ATOM   4707  CB  LEU A 945      40.740  35.590  30.190  1.00  0.00           C
ATOM   4708  HB1 LEU A 945      40.270  34.780  30.780  1.00  0.00           H
ATOM   4709  HB2 LEU A 945      40.080  36.410  29.860  1.00  0.00           H
ATOM   4710  CG  LEU A 945      41.930  36.300  30.870  1.00  0.00           C
ATOM   4711  HG  LEU A 945      42.510  37.030  30.270  1.00  0.00           H
ATOM   4712  CD1 LEU A 945      41.560  37.100  32.070  1.00  0.00           C
ATOM   4713 HD11 LEU A 945      41.290  36.440  32.930  1.00  0.00           H
ATOM   4714 HD12 LEU A 945      40.590  37.570  31.820  1.00  0.00           H
ATOM   4715 HD13 LEU A 945      42.350  37.870  32.200  1.00  0.00           H
ATOM   4716  CD2 LEU A 945      43.010  35.260  31.330  1.00  0.00           C
ATOM   4717 HD21 LEU A 945      42.550  34.620  32.110  1.00  0.00           H
ATOM   4718 HD22 LEU A 945      43.950  35.770  31.660  1.00  0.00           H
ATOM   4719 HD23 LEU A 945      43.310  34.650  30.450  1.00  0.00           H
ATOM   4720  C   LEU A 945      39.970  34.060  28.200  1.00  0.00           C
ATOM   4721  O   LEU A 945      39.230  34.730  27.450  1.00  0.00           O
ATOM   4722  N   LYS A 946      39.790  32.740  28.390  1.00  0.00           N
ATOM   4723  HN  LYS A 946      40.440  32.210  28.940  1.00  0.00           H
ATOM   4724  CA  LYS A 946      38.840  31.920  27.770  1.00  0.00           C
ATOM   4725  HA  LYS A 946      38.390  32.490  26.970  1.00  0.00           H
ATOM   4726  CB  LYS A 946      39.570  30.630  27.220  1.00  0.00           C
ATOM   4727  HB1 LYS A 946      38.790  30.160  26.590  1.00  0.00           H
ATOM   4728  HB2 LYS A 946      39.800  29.970  28.100  1.00  0.00           H
ATOM   4729  CG  LYS A 946      40.840  30.850  26.400  1.00  0.00           C
ATOM   4730  HG1 LYS A 946      41.150  29.800  26.220  1.00  0.00           H
ATOM   4731  HG2 LYS A 946      41.520  31.460  27.040  1.00  0.00           H
ATOM   4732  CD  LYS A 946      40.510  31.660  25.170  1.00  0.00           C
ATOM   4733  HD1 LYS A 946      39.990  32.580  25.500  1.00  0.00           H
ATOM   4734  HD2 LYS A 946      39.660  31.210  24.630  1.00  0.00           H
ATOM   4735  CE  LYS A 946      41.600  31.890  24.160  1.00  0.00           C
ATOM   4736  HE1 LYS A 946      42.470  32.510  24.470  1.00  0.00           H
ATOM   4737  HE2 LYS A 946      41.020  32.410  23.370  1.00  0.00           H
ATOM   4738  NZ  LYS A 946      42.130  30.600  23.610  1.00  0.00           N
ATOM   4739  HZ1 LYS A 946      41.350  29.940  23.410  1.00  0.00           H
ATOM   4740  HZ2 LYS A 946      42.830  30.240  24.290  1.00  0.00           H
ATOM   4741  HZ3 LYS A 946      42.580  30.770  22.690  1.00  0.00           H
ATOM   4742  C   LYS A 946      37.850  31.440  28.750  1.00  0.00           C
ATOM   4743  O   LYS A 946      36.840  30.920  28.410  1.00  0.00           O
ATOM   4744  N   LYS A 947      38.120  31.440  30.040  1.00  0.00           N
ATOM   4745  HN  LYS A 947      39.030  31.760  30.250  1.00  0.00           H
ATOM   4746  CA  LYS A 947      37.160  31.070  31.070  1.00  0.00           C
ATOM   4747  HA  LYS A 947      36.400  30.490  30.550  1.00  0.00           H
ATOM   4748  CB  LYS A 947      37.680  30.190  32.210  1.00  0.00           C
ATOM   4749  HB1 LYS A 947      36.850  29.960  32.900  1.00  0.00           H
ATOM   4750  HB2 LYS A 947      38.450  30.750  32.810  1.00  0.00           H
ATOM   4751  CG  LYS A 947      38.280  28.860  31.810  1.00  0.00           C
ATOM   4752  HG1 LYS A 947      39.160  29.030  31.160  1.00  0.00           H
ATOM   4753  HG2 LYS A 947      37.550  28.340  31.150  1.00  0.00           H
ATOM   4754  CD  LYS A 947      38.820  28.040  33.050  1.00  0.00           C
ATOM   4755  HD1 LYS A 947      37.920  27.640  33.560  1.00  0.00           H
ATOM   4756  HD2 LYS A 947      39.350  28.730  33.730  1.00  0.00           H
ATOM   4757  CE  LYS A 947      39.570  26.830  32.550  1.00  0.00           C
ATOM   4758  HE1 LYS A 947      40.580  27.040  32.140  1.00  0.00           H
ATOM   4759  HE2 LYS A 947      38.890  26.430  31.760  1.00  0.00           H
ATOM   4760  NZ  LYS A 947      39.690  25.960  33.670  1.00  0.00           N
ATOM   4761  HZ1 LYS A 947      39.820  26.480  34.570  1.00  0.00           H
ATOM   4762  HZ2 LYS A 947      40.510  25.330  33.670  1.00  0.00           H
ATOM   4763  HZ3 LYS A 947      38.860  25.350  33.770  1.00  0.00           H
ATOM   4764  C   LYS A 947      36.480  32.340  31.600  1.00  0.00           C
ATOM   4765  O   LYS A 947      35.440  32.720  31.070  1.00  0.00           O
ATOM   4766  N   GLY A 948      37.220  33.080  32.450  1.00  0.00           N
ATOM   4767  HN  GLY A 948      38.110  32.700  32.690  1.00  0.00           H
ATOM   4768  CA  GLY A 948      36.890  34.490  32.860  1.00  0.00           C
ATOM   4769  HA1 GLY A 948      36.450  34.960  31.990  1.00  0.00           H
ATOM   4770  HA2 GLY A 948      37.830  34.920  33.130  1.00  0.00           H
ATOM   4771  C   GLY A 948      35.760  34.390  33.940  1.00  0.00           C
ATOM   4772  O   GLY A 948      35.150  33.380  34.080  1.00  0.00           O
ATOM   4773  N   ALA A 949      35.600  35.500  34.670  1.00  0.00           N
ATOM   4774  HN  ALA A 949      36.110  36.330  34.460  1.00  0.00           H
ATOM   4775  CA  ALA A 949      34.490  35.750  35.500  1.00  0.00           C
ATOM   4776  HA  ALA A 949      33.770  34.970  35.290  1.00  0.00           H
ATOM   4777  CB  ALA A 949      34.860  35.740  36.970  1.00  0.00           C
ATOM   4778  HB1 ALA A 949      33.980  35.990  37.590  1.00  0.00           H
ATOM   4779  HB2 ALA A 949      35.540  36.570  37.290  1.00  0.00           H
ATOM   4780  HB3 ALA A 949      35.340  34.770  37.210  1.00  0.00           H
ATOM   4781  C   ALA A 949      33.820  37.100  35.060  1.00  0.00           C
ATOM   4782  O   ALA A 949      34.630  37.950  34.690  1.00  0.00           O
ATOM   4783  N   GLY A 950      32.490  37.230  35.140  1.00  0.00           N
ATOM   4784  HN  GLY A 950      31.990  36.460  35.520  1.00  0.00           H
ATOM   4785  CA  GLY A 950      31.730  38.500  35.040  1.00  0.00           C
ATOM   4786  HA1 GLY A 950      30.680  38.320  35.210  1.00  0.00           H
ATOM   4787  HA2 GLY A 950      31.990  38.800  34.040  1.00  0.00           H
ATOM   4788  C   GLY A 950      32.290  39.720  35.810  1.00  0.00           C
ATOM   4789  O   GLY A 950      32.860  39.560  36.920  1.00  0.00           O
ATOM   4790  N   TYR A 951      31.990  40.930  35.300  1.00  0.00           N
ATOM   4791  HN  TYR A 951      31.400  40.940  34.490  1.00  0.00           H
ATOM   4792  CA  TYR A 951      32.650  42.200  35.650  1.00  0.00           C
ATOM   4793  HA  TYR A 951      33.710  42.050  35.520  1.00  0.00           H
ATOM   4794  CB  TYR A 951      32.220  43.280  34.700  1.00  0.00           C
ATOM   4795  HB1 TYR A 951      31.150  43.510  34.890  1.00  0.00           H
ATOM   4796  HB2 TYR A 951      32.160  43.010  33.620  1.00  0.00           H
ATOM   4797  CG  TYR A 951      33.070  44.530  34.760  1.00  0.00           C
ATOM   4798  CD1 TYR A 951      32.660  45.780  35.270  1.00  0.00           C
ATOM   4799  HD1 TYR A 951      31.690  45.990  35.700  1.00  0.00           H
ATOM   4800  CE1 TYR A 951      33.610  46.820  35.250  1.00  0.00           C
ATOM   4801  HE1 TYR A 951      33.340  47.760  35.700  1.00  0.00           H
ATOM   4802  CZ  TYR A 951      34.920  46.690  34.810  1.00  0.00           C
ATOM   4803  OH  TYR A 951      35.830  47.720  35.010  1.00  0.00           O
ATOM   4804  HH  TYR A 951      36.500  47.730  34.320  1.00  0.00           H
ATOM   4805  CD2 TYR A 951      34.400  44.410  34.260  1.00  0.00           C
ATOM   4806  HD2 TYR A 951      34.730  43.540  33.730  1.00  0.00           H
ATOM   4807  CE2 TYR A 951      35.320  45.480  34.220  1.00  0.00           C
ATOM   4808  HE2 TYR A 951      36.320  45.310  33.830  1.00  0.00           H
ATOM   4809  C   TYR A 951      32.420  42.600  37.070  1.00  0.00           C
ATOM   4810  O   TYR A 951      33.320  43.090  37.700  1.00  0.00           O
ATOM   4811  N   HSD A 952      31.200  42.370  37.640  1.00  0.00           N
ATOM   4812  HN  HSD A 952      30.590  41.770  37.130  1.00  0.00           H
ATOM   4813  CA  HSD A 952      30.860  43.020  38.830  1.00  0.00           C
ATOM   4814  HA  HSD A 952      31.620  43.700  39.180  1.00  0.00           H
ATOM   4815  CB  HSD A 952      29.450  43.810  38.740  1.00  0.00           C
ATOM   4816  HB1 HSD A 952      29.670  44.570  37.960  1.00  0.00           H
ATOM   4817  HB2 HSD A 952      29.280  44.350  39.690  1.00  0.00           H
ATOM   4818  ND1 HSD A 952      27.720  43.020  37.030  1.00  0.00           N
ATOM   4819  HD1 HSD A 952      28.050  43.600  36.300  1.00  0.00           H
ATOM   4820  CG  HSD A 952      28.250  43.040  38.330  1.00  0.00           C
ATOM   4821  CE1 HSD A 952      26.560  42.300  37.090  1.00  0.00           C
ATOM   4822  HE1 HSD A 952      26.070  41.990  36.170  1.00  0.00           H
ATOM   4823  NE2 HSD A 952      26.290  41.870  38.290  1.00  0.00           N
ATOM   4824  CD2 HSD A 952      27.320  42.320  39.120  1.00  0.00           C
ATOM   4825  HD2 HSD A 952      27.320  42.210  40.200  1.00  0.00           H
ATOM   4826  C   HSD A 952      30.770  42.040  39.970  1.00  0.00           C
ATOM   4827  O   HSD A 952      30.390  42.350  41.110  1.00  0.00           O
ATOM   4828  N   LEU A 953      31.240  40.810  39.660  1.00  0.00           N
ATOM   4829  HN  LEU A 953      31.640  40.600  38.780  1.00  0.00           H
ATOM   4830  CA  LEU A 953      31.170  39.650  40.450  1.00  0.00           C
ATOM   4831  HA  LEU A 953      30.240  39.500  40.970  1.00  0.00           H
ATOM   4832  CB  LEU A 953      31.440  38.410  39.610  1.00  0.00           C
ATOM   4833  HB1 LEU A 953      32.520  38.410  39.330  1.00  0.00           H
ATOM   4834  HB2 LEU A 953      30.870  38.450  38.660  1.00  0.00           H
ATOM   4835  CG  LEU A 953      31.200  37.050  40.320  1.00  0.00           C
ATOM   4836  HG  LEU A 953      31.720  37.020  41.300  1.00  0.00           H
ATOM   4837  CD1 LEU A 953      29.740  36.850  40.790  1.00  0.00           C
ATOM   4838 HD11 LEU A 953      29.630  35.940  41.420  1.00  0.00           H
ATOM   4839 HD12 LEU A 953      28.980  36.800  39.980  1.00  0.00           H
ATOM   4840 HD13 LEU A 953      29.430  37.620  41.530  1.00  0.00           H
ATOM   4841  CD2 LEU A 953      31.590  35.760  39.590  1.00  0.00           C
ATOM   4842 HD21 LEU A 953      32.690  35.710  39.420  1.00  0.00           H
ATOM   4843 HD22 LEU A 953      30.970  35.660  38.660  1.00  0.00           H
ATOM   4844 HD23 LEU A 953      31.430  34.850  40.210  1.00  0.00           H
ATOM   4845  C   LEU A 953      32.200  39.680  41.680  1.00  0.00           C
ATOM   4846  O   LEU A 953      31.920  39.230  42.800  1.00  0.00           O
ATOM   4847  N   ASP A 954      33.450  40.200  41.410  1.00  0.00           N
ATOM   4848  HN  ASP A 954      33.570  40.720  40.560  1.00  0.00           H
ATOM   4849  CA  ASP A 954      34.530  40.290  42.420  1.00  0.00           C
ATOM   4850  HA  ASP A 954      34.490  39.300  42.840  1.00  0.00           H
ATOM   4851  CB  ASP A 954      35.960  40.510  41.850  1.00  0.00           C
ATOM   4852  HB1 ASP A 954      36.260  39.580  41.310  1.00  0.00           H
ATOM   4853  HB2 ASP A 954      36.620  40.700  42.720  1.00  0.00           H
ATOM   4854  CG  ASP A 954      36.110  41.680  40.900  1.00  0.00           C
ATOM   4855  OD1 ASP A 954      35.980  41.730  39.700  1.00  0.00           O
ATOM   4856  OD2 ASP A 954      36.300  42.840  41.640  1.00  0.00           O
ATOM   4857  HD2 ASP A 954      36.170  43.540  41.010  1.00  0.00           H
ATOM   4858  C   ASP A 954      34.260  41.200  43.570  1.00  0.00           C
ATOM   4859  O   ASP A 954      34.470  40.850  44.760  1.00  0.00           O
ATOM   4860  N   LEU A 955      33.720  42.340  43.220  1.00  0.00           N
ATOM   4861  HN  LEU A 955      33.740  42.630  42.260  1.00  0.00           H
ATOM   4862  CA  LEU A 955      33.140  43.270  44.160  1.00  0.00           C
ATOM   4863  HA  LEU A 955      33.820  43.460  44.970  1.00  0.00           H
ATOM   4864  CB  LEU A 955      32.850  44.620  43.540  1.00  0.00           C
ATOM   4865  HB1 LEU A 955      32.050  44.400  42.790  1.00  0.00           H
ATOM   4866  HB2 LEU A 955      33.760  44.970  43.030  1.00  0.00           H
ATOM   4867  CG  LEU A 955      32.320  45.660  44.430  1.00  0.00           C
ATOM   4868  HG  LEU A 955      31.430  45.380  45.050  1.00  0.00           H
ATOM   4869  CD1 LEU A 955      33.380  46.000  45.500  1.00  0.00           C
ATOM   4870 HD11 LEU A 955      33.400  45.240  46.320  1.00  0.00           H
ATOM   4871 HD12 LEU A 955      33.090  47.000  45.900  1.00  0.00           H
ATOM   4872 HD13 LEU A 955      34.440  46.090  45.180  1.00  0.00           H
ATOM   4873  CD2 LEU A 955      32.040  46.870  43.590  1.00  0.00           C
ATOM   4874 HD21 LEU A 955      31.500  47.630  44.190  1.00  0.00           H
ATOM   4875 HD22 LEU A 955      31.430  46.610  42.710  1.00  0.00           H
ATOM   4876 HD23 LEU A 955      32.990  47.320  43.230  1.00  0.00           H
ATOM   4877  C   LEU A 955      31.960  42.700  44.930  1.00  0.00           C
ATOM   4878  O   LEU A 955      31.980  42.800  46.170  1.00  0.00           O
ATOM   4879  N   LEU A 956      31.000  41.960  44.390  1.00  0.00           N
ATOM   4880  HN  LEU A 956      30.960  41.740  43.420  1.00  0.00           H
ATOM   4881  CA  LEU A 956      29.910  41.330  45.130  1.00  0.00           C
ATOM   4882  HA  LEU A 956      29.400  42.100  45.700  1.00  0.00           H
ATOM   4883  CB  LEU A 956      28.860  40.690  44.100  1.00  0.00           C
ATOM   4884  HB1 LEU A 956      29.430  39.870  43.640  1.00  0.00           H
ATOM   4885  HB2 LEU A 956      28.560  41.420  43.300  1.00  0.00           H
ATOM   4886  CG  LEU A 956      27.580  40.110  44.730  1.00  0.00           C
ATOM   4887  HG  LEU A 956      27.750  40.070  45.830  1.00  0.00           H
ATOM   4888  CD1 LEU A 956      26.390  41.140  44.470  1.00  0.00           C
ATOM   4889 HD11 LEU A 956      26.750  42.160  44.760  1.00  0.00           H
ATOM   4890 HD12 LEU A 956      25.500  40.800  45.050  1.00  0.00           H
ATOM   4891 HD13 LEU A 956      26.090  41.120  43.410  1.00  0.00           H
ATOM   4892  CD2 LEU A 956      27.310  38.700  44.070  1.00  0.00           C
ATOM   4893 HD21 LEU A 956      27.090  38.680  42.980  1.00  0.00           H
ATOM   4894 HD22 LEU A 956      26.370  38.260  44.490  1.00  0.00           H
ATOM   4895 HD23 LEU A 956      28.190  38.060  44.270  1.00  0.00           H
ATOM   4896  C   LEU A 956      30.500  40.370  46.120  1.00  0.00           C
ATOM   4897  O   LEU A 956      30.150  40.480  47.310  1.00  0.00           O
ATOM   4898  N   MET A 957      31.450  39.430  45.700  1.00  0.00           N
ATOM   4899  HN  MET A 957      31.760  39.390  44.750  1.00  0.00           H
ATOM   4900  CA  MET A 957      32.050  38.370  46.480  1.00  0.00           C
ATOM   4901  HA  MET A 957      31.300  37.760  46.950  1.00  0.00           H
ATOM   4902  CB  MET A 957      32.860  37.330  45.610  1.00  0.00           C
ATOM   4903  HB1 MET A 957      33.530  36.830  46.340  1.00  0.00           H
ATOM   4904  HB2 MET A 957      33.540  37.730  44.820  1.00  0.00           H
ATOM   4905  CG  MET A 957      31.920  36.280  44.820  1.00  0.00           C
ATOM   4906  HG1 MET A 957      32.650  35.790  44.140  1.00  0.00           H
ATOM   4907  HG2 MET A 957      31.190  36.840  44.220  1.00  0.00           H
ATOM   4908  SD  MET A 957      31.000  35.090  45.880  1.00  0.00           S
ATOM   4909  CE  MET A 957      30.040  34.430  44.430  1.00  0.00           C
ATOM   4910  HE1 MET A 957      29.210  35.070  44.080  1.00  0.00           H
ATOM   4911  HE2 MET A 957      29.560  33.460  44.680  1.00  0.00           H
ATOM   4912  HE3 MET A 957      30.710  34.080  43.620  1.00  0.00           H
ATOM   4913  C   MET A 957      32.800  38.860  47.750  1.00  0.00           C
ATOM   4914  O   MET A 957      32.500  38.360  48.870  1.00  0.00           O
ATOM   4915  N   VAL A 958      33.620  39.950  47.540  1.00  0.00           N
ATOM   4916  HN  VAL A 958      33.740  40.260  46.600  1.00  0.00           H
ATOM   4917  CA  VAL A 958      34.260  40.700  48.650  1.00  0.00           C
ATOM   4918  HA  VAL A 958      34.530  39.930  49.350  1.00  0.00           H
ATOM   4919  CB  VAL A 958      35.510  41.500  48.300  1.00  0.00           C
ATOM   4920  HB  VAL A 958      35.290  42.240  47.490  1.00  0.00           H
ATOM   4921  CG1 VAL A 958      35.980  42.240  49.580  1.00  0.00           C
ATOM   4922 HG11 VAL A 958      35.450  43.200  49.750  1.00  0.00           H
ATOM   4923 HG12 VAL A 958      37.020  42.580  49.360  1.00  0.00           H
ATOM   4924 HG13 VAL A 958      36.020  41.510  50.400  1.00  0.00           H
ATOM   4925  CG2 VAL A 958      36.620  40.600  47.700  1.00  0.00           C
ATOM   4926 HG21 VAL A 958      36.860  39.830  48.470  1.00  0.00           H
ATOM   4927 HG22 VAL A 958      37.520  41.220  47.440  1.00  0.00           H
ATOM   4928 HG23 VAL A 958      36.190  40.160  46.790  1.00  0.00           H
ATOM   4929  C   VAL A 958      33.230  41.510  49.470  1.00  0.00           C
ATOM   4930  O   VAL A 958      33.320  41.460  50.640  1.00  0.00           O
ATOM   4931  N   GLY A 959      32.230  42.100  48.860  1.00  0.00           N
ATOM   4932  HN  GLY A 959      32.350  42.180  47.870  1.00  0.00           H
ATOM   4933  CA  GLY A 959      31.140  42.810  49.570  1.00  0.00           C
ATOM   4934  HA1 GLY A 959      30.340  43.130  48.920  1.00  0.00           H
ATOM   4935  HA2 GLY A 959      31.680  43.620  50.060  1.00  0.00           H
ATOM   4936  C   GLY A 959      30.420  41.960  50.610  1.00  0.00           C
ATOM   4937  O   GLY A 959      30.100  42.450  51.710  1.00  0.00           O
ATOM   4938  N   VAL A 960      30.070  40.730  50.160  1.00  0.00           N
ATOM   4939  HN  VAL A 960      30.150  40.680  49.170  1.00  0.00           H
ATOM   4940  CA  VAL A 960      29.450  39.650  50.880  1.00  0.00           C
ATOM   4941  HA  VAL A 960      28.550  40.140  51.220  1.00  0.00           H
ATOM   4942  CB  VAL A 960      29.070  38.560  49.860  1.00  0.00           C
ATOM   4943  HB  VAL A 960      29.880  38.360  49.120  1.00  0.00           H
ATOM   4944  CG1 VAL A 960      28.740  37.270  50.580  1.00  0.00           C
ATOM   4945 HG11 VAL A 960      29.650  36.770  50.980  1.00  0.00           H
ATOM   4946 HG12 VAL A 960      28.300  36.500  49.910  1.00  0.00           H
ATOM   4947 HG13 VAL A 960      27.990  37.390  51.390  1.00  0.00           H
ATOM   4948  CG2 VAL A 960      27.890  39.040  49.060  1.00  0.00           C
ATOM   4949 HG21 VAL A 960      28.080  40.050  48.640  1.00  0.00           H
ATOM   4950 HG22 VAL A 960      26.960  39.020  49.670  1.00  0.00           H
ATOM   4951 HG23 VAL A 960      27.730  38.340  48.200  1.00  0.00           H
ATOM   4952  C   VAL A 960      30.240  39.180  52.100  1.00  0.00           C
ATOM   4953  O   VAL A 960      29.770  38.980  53.240  1.00  0.00           O
ATOM   4954  N   MET A 961      31.580  39.070  51.870  1.00  0.00           N
ATOM   4955  HN  MET A 961      31.850  39.060  50.910  1.00  0.00           H
ATOM   4956  CA  MET A 961      32.370  38.430  52.980  1.00  0.00           C
ATOM   4957  HA  MET A 961      31.720  38.030  53.740  1.00  0.00           H
ATOM   4958  CB  MET A 961      33.310  37.450  52.360  1.00  0.00           C
ATOM   4959  HB1 MET A 961      34.030  37.070  53.130  1.00  0.00           H
ATOM   4960  HB2 MET A 961      33.980  38.070  51.720  1.00  0.00           H
ATOM   4961  CG  MET A 961      32.700  36.330  51.510  1.00  0.00           C
ATOM   4962  HG1 MET A 961      33.580  35.790  51.100  1.00  0.00           H
ATOM   4963  HG2 MET A 961      32.060  36.690  50.670  1.00  0.00           H
ATOM   4964  SD  MET A 961      31.830  34.960  52.400  1.00  0.00           S
ATOM   4965  CE  MET A 961      33.220  34.620  53.390  1.00  0.00           C
ATOM   4966  HE1 MET A 961      33.300  33.530  53.620  1.00  0.00           H
ATOM   4967  HE2 MET A 961      33.210  35.150  54.380  1.00  0.00           H
ATOM   4968  HE3 MET A 961      34.220  34.930  53.020  1.00  0.00           H
ATOM   4969  C   MET A 961      33.210  39.480  53.830  1.00  0.00           C
ATOM   4970  O   MET A 961      33.670  39.230  54.950  1.00  0.00           O
ATOM   4971  N   LEU A 962      33.050  40.740  53.340  1.00  0.00           N
ATOM   4972  HN  LEU A 962      32.840  40.860  52.370  1.00  0.00           H
ATOM   4973  CA  LEU A 962      33.350  41.960  54.190  1.00  0.00           C
ATOM   4974  HA  LEU A 962      34.370  41.940  54.570  1.00  0.00           H
ATOM   4975  CB  LEU A 962      33.210  43.280  53.420  1.00  0.00           C
ATOM   4976  HB1 LEU A 962      32.180  43.320  53.000  1.00  0.00           H
ATOM   4977  HB2 LEU A 962      33.870  43.160  52.530  1.00  0.00           H
ATOM   4978  CG  LEU A 962      33.600  44.590  54.180  1.00  0.00           C
ATOM   4979  HG  LEU A 962      34.450  44.300  54.830  1.00  0.00           H
ATOM   4980  CD1 LEU A 962      33.990  45.700  53.160  1.00  0.00           C
ATOM   4981 HD11 LEU A 962      34.340  46.680  53.550  1.00  0.00           H
ATOM   4982 HD12 LEU A 962      33.060  45.730  52.560  1.00  0.00           H
ATOM   4983 HD13 LEU A 962      34.760  45.280  52.480  1.00  0.00           H
ATOM   4984  CD2 LEU A 962      32.460  45.110  55.100  1.00  0.00           C
ATOM   4985 HD21 LEU A 962      32.270  44.410  55.930  1.00  0.00           H
ATOM   4986 HD22 LEU A 962      31.450  45.290  54.680  1.00  0.00           H
ATOM   4987 HD23 LEU A 962      32.860  46.030  55.580  1.00  0.00           H
ATOM   4988  C   LEU A 962      32.450  41.860  55.410  1.00  0.00           C
ATOM   4989  O   LEU A 962      32.950  42.020  56.570  1.00  0.00           O
ATOM   4990  N   GLY A 963      31.150  41.620  55.170  1.00  0.00           N
ATOM   4991  HN  GLY A 963      30.860  41.420  54.240  1.00  0.00           H
ATOM   4992  CA  GLY A 963      30.180  41.320  56.250  1.00  0.00           C
ATOM   4993  HA1 GLY A 963      29.280  40.970  55.750  1.00  0.00           H
ATOM   4994  HA2 GLY A 963      29.980  42.200  56.850  1.00  0.00           H
ATOM   4995  C   GLY A 963      30.620  40.270  57.250  1.00  0.00           C
ATOM   4996  O   GLY A 963      30.460  40.340  58.480  1.00  0.00           O
ATOM   4997  N   VAL A 964      31.050  39.180  56.630  1.00  0.00           N
ATOM   4998  HN  VAL A 964      31.140  39.070  55.640  1.00  0.00           H
ATOM   4999  CA  VAL A 964      31.360  37.930  57.300  1.00  0.00           C
ATOM   5000  HA  VAL A 964      30.600  37.810  58.050  1.00  0.00           H
ATOM   5001  CB  VAL A 964      31.530  36.700  56.290  1.00  0.00           C
ATOM   5002  HB  VAL A 964      32.330  36.980  55.580  1.00  0.00           H
ATOM   5003  CG1 VAL A 964      31.990  35.440  57.060  1.00  0.00           C
ATOM   5004 HG11 VAL A 964      31.150  35.080  57.700  1.00  0.00           H
ATOM   5005 HG12 VAL A 964      32.950  35.560  57.610  1.00  0.00           H
ATOM   5006 HG13 VAL A 964      32.210  34.600  56.370  1.00  0.00           H
ATOM   5007  CG2 VAL A 964      30.150  36.550  55.660  1.00  0.00           C
ATOM   5008 HG21 VAL A 964      29.420  36.320  56.480  1.00  0.00           H
ATOM   5009 HG22 VAL A 964      30.010  35.690  54.970  1.00  0.00           H
ATOM   5010 HG23 VAL A 964      29.880  37.490  55.130  1.00  0.00           H
ATOM   5011  C   VAL A 964      32.610  38.070  58.170  1.00  0.00           C
ATOM   5012  O   VAL A 964      32.640  37.770  59.390  1.00  0.00           O
ATOM   5013  N   CYS A 965      33.660  38.710  57.720  1.00  0.00           N
ATOM   5014  HN  CYS A 965      33.550  39.020  56.780  1.00  0.00           H
ATOM   5015  CA  CYS A 965      34.800  39.260  58.480  1.00  0.00           C
ATOM   5016  HA  CYS A 965      35.330  38.430  58.910  1.00  0.00           H
ATOM   5017  CB  CYS A 965      35.820  39.880  57.410  1.00  0.00           C
ATOM   5018  HB1 CYS A 965      36.520  40.500  58.030  1.00  0.00           H
ATOM   5019  HB2 CYS A 965      35.200  40.530  56.750  1.00  0.00           H
ATOM   5020  SG  CYS A 965      36.730  38.780  56.300  1.00  0.00           S
ATOM   5021  HG1 CYS A 965      35.850  38.630  55.320  1.00  0.00           H
ATOM   5022  C   CYS A 965      34.410  40.300  59.470  1.00  0.00           C
ATOM   5023  O   CYS A 965      34.940  40.360  60.570  1.00  0.00           O
ATOM   5024  N   SER A 966      33.400  41.180  59.270  1.00  0.00           N
ATOM   5025  HN  SER A 966      32.980  41.020  58.370  1.00  0.00           H
ATOM   5026  CA  SER A 966      32.890  42.200  60.200  1.00  0.00           C
ATOM   5027  HA  SER A 966      33.790  42.700  60.530  1.00  0.00           H
ATOM   5028  CB  SER A 966      31.880  43.180  59.610  1.00  0.00           C
ATOM   5029  HB1 SER A 966      31.550  43.910  60.370  1.00  0.00           H
ATOM   5030  HB2 SER A 966      30.960  42.720  59.180  1.00  0.00           H
ATOM   5031  OG  SER A 966      32.400  43.940  58.500  1.00  0.00           O
ATOM   5032  HG1 SER A 966      32.620  43.320  57.790  1.00  0.00           H
ATOM   5033  C   SER A 966      32.310  41.600  61.460  1.00  0.00           C
ATOM   5034  O   SER A 966      32.630  42.150  62.550  1.00  0.00           O
ATOM   5035  N   VAL A 967      31.580  40.500  61.340  1.00  0.00           N
ATOM   5036  HN  VAL A 967      31.330  40.220  60.420  1.00  0.00           H
ATOM   5037  CA  VAL A 967      31.110  39.660  62.430  1.00  0.00           C
ATOM   5038  HA  VAL A 967      30.430  40.170  63.090  1.00  0.00           H
ATOM   5039  CB  VAL A 967      30.150  38.500  61.840  1.00  0.00           C
ATOM   5040  HB  VAL A 967      30.580  37.780  61.100  1.00  0.00           H
ATOM   5041  CG1 VAL A 967      29.720  37.670  63.090  1.00  0.00           C
ATOM   5042 HG11 VAL A 967      28.780  37.100  62.940  1.00  0.00           H
ATOM   5043 HG12 VAL A 967      29.550  38.350  63.960  1.00  0.00           H
ATOM   5044 HG13 VAL A 967      30.550  36.950  63.330  1.00  0.00           H
ATOM   5045  CG2 VAL A 967      28.910  39.160  61.350  1.00  0.00           C
ATOM   5046 HG21 VAL A 967      28.280  38.310  61.030  1.00  0.00           H
ATOM   5047 HG22 VAL A 967      29.030  39.790  60.440  1.00  0.00           H
ATOM   5048 HG23 VAL A 967      28.480  39.890  62.070  1.00  0.00           H
ATOM   5049  C   VAL A 967      32.200  39.000  63.320  1.00  0.00           C
ATOM   5050  O   VAL A 967      32.030  38.790  64.530  1.00  0.00           O
ATOM   5051  N   MET A 968      33.400  38.620  62.710  1.00  0.00           N
ATOM   5052  HN  MET A 968      33.380  38.710  61.720  1.00  0.00           H
ATOM   5053  CA  MET A 968      34.520  38.210  63.510  1.00  0.00           C
ATOM   5054  HA  MET A 968      34.200  37.630  64.370  1.00  0.00           H
ATOM   5055  CB  MET A 968      35.200  37.200  62.680  1.00  0.00           C
ATOM   5056  HB1 MET A 968      36.110  36.880  63.220  1.00  0.00           H
ATOM   5057  HB2 MET A 968      35.460  37.750  61.740  1.00  0.00           H
ATOM   5058  CG  MET A 968      34.300  35.950  62.380  1.00  0.00           C
ATOM   5059  HG1 MET A 968      33.480  36.310  61.730  1.00  0.00           H
ATOM   5060  HG2 MET A 968      33.920  35.530  63.340  1.00  0.00           H
[truncated: 6,873,249 more chars]
