# Supplementary material for: CryoEM and computational modeling structural insights into the pH regulator NBCn1
Source: Nat Commun. 2025 Nov 11;16:9932. doi: 10.1038/s41467-025-64868-z (PMC12606367; doi:10.1038/s41467-025-64868-z)
Supplement: Supplementary file 7 — Supplementary Data 5 [file 41467_2025_64868_MOESM7_ESM.zip › 100ns_z_restr_MD_NBCn1_2NaCO3/hNBCn1_IF/z-restr_hNBCn1_IF_2NaCO3_last_step_2.pdb]

REMARK    GENERATED BY TRJCONV
TITLE     Title t= 101000.00000 step= 50500000
REMARK    THIS IS A SIMULATION BOX
CRYST1   93.785   93.785  101.535  90.00  90.00  90.00 P 1           1
MODEL        1
ATOM      1  N   LEU A 585      25.640  35.560  39.240  1.00  0.00           N
ATOM      2  HT1 LEU A 585      25.770  34.630  38.800  1.00  0.00           H
ATOM      3  HT2 LEU A 585      26.330  36.250  38.870  1.00  0.00           H
ATOM      4  HT3 LEU A 585      24.690  35.940  39.060  1.00  0.00           H
ATOM      5  CA  LEU A 585      25.870  35.330  40.690  1.00  0.00           C
ATOM      6  HA  LEU A 585      26.890  34.980  40.600  1.00  0.00           H
ATOM      7  CB  LEU A 585      25.850  36.610  41.550  1.00  0.00           C
ATOM      8  HB1 LEU A 585      24.790  36.960  41.560  1.00  0.00           H
ATOM      9  HB2 LEU A 585      26.430  37.450  41.120  1.00  0.00           H
ATOM     10  CG  LEU A 585      26.330  36.380  42.990  1.00  0.00           C
ATOM     11  HG  LEU A 585      25.620  35.640  43.430  1.00  0.00           H
ATOM     12  CD1 LEU A 585      27.750  35.960  43.100  1.00  0.00           C
ATOM     13 HD11 LEU A 585      28.050  35.890  44.170  1.00  0.00           H
ATOM     14 HD12 LEU A 585      28.450  36.750  42.770  1.00  0.00           H
ATOM     15 HD13 LEU A 585      27.990  35.010  42.570  1.00  0.00           H
ATOM     16  CD2 LEU A 585      26.090  37.610  43.830  1.00  0.00           C
ATOM     17 HD21 LEU A 585      26.590  37.530  44.810  1.00  0.00           H
ATOM     18 HD22 LEU A 585      25.000  37.800  43.800  1.00  0.00           H
ATOM     19 HD23 LEU A 585      26.590  38.550  43.510  1.00  0.00           H
ATOM     20  C   LEU A 585      25.120  34.050  41.320  1.00  0.00           C
ATOM     21  O   LEU A 585      25.730  33.020  41.570  1.00  0.00           O
ATOM     22  N   ILE A 586      23.790  34.120  41.500  1.00  0.00           N
ATOM     23  HN  ILE A 586      23.280  34.770  40.940  1.00  0.00           H
ATOM     24  CA  ILE A 586      23.030  33.190  42.340  1.00  0.00           C
ATOM     25  HA  ILE A 586      23.620  32.930  43.210  1.00  0.00           H
ATOM     26  CB  ILE A 586      21.770  33.840  42.810  1.00  0.00           C
ATOM     27  HB  ILE A 586      21.050  33.910  41.960  1.00  0.00           H
ATOM     28  CG2 ILE A 586      21.030  33.060  43.970  1.00  0.00           C
ATOM     29 HG21 ILE A 586      20.200  33.730  44.280  1.00  0.00           H
ATOM     30 HG22 ILE A 586      21.720  32.790  44.810  1.00  0.00           H
ATOM     31 HG23 ILE A 586      20.560  32.120  43.620  1.00  0.00           H
ATOM     32  CG1 ILE A 586      21.890  35.260  43.280  1.00  0.00           C
ATOM     33 HG11 ILE A 586      20.880  35.690  43.470  1.00  0.00           H
ATOM     34 HG12 ILE A 586      22.220  35.910  42.440  1.00  0.00           H
ATOM     35  CD  ILE A 586      22.850  35.470  44.480  1.00  0.00           C
ATOM     36  HD1 ILE A 586      23.190  36.520  44.640  1.00  0.00           H
ATOM     37  HD2 ILE A 586      23.770  34.880  44.250  1.00  0.00           H
ATOM     38  HD3 ILE A 586      22.350  35.130  45.410  1.00  0.00           H
ATOM     39  C   ILE A 586      22.810  31.870  41.540  1.00  0.00           C
ATOM     40  O   ILE A 586      22.860  30.720  42.070  1.00  0.00           O
ATOM     41  N   LEU A 587      22.650  32.060  40.280  1.00  0.00           N
ATOM     42  HN  LEU A 587      22.770  32.950  39.870  1.00  0.00           H
ATOM     43  CA  LEU A 587      22.220  30.860  39.450  1.00  0.00           C
ATOM     44  HA  LEU A 587      21.780  30.120  40.120  1.00  0.00           H
ATOM     45  CB  LEU A 587      21.030  31.340  38.540  1.00  0.00           C
ATOM     46  HB1 LEU A 587      20.690  30.540  37.840  1.00  0.00           H
ATOM     47  HB2 LEU A 587      21.440  32.200  37.980  1.00  0.00           H
ATOM     48  CG  LEU A 587      19.810  31.780  39.350  1.00  0.00           C
ATOM     49  HG  LEU A 587      20.040  32.740  39.870  1.00  0.00           H
ATOM     50  CD1 LEU A 587      18.620  32.260  38.440  1.00  0.00           C
ATOM     51 HD11 LEU A 587      18.130  31.440  37.870  1.00  0.00           H
ATOM     52 HD12 LEU A 587      19.060  32.950  37.690  1.00  0.00           H
ATOM     53 HD13 LEU A 587      17.880  32.850  39.030  1.00  0.00           H
ATOM     54  CD2 LEU A 587      19.310  30.910  40.440  1.00  0.00           C
ATOM     55 HD21 LEU A 587      19.280  29.810  40.250  1.00  0.00           H
ATOM     56 HD22 LEU A 587      18.380  31.310  40.890  1.00  0.00           H
ATOM     57 HD23 LEU A 587      20.090  30.860  41.220  1.00  0.00           H
ATOM     58  C   LEU A 587      23.390  30.330  38.640  1.00  0.00           C
ATOM     59  O   LEU A 587      23.270  29.500  37.780  1.00  0.00           O
ATOM     60  N   ASP A 588      24.630  30.750  39.030  1.00  0.00           N
ATOM     61  HN  ASP A 588      24.560  31.530  39.620  1.00  0.00           H
ATOM     62  CA  ASP A 588      25.900  30.210  38.630  1.00  0.00           C
ATOM     63  HA  ASP A 588      25.970  30.310  37.550  1.00  0.00           H
ATOM     64  CB  ASP A 588      27.100  31.040  39.220  1.00  0.00           C
ATOM     65  HB1 ASP A 588      28.080  30.730  38.810  1.00  0.00           H
ATOM     66  HB2 ASP A 588      27.110  30.910  40.320  1.00  0.00           H
ATOM     67  CG  ASP A 588      27.100  32.520  38.870  1.00  0.00           C
ATOM     68  OD1 ASP A 588      26.150  33.150  38.220  1.00  0.00           O
ATOM     69  OD2 ASP A 588      28.070  33.180  39.390  1.00  0.00           O
ATOM     70  C   ASP A 588      26.060  28.770  39.010  1.00  0.00           C
ATOM     71  O   ASP A 588      26.400  27.950  38.200  1.00  0.00           O
ATOM     72  N   ILE A 589      25.720  28.370  40.250  1.00  0.00           N
ATOM     73  HN  ILE A 589      25.290  28.990  40.900  1.00  0.00           H
ATOM     74  CA  ILE A 589      26.260  27.180  40.950  1.00  0.00           C
ATOM     75  HA  ILE A 589      27.330  27.340  41.040  1.00  0.00           H
ATOM     76  CB  ILE A 589      25.600  26.960  42.280  1.00  0.00           C
ATOM     77  HB  ILE A 589      24.550  26.630  42.050  1.00  0.00           H
ATOM     78  CG2 ILE A 589      26.110  25.800  43.140  1.00  0.00           C
ATOM     79 HG21 ILE A 589      25.680  25.930  44.160  1.00  0.00           H
ATOM     80 HG22 ILE A 589      27.210  25.870  43.200  1.00  0.00           H
ATOM     81 HG23 ILE A 589      25.990  24.760  42.780  1.00  0.00           H
ATOM     82  CG1 ILE A 589      25.560  28.280  43.240  1.00  0.00           C
ATOM     83 HG11 ILE A 589      24.990  27.990  44.150  1.00  0.00           H
ATOM     84 HG12 ILE A 589      25.140  29.130  42.660  1.00  0.00           H
ATOM     85  CD  ILE A 589      26.980  28.720  43.620  1.00  0.00           C
ATOM     86  HD1 ILE A 589      27.770  28.260  42.980  1.00  0.00           H
ATOM     87  HD2 ILE A 589      27.280  28.490  44.660  1.00  0.00           H
ATOM     88  HD3 ILE A 589      27.100  29.820  43.620  1.00  0.00           H
ATOM     89  C   ILE A 589      26.260  25.860  40.210  1.00  0.00           C
ATOM     90  O   ILE A 589      27.280  25.310  39.920  1.00  0.00           O
ATOM     91  N   LYS A 590      25.030  25.290  39.880  1.00  0.00           N
ATOM     92  HN  LYS A 590      24.210  25.850  39.990  1.00  0.00           H
ATOM     93  CA  LYS A 590      24.900  23.990  39.230  1.00  0.00           C
ATOM     94  HA  LYS A 590      25.570  23.330  39.760  1.00  0.00           H
ATOM     95  CB  LYS A 590      23.460  23.390  39.420  1.00  0.00           C
ATOM     96  HB1 LYS A 590      22.810  24.300  39.500  1.00  0.00           H
ATOM     97  HB2 LYS A 590      23.330  22.890  40.400  1.00  0.00           H
ATOM     98  CG  LYS A 590      22.890  22.530  38.330  1.00  0.00           C
ATOM     99  HG1 LYS A 590      22.010  21.980  38.720  1.00  0.00           H
ATOM    100  HG2 LYS A 590      23.570  21.660  38.190  1.00  0.00           H
ATOM    101  CD  LYS A 590      22.490  23.180  37.020  1.00  0.00           C
ATOM    102  HD1 LYS A 590      23.410  23.360  36.420  1.00  0.00           H
ATOM    103  HD2 LYS A 590      22.070  24.200  37.160  1.00  0.00           H
ATOM    104  CE  LYS A 590      21.480  22.400  36.170  1.00  0.00           C
ATOM    105  HE1 LYS A 590      21.510  22.960  35.210  1.00  0.00           H
ATOM    106  HE2 LYS A 590      20.420  22.520  36.500  1.00  0.00           H
ATOM    107  NZ  LYS A 590      21.740  21.000  36.080  1.00  0.00           N
ATOM    108  HZ1 LYS A 590      22.670  20.790  35.660  1.00  0.00           H
ATOM    109  HZ2 LYS A 590      20.970  20.500  35.580  1.00  0.00           H
ATOM    110  HZ3 LYS A 590      21.680  20.520  37.000  1.00  0.00           H
ATOM    111  C   LYS A 590      25.510  23.980  37.760  1.00  0.00           C
ATOM    112  O   LYS A 590      26.050  22.970  37.190  1.00  0.00           O
ATOM    113  N   ARG A 591      25.390  25.120  37.090  1.00  0.00           N
ATOM    114  HN  ARG A 591      25.090  25.960  37.530  1.00  0.00           H
ATOM    115  CA  ARG A 591      25.700  25.240  35.720  1.00  0.00           C
ATOM    116  HA  ARG A 591      25.420  24.330  35.200  1.00  0.00           H
ATOM    117  CB  ARG A 591      24.840  26.470  35.200  1.00  0.00           C
ATOM    118  HB1 ARG A 591      24.960  27.360  35.840  1.00  0.00           H
ATOM    119  HB2 ARG A 591      23.780  26.160  35.210  1.00  0.00           H
ATOM    120  CG  ARG A 591      25.160  27.100  33.820  1.00  0.00           C
ATOM    121  HG1 ARG A 591      26.250  27.310  33.930  1.00  0.00           H
ATOM    122  HG2 ARG A 591      24.540  28.000  33.700  1.00  0.00           H
ATOM    123  CD  ARG A 591      24.890  26.160  32.640  1.00  0.00           C
ATOM    124  HD1 ARG A 591      23.790  25.980  32.690  1.00  0.00           H
ATOM    125  HD2 ARG A 591      25.470  25.220  32.700  1.00  0.00           H
ATOM    126  NE  ARG A 591      25.410  26.840  31.390  1.00  0.00           N
ATOM    127  HE  ARG A 591      25.010  27.690  31.040  1.00  0.00           H
ATOM    128  CZ  ARG A 591      26.140  26.240  30.490  1.00  0.00           C
ATOM    129  NH1 ARG A 591      26.210  25.000  30.210  1.00  0.00           N
ATOM    130 HH11 ARG A 591      25.620  24.320  30.630  1.00  0.00           H
ATOM    131 HH12 ARG A 591      26.560  24.760  29.290  1.00  0.00           H
ATOM    132  NH2 ARG A 591      26.640  27.110  29.580  1.00  0.00           N
ATOM    133 HH21 ARG A 591      26.970  26.790  28.690  1.00  0.00           H
ATOM    134 HH22 ARG A 591      26.560  28.100  29.720  1.00  0.00           H
ATOM    135  C   ARG A 591      27.190  25.500  35.500  1.00  0.00           C
ATOM    136  O   ARG A 591      27.710  25.160  34.490  1.00  0.00           O
ATOM    137  N   LYS A 592      27.820  26.150  36.500  1.00  0.00           N
ATOM    138  HN  LYS A 592      27.350  26.470  37.330  1.00  0.00           H
ATOM    139  CA  LYS A 592      29.180  26.520  36.560  1.00  0.00           C
ATOM    140  HA  LYS A 592      29.730  26.230  35.680  1.00  0.00           H
ATOM    141  CB  LYS A 592      29.270  28.010  36.870  1.00  0.00           C
ATOM    142  HB1 LYS A 592      30.290  28.430  36.680  1.00  0.00           H
ATOM    143  HB2 LYS A 592      29.100  28.230  37.940  1.00  0.00           H
ATOM    144  CG  LYS A 592      28.390  28.950  35.970  1.00  0.00           C
ATOM    145  HG1 LYS A 592      28.380  29.980  36.390  1.00  0.00           H
ATOM    146  HG2 LYS A 592      27.360  28.530  35.940  1.00  0.00           H
ATOM    147  CD  LYS A 592      28.930  29.060  34.570  1.00  0.00           C
ATOM    148  HD1 LYS A 592      28.990  28.080  34.060  1.00  0.00           H
ATOM    149  HD2 LYS A 592      29.960  29.490  34.600  1.00  0.00           H
ATOM    150  CE  LYS A 592      28.170  30.030  33.650  1.00  0.00           C
ATOM    151  HE1 LYS A 592      27.150  29.620  33.620  1.00  0.00           H
ATOM    152  HE2 LYS A 592      28.480  29.940  32.590  1.00  0.00           H
ATOM    153  NZ  LYS A 592      28.290  31.420  33.900  1.00  0.00           N
ATOM    154  HZ1 LYS A 592      29.250  31.650  34.230  1.00  0.00           H
ATOM    155  HZ2 LYS A 592      27.710  31.680  34.730  1.00  0.00           H
ATOM    156  HZ3 LYS A 592      28.030  31.960  33.050  1.00  0.00           H
ATOM    157  C   LYS A 592      30.050  25.770  37.580  1.00  0.00           C
ATOM    158  O   LYS A 592      31.270  25.940  37.520  1.00  0.00           O
ATOM    159  N   ALA A 593      29.530  24.760  38.350  1.00  0.00           N
ATOM    160  HN  ALA A 593      28.560  24.840  38.540  1.00  0.00           H
ATOM    161  CA  ALA A 593      30.330  23.760  39.040  1.00  0.00           C
ATOM    162  HA  ALA A 593      31.110  24.240  39.640  1.00  0.00           H
ATOM    163  CB  ALA A 593      29.470  22.920  40.060  1.00  0.00           C
ATOM    164  HB1 ALA A 593      30.080  22.220  40.670  1.00  0.00           H
ATOM    165  HB2 ALA A 593      28.710  22.260  39.590  1.00  0.00           H
ATOM    166  HB3 ALA A 593      29.030  23.650  40.780  1.00  0.00           H
ATOM    167  C   ALA A 593      31.080  22.900  38.040  1.00  0.00           C
ATOM    168  O   ALA A 593      32.250  22.740  38.370  1.00  0.00           O
ATOM    169  N   PRO A 594      30.710  22.350  36.890  1.00  0.00           N
ATOM    170  CD  PRO A 594      29.280  22.100  36.550  1.00  0.00           C
ATOM    171  HD1 PRO A 594      28.720  22.940  36.090  1.00  0.00           H
ATOM    172  HD2 PRO A 594      28.670  21.830  37.440  1.00  0.00           H
ATOM    173  CA  PRO A 594      31.640  21.750  35.940  1.00  0.00           C
ATOM    174  HA  PRO A 594      32.160  21.000  36.500  1.00  0.00           H
ATOM    175  CB  PRO A 594      30.710  21.390  34.770  1.00  0.00           C
ATOM    176  HB1 PRO A 594      31.040  20.480  34.230  1.00  0.00           H
ATOM    177  HB2 PRO A 594      30.550  22.220  34.050  1.00  0.00           H
ATOM    178  CG  PRO A 594      29.350  21.020  35.440  1.00  0.00           C
ATOM    179  HG1 PRO A 594      28.480  20.960  34.760  1.00  0.00           H
ATOM    180  HG2 PRO A 594      29.540  20.040  35.950  1.00  0.00           H
ATOM    181  C   PRO A 594      32.720  22.720  35.310  1.00  0.00           C
ATOM    182  O   PRO A 594      33.780  22.320  34.870  1.00  0.00           O
ATOM    183  N   PHE A 595      32.420  24.060  35.310  1.00  0.00           N
ATOM    184  HN  PHE A 595      31.540  24.370  35.630  1.00  0.00           H
ATOM    185  CA  PHE A 595      33.330  25.150  34.790  1.00  0.00           C
ATOM    186  HA  PHE A 595      33.590  24.940  33.760  1.00  0.00           H
ATOM    187  CB  PHE A 595      32.650  26.500  34.690  1.00  0.00           C
ATOM    188  HB1 PHE A 595      33.380  27.330  34.510  1.00  0.00           H
ATOM    189  HB2 PHE A 595      32.070  26.680  35.620  1.00  0.00           H
ATOM    190  CG  PHE A 595      31.680  26.700  33.470  1.00  0.00           C
ATOM    191  CD1 PHE A 595      30.760  25.690  32.920  1.00  0.00           C
ATOM    192  HD1 PHE A 595      30.690  24.670  33.270  1.00  0.00           H
ATOM    193  CE1 PHE A 595      29.950  25.910  31.790  1.00  0.00           C
ATOM    194  HE1 PHE A 595      29.370  25.100  31.370  1.00  0.00           H
ATOM    195  CZ  PHE A 595      30.130  27.060  31.040  1.00  0.00           C
ATOM    196  HZ  PHE A 595      29.650  27.180  30.080  1.00  0.00           H
ATOM    197  CD2 PHE A 595      31.760  27.850  32.710  1.00  0.00           C
ATOM    198  HD2 PHE A 595      32.280  28.680  33.180  1.00  0.00           H
ATOM    199  CE2 PHE A 595      30.980  28.040  31.540  1.00  0.00           C
ATOM    200  HE2 PHE A 595      31.060  29.020  31.090  1.00  0.00           H
ATOM    201  C   PHE A 595      34.480  25.180  35.710  1.00  0.00           C
ATOM    202  O   PHE A 595      35.620  25.370  35.300  1.00  0.00           O
ATOM    203  N   PHE A 596      34.280  24.900  37.030  1.00  0.00           N
ATOM    204  HN  PHE A 596      33.340  24.760  37.350  1.00  0.00           H
ATOM    205  CA  PHE A 596      35.250  24.720  38.020  1.00  0.00           C
ATOM    206  HA  PHE A 596      35.990  25.420  37.660  1.00  0.00           H
ATOM    207  CB  PHE A 596      34.650  25.100  39.380  1.00  0.00           C
ATOM    208  HB1 PHE A 596      33.660  24.590  39.430  1.00  0.00           H
ATOM    209  HB2 PHE A 596      34.440  26.190  39.390  1.00  0.00           H
ATOM    210  CG  PHE A 596      35.510  24.710  40.600  1.00  0.00           C
ATOM    211  CD1 PHE A 596      36.860  25.070  40.530  1.00  0.00           C
ATOM    212  HD1 PHE A 596      37.330  25.590  39.710  1.00  0.00           H
ATOM    213  CE1 PHE A 596      37.660  24.830  41.670  1.00  0.00           C
ATOM    214  HE1 PHE A 596      38.680  25.140  41.620  1.00  0.00           H
ATOM    215  CZ  PHE A 596      37.100  24.220  42.850  1.00  0.00           C
ATOM    216  HZ  PHE A 596      37.740  24.220  43.720  1.00  0.00           H
ATOM    217  CD2 PHE A 596      34.930  24.140  41.750  1.00  0.00           C
ATOM    218  HD2 PHE A 596      33.860  24.120  41.850  1.00  0.00           H
ATOM    219  CE2 PHE A 596      35.740  23.830  42.850  1.00  0.00           C
ATOM    220  HE2 PHE A 596      35.270  23.460  43.750  1.00  0.00           H
ATOM    221  C   PHE A 596      36.000  23.430  38.010  1.00  0.00           C
ATOM    222  O   PHE A 596      37.250  23.420  38.090  1.00  0.00           O
ATOM    223  N   LEU A 597      35.370  22.300  37.750  1.00  0.00           N
ATOM    224  HN  LEU A 597      34.380  22.310  37.690  1.00  0.00           H
ATOM    225  CA  LEU A 597      36.060  21.030  37.440  1.00  0.00           C
ATOM    226  HA  LEU A 597      36.740  20.920  38.270  1.00  0.00           H
ATOM    227  CB  LEU A 597      35.180  19.810  37.240  1.00  0.00           C
ATOM    228  HB1 LEU A 597      35.720  18.840  37.290  1.00  0.00           H
ATOM    229  HB2 LEU A 597      34.670  19.900  36.260  1.00  0.00           H
ATOM    230  CG  LEU A 597      34.090  19.750  38.280  1.00  0.00           C
ATOM    231  HG  LEU A 597      33.300  20.530  38.210  1.00  0.00           H
ATOM    232  CD1 LEU A 597      33.540  18.340  38.150  1.00  0.00           C
ATOM    233 HD11 LEU A 597      32.760  18.240  38.930  1.00  0.00           H
ATOM    234 HD12 LEU A 597      34.350  17.590  38.290  1.00  0.00           H
ATOM    235 HD13 LEU A 597      33.030  18.210  37.170  1.00  0.00           H
ATOM    236  CD2 LEU A 597      34.550  20.010  39.730  1.00  0.00           C
ATOM    237 HD21 LEU A 597      35.310  19.230  39.900  1.00  0.00           H
ATOM    238 HD22 LEU A 597      33.690  19.890  40.420  1.00  0.00           H
ATOM    239 HD23 LEU A 597      35.040  21.010  39.860  1.00  0.00           H
ATOM    240  C   LEU A 597      36.940  21.090  36.170  1.00  0.00           C
ATOM    241  O   LEU A 597      38.120  20.590  36.130  1.00  0.00           O
ATOM    242  N   SER A 598      36.530  21.780  35.160  1.00  0.00           N
ATOM    243  HN  SER A 598      35.560  22.010  35.000  1.00  0.00           H
ATOM    244  CA  SER A 598      37.340  22.380  34.050  1.00  0.00           C
ATOM    245  HA  SER A 598      37.670  21.480  33.530  1.00  0.00           H
ATOM    246  CB  SER A 598      36.560  23.120  32.930  1.00  0.00           C
ATOM    247  HB1 SER A 598      37.230  23.880  32.480  1.00  0.00           H
ATOM    248  HB2 SER A 598      35.700  23.700  33.320  1.00  0.00           H
ATOM    249  OG  SER A 598      36.130  22.340  31.850  1.00  0.00           O
ATOM    250  HG1 SER A 598      36.920  22.120  31.370  1.00  0.00           H
ATOM    251  C   SER A 598      38.520  23.220  34.420  1.00  0.00           C
ATOM    252  O   SER A 598      39.620  23.020  33.900  1.00  0.00           O
ATOM    253  N   ASP A 599      38.350  24.200  35.360  1.00  0.00           N
ATOM    254  HN  ASP A 599      37.480  24.580  35.640  1.00  0.00           H
ATOM    255  CA  ASP A 599      39.560  24.930  35.750  1.00  0.00           C
ATOM    256  HA  ASP A 599      40.150  25.270  34.900  1.00  0.00           H
ATOM    257  CB  ASP A 599      39.170  26.100  36.760  1.00  0.00           C
ATOM    258  HB1 ASP A 599      40.030  26.440  37.380  1.00  0.00           H
ATOM    259  HB2 ASP A 599      38.600  25.590  37.560  1.00  0.00           H
ATOM    260  CG  ASP A 599      38.670  27.350  36.090  1.00  0.00           C
ATOM    261  OD1 ASP A 599      38.620  27.400  34.840  1.00  0.00           O
ATOM    262  OD2 ASP A 599      38.240  28.230  36.890  1.00  0.00           O
ATOM    263  C   ASP A 599      40.550  24.080  36.600  1.00  0.00           C
ATOM    264  O   ASP A 599      41.750  24.390  36.680  1.00  0.00           O
ATOM    265  N   PHE A 600      40.080  23.020  37.270  1.00  0.00           N
ATOM    266  HN  PHE A 600      39.110  22.840  37.360  1.00  0.00           H
ATOM    267  CA  PHE A 600      41.010  21.890  37.720  1.00  0.00           C
ATOM    268  HA  PHE A 600      41.780  22.360  38.310  1.00  0.00           H
ATOM    269  CB  PHE A 600      40.210  20.910  38.590  1.00  0.00           C
ATOM    270  HB1 PHE A 600      39.150  20.930  38.230  1.00  0.00           H
ATOM    271  HB2 PHE A 600      40.210  21.290  39.630  1.00  0.00           H
ATOM    272  CG  PHE A 600      40.720  19.550  38.690  1.00  0.00           C
ATOM    273  CD1 PHE A 600      39.880  18.550  38.160  1.00  0.00           C
ATOM    274  HD1 PHE A 600      38.950  18.830  37.680  1.00  0.00           H
ATOM    275  CE1 PHE A 600      40.250  17.210  37.990  1.00  0.00           C
ATOM    276  HE1 PHE A 600      39.590  16.470  37.560  1.00  0.00           H
ATOM    277  CZ  PHE A 600      41.530  16.850  38.480  1.00  0.00           C
ATOM    278  HZ  PHE A 600      41.840  15.830  38.300  1.00  0.00           H
ATOM    279  CD2 PHE A 600      41.990  19.170  39.150  1.00  0.00           C
ATOM    280  HD2 PHE A 600      42.650  19.860  39.630  1.00  0.00           H
ATOM    281  CE2 PHE A 600      42.340  17.760  39.070  1.00  0.00           C
ATOM    282  HE2 PHE A 600      43.300  17.500  39.490  1.00  0.00           H
ATOM    283  C   PHE A 600      41.880  21.270  36.660  1.00  0.00           C
ATOM    284  O   PHE A 600      43.040  20.970  36.810  1.00  0.00           O
ATOM    285  N   LYS A 601      41.310  21.070  35.540  1.00  0.00           N
ATOM    286  HN  LYS A 601      40.350  21.160  35.320  1.00  0.00           H
ATOM    287  CA  LYS A 601      42.150  20.420  34.470  1.00  0.00           C
ATOM    288  HA  LYS A 601      42.890  19.810  34.970  1.00  0.00           H
ATOM    289  CB  LYS A 601      41.240  19.590  33.600  1.00  0.00           C
ATOM    290  HB1 LYS A 601      41.790  18.940  32.890  1.00  0.00           H
ATOM    291  HB2 LYS A 601      40.530  20.270  33.080  1.00  0.00           H
ATOM    292  CG  LYS A 601      40.440  18.600  34.440  1.00  0.00           C
ATOM    293  HG1 LYS A 601      39.740  19.260  34.990  1.00  0.00           H
ATOM    294  HG2 LYS A 601      41.090  18.100  35.200  1.00  0.00           H
ATOM    295  CD  LYS A 601      39.510  17.680  33.760  1.00  0.00           C
ATOM    296  HD1 LYS A 601      39.180  17.000  34.580  1.00  0.00           H
ATOM    297  HD2 LYS A 601      40.110  16.990  33.130  1.00  0.00           H
ATOM    298  CE  LYS A 601      38.390  18.300  32.880  1.00  0.00           C
ATOM    299  HE1 LYS A 601      38.860  18.750  31.990  1.00  0.00           H
ATOM    300  HE2 LYS A 601      37.920  19.150  33.430  1.00  0.00           H
ATOM    301  NZ  LYS A 601      37.400  17.430  32.380  1.00  0.00           N
ATOM    302  HZ1 LYS A 601      37.800  16.780  31.660  1.00  0.00           H
ATOM    303  HZ2 LYS A 601      36.710  18.000  31.840  1.00  0.00           H
ATOM    304  HZ3 LYS A 601      36.830  16.870  33.060  1.00  0.00           H
ATOM    305  C   LYS A 601      42.930  21.380  33.620  1.00  0.00           C
ATOM    306  O   LYS A 601      44.000  21.100  33.040  1.00  0.00           O
ATOM    307  N   ASP A 602      42.500  22.650  33.620  1.00  0.00           N
ATOM    308  HN  ASP A 602      41.720  22.890  34.190  1.00  0.00           H
ATOM    309  CA  ASP A 602      43.350  23.730  32.980  1.00  0.00           C
ATOM    310  HA  ASP A 602      43.850  23.320  32.120  1.00  0.00           H
ATOM    311  CB  ASP A 602      42.510  24.960  32.600  1.00  0.00           C
ATOM    312  HB1 ASP A 602      43.190  25.810  32.360  1.00  0.00           H
ATOM    313  HB2 ASP A 602      41.830  25.110  33.460  1.00  0.00           H
ATOM    314  CG  ASP A 602      41.600  24.850  31.370  1.00  0.00           C
ATOM    315  OD1 ASP A 602      41.870  24.070  30.430  1.00  0.00           O
ATOM    316  OD2 ASP A 602      40.780  25.810  31.240  1.00  0.00           O
ATOM    317  C   ASP A 602      44.490  24.180  33.980  1.00  0.00           C
ATOM    318  O   ASP A 602      45.300  24.930  33.580  1.00  0.00           O
ATOM    319  N   ALA A 603      44.640  23.570  35.160  1.00  0.00           N
ATOM    320  HN  ALA A 603      43.970  22.870  35.360  1.00  0.00           H
ATOM    321  CA  ALA A 603      45.760  23.760  36.070  1.00  0.00           C
ATOM    322  HA  ALA A 603      46.380  24.580  35.740  1.00  0.00           H
ATOM    323  CB  ALA A 603      45.150  23.930  37.460  1.00  0.00           C
ATOM    324  HB1 ALA A 603      45.910  24.210  38.230  1.00  0.00           H
ATOM    325  HB2 ALA A 603      44.680  22.970  37.760  1.00  0.00           H
ATOM    326  HB3 ALA A 603      44.460  24.790  37.590  1.00  0.00           H
ATOM    327  C   ALA A 603      46.800  22.600  36.200  1.00  0.00           C
ATOM    328  O   ALA A 603      47.660  22.570  37.090  1.00  0.00           O
ATOM    329  N   LEU A 604      46.680  21.590  35.290  1.00  0.00           N
ATOM    330  HN  LEU A 604      45.950  21.480  34.630  1.00  0.00           H
ATOM    331  CA  LEU A 604      47.600  20.420  35.440  1.00  0.00           C
ATOM    332  HA  LEU A 604      47.790  20.250  36.490  1.00  0.00           H
ATOM    333  CB  LEU A 604      46.940  19.170  35.020  1.00  0.00           C
ATOM    334  HB1 LEU A 604      47.640  18.310  35.040  1.00  0.00           H
ATOM    335  HB2 LEU A 604      46.730  19.210  33.940  1.00  0.00           H
ATOM    336  CG  LEU A 604      45.650  18.860  35.930  1.00  0.00           C
ATOM    337  HG  LEU A 604      45.030  19.780  35.930  1.00  0.00           H
ATOM    338  CD1 LEU A 604      44.650  17.740  35.490  1.00  0.00           C
ATOM    339 HD11 LEU A 604      45.150  16.750  35.540  1.00  0.00           H
ATOM    340 HD12 LEU A 604      44.310  17.960  34.450  1.00  0.00           H
ATOM    341 HD13 LEU A 604      43.720  17.730  36.090  1.00  0.00           H
ATOM    342  CD2 LEU A 604      46.170  18.500  37.350  1.00  0.00           C
ATOM    343 HD21 LEU A 604      45.330  17.990  37.870  1.00  0.00           H
ATOM    344 HD22 LEU A 604      46.370  19.460  37.870  1.00  0.00           H
ATOM    345 HD23 LEU A 604      47.100  17.890  37.360  1.00  0.00           H
ATOM    346  C   LEU A 604      48.990  20.670  34.790  1.00  0.00           C
ATOM    347  O   LEU A 604      49.300  20.060  33.730  1.00  0.00           O
ATOM    348  N   SER A 605      49.880  21.470  35.410  1.00  0.00           N
ATOM    349  HN  SER A 605      49.640  21.860  36.290  1.00  0.00           H
ATOM    350  CA  SER A 605      51.160  21.870  34.890  1.00  0.00           C
ATOM    351  HA  SER A 605      51.570  21.060  34.290  1.00  0.00           H
ATOM    352  CB  SER A 605      51.170  23.050  33.860  1.00  0.00           C
ATOM    353  HB1 SER A 605      50.460  22.860  33.030  1.00  0.00           H
ATOM    354  HB2 SER A 605      52.140  23.000  33.340  1.00  0.00           H
ATOM    355  OG  SER A 605      50.840  24.320  34.360  1.00  0.00           O
ATOM    356  HG1 SER A 605      49.930  24.490  34.140  1.00  0.00           H
ATOM    357  C   SER A 605      52.100  22.360  35.970  1.00  0.00           C
ATOM    358  O   SER A 605      51.760  22.950  36.980  1.00  0.00           O
ATOM    359  N   LEU A 606      53.420  22.110  35.710  1.00  0.00           N
ATOM    360  HN  LEU A 606      53.750  21.570  34.950  1.00  0.00           H
ATOM    361  CA  LEU A 606      54.510  22.410  36.580  1.00  0.00           C
ATOM    362  HA  LEU A 606      54.210  22.190  37.600  1.00  0.00           H
ATOM    363  CB  LEU A 606      55.860  21.550  36.280  1.00  0.00           C
ATOM    364  HB1 LEU A 606      56.750  21.920  36.850  1.00  0.00           H
ATOM    365  HB2 LEU A 606      56.070  21.730  35.210  1.00  0.00           H
ATOM    366  CG  LEU A 606      55.640  19.990  36.390  1.00  0.00           C
ATOM    367  HG  LEU A 606      55.140  19.670  35.450  1.00  0.00           H
ATOM    368  CD1 LEU A 606      57.010  19.350  36.540  1.00  0.00           C
ATOM    369 HD11 LEU A 606      57.700  19.680  35.720  1.00  0.00           H
ATOM    370 HD12 LEU A 606      56.800  18.260  36.610  1.00  0.00           H
ATOM    371 HD13 LEU A 606      57.400  19.640  37.530  1.00  0.00           H
ATOM    372  CD2 LEU A 606      54.800  19.530  37.600  1.00  0.00           C
ATOM    373 HD21 LEU A 606      55.430  19.690  38.500  1.00  0.00           H
ATOM    374 HD22 LEU A 606      54.380  18.500  37.600  1.00  0.00           H
ATOM    375 HD23 LEU A 606      53.900  20.170  37.690  1.00  0.00           H
ATOM    376  C   LEU A 606      54.890  23.950  36.600  1.00  0.00           C
ATOM    377  O   LEU A 606      55.330  24.460  37.590  1.00  0.00           O
ATOM    378  N   GLN A 607      54.550  24.670  35.510  1.00  0.00           N
ATOM    379  HN  GLN A 607      54.290  24.110  34.720  1.00  0.00           H
ATOM    380  CA  GLN A 607      54.290  26.110  35.550  1.00  0.00           C
ATOM    381  HA  GLN A 607      55.260  26.540  35.770  1.00  0.00           H
ATOM    382  CB  GLN A 607      53.720  26.680  34.170  1.00  0.00           C
ATOM    383  HB1 GLN A 607      53.640  27.780  34.260  1.00  0.00           H
ATOM    384  HB2 GLN A 607      52.650  26.420  34.020  1.00  0.00           H
ATOM    385  CG  GLN A 607      54.630  26.360  32.950  1.00  0.00           C
ATOM    386  HG1 GLN A 607      54.240  27.040  32.160  1.00  0.00           H
ATOM    387  HG2 GLN A 607      54.390  25.330  32.620  1.00  0.00           H
ATOM    388  CD  GLN A 607      56.130  26.600  33.070  1.00  0.00           C
ATOM    389  OE1 GLN A 607      56.990  25.770  32.740  1.00  0.00           O
ATOM    390  NE2 GLN A 607      56.480  27.910  33.410  1.00  0.00           N
ATOM    391 HE21 GLN A 607      57.440  28.160  33.320  1.00  0.00           H
ATOM    392 HE22 GLN A 607      55.840  28.670  33.520  1.00  0.00           H
ATOM    393  C   GLN A 607      53.330  26.520  36.640  1.00  0.00           C
ATOM    394  O   GLN A 607      53.610  27.440  37.420  1.00  0.00           O
ATOM    395  N   CYS A 608      52.130  25.890  36.750  1.00  0.00           N
ATOM    396  HN  CYS A 608      52.100  25.020  36.240  1.00  0.00           H
ATOM    397  CA  CYS A 608      51.130  26.310  37.680  1.00  0.00           C
ATOM    398  HA  CYS A 608      50.980  27.370  37.550  1.00  0.00           H
ATOM    399  CB  CYS A 608      49.790  25.550  37.520  1.00  0.00           C
ATOM    400  HB1 CYS A 608      49.210  25.710  38.470  1.00  0.00           H
ATOM    401  HB2 CYS A 608      49.870  24.440  37.530  1.00  0.00           H
ATOM    402  SG  CYS A 608      48.710  26.070  36.230  1.00  0.00           S
ATOM    403  HG1 CYS A 608      48.860  24.890  35.680  1.00  0.00           H
ATOM    404  C   CYS A 608      51.580  26.110  39.170  1.00  0.00           C
ATOM    405  O   CYS A 608      51.470  27.040  40.000  1.00  0.00           O
ATOM    406  N   LEU A 609      52.150  24.950  39.410  1.00  0.00           N
ATOM    407  HN  LEU A 609      52.200  24.250  38.680  1.00  0.00           H
ATOM    408  CA  LEU A 609      52.770  24.650  40.690  1.00  0.00           C
ATOM    409  HA  LEU A 609      52.000  24.770  41.430  1.00  0.00           H
ATOM    410  CB  LEU A 609      53.340  23.190  40.660  1.00  0.00           C
ATOM    411  HB1 LEU A 609      54.170  23.270  39.920  1.00  0.00           H
ATOM    412  HB2 LEU A 609      52.530  22.490  40.360  1.00  0.00           H
ATOM    413  CG  LEU A 609      53.820  22.620  41.970  1.00  0.00           C
ATOM    414  HG  LEU A 609      54.830  23.000  42.240  1.00  0.00           H
ATOM    415  CD1 LEU A 609      52.890  22.940  43.170  1.00  0.00           C
ATOM    416 HD11 LEU A 609      52.740  24.010  43.370  1.00  0.00           H
ATOM    417 HD12 LEU A 609      53.270  22.560  44.150  1.00  0.00           H
ATOM    418 HD13 LEU A 609      51.870  22.500  43.030  1.00  0.00           H
ATOM    419  CD2 LEU A 609      53.880  21.060  41.820  1.00  0.00           C
ATOM    420 HD21 LEU A 609      54.470  20.620  42.650  1.00  0.00           H
ATOM    421 HD22 LEU A 609      54.470  20.860  40.900  1.00  0.00           H
ATOM    422 HD23 LEU A 609      52.830  20.730  41.790  1.00  0.00           H
ATOM    423  C   LEU A 609      53.920  25.590  41.060  1.00  0.00           C
ATOM    424  O   LEU A 609      53.830  26.090  42.160  1.00  0.00           O
ATOM    425  N   ALA A 610      54.810  25.990  40.120  1.00  0.00           N
ATOM    426  HN  ALA A 610      54.820  25.510  39.240  1.00  0.00           H
ATOM    427  CA  ALA A 610      55.840  27.000  40.350  1.00  0.00           C
ATOM    428  HA  ALA A 610      56.380  26.690  41.220  1.00  0.00           H
ATOM    429  CB  ALA A 610      56.730  27.130  39.050  1.00  0.00           C
ATOM    430  HB1 ALA A 610      56.220  27.610  38.190  1.00  0.00           H
ATOM    431  HB2 ALA A 610      57.080  26.110  38.760  1.00  0.00           H
ATOM    432  HB3 ALA A 610      57.550  27.770  39.430  1.00  0.00           H
ATOM    433  C   ALA A 610      55.240  28.380  40.640  1.00  0.00           C
ATOM    434  O   ALA A 610      55.630  29.060  41.590  1.00  0.00           O
ATOM    435  N   SER A 611      54.240  28.810  39.820  1.00  0.00           N
ATOM    436  HN  SER A 611      54.010  28.190  39.080  1.00  0.00           H
ATOM    437  CA  SER A 611      53.450  30.000  39.970  1.00  0.00           C
ATOM    438  HA  SER A 611      53.980  30.940  39.830  1.00  0.00           H
ATOM    439  CB  SER A 611      52.250  30.010  39.000  1.00  0.00           C
ATOM    440  HB1 SER A 611      51.630  30.910  39.210  1.00  0.00           H
ATOM    441  HB2 SER A 611      51.630  29.110  39.170  1.00  0.00           H
ATOM    442  OG  SER A 611      52.700  30.100  37.610  1.00  0.00           O
ATOM    443  HG1 SER A 611      53.000  29.210  37.420  1.00  0.00           H
ATOM    444  C   SER A 611      52.790  30.100  41.420  1.00  0.00           C
ATOM    445  O   SER A 611      52.830  31.130  42.010  1.00  0.00           O
ATOM    446  N   ILE A 612      52.140  29.070  41.960  1.00  0.00           N
ATOM    447  HN  ILE A 612      51.930  28.250  41.440  1.00  0.00           H
ATOM    448  CA  ILE A 612      51.590  29.010  43.320  1.00  0.00           C
ATOM    449  HA  ILE A 612      50.950  29.850  43.530  1.00  0.00           H
ATOM    450  CB  ILE A 612      50.910  27.660  43.480  1.00  0.00           C
ATOM    451  HB  ILE A 612      51.620  26.840  43.220  1.00  0.00           H
ATOM    452  CG2 ILE A 612      50.630  27.460  44.990  1.00  0.00           C
ATOM    453 HG21 ILE A 612      49.800  28.150  45.190  1.00  0.00           H
ATOM    454 HG22 ILE A 612      51.450  27.580  45.720  1.00  0.00           H
ATOM    455 HG23 ILE A 612      50.250  26.420  45.090  1.00  0.00           H
ATOM    456  CG1 ILE A 612      49.650  27.570  42.600  1.00  0.00           C
ATOM    457 HG11 ILE A 612      49.690  27.980  41.580  1.00  0.00           H
ATOM    458 HG12 ILE A 612      48.830  28.030  43.190  1.00  0.00           H
ATOM    459  CD  ILE A 612      49.140  26.120  42.390  1.00  0.00           C
ATOM    460  HD1 ILE A 612      48.610  25.780  43.300  1.00  0.00           H
ATOM    461  HD2 ILE A 612      49.990  25.470  42.090  1.00  0.00           H
ATOM    462  HD3 ILE A 612      48.510  26.090  41.470  1.00  0.00           H
ATOM    463  C   ILE A 612      52.720  29.170  44.340  1.00  0.00           C
ATOM    464  O   ILE A 612      52.570  30.030  45.180  1.00  0.00           O
ATOM    465  N   LEU A 613      53.910  28.520  44.280  1.00  0.00           N
ATOM    466  HN  LEU A 613      54.000  27.750  43.640  1.00  0.00           H
ATOM    467  CA  LEU A 613      54.970  28.760  45.220  1.00  0.00           C
ATOM    468  HA  LEU A 613      54.500  28.750  46.200  1.00  0.00           H
ATOM    469  CB  LEU A 613      55.900  27.550  45.280  1.00  0.00           C
ATOM    470  HB1 LEU A 613      56.790  27.800  45.890  1.00  0.00           H
ATOM    471  HB2 LEU A 613      56.280  27.350  44.250  1.00  0.00           H
ATOM    472  CG  LEU A 613      55.250  26.200  45.720  1.00  0.00           C
ATOM    473  HG  LEU A 613      54.510  25.950  44.940  1.00  0.00           H
ATOM    474  CD1 LEU A 613      56.300  25.050  45.700  1.00  0.00           C
ATOM    475 HD11 LEU A 613      56.360  24.560  44.700  1.00  0.00           H
ATOM    476 HD12 LEU A 613      56.150  24.320  46.540  1.00  0.00           H
ATOM    477 HD13 LEU A 613      57.290  25.490  45.960  1.00  0.00           H
ATOM    478  CD2 LEU A 613      54.740  26.230  47.120  1.00  0.00           C
ATOM    479 HD21 LEU A 613      53.910  26.970  47.250  1.00  0.00           H
ATOM    480 HD22 LEU A 613      55.540  26.560  47.800  1.00  0.00           H
ATOM    481 HD23 LEU A 613      54.440  25.220  47.470  1.00  0.00           H
ATOM    482  C   LEU A 613      55.670  30.050  45.110  1.00  0.00           C
ATOM    483  O   LEU A 613      55.990  30.550  46.180  1.00  0.00           O
ATOM    484  N   PHE A 614      55.890  30.620  43.900  1.00  0.00           N
ATOM    485  HN  PHE A 614      55.680  30.020  43.120  1.00  0.00           H
ATOM    486  CA  PHE A 614      56.390  32.000  43.760  1.00  0.00           C
ATOM    487  HA  PHE A 614      57.280  32.070  44.360  1.00  0.00           H
ATOM    488  CB  PHE A 614      56.660  32.230  42.220  1.00  0.00           C
ATOM    489  HB1 PHE A 614      55.720  32.010  41.670  1.00  0.00           H
ATOM    490  HB2 PHE A 614      57.520  31.620  41.870  1.00  0.00           H
ATOM    491  CG  PHE A 614      56.900  33.710  41.900  1.00  0.00           C
ATOM    492  CD1 PHE A 614      57.850  34.480  42.560  1.00  0.00           C
ATOM    493  HD1 PHE A 614      58.320  34.020  43.400  1.00  0.00           H
ATOM    494  CE1 PHE A 614      57.990  35.850  42.140  1.00  0.00           C
ATOM    495  HE1 PHE A 614      58.730  36.500  42.580  1.00  0.00           H
ATOM    496  CZ  PHE A 614      57.160  36.410  41.130  1.00  0.00           C
ATOM    497  HZ  PHE A 614      57.300  37.470  40.950  1.00  0.00           H
ATOM    498  CD2 PHE A 614      56.180  34.290  40.770  1.00  0.00           C
ATOM    499  HD2 PHE A 614      55.440  33.720  40.210  1.00  0.00           H
ATOM    500  CE2 PHE A 614      56.230  35.650  40.480  1.00  0.00           C
ATOM    501  HE2 PHE A 614      55.620  36.070  39.690  1.00  0.00           H
ATOM    502  C   PHE A 614      55.320  32.990  44.340  1.00  0.00           C
ATOM    503  O   PHE A 614      55.620  33.740  45.230  1.00  0.00           O
ATOM    504  N   LEU A 615      54.050  32.860  43.940  1.00  0.00           N
ATOM    505  HN  LEU A 615      53.680  32.210  43.280  1.00  0.00           H
ATOM    506  CA  LEU A 615      53.020  33.840  44.290  1.00  0.00           C
ATOM    507  HA  LEU A 615      53.640  34.730  44.190  1.00  0.00           H
ATOM    508  CB  LEU A 615      51.760  33.840  43.380  1.00  0.00           C
ATOM    509  HB1 LEU A 615      50.830  34.060  43.950  1.00  0.00           H
ATOM    510  HB2 LEU A 615      51.530  32.810  43.070  1.00  0.00           H
ATOM    511  CG  LEU A 615      51.700  34.830  42.220  1.00  0.00           C
ATOM    512  HG  LEU A 615      50.690  34.720  41.790  1.00  0.00           H
ATOM    513  CD1 LEU A 615      51.800  36.300  42.680  1.00  0.00           C
ATOM    514 HD11 LEU A 615      52.850  36.650  42.760  1.00  0.00           H
ATOM    515 HD12 LEU A 615      51.240  36.450  43.640  1.00  0.00           H
ATOM    516 HD13 LEU A 615      51.290  36.970  41.950  1.00  0.00           H
ATOM    517  CD2 LEU A 615      52.710  34.500  41.110  1.00  0.00           C
ATOM    518 HD21 LEU A 615      52.480  33.510  40.660  1.00  0.00           H
ATOM    519 HD22 LEU A 615      53.750  34.410  41.480  1.00  0.00           H
ATOM    520 HD23 LEU A 615      52.680  35.230  40.260  1.00  0.00           H
ATOM    521  C   LEU A 615      52.590  33.830  45.750  1.00  0.00           C
ATOM    522  O   LEU A 615      52.040  34.800  46.250  1.00  0.00           O
ATOM    523  N   TYR A 616      52.750  32.720  46.460  1.00  0.00           N
ATOM    524  HN  TYR A 616      53.000  31.860  46.000  1.00  0.00           H
ATOM    525  CA  TYR A 616      52.730  32.680  47.910  1.00  0.00           C
ATOM    526  HA  TYR A 616      51.760  33.000  48.270  1.00  0.00           H
ATOM    527  CB  TYR A 616      52.910  31.230  48.420  1.00  0.00           C
ATOM    528  HB1 TYR A 616      53.760  30.750  47.900  1.00  0.00           H
ATOM    529  HB2 TYR A 616      51.950  30.720  48.160  1.00  0.00           H
ATOM    530  CG  TYR A 616      53.030  31.180  49.910  1.00  0.00           C
ATOM    531  CD1 TYR A 616      54.320  30.810  50.440  1.00  0.00           C
ATOM    532  HD1 TYR A 616      55.170  30.720  49.790  1.00  0.00           H
ATOM    533  CE1 TYR A 616      54.410  30.590  51.810  1.00  0.00           C
ATOM    534  HE1 TYR A 616      55.400  30.280  52.080  1.00  0.00           H
ATOM    535  CZ  TYR A 616      53.360  30.750  52.650  1.00  0.00           C
ATOM    536  OH  TYR A 616      53.530  30.490  54.010  1.00  0.00           O
ATOM    537  HH  TYR A 616      52.810  30.860  54.540  1.00  0.00           H
ATOM    538  CD2 TYR A 616      51.970  31.400  50.780  1.00  0.00           C
ATOM    539  HD2 TYR A 616      51.020  31.570  50.270  1.00  0.00           H
ATOM    540  CE2 TYR A 616      52.150  31.210  52.140  1.00  0.00           C
ATOM    541  HE2 TYR A 616      51.330  31.310  52.830  1.00  0.00           H
ATOM    542  C   TYR A 616      53.760  33.670  48.610  1.00  0.00           C
ATOM    543  O   TYR A 616      53.300  34.560  49.270  1.00  0.00           O
ATOM    544  N   CYS A 617      55.120  33.610  48.200  1.00  0.00           N
ATOM    545  HN  CYS A 617      55.360  32.780  47.700  1.00  0.00           H
ATOM    546  CA  CYS A 617      56.120  34.550  48.720  1.00  0.00           C
ATOM    547  HA  CYS A 617      55.960  34.480  49.800  1.00  0.00           H
ATOM    548  CB  CYS A 617      57.610  34.220  48.280  1.00  0.00           C
ATOM    549  HB1 CYS A 617      58.400  34.860  48.730  1.00  0.00           H
ATOM    550  HB2 CYS A 617      57.680  34.290  47.170  1.00  0.00           H
ATOM    551  SG  CYS A 617      57.880  32.460  48.600  1.00  0.00           S
ATOM    552  HG1 CYS A 617      57.660  32.040  47.370  1.00  0.00           H
ATOM    553  C   CYS A 617      55.750  35.920  48.320  1.00  0.00           C
ATOM    554  O   CYS A 617      55.930  36.950  49.020  1.00  0.00           O
ATOM    555  N   ALA A 618      55.190  36.050  47.100  1.00  0.00           N
ATOM    556  HN  ALA A 618      55.220  35.260  46.510  1.00  0.00           H
ATOM    557  CA  ALA A 618      54.750  37.290  46.520  1.00  0.00           C
ATOM    558  HA  ALA A 618      55.630  37.910  46.590  1.00  0.00           H
ATOM    559  CB  ALA A 618      54.360  37.110  44.970  1.00  0.00           C
ATOM    560  HB1 ALA A 618      54.210  38.060  44.400  1.00  0.00           H
ATOM    561  HB2 ALA A 618      53.360  36.630  44.860  1.00  0.00           H
ATOM    562  HB3 ALA A 618      55.060  36.470  44.400  1.00  0.00           H
ATOM    563  C   ALA A 618      53.590  37.960  47.250  1.00  0.00           C
ATOM    564  O   ALA A 618      53.540  39.160  47.450  1.00  0.00           O
ATOM    565  N   CYS A 619      52.640  37.180  47.810  1.00  0.00           N
ATOM    566  HN  CYS A 619      52.620  36.190  47.660  1.00  0.00           H
ATOM    567  CA  CYS A 619      51.570  37.780  48.670  1.00  0.00           C
ATOM    568  HA  CYS A 619      51.460  38.810  48.350  1.00  0.00           H
ATOM    569  CB  CYS A 619      50.190  37.010  48.590  1.00  0.00           C
ATOM    570  HB1 CYS A 619      49.550  37.580  49.290  1.00  0.00           H
ATOM    571  HB2 CYS A 619      50.230  35.940  48.890  1.00  0.00           H
ATOM    572  SG  CYS A 619      49.380  37.050  46.870  1.00  0.00           S
ATOM    573  HG1 CYS A 619      50.120  36.080  46.360  1.00  0.00           H
ATOM    574  C   CYS A 619      52.010  37.930  50.070  1.00  0.00           C
ATOM    575  O   CYS A 619      51.550  38.840  50.720  1.00  0.00           O
ATOM    576  N   MET A 620      52.900  37.020  50.620  1.00  0.00           N
ATOM    577  HN  MET A 620      53.270  36.320  50.000  1.00  0.00           H
ATOM    578  CA  MET A 620      53.520  37.020  51.950  1.00  0.00           C
ATOM    579  HA  MET A 620      52.700  37.020  52.650  1.00  0.00           H
ATOM    580  CB  MET A 620      54.290  35.730  52.270  1.00  0.00           C
ATOM    581  HB1 MET A 620      54.970  35.840  53.140  1.00  0.00           H
ATOM    582  HB2 MET A 620      54.910  35.440  51.400  1.00  0.00           H
ATOM    583  CG  MET A 620      53.410  34.480  52.600  1.00  0.00           C
ATOM    584  HG1 MET A 620      54.140  33.640  52.650  1.00  0.00           H
ATOM    585  HG2 MET A 620      52.790  34.270  51.710  1.00  0.00           H
ATOM    586  SD  MET A 620      52.350  34.540  54.050  1.00  0.00           S
ATOM    587  CE  MET A 620      53.720  35.060  55.170  1.00  0.00           C
ATOM    588  HE1 MET A 620      53.510  34.780  56.220  1.00  0.00           H
ATOM    589  HE2 MET A 620      53.910  36.150  55.160  1.00  0.00           H
ATOM    590  HE3 MET A 620      54.710  34.570  55.040  1.00  0.00           H
ATOM    591  C   MET A 620      54.270  38.320  52.260  1.00  0.00           C
ATOM    592  O   MET A 620      54.000  38.920  53.320  1.00  0.00           O
ATOM    593  N   SER A 621      55.130  38.940  51.400  1.00  0.00           N
ATOM    594  HN  SER A 621      55.370  38.570  50.510  1.00  0.00           H
ATOM    595  CA  SER A 621      55.740  40.250  51.750  1.00  0.00           C
ATOM    596  HA  SER A 621      56.320  39.940  52.610  1.00  0.00           H
ATOM    597  CB  SER A 621      56.900  40.710  50.760  1.00  0.00           C
ATOM    598  HB1 SER A 621      57.910  40.300  51.010  1.00  0.00           H
ATOM    599  HB2 SER A 621      57.110  41.790  50.930  1.00  0.00           H
ATOM    600  OG  SER A 621      56.680  40.410  49.390  1.00  0.00           O
ATOM    601  HG1 SER A 621      57.180  39.620  49.190  1.00  0.00           H
ATOM    602  C   SER A 621      54.830  41.480  52.140  1.00  0.00           C
ATOM    603  O   SER A 621      55.060  42.080  53.200  1.00  0.00           O
ATOM    604  N   PRO A 622      53.780  41.920  51.340  1.00  0.00           N
ATOM    605  CD  PRO A 622      53.630  41.460  49.930  1.00  0.00           C
ATOM    606  HD1 PRO A 622      53.760  40.360  49.810  1.00  0.00           H
ATOM    607  HD2 PRO A 622      54.380  41.940  49.270  1.00  0.00           H
ATOM    608  CA  PRO A 622      52.880  42.990  51.640  1.00  0.00           C
ATOM    609  HA  PRO A 622      53.420  43.810  52.090  1.00  0.00           H
ATOM    610  CB  PRO A 622      52.070  43.260  50.320  1.00  0.00           C
ATOM    611  HB1 PRO A 622      52.610  44.060  49.760  1.00  0.00           H
ATOM    612  HB2 PRO A 622      51.040  43.660  50.460  1.00  0.00           H
ATOM    613  CG  PRO A 622      52.260  42.020  49.470  1.00  0.00           C
ATOM    614  HG1 PRO A 622      51.530  41.210  49.670  1.00  0.00           H
ATOM    615  HG2 PRO A 622      52.270  42.250  48.380  1.00  0.00           H
ATOM    616  C   PRO A 622      51.780  42.620  52.700  1.00  0.00           C
ATOM    617  O   PRO A 622      51.530  43.450  53.560  1.00  0.00           O
ATOM    618  N   VAL A 623      51.220  41.350  52.670  1.00  0.00           N
ATOM    619  HN  VAL A 623      51.440  40.800  51.870  1.00  0.00           H
ATOM    620  CA  VAL A 623      50.140  40.900  53.560  1.00  0.00           C
ATOM    621  HA  VAL A 623      49.370  41.640  53.440  1.00  0.00           H
ATOM    622  CB  VAL A 623      49.570  39.600  53.180  1.00  0.00           C
ATOM    623  HB  VAL A 623      49.530  39.600  52.070  1.00  0.00           H
ATOM    624  CG1 VAL A 623      50.380  38.330  53.650  1.00  0.00           C
ATOM    625 HG11 VAL A 623      49.950  37.460  53.130  1.00  0.00           H
ATOM    626 HG12 VAL A 623      50.320  38.180  54.760  1.00  0.00           H
ATOM    627 HG13 VAL A 623      51.480  38.390  53.500  1.00  0.00           H
ATOM    628  CG2 VAL A 623      48.100  39.400  53.520  1.00  0.00           C
ATOM    629 HG21 VAL A 623      47.880  39.620  54.590  1.00  0.00           H
ATOM    630 HG22 VAL A 623      47.650  38.400  53.320  1.00  0.00           H
ATOM    631 HG23 VAL A 623      47.630  40.210  52.930  1.00  0.00           H
ATOM    632  C   VAL A 623      50.530  40.980  55.110  1.00  0.00           C
ATOM    633  O   VAL A 623      49.730  41.380  55.940  1.00  0.00           O
ATOM    634  N   ILE A 624      51.760  40.620  55.460  1.00  0.00           N
ATOM    635  HN  ILE A 624      52.370  40.130  54.850  1.00  0.00           H
ATOM    636  CA  ILE A 624      52.230  40.780  56.880  1.00  0.00           C
ATOM    637  HA  ILE A 624      51.340  40.510  57.440  1.00  0.00           H
ATOM    638  CB  ILE A 624      53.560  39.940  57.140  1.00  0.00           C
ATOM    639  HB  ILE A 624      54.410  40.400  56.580  1.00  0.00           H
ATOM    640  CG2 ILE A 624      53.980  40.060  58.630  1.00  0.00           C
ATOM    641 HG21 ILE A 624      54.410  41.030  58.980  1.00  0.00           H
ATOM    642 HG22 ILE A 624      54.760  39.280  58.840  1.00  0.00           H
ATOM    643 HG23 ILE A 624      53.100  39.970  59.300  1.00  0.00           H
ATOM    644  CG1 ILE A 624      53.310  38.440  56.810  1.00  0.00           C
ATOM    645 HG11 ILE A 624      54.170  37.780  57.080  1.00  0.00           H
ATOM    646 HG12 ILE A 624      53.360  38.330  55.700  1.00  0.00           H
ATOM    647  CD  ILE A 624      51.960  37.820  57.360  1.00  0.00           C
ATOM    648  HD1 ILE A 624      51.840  36.810  56.940  1.00  0.00           H
ATOM    649  HD2 ILE A 624      51.040  38.380  57.110  1.00  0.00           H
ATOM    650  HD3 ILE A 624      52.070  37.760  58.470  1.00  0.00           H
ATOM    651  C   ILE A 624      52.590  42.210  57.190  1.00  0.00           C
ATOM    652  O   ILE A 624      52.210  42.730  58.200  1.00  0.00           O
ATOM    653  N   THR A 625      53.220  42.900  56.170  1.00  0.00           N
ATOM    654  HN  THR A 625      53.470  42.460  55.310  1.00  0.00           H
ATOM    655  CA  THR A 625      53.540  44.350  56.290  1.00  0.00           C
ATOM    656  HA  THR A 625      54.210  44.420  57.130  1.00  0.00           H
ATOM    657  CB  THR A 625      54.240  44.950  55.000  1.00  0.00           C
ATOM    658  HB  THR A 625      53.650  44.750  54.080  1.00  0.00           H
ATOM    659  OG1 THR A 625      55.530  44.320  54.850  1.00  0.00           O
ATOM    660  HG1 THR A 625      55.360  43.480  54.430  1.00  0.00           H
ATOM    661  CG2 THR A 625      54.620  46.410  55.070  1.00  0.00           C
ATOM    662 HG21 THR A 625      55.470  46.630  54.390  1.00  0.00           H
ATOM    663 HG22 THR A 625      55.020  46.760  56.050  1.00  0.00           H
ATOM    664 HG23 THR A 625      53.810  47.100  54.730  1.00  0.00           H
ATOM    665  C   THR A 625      52.410  45.320  56.690  1.00  0.00           C
ATOM    666  O   THR A 625      52.470  46.100  57.610  1.00  0.00           O
ATOM    667  N   PHE A 626      51.330  45.220  55.890  1.00  0.00           N
ATOM    668  HN  PHE A 626      51.330  44.560  55.150  1.00  0.00           H
ATOM    669  CA  PHE A 626      50.140  46.050  56.040  1.00  0.00           C
ATOM    670  HA  PHE A 626      50.560  47.030  56.220  1.00  0.00           H
ATOM    671  CB  PHE A 626      49.230  45.980  54.760  1.00  0.00           C
ATOM    672  HB1 PHE A 626      48.250  46.480  54.900  1.00  0.00           H
ATOM    673  HB2 PHE A 626      49.150  44.940  54.400  1.00  0.00           H
ATOM    674  CG  PHE A 626      49.890  46.640  53.600  1.00  0.00           C
ATOM    675  CD1 PHE A 626      50.230  47.980  53.760  1.00  0.00           C
ATOM    676  HD1 PHE A 626      50.120  48.460  54.710  1.00  0.00           H
ATOM    677  CE1 PHE A 626      50.750  48.610  52.620  1.00  0.00           C
ATOM    678  HE1 PHE A 626      51.010  49.660  52.700  1.00  0.00           H
ATOM    679  CZ  PHE A 626      50.810  47.990  51.310  1.00  0.00           C
ATOM    680  HZ  PHE A 626      51.240  48.530  50.470  1.00  0.00           H
ATOM    681  CD2 PHE A 626      49.970  45.930  52.390  1.00  0.00           C
ATOM    682  HD2 PHE A 626      49.610  44.910  52.370  1.00  0.00           H
ATOM    683  CE2 PHE A 626      50.330  46.640  51.230  1.00  0.00           C
ATOM    684  HE2 PHE A 626      50.350  46.160  50.280  1.00  0.00           H
ATOM    685  C   PHE A 626      49.330  45.760  57.260  1.00  0.00           C
ATOM    686  O   PHE A 626      48.900  46.670  57.920  1.00  0.00           O
ATOM    687  N   GLY A 627      49.070  44.510  57.570  1.00  0.00           N
ATOM    688  HN  GLY A 627      49.450  43.780  57.020  1.00  0.00           H
ATOM    689  CA  GLY A 627      48.500  44.080  58.820  1.00  0.00           C
ATOM    690  HA1 GLY A 627      48.550  43.000  58.850  1.00  0.00           H
ATOM    691  HA2 GLY A 627      47.560  44.610  58.890  1.00  0.00           H
ATOM    692  C   GLY A 627      49.270  44.600  60.000  1.00  0.00           C
ATOM    693  O   GLY A 627      48.670  45.160  60.930  1.00  0.00           O
ATOM    694  N   GLY A 628      50.610  44.600  60.080  1.00  0.00           N
ATOM    695  HN  GLY A 628      51.130  44.170  59.350  1.00  0.00           H
ATOM    696  CA  GLY A 628      51.370  45.190  61.140  1.00  0.00           C
ATOM    697  HA1 GLY A 628      52.430  45.040  60.970  1.00  0.00           H
ATOM    698  HA2 GLY A 628      50.950  44.810  62.060  1.00  0.00           H
ATOM    699  C   GLY A 628      51.200  46.640  61.300  1.00  0.00           C
ATOM    700  O   GLY A 628      50.920  47.080  62.370  1.00  0.00           O
ATOM    701  N   LEU A 629      51.460  47.400  60.220  1.00  0.00           N
ATOM    702  HN  LEU A 629      51.760  47.060  59.330  1.00  0.00           H
ATOM    703  CA  LEU A 629      51.140  48.870  60.290  1.00  0.00           C
ATOM    704  HA  LEU A 629      51.780  49.240  61.070  1.00  0.00           H
ATOM    705  CB  LEU A 629      51.490  49.620  58.930  1.00  0.00           C
ATOM    706  HB1 LEU A 629      51.280  50.710  58.860  1.00  0.00           H
ATOM    707  HB2 LEU A 629      50.800  49.140  58.200  1.00  0.00           H
ATOM    708  CG  LEU A 629      52.970  49.520  58.420  1.00  0.00           C
ATOM    709  HG  LEU A 629      53.270  48.530  58.820  1.00  0.00           H
ATOM    710  CD1 LEU A 629      53.170  49.420  56.950  1.00  0.00           C
ATOM    711 HD11 LEU A 629      52.770  48.450  56.590  1.00  0.00           H
ATOM    712 HD12 LEU A 629      54.230  49.590  56.670  1.00  0.00           H
ATOM    713 HD13 LEU A 629      52.580  50.150  56.360  1.00  0.00           H
ATOM    714  CD2 LEU A 629      53.830  50.660  59.000  1.00  0.00           C
ATOM    715 HD21 LEU A 629      53.620  51.630  58.530  1.00  0.00           H
ATOM    716 HD22 LEU A 629      54.890  50.490  58.730  1.00  0.00           H
ATOM    717 HD23 LEU A 629      53.590  50.710  60.080  1.00  0.00           H
ATOM    718  C   LEU A 629      49.700  49.220  60.740  1.00  0.00           C
ATOM    719  O   LEU A 629      49.530  50.110  61.520  1.00  0.00           O
ATOM    720  N   LEU A 630      48.680  48.560  60.320  1.00  0.00           N
ATOM    721  HN  LEU A 630      48.790  47.720  59.770  1.00  0.00           H
ATOM    722  CA  LEU A 630      47.300  48.650  60.930  1.00  0.00           C
ATOM    723  HA  LEU A 630      47.030  49.690  60.780  1.00  0.00           H
ATOM    724  CB  LEU A 630      46.340  47.710  60.090  1.00  0.00           C
ATOM    725  HB1 LEU A 630      46.690  46.670  60.170  1.00  0.00           H
ATOM    726  HB2 LEU A 630      46.450  48.060  59.030  1.00  0.00           H
ATOM    727  CG  LEU A 630      44.870  47.970  60.470  1.00  0.00           C
ATOM    728  HG  LEU A 630      44.640  47.800  61.550  1.00  0.00           H
ATOM    729  CD1 LEU A 630      44.330  49.430  60.320  1.00  0.00           C
ATOM    730 HD11 LEU A 630      44.780  49.900  61.220  1.00  0.00           H
ATOM    731 HD12 LEU A 630      43.230  49.330  60.460  1.00  0.00           H
ATOM    732 HD13 LEU A 630      44.710  50.080  59.500  1.00  0.00           H
ATOM    733  CD2 LEU A 630      44.020  47.120  59.560  1.00  0.00           C
ATOM    734 HD21 LEU A 630      44.260  46.050  59.770  1.00  0.00           H
ATOM    735 HD22 LEU A 630      44.290  47.490  58.560  1.00  0.00           H
ATOM    736 HD23 LEU A 630      42.920  47.190  59.720  1.00  0.00           H
ATOM    737  C   LEU A 630      47.160  48.280  62.400  1.00  0.00           C
ATOM    738  O   LEU A 630      46.580  49.010  63.160  1.00  0.00           O
ATOM    739  N   GLY A 631      47.840  47.180  62.780  1.00  0.00           N
ATOM    740  HN  GLY A 631      48.210  46.640  62.030  1.00  0.00           H
ATOM    741  CA  GLY A 631      48.190  46.880  64.170  1.00  0.00           C
ATOM    742  HA1 GLY A 631      48.820  46.010  64.150  1.00  0.00           H
ATOM    743  HA2 GLY A 631      47.250  46.630  64.630  1.00  0.00           H
ATOM    744  C   GLY A 631      48.870  47.980  64.940  1.00  0.00           C
ATOM    745  O   GLY A 631      48.470  48.440  66.000  1.00  0.00           O
ATOM    746  N   GLU A 632      49.970  48.630  64.460  1.00  0.00           N
ATOM    747  HN  GLU A 632      50.370  48.390  63.590  1.00  0.00           H
ATOM    748  CA  GLU A 632      50.670  49.690  65.190  1.00  0.00           C
ATOM    749  HA  GLU A 632      50.840  49.320  66.190  1.00  0.00           H
ATOM    750  CB  GLU A 632      52.160  49.890  64.680  1.00  0.00           C
ATOM    751  HB1 GLU A 632      52.610  50.680  65.330  1.00  0.00           H
ATOM    752  HB2 GLU A 632      52.150  50.170  63.610  1.00  0.00           H
ATOM    753  CG  GLU A 632      53.140  48.780  64.930  1.00  0.00           C
ATOM    754  HG1 GLU A 632      54.100  49.140  64.490  1.00  0.00           H
ATOM    755  HG2 GLU A 632      52.700  47.910  64.380  1.00  0.00           H
ATOM    756  CD  GLU A 632      53.360  48.370  66.380  1.00  0.00           C
ATOM    757  OE1 GLU A 632      53.150  47.190  66.720  1.00  0.00           O
ATOM    758  OE2 GLU A 632      53.560  49.210  67.250  1.00  0.00           O
ATOM    759  C   GLU A 632      49.850  50.960  65.320  1.00  0.00           C
ATOM    760  O   GLU A 632      49.870  51.660  66.370  1.00  0.00           O
ATOM    761  N   ALA A 633      49.150  51.330  64.180  1.00  0.00           N
ATOM    762  HN  ALA A 633      49.140  50.860  63.300  1.00  0.00           H
ATOM    763  CA  ALA A 633      48.400  52.570  64.100  1.00  0.00           C
ATOM    764  HA  ALA A 633      48.830  53.320  64.750  1.00  0.00           H
ATOM    765  CB  ALA A 633      48.360  53.130  62.670  1.00  0.00           C
ATOM    766  HB1 ALA A 633      47.830  54.120  62.670  1.00  0.00           H
ATOM    767  HB2 ALA A 633      47.910  52.430  61.940  1.00  0.00           H
ATOM    768  HB3 ALA A 633      49.290  53.330  62.100  1.00  0.00           H
ATOM    769  C   ALA A 633      47.000  52.470  64.670  1.00  0.00           C
ATOM    770  O   ALA A 633      46.400  53.560  64.750  1.00  0.00           O
ATOM    771  N   THR A 634      46.630  51.300  65.120  1.00  0.00           N
ATOM    772  HN  THR A 634      47.140  50.500  64.810  1.00  0.00           H
ATOM    773  CA  THR A 634      45.450  51.150  66.020  1.00  0.00           C
ATOM    774  HA  THR A 634      45.080  52.150  66.180  1.00  0.00           H
ATOM    775  CB  THR A 634      44.390  50.190  65.520  1.00  0.00           C
ATOM    776  HB  THR A 634      43.600  50.070  66.310  1.00  0.00           H
ATOM    777  OG1 THR A 634      44.950  48.890  65.440  1.00  0.00           O
ATOM    778  HG1 THR A 634      45.410  48.900  64.610  1.00  0.00           H
ATOM    779  CG2 THR A 634      43.910  50.490  64.120  1.00  0.00           C
ATOM    780 HG21 THR A 634      43.520  51.520  63.980  1.00  0.00           H
ATOM    781 HG22 THR A 634      43.230  49.660  63.840  1.00  0.00           H
ATOM    782 HG23 THR A 634      44.750  50.510  63.390  1.00  0.00           H
ATOM    783  C   THR A 634      46.020  50.800  67.390  1.00  0.00           C
ATOM    784  O   THR A 634      45.230  50.560  68.280  1.00  0.00           O
ATOM    785  N   GLU A 635      47.340  50.780  67.620  1.00  0.00           N
ATOM    786  HN  GLU A 635      47.940  51.030  66.880  1.00  0.00           H
ATOM    787  CA  GLU A 635      48.050  50.480  68.810  1.00  0.00           C
ATOM    788  HA  GLU A 635      49.100  50.380  68.560  1.00  0.00           H
ATOM    789  CB  GLU A 635      47.910  51.620  69.870  1.00  0.00           C
ATOM    790  HB1 GLU A 635      48.350  51.270  70.830  1.00  0.00           H
ATOM    791  HB2 GLU A 635      46.820  51.770  70.040  1.00  0.00           H
ATOM    792  CG  GLU A 635      48.450  53.020  69.440  1.00  0.00           C
ATOM    793  HG1 GLU A 635      48.030  53.450  68.500  1.00  0.00           H
ATOM    794  HG2 GLU A 635      49.470  52.850  69.010  1.00  0.00           H
ATOM    795  CD  GLU A 635      48.340  54.020  70.540  1.00  0.00           C
ATOM    796  OE1 GLU A 635      47.210  54.110  71.120  1.00  0.00           O
ATOM    797  OE2 GLU A 635      49.320  54.690  70.980  1.00  0.00           O
ATOM    798  C   GLU A 635      47.690  49.070  69.410  1.00  0.00           C
ATOM    799  O   GLU A 635      47.140  48.860  70.430  1.00  0.00           O
ATOM    800  N   GLY A 636      48.000  48.020  68.610  1.00  0.00           N
ATOM    801  HN  GLY A 636      48.270  48.190  67.670  1.00  0.00           H
ATOM    802  CA  GLY A 636      47.900  46.650  69.100  1.00  0.00           C
ATOM    803  HA1 GLY A 636      48.230  46.660  70.120  1.00  0.00           H
ATOM    804  HA2 GLY A 636      48.490  46.100  68.380  1.00  0.00           H
ATOM    805  C   GLY A 636      46.560  46.000  69.060  1.00  0.00           C
ATOM    806  O   GLY A 636      46.450  44.910  69.600  1.00  0.00           O
ATOM    807  N   ARG A 637      45.540  46.590  68.330  1.00  0.00           N
ATOM    808  HN  ARG A 637      45.690  47.530  68.050  1.00  0.00           H
ATOM    809  CA  ARG A 637      44.150  46.130  68.370  1.00  0.00           C
ATOM    810  HA  ARG A 637      43.980  45.540  69.260  1.00  0.00           H
ATOM    811  CB  ARG A 637      43.180  47.370  68.240  1.00  0.00           C
ATOM    812  HB1 ARG A 637      42.100  47.140  68.080  1.00  0.00           H
ATOM    813  HB2 ARG A 637      43.480  48.000  67.390  1.00  0.00           H
ATOM    814  CG  ARG A 637      43.160  48.290  69.480  1.00  0.00           C
ATOM    815  HG1 ARG A 637      44.170  48.610  69.830  1.00  0.00           H
ATOM    816  HG2 ARG A 637      42.640  47.760  70.310  1.00  0.00           H
ATOM    817  CD  ARG A 637      42.240  49.550  69.410  1.00  0.00           C
ATOM    818  HD1 ARG A 637      41.220  49.380  69.020  1.00  0.00           H
ATOM    819  HD2 ARG A 637      42.710  50.250  68.680  1.00  0.00           H
ATOM    820  NE  ARG A 637      42.150  50.180  70.830  1.00  0.00           N
ATOM    821  HE  ARG A 637      41.310  50.150  71.370  1.00  0.00           H
ATOM    822  CZ  ARG A 637      43.160  50.810  71.410  1.00  0.00           C
ATOM    823  NH1 ARG A 637      42.830  51.540  72.500  1.00  0.00           N
ATOM    824 HH11 ARG A 637      41.910  51.430  72.870  1.00  0.00           H
ATOM    825 HH12 ARG A 637      43.550  51.830  73.130  1.00  0.00           H
ATOM    826  NH2 ARG A 637      44.370  50.830  70.990  1.00  0.00           N
ATOM    827 HH21 ARG A 637      44.570  50.340  70.140  1.00  0.00           H
ATOM    828 HH22 ARG A 637      45.030  51.440  71.430  1.00  0.00           H
ATOM    829  C   ARG A 637      43.840  45.160  67.210  1.00  0.00           C
ATOM    830  O   ARG A 637      42.960  44.350  67.380  1.00  0.00           O
ATOM    831  N   ILE A 638      44.660  45.250  66.050  1.00  0.00           N
ATOM    832  HN  ILE A 638      45.260  46.040  65.960  1.00  0.00           H
ATOM    833  CA  ILE A 638      44.670  44.430  64.840  1.00  0.00           C
ATOM    834  HA  ILE A 638      43.870  43.730  65.000  1.00  0.00           H
ATOM    835  CB  ILE A 638      44.480  45.300  63.540  1.00  0.00           C
ATOM    836  HB  ILE A 638      45.410  45.900  63.430  1.00  0.00           H
ATOM    837  CG2 ILE A 638      44.230  44.340  62.260  1.00  0.00           C
ATOM    838 HG21 ILE A 638      45.190  43.850  62.000  1.00  0.00           H
ATOM    839 HG22 ILE A 638      44.160  45.140  61.490  1.00  0.00           H
ATOM    840 HG23 ILE A 638      43.380  43.630  62.340  1.00  0.00           H
ATOM    841  CG1 ILE A 638      43.190  46.230  63.690  1.00  0.00           C
ATOM    842 HG11 ILE A 638      43.010  46.870  62.810  1.00  0.00           H
ATOM    843 HG12 ILE A 638      43.270  46.930  64.550  1.00  0.00           H
ATOM    844  CD  ILE A 638      41.860  45.450  63.950  1.00  0.00           C
ATOM    845  HD1 ILE A 638      41.890  44.700  64.760  1.00  0.00           H
ATOM    846  HD2 ILE A 638      41.510  45.070  62.960  1.00  0.00           H
ATOM    847  HD3 ILE A 638      41.060  46.150  64.220  1.00  0.00           H
ATOM    848  C   ILE A 638      46.030  43.710  64.770  1.00  0.00           C
ATOM    849  O   ILE A 638      47.070  44.260  65.140  1.00  0.00           O
ATOM    850  N   SER A 639      46.040  42.480  64.430  1.00  0.00           N
ATOM    851  HN  SER A 639      45.230  41.930  64.280  1.00  0.00           H
ATOM    852  CA  SER A 639      47.190  41.700  64.140  1.00  0.00           C
ATOM    853  HA  SER A 639      48.020  42.400  64.230  1.00  0.00           H
ATOM    854  CB  SER A 639      47.420  40.560  65.090  1.00  0.00           C
ATOM    855  HB1 SER A 639      46.570  39.850  65.220  1.00  0.00           H
ATOM    856  HB2 SER A 639      47.660  40.960  66.100  1.00  0.00           H
ATOM    857  OG  SER A 639      48.510  39.780  64.640  1.00  0.00           O
ATOM    858  HG1 SER A 639      49.230  40.400  64.500  1.00  0.00           H
ATOM    859  C   SER A 639      47.300  41.270  62.650  1.00  0.00           C
ATOM    860  O   SER A 639      46.290  41.120  61.930  1.00  0.00           O
ATOM    861  N   ALA A 640      48.570  41.100  62.160  1.00  0.00           N
ATOM    862  HN  ALA A 640      49.330  41.290  62.760  1.00  0.00           H
ATOM    863  CA  ALA A 640      48.930  40.460  60.860  1.00  0.00           C
ATOM    864  HA  ALA A 640      48.410  41.000  60.090  1.00  0.00           H
ATOM    865  CB  ALA A 640      50.440  40.550  60.650  1.00  0.00           C
ATOM    866  HB1 ALA A 640      50.790  40.060  59.720  1.00  0.00           H
ATOM    867  HB2 ALA A 640      50.950  40.090  61.530  1.00  0.00           H
ATOM    868  HB3 ALA A 640      50.700  41.620  60.560  1.00  0.00           H
ATOM    869  C   ALA A 640      48.420  38.990  60.720  1.00  0.00           C
ATOM    870  O   ALA A 640      48.200  38.490  59.600  1.00  0.00           O
ATOM    871  N   ILE A 641      48.020  38.330  61.860  1.00  0.00           N
ATOM    872  HN  ILE A 641      48.040  38.800  62.740  1.00  0.00           H
ATOM    873  CA  ILE A 641      47.560  37.010  61.820  1.00  0.00           C
ATOM    874  HA  ILE A 641      48.060  36.540  60.980  1.00  0.00           H
ATOM    875  CB  ILE A 641      47.940  36.340  63.040  1.00  0.00           C
ATOM    876  HB  ILE A 641      47.500  36.860  63.910  1.00  0.00           H
ATOM    877  CG2 ILE A 641      47.280  34.920  63.160  1.00  0.00           C
ATOM    878 HG21 ILE A 641      46.230  35.020  63.510  1.00  0.00           H
ATOM    879 HG22 ILE A 641      47.860  34.360  63.920  1.00  0.00           H
ATOM    880 HG23 ILE A 641      47.210  34.360  62.200  1.00  0.00           H
ATOM    881  CG1 ILE A 641      49.480  36.390  63.300  1.00  0.00           C
ATOM    882 HG11 ILE A 641      49.680  35.820  64.230  1.00  0.00           H
ATOM    883 HG12 ILE A 641      49.850  37.370  63.670  1.00  0.00           H
ATOM    884  CD  ILE A 641      50.470  35.900  62.180  1.00  0.00           C
ATOM    885  HD1 ILE A 641      50.190  34.920  61.750  1.00  0.00           H
ATOM    886  HD2 ILE A 641      51.500  35.760  62.590  1.00  0.00           H
ATOM    887  HD3 ILE A 641      50.470  36.730  61.450  1.00  0.00           H
ATOM    888  C   ILE A 641      46.100  37.010  61.510  1.00  0.00           C
ATOM    889  O   ILE A 641      45.650  36.180  60.700  1.00  0.00           O
ATOM    890  N   GLU A 642      45.350  38.060  61.980  1.00  0.00           N
ATOM    891  HN  GLU A 642      45.790  38.670  62.630  1.00  0.00           H
ATOM    892  CA  GLU A 642      44.030  38.430  61.490  1.00  0.00           C
ATOM    893  HA  GLU A 642      43.560  37.470  61.380  1.00  0.00           H
ATOM    894  CB  GLU A 642      43.310  39.250  62.540  1.00  0.00           C
ATOM    895  HB1 GLU A 642      42.380  39.560  62.020  1.00  0.00           H
ATOM    896  HB2 GLU A 642      43.990  40.120  62.660  1.00  0.00           H
ATOM    897  CG  GLU A 642      42.960  38.390  63.810  1.00  0.00           C
ATOM    898  HG1 GLU A 642      43.910  38.110  64.310  1.00  0.00           H
ATOM    899  HG2 GLU A 642      42.510  37.440  63.420  1.00  0.00           H
ATOM    900  CD  GLU A 642      42.030  39.040  64.840  1.00  0.00           C
ATOM    901  OE1 GLU A 642      40.860  39.360  64.550  1.00  0.00           O
ATOM    902  OE2 GLU A 642      42.490  39.240  65.970  1.00  0.00           O
ATOM    903  C   GLU A 642      43.920  38.830  60.010  1.00  0.00           C
ATOM    904  O   GLU A 642      42.960  38.510  59.290  1.00  0.00           O
ATOM    905  N   SER A 643      44.940  39.570  59.460  1.00  0.00           N
ATOM    906  HN  SER A 643      45.550  40.120  60.040  1.00  0.00           H
ATOM    907  CA  SER A 643      44.970  39.970  58.060  1.00  0.00           C
ATOM    908  HA  SER A 643      44.100  40.530  57.770  1.00  0.00           H
ATOM    909  CB  SER A 643      46.230  40.830  57.900  1.00  0.00           C
ATOM    910  HB1 SER A 643      46.490  40.830  56.830  1.00  0.00           H
ATOM    911  HB2 SER A 643      47.090  40.360  58.420  1.00  0.00           H
ATOM    912  OG  SER A 643      46.020  42.100  58.500  1.00  0.00           O
ATOM    913  HG1 SER A 643      45.720  42.730  57.850  1.00  0.00           H
ATOM    914  C   SER A 643      45.100  38.660  57.210  1.00  0.00           C
ATOM    915  O   SER A 643      44.400  38.520  56.220  1.00  0.00           O
ATOM    916  N   LEU A 644      45.930  37.650  57.650  1.00  0.00           N
ATOM    917  HN  LEU A 644      46.480  37.800  58.470  1.00  0.00           H
ATOM    918  CA  LEU A 644      46.070  36.310  57.010  1.00  0.00           C
ATOM    919  HA  LEU A 644      46.340  36.390  55.970  1.00  0.00           H
ATOM    920  CB  LEU A 644      47.090  35.370  57.700  1.00  0.00           C
ATOM    921  HB1 LEU A 644      46.890  34.330  57.420  1.00  0.00           H
ATOM    922  HB2 LEU A 644      46.860  35.410  58.790  1.00  0.00           H
ATOM    923  CG  LEU A 644      48.620  35.660  57.470  1.00  0.00           C
ATOM    924  HG  LEU A 644      48.830  36.710  57.790  1.00  0.00           H
ATOM    925  CD1 LEU A 644      49.410  34.660  58.330  1.00  0.00           C
ATOM    926 HD11 LEU A 644      49.280  34.700  59.430  1.00  0.00           H
ATOM    927 HD12 LEU A 644      50.490  34.680  58.090  1.00  0.00           H
ATOM    928 HD13 LEU A 644      49.220  33.620  57.980  1.00  0.00           H
ATOM    929  CD2 LEU A 644      48.940  35.510  55.970  1.00  0.00           C
ATOM    930 HD21 LEU A 644      48.520  34.580  55.540  1.00  0.00           H
ATOM    931 HD22 LEU A 644      50.030  35.300  55.940  1.00  0.00           H
ATOM    932 HD23 LEU A 644      48.620  36.380  55.360  1.00  0.00           H
ATOM    933  C   LEU A 644      44.740  35.550  57.090  1.00  0.00           C
ATOM    934  O   LEU A 644      44.210  34.960  56.130  1.00  0.00           O
ATOM    935  N   PHE A 645      44.010  35.540  58.200  1.00  0.00           N
ATOM    936  HN  PHE A 645      44.420  35.850  59.050  1.00  0.00           H
ATOM    937  CA  PHE A 645      42.650  35.020  58.110  1.00  0.00           C
ATOM    938  HA  PHE A 645      42.560  34.060  57.640  1.00  0.00           H
ATOM    939  CB  PHE A 645      42.190  34.630  59.600  1.00  0.00           C
ATOM    940  HB1 PHE A 645      42.320  35.490  60.280  1.00  0.00           H
ATOM    941  HB2 PHE A 645      42.860  33.820  59.950  1.00  0.00           H
ATOM    942  CG  PHE A 645      40.780  34.210  59.760  1.00  0.00           C
ATOM    943  CD1 PHE A 645      40.210  33.310  58.860  1.00  0.00           C
ATOM    944  HD1 PHE A 645      40.600  33.020  57.900  1.00  0.00           H
ATOM    945  CE1 PHE A 645      38.850  32.870  59.100  1.00  0.00           C
ATOM    946  HE1 PHE A 645      38.460  32.160  58.390  1.00  0.00           H
ATOM    947  CZ  PHE A 645      38.200  33.170  60.330  1.00  0.00           C
ATOM    948  HZ  PHE A 645      37.290  32.670  60.660  1.00  0.00           H
ATOM    949  CD2 PHE A 645      40.110  34.490  60.950  1.00  0.00           C
ATOM    950  HD2 PHE A 645      40.760  34.990  61.650  1.00  0.00           H
ATOM    951  CE2 PHE A 645      38.850  33.910  61.270  1.00  0.00           C
ATOM    952  HE2 PHE A 645      38.480  34.020  62.280  1.00  0.00           H
ATOM    953  C   PHE A 645      41.630  35.820  57.340  1.00  0.00           C
ATOM    954  O   PHE A 645      40.720  35.250  56.720  1.00  0.00           O
ATOM    955  N   GLY A 646      41.760  37.190  57.160  1.00  0.00           N
ATOM    956  HN  GLY A 646      42.510  37.610  57.650  1.00  0.00           H
ATOM    957  CA  GLY A 646      40.970  38.090  56.280  1.00  0.00           C
ATOM    958  HA1 GLY A 646      41.270  39.100  56.530  1.00  0.00           H
ATOM    959  HA2 GLY A 646      39.930  37.920  56.510  1.00  0.00           H
ATOM    960  C   GLY A 646      41.280  37.690  54.890  1.00  0.00           C
ATOM    961  O   GLY A 646      40.360  37.410  54.120  1.00  0.00           O
ATOM    962  N   ALA A 647      42.570  37.620  54.480  1.00  0.00           N
ATOM    963  HN  ALA A 647      43.260  37.840  55.150  1.00  0.00           H
ATOM    964  CA  ALA A 647      43.040  37.300  53.220  1.00  0.00           C
ATOM    965  HA  ALA A 647      42.770  38.010  52.450  1.00  0.00           H
ATOM    966  CB  ALA A 647      44.600  37.330  53.190  1.00  0.00           C
ATOM    967  HB1 ALA A 647      44.890  38.360  53.460  1.00  0.00           H
ATOM    968  HB2 ALA A 647      45.050  37.220  52.180  1.00  0.00           H
ATOM    969  HB3 ALA A 647      44.960  36.560  53.910  1.00  0.00           H
ATOM    970  C   ALA A 647      42.640  35.900  52.670  1.00  0.00           C
ATOM    971  O   ALA A 647      42.260  35.770  51.540  1.00  0.00           O
ATOM    972  N   SER A 648      42.770  34.840  53.490  1.00  0.00           N
ATOM    973  HN  SER A 648      43.290  34.990  54.330  1.00  0.00           H
ATOM    974  CA  SER A 648      42.330  33.440  53.190  1.00  0.00           C
ATOM    975  HA  SER A 648      42.720  33.190  52.220  1.00  0.00           H
ATOM    976  CB  SER A 648      43.020  32.380  54.080  1.00  0.00           C
ATOM    977  HB1 SER A 648      44.120  32.580  54.100  1.00  0.00           H
ATOM    978  HB2 SER A 648      42.910  31.330  53.730  1.00  0.00           H
ATOM    979  OG  SER A 648      42.590  32.510  55.430  1.00  0.00           O
ATOM    980  HG1 SER A 648      42.970  33.310  55.800  1.00  0.00           H
ATOM    981  C   SER A 648      40.820  33.320  53.020  1.00  0.00           C
ATOM    982  O   SER A 648      40.290  32.790  52.060  1.00  0.00           O
ATOM    983  N   LEU A 649      40.110  33.830  54.050  1.00  0.00           N
ATOM    984  HN  LEU A 649      40.650  34.230  54.790  1.00  0.00           H
ATOM    985  CA  LEU A 649      38.660  33.760  54.200  1.00  0.00           C
ATOM    986  HA  LEU A 649      38.400  32.730  53.980  1.00  0.00           H
ATOM    987  CB  LEU A 649      38.150  34.210  55.590  1.00  0.00           C
ATOM    988  HB1 LEU A 649      38.620  35.210  55.740  1.00  0.00           H
ATOM    989  HB2 LEU A 649      38.630  33.620  56.400  1.00  0.00           H
ATOM    990  CG  LEU A 649      36.620  34.210  55.800  1.00  0.00           C
ATOM    991  HG  LEU A 649      36.100  34.580  54.890  1.00  0.00           H
ATOM    992  CD1 LEU A 649      36.060  32.780  56.070  1.00  0.00           C
ATOM    993 HD11 LEU A 649      35.940  32.700  57.180  1.00  0.00           H
ATOM    994 HD12 LEU A 649      36.820  32.020  55.830  1.00  0.00           H
ATOM    995 HD13 LEU A 649      35.060  32.520  55.650  1.00  0.00           H
ATOM    996  CD2 LEU A 649      36.190  35.190  56.910  1.00  0.00           C
ATOM    997 HD21 LEU A 649      36.630  34.810  57.850  1.00  0.00           H
ATOM    998 HD22 LEU A 649      35.090  35.110  57.000  1.00  0.00           H
ATOM    999 HD23 LEU A 649      36.470  36.230  56.650  1.00  0.00           H
ATOM   1000  C   LEU A 649      37.920  34.490  53.060  1.00  0.00           C
ATOM   1001  O   LEU A 649      37.020  33.980  52.460  1.00  0.00           O
ATOM   1002  N   THR A 650      38.280  35.720  52.760  1.00  0.00           N
ATOM   1003  HN  THR A 650      39.030  36.150  53.270  1.00  0.00           H
ATOM   1004  CA  THR A 650      37.850  36.480  51.570  1.00  0.00           C
ATOM   1005  HA  THR A 650      36.770  36.400  51.460  1.00  0.00           H
ATOM   1006  CB  THR A 650      38.340  37.900  51.430  1.00  0.00           C
ATOM   1007  HB  THR A 650      39.410  37.850  51.130  1.00  0.00           H
ATOM   1008  OG1 THR A 650      38.170  38.600  52.680  1.00  0.00           O
ATOM   1009  HG1 THR A 650      38.700  38.090  53.300  1.00  0.00           H
ATOM   1010  CG2 THR A 650      37.520  38.690  50.480  1.00  0.00           C
ATOM   1011 HG21 THR A 650      38.020  39.560  50.010  1.00  0.00           H
ATOM   1012 HG22 THR A 650      36.560  38.990  50.950  1.00  0.00           H
ATOM   1013 HG23 THR A 650      37.220  38.040  49.640  1.00  0.00           H
ATOM   1014  C   THR A 650      38.370  35.650  50.330  1.00  0.00           C
ATOM   1015  O   THR A 650      37.660  35.450  49.420  1.00  0.00           O
ATOM   1016  N   GLY A 651      39.630  35.160  50.350  1.00  0.00           N
ATOM   1017  HN  GLY A 651      40.380  35.320  50.990  1.00  0.00           H
ATOM   1018  CA  GLY A 651      40.210  34.410  49.160  1.00  0.00           C
ATOM   1019  HA1 GLY A 651      41.120  34.010  49.580  1.00  0.00           H
ATOM   1020  HA2 GLY A 651      40.280  35.140  48.370  1.00  0.00           H
ATOM   1021  C   GLY A 651      39.490  33.190  48.590  1.00  0.00           C
ATOM   1022  O   GLY A 651      39.180  33.190  47.400  1.00  0.00           O
ATOM   1023  N   ILE A 652      39.220  32.220  49.450  1.00  0.00           N
ATOM   1024  HN  ILE A 652      39.380  32.280  50.430  1.00  0.00           H
ATOM   1025  CA  ILE A 652      38.540  31.040  48.980  1.00  0.00           C
ATOM   1026  HA  ILE A 652      39.190  30.650  48.220  1.00  0.00           H
ATOM   1027  CB  ILE A 652      38.430  30.090  50.190  1.00  0.00           C
ATOM   1028  HB  ILE A 652      37.860  30.560  51.010  1.00  0.00           H
ATOM   1029  CG2 ILE A 652      37.660  28.790  49.780  1.00  0.00           C
ATOM   1030 HG21 ILE A 652      36.580  29.050  49.730  1.00  0.00           H
ATOM   1031 HG22 ILE A 652      37.730  28.030  50.580  1.00  0.00           H
ATOM   1032 HG23 ILE A 652      38.030  28.400  48.810  1.00  0.00           H
ATOM   1033  CG1 ILE A 652      39.790  29.560  50.700  1.00  0.00           C
ATOM   1034 HG11 ILE A 652      40.630  30.300  50.610  1.00  0.00           H
ATOM   1035 HG12 ILE A 652      40.040  28.640  50.130  1.00  0.00           H
ATOM   1036  CD  ILE A 652      39.700  29.210  52.170  1.00  0.00           C
ATOM   1037  HD1 ILE A 652      39.610  30.000  52.950  1.00  0.00           H
ATOM   1038  HD2 ILE A 652      40.700  28.850  52.510  1.00  0.00           H
ATOM   1039  HD3 ILE A 652      38.920  28.490  52.480  1.00  0.00           H
ATOM   1040  C   ILE A 652      37.120  31.290  48.440  1.00  0.00           C
ATOM   1041  O   ILE A 652      36.810  30.880  47.310  1.00  0.00           O
ATOM   1042  N   ALA A 653      36.290  32.090  49.150  1.00  0.00           N
ATOM   1043  HN  ALA A 653      36.780  32.610  49.830  1.00  0.00           H
ATOM   1044  CA  ALA A 653      35.070  32.540  48.540  1.00  0.00           C
ATOM   1045  HA  ALA A 653      34.550  31.680  48.170  1.00  0.00           H
ATOM   1046  CB  ALA A 653      34.130  33.150  49.610  1.00  0.00           C
ATOM   1047  HB1 ALA A 653      34.710  33.820  50.270  1.00  0.00           H
ATOM   1048  HB2 ALA A 653      33.900  32.350  50.360  1.00  0.00           H
ATOM   1049  HB3 ALA A 653      33.240  33.700  49.230  1.00  0.00           H
ATOM   1050  C   ALA A 653      35.170  33.450  47.340  1.00  0.00           C
ATOM   1051  O   ALA A 653      34.550  33.220  46.330  1.00  0.00           O
ATOM   1052  N   TYR A 654      36.040  34.470  47.340  1.00  0.00           N
ATOM   1053  HN  TYR A 654      36.520  34.760  48.170  1.00  0.00           H
ATOM   1054  CA  TYR A 654      36.220  35.220  46.120  1.00  0.00           C
ATOM   1055  HA  TYR A 654      35.260  35.620  45.810  1.00  0.00           H
ATOM   1056  CB  TYR A 654      37.270  36.370  46.480  1.00  0.00           C
ATOM   1057  HB1 TYR A 654      38.230  35.960  46.830  1.00  0.00           H
ATOM   1058  HB2 TYR A 654      36.760  36.890  47.310  1.00  0.00           H
ATOM   1059  CG  TYR A 654      37.560  37.390  45.450  1.00  0.00           C
ATOM   1060  CD1 TYR A 654      38.680  37.220  44.620  1.00  0.00           C
ATOM   1061  HD1 TYR A 654      39.220  36.330  44.910  1.00  0.00           H
ATOM   1062  CE1 TYR A 654      39.030  38.130  43.630  1.00  0.00           C
ATOM   1063  HE1 TYR A 654      39.960  37.910  43.130  1.00  0.00           H
ATOM   1064  CZ  TYR A 654      38.210  39.260  43.440  1.00  0.00           C
ATOM   1065  OH  TYR A 654      38.470  40.210  42.400  1.00  0.00           O
ATOM   1066  HH  TYR A 654      39.120  39.790  41.820  1.00  0.00           H
ATOM   1067  CD2 TYR A 654      36.670  38.460  45.170  1.00  0.00           C
ATOM   1068  HD2 TYR A 654      35.810  38.700  45.770  1.00  0.00           H
ATOM   1069  CE2 TYR A 654      37.020  39.480  44.260  1.00  0.00           C
ATOM   1070  HE2 TYR A 654      36.370  40.310  44.020  1.00  0.00           H
ATOM   1071  C   TYR A 654      36.810  34.430  44.890  1.00  0.00           C
ATOM   1072  O   TYR A 654      36.330  34.600  43.730  1.00  0.00           O
ATOM   1073  N   SER A 655      37.850  33.530  45.150  1.00  0.00           N
ATOM   1074  HN  SER A 655      38.140  33.310  46.080  1.00  0.00           H
ATOM   1075  CA  SER A 655      38.320  32.710  44.060  1.00  0.00           C
ATOM   1076  HA  SER A 655      38.650  33.380  43.280  1.00  0.00           H
ATOM   1077  CB  SER A 655      39.620  32.070  44.390  1.00  0.00           C
ATOM   1078  HB1 SER A 655      40.430  32.830  44.490  1.00  0.00           H
ATOM   1079  HB2 SER A 655      39.930  31.370  43.590  1.00  0.00           H
ATOM   1080  OG  SER A 655      39.670  31.360  45.680  1.00  0.00           O
ATOM   1081  HG1 SER A 655      39.450  31.980  46.390  1.00  0.00           H
ATOM   1082  C   SER A 655      37.400  31.700  43.530  1.00  0.00           C
ATOM   1083  O   SER A 655      37.190  31.670  42.350  1.00  0.00           O
ATOM   1084  N   LEU A 656      36.730  30.890  44.450  1.00  0.00           N
ATOM   1085  HN  LEU A 656      36.820  31.010  45.430  1.00  0.00           H
ATOM   1086  CA  LEU A 656      35.860  29.780  44.110  1.00  0.00           C
ATOM   1087  HA  LEU A 656      36.450  29.100  43.530  1.00  0.00           H
ATOM   1088  CB  LEU A 656      35.240  29.180  45.390  1.00  0.00           C
ATOM   1089  HB1 LEU A 656      34.670  29.950  45.950  1.00  0.00           H
ATOM   1090  HB2 LEU A 656      36.060  28.810  46.050  1.00  0.00           H
ATOM   1091  CG  LEU A 656      34.280  27.940  45.160  1.00  0.00           C
ATOM   1092  HG  LEU A 656      33.380  28.310  44.620  1.00  0.00           H
ATOM   1093  CD1 LEU A 656      34.880  26.870  44.330  1.00  0.00           C
ATOM   1094 HD11 LEU A 656      34.210  26.010  44.540  1.00  0.00           H
ATOM   1095 HD12 LEU A 656      35.890  26.470  44.580  1.00  0.00           H
ATOM   1096 HD13 LEU A 656      34.910  27.090  43.240  1.00  0.00           H
ATOM   1097  CD2 LEU A 656      33.890  27.410  46.530  1.00  0.00           C
ATOM   1098 HD21 LEU A 656      34.760  27.120  47.160  1.00  0.00           H
ATOM   1099 HD22 LEU A 656      33.260  26.500  46.480  1.00  0.00           H
ATOM   1100 HD23 LEU A 656      33.310  28.170  47.100  1.00  0.00           H
ATOM   1101  C   LEU A 656      34.730  30.230  43.210  1.00  0.00           C
ATOM   1102  O   LEU A 656      34.390  29.520  42.210  1.00  0.00           O
ATOM   1103  N   PHE A 657      34.140  31.400  43.540  1.00  0.00           N
ATOM   1104  HN  PHE A 657      34.460  31.820  44.390  1.00  0.00           H
ATOM   1105  CA  PHE A 657      32.930  31.940  42.990  1.00  0.00           C
ATOM   1106  HA  PHE A 657      32.450  31.140  42.460  1.00  0.00           H
ATOM   1107  CB  PHE A 657      32.090  32.690  44.110  1.00  0.00           C
ATOM   1108  HB1 PHE A 657      31.310  33.410  43.780  1.00  0.00           H
ATOM   1109  HB2 PHE A 657      32.780  33.310  44.730  1.00  0.00           H
ATOM   1110  CG  PHE A 657      31.440  31.600  45.040  1.00  0.00           C
ATOM   1111  CD1 PHE A 657      30.820  30.470  44.470  1.00  0.00           C
ATOM   1112  HD1 PHE A 657      30.760  30.390  43.400  1.00  0.00           H
ATOM   1113  CE1 PHE A 657      30.580  29.300  45.210  1.00  0.00           C
ATOM   1114  HE1 PHE A 657      30.350  28.350  44.750  1.00  0.00           H
ATOM   1115  CZ  PHE A 657      30.770  29.380  46.620  1.00  0.00           C
ATOM   1116  HZ  PHE A 657      30.490  28.560  47.250  1.00  0.00           H
ATOM   1117  CD2 PHE A 657      31.550  31.660  46.410  1.00  0.00           C
ATOM   1118  HD2 PHE A 657      31.820  32.560  46.930  1.00  0.00           H
ATOM   1119  CE2 PHE A 657      31.160  30.570  47.180  1.00  0.00           C
ATOM   1120  HE2 PHE A 657      31.150  30.630  48.260  1.00  0.00           H
ATOM   1121  C   PHE A 657      33.210  32.930  41.840  1.00  0.00           C
ATOM   1122  O   PHE A 657      32.300  33.490  41.180  1.00  0.00           O
ATOM   1123  N   ALA A 658      34.470  33.020  41.460  1.00  0.00           N
ATOM   1124  HN  ALA A 658      35.200  32.640  42.020  1.00  0.00           H
ATOM   1125  CA  ALA A 658      35.080  33.690  40.270  1.00  0.00           C
ATOM   1126  HA  ALA A 658      36.140  33.770  40.470  1.00  0.00           H
ATOM   1127  CB  ALA A 658      35.020  32.770  39.060  1.00  0.00           C
ATOM   1128  HB1 ALA A 658      35.600  33.160  38.190  1.00  0.00           H
ATOM   1129  HB2 ALA A 658      34.010  32.600  38.640  1.00  0.00           H
ATOM   1130  HB3 ALA A 658      35.390  31.770  39.360  1.00  0.00           H
ATOM   1131  C   ALA A 658      34.610  35.090  39.860  1.00  0.00           C
ATOM   1132  O   ALA A 658      33.970  35.320  38.860  1.00  0.00           O
ATOM   1133  N   GLY A 659      34.850  36.080  40.740  1.00  0.00           N
ATOM   1134  HN  GLY A 659      35.190  35.810  41.640  1.00  0.00           H
ATOM   1135  CA  GLY A 659      34.660  37.540  40.610  1.00  0.00           C
ATOM   1136  HA1 GLY A 659      34.920  38.060  41.510  1.00  0.00           H
ATOM   1137  HA2 GLY A 659      33.620  37.640  40.310  1.00  0.00           H
ATOM   1138  C   GLY A 659      35.450  38.260  39.530  1.00  0.00           C
ATOM   1139  O   GLY A 659      34.980  39.210  38.930  1.00  0.00           O
ATOM   1140  N   GLN A 660      36.680  37.730  39.260  1.00  0.00           N
ATOM   1141  HN  GLN A 660      37.020  36.990  39.840  1.00  0.00           H
ATOM   1142  CA  GLN A 660      37.500  38.070  38.170  1.00  0.00           C
ATOM   1143  HA  GLN A 660      37.020  37.820  37.230  1.00  0.00           H
ATOM   1144  CB  GLN A 660      38.030  39.540  38.070  1.00  0.00           C
ATOM   1145  HB1 GLN A 660      38.810  39.810  38.810  1.00  0.00           H
ATOM   1146  HB2 GLN A 660      37.090  40.090  38.280  1.00  0.00           H
ATOM   1147  CG  GLN A 660      38.670  39.980  36.660  1.00  0.00           C
ATOM   1148  HG1 GLN A 660      39.590  39.390  36.500  1.00  0.00           H
ATOM   1149  HG2 GLN A 660      39.000  41.040  36.680  1.00  0.00           H
ATOM   1150  CD  GLN A 660      37.630  39.830  35.480  1.00  0.00           C
ATOM   1151  OE1 GLN A 660      37.920  39.170  34.410  1.00  0.00           O
ATOM   1152  NE2 GLN A 660      36.470  40.530  35.500  1.00  0.00           N
ATOM   1153 HE21 GLN A 660      35.900  40.390  34.690  1.00  0.00           H
ATOM   1154 HE22 GLN A 660      36.260  41.090  36.300  1.00  0.00           H
ATOM   1155  C   GLN A 660      38.720  37.120  38.410  1.00  0.00           C
ATOM   1156  O   GLN A 660      39.730  37.510  39.010  1.00  0.00           O
ATOM   1157  N   PRO A 661      38.790  35.830  38.000  1.00  0.00           N
ATOM   1158  CD  PRO A 661      37.700  35.310  37.130  1.00  0.00           C
ATOM   1159  HD1 PRO A 661      37.640  36.030  36.280  1.00  0.00           H
ATOM   1160  HD2 PRO A 661      36.720  35.250  37.660  1.00  0.00           H
ATOM   1161  CA  PRO A 661      39.610  34.790  38.660  1.00  0.00           C
ATOM   1162  HA  PRO A 661      39.330  34.860  39.700  1.00  0.00           H
ATOM   1163  CB  PRO A 661      38.950  33.500  38.050  1.00  0.00           C
ATOM   1164  HB1 PRO A 661      38.160  33.130  38.750  1.00  0.00           H
ATOM   1165  HB2 PRO A 661      39.750  32.760  37.840  1.00  0.00           H
ATOM   1166  CG  PRO A 661      38.240  33.950  36.750  1.00  0.00           C
ATOM   1167  HG1 PRO A 661      39.030  33.980  35.980  1.00  0.00           H
ATOM   1168  HG2 PRO A 661      37.440  33.290  36.360  1.00  0.00           H
ATOM   1169  C   PRO A 661      41.070  34.840  38.540  1.00  0.00           C
ATOM   1170  O   PRO A 661      41.780  34.190  39.340  1.00  0.00           O
ATOM   1171  N   LEU A 662      41.650  35.620  37.550  1.00  0.00           N
ATOM   1172  HN  LEU A 662      41.080  36.130  36.900  1.00  0.00           H
ATOM   1173  CA  LEU A 662      43.090  35.900  37.380  1.00  0.00           C
ATOM   1174  HA  LEU A 662      43.660  35.020  37.640  1.00  0.00           H
ATOM   1175  CB  LEU A 662      43.380  36.430  35.940  1.00  0.00           C
ATOM   1176  HB1 LEU A 662      44.440  36.760  35.950  1.00  0.00           H
ATOM   1177  HB2 LEU A 662      42.700  37.290  35.730  1.00  0.00           H
ATOM   1178  CG  LEU A 662      43.340  35.410  34.800  1.00  0.00           C
ATOM   1179  HG  LEU A 662      42.350  35.430  34.300  1.00  0.00           H
ATOM   1180  CD1 LEU A 662      44.400  35.830  33.700  1.00  0.00           C
ATOM   1181 HD11 LEU A 662      44.140  35.310  32.750  1.00  0.00           H
ATOM   1182 HD12 LEU A 662      45.400  35.470  34.020  1.00  0.00           H
ATOM   1183 HD13 LEU A 662      44.310  36.920  33.480  1.00  0.00           H
ATOM   1184  CD2 LEU A 662      43.640  33.910  35.100  1.00  0.00           C
ATOM   1185 HD21 LEU A 662      44.710  33.670  35.290  1.00  0.00           H
ATOM   1186 HD22 LEU A 662      43.420  33.470  34.110  1.00  0.00           H
ATOM   1187 HD23 LEU A 662      42.910  33.360  35.730  1.00  0.00           H
ATOM   1188  C   LEU A 662      43.500  37.010  38.340  1.00  0.00           C
ATOM   1189  O   LEU A 662      44.660  37.300  38.490  1.00  0.00           O
ATOM   1190  N   THR A 663      42.560  37.680  39.060  1.00  0.00           N
ATOM   1191  HN  THR A 663      41.600  37.400  39.150  1.00  0.00           H
ATOM   1192  CA  THR A 663      43.010  38.590  40.140  1.00  0.00           C
ATOM   1193  HA  THR A 663      43.870  39.160  39.830  1.00  0.00           H
ATOM   1194  CB  THR A 663      41.970  39.720  40.330  1.00  0.00           C
ATOM   1195  HB  THR A 663      42.480  40.470  40.970  1.00  0.00           H
ATOM   1196  OG1 THR A 663      40.640  39.320  40.880  1.00  0.00           O
ATOM   1197  HG1 THR A 663      40.320  38.640  40.260  1.00  0.00           H
ATOM   1198  CG2 THR A 663      41.630  40.410  39.060  1.00  0.00           C
ATOM   1199 HG21 THR A 663      40.880  41.230  39.110  1.00  0.00           H
ATOM   1200 HG22 THR A 663      41.260  39.650  38.340  1.00  0.00           H
ATOM   1201 HG23 THR A 663      42.520  40.900  38.610  1.00  0.00           H
ATOM   1202  C   THR A 663      43.250  37.970  41.560  1.00  0.00           C
ATOM   1203  O   THR A 663      42.740  36.920  42.020  1.00  0.00           O
ATOM   1204  N   ILE A 664      44.070  38.770  42.270  1.00  0.00           N
ATOM   1205  HN  ILE A 664      44.490  39.550  41.810  1.00  0.00           H
ATOM   1206  CA  ILE A 664      44.700  38.460  43.540  1.00  0.00           C
ATOM   1207  HA  ILE A 664      44.110  37.650  43.930  1.00  0.00           H
ATOM   1208  CB  ILE A 664      46.200  38.290  43.450  1.00  0.00           C
ATOM   1209  HB  ILE A 664      46.690  39.230  43.080  1.00  0.00           H
ATOM   1210  CG2 ILE A 664      46.740  38.050  44.860  1.00  0.00           C
ATOM   1211 HG21 ILE A 664      46.240  37.180  45.330  1.00  0.00           H
ATOM   1212 HG22 ILE A 664      46.540  38.970  45.450  1.00  0.00           H
ATOM   1213 HG23 ILE A 664      47.840  37.940  44.960  1.00  0.00           H
ATOM   1214  CG1 ILE A 664      46.650  37.180  42.540  1.00  0.00           C
ATOM   1215 HG11 ILE A 664      47.760  37.180  42.600  1.00  0.00           H
ATOM   1216 HG12 ILE A 664      46.490  37.480  41.480  1.00  0.00           H
ATOM   1217  CD  ILE A 664      46.240  35.740  42.740  1.00  0.00           C
ATOM   1218  HD1 ILE A 664      46.570  35.040  41.950  1.00  0.00           H
ATOM   1219  HD2 ILE A 664      45.150  35.700  42.920  1.00  0.00           H
ATOM   1220  HD3 ILE A 664      46.700  35.470  43.720  1.00  0.00           H
ATOM   1221  C   ILE A 664      44.340  39.580  44.520  1.00  0.00           C
ATOM   1222  O   ILE A 664      44.720  40.710  44.260  1.00  0.00           O
ATOM   1223  N   LEU A 665      43.690  39.270  45.650  1.00  0.00           N
ATOM   1224  HN  LEU A 665      43.460  38.310  45.800  1.00  0.00           H
ATOM   1225  CA  LEU A 665      43.490  40.150  46.860  1.00  0.00           C
ATOM   1226  HA  LEU A 665      43.000  41.080  46.600  1.00  0.00           H
ATOM   1227  CB  LEU A 665      42.730  39.450  47.960  1.00  0.00           C
ATOM   1228  HB1 LEU A 665      42.700  40.210  48.770  1.00  0.00           H
ATOM   1229  HB2 LEU A 665      43.270  38.550  48.340  1.00  0.00           H
ATOM   1230  CG  LEU A 665      41.350  38.920  47.650  1.00  0.00           C
ATOM   1231  HG  LEU A 665      41.530  38.230  46.790  1.00  0.00           H
ATOM   1232  CD1 LEU A 665      40.720  38.070  48.720  1.00  0.00           C
ATOM   1233 HD11 LEU A 665      41.430  37.420  49.260  1.00  0.00           H
ATOM   1234 HD12 LEU A 665      39.880  37.470  48.280  1.00  0.00           H
ATOM   1235 HD13 LEU A 665      40.320  38.670  49.560  1.00  0.00           H
ATOM   1236  CD2 LEU A 665      40.360  39.940  47.210  1.00  0.00           C
ATOM   1237 HD21 LEU A 665      40.840  40.460  46.360  1.00  0.00           H
ATOM   1238 HD22 LEU A 665      40.230  40.570  48.120  1.00  0.00           H
ATOM   1239 HD23 LEU A 665      39.360  39.590  46.880  1.00  0.00           H
ATOM   1240  C   LEU A 665      44.770  40.680  47.490  1.00  0.00           C
ATOM   1241  O   LEU A 665      45.730  39.960  47.730  1.00  0.00           O
ATOM   1242  N   GLY A 666      44.850  42.000  47.780  1.00  0.00           N
ATOM   1243  HN  GLY A 666      44.060  42.590  47.620  1.00  0.00           H
ATOM   1244  CA  GLY A 666      45.860  42.700  48.560  1.00  0.00           C
ATOM   1245  HA1 GLY A 666      46.560  43.120  47.850  1.00  0.00           H
ATOM   1246  HA2 GLY A 666      46.300  42.000  49.270  1.00  0.00           H
ATOM   1247  C   GLY A 666      45.300  43.870  49.320  1.00  0.00           C
ATOM   1248  O   GLY A 666      44.320  44.510  48.850  1.00  0.00           O
ATOM   1249  N   SER A 667      45.840  44.140  50.530  1.00  0.00           N
ATOM   1250  HN  SER A 667      46.680  43.740  50.900  1.00  0.00           H
ATOM   1251  CA  SER A 667      45.620  45.380  51.230  1.00  0.00           C
ATOM   1252  HA  SER A 667      44.590  45.400  51.550  1.00  0.00           H
ATOM   1253  CB  SER A 667      46.340  45.590  52.600  1.00  0.00           C
ATOM   1254  HB1 SER A 667      46.100  46.570  53.070  1.00  0.00           H
ATOM   1255  HB2 SER A 667      47.410  45.600  52.270  1.00  0.00           H
ATOM   1256  OG  SER A 667      46.030  44.680  53.590  1.00  0.00           O
ATOM   1257  HG1 SER A 667      45.370  45.090  54.140  1.00  0.00           H
ATOM   1258  C   SER A 667      45.720  46.640  50.380  1.00  0.00           C
ATOM   1259  O   SER A 667      46.620  46.770  49.560  1.00  0.00           O
ATOM   1260  N   THR A 668      44.790  47.550  50.480  1.00  0.00           N
ATOM   1261  HN  THR A 668      44.080  47.450  51.190  1.00  0.00           H
ATOM   1262  CA  THR A 668      44.700  48.790  49.690  1.00  0.00           C
ATOM   1263  HA  THR A 668      45.500  48.790  48.970  1.00  0.00           H
ATOM   1264  CB  THR A 668      43.470  48.780  48.750  1.00  0.00           C
ATOM   1265  HB  THR A 668      43.320  47.740  48.380  1.00  0.00           H
ATOM   1266  OG1 THR A 668      43.450  49.840  47.800  1.00  0.00           O
ATOM   1267  HG1 THR A 668      42.740  49.570  47.220  1.00  0.00           H
ATOM   1268  CG2 THR A 668      42.320  49.160  49.660  1.00  0.00           C
ATOM   1269 HG21 THR A 668      41.400  49.130  49.020  1.00  0.00           H
ATOM   1270 HG22 THR A 668      42.470  50.120  50.190  1.00  0.00           H
ATOM   1271 HG23 THR A 668      42.100  48.400  50.440  1.00  0.00           H
ATOM   1272  C   THR A 668      44.910  50.050  50.500  1.00  0.00           C
ATOM   1273  O   THR A 668      44.360  50.310  51.560  1.00  0.00           O
ATOM   1274  N   GLY A 669      45.610  51.040  49.920  1.00  0.00           N
ATOM   1275  HN  GLY A 669      46.100  50.890  49.050  1.00  0.00           H
ATOM   1276  CA  GLY A 669      45.740  52.410  50.430  1.00  0.00           C
ATOM   1277  HA1 GLY A 669      46.030  53.150  49.700  1.00  0.00           H
ATOM   1278  HA2 GLY A 669      46.380  52.300  51.290  1.00  0.00           H
ATOM   1279  C   GLY A 669      44.530  53.140  51.030  1.00  0.00           C
ATOM   1280  O   GLY A 669      44.500  53.650  52.160  1.00  0.00           O
ATOM   1281  N   PRO A 670      43.390  53.290  50.280  1.00  0.00           N
ATOM   1282  CD  PRO A 670      43.420  53.240  48.830  1.00  0.00           C
ATOM   1283  HD1 PRO A 670      42.960  52.260  48.540  1.00  0.00           H
ATOM   1284  HD2 PRO A 670      44.350  53.380  48.250  1.00  0.00           H
ATOM   1285  CA  PRO A 670      42.310  54.080  50.800  1.00  0.00           C
ATOM   1286  HA  PRO A 670      42.720  55.050  51.060  1.00  0.00           H
ATOM   1287  CB  PRO A 670      41.400  54.260  49.570  1.00  0.00           C
ATOM   1288  HB1 PRO A 670      40.820  55.190  49.770  1.00  0.00           H
ATOM   1289  HB2 PRO A 670      40.640  53.450  49.470  1.00  0.00           H
ATOM   1290  CG  PRO A 670      42.420  54.300  48.410  1.00  0.00           C
ATOM   1291  HG1 PRO A 670      42.070  53.990  47.410  1.00  0.00           H
ATOM   1292  HG2 PRO A 670      42.970  55.250  48.250  1.00  0.00           H
ATOM   1293  C   PRO A 670      41.580  53.470  51.960  1.00  0.00           C
ATOM   1294  O   PRO A 670      41.080  54.270  52.710  1.00  0.00           O
ATOM   1295  N   VAL A 671      41.570  52.150  52.100  1.00  0.00           N
ATOM   1296  HN  VAL A 671      42.100  51.670  51.410  1.00  0.00           H
ATOM   1297  CA  VAL A 671      40.950  51.520  53.210  1.00  0.00           C
ATOM   1298  HA  VAL A 671      39.980  51.980  53.360  1.00  0.00           H
ATOM   1299  CB  VAL A 671      40.630  49.970  52.950  1.00  0.00           C
ATOM   1300  HB  VAL A 671      41.380  49.460  52.320  1.00  0.00           H
ATOM   1301  CG1 VAL A 671      40.340  49.230  54.250  1.00  0.00           C
ATOM   1302 HG11 VAL A 671      39.690  49.820  54.950  1.00  0.00           H
ATOM   1303 HG12 VAL A 671      41.230  49.030  54.890  1.00  0.00           H
ATOM   1304 HG13 VAL A 671      39.960  48.210  54.030  1.00  0.00           H
ATOM   1305  CG2 VAL A 671      39.340  49.840  52.080  1.00  0.00           C
ATOM   1306 HG21 VAL A 671      38.380  50.060  52.590  1.00  0.00           H
ATOM   1307 HG22 VAL A 671      39.290  48.810  51.650  1.00  0.00           H
ATOM   1308 HG23 VAL A 671      39.340  50.570  51.240  1.00  0.00           H
ATOM   1309  C   VAL A 671      41.830  51.650  54.480  1.00  0.00           C
ATOM   1310  O   VAL A 671      41.320  51.970  55.580  1.00  0.00           O
ATOM   1311  N   LEU A 672      43.130  51.380  54.350  1.00  0.00           N
ATOM   1312  HN  LEU A 672      43.510  50.940  53.530  1.00  0.00           H
ATOM   1313  CA  LEU A 672      44.150  51.590  55.350  1.00  0.00           C
ATOM   1314  HA  LEU A 672      43.830  51.050  56.230  1.00  0.00           H
ATOM   1315  CB  LEU A 672      45.490  51.050  54.740  1.00  0.00           C
ATOM   1316  HB1 LEU A 672      45.680  51.520  53.750  1.00  0.00           H
ATOM   1317  HB2 LEU A 672      45.550  49.960  54.510  1.00  0.00           H
ATOM   1318  CG  LEU A 672      46.780  51.330  55.540  1.00  0.00           C
ATOM   1319  HG  LEU A 672      46.800  52.440  55.570  1.00  0.00           H
ATOM   1320  CD1 LEU A 672      46.870  50.760  56.900  1.00  0.00           C
ATOM   1321 HD11 LEU A 672      46.500  49.710  56.900  1.00  0.00           H
ATOM   1322 HD12 LEU A 672      46.100  51.170  57.600  1.00  0.00           H
ATOM   1323 HD13 LEU A 672      47.910  50.770  57.330  1.00  0.00           H
ATOM   1324  CD2 LEU A 672      47.870  50.660  54.710  1.00  0.00           C
ATOM   1325 HD21 LEU A 672      48.090  49.690  55.190  1.00  0.00           H
ATOM   1326 HD22 LEU A 672      48.860  51.190  54.680  1.00  0.00           H
ATOM   1327 HD23 LEU A 672      47.560  50.570  53.650  1.00  0.00           H
ATOM   1328  C   LEU A 672      44.180  53.030  55.810  1.00  0.00           C
ATOM   1329  O   LEU A 672      44.150  53.300  57.010  1.00  0.00           O
ATOM   1330  N   VAL A 673      44.200  53.980  54.950  1.00  0.00           N
ATOM   1331  HN  VAL A 673      44.390  53.740  54.000  1.00  0.00           H
ATOM   1332  CA  VAL A 673      44.010  55.400  55.260  1.00  0.00           C
ATOM   1333  HA  VAL A 673      44.750  55.660  56.000  1.00  0.00           H
ATOM   1334  CB  VAL A 673      44.280  56.350  54.050  1.00  0.00           C
ATOM   1335  HB  VAL A 673      43.670  56.010  53.190  1.00  0.00           H
ATOM   1336  CG1 VAL A 673      43.840  57.730  54.430  1.00  0.00           C
ATOM   1337 HG11 VAL A 673      44.240  58.290  53.560  1.00  0.00           H
ATOM   1338 HG12 VAL A 673      44.490  58.190  55.210  1.00  0.00           H
ATOM   1339 HG13 VAL A 673      42.770  57.990  54.510  1.00  0.00           H
ATOM   1340  CG2 VAL A 673      45.730  56.380  53.600  1.00  0.00           C
ATOM   1341 HG21 VAL A 673      45.790  56.610  52.520  1.00  0.00           H
ATOM   1342 HG22 VAL A 673      46.170  55.360  53.720  1.00  0.00           H
ATOM   1343 HG23 VAL A 673      46.410  57.060  54.160  1.00  0.00           H
ATOM   1344  C   VAL A 673      42.640  55.700  56.040  1.00  0.00           C
ATOM   1345  O   VAL A 673      42.570  56.320  57.120  1.00  0.00           O
ATOM   1346  N   PHE A 674      41.460  55.150  55.580  1.00  0.00           N
ATOM   1347  HN  PHE A 674      41.510  54.840  54.630  1.00  0.00           H
ATOM   1348  CA  PHE A 674      40.200  55.280  56.290  1.00  0.00           C
ATOM   1349  HA  PHE A 674      39.950  56.320  56.300  1.00  0.00           H
ATOM   1350  CB  PHE A 674      39.230  54.400  55.440  1.00  0.00           C
ATOM   1351  HB1 PHE A 674      39.530  53.330  55.390  1.00  0.00           H
ATOM   1352  HB2 PHE A 674      39.200  54.800  54.410  1.00  0.00           H
ATOM   1353  CG  PHE A 674      37.780  54.420  56.070  1.00  0.00           C
ATOM   1354  CD1 PHE A 674      37.400  53.220  56.730  1.00  0.00           C
ATOM   1355  HD1 PHE A 674      38.020  52.330  56.770  1.00  0.00           H
ATOM   1356  CE1 PHE A 674      36.350  53.230  57.610  1.00  0.00           C
ATOM   1357  HE1 PHE A 674      36.130  52.280  58.070  1.00  0.00           H
ATOM   1358  CZ  PHE A 674      35.610  54.400  57.840  1.00  0.00           C
ATOM   1359  HZ  PHE A 674      34.800  54.440  58.570  1.00  0.00           H
ATOM   1360  CD2 PHE A 674      37.110  55.590  56.310  1.00  0.00           C
ATOM   1361  HD2 PHE A 674      37.370  56.560  55.910  1.00  0.00           H
ATOM   1362  CE2 PHE A 674      36.040  55.580  57.270  1.00  0.00           C
ATOM   1363  HE2 PHE A 674      35.540  56.490  57.560  1.00  0.00           H
ATOM   1364  C   PHE A 674      40.190  54.750  57.670  1.00  0.00           C
ATOM   1365  O   PHE A 674      39.870  55.430  58.650  1.00  0.00           O
ATOM   1366  N   GLU A 675      40.820  53.540  57.870  1.00  0.00           N
ATOM   1367  HN  GLU A 675      41.170  53.140  57.030  1.00  0.00           H
ATOM   1368  CA  GLU A 675      40.950  52.890  59.190  1.00  0.00           C
ATOM   1369  HA  GLU A 675      39.970  52.980  59.640  1.00  0.00           H
ATOM   1370  CB  GLU A 675      41.330  51.360  59.100  1.00  0.00           C
ATOM   1371  HB1 GLU A 675      41.450  51.000  60.140  1.00  0.00           H
ATOM   1372  HB2 GLU A 675      42.380  51.180  58.780  1.00  0.00           H
ATOM   1373  CG  GLU A 675      40.270  50.470  58.330  1.00  0.00           C
ATOM   1374  HG1 GLU A 675      40.750  50.370  57.330  1.00  0.00           H
ATOM   1375  HG2 GLU A 675      39.320  51.070  58.320  1.00  0.00           H
ATOM   1376  CD  GLU A 675      39.980  49.130  58.880  1.00  0.00           C
ATOM   1377  OE1 GLU A 675      39.630  49.090  60.050  1.00  0.00           O
ATOM   1378  OE2 GLU A 675      40.300  48.130  58.170  1.00  0.00           O
ATOM   1379  C   GLU A 675      41.890  53.670  60.150  1.00  0.00           C
ATOM   1380  O   GLU A 675      41.550  53.870  61.330  1.00  0.00           O
ATOM   1381  N   LYS A 676      43.040  54.160  59.610  1.00  0.00           N
ATOM   1382  HN  LYS A 676      43.220  53.970  58.650  1.00  0.00           H
ATOM   1383  CA  LYS A 676      43.910  55.060  60.320  1.00  0.00           C
ATOM   1384  HA  LYS A 676      44.330  54.530  61.170  1.00  0.00           H
ATOM   1385  CB  LYS A 676      45.130  55.340  59.410  1.00  0.00           C
ATOM   1386  HB1 LYS A 676      44.820  55.680  58.400  1.00  0.00           H
ATOM   1387  HB2 LYS A 676      45.800  54.480  59.190  1.00  0.00           H
ATOM   1388  CG  LYS A 676      46.080  56.420  59.870  1.00  0.00           C
ATOM   1389  HG1 LYS A 676      46.390  56.340  60.940  1.00  0.00           H
ATOM   1390  HG2 LYS A 676      45.600  57.410  59.890  1.00  0.00           H
ATOM   1391  CD  LYS A 676      47.310  56.560  59.020  1.00  0.00           C
ATOM   1392  HD1 LYS A 676      47.160  56.900  57.970  1.00  0.00           H
ATOM   1393  HD2 LYS A 676      47.740  55.550  58.880  1.00  0.00           H
ATOM   1394  CE  LYS A 676      48.370  57.370  59.740  1.00  0.00           C
ATOM   1395  HE1 LYS A 676      48.550  56.970  60.760  1.00  0.00           H
ATOM   1396  HE2 LYS A 676      48.030  58.420  59.890  1.00  0.00           H
ATOM   1397  NZ  LYS A 676      49.720  57.440  59.030  1.00  0.00           N
ATOM   1398  HZ1 LYS A 676      49.580  58.040  58.190  1.00  0.00           H
ATOM   1399  HZ2 LYS A 676      50.030  56.470  58.820  1.00  0.00           H
ATOM   1400  HZ3 LYS A 676      50.380  57.850  59.710  1.00  0.00           H
ATOM   1401  C   LYS A 676      43.290  56.370  60.810  1.00  0.00           C
ATOM   1402  O   LYS A 676      43.450  56.790  61.960  1.00  0.00           O
ATOM   1403  N   ILE A 677      42.440  57.030  59.970  1.00  0.00           N
ATOM   1404  HN  ILE A 677      42.230  56.710  59.050  1.00  0.00           H
ATOM   1405  CA  ILE A 677      41.690  58.210  60.310  1.00  0.00           C
ATOM   1406  HA  ILE A 677      42.360  58.960  60.690  1.00  0.00           H
ATOM   1407  CB  ILE A 677      40.990  58.820  59.040  1.00  0.00           C
ATOM   1408  HB  ILE A 677      40.410  57.930  58.690  1.00  0.00           H
ATOM   1409  CG2 ILE A 677      39.980  59.940  59.340  1.00  0.00           C
ATOM   1410 HG21 ILE A 677      39.200  59.510  60.000  1.00  0.00           H
ATOM   1411 HG22 ILE A 677      39.610  60.500  58.450  1.00  0.00           H
ATOM   1412 HG23 ILE A 677      40.600  60.680  59.890  1.00  0.00           H
ATOM   1413  CG1 ILE A 677      41.930  59.250  57.910  1.00  0.00           C
ATOM   1414 HG11 ILE A 677      42.680  58.470  57.660  1.00  0.00           H
ATOM   1415 HG12 ILE A 677      42.500  60.180  58.100  1.00  0.00           H
ATOM   1416  CD  ILE A 677      41.120  59.460  56.590  1.00  0.00           C
ATOM   1417  HD1 ILE A 677      40.290  60.190  56.690  1.00  0.00           H
ATOM   1418  HD2 ILE A 677      40.500  58.580  56.330  1.00  0.00           H
ATOM   1419  HD3 ILE A 677      41.690  59.800  55.700  1.00  0.00           H
ATOM   1420  C   ILE A 677      40.640  57.880  61.430  1.00  0.00           C
ATOM   1421  O   ILE A 677      40.470  58.760  62.330  1.00  0.00           O
ATOM   1422  N   LEU A 678      39.940  56.760  61.350  1.00  0.00           N
ATOM   1423  HN  LEU A 678      39.960  56.190  60.530  1.00  0.00           H
ATOM   1424  CA  LEU A 678      38.910  56.420  62.290  1.00  0.00           C
ATOM   1425  HA  LEU A 678      38.180  57.200  62.310  1.00  0.00           H
ATOM   1426  CB  LEU A 678      38.170  55.170  61.650  1.00  0.00           C
ATOM   1427  HB1 LEU A 678      38.860  54.310  61.710  1.00  0.00           H
ATOM   1428  HB2 LEU A 678      37.960  55.540  60.630  1.00  0.00           H
ATOM   1429  CG  LEU A 678      36.940  54.890  62.470  1.00  0.00           C
ATOM   1430  HG  LEU A 678      37.120  54.980  63.560  1.00  0.00           H
ATOM   1431  CD1 LEU A 678      35.910  55.950  62.160  1.00  0.00           C
ATOM   1432 HD11 LEU A 678      35.470  55.840  61.150  1.00  0.00           H
ATOM   1433 HD12 LEU A 678      36.290  56.990  62.310  1.00  0.00           H
ATOM   1434 HD13 LEU A 678      34.990  55.870  62.780  1.00  0.00           H
ATOM   1435  CD2 LEU A 678      36.260  53.590  62.050  1.00  0.00           C
ATOM   1436 HD21 LEU A 678      35.380  53.430  62.710  1.00  0.00           H
ATOM   1437 HD22 LEU A 678      36.980  52.750  62.190  1.00  0.00           H
ATOM   1438 HD23 LEU A 678      36.040  53.720  60.970  1.00  0.00           H
ATOM   1439  C   LEU A 678      39.490  56.170  63.680  1.00  0.00           C
ATOM   1440  O   LEU A 678      38.800  56.570  64.550  1.00  0.00           O
ATOM   1441  N   TYR A 679      40.730  55.620  63.810  1.00  0.00           N
ATOM   1442  HN  TYR A 679      41.220  55.250  63.020  1.00  0.00           H
ATOM   1443  CA  TYR A 679      41.520  55.590  65.050  1.00  0.00           C
ATOM   1444  HA  TYR A 679      40.890  55.140  65.790  1.00  0.00           H
ATOM   1445  CB  TYR A 679      42.630  54.550  64.880  1.00  0.00           C
ATOM   1446  HB1 TYR A 679      43.390  54.900  64.160  1.00  0.00           H
ATOM   1447  HB2 TYR A 679      42.280  53.600  64.400  1.00  0.00           H
ATOM   1448  CG  TYR A 679      43.250  54.170  66.200  1.00  0.00           C
ATOM   1449  CD1 TYR A 679      42.540  53.390  67.120  1.00  0.00           C
ATOM   1450  HD1 TYR A 679      41.550  53.040  66.870  1.00  0.00           H
ATOM   1451  CE1 TYR A 679      43.150  53.080  68.330  1.00  0.00           C
ATOM   1452  HE1 TYR A 679      42.590  52.490  69.050  1.00  0.00           H
ATOM   1453  CZ  TYR A 679      44.390  53.600  68.630  1.00  0.00           C
ATOM   1454  OH  TYR A 679      44.900  53.420  69.980  1.00  0.00           O
ATOM   1455  HH  TYR A 679      45.770  53.810  70.110  1.00  0.00           H
ATOM   1456  CD2 TYR A 679      44.430  54.790  66.550  1.00  0.00           C
ATOM   1457  HD2 TYR A 679      44.940  55.460  65.870  1.00  0.00           H
ATOM   1458  CE2 TYR A 679      45.030  54.550  67.790  1.00  0.00           C
ATOM   1459  HE2 TYR A 679      45.950  54.930  68.190  1.00  0.00           H
ATOM   1460  C   TYR A 679      41.950  56.980  65.530  1.00  0.00           C
ATOM   1461  O   TYR A 679      41.860  57.200  66.740  1.00  0.00           O
ATOM   1462  N   LYS A 680      42.330  57.900  64.620  1.00  0.00           N
ATOM   1463  HN  LYS A 680      42.460  57.690  63.650  1.00  0.00           H
ATOM   1464  CA  LYS A 680      42.560  59.330  64.960  1.00  0.00           C
ATOM   1465  HA  LYS A 680      43.350  59.380  65.700  1.00  0.00           H
ATOM   1466  CB  LYS A 680      43.240  59.960  63.690  1.00  0.00           C
ATOM   1467  HB1 LYS A 680      42.950  59.360  62.810  1.00  0.00           H
ATOM   1468  HB2 LYS A 680      44.280  59.560  63.710  1.00  0.00           H
ATOM   1469  CG  LYS A 680      43.230  61.530  63.480  1.00  0.00           C
ATOM   1470  HG1 LYS A 680      43.980  61.870  62.730  1.00  0.00           H
ATOM   1471  HG2 LYS A 680      43.520  61.920  64.480  1.00  0.00           H
ATOM   1472  CD  LYS A 680      41.950  62.050  62.880  1.00  0.00           C
ATOM   1473  HD1 LYS A 680      41.050  62.060  63.520  1.00  0.00           H
ATOM   1474  HD2 LYS A 680      41.640  61.290  62.130  1.00  0.00           H
ATOM   1475  CE  LYS A 680      42.000  63.400  62.110  1.00  0.00           C
ATOM   1476  HE1 LYS A 680      41.130  63.860  61.570  1.00  0.00           H
ATOM   1477  HE2 LYS A 680      42.760  63.360  61.310  1.00  0.00           H
ATOM   1478  NZ  LYS A 680      42.490  64.400  63.040  1.00  0.00           N
ATOM   1479  HZ1 LYS A 680      43.270  64.010  63.620  1.00  0.00           H
ATOM   1480  HZ2 LYS A 680      41.750  64.800  63.630  1.00  0.00           H
ATOM   1481  HZ3 LYS A 680      42.940  65.190  62.540  1.00  0.00           H
ATOM   1482  C   LYS A 680      41.390  60.070  65.580  1.00  0.00           C
ATOM   1483  O   LYS A 680      41.480  60.850  66.550  1.00  0.00           O
ATOM   1484  N   PHE A 681      40.140  59.880  65.090  1.00  0.00           N
ATOM   1485  HN  PHE A 681      40.020  59.400  64.220  1.00  0.00           H
ATOM   1486  CA  PHE A 681      39.010  60.300  65.840  1.00  0.00           C
ATOM   1487  HA  PHE A 681      39.210  61.290  66.260  1.00  0.00           H
ATOM   1488  CB  PHE A 681      37.700  60.370  64.980  1.00  0.00           C
ATOM   1489  HB1 PHE A 681      36.870  60.760  65.590  1.00  0.00           H
ATOM   1490  HB2 PHE A 681      37.370  59.410  64.530  1.00  0.00           H
ATOM   1491  CG  PHE A 681      37.960  61.470  63.990  1.00  0.00           C
ATOM   1492  CD1 PHE A 681      37.920  62.830  64.260  1.00  0.00           C
ATOM   1493  HD1 PHE A 681      37.990  63.150  65.290  1.00  0.00           H
ATOM   1494  CE1 PHE A 681      37.960  63.820  63.190  1.00  0.00           C
ATOM   1495  HE1 PHE A 681      37.960  64.890  63.350  1.00  0.00           H
ATOM   1496  CZ  PHE A 681      38.030  63.360  61.850  1.00  0.00           C
ATOM   1497  HZ  PHE A 681      38.120  64.110  61.080  1.00  0.00           H
ATOM   1498  CD2 PHE A 681      37.790  61.060  62.610  1.00  0.00           C
ATOM   1499  HD2 PHE A 681      37.670  60.040  62.280  1.00  0.00           H
ATOM   1500  CE2 PHE A 681      37.980  61.950  61.510  1.00  0.00           C
ATOM   1501  HE2 PHE A 681      37.940  61.510  60.530  1.00  0.00           H
ATOM   1502  C   PHE A 681      38.720  59.510  67.090  1.00  0.00           C
ATOM   1503  O   PHE A 681      38.550  60.100  68.130  1.00  0.00           O
ATOM   1504  N   CYS A 682      38.760  58.170  67.010  1.00  0.00           N
ATOM   1505  HN  CYS A 682      39.000  57.740  66.130  1.00  0.00           H
ATOM   1506  CA  CYS A 682      38.450  57.300  68.110  1.00  0.00           C
ATOM   1507  HA  CYS A 682      37.420  57.500  68.400  1.00  0.00           H
ATOM   1508  CB  CYS A 682      38.590  55.710  67.670  1.00  0.00           C
ATOM   1509  HB1 CYS A 682      38.520  55.130  68.620  1.00  0.00           H
ATOM   1510  HB2 CYS A 682      39.600  55.410  67.330  1.00  0.00           H
ATOM   1511  SG  CYS A 682      37.250  55.140  66.580  1.00  0.00           S
ATOM   1512  HG1 CYS A 682      37.550  55.960  65.590  1.00  0.00           H
ATOM   1513  C   CYS A 682      39.300  57.540  69.330  1.00  0.00           C
ATOM   1514  O   CYS A 682      38.810  57.550  70.450  1.00  0.00           O
ATOM   1515  N   ARG A 683      40.610  57.640  69.110  1.00  0.00           N
ATOM   1516  HN  ARG A 683      40.850  57.630  68.150  1.00  0.00           H
ATOM   1517  CA  ARG A 683      41.670  57.800  70.090  1.00  0.00           C
ATOM   1518  HA  ARG A 683      41.540  56.950  70.740  1.00  0.00           H
ATOM   1519  CB  ARG A 683      43.190  57.910  69.560  1.00  0.00           C
ATOM   1520  HB1 ARG A 683      43.290  57.030  68.890  1.00  0.00           H
ATOM   1521  HB2 ARG A 683      43.890  57.780  70.410  1.00  0.00           H
ATOM   1522  CG  ARG A 683      43.670  59.160  68.830  1.00  0.00           C
ATOM   1523  HG1 ARG A 683      44.010  59.940  69.540  1.00  0.00           H
ATOM   1524  HG2 ARG A 683      42.910  59.600  68.150  1.00  0.00           H
ATOM   1525  CD  ARG A 683      45.010  58.920  68.180  1.00  0.00           C
ATOM   1526  HD1 ARG A 683      44.900  58.210  67.340  1.00  0.00           H
ATOM   1527  HD2 ARG A 683      45.750  58.620  68.960  1.00  0.00           H
ATOM   1528  NE  ARG A 683      45.470  60.180  67.520  1.00  0.00           N
ATOM   1529  HE  ARG A 683      44.890  60.880  67.120  1.00  0.00           H
ATOM   1530  CZ  ARG A 683      46.730  60.300  67.100  1.00  0.00           C
ATOM   1531  NH1 ARG A 683      47.030  61.230  66.220  1.00  0.00           N
ATOM   1532 HH11 ARG A 683      47.960  61.200  65.840  1.00  0.00           H
ATOM   1533 HH12 ARG A 683      46.340  61.950  66.120  1.00  0.00           H
ATOM   1534  NH2 ARG A 683      47.680  59.460  67.320  1.00  0.00           N
ATOM   1535 HH21 ARG A 683      47.480  58.610  67.800  1.00  0.00           H
ATOM   1536 HH22 ARG A 683      48.560  59.610  66.860  1.00  0.00           H
ATOM   1537  C   ARG A 683      41.440  59.050  70.950  1.00  0.00           C
ATOM   1538  O   ARG A 683      41.490  58.930  72.170  1.00  0.00           O
ATOM   1539  N   ASP A 684      41.030  60.190  70.310  1.00  0.00           N
ATOM   1540  HN  ASP A 684      40.870  60.080  69.340  1.00  0.00           H
ATOM   1541  CA  ASP A 684      40.800  61.470  70.940  1.00  0.00           C
ATOM   1542  HA  ASP A 684      41.420  61.690  71.790  1.00  0.00           H
ATOM   1543  CB  ASP A 684      41.060  62.620  69.860  1.00  0.00           C
ATOM   1544  HB1 ASP A 684      40.540  63.570  70.090  1.00  0.00           H
ATOM   1545  HB2 ASP A 684      40.750  62.280  68.850  1.00  0.00           H
ATOM   1546  CG  ASP A 684      42.550  62.940  69.770  1.00  0.00           C
ATOM   1547  OD1 ASP A 684      43.310  62.560  70.640  1.00  0.00           O
ATOM   1548  OD2 ASP A 684      42.890  63.460  68.640  1.00  0.00           O
ATOM   1549  C   ASP A 684      39.370  61.660  71.440  1.00  0.00           C
ATOM   1550  O   ASP A 684      39.180  62.070  72.520  1.00  0.00           O
ATOM   1551  N   TYR A 685      38.370  61.170  70.670  1.00  0.00           N
ATOM   1552  HN  TYR A 685      38.450  60.890  69.730  1.00  0.00           H
ATOM   1553  CA  TYR A 685      37.000  61.480  71.030  1.00  0.00           C
ATOM   1554  HA  TYR A 685      36.870  62.430  71.520  1.00  0.00           H
ATOM   1555  CB  TYR A 685      36.160  61.700  69.730  1.00  0.00           C
ATOM   1556  HB1 TYR A 685      35.060  61.520  69.770  1.00  0.00           H
ATOM   1557  HB2 TYR A 685      36.430  60.920  68.980  1.00  0.00           H
ATOM   1558  CG  TYR A 685      36.410  63.020  69.120  1.00  0.00           C
ATOM   1559  CD1 TYR A 685      35.390  63.950  69.120  1.00  0.00           C
ATOM   1560  HD1 TYR A 685      34.400  63.730  69.520  1.00  0.00           H
ATOM   1561  CE1 TYR A 685      35.540  65.200  68.600  1.00  0.00           C
ATOM   1562  HE1 TYR A 685      34.820  65.990  68.790  1.00  0.00           H
ATOM   1563  CZ  TYR A 685      36.720  65.460  67.940  1.00  0.00           C
ATOM   1564  OH  TYR A 685      37.080  66.720  67.520  1.00  0.00           O
ATOM   1565  HH  TYR A 685      36.420  67.320  67.880  1.00  0.00           H
ATOM   1566  CD2 TYR A 685      37.610  63.330  68.500  1.00  0.00           C
ATOM   1567  HD2 TYR A 685      38.440  62.650  68.490  1.00  0.00           H
ATOM   1568  CE2 TYR A 685      37.720  64.490  67.770  1.00  0.00           C
ATOM   1569  HE2 TYR A 685      38.620  64.650  67.180  1.00  0.00           H
ATOM   1570  C   TYR A 685      36.280  60.460  71.860  1.00  0.00           C
ATOM   1571  O   TYR A 685      35.050  60.490  72.070  1.00  0.00           O
ATOM   1572  N   GLN A 686      37.030  59.510  72.390  1.00  0.00           N
ATOM   1573  HN  GLN A 686      38.010  59.490  72.150  1.00  0.00           H
ATOM   1574  CA  GLN A 686      36.560  58.460  73.340  1.00  0.00           C
ATOM   1575  HA  GLN A 686      37.440  57.850  73.490  1.00  0.00           H
ATOM   1576  CB  GLN A 686      36.290  58.890  74.780  1.00  0.00           C
ATOM   1577  HB1 GLN A 686      35.600  58.330  75.470  1.00  0.00           H
ATOM   1578  HB2 GLN A 686      35.710  59.820  74.670  1.00  0.00           H
ATOM   1579  CG  GLN A 686      37.550  59.380  75.570  1.00  0.00           C
ATOM   1580  HG1 GLN A 686      37.230  59.430  76.620  1.00  0.00           H
ATOM   1581  HG2 GLN A 686      37.890  60.390  75.250  1.00  0.00           H
ATOM   1582  CD  GLN A 686      38.790  58.360  75.540  1.00  0.00           C
ATOM   1583  OE1 GLN A 686      38.700  57.210  75.830  1.00  0.00           O
ATOM   1584  NE2 GLN A 686      39.890  58.860  74.940  1.00  0.00           N
ATOM   1585 HE21 GLN A 686      40.630  58.200  74.740  1.00  0.00           H
ATOM   1586 HE22 GLN A 686      39.870  59.810  74.600  1.00  0.00           H
ATOM   1587  C   GLN A 686      35.600  57.400  72.770  1.00  0.00           C
ATOM   1588  O   GLN A 686      34.680  56.810  73.410  1.00  0.00           O
ATOM   1589  N   LEU A 687      35.730  57.110  71.430  1.00  0.00           N
ATOM   1590  HN  LEU A 687      36.580  57.400  71.000  1.00  0.00           H
ATOM   1591  CA  LEU A 687      34.970  56.130  70.730  1.00  0.00           C
ATOM   1592  HA  LEU A 687      34.000  55.950  71.160  1.00  0.00           H
ATOM   1593  CB  LEU A 687      34.710  56.570  69.300  1.00  0.00           C
ATOM   1594  HB1 LEU A 687      33.980  55.800  68.960  1.00  0.00           H
ATOM   1595  HB2 LEU A 687      35.590  56.380  68.630  1.00  0.00           H
ATOM   1596  CG  LEU A 687      34.240  58.000  69.080  1.00  0.00           C
ATOM   1597  HG  LEU A 687      35.010  58.680  69.490  1.00  0.00           H
ATOM   1598  CD1 LEU A 687      34.030  58.240  67.610  1.00  0.00           C
ATOM   1599 HD11 LEU A 687      33.420  59.160  67.410  1.00  0.00           H
ATOM   1600 HD12 LEU A 687      33.400  57.440  67.180  1.00  0.00           H
ATOM   1601 HD13 LEU A 687      35.010  58.190  67.090  1.00  0.00           H
ATOM   1602  CD2 LEU A 687      32.930  58.380  69.890  1.00  0.00           C
ATOM   1603 HD21 LEU A 687      32.540  59.400  69.670  1.00  0.00           H
ATOM   1604 HD22 LEU A 687      33.120  58.250  70.980  1.00  0.00           H
ATOM   1605 HD23 LEU A 687      32.150  57.690  69.510  1.00  0.00           H
ATOM   1606  C   LEU A 687      35.780  54.830  70.690  1.00  0.00           C
ATOM   1607  O   LEU A 687      37.020  54.770  70.570  1.00  0.00           O
ATOM   1608  N   SER A 688      35.040  53.700  70.810  1.00  0.00           N
ATOM   1609  HN  SER A 688      34.080  53.750  71.110  1.00  0.00           H
ATOM   1610  CA  SER A 688      35.610  52.390  70.660  1.00  0.00           C
ATOM   1611  HA  SER A 688      36.610  52.260  71.030  1.00  0.00           H
ATOM   1612  CB  SER A 688      34.830  51.220  71.370  1.00  0.00           C
ATOM   1613  HB1 SER A 688      35.000  50.160  71.070  1.00  0.00           H
ATOM   1614  HB2 SER A 688      33.750  51.440  71.220  1.00  0.00           H
ATOM   1615  OG  SER A 688      35.160  51.220  72.790  1.00  0.00           O
ATOM   1616  HG1 SER A 688      34.770  52.020  73.150  1.00  0.00           H
ATOM   1617  C   SER A 688      35.780  51.910  69.230  1.00  0.00           C
ATOM   1618  O   SER A 688      34.800  51.510  68.580  1.00  0.00           O
ATOM   1619  N   TYR A 689      37.020  52.010  68.720  1.00  0.00           N
ATOM   1620  HN  TYR A 689      37.720  52.370  69.330  1.00  0.00           H
ATOM   1621  CA  TYR A 689      37.270  51.600  67.390  1.00  0.00           C
ATOM   1622  HA  TYR A 689      36.740  52.340  66.780  1.00  0.00           H
ATOM   1623  CB  TYR A 689      38.820  51.830  66.980  1.00  0.00           C
ATOM   1624  HB1 TYR A 689      39.470  51.550  67.830  1.00  0.00           H
ATOM   1625  HB2 TYR A 689      38.860  52.920  66.770  1.00  0.00           H
ATOM   1626  CG  TYR A 689      39.430  51.170  65.770  1.00  0.00           C
ATOM   1627  CD1 TYR A 689      40.270  50.000  65.880  1.00  0.00           C
ATOM   1628  HD1 TYR A 689      40.480  49.500  66.820  1.00  0.00           H
ATOM   1629  CE1 TYR A 689      40.790  49.450  64.720  1.00  0.00           C
ATOM   1630  HE1 TYR A 689      41.430  48.610  64.960  1.00  0.00           H
ATOM   1631  CZ  TYR A 689      40.530  49.890  63.480  1.00  0.00           C
ATOM   1632  OH  TYR A 689      40.940  49.230  62.310  1.00  0.00           O
ATOM   1633  HH  TYR A 689      40.360  49.420  61.570  1.00  0.00           H
ATOM   1634  CD2 TYR A 689      39.280  51.760  64.470  1.00  0.00           C
ATOM   1635  HD2 TYR A 689      38.750  52.680  64.360  1.00  0.00           H
ATOM   1636  CE2 TYR A 689      39.790  51.080  63.280  1.00  0.00           C
ATOM   1637  HE2 TYR A 689      39.550  51.430  62.290  1.00  0.00           H
ATOM   1638  C   TYR A 689      36.790  50.200  66.850  1.00  0.00           C
ATOM   1639  O   TYR A 689      36.080  50.270  65.820  1.00  0.00           O
ATOM   1640  N   LEU A 690      37.060  49.040  67.570  1.00  0.00           N
ATOM   1641  HN  LEU A 690      37.750  49.070  68.290  1.00  0.00           H
ATOM   1642  CA  LEU A 690      36.540  47.770  67.130  1.00  0.00           C
ATOM   1643  HA  LEU A 690      36.830  47.710  66.080  1.00  0.00           H
ATOM   1644  CB  LEU A 690      37.190  46.530  67.780  1.00  0.00           C
ATOM   1645  HB1 LEU A 690      36.900  45.550  67.330  1.00  0.00           H
ATOM   1646  HB2 LEU A 690      36.850  46.550  68.840  1.00  0.00           H
ATOM   1647  CG  LEU A 690      38.750  46.540  67.680  1.00  0.00           C
ATOM   1648  HG  LEU A 690      39.130  47.540  67.990  1.00  0.00           H
ATOM   1649  CD1 LEU A 690      39.400  45.490  68.690  1.00  0.00           C
ATOM   1650 HD11 LEU A 690      39.180  44.460  68.370  1.00  0.00           H
ATOM   1651 HD12 LEU A 690      39.050  45.720  69.720  1.00  0.00           H
ATOM   1652 HD13 LEU A 690      40.500  45.660  68.630  1.00  0.00           H
ATOM   1653  CD2 LEU A 690      39.260  46.290  66.260  1.00  0.00           C
ATOM   1654 HD21 LEU A 690      40.340  46.590  66.300  1.00  0.00           H
ATOM   1655 HD22 LEU A 690      38.730  46.860  65.460  1.00  0.00           H
ATOM   1656 HD23 LEU A 690      39.280  45.200  66.070  1.00  0.00           H
ATOM   1657  C   LEU A 690      35.030  47.550  67.010  1.00  0.00           C
ATOM   1658  O   LEU A 690      34.530  46.940  66.090  1.00  0.00           O
ATOM   1659  N   SER A 691      34.300  48.040  68.060  1.00  0.00           N
ATOM   1660  HN  SER A 691      34.700  48.310  68.940  1.00  0.00           H
ATOM   1661  CA  SER A 691      32.830  48.030  68.070  1.00  0.00           C
ATOM   1662  HA  SER A 691      32.470  47.060  67.790  1.00  0.00           H
ATOM   1663  CB  SER A 691      32.390  48.480  69.510  1.00  0.00           C
ATOM   1664  HB1 SER A 691      31.290  48.510  69.610  1.00  0.00           H
ATOM   1665  HB2 SER A 691      32.670  49.550  69.560  1.00  0.00           H
ATOM   1666  OG  SER A 691      33.140  47.860  70.570  1.00  0.00           O
ATOM   1667  HG1 SER A 691      33.040  46.910  70.540  1.00  0.00           H
ATOM   1668  C   SER A 691      32.230  48.910  66.940  1.00  0.00           C
ATOM   1669  O   SER A 691      31.260  48.640  66.260  1.00  0.00           O
ATOM   1670  N   LEU A 692      32.800  50.100  66.720  1.00  0.00           N
ATOM   1671  HN  LEU A 692      33.550  50.380  67.320  1.00  0.00           H
ATOM   1672  CA  LEU A 692      32.290  50.960  65.680  1.00  0.00           C
ATOM   1673  HA  LEU A 692      31.220  50.910  65.820  1.00  0.00           H
ATOM   1674  CB  LEU A 692      32.890  52.480  65.820  1.00  0.00           C
ATOM   1675  HB1 LEU A 692      33.990  52.300  65.870  1.00  0.00           H
ATOM   1676  HB2 LEU A 692      32.660  52.800  66.860  1.00  0.00           H
ATOM   1677  CG  LEU A 692      32.580  53.560  64.730  1.00  0.00           C
ATOM   1678  HG  LEU A 692      33.070  53.100  63.840  1.00  0.00           H
ATOM   1679  CD1 LEU A 692      31.170  53.920  64.610  1.00  0.00           C
ATOM   1680 HD11 LEU A 692      30.530  53.060  64.310  1.00  0.00           H
ATOM   1681 HD12 LEU A 692      31.010  54.670  63.800  1.00  0.00           H
ATOM   1682 HD13 LEU A 692      30.870  54.380  65.560  1.00  0.00           H
ATOM   1683  CD2 LEU A 692      33.430  54.800  65.050  1.00  0.00           C
ATOM   1684 HD21 LEU A 692      33.370  55.480  64.180  1.00  0.00           H
ATOM   1685 HD22 LEU A 692      34.480  54.530  65.250  1.00  0.00           H
ATOM   1686 HD23 LEU A 692      32.960  55.350  65.900  1.00  0.00           H
ATOM   1687  C   LEU A 692      32.600  50.400  64.290  1.00  0.00           C
ATOM   1688  O   LEU A 692      31.750  50.460  63.410  1.00  0.00           O
ATOM   1689  N   ARG A 693      33.800  49.860  64.160  1.00  0.00           N
ATOM   1690  HN  ARG A 693      34.530  49.800  64.850  1.00  0.00           H
ATOM   1691  CA  ARG A 693      34.300  49.280  62.900  1.00  0.00           C
ATOM   1692  HA  ARG A 693      34.350  50.100  62.200  1.00  0.00           H
ATOM   1693  CB  ARG A 693      35.710  48.720  63.160  1.00  0.00           C
ATOM   1694  HB1 ARG A 693      35.630  47.870  63.870  1.00  0.00           H
ATOM   1695  HB2 ARG A 693      36.250  49.520  63.710  1.00  0.00           H
ATOM   1696  CG  ARG A 693      36.480  48.240  61.900  1.00  0.00           C
ATOM   1697  HG1 ARG A 693      36.730  49.150  61.300  1.00  0.00           H
ATOM   1698  HG2 ARG A 693      35.750  47.560  61.410  1.00  0.00           H
ATOM   1699  CD  ARG A 693      37.780  47.510  62.300  1.00  0.00           C
ATOM   1700  HD1 ARG A 693      37.440  46.650  62.930  1.00  0.00           H
ATOM   1701  HD2 ARG A 693      38.510  48.070  62.920  1.00  0.00           H
ATOM   1702  NE  ARG A 693      38.460  47.080  61.050  1.00  0.00           N
ATOM   1703  HE  ARG A 693      38.930  47.790  60.500  1.00  0.00           H
ATOM   1704  CZ  ARG A 693      38.120  46.000  60.340  1.00  0.00           C
ATOM   1705  NH1 ARG A 693      37.710  44.860  60.950  1.00  0.00           N
ATOM   1706 HH11 ARG A 693      37.680  44.780  61.940  1.00  0.00           H
ATOM   1707 HH12 ARG A 693      37.640  44.090  60.320  1.00  0.00           H
ATOM   1708  NH2 ARG A 693      38.400  45.940  59.070  1.00  0.00           N
ATOM   1709 HH21 ARG A 693      38.760  46.820  58.770  1.00  0.00           H
ATOM   1710 HH22 ARG A 693      38.010  45.310  58.400  1.00  0.00           H
ATOM   1711  C   ARG A 693      33.440  48.210  62.290  1.00  0.00           C
ATOM   1712  O   ARG A 693      33.240  48.110  61.050  1.00  0.00           O
ATOM   1713  N   THR A 694      32.820  47.360  63.100  1.00  0.00           N
ATOM   1714  HN  THR A 694      32.870  47.410  64.090  1.00  0.00           H
ATOM   1715  CA  THR A 694      31.770  46.380  62.830  1.00  0.00           C
ATOM   1716  HA  THR A 694      32.130  45.720  62.070  1.00  0.00           H
ATOM   1717  CB  THR A 694      31.330  45.370  63.920  1.00  0.00           C
ATOM   1718  HB  THR A 694      30.760  46.000  64.650  1.00  0.00           H
ATOM   1719  OG1 THR A 694      32.400  44.900  64.640  1.00  0.00           O
ATOM   1720  HG1 THR A 694      31.930  44.310  65.240  1.00  0.00           H
ATOM   1721  CG2 THR A 694      30.630  44.120  63.380  1.00  0.00           C
ATOM   1722 HG21 THR A 694      31.100  43.580  62.520  1.00  0.00           H
ATOM   1723 HG22 THR A 694      29.680  44.530  62.990  1.00  0.00           H
ATOM   1724 HG23 THR A 694      30.490  43.350  64.170  1.00  0.00           H
ATOM   1725  C   THR A 694      30.560  46.990  62.160  1.00  0.00           C
ATOM   1726  O   THR A 694      30.220  46.610  61.040  1.00  0.00           O
ATOM   1727  N   SER A 695      30.030  48.070  62.760  1.00  0.00           N
ATOM   1728  HN  SER A 695      30.350  48.390  63.640  1.00  0.00           H
ATOM   1729  CA  SER A 695      28.850  48.740  62.200  1.00  0.00           C
ATOM   1730  HA  SER A 695      28.140  47.950  62.080  1.00  0.00           H
ATOM   1731  CB  SER A 695      28.240  49.750  63.140  1.00  0.00           C
ATOM   1732  HB1 SER A 695      27.370  50.220  62.630  1.00  0.00           H
ATOM   1733  HB2 SER A 695      28.940  50.560  63.450  1.00  0.00           H
ATOM   1734  OG  SER A 695      27.610  49.110  64.220  1.00  0.00           O
ATOM   1735  HG1 SER A 695      28.230  48.560  64.700  1.00  0.00           H
ATOM   1736  C   SER A 695      28.980  49.330  60.840  1.00  0.00           C
ATOM   1737  O   SER A 695      28.140  49.130  59.950  1.00  0.00           O
ATOM   1738  N   ILE A 696      30.120  49.970  60.640  1.00  0.00           N
ATOM   1739  HN  ILE A 696      30.740  50.030  61.430  1.00  0.00           H
ATOM   1740  CA  ILE A 696      30.700  50.430  59.420  1.00  0.00           C
ATOM   1741  HA  ILE A 696      30.000  51.100  58.940  1.00  0.00           H
ATOM   1742  CB  ILE A 696      32.030  51.250  59.630  1.00  0.00           C
ATOM   1743  HB  ILE A 696      32.710  50.730  60.330  1.00  0.00           H
ATOM   1744  CG2 ILE A 696      32.820  51.520  58.340  1.00  0.00           C
ATOM   1745 HG21 ILE A 696      33.160  50.560  57.890  1.00  0.00           H
ATOM   1746 HG22 ILE A 696      33.660  52.230  58.580  1.00  0.00           H
ATOM   1747 HG23 ILE A 696      32.160  52.100  57.680  1.00  0.00           H
ATOM   1748  CG1 ILE A 696      31.700  52.720  60.180  1.00  0.00           C
ATOM   1749 HG11 ILE A 696      30.850  52.690  60.890  1.00  0.00           H
ATOM   1750 HG12 ILE A 696      31.190  53.230  59.330  1.00  0.00           H
ATOM   1751  CD  ILE A 696      32.920  53.450  60.820  1.00  0.00           C
ATOM   1752  HD1 ILE A 696      32.660  54.470  61.170  1.00  0.00           H
ATOM   1753  HD2 ILE A 696      33.710  53.500  60.050  1.00  0.00           H
ATOM   1754  HD3 ILE A 696      33.390  52.960  61.710  1.00  0.00           H
ATOM   1755  C   ILE A 696      30.890  49.270  58.450  1.00  0.00           C
ATOM   1756  O   ILE A 696      30.590  49.400  57.260  1.00  0.00           O
ATOM   1757  N   GLY A 697      31.480  48.120  58.880  1.00  0.00           N
ATOM   1758  HN  GLY A 697      31.780  48.000  59.830  1.00  0.00           H
ATOM   1759  CA  GLY A 697      31.640  46.970  58.040  1.00  0.00           C
ATOM   1760  HA1 GLY A 697      32.210  46.170  58.500  1.00  0.00           H
ATOM   1761  HA2 GLY A 697      32.160  47.340  57.170  1.00  0.00           H
ATOM   1762  C   GLY A 697      30.300  46.420  57.500  1.00  0.00           C
ATOM   1763  O   GLY A 697      30.170  45.990  56.360  1.00  0.00           O
ATOM   1764  N   LEU A 698      29.190  46.340  58.260  1.00  0.00           N
ATOM   1765  HN  LEU A 698      29.280  46.470  59.240  1.00  0.00           H
ATOM   1766  CA  LEU A 698      27.870  45.960  57.720  1.00  0.00           C
ATOM   1767  HA  LEU A 698      27.970  44.970  57.290  1.00  0.00           H
ATOM   1768  CB  LEU A 698      26.880  45.890  58.890  1.00  0.00           C
ATOM   1769  HB1 LEU A 698      25.910  45.500  58.520  1.00  0.00           H
ATOM   1770  HB2 LEU A 698      26.670  46.820  59.450  1.00  0.00           H
ATOM   1771  CG  LEU A 698      27.330  44.820  59.990  1.00  0.00           C
ATOM   1772  HG  LEU A 698      28.270  45.160  60.440  1.00  0.00           H
ATOM   1773  CD1 LEU A 698      26.220  44.850  61.120  1.00  0.00           C
ATOM   1774 HD11 LEU A 698      26.290  45.880  61.490  1.00  0.00           H
ATOM   1775 HD12 LEU A 698      26.570  44.140  61.900  1.00  0.00           H
ATOM   1776 HD13 LEU A 698      25.190  44.630  60.760  1.00  0.00           H
ATOM   1777  CD2 LEU A 698      27.540  43.410  59.450  1.00  0.00           C
ATOM   1778 HD21 LEU A 698      26.730  43.120  58.760  1.00  0.00           H
ATOM   1779 HD22 LEU A 698      27.610  42.710  60.310  1.00  0.00           H
ATOM   1780 HD23 LEU A 698      28.520  43.330  58.930  1.00  0.00           H
ATOM   1781  C   LEU A 698      27.240  46.930  56.700  1.00  0.00           C
ATOM   1782  O   LEU A 698      26.670  46.620  55.670  1.00  0.00           O
ATOM   1783  N   TRP A 699      27.310  48.270  57.040  1.00  0.00           N
ATOM   1784  HN  TRP A 699      27.670  48.620  57.910  1.00  0.00           H
ATOM   1785  CA  TRP A 699      26.880  49.300  56.100  1.00  0.00           C
ATOM   1786  HA  TRP A 699      25.850  48.990  55.910  1.00  0.00           H
ATOM   1787  CB  TRP A 699      26.750  50.690  56.800  1.00  0.00           C
ATOM   1788  HB1 TRP A 699      26.740  51.450  55.990  1.00  0.00           H
ATOM   1789  HB2 TRP A 699      27.660  50.750  57.440  1.00  0.00           H
ATOM   1790  CG  TRP A 699      25.490  50.820  57.610  1.00  0.00           C
ATOM   1791  CD1 TRP A 699      25.380  50.770  59.010  1.00  0.00           C
ATOM   1792  HD1 TRP A 699      26.270  50.750  59.600  1.00  0.00           H
ATOM   1793  NE1 TRP A 699      24.070  51.190  59.300  1.00  0.00           N
ATOM   1794  HE1 TRP A 699      23.810  51.530  60.180  1.00  0.00           H
ATOM   1795  CE2 TRP A 699      23.280  51.290  58.170  1.00  0.00           C
ATOM   1796  CD2 TRP A 699      24.130  50.920  57.100  1.00  0.00           C
ATOM   1797  CE3 TRP A 699      23.670  50.990  55.820  1.00  0.00           C
ATOM   1798  HE3 TRP A 699      24.300  50.660  55.010  1.00  0.00           H
ATOM   1799  CZ3 TRP A 699      22.280  51.130  55.620  1.00  0.00           C
ATOM   1800  HZ3 TRP A 699      21.940  50.990  54.600  1.00  0.00           H
ATOM   1801  CZ2 TRP A 699      21.930  51.620  57.950  1.00  0.00           C
ATOM   1802  HZ2 TRP A 699      21.250  51.830  58.770  1.00  0.00           H
ATOM   1803  CH2 TRP A 699      21.460  51.510  56.660  1.00  0.00           C
ATOM   1804  HH2 TRP A 699      20.400  51.650  56.540  1.00  0.00           H
ATOM   1805  C   TRP A 699      27.680  49.300  54.840  1.00  0.00           C
ATOM   1806  O   TRP A 699      27.100  49.410  53.730  1.00  0.00           O
ATOM   1807  N   THR A 700      29.040  49.130  54.930  1.00  0.00           N
ATOM   1808  HN  THR A 700      29.470  49.010  55.820  1.00  0.00           H
ATOM   1809  CA  THR A 700      29.960  48.950  53.810  1.00  0.00           C
ATOM   1810  HA  THR A 700      29.960  49.830  53.180  1.00  0.00           H
ATOM   1811  CB  THR A 700      31.470  49.060  54.150  1.00  0.00           C
ATOM   1812  HB  THR A 700      31.640  48.310  54.950  1.00  0.00           H
ATOM   1813  OG1 THR A 700      31.770  50.400  54.460  1.00  0.00           O
ATOM   1814  HG1 THR A 700      31.600  50.470  55.410  1.00  0.00           H
ATOM   1815  CG2 THR A 700      32.320  48.720  52.960  1.00  0.00           C
ATOM   1816 HG21 THR A 700      33.360  49.110  52.970  1.00  0.00           H
ATOM   1817 HG22 THR A 700      31.910  49.310  52.100  1.00  0.00           H
ATOM   1818 HG23 THR A 700      32.310  47.670  52.590  1.00  0.00           H
ATOM   1819  C   THR A 700      29.550  47.770  52.900  1.00  0.00           C
ATOM   1820  O   THR A 700      29.550  47.850  51.700  1.00  0.00           O
ATOM   1821  N   SER A 701      29.250  46.600  53.500  1.00  0.00           N
ATOM   1822  HN  SER A 701      29.300  46.520  54.490  1.00  0.00           H
ATOM   1823  CA  SER A 701      28.880  45.360  52.840  1.00  0.00           C
ATOM   1824  HA  SER A 701      29.610  45.110  52.090  1.00  0.00           H
ATOM   1825  CB  SER A 701      28.740  44.200  53.890  1.00  0.00           C
ATOM   1826  HB1 SER A 701      28.070  44.460  54.740  1.00  0.00           H
ATOM   1827  HB2 SER A 701      29.760  44.140  54.340  1.00  0.00           H
ATOM   1828  OG  SER A 701      28.420  42.950  53.320  1.00  0.00           O
ATOM   1829  HG1 SER A 701      28.950  42.770  52.540  1.00  0.00           H
ATOM   1830  C   SER A 701      27.540  45.490  52.130  1.00  0.00           C
ATOM   1831  O   SER A 701      27.370  45.140  50.970  1.00  0.00           O
ATOM   1832  N   PHE A 702      26.590  46.090  52.860  1.00  0.00           N
ATOM   1833  HN  PHE A 702      26.670  46.310  53.830  1.00  0.00           H
ATOM   1834  CA  PHE A 702      25.230  46.340  52.390  1.00  0.00           C
ATOM   1835  HA  PHE A 702      24.900  45.420  51.960  1.00  0.00           H
ATOM   1836  CB  PHE A 702      24.280  46.860  53.500  1.00  0.00           C
ATOM   1837  HB1 PHE A 702      24.670  47.680  54.120  1.00  0.00           H
ATOM   1838  HB2 PHE A 702      24.170  45.980  54.170  1.00  0.00           H
ATOM   1839  CG  PHE A 702      22.900  47.300  53.030  1.00  0.00           C
ATOM   1840  CD1 PHE A 702      21.910  46.310  52.910  1.00  0.00           C
ATOM   1841  HD1 PHE A 702      22.190  45.300  53.180  1.00  0.00           H
ATOM   1842  CE1 PHE A 702      20.600  46.720  52.540  1.00  0.00           C
ATOM   1843  HE1 PHE A 702      19.830  45.980  52.390  1.00  0.00           H
ATOM   1844  CZ  PHE A 702      20.260  48.040  52.270  1.00  0.00           C
ATOM   1845  HZ  PHE A 702      19.230  48.240  52.020  1.00  0.00           H
ATOM   1846  CD2 PHE A 702      22.590  48.620  52.760  1.00  0.00           C
ATOM   1847  HD2 PHE A 702      23.220  49.470  53.010  1.00  0.00           H
ATOM   1848  CE2 PHE A 702      21.260  48.990  52.500  1.00  0.00           C
ATOM   1849  HE2 PHE A 702      21.060  50.030  52.310  1.00  0.00           H
ATOM   1850  C   PHE A 702      25.170  47.340  51.200  1.00  0.00           C
ATOM   1851  O   PHE A 702      24.570  46.970  50.190  1.00  0.00           O
ATOM   1852  N   LEU A 703      25.960  48.480  51.270  1.00  0.00           N
ATOM   1853  HN  LEU A 703      26.550  48.800  52.000  1.00  0.00           H
ATOM   1854  CA  LEU A 703      26.150  49.450  50.180  1.00  0.00           C
ATOM   1855  HA  LEU A 703      25.150  49.650  49.810  1.00  0.00           H
ATOM   1856  CB  LEU A 703      26.850  50.860  50.530  1.00  0.00           C
ATOM   1857  HB1 LEU A 703      27.140  51.490  49.660  1.00  0.00           H
ATOM   1858  HB2 LEU A 703      27.800  50.570  51.020  1.00  0.00           H
ATOM   1859  CG  LEU A 703      26.040  51.740  51.430  1.00  0.00           C
ATOM   1860  HG  LEU A 703      25.710  51.020  52.210  1.00  0.00           H
ATOM   1861  CD1 LEU A 703      26.940  52.940  51.910  1.00  0.00           C
ATOM   1862 HD11 LEU A 703      27.850  52.610  52.460  1.00  0.00           H
ATOM   1863 HD12 LEU A 703      26.300  53.540  52.610  1.00  0.00           H
ATOM   1864 HD13 LEU A 703      27.270  53.510  51.010  1.00  0.00           H
ATOM   1865  CD2 LEU A 703      24.710  52.300  50.920  1.00  0.00           C
ATOM   1866 HD21 LEU A 703      24.110  51.460  50.490  1.00  0.00           H
ATOM   1867 HD22 LEU A 703      24.950  53.110  50.180  1.00  0.00           H
ATOM   1868 HD23 LEU A 703      24.210  52.870  51.730  1.00  0.00           H
ATOM   1869  C   LEU A 703      26.910  48.910  48.970  1.00  0.00           C
ATOM   1870  O   LEU A 703      26.590  49.260  47.860  1.00  0.00           O
ATOM   1871  N   CYS A 704      27.890  48.010  49.180  1.00  0.00           N
ATOM   1872  HN  CYS A 704      28.260  47.850  50.090  1.00  0.00           H
ATOM   1873  CA  CYS A 704      28.430  47.320  48.040  1.00  0.00           C
ATOM   1874  HA  CYS A 704      28.700  48.070  47.320  1.00  0.00           H
ATOM   1875  CB  CYS A 704      29.730  46.600  48.500  1.00  0.00           C
ATOM   1876  HB1 CYS A 704      30.260  45.910  47.800  1.00  0.00           H
ATOM   1877  HB2 CYS A 704      29.360  46.070  49.400  1.00  0.00           H
ATOM   1878  SG  CYS A 704      31.060  47.830  48.900  1.00  0.00           S
ATOM   1879  HG1 CYS A 704      30.520  48.030  50.110  1.00  0.00           H
ATOM   1880  C   CYS A 704      27.530  46.320  47.310  1.00  0.00           C
ATOM   1881  O   CYS A 704      27.490  46.270  46.080  1.00  0.00           O
ATOM   1882  N   ILE A 705      26.730  45.530  48.020  1.00  0.00           N
ATOM   1883  HN  ILE A 705      26.760  45.500  49.020  1.00  0.00           H
ATOM   1884  CA  ILE A 705      25.740  44.660  47.460  1.00  0.00           C
ATOM   1885  HA  ILE A 705      26.130  44.130  46.600  1.00  0.00           H
ATOM   1886  CB  ILE A 705      25.170  43.600  48.490  1.00  0.00           C
ATOM   1887  HB  ILE A 705      24.710  44.210  49.300  1.00  0.00           H
ATOM   1888  CG2 ILE A 705      24.040  42.790  47.780  1.00  0.00           C
ATOM   1889 HG21 ILE A 705      24.510  42.240  46.940  1.00  0.00           H
ATOM   1890 HG22 ILE A 705      23.120  43.360  47.540  1.00  0.00           H
ATOM   1891 HG23 ILE A 705      23.700  41.990  48.480  1.00  0.00           H
ATOM   1892  CG1 ILE A 705      26.300  42.690  49.070  1.00  0.00           C
ATOM   1893 HG11 ILE A 705      27.210  43.250  49.380  1.00  0.00           H
ATOM   1894 HG12 ILE A 705      26.620  42.080  48.180  1.00  0.00           H
ATOM   1895  CD  ILE A 705      25.950  41.860  50.290  1.00  0.00           C
ATOM   1896  HD1 ILE A 705      25.020  41.240  50.240  1.00  0.00           H
ATOM   1897  HD2 ILE A 705      25.620  42.540  51.100  1.00  0.00           H
ATOM   1898  HD3 ILE A 705      26.800  41.190  50.580  1.00  0.00           H
ATOM   1899  C   ILE A 705      24.590  45.550  46.850  1.00  0.00           C
ATOM   1900  O   ILE A 705      24.140  45.310  45.760  1.00  0.00           O
ATOM   1901  N   VAL A 706      24.100  46.570  47.500  1.00  0.00           N
ATOM   1902  HN  VAL A 706      24.550  46.880  48.330  1.00  0.00           H
ATOM   1903  CA  VAL A 706      23.060  47.440  46.900  1.00  0.00           C
ATOM   1904  HA  VAL A 706      22.250  46.860  46.470  1.00  0.00           H
ATOM   1905  CB  VAL A 706      22.280  48.350  47.900  1.00  0.00           C
ATOM   1906  HB  VAL A 706      22.910  48.790  48.700  1.00  0.00           H
ATOM   1907  CG1 VAL A 706      21.430  49.450  47.210  1.00  0.00           C
ATOM   1908 HG11 VAL A 706      22.100  50.120  46.630  1.00  0.00           H
ATOM   1909 HG12 VAL A 706      20.730  49.860  47.980  1.00  0.00           H
ATOM   1910 HG13 VAL A 706      20.730  48.950  46.510  1.00  0.00           H
ATOM   1911  CG2 VAL A 706      21.360  47.420  48.640  1.00  0.00           C
ATOM   1912 HG21 VAL A 706      20.870  47.920  49.500  1.00  0.00           H
ATOM   1913 HG22 VAL A 706      21.970  46.550  48.970  1.00  0.00           H
ATOM   1914 HG23 VAL A 706      20.560  46.930  48.060  1.00  0.00           H
ATOM   1915  C   VAL A 706      23.560  48.270  45.790  1.00  0.00           C
ATOM   1916  O   VAL A 706      22.850  48.520  44.800  1.00  0.00           O
ATOM   1917  N   LEU A 707      24.810  48.670  45.720  1.00  0.00           N
ATOM   1918  HN  LEU A 707      25.420  48.460  46.490  1.00  0.00           H
ATOM   1919  CA  LEU A 707      25.390  49.330  44.560  1.00  0.00           C
ATOM   1920  HA  LEU A 707      24.800  50.230  44.390  1.00  0.00           H
ATOM   1921  CB  LEU A 707      26.860  49.840  44.950  1.00  0.00           C
ATOM   1922  HB1 LEU A 707      27.430  48.930  45.240  1.00  0.00           H
ATOM   1923  HB2 LEU A 707      26.720  50.580  45.770  1.00  0.00           H
ATOM   1924  CG  LEU A 707      27.720  50.540  43.890  1.00  0.00           C
ATOM   1925  HG  LEU A 707      28.030  49.790  43.130  1.00  0.00           H
ATOM   1926  CD1 LEU A 707      27.020  51.630  43.070  1.00  0.00           C
ATOM   1927 HD11 LEU A 707      27.690  52.200  42.400  1.00  0.00           H
ATOM   1928 HD12 LEU A 707      26.690  52.410  43.790  1.00  0.00           H
ATOM   1929 HD13 LEU A 707      26.120  51.320  42.510  1.00  0.00           H
ATOM   1930  CD2 LEU A 707      28.950  51.150  44.530  1.00  0.00           C
ATOM   1931 HD21 LEU A 707      28.590  52.100  44.980  1.00  0.00           H
ATOM   1932 HD22 LEU A 707      29.710  51.420  43.750  1.00  0.00           H
ATOM   1933 HD23 LEU A 707      29.340  50.460  45.300  1.00  0.00           H
ATOM   1934  C   LEU A 707      25.490  48.430  43.260  1.00  0.00           C
ATOM   1935  O   LEU A 707      25.090  48.950  42.230  1.00  0.00           O
ATOM   1936  N   VAL A 708      25.930  47.150  43.390  1.00  0.00           N
ATOM   1937  HN  VAL A 708      26.350  46.720  44.190  1.00  0.00           H
ATOM   1938  CA  VAL A 708      25.930  46.220  42.280  1.00  0.00           C
ATOM   1939  HA  VAL A 708      26.210  46.870  41.470  1.00  0.00           H
ATOM   1940  CB  VAL A 708      26.940  45.140  42.210  1.00  0.00           C
ATOM   1941  HB  VAL A 708      26.720  44.390  43.010  1.00  0.00           H
ATOM   1942  CG1 VAL A 708      27.020  44.400  40.900  1.00  0.00           C
ATOM   1943 HG11 VAL A 708      27.960  43.810  40.910  1.00  0.00           H
ATOM   1944 HG12 VAL A 708      27.040  45.210  40.130  1.00  0.00           H
ATOM   1945 HG13 VAL A 708      26.080  43.790  40.850  1.00  0.00           H
ATOM   1946  CG2 VAL A 708      28.300  45.810  42.590  1.00  0.00           C
ATOM   1947 HG21 VAL A 708      28.560  45.540  43.640  1.00  0.00           H
ATOM   1948 HG22 VAL A 708      28.280  46.920  42.550  1.00  0.00           H
ATOM   1949 HG23 VAL A 708      29.030  45.570  41.800  1.00  0.00           H
ATOM   1950  C   VAL A 708      24.560  45.750  41.860  1.00  0.00           C
ATOM   1951  O   VAL A 708      24.240  45.730  40.710  1.00  0.00           O
ATOM   1952  N   ALA A 709      23.610  45.510  42.860  1.00  0.00           N
ATOM   1953  HN  ALA A 709      23.790  45.650  43.830  1.00  0.00           H
ATOM   1954  CA  ALA A 709      22.290  45.140  42.490  1.00  0.00           C
ATOM   1955  HA  ALA A 709      22.450  44.440  41.670  1.00  0.00           H
ATOM   1956  CB  ALA A 709      21.440  44.570  43.650  1.00  0.00           C
ATOM   1957  HB1 ALA A 709      22.070  43.780  44.100  1.00  0.00           H
ATOM   1958  HB2 ALA A 709      20.450  44.160  43.360  1.00  0.00           H
ATOM   1959  HB3 ALA A 709      21.200  45.390  44.370  1.00  0.00           H
ATOM   1960  C   ALA A 709      21.510  46.320  41.870  1.00  0.00           C
ATOM   1961  O   ALA A 709      20.580  46.140  41.080  1.00  0.00           O
ATOM   1962  N   THR A 710      21.850  47.510  42.260  1.00  0.00           N
ATOM   1963  HN  THR A 710      22.460  47.590  43.060  1.00  0.00           H
ATOM   1964  CA  THR A 710      21.320  48.720  41.620  1.00  0.00           C
ATOM   1965  HA  THR A 710      20.290  48.630  41.280  1.00  0.00           H
ATOM   1966  CB  THR A 710      21.260  49.970  42.430  1.00  0.00           C
ATOM   1967  HB  THR A 710      20.960  50.820  41.780  1.00  0.00           H
ATOM   1968  OG1 THR A 710      22.510  50.380  42.980  1.00  0.00           O
ATOM   1969  HG1 THR A 710      22.720  49.710  43.630  1.00  0.00           H
ATOM   1970  CG2 THR A 710      20.350  49.840  43.590  1.00  0.00           C
ATOM   1971 HG21 THR A 710      20.550  48.960  44.240  1.00  0.00           H
ATOM   1972 HG22 THR A 710      19.280  49.800  43.300  1.00  0.00           H
ATOM   1973 HG23 THR A 710      20.570  50.710  44.230  1.00  0.00           H
ATOM   1974  C   THR A 710      22.080  49.070  40.300  1.00  0.00           C
ATOM   1975  O   THR A 710      21.610  49.900  39.490  1.00  0.00           O
ATOM   1976  N   ASP A 711      23.120  48.370  40.020  1.00  0.00           N
ATOM   1977  HN  ASP A 711      23.340  47.600  40.610  1.00  0.00           H
ATOM   1978  CA  ASP A 711      23.930  48.610  38.800  1.00  0.00           C
ATOM   1979  HA  ASP A 711      24.610  47.770  38.880  1.00  0.00           H
ATOM   1980  CB  ASP A 711      23.110  48.250  37.490  1.00  0.00           C
ATOM   1981  HB1 ASP A 711      22.340  49.040  37.290  1.00  0.00           H
ATOM   1982  HB2 ASP A 711      22.620  47.250  37.520  1.00  0.00           H
ATOM   1983  CG  ASP A 711      23.940  48.370  36.180  1.00  0.00           C
ATOM   1984  OD1 ASP A 711      23.330  48.280  35.070  1.00  0.00           O
ATOM   1985  OD2 ASP A 711      25.200  48.410  36.260  1.00  0.00           O
ATOM   1986  C   ASP A 711      24.870  49.840  39.000  1.00  0.00           C
ATOM   1987  O   ASP A 711      24.610  51.000  38.640  1.00  0.00           O
ATOM   1988  N   ALA A 712      26.100  49.480  39.460  1.00  0.00           N
ATOM   1989  HN  ALA A 712      26.360  48.580  39.790  1.00  0.00           H
ATOM   1990  CA  ALA A 712      27.220  50.430  39.470  1.00  0.00           C
ATOM   1991  HA  ALA A 712      26.860  51.300  39.990  1.00  0.00           H
ATOM   1992  CB  ALA A 712      28.360  49.750  40.280  1.00  0.00           C
ATOM   1993  HB1 ALA A 712      27.970  49.250  41.190  1.00  0.00           H
ATOM   1994  HB2 ALA A 712      29.090  50.510  40.620  1.00  0.00           H
ATOM   1995  HB3 ALA A 712      28.940  49.050  39.640  1.00  0.00           H
ATOM   1996  C   ALA A 712      27.740  50.940  38.050  1.00  0.00           C
ATOM   1997  O   ALA A 712      28.490  51.940  37.950  1.00  0.00           O
ATOM   1998  N   SER A 713      27.360  50.260  37.010  1.00  0.00           N
ATOM   1999  HN  SER A 713      26.790  49.460  37.140  1.00  0.00           H
ATOM   2000  CA  SER A 713      27.950  50.600  35.640  1.00  0.00           C
ATOM   2001  HA  SER A 713      29.000  50.720  35.820  1.00  0.00           H
ATOM   2002  CB  SER A 713      27.750  49.660  34.420  1.00  0.00           C
ATOM   2003  HB1 SER A 713      27.990  48.590  34.640  1.00  0.00           H
ATOM   2004  HB2 SER A 713      28.320  50.090  33.570  1.00  0.00           H
ATOM   2005  OG  SER A 713      26.380  49.530  34.160  1.00  0.00           O
ATOM   2006  HG1 SER A 713      25.940  49.280  34.970  1.00  0.00           H
ATOM   2007  C   SER A 713      27.450  51.980  35.170  1.00  0.00           C
ATOM   2008  O   SER A 713      28.150  52.680  34.480  1.00  0.00           O
ATOM   2009  N   SER A 714      26.300  52.390  35.690  1.00  0.00           N
ATOM   2010  HN  SER A 714      25.850  51.680  36.220  1.00  0.00           H
ATOM   2011  CA  SER A 714      25.660  53.620  35.320  1.00  0.00           C
ATOM   2012  HA  SER A 714      25.570  53.840  34.260  1.00  0.00           H
ATOM   2013  CB  SER A 714      24.070  53.820  35.670  1.00  0.00           C
ATOM   2014  HB1 SER A 714      24.080  53.640  36.770  1.00  0.00           H
ATOM   2015  HB2 SER A 714      23.490  53.020  35.190  1.00  0.00           H
ATOM   2016  OG  SER A 714      23.440  55.090  35.420  1.00  0.00           O
ATOM   2017  HG1 SER A 714      23.360  55.240  34.470  1.00  0.00           H
ATOM   2018  C   SER A 714      26.350  54.910  35.830  1.00  0.00           C
ATOM   2019  O   SER A 714      26.130  56.040  35.300  1.00  0.00           O
ATOM   2020  N   LEU A 715      27.230  54.740  36.790  1.00  0.00           N
ATOM   2021  HN  LEU A 715      27.340  53.880  37.260  1.00  0.00           H
ATOM   2022  CA  LEU A 715      27.950  55.780  37.500  1.00  0.00           C
ATOM   2023  HA  LEU A 715      27.450  56.710  37.300  1.00  0.00           H
ATOM   2024  CB  LEU A 715      27.970  55.600  39.080  1.00  0.00           C
ATOM   2025  HB1 LEU A 715      28.620  56.380  39.530  1.00  0.00           H
ATOM   2026  HB2 LEU A 715      28.440  54.630  39.370  1.00  0.00           H
ATOM   2027  CG  LEU A 715      26.610  55.580  39.810  1.00  0.00           C
ATOM   2028  HG  LEU A 715      25.870  54.940  39.270  1.00  0.00           H
ATOM   2029  CD1 LEU A 715      26.630  55.020  41.310  1.00  0.00           C
ATOM   2030 HD11 LEU A 715      27.160  54.050  41.350  1.00  0.00           H
ATOM   2031 HD12 LEU A 715      25.590  55.010  41.700  1.00  0.00           H
ATOM   2032 HD13 LEU A 715      27.240  55.740  41.910  1.00  0.00           H
ATOM   2033  CD2 LEU A 715      25.890  56.890  39.820  1.00  0.00           C
ATOM   2034 HD21 LEU A 715      26.430  57.650  40.430  1.00  0.00           H
ATOM   2035 HD22 LEU A 715      24.840  56.910  40.190  1.00  0.00           H
ATOM   2036 HD23 LEU A 715      25.930  57.400  38.830  1.00  0.00           H
ATOM   2037  C   LEU A 715      29.360  56.020  37.070  1.00  0.00           C
ATOM   2038  O   LEU A 715      30.040  56.950  37.540  1.00  0.00           O
ATOM   2039  N   VAL A 716      29.820  55.210  36.090  1.00  0.00           N
ATOM   2040  HN  VAL A 716      29.290  54.460  35.700  1.00  0.00           H
ATOM   2041  CA  VAL A 716      31.160  55.420  35.440  1.00  0.00           C
ATOM   2042  HA  VAL A 716      31.810  55.670  36.270  1.00  0.00           H
ATOM   2043  CB  VAL A 716      31.820  54.110  34.880  1.00  0.00           C
ATOM   2044  HB  VAL A 716      32.910  54.310  34.730  1.00  0.00           H
ATOM   2045  CG1 VAL A 716      31.630  52.930  35.810  1.00  0.00           C
ATOM   2046 HG11 VAL A 716      32.070  53.030  36.820  1.00  0.00           H
ATOM   2047 HG12 VAL A 716      32.080  52.040  35.290  1.00  0.00           H
ATOM   2048 HG13 VAL A 716      30.560  52.720  35.980  1.00  0.00           H
ATOM   2049  CG2 VAL A 716      31.190  53.700  33.530  1.00  0.00           C
ATOM   2050 HG21 VAL A 716      31.560  54.460  32.810  1.00  0.00           H
ATOM   2051 HG22 VAL A 716      30.090  53.780  33.480  1.00  0.00           H
ATOM   2052 HG23 VAL A 716      31.550  52.700  33.210  1.00  0.00           H
ATOM   2053  C   VAL A 716      31.330  56.620  34.490  1.00  0.00           C
ATOM   2054  O   VAL A 716      32.420  56.940  34.070  1.00  0.00           O
ATOM   2055  N   CYS A 717      30.240  57.300  34.200  1.00  0.00           N
ATOM   2056  HN  CYS A 717      29.370  56.900  34.490  1.00  0.00           H
ATOM   2057  CA  CYS A 717      30.210  58.580  33.450  1.00  0.00           C
ATOM   2058  HA  CYS A 717      30.670  58.350  32.510  1.00  0.00           H
ATOM   2059  CB  CYS A 717      28.760  59.000  33.130  1.00  0.00           C
ATOM   2060  HB1 CYS A 717      28.290  58.110  32.640  1.00  0.00           H
ATOM   2061  HB2 CYS A 717      28.740  59.780  32.340  1.00  0.00           H
ATOM   2062  SG  CYS A 717      27.780  59.570  34.570  1.00  0.00           S
ATOM   2063  HG1 CYS A 717      28.320  60.770  34.670  1.00  0.00           H
ATOM   2064  C   CYS A 717      30.990  59.690  34.230  1.00  0.00           C
ATOM   2065  O   CYS A 717      31.110  60.770  33.640  1.00  0.00           O
ATOM   2066  N   TYR A 718      31.300  59.580  35.500  1.00  0.00           N
ATOM   2067  HN  TYR A 718      30.870  58.840  36.010  1.00  0.00           H
ATOM   2068  CA  TYR A 718      32.000  60.510  36.360  1.00  0.00           C
ATOM   2069  HA  TYR A 718      31.990  61.440  35.820  1.00  0.00           H
ATOM   2070  CB  TYR A 718      31.360  60.610  37.750  1.00  0.00           C
ATOM   2071  HB1 TYR A 718      31.960  61.260  38.410  1.00  0.00           H
ATOM   2072  HB2 TYR A 718      31.270  59.550  38.100  1.00  0.00           H
ATOM   2073  CG  TYR A 718      30.000  61.150  37.820  1.00  0.00           C
ATOM   2074  CD1 TYR A 718      29.040  60.470  38.570  1.00  0.00           C
ATOM   2075  HD1 TYR A 718      29.340  59.620  39.160  1.00  0.00           H
ATOM   2076  CE1 TYR A 718      27.690  60.870  38.550  1.00  0.00           C
ATOM   2077  HE1 TYR A 718      26.850  60.300  38.910  1.00  0.00           H
ATOM   2078  CZ  TYR A 718      27.370  62.090  37.890  1.00  0.00           C
ATOM   2079  OH  TYR A 718      26.090  62.690  37.860  1.00  0.00           O
ATOM   2080  HH  TYR A 718      26.040  63.420  37.230  1.00  0.00           H
ATOM   2081  CD2 TYR A 718      29.630  62.270  37.090  1.00  0.00           C
ATOM   2082  HD2 TYR A 718      30.350  62.820  36.500  1.00  0.00           H
ATOM   2083  CE2 TYR A 718      28.380  62.790  37.200  1.00  0.00           C
ATOM   2084  HE2 TYR A 718      28.210  63.720  36.680  1.00  0.00           H
ATOM   2085  C   TYR A 718      33.480  60.130  36.620  1.00  0.00           C
ATOM   2086  O   TYR A 718      34.150  60.770  37.470  1.00  0.00           O
ATOM   2087  N   ILE A 719      33.950  59.040  36.030  1.00  0.00           N
ATOM   2088  HN  ILE A 719      33.460  58.640  35.260  1.00  0.00           H
ATOM   2089  CA  ILE A 719      35.190  58.330  36.380  1.00  0.00           C
ATOM   2090  HA  ILE A 719      35.490  58.620  37.380  1.00  0.00           H
ATOM   2091  CB  ILE A 719      34.990  56.790  36.450  1.00  0.00           C
ATOM   2092  HB  ILE A 719      34.500  56.430  35.530  1.00  0.00           H
ATOM   2093  CG2 ILE A 719      36.380  56.150  36.410  1.00  0.00           C
ATOM   2094 HG21 ILE A 719      36.210  55.070  36.610  1.00  0.00           H
ATOM   2095 HG22 ILE A 719      37.050  56.530  37.220  1.00  0.00           H
ATOM   2096 HG23 ILE A 719      36.920  56.250  35.440  1.00  0.00           H
ATOM   2097  CG1 ILE A 719      34.160  56.330  37.660  1.00  0.00           C
ATOM   2098 HG11 ILE A 719      33.810  55.290  37.480  1.00  0.00           H
ATOM   2099 HG12 ILE A 719      33.220  56.910  37.760  1.00  0.00           H
ATOM   2100  CD  ILE A 719      34.940  56.450  39.010  1.00  0.00           C
ATOM   2101  HD1 ILE A 719      35.010  57.500  39.380  1.00  0.00           H
ATOM   2102  HD2 ILE A 719      35.990  56.090  39.110  1.00  0.00           H
ATOM   2103  HD3 ILE A 719      34.390  55.940  39.840  1.00  0.00           H
ATOM   2104  C   ILE A 719      36.240  58.710  35.340  1.00  0.00           C
ATOM   2105  O   ILE A 719      35.950  58.440  34.150  1.00  0.00           O
ATOM   2106  N   THR A 720      37.410  59.370  35.630  1.00  0.00           N
ATOM   2107  HN  THR A 720      37.680  59.620  36.560  1.00  0.00           H
ATOM   2108  CA  THR A 720      38.440  59.770  34.630  1.00  0.00           C
ATOM   2109  HA  THR A 720      38.320  59.100  33.790  1.00  0.00           H
ATOM   2110  CB  THR A 720      38.140  61.150  34.090  1.00  0.00           C
ATOM   2111  HB  THR A 720      37.040  61.320  34.050  1.00  0.00           H
ATOM   2112  OG1 THR A 720      38.650  61.450  32.800  1.00  0.00           O
ATOM   2113  HG1 THR A 720      38.520  60.740  32.170  1.00  0.00           H
ATOM   2114  CG2 THR A 720      38.690  62.250  35.080  1.00  0.00           C
ATOM   2115 HG21 THR A 720      38.330  63.250  34.770  1.00  0.00           H
ATOM   2116 HG22 THR A 720      39.780  62.400  35.010  1.00  0.00           H
ATOM   2117 HG23 THR A 720      38.210  62.110  36.080  1.00  0.00           H
ATOM   2118  C   THR A 720      39.940  59.700  34.970  1.00  0.00           C
ATOM   2119  O   THR A 720      40.230  59.800  36.190  1.00  0.00           O
ATOM   2120  N   ARG A 721      40.800  59.290  34.010  1.00  0.00           N
ATOM   2121  HN  ARG A 721      40.460  59.340  33.080  1.00  0.00           H
ATOM   2122  CA  ARG A 721      42.170  59.010  34.190  1.00  0.00           C
ATOM   2123  HA  ARG A 721      42.230  58.200  34.910  1.00  0.00           H
ATOM   2124  CB  ARG A 721      42.880  58.710  32.770  1.00  0.00           C
ATOM   2125  HB1 ARG A 721      43.940  58.890  33.050  1.00  0.00           H
ATOM   2126  HB2 ARG A 721      42.660  59.570  32.100  1.00  0.00           H
ATOM   2127  CG  ARG A 721      42.500  57.330  32.170  1.00  0.00           C
ATOM   2128  HG1 ARG A 721      43.150  57.230  31.270  1.00  0.00           H
ATOM   2129  HG2 ARG A 721      41.450  57.210  31.820  1.00  0.00           H
ATOM   2130  CD  ARG A 721      42.770  56.160  33.050  1.00  0.00           C
ATOM   2131  HD1 ARG A 721      42.590  55.200  32.540  1.00  0.00           H
ATOM   2132  HD2 ARG A 721      42.160  56.240  33.980  1.00  0.00           H
ATOM   2133  NE  ARG A 721      44.190  56.300  33.580  1.00  0.00           N
ATOM   2134  HE  ARG A 721      44.920  56.800  33.110  1.00  0.00           H
ATOM   2135  CZ  ARG A 721      44.700  55.490  34.410  1.00  0.00           C
ATOM   2136  NH1 ARG A 721      44.030  54.660  35.200  1.00  0.00           N
ATOM   2137 HH11 ARG A 721      43.050  54.800  35.280  1.00  0.00           H
ATOM   2138 HH12 ARG A 721      44.550  54.120  35.850  1.00  0.00           H
ATOM   2139  NH2 ARG A 721      46.010  55.430  34.560  1.00  0.00           N
ATOM   2140 HH21 ARG A 721      46.620  55.990  34.000  1.00  0.00           H
ATOM   2141 HH22 ARG A 721      46.330  54.600  35.020  1.00  0.00           H
ATOM   2142  C   ARG A 721      42.930  60.140  34.870  1.00  0.00           C
ATOM   2143  O   ARG A 721      43.740  59.720  35.760  1.00  0.00           O
ATOM   2144  N   PHE A 722      42.730  61.460  34.640  1.00  0.00           N
ATOM   2145  HN  PHE A 722      42.060  61.650  33.920  1.00  0.00           H
ATOM   2146  CA  PHE A 722      43.260  62.550  35.470  1.00  0.00           C
ATOM   2147  HA  PHE A 722      44.330  62.520  35.390  1.00  0.00           H
ATOM   2148  CB  PHE A 722      42.680  63.910  34.990  1.00  0.00           C
ATOM   2149  HB1 PHE A 722      41.590  63.990  35.200  1.00  0.00           H
ATOM   2150  HB2 PHE A 722      42.790  63.880  33.890  1.00  0.00           H
ATOM   2151  CG  PHE A 722      43.380  65.090  35.570  1.00  0.00           C
ATOM   2152  CD1 PHE A 722      43.060  65.540  36.860  1.00  0.00           C
ATOM   2153  HD1 PHE A 722      42.360  65.040  37.510  1.00  0.00           H
ATOM   2154  CE1 PHE A 722      43.500  66.780  37.310  1.00  0.00           C
ATOM   2155  HE1 PHE A 722      43.150  67.040  38.290  1.00  0.00           H
ATOM   2156  CZ  PHE A 722      44.450  67.480  36.540  1.00  0.00           C
ATOM   2157  HZ  PHE A 722      44.790  68.430  36.920  1.00  0.00           H
ATOM   2158  CD2 PHE A 722      44.200  65.830  34.770  1.00  0.00           C
ATOM   2159  HD2 PHE A 722      44.370  65.420  33.790  1.00  0.00           H
ATOM   2160  CE2 PHE A 722      44.740  67.040  35.270  1.00  0.00           C
ATOM   2161  HE2 PHE A 722      45.440  67.600  34.660  1.00  0.00           H
ATOM   2162  C   PHE A 722      42.940  62.460  36.940  1.00  0.00           C
ATOM   2163  O   PHE A 722      43.700  62.710  37.860  1.00  0.00           O
ATOM   2164  N   THR A 723      41.680  62.010  37.240  1.00  0.00           N
ATOM   2165  HN  THR A 723      40.980  61.910  36.530  1.00  0.00           H
ATOM   2166  CA  THR A 723      41.270  61.810  38.630  1.00  0.00           C
ATOM   2167  HA  THR A 723      41.660  62.620  39.240  1.00  0.00           H
ATOM   2168  CB  THR A 723      39.790  61.670  38.860  1.00  0.00           C
ATOM   2169  HB  THR A 723      39.320  60.910  38.190  1.00  0.00           H
ATOM   2170  OG1 THR A 723      39.190  62.900  38.600  1.00  0.00           O
ATOM   2171  HG1 THR A 723      38.250  62.740  38.620  1.00  0.00           H
ATOM   2172  CG2 THR A 723      39.380  61.200  40.230  1.00  0.00           C
ATOM   2173 HG21 THR A 723      39.790  61.870  41.020  1.00  0.00           H
ATOM   2174 HG22 THR A 723      39.870  60.220  40.460  1.00  0.00           H
ATOM   2175 HG23 THR A 723      38.280  61.110  40.320  1.00  0.00           H
ATOM   2176  C   THR A 723      42.040  60.610  39.260  1.00  0.00           C
ATOM   2177  O   THR A 723      42.590  60.620  40.330  1.00  0.00           O
ATOM   2178  N   GLU A 724      42.150  59.600  38.380  1.00  0.00           N
ATOM   2179  HN  GLU A 724      41.690  59.660  37.490  1.00  0.00           H
ATOM   2180  CA  GLU A 724      42.760  58.280  38.740  1.00  0.00           C
ATOM   2181  HA  GLU A 724      42.200  57.930  39.590  1.00  0.00           H
ATOM   2182  CB  GLU A 724      42.580  57.190  37.610  1.00  0.00           C
ATOM   2183  HB1 GLU A 724      43.040  56.240  37.930  1.00  0.00           H
ATOM   2184  HB2 GLU A 724      43.080  57.510  36.670  1.00  0.00           H
ATOM   2185  CG  GLU A 724      41.100  56.910  37.250  1.00  0.00           C
ATOM   2186  HG1 GLU A 724      40.790  57.580  36.410  1.00  0.00           H
ATOM   2187  HG2 GLU A 724      40.450  57.240  38.090  1.00  0.00           H
ATOM   2188  CD  GLU A 724      40.610  55.540  36.710  1.00  0.00           C
ATOM   2189  OE1 GLU A 724      39.520  55.120  37.160  1.00  0.00           O
ATOM   2190  OE2 GLU A 724      41.350  54.950  35.850  1.00  0.00           O
ATOM   2191  C   GLU A 724      44.240  58.340  39.110  1.00  0.00           C
ATOM   2192  O   GLU A 724      44.650  57.950  40.170  1.00  0.00           O
ATOM   2193  N   GLU A 725      45.030  58.990  38.160  1.00  0.00           N
ATOM   2194  HN  GLU A 725      44.560  59.390  37.390  1.00  0.00           H
ATOM   2195  CA  GLU A 725      46.450  59.240  38.270  1.00  0.00           C
ATOM   2196  HA  GLU A 725      46.870  58.250  38.400  1.00  0.00           H
ATOM   2197  CB  GLU A 725      47.100  59.900  37.020  1.00  0.00           C
ATOM   2198  HB1 GLU A 725      48.120  60.330  37.150  1.00  0.00           H
ATOM   2199  HB2 GLU A 725      46.480  60.790  36.790  1.00  0.00           H
ATOM   2200  CG  GLU A 725      47.170  59.010  35.800  1.00  0.00           C
ATOM   2201  HG1 GLU A 725      46.230  59.060  35.230  1.00  0.00           H
ATOM   2202  HG2 GLU A 725      47.170  57.990  36.230  1.00  0.00           H
ATOM   2203  CD  GLU A 725      48.380  59.180  34.910  1.00  0.00           C
ATOM   2204  OE1 GLU A 725      49.500  58.700  35.370  1.00  0.00           O
ATOM   2205  OE2 GLU A 725      48.240  59.710  33.770  1.00  0.00           O
ATOM   2206  C   GLU A 725      46.800  60.170  39.460  1.00  0.00           C
ATOM   2207  O   GLU A 725      47.630  59.840  40.250  1.00  0.00           O
ATOM   2208  N   ALA A 726      45.960  61.260  39.680  1.00  0.00           N
ATOM   2209  HN  ALA A 726      45.230  61.520  39.070  1.00  0.00           H
ATOM   2210  CA  ALA A 726      46.160  62.110  40.840  1.00  0.00           C
ATOM   2211  HA  ALA A 726      47.180  62.460  40.870  1.00  0.00           H
ATOM   2212  CB  ALA A 726      45.300  63.400  40.780  1.00  0.00           C
ATOM   2213  HB1 ALA A 726      45.430  64.220  41.520  1.00  0.00           H
ATOM   2214  HB2 ALA A 726      44.230  63.090  40.800  1.00  0.00           H
ATOM   2215  HB3 ALA A 726      45.310  63.850  39.770  1.00  0.00           H
ATOM   2216  C   ALA A 726      45.890  61.360  42.140  1.00  0.00           C
ATOM   2217  O   ALA A 726      46.750  61.280  42.970  1.00  0.00           O
ATOM   2218  N   PHE A 727      44.720  60.720  42.290  1.00  0.00           N
ATOM   2219  HN  PHE A 727      44.010  60.640  41.600  1.00  0.00           H
ATOM   2220  CA  PHE A 727      44.390  59.950  43.480  1.00  0.00           C
ATOM   2221  HA  PHE A 727      44.170  60.580  44.330  1.00  0.00           H
ATOM   2222  CB  PHE A 727      42.980  59.390  43.180  1.00  0.00           C
ATOM   2223  HB1 PHE A 727      42.970  58.800  42.240  1.00  0.00           H
ATOM   2224  HB2 PHE A 727      42.320  60.270  42.980  1.00  0.00           H
ATOM   2225  CG  PHE A 727      42.350  58.470  44.240  1.00  0.00           C
ATOM   2226  CD1 PHE A 727      42.270  58.880  45.610  1.00  0.00           C
ATOM   2227  HD1 PHE A 727      42.630  59.850  45.950  1.00  0.00           H
ATOM   2228  CE1 PHE A 727      41.610  58.060  46.530  1.00  0.00           C
ATOM   2229  HE1 PHE A 727      41.450  58.390  47.550  1.00  0.00           H
ATOM   2230  CZ  PHE A 727      40.980  56.920  46.080  1.00  0.00           C
ATOM   2231  HZ  PHE A 727      40.480  56.380  46.860  1.00  0.00           H
ATOM   2232  CD2 PHE A 727      41.600  57.370  43.800  1.00  0.00           C
ATOM   2233  HD2 PHE A 727      41.510  57.140  42.750  1.00  0.00           H
ATOM   2234  CE2 PHE A 727      41.040  56.550  44.750  1.00  0.00           C
ATOM   2235  HE2 PHE A 727      40.540  55.620  44.530  1.00  0.00           H
ATOM   2236  C   PHE A 727      45.410  58.830  43.830  1.00  0.00           C
ATOM   2237  O   PHE A 727      45.830  58.640  44.980  1.00  0.00           O
ATOM   2238  N   ALA A 728      45.880  57.990  42.880  1.00  0.00           N
ATOM   2239  HN  ALA A 728      45.470  58.020  41.970  1.00  0.00           H
ATOM   2240  CA  ALA A 728      46.850  56.930  43.110  1.00  0.00           C
ATOM   2241  HA  ALA A 728      46.510  56.410  44.000  1.00  0.00           H
ATOM   2242  CB  ALA A 728      47.050  56.110  41.850  1.00  0.00           C
ATOM   2243  HB1 ALA A 728      46.060  55.640  41.660  1.00  0.00           H
ATOM   2244  HB2 ALA A 728      47.830  55.320  41.910  1.00  0.00           H
ATOM   2245  HB3 ALA A 728      47.260  56.860  41.050  1.00  0.00           H
ATOM   2246  C   ALA A 728      48.190  57.540  43.440  1.00  0.00           C
ATOM   2247  O   ALA A 728      48.950  56.900  44.170  1.00  0.00           O
ATOM   2248  N   ALA A 729      48.530  58.640  42.860  1.00  0.00           N
ATOM   2249  HN  ALA A 729      48.010  59.070  42.120  1.00  0.00           H
ATOM   2250  CA  ALA A 729      49.790  59.250  43.140  1.00  0.00           C
ATOM   2251  HA  ALA A 729      50.520  58.450  43.140  1.00  0.00           H
ATOM   2252  CB  ALA A 729      49.980  60.350  42.140  1.00  0.00           C
ATOM   2253  HB1 ALA A 729      49.920  59.850  41.150  1.00  0.00           H
ATOM   2254  HB2 ALA A 729      51.020  60.740  42.160  1.00  0.00           H
ATOM   2255  HB3 ALA A 729      49.210  61.150  42.250  1.00  0.00           H
ATOM   2256  C   ALA A 729      49.970  59.830  44.510  1.00  0.00           C
ATOM   2257  O   ALA A 729      50.970  59.750  45.200  1.00  0.00           O
ATOM   2258  N   LEU A 730      48.870  60.540  44.970  1.00  0.00           N
ATOM   2259  HN  LEU A 730      48.030  60.640  44.440  1.00  0.00           H
ATOM   2260  CA  LEU A 730      48.720  61.050  46.340  1.00  0.00           C
ATOM   2261  HA  LEU A 730      49.500  61.780  46.480  1.00  0.00           H
ATOM   2262  CB  LEU A 730      47.260  61.690  46.440  1.00  0.00           C
ATOM   2263  HB1 LEU A 730      46.520  60.890  46.210  1.00  0.00           H
ATOM   2264  HB2 LEU A 730      47.200  62.450  45.630  1.00  0.00           H
ATOM   2265  CG  LEU A 730      46.910  62.350  47.730  1.00  0.00           C
ATOM   2266  HG  LEU A 730      47.120  61.640  48.560  1.00  0.00           H
ATOM   2267  CD1 LEU A 730      47.710  63.670  47.930  1.00  0.00           C
ATOM   2268 HD11 LEU A 730      48.760  63.390  48.170  1.00  0.00           H
ATOM   2269 HD12 LEU A 730      47.350  64.290  48.770  1.00  0.00           H
ATOM   2270 HD13 LEU A 730      47.690  64.260  46.990  1.00  0.00           H
ATOM   2271  CD2 LEU A 730      45.420  62.720  47.740  1.00  0.00           C
ATOM   2272 HD21 LEU A 730      44.820  61.800  47.580  1.00  0.00           H
ATOM   2273 HD22 LEU A 730      45.350  63.480  46.930  1.00  0.00           H
ATOM   2274 HD23 LEU A 730      45.200  63.190  48.720  1.00  0.00           H
ATOM   2275  C   LEU A 730      48.910  59.880  47.290  1.00  0.00           C
ATOM   2276  O   LEU A 730      49.640  60.090  48.250  1.00  0.00           O
ATOM   2277  N   ILE A 731      48.330  58.700  47.100  1.00  0.00           N
ATOM   2278  HN  ILE A 731      47.540  58.670  46.490  1.00  0.00           H
ATOM   2279  CA  ILE A 731      48.510  57.610  48.000  1.00  0.00           C
ATOM   2280  HA  ILE A 731      48.260  57.940  48.990  1.00  0.00           H
ATOM   2281  CB  ILE A 731      47.530  56.440  47.720  1.00  0.00           C
ATOM   2282  HB  ILE A 731      47.710  56.140  46.660  1.00  0.00           H
ATOM   2283  CG2 ILE A 731      47.820  55.110  48.490  1.00  0.00           C
ATOM   2284 HG21 ILE A 731      48.760  54.640  48.150  1.00  0.00           H
ATOM   2285 HG22 ILE A 731      47.030  54.370  48.200  1.00  0.00           H
ATOM   2286 HG23 ILE A 731      47.720  55.260  49.590  1.00  0.00           H
ATOM   2287  CG1 ILE A 731      46.100  56.910  47.930  1.00  0.00           C
ATOM   2288 HG11 ILE A 731      45.480  56.110  47.470  1.00  0.00           H
ATOM   2289 HG12 ILE A 731      45.920  57.820  47.300  1.00  0.00           H
ATOM   2290  CD  ILE A 731      45.690  57.070  49.370  1.00  0.00           C
ATOM   2291  HD1 ILE A 731      46.140  57.890  49.960  1.00  0.00           H
ATOM   2292  HD2 ILE A 731      45.870  56.110  49.910  1.00  0.00           H
ATOM   2293  HD3 ILE A 731      44.580  57.210  49.440  1.00  0.00           H
ATOM   2294  C   ILE A 731      49.890  57.090  48.200  1.00  0.00           C
ATOM   2295  O   ILE A 731      50.310  56.850  49.340  1.00  0.00           O
ATOM   2296  N   CYS A 732      50.690  56.900  47.150  1.00  0.00           N
ATOM   2297  HN  CYS A 732      50.260  57.190  46.300  1.00  0.00           H
ATOM   2298  CA  CYS A 732      52.110  56.400  47.130  1.00  0.00           C
ATOM   2299  HA  CYS A 732      52.170  55.480  47.690  1.00  0.00           H
ATOM   2300  CB  CYS A 732      52.590  56.240  45.660  1.00  0.00           C
ATOM   2301  HB1 CYS A 732      53.670  56.010  45.820  1.00  0.00           H
ATOM   2302  HB2 CYS A 732      52.450  57.260  45.240  1.00  0.00           H
ATOM   2303  SG  CYS A 732      51.810  54.940  44.720  1.00  0.00           S
ATOM   2304  HG1 CYS A 732      50.720  55.630  44.440  1.00  0.00           H
ATOM   2305  C   CYS A 732      53.050  57.310  47.820  1.00  0.00           C
ATOM   2306  O   CYS A 732      53.910  56.980  48.630  1.00  0.00           O
ATOM   2307  N   ILE A 733      52.840  58.620  47.480  1.00  0.00           N
ATOM   2308  HN  ILE A 733      52.130  58.820  46.800  1.00  0.00           H
ATOM   2309  CA  ILE A 733      53.630  59.750  48.050  1.00  0.00           C
ATOM   2310  HA  ILE A 733      54.650  59.420  48.020  1.00  0.00           H
ATOM   2311  CB  ILE A 733      53.370  61.100  47.340  1.00  0.00           C
ATOM   2312  HB  ILE A 733      52.280  61.310  47.340  1.00  0.00           H
ATOM   2313  CG2 ILE A 733      54.260  62.110  48.130  1.00  0.00           C
ATOM   2314 HG21 ILE A 733      54.180  63.130  47.690  1.00  0.00           H
ATOM   2315 HG22 ILE A 733      55.320  61.780  48.070  1.00  0.00           H
ATOM   2316 HG23 ILE A 733      54.050  62.160  49.220  1.00  0.00           H
ATOM   2317  CG1 ILE A 733      53.770  61.030  45.840  1.00  0.00           C
ATOM   2318 HG11 ILE A 733      53.510  60.080  45.320  1.00  0.00           H
ATOM   2319 HG12 ILE A 733      54.870  61.060  45.800  1.00  0.00           H
ATOM   2320  CD  ILE A 733      53.080  62.210  45.110  1.00  0.00           C
ATOM   2321  HD1 ILE A 733      51.970  62.080  45.030  1.00  0.00           H
ATOM   2322  HD2 ILE A 733      53.510  62.430  44.110  1.00  0.00           H
ATOM   2323  HD3 ILE A 733      53.060  63.120  45.750  1.00  0.00           H
ATOM   2324  C   ILE A 733      53.330  59.830  49.630  1.00  0.00           C
ATOM   2325  O   ILE A 733      54.210  60.040  50.430  1.00  0.00           O
ATOM   2326  N   ILE A 734      52.110  59.560  50.020  1.00  0.00           N
ATOM   2327  HN  ILE A 734      51.460  59.270  49.320  1.00  0.00           H
ATOM   2328  CA  ILE A 734      51.660  59.300  51.400  1.00  0.00           C
ATOM   2329  HA  ILE A 734      51.960  60.150  51.990  1.00  0.00           H
ATOM   2330  CB  ILE A 734      50.100  59.390  51.610  1.00  0.00           C
ATOM   2331  HB  ILE A 734      49.620  58.780  50.820  1.00  0.00           H
ATOM   2332  CG2 ILE A 734      49.750  59.120  53.070  1.00  0.00           C
ATOM   2333 HG21 ILE A 734      48.670  59.340  53.220  1.00  0.00           H
ATOM   2334 HG22 ILE A 734      50.320  59.780  53.750  1.00  0.00           H
ATOM   2335 HG23 ILE A 734      49.840  58.030  53.280  1.00  0.00           H
ATOM   2336  CG1 ILE A 734      49.590  60.780  51.200  1.00  0.00           C
ATOM   2337 HG11 ILE A 734      49.950  61.100  50.200  1.00  0.00           H
ATOM   2338 HG12 ILE A 734      49.850  61.640  51.860  1.00  0.00           H
ATOM   2339  CD  ILE A 734      48.070  60.720  50.950  1.00  0.00           C
ATOM   2340  HD1 ILE A 734      47.760  61.680  50.470  1.00  0.00           H
ATOM   2341  HD2 ILE A 734      47.430  60.610  51.850  1.00  0.00           H
ATOM   2342  HD3 ILE A 734      47.730  59.890  50.290  1.00  0.00           H
ATOM   2343  C   ILE A 734      52.270  58.090  52.050  1.00  0.00           C
ATOM   2344  O   ILE A 734      52.510  58.090  53.270  1.00  0.00           O
ATOM   2345  N   PHE A 735      52.430  56.960  51.320  1.00  0.00           N
ATOM   2346  HN  PHE A 735      51.870  56.780  50.510  1.00  0.00           H
ATOM   2347  CA  PHE A 735      53.010  55.730  51.830  1.00  0.00           C
ATOM   2348  HA  PHE A 735      52.570  55.520  52.790  1.00  0.00           H
ATOM   2349  CB  PHE A 735      52.820  54.530  50.850  1.00  0.00           C
ATOM   2350  HB1 PHE A 735      53.590  53.820  51.210  1.00  0.00           H
ATOM   2351  HB2 PHE A 735      53.060  54.900  49.830  1.00  0.00           H
ATOM   2352  CG  PHE A 735      51.480  53.740  51.070  1.00  0.00           C
ATOM   2353  CD1 PHE A 735      51.350  52.640  50.250  1.00  0.00           C
ATOM   2354  HD1 PHE A 735      52.120  52.400  49.520  1.00  0.00           H
ATOM   2355  CE1 PHE A 735      50.230  51.750  50.300  1.00  0.00           C
ATOM   2356  HE1 PHE A 735      50.120  50.930  49.600  1.00  0.00           H
ATOM   2357  CZ  PHE A 735      49.290  51.980  51.290  1.00  0.00           C
ATOM   2358  HZ  PHE A 735      48.570  51.180  51.380  1.00  0.00           H
ATOM   2359  CD2 PHE A 735      50.510  54.020  51.990  1.00  0.00           C
ATOM   2360  HD2 PHE A 735      50.610  54.760  52.780  1.00  0.00           H
ATOM   2361  CE2 PHE A 735      49.440  53.100  52.140  1.00  0.00           C
ATOM   2362  HE2 PHE A 735      48.700  53.380  52.870  1.00  0.00           H
ATOM   2363  C   PHE A 735      54.500  55.990  52.100  1.00  0.00           C
ATOM   2364  O   PHE A 735      54.940  55.700  53.180  1.00  0.00           O
ATOM   2365  N   ILE A 736      55.210  56.670  51.170  1.00  0.00           N
ATOM   2366  HN  ILE A 736      54.800  56.820  50.270  1.00  0.00           H
ATOM   2367  CA  ILE A 736      56.550  57.260  51.380  1.00  0.00           C
ATOM   2368  HA  ILE A 736      57.220  56.440  51.550  1.00  0.00           H
ATOM   2369  CB  ILE A 736      57.100  57.860  50.120  1.00  0.00           C
ATOM   2370  HB  ILE A 736      56.400  58.690  49.880  1.00  0.00           H
ATOM   2371  CG2 ILE A 736      58.510  58.340  50.380  1.00  0.00           C
ATOM   2372 HG21 ILE A 736      59.120  57.500  50.760  1.00  0.00           H
ATOM   2373 HG22 ILE A 736      58.570  59.150  51.140  1.00  0.00           H
ATOM   2374 HG23 ILE A 736      58.980  58.750  49.460  1.00  0.00           H
ATOM   2375  CG1 ILE A 736      57.250  56.800  48.980  1.00  0.00           C
ATOM   2376 HG11 ILE A 736      56.350  56.140  48.940  1.00  0.00           H
ATOM   2377 HG12 ILE A 736      58.040  56.060  49.210  1.00  0.00           H
ATOM   2378  CD  ILE A 736      57.580  57.460  47.670  1.00  0.00           C
ATOM   2379  HD1 ILE A 736      57.420  56.780  46.810  1.00  0.00           H
ATOM   2380  HD2 ILE A 736      58.640  57.770  47.640  1.00  0.00           H
ATOM   2381  HD3 ILE A 736      57.020  58.400  47.550  1.00  0.00           H
ATOM   2382  C   ILE A 736      56.720  58.270  52.550  1.00  0.00           C
ATOM   2383  O   ILE A 736      57.530  58.020  53.460  1.00  0.00           O
ATOM   2384  N   TYR A 737      55.800  59.190  52.680  1.00  0.00           N
ATOM   2385  HN  TYR A 737      55.240  59.520  51.940  1.00  0.00           H
ATOM   2386  CA  TYR A 737      55.820  59.980  53.960  1.00  0.00           C
ATOM   2387  HA  TYR A 737      56.840  60.320  54.030  1.00  0.00           H
ATOM   2388  CB  TYR A 737      54.810  61.200  53.790  1.00  0.00           C
ATOM   2389  HB1 TYR A 737      53.740  60.880  53.900  1.00  0.00           H
ATOM   2390  HB2 TYR A 737      54.950  61.480  52.730  1.00  0.00           H
ATOM   2391  CG  TYR A 737      55.300  62.310  54.640  1.00  0.00           C
ATOM   2392  CD1 TYR A 737      56.160  63.240  54.130  1.00  0.00           C
ATOM   2393  HD1 TYR A 737      56.440  63.300  53.090  1.00  0.00           H
ATOM   2394  CE1 TYR A 737      56.470  64.320  54.940  1.00  0.00           C
ATOM   2395  HE1 TYR A 737      57.100  65.120  54.580  1.00  0.00           H
ATOM   2396  CZ  TYR A 737      55.930  64.440  56.200  1.00  0.00           C
ATOM   2397  OH  TYR A 737      56.270  65.640  56.850  1.00  0.00           O
ATOM   2398  HH  TYR A 737      55.910  65.480  57.740  1.00  0.00           H
ATOM   2399  CD2 TYR A 737      54.740  62.410  55.920  1.00  0.00           C
ATOM   2400  HD2 TYR A 737      54.090  61.640  56.340  1.00  0.00           H
ATOM   2401  CE2 TYR A 737      55.070  63.490  56.730  1.00  0.00           C
ATOM   2402  HE2 TYR A 737      54.660  63.520  57.730  1.00  0.00           H
ATOM   2403  C   TYR A 737      55.510  59.240  55.230  1.00  0.00           C
ATOM   2404  O   TYR A 737      55.910  59.620  56.310  1.00  0.00           O
ATOM   2405  N   GLU A 738      54.740  58.100  55.140  1.00  0.00           N
ATOM   2406  HN  GLU A 738      54.300  57.790  54.300  1.00  0.00           H
ATOM   2407  CA  GLU A 738      54.360  57.350  56.350  1.00  0.00           C
ATOM   2408  HA  GLU A 738      54.190  58.080  57.120  1.00  0.00           H
ATOM   2409  CB  GLU A 738      53.060  56.450  56.180  1.00  0.00           C
ATOM   2410  HB1 GLU A 738      53.130  55.800  55.280  1.00  0.00           H
ATOM   2411  HB2 GLU A 738      52.190  57.140  56.030  1.00  0.00           H
ATOM   2412  CG  GLU A 738      52.690  55.640  57.460  1.00  0.00           C
ATOM   2413  HG1 GLU A 738      52.670  56.370  58.310  1.00  0.00           H
ATOM   2414  HG2 GLU A 738      53.450  54.900  57.780  1.00  0.00           H
ATOM   2415  CD  GLU A 738      51.320  55.120  57.400  1.00  0.00           C
ATOM   2416  OE1 GLU A 738      50.820  54.790  56.310  1.00  0.00           O
ATOM   2417  OE2 GLU A 738      50.720  55.020  58.520  1.00  0.00           O
ATOM   2418  C   GLU A 738      55.510  56.500  56.830  1.00  0.00           C
ATOM   2419  O   GLU A 738      55.640  56.320  58.020  1.00  0.00           O
ATOM   2420  N   ALA A 739      56.460  56.020  56.050  1.00  0.00           N
ATOM   2421  HN  ALA A 739      56.210  55.900  55.090  1.00  0.00           H
ATOM   2422  CA  ALA A 739      57.770  55.590  56.380  1.00  0.00           C
ATOM   2423  HA  ALA A 739      57.630  54.880  57.180  1.00  0.00           H
ATOM   2424  CB  ALA A 739      58.530  55.040  55.110  1.00  0.00           C
ATOM   2425  HB1 ALA A 739      57.820  54.310  54.690  1.00  0.00           H
ATOM   2426  HB2 ALA A 739      59.480  54.590  55.450  1.00  0.00           H
ATOM   2427  HB3 ALA A 739      58.790  55.780  54.320  1.00  0.00           H
ATOM   2428  C   ALA A 739      58.680  56.590  57.030  1.00  0.00           C
ATOM   2429  O   ALA A 739      59.270  56.290  58.080  1.00  0.00           O
ATOM   2430  N   LEU A 740      58.670  57.870  56.610  1.00  0.00           N
ATOM   2431  HN  LEU A 740      58.120  58.150  55.830  1.00  0.00           H
ATOM   2432  CA  LEU A 740      59.330  58.940  57.390  1.00  0.00           C
ATOM   2433  HA  LEU A 740      60.300  58.530  57.650  1.00  0.00           H
ATOM   2434  CB  LEU A 740      59.390  60.350  56.620  1.00  0.00           C
ATOM   2435  HB1 LEU A 740      58.450  60.950  56.730  1.00  0.00           H
ATOM   2436  HB2 LEU A 740      59.610  60.270  55.530  1.00  0.00           H
ATOM   2437  CG  LEU A 740      60.540  61.210  57.280  1.00  0.00           C
ATOM   2438  HG  LEU A 740      60.330  61.120  58.360  1.00  0.00           H
ATOM   2439  CD1 LEU A 740      61.990  60.750  57.000  1.00  0.00           C
ATOM   2440 HD11 LEU A 740      62.430  61.210  56.090  1.00  0.00           H
ATOM   2441 HD12 LEU A 740      62.240  59.680  56.900  1.00  0.00           H
ATOM   2442 HD13 LEU A 740      62.660  61.120  57.820  1.00  0.00           H
ATOM   2443  CD2 LEU A 740      60.360  62.740  56.890  1.00  0.00           C
ATOM   2444 HD21 LEU A 740      60.550  62.840  55.810  1.00  0.00           H
ATOM   2445 HD22 LEU A 740      61.120  63.320  57.470  1.00  0.00           H
ATOM   2446 HD23 LEU A 740      59.330  63.140  56.980  1.00  0.00           H
ATOM   2447  C   LEU A 740      58.660  59.150  58.720  1.00  0.00           C
ATOM   2448  O   LEU A 740      59.390  59.390  59.700  1.00  0.00           O
ATOM   2449  N   GLU A 741      57.320  59.200  58.790  1.00  0.00           N
ATOM   2450  HN  GLU A 741      56.870  59.130  57.900  1.00  0.00           H
ATOM   2451  CA  GLU A 741      56.580  59.100  60.080  1.00  0.00           C
ATOM   2452  HA  GLU A 741      56.770  59.970  60.700  1.00  0.00           H
ATOM   2453  CB  GLU A 741      55.070  59.210  59.830  1.00  0.00           C
ATOM   2454  HB1 GLU A 741      54.590  59.040  60.820  1.00  0.00           H
ATOM   2455  HB2 GLU A 741      54.830  58.490  59.030  1.00  0.00           H
ATOM   2456  CG  GLU A 741      54.600  60.660  59.450  1.00  0.00           C
ATOM   2457  HG1 GLU A 741      55.080  61.050  58.510  1.00  0.00           H
ATOM   2458  HG2 GLU A 741      54.930  61.370  60.240  1.00  0.00           H
ATOM   2459  CD  GLU A 741      53.120  60.660  59.230  1.00  0.00           C
ATOM   2460  OE1 GLU A 741      52.490  60.530  60.280  1.00  0.00           O
ATOM   2461  OE2 GLU A 741      52.550  60.960  58.170  1.00  0.00           O
ATOM   2462  C   GLU A 741      56.940  57.940  60.980  1.00  0.00           C
ATOM   2463  O   GLU A 741      57.060  58.100  62.130  1.00  0.00           O
ATOM   2464  N   LYS A 742      57.060  56.710  60.460  1.00  0.00           N
ATOM   2465  HN  LYS A 742      56.700  56.540  59.550  1.00  0.00           H
ATOM   2466  CA  LYS A 742      57.610  55.590  61.190  1.00  0.00           C
ATOM   2467  HA  LYS A 742      57.000  55.610  62.080  1.00  0.00           H
ATOM   2468  CB  LYS A 742      57.390  54.230  60.360  1.00  0.00           C
ATOM   2469  HB1 LYS A 742      57.890  53.430  60.950  1.00  0.00           H
ATOM   2470  HB2 LYS A 742      57.910  54.320  59.380  1.00  0.00           H
ATOM   2471  CG  LYS A 742      55.960  53.780  60.060  1.00  0.00           C
ATOM   2472  HG1 LYS A 742      55.910  52.710  59.750  1.00  0.00           H
ATOM   2473  HG2 LYS A 742      55.490  54.430  59.290  1.00  0.00           H
ATOM   2474  CD  LYS A 742      55.050  53.980  61.300  1.00  0.00           C
ATOM   2475  HD1 LYS A 742      54.060  53.520  61.070  1.00  0.00           H
ATOM   2476  HD2 LYS A 742      54.860  55.070  61.360  1.00  0.00           H
ATOM   2477  CE  LYS A 742      55.480  53.180  62.510  1.00  0.00           C
ATOM   2478  HE1 LYS A 742      56.540  53.350  62.780  1.00  0.00           H
ATOM   2479  HE2 LYS A 742      55.220  52.110  62.310  1.00  0.00           H
ATOM   2480  NZ  LYS A 742      54.790  53.600  63.650  1.00  0.00           N
ATOM   2481  HZ1 LYS A 742      55.040  54.600  63.630  1.00  0.00           H
ATOM   2482  HZ2 LYS A 742      55.330  53.210  64.450  1.00  0.00           H
ATOM   2483  HZ3 LYS A 742      53.770  53.390  63.690  1.00  0.00           H
ATOM   2484  C   LYS A 742      59.100  55.630  61.570  1.00  0.00           C
ATOM   2485  O   LYS A 742      59.540  55.100  62.570  1.00  0.00           O
ATOM   2486  N   LEU A 743      59.950  56.340  60.810  1.00  0.00           N
ATOM   2487  HN  LEU A 743      59.560  56.830  60.040  1.00  0.00           H
ATOM   2488  CA  LEU A 743      61.320  56.750  61.170  1.00  0.00           C
ATOM   2489  HA  LEU A 743      61.850  55.910  61.570  1.00  0.00           H
ATOM   2490  CB  LEU A 743      62.180  57.210  59.940  1.00  0.00           C
ATOM   2491  HB1 LEU A 743      61.830  58.200  59.570  1.00  0.00           H
ATOM   2492  HB2 LEU A 743      62.040  56.510  59.090  1.00  0.00           H
ATOM   2493  CG  LEU A 743      63.670  57.510  60.140  1.00  0.00           C
ATOM   2494  HG  LEU A 743      63.770  58.180  61.030  1.00  0.00           H
ATOM   2495  CD1 LEU A 743      64.570  56.280  60.350  1.00  0.00           C
ATOM   2496 HD11 LEU A 743      64.240  55.380  59.800  1.00  0.00           H
ATOM   2497 HD12 LEU A 743      64.410  56.000  61.400  1.00  0.00           H
ATOM   2498 HD13 LEU A 743      65.610  56.490  60.020  1.00  0.00           H
ATOM   2499  CD2 LEU A 743      64.190  58.310  59.000  1.00  0.00           C
ATOM   2500 HD21 LEU A 743      64.010  57.670  58.110  1.00  0.00           H
ATOM   2501 HD22 LEU A 743      65.300  58.400  59.080  1.00  0.00           H
ATOM   2502 HD23 LEU A 743      63.710  59.290  58.920  1.00  0.00           H
ATOM   2503  C   LEU A 743      61.270  57.780  62.310  1.00  0.00           C
ATOM   2504  O   LEU A 743      62.080  57.770  63.190  1.00  0.00           O
ATOM   2505  N   PHE A 744      60.350  58.810  62.290  1.00  0.00           N
ATOM   2506  HN  PHE A 744      59.790  59.040  61.490  1.00  0.00           H
ATOM   2507  CA  PHE A 744      60.050  59.690  63.390  1.00  0.00           C
ATOM   2508  HA  PHE A 744      60.980  60.180  63.660  1.00  0.00           H
ATOM   2509  CB  PHE A 744      59.020  60.880  62.950  1.00  0.00           C
ATOM   2510  HB1 PHE A 744      58.930  61.540  63.840  1.00  0.00           H
ATOM   2511  HB2 PHE A 744      57.990  60.480  62.790  1.00  0.00           H
ATOM   2512  CG  PHE A 744      59.550  61.850  61.890  1.00  0.00           C
ATOM   2513  CD1 PHE A 744      60.910  62.330  61.840  1.00  0.00           C
ATOM   2514  HD1 PHE A 744      61.590  61.930  62.570  1.00  0.00           H
ATOM   2515  CE1 PHE A 744      61.260  63.300  60.930  1.00  0.00           C
ATOM   2516  HE1 PHE A 744      62.260  63.670  60.820  1.00  0.00           H
ATOM   2517  CZ  PHE A 744      60.200  63.930  60.200  1.00  0.00           C
ATOM   2518  HZ  PHE A 744      60.460  64.860  59.690  1.00  0.00           H
ATOM   2519  CD2 PHE A 744      58.550  62.410  61.110  1.00  0.00           C
ATOM   2520  HD2 PHE A 744      57.540  62.070  61.230  1.00  0.00           H
ATOM   2521  CE2 PHE A 744      58.910  63.440  60.210  1.00  0.00           C
ATOM   2522  HE2 PHE A 744      58.140  63.780  59.540  1.00  0.00           H
ATOM   2523  C   PHE A 744      59.570  58.980  64.670  1.00  0.00           C
ATOM   2524  O   PHE A 744      59.940  59.400  65.740  1.00  0.00           O
ATOM   2525  N   ASP A 745      58.740  57.910  64.530  1.00  0.00           N
ATOM   2526  HN  ASP A 745      58.250  57.630  63.710  1.00  0.00           H
ATOM   2527  CA  ASP A 745      58.420  57.050  65.660  1.00  0.00           C
ATOM   2528  HA  ASP A 745      58.160  57.780  66.420  1.00  0.00           H
ATOM   2529  CB  ASP A 745      57.260  56.030  65.380  1.00  0.00           C
ATOM   2530  HB1 ASP A 745      57.030  55.410  66.280  1.00  0.00           H
ATOM   2531  HB2 ASP A 745      57.590  55.280  64.640  1.00  0.00           H
ATOM   2532  CG  ASP A 745      55.950  56.730  65.270  1.00  0.00           C
ATOM   2533  OD1 ASP A 745      55.640  57.730  66.010  1.00  0.00           O
ATOM   2534  OD2 ASP A 745      55.080  56.110  64.620  1.00  0.00           O
ATOM   2535  C   ASP A 745      59.560  56.320  66.280  1.00  0.00           C
ATOM   2536  O   ASP A 745      59.740  56.250  67.490  1.00  0.00           O
ATOM   2537  N   LEU A 746      60.440  55.760  65.440  1.00  0.00           N
ATOM   2538  HN  LEU A 746      60.180  55.580  64.490  1.00  0.00           H
ATOM   2539  CA  LEU A 746      61.750  55.340  65.860  1.00  0.00           C
ATOM   2540  HA  LEU A 746      61.690  54.690  66.730  1.00  0.00           H
ATOM   2541  CB  LEU A 746      62.540  54.700  64.670  1.00  0.00           C
ATOM   2542  HB1 LEU A 746      63.630  54.600  64.910  1.00  0.00           H
ATOM   2543  HB2 LEU A 746      62.480  55.460  63.870  1.00  0.00           H
ATOM   2544  CG  LEU A 746      62.010  53.310  64.110  1.00  0.00           C
ATOM   2545  HG  LEU A 746      60.900  53.460  64.020  1.00  0.00           H
ATOM   2546  CD1 LEU A 746      62.640  52.900  62.760  1.00  0.00           C
ATOM   2547 HD11 LEU A 746      62.310  53.580  61.940  1.00  0.00           H
ATOM   2548 HD12 LEU A 746      62.260  51.900  62.480  1.00  0.00           H
ATOM   2549 HD13 LEU A 746      63.750  52.910  62.750  1.00  0.00           H
ATOM   2550  CD2 LEU A 746      62.230  52.260  65.200  1.00  0.00           C
ATOM   2551 HD21 LEU A 746      61.820  51.280  64.900  1.00  0.00           H
ATOM   2552 HD22 LEU A 746      61.690  52.630  66.100  1.00  0.00           H
ATOM   2553 HD23 LEU A 746      63.300  52.040  65.380  1.00  0.00           H
ATOM   2554  C   LEU A 746      62.610  56.470  66.440  1.00  0.00           C
ATOM   2555  O   LEU A 746      63.120  56.260  67.530  1.00  0.00           O
ATOM   2556  N   GLY A 747      62.640  57.630  65.790  1.00  0.00           N
ATOM   2557  HN  GLY A 747      62.170  57.680  64.910  1.00  0.00           H
ATOM   2558  CA  GLY A 747      63.430  58.650  66.450  1.00  0.00           C
ATOM   2559  HA1 GLY A 747      63.390  59.570  65.880  1.00  0.00           H
ATOM   2560  HA2 GLY A 747      64.420  58.280  66.690  1.00  0.00           H
ATOM   2561  C   GLY A 747      62.910  59.200  67.830  1.00  0.00           C
ATOM   2562  O   GLY A 747      63.740  59.660  68.700  1.00  0.00           O
ATOM   2563  N   GLU A 748      61.690  59.270  68.130  1.00  0.00           N
ATOM   2564  HN  GLU A 748      60.980  59.060  67.460  1.00  0.00           H
ATOM   2565  CA  GLU A 748      61.120  59.460  69.480  1.00  0.00           C
ATOM   2566  HA  GLU A 748      61.540  60.340  69.930  1.00  0.00           H
ATOM   2567  CB  GLU A 748      59.660  59.910  69.400  1.00  0.00           C
ATOM   2568  HB1 GLU A 748      59.310  60.070  70.450  1.00  0.00           H
ATOM   2569  HB2 GLU A 748      59.020  59.210  68.820  1.00  0.00           H
ATOM   2570  CG  GLU A 748      59.630  61.370  68.720  1.00  0.00           C
ATOM   2571  HG1 GLU A 748      59.940  61.450  67.660  1.00  0.00           H
ATOM   2572  HG2 GLU A 748      60.230  62.070  69.340  1.00  0.00           H
ATOM   2573  CD  GLU A 748      58.260  62.000  68.890  1.00  0.00           C
ATOM   2574  OE1 GLU A 748      57.260  61.280  68.740  1.00  0.00           O
ATOM   2575  OE2 GLU A 748      58.190  63.250  69.190  1.00  0.00           O
ATOM   2576  C   GLU A 748      61.270  58.290  70.430  1.00  0.00           C
ATOM   2577  O   GLU A 748      61.530  58.500  71.610  1.00  0.00           O
ATOM   2578  N   THR A 749      61.170  57.040  69.950  1.00  0.00           N
ATOM   2579  HN  THR A 749      61.050  56.810  68.990  1.00  0.00           H
ATOM   2580  CA  THR A 749      61.260  55.830  70.910  1.00  0.00           C
ATOM   2581  HA  THR A 749      60.910  56.170  71.870  1.00  0.00           H
ATOM   2582  CB  THR A 749      60.570  54.640  70.290  1.00  0.00           C
ATOM   2583  HB  THR A 749      60.900  54.450  69.240  1.00  0.00           H
ATOM   2584  OG1 THR A 749      59.160  54.710  70.390  1.00  0.00           O
ATOM   2585  HG1 THR A 749      58.660  54.230  69.740  1.00  0.00           H
ATOM   2586  CG2 THR A 749      60.870  53.310  71.020  1.00  0.00           C
ATOM   2587 HG21 THR A 749      60.440  53.570  72.020  1.00  0.00           H
ATOM   2588 HG22 THR A 749      61.920  52.970  70.930  1.00  0.00           H
ATOM   2589 HG23 THR A 749      60.140  52.600  70.590  1.00  0.00           H
ATOM   2590  C   THR A 749      62.630  55.330  71.260  1.00  0.00           C
ATOM   2591  O   THR A 749      62.880  55.020  72.460  1.00  0.00           O
ATOM   2592  N   TYR A 750      63.590  55.310  70.360  1.00  0.00           N
ATOM   2593  HN  TYR A 750      63.300  55.590  69.460  1.00  0.00           H
ATOM   2594  CA  TYR A 750      64.990  54.940  70.670  1.00  0.00           C
ATOM   2595  HA  TYR A 750      65.070  54.570  71.680  1.00  0.00           H
ATOM   2596  CB  TYR A 750      65.580  53.960  69.610  1.00  0.00           C
ATOM   2597  HB1 TYR A 750      66.650  53.780  69.860  1.00  0.00           H
ATOM   2598  HB2 TYR A 750      65.560  54.300  68.560  1.00  0.00           H
ATOM   2599  CG  TYR A 750      64.760  52.700  69.670  1.00  0.00           C
ATOM   2600  CD1 TYR A 750      64.000  52.230  68.590  1.00  0.00           C
ATOM   2601  HD1 TYR A 750      63.850  52.810  67.690  1.00  0.00           H
ATOM   2602  CE1 TYR A 750      63.110  51.190  68.680  1.00  0.00           C
ATOM   2603  HE1 TYR A 750      62.540  50.810  67.850  1.00  0.00           H
ATOM   2604  CZ  TYR A 750      62.930  50.530  69.870  1.00  0.00           C
ATOM   2605  OH  TYR A 750      62.200  49.340  69.920  1.00  0.00           O
ATOM   2606  HH  TYR A 750      62.390  49.030  70.810  1.00  0.00           H
ATOM   2607  CD2 TYR A 750      64.640  51.900  70.870  1.00  0.00           C
ATOM   2608  HD2 TYR A 750      65.230  52.210  71.720  1.00  0.00           H
ATOM   2609  CE2 TYR A 750      63.800  50.780  71.000  1.00  0.00           C
ATOM   2610  HE2 TYR A 750      63.860  50.170  71.890  1.00  0.00           H
ATOM   2611  C   TYR A 750      65.870  56.140  70.690  1.00  0.00           C
ATOM   2612  O   TYR A 750      65.680  57.100  70.000  1.00  0.00           O
ATOM   2613  N   ALA A 751      66.950  56.070  71.550  1.00  0.00           N
ATOM   2614  HN  ALA A 751      67.160  55.180  71.950  1.00  0.00           H
ATOM   2615  CA  ALA A 751      68.010  57.050  71.520  1.00  0.00           C
ATOM   2616  HA  ALA A 751      67.620  58.040  71.290  1.00  0.00           H
ATOM   2617  CB  ALA A 751      68.610  57.180  72.910  1.00  0.00           C
ATOM   2618  HB1 ALA A 751      67.830  57.450  73.650  1.00  0.00           H
ATOM   2619  HB2 ALA A 751      69.370  57.990  72.890  1.00  0.00           H
ATOM   2620  HB3 ALA A 751      69.050  56.180  73.150  1.00  0.00           H
ATOM   2621  C   ALA A 751      69.170  56.880  70.530  1.00  0.00           C
ATOM   2622  O   ALA A 751      69.590  55.720  70.270  1.00  0.00           O
ATOM   2623  N   PHE A 752      69.770  57.990  69.950  1.00  0.00           N
ATOM   2624  HN  PHE A 752      69.510  58.930  70.170  1.00  0.00           H
ATOM   2625  CA  PHE A 752      71.100  57.840  69.340  1.00  0.00           C
ATOM   2626  HA  PHE A 752      71.090  56.970  68.690  1.00  0.00           H
ATOM   2627  CB  PHE A 752      71.300  59.130  68.450  1.00  0.00           C
ATOM   2628  HB1 PHE A 752      71.340  60.020  69.110  1.00  0.00           H
ATOM   2629  HB2 PHE A 752      70.530  59.250  67.670  1.00  0.00           H
ATOM   2630  CG  PHE A 752      72.490  59.010  67.560  1.00  0.00           C
ATOM   2631  CD1 PHE A 752      73.670  59.700  67.870  1.00  0.00           C
ATOM   2632  HD1 PHE A 752      73.720  60.450  68.650  1.00  0.00           H
ATOM   2633  CE1 PHE A 752      74.910  59.390  67.210  1.00  0.00           C
ATOM   2634  HE1 PHE A 752      75.840  59.890  67.470  1.00  0.00           H
ATOM   2635  CZ  PHE A 752      74.840  58.520  66.130  1.00  0.00           C
ATOM   2636  HZ  PHE A 752      75.730  58.180  65.620  1.00  0.00           H
ATOM   2637  CD2 PHE A 752      72.490  58.140  66.450  1.00  0.00           C
ATOM   2638  HD2 PHE A 752      71.600  57.620  66.140  1.00  0.00           H
ATOM   2639  CE2 PHE A 752      73.690  57.840  65.730  1.00  0.00           C
ATOM   2640  HE2 PHE A 752      73.560  57.190  64.880  1.00  0.00           H
ATOM   2641  C   PHE A 752      72.160  57.710  70.490  1.00  0.00           C
ATOM   2642  O   PHE A 752      72.040  58.350  71.550  1.00  0.00           O
ATOM   2643  N   PRO A 822      73.250  56.870  70.450  1.00  0.00           N
ATOM   2644  CD  PRO A 822      74.510  57.250  71.080  1.00  0.00           C
ATOM   2645  HD1 PRO A 822      74.680  56.980  72.140  1.00  0.00           H
ATOM   2646  HD2 PRO A 822      74.650  58.350  71.040  1.00  0.00           H
ATOM   2647  CA  PRO A 822      73.550  55.870  69.390  1.00  0.00           C
ATOM   2648  HA  PRO A 822      73.380  56.160  68.360  1.00  0.00           H
ATOM   2649  CB  PRO A 822      75.000  55.450  69.610  1.00  0.00           C
ATOM   2650  HB1 PRO A 822      75.520  55.280  68.640  1.00  0.00           H
ATOM   2651  HB2 PRO A 822      75.130  54.610  70.320  1.00  0.00           H
ATOM   2652  CG  PRO A 822      75.660  56.710  70.260  1.00  0.00           C
ATOM   2653  HG1 PRO A 822      76.550  56.590  70.900  1.00  0.00           H
ATOM   2654  HG2 PRO A 822      75.840  57.420  69.430  1.00  0.00           H
ATOM   2655  C   PRO A 822      72.640  54.730  69.560  1.00  0.00           C
ATOM   2656  O   PRO A 822      71.840  54.310  68.810  1.00  0.00           O
ATOM   2657  N   ASP A 823      72.740  54.180  70.820  1.00  0.00           N
ATOM   2658  HN  ASP A 823      73.220  54.710  71.530  1.00  0.00           H
ATOM   2659  CA  ASP A 823      72.050  53.080  71.400  1.00  0.00           C
ATOM   2660  HA  ASP A 823      72.800  52.490  71.930  1.00  0.00           H
ATOM   2661  CB  ASP A 823      71.150  53.600  72.560  1.00  0.00           C
ATOM   2662  HB1 ASP A 823      70.710  52.730  73.080  1.00  0.00           H
ATOM   2663  HB2 ASP A 823      70.400  54.170  71.960  1.00  0.00           H
ATOM   2664  CG  ASP A 823      71.760  54.610  73.410  1.00  0.00           C
ATOM   2665  OD1 ASP A 823      71.070  55.090  74.370  1.00  0.00           O
ATOM   2666  OD2 ASP A 823      72.980  54.940  73.330  1.00  0.00           O
ATOM   2667  C   ASP A 823      71.340  52.080  70.400  1.00  0.00           C
ATOM   2668  O   ASP A 823      71.960  51.240  69.850  1.00  0.00           O
ATOM   2669  N   VAL A 824      69.970  52.170  70.270  1.00  0.00           N
ATOM   2670  HN  VAL A 824      69.470  52.860  70.770  1.00  0.00           H
ATOM   2671  CA  VAL A 824      69.280  51.300  69.410  1.00  0.00           C
ATOM   2672  HA  VAL A 824      69.990  50.570  69.070  1.00  0.00           H
ATOM   2673  CB  VAL A 824      67.990  50.760  70.080  1.00  0.00           C
ATOM   2674  HB  VAL A 824      67.260  51.590  69.930  1.00  0.00           H
ATOM   2675  CG1 VAL A 824      67.500  49.490  69.270  1.00  0.00           C
ATOM   2676 HG11 VAL A 824      66.590  49.060  69.750  1.00  0.00           H
ATOM   2677 HG12 VAL A 824      68.260  48.690  69.350  1.00  0.00           H
ATOM   2678 HG13 VAL A 824      67.280  49.570  68.190  1.00  0.00           H
ATOM   2679  CG2 VAL A 824      68.170  50.550  71.590  1.00  0.00           C
ATOM   2680 HG21 VAL A 824      68.510  51.440  72.140  1.00  0.00           H
ATOM   2681 HG22 VAL A 824      69.000  49.830  71.750  1.00  0.00           H
ATOM   2682 HG23 VAL A 824      67.250  50.110  72.020  1.00  0.00           H
ATOM   2683  C   VAL A 824      68.980  52.170  68.120  1.00  0.00           C
ATOM   2684  O   VAL A 824      68.680  51.570  67.070  1.00  0.00           O
ATOM   2685  N   LEU A 825      69.040  53.560  68.170  1.00  0.00           N
ATOM   2686  HN  LEU A 825      69.210  54.050  69.020  1.00  0.00           H
ATOM   2687  CA  LEU A 825      68.590  54.250  66.990  1.00  0.00           C
ATOM   2688  HA  LEU A 825      67.690  53.800  66.610  1.00  0.00           H
ATOM   2689  CB  LEU A 825      68.350  55.670  67.380  1.00  0.00           C
ATOM   2690  HB1 LEU A 825      69.320  56.030  67.760  1.00  0.00           H
ATOM   2691  HB2 LEU A 825      67.550  55.720  68.160  1.00  0.00           H
ATOM   2692  CG  LEU A 825      67.630  56.500  66.230  1.00  0.00           C
ATOM   2693  HG  LEU A 825      68.360  56.710  65.440  1.00  0.00           H
ATOM   2694  CD1 LEU A 825      66.350  55.990  65.620  1.00  0.00           C
ATOM   2695 HD11 LEU A 825      65.550  55.910  66.380  1.00  0.00           H
ATOM   2696 HD12 LEU A 825      66.530  55.010  65.120  1.00  0.00           H
ATOM   2697 HD13 LEU A 825      66.050  56.720  64.830  1.00  0.00           H
ATOM   2698  CD2 LEU A 825      67.280  57.860  66.750  1.00  0.00           C
ATOM   2699 HD21 LEU A 825      67.070  58.530  65.880  1.00  0.00           H
ATOM   2700 HD22 LEU A 825      68.120  58.380  67.280  1.00  0.00           H
ATOM   2701 HD23 LEU A 825      66.450  57.900  67.490  1.00  0.00           H
ATOM   2702  C   LEU A 825      69.540  54.200  65.920  1.00  0.00           C
ATOM   2703  O   LEU A 825      69.210  54.200  64.760  1.00  0.00           O
ATOM   2704  N   PHE A 826      70.830  54.110  66.260  1.00  0.00           N
ATOM   2705  HN  PHE A 826      70.950  54.190  67.250  1.00  0.00           H
ATOM   2706  CA  PHE A 826      72.020  53.810  65.350  1.00  0.00           C
ATOM   2707  HA  PHE A 826      72.200  54.700  64.750  1.00  0.00           H
ATOM   2708  CB  PHE A 826      73.240  53.630  66.350  1.00  0.00           C
ATOM   2709  HB1 PHE A 826      72.900  53.000  67.190  1.00  0.00           H
ATOM   2710  HB2 PHE A 826      73.530  54.670  66.620  1.00  0.00           H
ATOM   2711  CG  PHE A 826      74.380  53.040  65.750  1.00  0.00           C
ATOM   2712  CD1 PHE A 826      75.110  53.690  64.730  1.00  0.00           C
ATOM   2713  HD1 PHE A 826      74.750  54.660  64.420  1.00  0.00           H
ATOM   2714  CE1 PHE A 826      76.200  53.050  64.110  1.00  0.00           C
ATOM   2715  HE1 PHE A 826      76.700  53.660  63.360  1.00  0.00           H
ATOM   2716  CZ  PHE A 826      76.690  51.830  64.660  1.00  0.00           C
ATOM   2717  HZ  PHE A 826      77.630  51.370  64.410  1.00  0.00           H
ATOM   2718  CD2 PHE A 826      74.850  51.780  66.210  1.00  0.00           C
ATOM   2719  HD2 PHE A 826      74.390  51.180  66.980  1.00  0.00           H
ATOM   2720  CE2 PHE A 826      76.020  51.230  65.670  1.00  0.00           C
ATOM   2721  HE2 PHE A 826      76.490  50.320  66.010  1.00  0.00           H
ATOM   2722  C   PHE A 826      71.690  52.670  64.420  1.00  0.00           C
ATOM   2723  O   PHE A 826      71.750  52.890  63.250  1.00  0.00           O
ATOM   2724  N   TRP A 827      71.500  51.450  64.940  1.00  0.00           N
ATOM   2725  HN  TRP A 827      71.790  51.210  65.870  1.00  0.00           H
ATOM   2726  CA  TRP A 827      71.170  50.290  64.120  1.00  0.00           C
ATOM   2727  HA  TRP A 827      71.820  50.280  63.250  1.00  0.00           H
ATOM   2728  CB  TRP A 827      71.290  49.000  64.930  1.00  0.00           C
ATOM   2729  HB1 TRP A 827      70.800  48.100  64.500  1.00  0.00           H
ATOM   2730  HB2 TRP A 827      70.710  49.210  65.860  1.00  0.00           H
ATOM   2731  CG  TRP A 827      72.700  48.610  65.220  1.00  0.00           C
ATOM   2732  CD1 TRP A 827      73.270  48.640  66.490  1.00  0.00           C
ATOM   2733  HD1 TRP A 827      72.730  48.920  67.390  1.00  0.00           H
ATOM   2734  NE1 TRP A 827      74.550  48.270  66.430  1.00  0.00           N
ATOM   2735  HE1 TRP A 827      74.980  47.670  67.070  1.00  0.00           H
ATOM   2736  CE2 TRP A 827      74.890  48.030  65.130  1.00  0.00           C
ATOM   2737  CD2 TRP A 827      73.790  48.190  64.310  1.00  0.00           C
ATOM   2738  CE3 TRP A 827      73.870  48.030  62.910  1.00  0.00           C
ATOM   2739  HE3 TRP A 827      73.070  48.310  62.240  1.00  0.00           H
ATOM   2740  CZ3 TRP A 827      75.120  47.710  62.430  1.00  0.00           C
ATOM   2741  HZ3 TRP A 827      75.180  47.490  61.370  1.00  0.00           H
ATOM   2742  CZ2 TRP A 827      76.060  47.500  64.580  1.00  0.00           C
ATOM   2743  HZ2 TRP A 827      76.850  47.360  65.300  1.00  0.00           H
ATOM   2744  CH2 TRP A 827      76.110  47.310  63.180  1.00  0.00           C
ATOM   2745  HH2 TRP A 827      76.930  46.860  62.660  1.00  0.00           H
ATOM   2746  C   TRP A 827      69.830  50.330  63.470  1.00  0.00           C
ATOM   2747  O   TRP A 827      69.600  49.860  62.390  1.00  0.00           O
ATOM   2748  N   CYS A 828      68.800  51.000  64.100  1.00  0.00           N
ATOM   2749  HN  CYS A 828      68.960  51.480  64.950  1.00  0.00           H
ATOM   2750  CA  CYS A 828      67.460  51.120  63.500  1.00  0.00           C
ATOM   2751  HA  CYS A 828      67.040  50.140  63.350  1.00  0.00           H
ATOM   2752  CB  CYS A 828      66.340  51.740  64.480  1.00  0.00           C
ATOM   2753  HB1 CYS A 828      65.430  51.900  63.870  1.00  0.00           H
ATOM   2754  HB2 CYS A 828      66.840  52.660  64.840  1.00  0.00           H
ATOM   2755  SG  CYS A 828      65.990  50.690  65.970  1.00  0.00           S
ATOM   2756  HG1 CYS A 828      67.280  50.520  66.260  1.00  0.00           H
ATOM   2757  C   CYS A 828      67.530  51.910  62.140  1.00  0.00           C
ATOM   2758  O   CYS A 828      66.750  51.620  61.300  1.00  0.00           O
ATOM   2759  N   VAL A 829      68.270  53.000  61.990  1.00  0.00           N
ATOM   2760  HN  VAL A 829      68.620  53.460  62.800  1.00  0.00           H
ATOM   2761  CA  VAL A 829      68.590  53.720  60.780  1.00  0.00           C
ATOM   2762  HA  VAL A 829      67.610  53.930  60.360  1.00  0.00           H
ATOM   2763  CB  VAL A 829      69.260  55.050  61.150  1.00  0.00           C
ATOM   2764  HB  VAL A 829      70.060  54.740  61.840  1.00  0.00           H
ATOM   2765  CG1 VAL A 829      70.020  55.770  60.040  1.00  0.00           C
ATOM   2766 HG11 VAL A 829      69.320  56.280  59.340  1.00  0.00           H
ATOM   2767 HG12 VAL A 829      70.660  55.100  59.440  1.00  0.00           H
ATOM   2768 HG13 VAL A 829      70.640  56.620  60.410  1.00  0.00           H
ATOM   2769  CG2 VAL A 829      68.250  55.910  61.950  1.00  0.00           C
ATOM   2770 HG21 VAL A 829      68.760  56.860  62.210  1.00  0.00           H
ATOM   2771 HG22 VAL A 829      68.070  55.420  62.920  1.00  0.00           H
ATOM   2772 HG23 VAL A 829      67.260  56.010  61.440  1.00  0.00           H
ATOM   2773  C   VAL A 829      69.230  52.860  59.720  1.00  0.00           C
ATOM   2774  O   VAL A 829      68.850  52.970  58.530  1.00  0.00           O
ATOM   2775  N   ILE A 830      70.250  52.130  60.080  1.00  0.00           N
ATOM   2776  HN  ILE A 830      70.550  52.330  61.020  1.00  0.00           H
ATOM   2777  CA  ILE A 830      71.030  51.290  59.300  1.00  0.00           C
ATOM   2778  HA  ILE A 830      71.450  51.820  58.450  1.00  0.00           H
ATOM   2779  CB  ILE A 830      72.240  50.760  60.100  1.00  0.00           C
ATOM   2780  HB  ILE A 830      71.890  50.490  61.110  1.00  0.00           H
ATOM   2781  CG2 ILE A 830      72.890  49.520  59.360  1.00  0.00           C
ATOM   2782 HG21 ILE A 830      73.970  49.490  59.650  1.00  0.00           H
ATOM   2783 HG22 ILE A 830      72.950  49.550  58.250  1.00  0.00           H
ATOM   2784 HG23 ILE A 830      72.460  48.560  59.720  1.00  0.00           H
ATOM   2785  CG1 ILE A 830      73.340  51.850  60.270  1.00  0.00           C
ATOM   2786 HG11 ILE A 830      72.800  52.800  60.490  1.00  0.00           H
ATOM   2787 HG12 ILE A 830      73.930  52.070  59.360  1.00  0.00           H
ATOM   2788  CD  ILE A 830      74.240  51.520  61.490  1.00  0.00           C
ATOM   2789  HD1 ILE A 830      74.720  50.540  61.290  1.00  0.00           H
ATOM   2790  HD2 ILE A 830      73.700  51.620  62.460  1.00  0.00           H
ATOM   2791  HD3 ILE A 830      75.050  52.280  61.530  1.00  0.00           H
ATOM   2792  C   ILE A 830      70.250  50.070  58.680  1.00  0.00           C
ATOM   2793  O   ILE A 830      70.310  49.830  57.490  1.00  0.00           O
ATOM   2794  N   LEU A 831      69.480  49.330  59.480  1.00  0.00           N
ATOM   2795  HN  LEU A 831      69.630  49.440  60.470  1.00  0.00           H
ATOM   2796  CA  LEU A 831      68.550  48.300  59.010  1.00  0.00           C
ATOM   2797  HA  LEU A 831      69.020  47.620  58.320  1.00  0.00           H
ATOM   2798  CB  LEU A 831      67.910  47.550  60.240  1.00  0.00           C
ATOM   2799  HB1 LEU A 831      67.230  48.170  60.850  1.00  0.00           H
ATOM   2800  HB2 LEU A 831      68.730  47.200  60.900  1.00  0.00           H
ATOM   2801  CG  LEU A 831      67.160  46.220  59.820  1.00  0.00           C
ATOM   2802  HG  LEU A 831      66.300  46.460  59.170  1.00  0.00           H
ATOM   2803  CD1 LEU A 831      68.130  45.230  59.080  1.00  0.00           C
ATOM   2804 HD11 LEU A 831      68.600  45.650  58.170  1.00  0.00           H
ATOM   2805 HD12 LEU A 831      67.510  44.320  58.850  1.00  0.00           H
ATOM   2806 HD13 LEU A 831      68.960  45.030  59.790  1.00  0.00           H
ATOM   2807  CD2 LEU A 831      66.740  45.510  61.090  1.00  0.00           C
ATOM   2808 HD21 LEU A 831      67.610  45.260  61.730  1.00  0.00           H
ATOM   2809 HD22 LEU A 831      66.190  44.560  60.970  1.00  0.00           H
ATOM   2810 HD23 LEU A 831      66.080  46.200  61.670  1.00  0.00           H
ATOM   2811  C   LEU A 831      67.440  48.940  58.130  1.00  0.00           C
ATOM   2812  O   LEU A 831      67.200  48.440  57.030  1.00  0.00           O
ATOM   2813  N   PHE A 832      66.820  50.110  58.460  1.00  0.00           N
ATOM   2814  HN  PHE A 832      66.740  50.370  59.420  1.00  0.00           H
ATOM   2815  CA  PHE A 832      65.890  50.840  57.600  1.00  0.00           C
ATOM   2816  HA  PHE A 832      65.170  50.090  57.300  1.00  0.00           H
ATOM   2817  CB  PHE A 832      65.260  51.990  58.400  1.00  0.00           C
ATOM   2818  HB1 PHE A 832      66.030  52.680  58.820  1.00  0.00           H
ATOM   2819  HB2 PHE A 832      64.670  51.520  59.200  1.00  0.00           H
ATOM   2820  CG  PHE A 832      64.230  52.800  57.650  1.00  0.00           C
ATOM   2821  CD1 PHE A 832      63.130  52.070  57.140  1.00  0.00           C
ATOM   2822  HD1 PHE A 832      63.090  50.990  57.200  1.00  0.00           H
ATOM   2823  CE1 PHE A 832      62.090  52.770  56.430  1.00  0.00           C
ATOM   2824  HE1 PHE A 832      61.330  52.220  55.910  1.00  0.00           H
ATOM   2825  CZ  PHE A 832      62.240  54.110  56.290  1.00  0.00           C
ATOM   2826  HZ  PHE A 832      61.420  54.560  55.750  1.00  0.00           H
ATOM   2827  CD2 PHE A 832      64.320  54.190  57.420  1.00  0.00           C
ATOM   2828  HD2 PHE A 832      65.190  54.730  57.780  1.00  0.00           H
ATOM   2829  CE2 PHE A 832      63.300  54.870  56.860  1.00  0.00           C
ATOM   2830  HE2 PHE A 832      63.170  55.930  56.730  1.00  0.00           H
ATOM   2831  C   PHE A 832      66.480  51.240  56.270  1.00  0.00           C
ATOM   2832  O   PHE A 832      65.900  50.930  55.230  1.00  0.00           O
ATOM   2833  N   PHE A 833      67.680  51.790  56.140  1.00  0.00           N
ATOM   2834  HN  PHE A 833      68.110  52.270  56.900  1.00  0.00           H
ATOM   2835  CA  PHE A 833      68.400  51.910  54.940  1.00  0.00           C
ATOM   2836  HA  PHE A 833      67.740  52.390  54.240  1.00  0.00           H
ATOM   2837  CB  PHE A 833      69.570  53.030  55.070  1.00  0.00           C
ATOM   2838  HB1 PHE A 833      69.930  53.010  56.120  1.00  0.00           H
ATOM   2839  HB2 PHE A 833      69.030  53.980  54.900  1.00  0.00           H
ATOM   2840  CG  PHE A 833      70.820  52.960  54.240  1.00  0.00           C
ATOM   2841  CD1 PHE A 833      72.000  52.340  54.710  1.00  0.00           C
ATOM   2842  HD1 PHE A 833      72.150  51.930  55.710  1.00  0.00           H
ATOM   2843  CE1 PHE A 833      73.040  52.110  53.730  1.00  0.00           C
ATOM   2844  HE1 PHE A 833      73.940  51.610  54.040  1.00  0.00           H
ATOM   2845  CZ  PHE A 833      72.950  52.620  52.430  1.00  0.00           C
ATOM   2846  HZ  PHE A 833      73.610  52.420  51.610  1.00  0.00           H
ATOM   2847  CD2 PHE A 833      70.680  53.460  52.920  1.00  0.00           C
ATOM   2848  HD2 PHE A 833      69.810  53.910  52.480  1.00  0.00           H
ATOM   2849  CE2 PHE A 833      71.760  53.270  52.070  1.00  0.00           C
ATOM   2850  HE2 PHE A 833      71.620  53.560  51.030  1.00  0.00           H
ATOM   2851  C   PHE A 833      68.940  50.640  54.210  1.00  0.00           C
ATOM   2852  O   PHE A 833      68.760  50.530  52.950  1.00  0.00           O
ATOM   2853  N   THR A 834      69.420  49.650  54.880  1.00  0.00           N
ATOM   2854  HN  THR A 834      69.470  49.750  55.860  1.00  0.00           H
ATOM   2855  CA  THR A 834      69.950  48.480  54.200  1.00  0.00           C
ATOM   2856  HA  THR A 834      70.500  48.770  53.310  1.00  0.00           H
ATOM   2857  CB  THR A 834      71.050  47.610  54.950  1.00  0.00           C
ATOM   2858  HB  THR A 834      71.270  46.640  54.460  1.00  0.00           H
ATOM   2859  OG1 THR A 834      70.730  47.320  56.310  1.00  0.00           O
ATOM   2860  HG1 THR A 834      71.050  48.110  56.770  1.00  0.00           H
ATOM   2861  CG2 THR A 834      72.310  48.430  55.020  1.00  0.00           C
ATOM   2862 HG21 THR A 834      72.030  49.460  55.330  1.00  0.00           H
ATOM   2863 HG22 THR A 834      72.760  48.480  54.000  1.00  0.00           H
ATOM   2864 HG23 THR A 834      73.080  47.990  55.680  1.00  0.00           H
ATOM   2865  C   THR A 834      68.910  47.550  53.610  1.00  0.00           C
ATOM   2866  O   THR A 834      69.170  46.940  52.580  1.00  0.00           O
ATOM   2867  N   THR A 835      67.660  47.450  54.210  1.00  0.00           N
ATOM   2868  HN  THR A 835      67.490  48.000  55.020  1.00  0.00           H
ATOM   2869  CA  THR A 835      66.610  46.600  53.670  1.00  0.00           C
ATOM   2870  HA  THR A 835      66.930  45.580  53.530  1.00  0.00           H
ATOM   2871  CB  THR A 835      65.390  46.600  54.610  1.00  0.00           C
ATOM   2872  HB  THR A 835      64.920  47.610  54.720  1.00  0.00           H
ATOM   2873  OG1 THR A 835      65.690  46.390  55.960  1.00  0.00           O
ATOM   2874  HG1 THR A 835      66.190  47.160  56.270  1.00  0.00           H
ATOM   2875  CG2 THR A 835      64.430  45.510  54.140  1.00  0.00           C
ATOM   2876 HG21 THR A 835      63.390  45.670  54.520  1.00  0.00           H
ATOM   2877 HG22 THR A 835      64.730  44.460  54.340  1.00  0.00           H
ATOM   2878 HG23 THR A 835      64.190  45.540  53.050  1.00  0.00           H
ATOM   2879  C   THR A 835      66.100  47.120  52.300  1.00  0.00           C
ATOM   2880  O   THR A 835      65.860  46.380  51.440  1.00  0.00           O
ATOM   2881  N   PHE A 836      65.940  48.460  52.140  1.00  0.00           N
ATOM   2882  HN  PHE A 836      66.070  49.120  52.880  1.00  0.00           H
ATOM   2883  CA  PHE A 836      65.620  49.050  50.870  1.00  0.00           C
ATOM   2884  HA  PHE A 836      64.750  48.520  50.540  1.00  0.00           H
ATOM   2885  CB  PHE A 836      65.230  50.560  50.970  1.00  0.00           C
ATOM   2886  HB1 PHE A 836      66.060  51.170  51.390  1.00  0.00           H
ATOM   2887  HB2 PHE A 836      64.340  50.650  51.630  1.00  0.00           H
ATOM   2888  CG  PHE A 836      64.980  51.280  49.600  1.00  0.00           C
ATOM   2889  CD1 PHE A 836      63.720  51.110  49.060  1.00  0.00           C
ATOM   2890  HD1 PHE A 836      63.040  50.370  49.470  1.00  0.00           H
ATOM   2891  CE1 PHE A 836      63.370  51.770  47.830  1.00  0.00           C
ATOM   2892  HE1 PHE A 836      62.370  51.750  47.440  1.00  0.00           H
ATOM   2893  CZ  PHE A 836      64.350  52.610  47.240  1.00  0.00           C
ATOM   2894  HZ  PHE A 836      64.020  52.970  46.280  1.00  0.00           H
ATOM   2895  CD2 PHE A 836      65.970  52.080  48.980  1.00  0.00           C
ATOM   2896  HD2 PHE A 836      66.940  52.190  49.450  1.00  0.00           H
ATOM   2897  CE2 PHE A 836      65.650  52.710  47.750  1.00  0.00           C
ATOM   2898  HE2 PHE A 836      66.270  53.320  47.120  1.00  0.00           H
ATOM   2899  C   PHE A 836      66.660  48.820  49.820  1.00  0.00           C
ATOM   2900  O   PHE A 836      66.380  48.530  48.660  1.00  0.00           O
ATOM   2901  N   PHE A 837      67.860  49.110  50.200  1.00  0.00           N
ATOM   2902  HN  PHE A 837      68.070  49.320  51.160  1.00  0.00           H
ATOM   2903  CA  PHE A 837      69.080  49.050  49.380  1.00  0.00           C
ATOM   2904  HA  PHE A 837      68.850  49.670  48.530  1.00  0.00           H
ATOM   2905  CB  PHE A 837      70.330  49.740  50.110  1.00  0.00           C
ATOM   2906  HB1 PHE A 837      70.420  49.340  51.140  1.00  0.00           H
ATOM   2907  HB2 PHE A 837      69.990  50.780  50.290  1.00  0.00           H
ATOM   2908  CG  PHE A 837      71.610  49.810  49.340  1.00  0.00           C
ATOM   2909  CD1 PHE A 837      71.630  50.420  48.070  1.00  0.00           C
ATOM   2910  HD1 PHE A 837      70.770  50.840  47.560  1.00  0.00           H
ATOM   2911  CE1 PHE A 837      72.860  50.490  47.420  1.00  0.00           C
ATOM   2912  HE1 PHE A 837      72.870  50.960  46.450  1.00  0.00           H
ATOM   2913  CZ  PHE A 837      73.990  49.830  47.920  1.00  0.00           C
ATOM   2914  HZ  PHE A 837      74.900  49.800  47.330  1.00  0.00           H
ATOM   2915  CD2 PHE A 837      72.830  49.290  49.980  1.00  0.00           C
ATOM   2916  HD2 PHE A 837      72.780  48.960  51.000  1.00  0.00           H
ATOM   2917  CE2 PHE A 837      74.010  49.260  49.190  1.00  0.00           C
ATOM   2918  HE2 PHE A 837      74.900  48.780  49.570  1.00  0.00           H
ATOM   2919  C   PHE A 837      69.420  47.660  48.850  1.00  0.00           C
ATOM   2920  O   PHE A 837      69.650  47.500  47.650  1.00  0.00           O
ATOM   2921  N   LEU A 838      69.360  46.550  49.680  1.00  0.00           N
ATOM   2922  HN  LEU A 838      69.280  46.620  50.670  1.00  0.00           H
ATOM   2923  CA  LEU A 838      69.600  45.190  49.220  1.00  0.00           C
ATOM   2924  HA  LEU A 838      70.470  45.130  48.580  1.00  0.00           H
ATOM   2925  CB  LEU A 838      70.010  44.100  50.370  1.00  0.00           C
ATOM   2926  HB1 LEU A 838      69.310  44.290  51.220  1.00  0.00           H
ATOM   2927  HB2 LEU A 838      70.960  44.290  50.910  1.00  0.00           H
ATOM   2928  CG  LEU A 838      69.890  42.600  49.930  1.00  0.00           C
ATOM   2929  HG  LEU A 838      68.940  42.480  49.350  1.00  0.00           H
ATOM   2930  CD1 LEU A 838      71.080  42.180  49.020  1.00  0.00           C
ATOM   2931 HD11 LEU A 838      72.040  42.190  49.590  1.00  0.00           H
ATOM   2932 HD12 LEU A 838      71.060  42.810  48.100  1.00  0.00           H
ATOM   2933 HD13 LEU A 838      71.160  41.140  48.630  1.00  0.00           H
ATOM   2934  CD2 LEU A 838      69.920  41.660  51.110  1.00  0.00           C
ATOM   2935 HD21 LEU A 838      69.770  40.610  50.810  1.00  0.00           H
ATOM   2936 HD22 LEU A 838      69.250  41.870  51.960  1.00  0.00           H
ATOM   2937 HD23 LEU A 838      70.910  41.680  51.630  1.00  0.00           H
ATOM   2938  C   LEU A 838      68.440  44.680  48.350  1.00  0.00           C
ATOM   2939  O   LEU A 838      68.600  44.020  47.320  1.00  0.00           O
ATOM   2940  N   SER A 839      67.170  44.980  48.650  1.00  0.00           N
ATOM   2941  HN  SER A 839      66.930  45.520  49.440  1.00  0.00           H
ATOM   2942  CA  SER A 839      66.130  44.670  47.630  1.00  0.00           C
ATOM   2943  HA  SER A 839      66.180  43.620  47.380  1.00  0.00           H
ATOM   2944  CB  SER A 839      64.730  45.040  48.140  1.00  0.00           C
ATOM   2945  HB1 SER A 839      64.350  44.160  48.710  1.00  0.00           H
ATOM   2946  HB2 SER A 839      63.960  45.320  47.390  1.00  0.00           H
ATOM   2947  OG  SER A 839      64.780  46.120  49.020  1.00  0.00           O
ATOM   2948  HG1 SER A 839      65.110  45.840  49.870  1.00  0.00           H
ATOM   2949  C   SER A 839      66.350  45.350  46.330  1.00  0.00           C
ATOM   2950  O   SER A 839      66.240  44.700  45.260  1.00  0.00           O
ATOM   2951  N   SER A 840      66.640  46.630  46.370  1.00  0.00           N
ATOM   2952  HN  SER A 840      66.730  47.110  47.240  1.00  0.00           H
ATOM   2953  CA  SER A 840      66.820  47.470  45.190  1.00  0.00           C
ATOM   2954  HA  SER A 840      65.980  47.170  44.590  1.00  0.00           H
ATOM   2955  CB  SER A 840      66.840  49.020  45.440  1.00  0.00           C
ATOM   2956  HB1 SER A 840      67.860  49.300  45.770  1.00  0.00           H
ATOM   2957  HB2 SER A 840      66.020  49.260  46.140  1.00  0.00           H
ATOM   2958  OG  SER A 840      66.490  49.670  44.190  1.00  0.00           O
ATOM   2959  HG1 SER A 840      67.280  49.830  43.680  1.00  0.00           H
ATOM   2960  C   SER A 840      68.020  47.040  44.360  1.00  0.00           C
ATOM   2961  O   SER A 840      67.980  47.160  43.160  1.00  0.00           O
ATOM   2962  N   PHE A 841      69.120  46.630  45.090  1.00  0.00           N
ATOM   2963  HN  PHE A 841      69.150  46.590  46.080  1.00  0.00           H
ATOM   2964  CA  PHE A 841      70.220  45.980  44.440  1.00  0.00           C
ATOM   2965  HA  PHE A 841      70.560  46.580  43.600  1.00  0.00           H
ATOM   2966  CB  PHE A 841      71.360  45.650  45.470  1.00  0.00           C
ATOM   2967  HB1 PHE A 841      70.920  44.910  46.170  1.00  0.00           H
ATOM   2968  HB2 PHE A 841      71.660  46.580  45.980  1.00  0.00           H
ATOM   2969  CG  PHE A 841      72.610  45.100  44.880  1.00  0.00           C
ATOM   2970  CD1 PHE A 841      73.010  43.780  45.150  1.00  0.00           C
ATOM   2971  HD1 PHE A 841      72.470  43.130  45.830  1.00  0.00           H
ATOM   2972  CE1 PHE A 841      74.030  43.280  44.270  1.00  0.00           C
ATOM   2973  HE1 PHE A 841      74.300  42.240  44.430  1.00  0.00           H
ATOM   2974  CZ  PHE A 841      74.800  44.100  43.510  1.00  0.00           C
ATOM   2975  HZ  PHE A 841      75.670  43.670  43.020  1.00  0.00           H
ATOM   2976  CD2 PHE A 841      73.370  45.960  44.100  1.00  0.00           C
ATOM   2977  HD2 PHE A 841      72.980  46.960  43.980  1.00  0.00           H
ATOM   2978  CE2 PHE A 841      74.500  45.470  43.430  1.00  0.00           C
ATOM   2979  HE2 PHE A 841      75.050  46.150  42.800  1.00  0.00           H
ATOM   2980  C   PHE A 841      69.840  44.580  43.720  1.00  0.00           C
ATOM   2981  O   PHE A 841      70.310  44.320  42.640  1.00  0.00           O
ATOM   2982  N   LEU A 842      69.050  43.710  44.360  1.00  0.00           N
ATOM   2983  HN  LEU A 842      68.900  43.820  45.340  1.00  0.00           H
ATOM   2984  CA  LEU A 842      68.630  42.440  43.830  1.00  0.00           C
ATOM   2985  HA  LEU A 842      69.620  42.070  43.610  1.00  0.00           H
ATOM   2986  CB  LEU A 842      67.900  41.490  44.870  1.00  0.00           C
ATOM   2987  HB1 LEU A 842      67.500  40.510  44.540  1.00  0.00           H
ATOM   2988  HB2 LEU A 842      67.030  42.060  45.280  1.00  0.00           H
ATOM   2989  CG  LEU A 842      68.790  41.010  46.090  1.00  0.00           C
ATOM   2990  HG  LEU A 842      69.070  41.860  46.740  1.00  0.00           H
ATOM   2991  CD1 LEU A 842      68.050  39.990  46.990  1.00  0.00           C
ATOM   2992 HD11 LEU A 842      67.190  40.490  47.480  1.00  0.00           H
ATOM   2993 HD12 LEU A 842      68.740  39.610  47.780  1.00  0.00           H
ATOM   2994 HD13 LEU A 842      67.660  39.260  46.250  1.00  0.00           H
ATOM   2995  CD2 LEU A 842      70.150  40.430  45.680  1.00  0.00           C
ATOM   2996 HD21 LEU A 842      70.010  39.830  44.750  1.00  0.00           H
ATOM   2997 HD22 LEU A 842      70.470  39.760  46.500  1.00  0.00           H
ATOM   2998 HD23 LEU A 842      70.900  41.240  45.530  1.00  0.00           H
ATOM   2999  C   LEU A 842      67.720  42.500  42.650  1.00  0.00           C
ATOM   3000  O   LEU A 842      67.710  41.740  41.700  1.00  0.00           O
ATOM   3001  N   LYS A 843      66.790  43.500  42.700  1.00  0.00           N
ATOM   3002  HN  LYS A 843      66.750  44.170  43.440  1.00  0.00           H
ATOM   3003  CA  LYS A 843      65.830  43.710  41.670  1.00  0.00           C
ATOM   3004  HA  LYS A 843      65.320  42.760  41.610  1.00  0.00           H
ATOM   3005  CB  LYS A 843      64.890  44.880  42.140  1.00  0.00           C
ATOM   3006  HB1 LYS A 843      65.430  45.840  42.310  1.00  0.00           H
ATOM   3007  HB2 LYS A 843      64.360  44.620  43.090  1.00  0.00           H
ATOM   3008  CG  LYS A 843      63.880  45.410  41.080  1.00  0.00           C
ATOM   3009  HG1 LYS A 843      64.350  45.800  40.150  1.00  0.00           H
ATOM   3010  HG2 LYS A 843      63.350  46.280  41.530  1.00  0.00           H
ATOM   3011  CD  LYS A 843      62.810  44.410  40.590  1.00  0.00           C
ATOM   3012  HD1 LYS A 843      62.340  43.830  41.410  1.00  0.00           H
ATOM   3013  HD2 LYS A 843      63.220  43.670  39.870  1.00  0.00           H
ATOM   3014  CE  LYS A 843      61.610  45.070  39.880  1.00  0.00           C
ATOM   3015  HE1 LYS A 843      61.930  45.810  39.120  1.00  0.00           H
ATOM   3016  HE2 LYS A 843      61.100  45.690  40.660  1.00  0.00           H
ATOM   3017  NZ  LYS A 843      60.600  44.190  39.280  1.00  0.00           N
ATOM   3018  HZ1 LYS A 843      60.290  44.570  38.370  1.00  0.00           H
ATOM   3019  HZ2 LYS A 843      59.760  44.000  39.880  1.00  0.00           H
ATOM   3020  HZ3 LYS A 843      61.080  43.290  39.130  1.00  0.00           H
ATOM   3021  C   LYS A 843      66.370  44.020  40.330  1.00  0.00           C
ATOM   3022  O   LYS A 843      65.840  43.640  39.350  1.00  0.00           O
ATOM   3023  N   GLN A 844      67.580  44.680  40.340  1.00  0.00           N
ATOM   3024  HN  GLN A 844      67.920  44.970  41.220  1.00  0.00           H
ATOM   3025  CA  GLN A 844      68.280  45.030  39.100  1.00  0.00           C
ATOM   3026  HA  GLN A 844      67.670  45.120  38.220  1.00  0.00           H
ATOM   3027  CB  GLN A 844      68.920  46.450  39.370  1.00  0.00           C
ATOM   3028  HB1 GLN A 844      69.430  46.790  38.450  1.00  0.00           H
ATOM   3029  HB2 GLN A 844      69.700  46.300  40.140  1.00  0.00           H
ATOM   3030  CG  GLN A 844      68.000  47.530  39.940  1.00  0.00           C
ATOM   3031  HG1 GLN A 844      68.580  48.430  40.230  1.00  0.00           H
ATOM   3032  HG2 GLN A 844      67.390  47.210  40.810  1.00  0.00           H
ATOM   3033  CD  GLN A 844      66.950  47.980  38.900  1.00  0.00           C
ATOM   3034  OE1 GLN A 844      66.180  47.230  38.310  1.00  0.00           O
ATOM   3035  NE2 GLN A 844      66.860  49.290  38.600  1.00  0.00           N
ATOM   3036 HE21 GLN A 844      66.320  49.520  37.800  1.00  0.00           H
ATOM   3037 HE22 GLN A 844      67.380  49.850  39.240  1.00  0.00           H
ATOM   3038  C   GLN A 844      69.290  44.020  38.660  1.00  0.00           C
ATOM   3039  O   GLN A 844      70.230  44.460  37.970  1.00  0.00           O
ATOM   3040  N   PHE A 845      69.290  42.770  39.130  1.00  0.00           N
ATOM   3041  HN  PHE A 845      68.670  42.680  39.900  1.00  0.00           H
ATOM   3042  CA  PHE A 845      70.250  41.780  38.730  1.00  0.00           C
ATOM   3043  HA  PHE A 845      71.210  42.280  38.770  1.00  0.00           H
ATOM   3044  CB  PHE A 845      70.120  40.450  39.490  1.00  0.00           C
ATOM   3045  HB1 PHE A 845      70.230  39.550  38.830  1.00  0.00           H
ATOM   3046  HB2 PHE A 845      69.150  40.440  40.020  1.00  0.00           H
ATOM   3047  CG  PHE A 845      71.230  40.320  40.550  1.00  0.00           C
ATOM   3048  CD1 PHE A 845      71.220  41.200  41.630  1.00  0.00           C
ATOM   3049  HD1 PHE A 845      70.480  42.000  41.680  1.00  0.00           H
ATOM   3050  CE1 PHE A 845      72.120  41.150  42.670  1.00  0.00           C
ATOM   3051  HE1 PHE A 845      72.080  41.840  43.500  1.00  0.00           H
ATOM   3052  CZ  PHE A 845      73.200  40.260  42.580  1.00  0.00           C
ATOM   3053  HZ  PHE A 845      74.010  40.320  43.280  1.00  0.00           H
ATOM   3054  CD2 PHE A 845      72.220  39.330  40.490  1.00  0.00           C
ATOM   3055  HD2 PHE A 845      72.190  38.490  39.810  1.00  0.00           H
ATOM   3056  CE2 PHE A 845      73.230  39.360  41.500  1.00  0.00           C
ATOM   3057  HE2 PHE A 845      74.100  38.730  41.550  1.00  0.00           H
ATOM   3058  C   PHE A 845      70.130  41.390  37.240  1.00  0.00           C
ATOM   3059  O   PHE A 845      71.090  40.800  36.670  1.00  0.00           O
ATOM   3060  N   LYS A 846      68.960  41.770  36.600  1.00  0.00           N
ATOM   3061  HN  LYS A 846      68.190  42.160  37.090  1.00  0.00           H
ATOM   3062  CA  LYS A 846      68.900  41.410  35.150  1.00  0.00           C
ATOM   3063  HA  LYS A 846      68.990  40.340  35.050  1.00  0.00           H
ATOM   3064  CB  LYS A 846      67.580  41.910  34.440  1.00  0.00           C
ATOM   3065  HB1 LYS A 846      67.610  41.740  33.340  1.00  0.00           H
ATOM   3066  HB2 LYS A 846      67.590  43.010  34.580  1.00  0.00           H
ATOM   3067  CG  LYS A 846      66.260  41.350  34.940  1.00  0.00           C
ATOM   3068  HG1 LYS A 846      65.360  41.900  34.620  1.00  0.00           H
ATOM   3069  HG2 LYS A 846      66.280  41.240  36.050  1.00  0.00           H
ATOM   3070  CD  LYS A 846      65.900  39.860  34.520  1.00  0.00           C
ATOM   3071  HD1 LYS A 846      64.860  39.630  34.810  1.00  0.00           H
ATOM   3072  HD2 LYS A 846      66.610  39.280  35.150  1.00  0.00           H
ATOM   3073  CE  LYS A 846      66.220  39.430  33.080  1.00  0.00           C
ATOM   3074  HE1 LYS A 846      65.870  38.400  32.870  1.00  0.00           H
ATOM   3075  HE2 LYS A 846      67.310  39.530  32.880  1.00  0.00           H
ATOM   3076  NZ  LYS A 846      65.460  40.200  32.200  1.00  0.00           N
ATOM   3077  HZ1 LYS A 846      65.140  39.670  31.360  1.00  0.00           H
ATOM   3078  HZ2 LYS A 846      65.840  41.090  31.830  1.00  0.00           H
ATOM   3079  HZ3 LYS A 846      64.570  40.480  32.660  1.00  0.00           H
ATOM   3080  C   LYS A 846      70.020  41.990  34.250  1.00  0.00           C
ATOM   3081  O   LYS A 846      70.290  41.390  33.230  1.00  0.00           O
ATOM   3082  N   THR A 847      70.560  43.190  34.690  1.00  0.00           N
ATOM   3083  HN  THR A 847      70.160  43.710  35.430  1.00  0.00           H
ATOM   3084  CA  THR A 847      71.620  43.890  34.030  1.00  0.00           C
ATOM   3085  HA  THR A 847      71.650  43.500  33.020  1.00  0.00           H
ATOM   3086  CB  THR A 847      71.340  45.370  33.930  1.00  0.00           C
ATOM   3087  HB  THR A 847      72.200  45.940  33.520  1.00  0.00           H
ATOM   3088  OG1 THR A 847      70.970  45.890  35.170  1.00  0.00           O
ATOM   3089  HG1 THR A 847      70.620  46.780  35.040  1.00  0.00           H
ATOM   3090  CG2 THR A 847      70.210  45.530  32.900  1.00  0.00           C
ATOM   3091 HG21 THR A 847      69.870  46.580  32.900  1.00  0.00           H
ATOM   3092 HG22 THR A 847      69.370  44.810  33.070  1.00  0.00           H
ATOM   3093 HG23 THR A 847      70.730  45.340  31.950  1.00  0.00           H
ATOM   3094  C   THR A 847      72.970  43.670  34.650  1.00  0.00           C
ATOM   3095  O   THR A 847      73.990  44.310  34.330  1.00  0.00           O
ATOM   3096  N   LYS A 848      73.100  42.690  35.550  1.00  0.00           N
ATOM   3097  HN  LYS A 848      72.340  42.080  35.790  1.00  0.00           H
ATOM   3098  CA  LYS A 848      74.350  42.210  36.090  1.00  0.00           C
ATOM   3099  HA  LYS A 848      75.160  42.880  35.820  1.00  0.00           H
ATOM   3100  CB  LYS A 848      74.220  42.110  37.660  1.00  0.00           C
ATOM   3101  HB1 LYS A 848      75.200  41.810  38.070  1.00  0.00           H
ATOM   3102  HB2 LYS A 848      73.660  41.190  37.910  1.00  0.00           H
ATOM   3103  CG  LYS A 848      73.650  43.380  38.280  1.00  0.00           C
ATOM   3104  HG1 LYS A 848      72.630  43.630  37.910  1.00  0.00           H
ATOM   3105  HG2 LYS A 848      74.270  44.270  38.040  1.00  0.00           H
ATOM   3106  CD  LYS A 848      73.530  43.550  39.840  1.00  0.00           C
ATOM   3107  HD1 LYS A 848      74.560  43.770  40.180  1.00  0.00           H
ATOM   3108  HD2 LYS A 848      73.140  42.620  40.300  1.00  0.00           H
ATOM   3109  CE  LYS A 848      72.590  44.540  40.400  1.00  0.00           C
ATOM   3110  HE1 LYS A 848      72.800  44.530  41.490  1.00  0.00           H
ATOM   3111  HE2 LYS A 848      71.510  44.450  40.150  1.00  0.00           H
ATOM   3112  NZ  LYS A 848      72.970  45.920  40.010  1.00  0.00           N
ATOM   3113  HZ1 LYS A 848      72.390  46.680  40.420  1.00  0.00           H
ATOM   3114  HZ2 LYS A 848      72.850  46.010  38.970  1.00  0.00           H
ATOM   3115  HZ3 LYS A 848      73.980  46.090  40.160  1.00  0.00           H
ATOM   3116  C   LYS A 848      74.800  40.900  35.510  1.00  0.00           C
ATOM   3117  O   LYS A 848      73.980  40.180  34.870  1.00  0.00           O
ATOM   3118  N   ARG A 849      76.050  40.500  35.840  1.00  0.00           N
ATOM   3119  HN  ARG A 849      76.660  41.160  36.290  1.00  0.00           H
ATOM   3120  CA  ARG A 849      76.630  39.350  35.160  1.00  0.00           C
ATOM   3121  HA  ARG A 849      75.920  39.000  34.420  1.00  0.00           H
ATOM   3122  CB  ARG A 849      77.880  39.670  34.330  1.00  0.00           C
ATOM   3123  HB1 ARG A 849      78.530  38.830  33.990  1.00  0.00           H
ATOM   3124  HB2 ARG A 849      78.530  40.270  35.000  1.00  0.00           H
ATOM   3125  CG  ARG A 849      77.640  40.500  33.100  1.00  0.00           C
ATOM   3126  HG1 ARG A 849      78.610  40.820  32.660  1.00  0.00           H
ATOM   3127  HG2 ARG A 849      76.960  41.330  33.400  1.00  0.00           H
ATOM   3128  CD  ARG A 849      76.850  39.710  31.970  1.00  0.00           C
ATOM   3129  HD1 ARG A 849      76.320  40.360  31.230  1.00  0.00           H
ATOM   3130  HD2 ARG A 849      75.980  39.190  32.430  1.00  0.00           H
ATOM   3131  NE  ARG A 849      77.750  38.630  31.340  1.00  0.00           N
ATOM   3132  HE  ARG A 849      77.950  37.790  31.850  1.00  0.00           H
ATOM   3133  CZ  ARG A 849      78.520  38.850  30.310  1.00  0.00           C
ATOM   3134  NH1 ARG A 849      79.420  37.960  29.980  1.00  0.00           N
ATOM   3135 HH11 ARG A 849      79.670  37.250  30.630  1.00  0.00           H
ATOM   3136 HH12 ARG A 849      79.850  38.160  29.090  1.00  0.00           H
ATOM   3137  NH2 ARG A 849      78.490  39.890  29.540  1.00  0.00           N
ATOM   3138 HH21 ARG A 849      77.930  40.710  29.690  1.00  0.00           H
ATOM   3139 HH22 ARG A 849      79.160  39.800  28.810  1.00  0.00           H
ATOM   3140  C   ARG A 849      76.900  38.170  36.110  1.00  0.00           C
ATOM   3141  O   ARG A 849      77.380  37.090  35.730  1.00  0.00           O
ATOM   3142  N   TYR A 850      76.590  38.360  37.420  1.00  0.00           N
ATOM   3143  HN  TYR A 850      76.330  39.270  37.740  1.00  0.00           H
ATOM   3144  CA  TYR A 850      76.910  37.420  38.540  1.00  0.00           C
ATOM   3145  HA  TYR A 850      77.800  36.870  38.260  1.00  0.00           H
ATOM   3146  CB  TYR A 850      76.970  38.110  39.970  1.00  0.00           C
ATOM   3147  HB1 TYR A 850      77.390  37.480  40.790  1.00  0.00           H
ATOM   3148  HB2 TYR A 850      75.960  38.450  40.270  1.00  0.00           H
ATOM   3149  CG  TYR A 850      77.740  39.380  39.980  1.00  0.00           C
ATOM   3150  CD1 TYR A 850      79.120  39.270  39.730  1.00  0.00           C
ATOM   3151  HD1 TYR A 850      79.660  38.360  39.600  1.00  0.00           H
ATOM   3152  CE1 TYR A 850      79.920  40.430  39.490  1.00  0.00           C
ATOM   3153  HE1 TYR A 850      80.950  40.270  39.220  1.00  0.00           H
ATOM   3154  CZ  TYR A 850      79.410  41.670  39.640  1.00  0.00           C
ATOM   3155  OH  TYR A 850      80.360  42.580  39.460  1.00  0.00           O
ATOM   3156  HH  TYR A 850      80.150  43.390  39.930  1.00  0.00           H
ATOM   3157  CD2 TYR A 850      77.200  40.700  40.130  1.00  0.00           C
ATOM   3158  HD2 TYR A 850      76.160  40.740  40.420  1.00  0.00           H
ATOM   3159  CE2 TYR A 850      78.020  41.810  40.000  1.00  0.00           C
ATOM   3160  HE2 TYR A 850      77.630  42.800  40.140  1.00  0.00           H
ATOM   3161  C   TYR A 850      75.750  36.400  38.610  1.00  0.00           C
ATOM   3162  O   TYR A 850      74.560  36.710  38.730  1.00  0.00           O
ATOM   3163  N   PHE A 851      76.130  35.120  38.480  1.00  0.00           N
ATOM   3164  HN  PHE A 851      77.070  34.860  38.340  1.00  0.00           H
ATOM   3165  CA  PHE A 851      75.140  34.010  38.350  1.00  0.00           C
ATOM   3166  HA  PHE A 851      75.670  33.060  38.410  1.00  0.00           H
ATOM   3167  CB  PHE A 851      74.090  33.830  39.460  1.00  0.00           C
ATOM   3168  HB1 PHE A 851      73.450  32.930  39.320  1.00  0.00           H
ATOM   3169  HB2 PHE A 851      73.440  34.730  39.610  1.00  0.00           H
ATOM   3170  CG  PHE A 851      74.800  33.710  40.780  1.00  0.00           C
ATOM   3171  CD1 PHE A 851      74.920  34.880  41.590  1.00  0.00           C
ATOM   3172  HD1 PHE A 851      74.580  35.830  41.230  1.00  0.00           H
ATOM   3173  CE1 PHE A 851      75.240  34.790  42.950  1.00  0.00           C
ATOM   3174  HE1 PHE A 851      75.110  35.650  43.590  1.00  0.00           H
ATOM   3175  CZ  PHE A 851      75.740  33.580  43.440  1.00  0.00           C
ATOM   3176  HZ  PHE A 851      76.050  33.460  44.460  1.00  0.00           H
ATOM   3177  CD2 PHE A 851      75.350  32.500  41.230  1.00  0.00           C
ATOM   3178  HD2 PHE A 851      75.410  31.610  40.640  1.00  0.00           H
ATOM   3179  CE2 PHE A 851      75.860  32.490  42.520  1.00  0.00           C
ATOM   3180  HE2 PHE A 851      76.320  31.540  42.760  1.00  0.00           H
ATOM   3181  C   PHE A 851      74.430  33.950  37.020  1.00  0.00           C
ATOM   3182  O   PHE A 851      74.290  35.000  36.380  1.00  0.00           O
ATOM   3183  N   PRO A 852      74.030  32.810  36.430  1.00  0.00           N
ATOM   3184  CD  PRO A 852      74.220  31.480  36.980  1.00  0.00           C
ATOM   3185  HD1 PRO A 852      73.410  31.240  37.700  1.00  0.00           H
ATOM   3186  HD2 PRO A 852      75.210  31.460  37.480  1.00  0.00           H
ATOM   3187  CA  PRO A 852      73.410  32.750  35.150  1.00  0.00           C
ATOM   3188  HA  PRO A 852      74.040  33.190  34.390  1.00  0.00           H
ATOM   3189  CB  PRO A 852      73.270  31.300  34.830  1.00  0.00           C
ATOM   3190  HB1 PRO A 852      73.540  30.960  33.820  1.00  0.00           H
ATOM   3191  HB2 PRO A 852      72.220  30.960  34.990  1.00  0.00           H
ATOM   3192  CG  PRO A 852      74.140  30.560  35.820  1.00  0.00           C
ATOM   3193  HG1 PRO A 852      73.800  29.510  35.930  1.00  0.00           H
ATOM   3194  HG2 PRO A 852      75.210  30.500  35.500  1.00  0.00           H
ATOM   3195  C   PRO A 852      72.060  33.510  35.030  1.00  0.00           C
ATOM   3196  O   PRO A 852      71.390  33.690  36.030  1.00  0.00           O
ATOM   3197  N   THR A 853      71.540  33.910  33.830  1.00  0.00           N
ATOM   3198  HN  THR A 853      72.050  33.770  32.990  1.00  0.00           H
ATOM   3199  CA  THR A 853      70.250  34.690  33.610  1.00  0.00           C
ATOM   3200  HA  THR A 853      70.550  35.620  34.080  1.00  0.00           H
ATOM   3201  CB  THR A 853      70.100  35.240  32.200  1.00  0.00           C
ATOM   3202  HB  THR A 853      70.990  35.830  31.910  1.00  0.00           H
ATOM   3203  OG1 THR A 853      68.940  36.080  32.020  1.00  0.00           O
ATOM   3204  HG1 THR A 853      68.280  35.430  31.770  1.00  0.00           H
ATOM   3205  CG2 THR A 853      69.910  34.080  31.180  1.00  0.00           C
ATOM   3206 HG21 THR A 853      70.830  33.480  31.030  1.00  0.00           H
ATOM   3207 HG22 THR A 853      69.750  34.510  30.170  1.00  0.00           H
ATOM   3208 HG23 THR A 853      69.070  33.390  31.420  1.00  0.00           H
ATOM   3209  C   THR A 853      69.010  34.370  34.290  1.00  0.00           C
ATOM   3210  O   THR A 853      68.340  35.200  34.900  1.00  0.00           O
ATOM   3211  N   LYS A 854      68.640  33.090  34.250  1.00  0.00           N
ATOM   3212  HN  LYS A 854      69.180  32.500  33.640  1.00  0.00           H
ATOM   3213  CA  LYS A 854      67.550  32.440  34.950  1.00  0.00           C
ATOM   3214  HA  LYS A 854      66.700  33.020  34.600  1.00  0.00           H
ATOM   3215  CB  LYS A 854      67.380  30.980  34.380  1.00  0.00           C
ATOM   3216  HB1 LYS A 854      68.380  30.660  34.010  1.00  0.00           H
ATOM   3217  HB2 LYS A 854      66.730  30.970  33.480  1.00  0.00           H
ATOM   3218  CG  LYS A 854      66.700  30.060  35.390  1.00  0.00           C
ATOM   3219  HG1 LYS A 854      65.860  30.630  35.810  1.00  0.00           H
ATOM   3220  HG2 LYS A 854      67.450  29.930  36.210  1.00  0.00           H
ATOM   3221  CD  LYS A 854      66.210  28.790  34.770  1.00  0.00           C
ATOM   3222  HD1 LYS A 854      65.850  28.250  35.680  1.00  0.00           H
ATOM   3223  HD2 LYS A 854      66.930  28.200  34.160  1.00  0.00           H
ATOM   3224  CE  LYS A 854      65.000  29.060  33.900  1.00  0.00           C
ATOM   3225  HE1 LYS A 854      65.130  29.760  33.050  1.00  0.00           H
ATOM   3226  HE2 LYS A 854      64.160  29.490  34.470  1.00  0.00           H
ATOM   3227  NZ  LYS A 854      64.390  27.850  33.380  1.00  0.00           N
ATOM   3228  HZ1 LYS A 854      63.540  28.130  32.870  1.00  0.00           H
ATOM   3229  HZ2 LYS A 854      64.100  27.210  34.160  1.00  0.00           H
ATOM   3230  HZ3 LYS A 854      64.950  27.230  32.760  1.00  0.00           H
ATOM   3231  C   LYS A 854      67.650  32.640  36.450  1.00  0.00           C
ATOM   3232  O   LYS A 854      66.700  33.000  37.120  1.00  0.00           O
ATOM   3233  N   VAL A 855      68.890  32.400  36.970  1.00  0.00           N
ATOM   3234  HN  VAL A 855      69.690  32.070  36.460  1.00  0.00           H
ATOM   3235  CA  VAL A 855      69.150  32.750  38.350  1.00  0.00           C
ATOM   3236  HA  VAL A 855      68.460  32.200  38.970  1.00  0.00           H
ATOM   3237  CB  VAL A 855      70.530  32.210  38.890  1.00  0.00           C
ATOM   3238  HB  VAL A 855      71.350  32.610  38.270  1.00  0.00           H
ATOM   3239  CG1 VAL A 855      70.800  32.470  40.360  1.00  0.00           C
ATOM   3240 HG11 VAL A 855      70.920  33.570  40.480  1.00  0.00           H
ATOM   3241 HG12 VAL A 855      71.650  31.960  40.850  1.00  0.00           H
ATOM   3242 HG13 VAL A 855      69.890  32.230  40.950  1.00  0.00           H
ATOM   3243  CG2 VAL A 855      70.660  30.690  38.600  1.00  0.00           C
ATOM   3244 HG21 VAL A 855      69.880  30.090  39.130  1.00  0.00           H
ATOM   3245 HG22 VAL A 855      71.640  30.350  39.000  1.00  0.00           H
ATOM   3246 HG23 VAL A 855      70.690  30.510  37.510  1.00  0.00           H
ATOM   3247  C   VAL A 855      68.950  34.250  38.590  1.00  0.00           C
ATOM   3248  O   VAL A 855      68.430  34.730  39.540  1.00  0.00           O
ATOM   3249  N   ARG A 856      69.440  35.120  37.730  1.00  0.00           N
ATOM   3250  HN  ARG A 856      70.080  34.710  37.090  1.00  0.00           H
ATOM   3251  CA  ARG A 856      69.240  36.560  37.860  1.00  0.00           C
ATOM   3252  HA  ARG A 856      69.550  36.820  38.860  1.00  0.00           H
ATOM   3253  CB  ARG A 856      70.140  37.330  36.850  1.00  0.00           C
ATOM   3254  HB1 ARG A 856      69.980  38.420  36.850  1.00  0.00           H
ATOM   3255  HB2 ARG A 856      69.960  36.920  35.840  1.00  0.00           H
ATOM   3256  CG  ARG A 856      71.650  37.070  37.130  1.00  0.00           C
ATOM   3257  HG1 ARG A 856      71.870  35.980  37.010  1.00  0.00           H
ATOM   3258  HG2 ARG A 856      71.840  37.230  38.200  1.00  0.00           H
ATOM   3259  CD  ARG A 856      72.590  37.880  36.180  1.00  0.00           C
ATOM   3260  HD1 ARG A 856      73.640  37.600  36.410  1.00  0.00           H
ATOM   3261  HD2 ARG A 856      72.450  38.970  36.370  1.00  0.00           H
ATOM   3262  NE  ARG A 856      72.190  37.590  34.800  1.00  0.00           N
ATOM   3263  HE  ARG A 856      71.320  37.950  34.450  1.00  0.00           H
ATOM   3264  CZ  ARG A 856      73.060  37.330  33.810  1.00  0.00           C
ATOM   3265  NH1 ARG A 856      74.180  36.660  34.030  1.00  0.00           N
ATOM   3266 HH11 ARG A 856      74.450  36.420  34.960  1.00  0.00           H
ATOM   3267 HH12 ARG A 856      74.620  36.180  33.280  1.00  0.00           H
ATOM   3268  NH2 ARG A 856      72.800  37.670  32.610  1.00  0.00           N
ATOM   3269 HH21 ARG A 856      73.500  37.500  31.940  1.00  0.00           H
ATOM   3270 HH22 ARG A 856      71.920  38.130  32.510  1.00  0.00           H
ATOM   3271  C   ARG A 856      67.820  37.150  37.790  1.00  0.00           C
ATOM   3272  O   ARG A 856      67.390  37.980  38.570  1.00  0.00           O
ATOM   3273  N   SER A 857      67.010  36.580  36.900  1.00  0.00           N
ATOM   3274  HN  SER A 857      67.390  36.060  36.150  1.00  0.00           H
ATOM   3275  CA  SER A 857      65.600  36.700  36.840  1.00  0.00           C
ATOM   3276  HA  SER A 857      65.320  37.740  36.770  1.00  0.00           H
ATOM   3277  CB  SER A 857      64.960  35.930  35.660  1.00  0.00           C
ATOM   3278  HB1 SER A 857      64.970  34.830  35.850  1.00  0.00           H
ATOM   3279  HB2 SER A 857      65.540  36.120  34.730  1.00  0.00           H
ATOM   3280  OG  SER A 857      63.630  36.320  35.210  1.00  0.00           O
ATOM   3281  HG1 SER A 857      63.220  35.540  34.830  1.00  0.00           H
ATOM   3282  C   SER A 857      64.840  36.220  38.080  1.00  0.00           C
ATOM   3283  O   SER A 857      64.060  36.900  38.720  1.00  0.00           O
ATOM   3284  N   THR A 858      65.220  35.030  38.600  1.00  0.00           N
ATOM   3285  HN  THR A 858      65.960  34.590  38.090  1.00  0.00           H
ATOM   3286  CA  THR A 858      64.780  34.540  39.870  1.00  0.00           C
ATOM   3287  HA  THR A 858      63.720  34.370  39.720  1.00  0.00           H
ATOM   3288  CB  THR A 858      65.400  33.210  40.320  1.00  0.00           C
ATOM   3289  HB  THR A 858      66.510  33.220  40.340  1.00  0.00           H
ATOM   3290  OG1 THR A 858      65.050  32.300  39.320  1.00  0.00           O
ATOM   3291  HG1 THR A 858      65.660  32.570  38.630  1.00  0.00           H
ATOM   3292  CG2 THR A 858      65.050  32.830  41.790  1.00  0.00           C
ATOM   3293 HG21 THR A 858      65.450  31.820  42.020  1.00  0.00           H
ATOM   3294 HG22 THR A 858      63.980  32.780  42.070  1.00  0.00           H
ATOM   3295 HG23 THR A 858      65.390  33.600  42.520  1.00  0.00           H
ATOM   3296  C   THR A 858      65.020  35.500  41.070  1.00  0.00           C
ATOM   3297  O   THR A 858      64.120  35.860  41.840  1.00  0.00           O
ATOM   3298  N   ILE A 859      66.260  36.040  41.240  1.00  0.00           N
ATOM   3299  HN  ILE A 859      66.970  35.950  40.540  1.00  0.00           H
ATOM   3300  CA  ILE A 859      66.690  36.840  42.330  1.00  0.00           C
ATOM   3301  HA  ILE A 859      66.510  36.380  43.300  1.00  0.00           H
ATOM   3302  CB  ILE A 859      68.240  36.830  42.160  1.00  0.00           C
ATOM   3303  HB  ILE A 859      68.530  36.640  41.110  1.00  0.00           H
ATOM   3304  CG2 ILE A 859      68.880  38.220  42.620  1.00  0.00           C
ATOM   3305 HG21 ILE A 859      68.610  39.150  42.080  1.00  0.00           H
ATOM   3306 HG22 ILE A 859      69.980  38.130  42.640  1.00  0.00           H
ATOM   3307 HG23 ILE A 859      68.560  38.340  43.680  1.00  0.00           H
ATOM   3308  CG1 ILE A 859      68.910  35.650  43.010  1.00  0.00           C
ATOM   3309 HG11 ILE A 859      68.300  34.810  42.620  1.00  0.00           H
ATOM   3310 HG12 ILE A 859      68.550  35.850  44.040  1.00  0.00           H
ATOM   3311  CD  ILE A 859      70.400  35.400  42.730  1.00  0.00           C
ATOM   3312  HD1 ILE A 859      71.090  36.230  42.980  1.00  0.00           H
ATOM   3313  HD2 ILE A 859      70.630  35.340  41.650  1.00  0.00           H
ATOM   3314  HD3 ILE A 859      70.720  34.410  43.120  1.00  0.00           H
ATOM   3315  C   ILE A 859      66.050  38.170  42.300  1.00  0.00           C
ATOM   3316  O   ILE A 859      65.620  38.770  43.220  1.00  0.00           O
ATOM   3317  N   SER A 860      65.840  38.640  41.050  1.00  0.00           N
ATOM   3318  HN  SER A 860      66.020  38.160  40.190  1.00  0.00           H
ATOM   3319  CA  SER A 860      65.130  39.850  40.700  1.00  0.00           C
ATOM   3320  HA  SER A 860      65.670  40.580  41.310  1.00  0.00           H
ATOM   3321  CB  SER A 860      65.110  40.060  39.180  1.00  0.00           C
ATOM   3322  HB1 SER A 860      64.520  39.200  38.790  1.00  0.00           H
ATOM   3323  HB2 SER A 860      66.110  39.990  38.700  1.00  0.00           H
ATOM   3324  OG  SER A 860      64.620  41.350  38.680  1.00  0.00           O
ATOM   3325  HG1 SER A 860      65.240  42.060  38.920  1.00  0.00           H
ATOM   3326  C   SER A 860      63.610  39.850  41.080  1.00  0.00           C
ATOM   3327  O   SER A 860      63.130  40.900  41.500  1.00  0.00           O
ATOM   3328  N   ASP A 861      62.880  38.740  40.820  1.00  0.00           N
ATOM   3329  HN  ASP A 861      63.270  38.020  40.250  1.00  0.00           H
ATOM   3330  CA  ASP A 861      61.480  38.500  41.150  1.00  0.00           C
ATOM   3331  HA  ASP A 861      60.960  39.430  40.960  1.00  0.00           H
ATOM   3332  CB  ASP A 861      60.890  37.350  40.320  1.00  0.00           C
ATOM   3333  HB1 ASP A 861      59.900  36.990  40.630  1.00  0.00           H
ATOM   3334  HB2 ASP A 861      61.610  36.510  40.190  1.00  0.00           H
ATOM   3335  CG  ASP A 861      60.780  37.730  38.840  1.00  0.00           C
ATOM   3336  OD1 ASP A 861      60.930  38.960  38.580  1.00  0.00           O
ATOM   3337  OD2 ASP A 861      60.460  36.860  38.020  1.00  0.00           O
ATOM   3338  C   ASP A 861      61.210  38.220  42.660  1.00  0.00           C
ATOM   3339  O   ASP A 861      60.380  38.760  43.340  1.00  0.00           O
ATOM   3340  N   PHE A 862      62.070  37.390  43.220  1.00  0.00           N
ATOM   3341  HN  PHE A 862      62.800  37.000  42.660  1.00  0.00           H
ATOM   3342  CA  PHE A 862      62.070  37.080  44.680  1.00  0.00           C
ATOM   3343  HA  PHE A 862      61.060  37.120  45.080  1.00  0.00           H
ATOM   3344  CB  PHE A 862      62.620  35.620  45.090  1.00  0.00           C
ATOM   3345  HB1 PHE A 862      62.570  35.550  46.200  1.00  0.00           H
ATOM   3346  HB2 PHE A 862      63.660  35.440  44.760  1.00  0.00           H
ATOM   3347  CG  PHE A 862      61.840  34.430  44.710  1.00  0.00           C
ATOM   3348  CD1 PHE A 862      61.860  33.930  43.370  1.00  0.00           C
ATOM   3349  HD1 PHE A 862      62.530  34.420  42.670  1.00  0.00           H
ATOM   3350  CE1 PHE A 862      61.060  32.890  42.930  1.00  0.00           C
ATOM   3351  HE1 PHE A 862      61.260  32.540  41.920  1.00  0.00           H
ATOM   3352  CZ  PHE A 862      60.260  32.160  43.820  1.00  0.00           C
ATOM   3353  HZ  PHE A 862      59.730  31.250  43.600  1.00  0.00           H
ATOM   3354  CD2 PHE A 862      61.020  33.740  45.610  1.00  0.00           C
ATOM   3355  HD2 PHE A 862      60.940  34.020  46.650  1.00  0.00           H
ATOM   3356  CE2 PHE A 862      60.280  32.600  45.170  1.00  0.00           C
ATOM   3357  HE2 PHE A 862      59.740  32.030  45.910  1.00  0.00           H
ATOM   3358  C   PHE A 862      62.810  38.130  45.590  1.00  0.00           C
ATOM   3359  O   PHE A 862      63.180  37.790  46.700  1.00  0.00           O
ATOM   3360  N   ALA A 863      63.210  39.310  45.080  1.00  0.00           N
ATOM   3361  HN  ALA A 863      62.910  39.610  44.170  1.00  0.00           H
ATOM   3362  CA  ALA A 863      64.190  40.310  45.630  1.00  0.00           C
ATOM   3363  HA  ALA A 863      65.070  39.680  45.710  1.00  0.00           H
ATOM   3364  CB  ALA A 863      64.360  41.530  44.710  1.00  0.00           C
ATOM   3365  HB1 ALA A 863      65.000  41.180  43.860  1.00  0.00           H
ATOM   3366  HB2 ALA A 863      64.880  42.390  45.180  1.00  0.00           H
ATOM   3367  HB3 ALA A 863      63.390  41.920  44.340  1.00  0.00           H
ATOM   3368  C   ALA A 863      63.830  40.640  47.040  1.00  0.00           C
ATOM   3369  O   ALA A 863      64.740  40.830  47.880  1.00  0.00           O
ATOM   3370  N   VAL A 864      62.540  40.920  47.350  1.00  0.00           N
ATOM   3371  HN  VAL A 864      61.830  40.770  46.670  1.00  0.00           H
ATOM   3372  CA  VAL A 864      62.020  41.330  48.700  1.00  0.00           C
ATOM   3373  HA  VAL A 864      62.640  42.140  49.020  1.00  0.00           H
ATOM   3374  CB  VAL A 864      60.670  41.970  48.480  1.00  0.00           C
ATOM   3375  HB  VAL A 864      59.880  41.360  47.990  1.00  0.00           H
ATOM   3376  CG1 VAL A 864      59.980  42.350  49.770  1.00  0.00           C
ATOM   3377 HG11 VAL A 864      60.610  43.070  50.340  1.00  0.00           H
ATOM   3378 HG12 VAL A 864      59.720  41.480  50.420  1.00  0.00           H
ATOM   3379 HG13 VAL A 864      59.060  42.960  49.650  1.00  0.00           H
ATOM   3380  CG2 VAL A 864      60.950  43.140  47.620  1.00  0.00           C
ATOM   3381 HG21 VAL A 864      61.580  43.920  48.080  1.00  0.00           H
ATOM   3382 HG22 VAL A 864      60.040  43.760  47.430  1.00  0.00           H
ATOM   3383 HG23 VAL A 864      61.210  42.930  46.560  1.00  0.00           H
ATOM   3384  C   VAL A 864      62.030  40.180  49.740  1.00  0.00           C
ATOM   3385  O   VAL A 864      62.570  40.410  50.860  1.00  0.00           O
ATOM   3386  N   PHE A 865      61.590  38.860  49.420  1.00  0.00           N
ATOM   3387  HN  PHE A 865      61.180  38.730  48.530  1.00  0.00           H
ATOM   3388  CA  PHE A 865      61.630  37.730  50.260  1.00  0.00           C
ATOM   3389  HA  PHE A 865      61.030  37.890  51.150  1.00  0.00           H
ATOM   3390  CB  PHE A 865      61.030  36.500  49.490  1.00  0.00           C
ATOM   3391  HB1 PHE A 865      61.520  36.230  48.530  1.00  0.00           H
ATOM   3392  HB2 PHE A 865      60.000  36.760  49.170  1.00  0.00           H
ATOM   3393  CG  PHE A 865      60.870  35.220  50.360  1.00  0.00           C
ATOM   3394  CD1 PHE A 865      61.770  34.220  50.300  1.00  0.00           C
ATOM   3395  HD1 PHE A 865      62.570  34.270  49.580  1.00  0.00           H
ATOM   3396  CE1 PHE A 865      61.630  32.980  50.990  1.00  0.00           C
ATOM   3397  HE1 PHE A 865      62.490  32.350  50.930  1.00  0.00           H
ATOM   3398  CZ  PHE A 865      60.470  32.790  51.800  1.00  0.00           C
ATOM   3399  HZ  PHE A 865      60.260  31.840  52.270  1.00  0.00           H
ATOM   3400  CD2 PHE A 865      59.670  34.960  51.110  1.00  0.00           C
ATOM   3401  HD2 PHE A 865      58.970  35.780  51.200  1.00  0.00           H
ATOM   3402  CE2 PHE A 865      59.430  33.830  51.840  1.00  0.00           C
ATOM   3403  HE2 PHE A 865      58.500  33.820  52.400  1.00  0.00           H
ATOM   3404  C   PHE A 865      63.030  37.330  50.570  1.00  0.00           C
ATOM   3405  O   PHE A 865      63.390  37.080  51.710  1.00  0.00           O
ATOM   3406  N   LEU A 866      63.930  37.270  49.560  1.00  0.00           N
ATOM   3407  HN  LEU A 866      63.590  37.650  48.700  1.00  0.00           H
ATOM   3408  CA  LEU A 866      65.330  37.070  49.820  1.00  0.00           C
ATOM   3409  HA  LEU A 866      65.430  36.130  50.320  1.00  0.00           H
ATOM   3410  CB  LEU A 866      66.160  36.970  48.520  1.00  0.00           C
ATOM   3411  HB1 LEU A 866      67.260  36.990  48.620  1.00  0.00           H
ATOM   3412  HB2 LEU A 866      65.880  37.920  48.030  1.00  0.00           H
ATOM   3413  CG  LEU A 866      65.870  35.900  47.580  1.00  0.00           C
ATOM   3414  HG  LEU A 866      64.800  35.670  47.440  1.00  0.00           H
ATOM   3415  CD1 LEU A 866      66.460  36.170  46.170  1.00  0.00           C
ATOM   3416 HD11 LEU A 866      66.380  35.330  45.440  1.00  0.00           H
ATOM   3417 HD12 LEU A 866      67.550  36.300  46.280  1.00  0.00           H
ATOM   3418 HD13 LEU A 866      66.130  37.070  45.630  1.00  0.00           H
ATOM   3419  CD2 LEU A 866      66.460  34.570  48.160  1.00  0.00           C
ATOM   3420 HD21 LEU A 866      65.990  34.340  49.140  1.00  0.00           H
ATOM   3421 HD22 LEU A 866      67.540  34.730  48.340  1.00  0.00           H
ATOM   3422 HD23 LEU A 866      66.390  33.730  47.420  1.00  0.00           H
ATOM   3423  C   LEU A 866      65.980  38.150  50.690  1.00  0.00           C
ATOM   3424  O   LEU A 866      66.810  37.790  51.550  1.00  0.00           O
ATOM   3425  N   THR A 867      65.650  39.440  50.460  1.00  0.00           N
ATOM   3426  HN  THR A 867      64.880  39.660  49.860  1.00  0.00           H
ATOM   3427  CA  THR A 867      66.080  40.580  51.250  1.00  0.00           C
ATOM   3428  HA  THR A 867      67.150  40.550  51.360  1.00  0.00           H
ATOM   3429  CB  THR A 867      65.570  41.980  50.910  1.00  0.00           C
ATOM   3430  HB  THR A 867      64.460  42.030  51.010  1.00  0.00           H
ATOM   3431  OG1 THR A 867      65.930  42.390  49.640  1.00  0.00           O
ATOM   3432  HG1 THR A 867      65.630  41.710  49.030  1.00  0.00           H
ATOM   3433  CG2 THR A 867      66.350  43.110  51.780  1.00  0.00           C
ATOM   3434 HG21 THR A 867      66.300  43.020  52.900  1.00  0.00           H
ATOM   3435 HG22 THR A 867      65.870  44.090  51.550  1.00  0.00           H
ATOM   3436 HG23 THR A 867      67.400  43.190  51.460  1.00  0.00           H
ATOM   3437  C   THR A 867      65.800  40.430  52.750  1.00  0.00           C
ATOM   3438  O   THR A 867      66.700  40.440  53.650  1.00  0.00           O
ATOM   3439  N   ILE A 868      64.590  40.010  53.120  1.00  0.00           N
ATOM   3440  HN  ILE A 868      63.900  39.840  52.410  1.00  0.00           H
ATOM   3441  CA  ILE A 868      64.250  39.560  54.500  1.00  0.00           C
ATOM   3442  HA  ILE A 868      64.730  40.220  55.200  1.00  0.00           H
ATOM   3443  CB  ILE A 868      62.750  39.510  54.830  1.00  0.00           C
ATOM   3444  HB  ILE A 868      62.450  40.540  54.550  1.00  0.00           H
ATOM   3445  CG2 ILE A 868      62.020  38.600  53.830  1.00  0.00           C
ATOM   3446 HG21 ILE A 868      60.920  38.700  53.890  1.00  0.00           H
ATOM   3447 HG22 ILE A 868      62.320  37.540  53.960  1.00  0.00           H
ATOM   3448 HG23 ILE A 868      62.170  38.950  52.800  1.00  0.00           H
ATOM   3449  CG1 ILE A 868      62.440  39.140  56.380  1.00  0.00           C
ATOM   3450 HG11 ILE A 868      63.090  39.650  57.140  1.00  0.00           H
ATOM   3451 HG12 ILE A 868      62.670  38.060  56.460  1.00  0.00           H
ATOM   3452  CD  ILE A 868      60.960  39.450  56.650  1.00  0.00           C
ATOM   3453  HD1 ILE A 868      60.760  39.680  57.720  1.00  0.00           H
ATOM   3454  HD2 ILE A 868      60.310  38.610  56.330  1.00  0.00           H
ATOM   3455  HD3 ILE A 868      60.710  40.380  56.090  1.00  0.00           H
ATOM   3456  C   ILE A 868      64.950  38.270  54.950  1.00  0.00           C
ATOM   3457  O   ILE A 868      65.400  38.210  56.100  1.00  0.00           O
ATOM   3458  N   VAL A 869      65.030  37.250  54.130  1.00  0.00           N
ATOM   3459  HN  VAL A 869      64.660  37.350  53.210  1.00  0.00           H
ATOM   3460  CA  VAL A 869      65.680  35.980  54.430  1.00  0.00           C
ATOM   3461  HA  VAL A 869      65.180  35.570  55.290  1.00  0.00           H
ATOM   3462  CB  VAL A 869      65.570  34.980  53.250  1.00  0.00           C
ATOM   3463  HB  VAL A 869      65.640  35.500  52.270  1.00  0.00           H
ATOM   3464  CG1 VAL A 869      66.660  33.920  53.290  1.00  0.00           C
ATOM   3465 HG11 VAL A 869      66.530  33.300  54.200  1.00  0.00           H
ATOM   3466 HG12 VAL A 869      67.710  34.220  53.060  1.00  0.00           H
ATOM   3467 HG13 VAL A 869      66.460  33.230  52.450  1.00  0.00           H
ATOM   3468  CG2 VAL A 869      64.190  34.270  53.460  1.00  0.00           C
ATOM   3469 HG21 VAL A 869      64.400  33.620  54.330  1.00  0.00           H
ATOM   3470 HG22 VAL A 869      63.850  33.730  52.550  1.00  0.00           H
ATOM   3471 HG23 VAL A 869      63.490  35.110  53.640  1.00  0.00           H
ATOM   3472  C   VAL A 869      67.120  36.310  54.890  1.00  0.00           C
ATOM   3473  O   VAL A 869      67.580  35.820  55.920  1.00  0.00           O
ATOM   3474  N   ILE A 870      67.890  37.240  54.190  1.00  0.00           N
ATOM   3475  HN  ILE A 870      67.530  37.560  53.320  1.00  0.00           H
ATOM   3476  CA  ILE A 870      69.270  37.580  54.500  1.00  0.00           C
ATOM   3477  HA  ILE A 870      69.730  36.610  54.530  1.00  0.00           H
ATOM   3478  CB  ILE A 870      69.850  38.350  53.340  1.00  0.00           C
ATOM   3479  HB  ILE A 870      69.010  38.810  52.750  1.00  0.00           H
ATOM   3480  CG2 ILE A 870      70.660  39.600  53.830  1.00  0.00           C
ATOM   3481 HG21 ILE A 870      70.110  40.490  54.170  1.00  0.00           H
ATOM   3482 HG22 ILE A 870      71.110  40.140  52.960  1.00  0.00           H
ATOM   3483 HG23 ILE A 870      71.600  39.430  54.420  1.00  0.00           H
ATOM   3484  CG1 ILE A 870      70.740  37.400  52.470  1.00  0.00           C
ATOM   3485 HG11 ILE A 870      71.580  37.040  53.080  1.00  0.00           H
ATOM   3486 HG12 ILE A 870      71.260  38.130  51.800  1.00  0.00           H
ATOM   3487  CD  ILE A 870      70.040  36.260  51.780  1.00  0.00           C
ATOM   3488  HD1 ILE A 870      69.830  35.440  52.490  1.00  0.00           H
ATOM   3489  HD2 ILE A 870      70.650  36.060  50.880  1.00  0.00           H
ATOM   3490  HD3 ILE A 870      69.010  36.490  51.430  1.00  0.00           H
ATOM   3491  C   ILE A 870      69.310  38.310  55.810  1.00  0.00           C
ATOM   3492  O   ILE A 870      70.110  37.980  56.670  1.00  0.00           O
ATOM   3493  N   MET A 871      68.540  39.410  56.120  1.00  0.00           N
ATOM   3494  HN  MET A 871      68.010  39.760  55.350  1.00  0.00           H
ATOM   3495  CA  MET A 871      68.570  40.020  57.460  1.00  0.00           C
ATOM   3496  HA  MET A 871      69.640  40.220  57.490  1.00  0.00           H
ATOM   3497  CB  MET A 871      67.810  41.430  57.450  1.00  0.00           C
ATOM   3498  HB1 MET A 871      67.910  41.900  58.450  1.00  0.00           H
ATOM   3499  HB2 MET A 871      66.760  41.100  57.320  1.00  0.00           H
ATOM   3500  CG  MET A 871      68.130  42.520  56.440  1.00  0.00           C
ATOM   3501  HG1 MET A 871      67.560  43.450  56.700  1.00  0.00           H
ATOM   3502  HG2 MET A 871      67.790  42.270  55.420  1.00  0.00           H
ATOM   3503  SD  MET A 871      69.920  42.790  56.390  1.00  0.00           S
ATOM   3504  CE  MET A 871      69.640  44.120  55.220  1.00  0.00           C
ATOM   3505  HE1 MET A 871      68.990  44.970  55.520  1.00  0.00           H
ATOM   3506  HE2 MET A 871      69.200  43.780  54.260  1.00  0.00           H
ATOM   3507  HE3 MET A 871      70.560  44.650  54.920  1.00  0.00           H
ATOM   3508  C   MET A 871      68.170  39.160  58.590  1.00  0.00           C
ATOM   3509  O   MET A 871      68.700  39.210  59.690  1.00  0.00           O
ATOM   3510  N   VAL A 872      67.130  38.290  58.490  1.00  0.00           N
ATOM   3511  HN  VAL A 872      66.590  38.320  57.650  1.00  0.00           H
ATOM   3512  CA  VAL A 872      66.780  37.330  59.520  1.00  0.00           C
ATOM   3513  HA  VAL A 872      66.640  37.910  60.420  1.00  0.00           H
ATOM   3514  CB  VAL A 872      65.350  36.740  59.440  1.00  0.00           C
ATOM   3515  HB  VAL A 872      65.190  36.130  60.360  1.00  0.00           H
ATOM   3516  CG1 VAL A 872      64.320  37.780  59.400  1.00  0.00           C
ATOM   3517 HG11 VAL A 872      64.320  38.390  60.330  1.00  0.00           H
ATOM   3518 HG12 VAL A 872      63.280  37.420  59.280  1.00  0.00           H
ATOM   3519 HG13 VAL A 872      64.510  38.450  58.530  1.00  0.00           H
ATOM   3520  CG2 VAL A 872      65.250  35.760  58.290  1.00  0.00           C
ATOM   3521 HG21 VAL A 872      65.610  36.220  57.350  1.00  0.00           H
ATOM   3522 HG22 VAL A 872      64.190  35.600  58.020  1.00  0.00           H
ATOM   3523 HG23 VAL A 872      65.710  34.760  58.460  1.00  0.00           H
ATOM   3524  C   VAL A 872      67.820  36.330  59.840  1.00  0.00           C
ATOM   3525  O   VAL A 872      67.960  35.940  60.980  1.00  0.00           O
ATOM   3526  N   THR A 873      68.530  35.910  58.760  1.00  0.00           N
ATOM   3527  HN  THR A 873      68.280  36.250  57.860  1.00  0.00           H
ATOM   3528  CA  THR A 873      69.610  34.950  58.760  1.00  0.00           C
ATOM   3529  HA  THR A 873      69.350  34.010  59.230  1.00  0.00           H
ATOM   3530  CB  THR A 873      70.170  34.520  57.450  1.00  0.00           C
ATOM   3531  HB  THR A 873      70.320  35.420  56.810  1.00  0.00           H
ATOM   3532  OG1 THR A 873      69.280  33.760  56.690  1.00  0.00           O
ATOM   3533  HG1 THR A 873      68.630  34.330  56.300  1.00  0.00           H
ATOM   3534  CG2 THR A 873      71.430  33.740  57.510  1.00  0.00           C
ATOM   3535 HG21 THR A 873      71.280  32.700  57.880  1.00  0.00           H
ATOM   3536 HG22 THR A 873      72.350  34.120  57.990  1.00  0.00           H
ATOM   3537 HG23 THR A 873      71.730  33.590  56.450  1.00  0.00           H
ATOM   3538  C   THR A 873      70.700  35.500  59.610  1.00  0.00           C
ATOM   3539  O   THR A 873      71.220  34.860  60.490  1.00  0.00           O
ATOM   3540  N   ILE A 874      71.100  36.800  59.400  1.00  0.00           N
ATOM   3541  HN  ILE A 874      70.660  37.350  58.680  1.00  0.00           H
ATOM   3542  CA  ILE A 874      72.100  37.540  60.240  1.00  0.00           C
ATOM   3543  HA  ILE A 874      72.930  36.840  60.180  1.00  0.00           H
ATOM   3544  CB  ILE A 874      72.350  38.920  59.690  1.00  0.00           C
ATOM   3545  HB  ILE A 874      71.410  39.520  59.770  1.00  0.00           H
ATOM   3546  CG2 ILE A 874      73.340  39.630  60.530  1.00  0.00           C
ATOM   3547 HG21 ILE A 874      74.130  38.900  60.820  1.00  0.00           H
ATOM   3548 HG22 ILE A 874      72.880  39.890  61.520  1.00  0.00           H
ATOM   3549 HG23 ILE A 874      73.850  40.430  59.960  1.00  0.00           H
ATOM   3550  CG1 ILE A 874      72.880  38.860  58.240  1.00  0.00           C
ATOM   3551 HG11 ILE A 874      72.780  39.820  57.710  1.00  0.00           H
ATOM   3552 HG12 ILE A 874      72.180  38.270  57.600  1.00  0.00           H
ATOM   3553  CD  ILE A 874      74.200  38.290  58.010  1.00  0.00           C
ATOM   3554  HD1 ILE A 874      74.470  38.090  56.960  1.00  0.00           H
ATOM   3555  HD2 ILE A 874      74.370  37.350  58.580  1.00  0.00           H
ATOM   3556  HD3 ILE A 874      74.940  39.010  58.420  1.00  0.00           H
ATOM   3557  C   ILE A 874      71.610  37.590  61.630  1.00  0.00           C
ATOM   3558  O   ILE A 874      72.360  37.180  62.530  1.00  0.00           O
ATOM   3559  N   ASP A 875      70.390  37.980  61.880  1.00  0.00           N
ATOM   3560  HN  ASP A 875      69.750  38.170  61.140  1.00  0.00           H
ATOM   3561  CA  ASP A 875      69.880  38.010  63.210  1.00  0.00           C
ATOM   3562  HA  ASP A 875      70.430  38.750  63.750  1.00  0.00           H
ATOM   3563  CB  ASP A 875      68.510  38.490  62.920  1.00  0.00           C
ATOM   3564  HB1 ASP A 875      67.870  37.620  62.690  1.00  0.00           H
ATOM   3565  HB2 ASP A 875      68.460  39.210  62.070  1.00  0.00           H
ATOM   3566  CG  ASP A 875      68.080  39.200  64.150  1.00  0.00           C
ATOM   3567  OD1 ASP A 875      66.980  38.890  64.720  1.00  0.00           O
ATOM   3568  OD2 ASP A 875      68.790  40.120  64.580  1.00  0.00           O
ATOM   3569  C   ASP A 875      69.770  36.710  64.030  1.00  0.00           C
ATOM   3570  O   ASP A 875      69.960  36.680  65.240  1.00  0.00           O
ATOM   3571  N   TYR A 876      69.430  35.630  63.360  1.00  0.00           N
ATOM   3572  HN  TYR A 876      69.510  35.740  62.370  1.00  0.00           H
ATOM   3573  CA  TYR A 876      69.420  34.330  63.910  1.00  0.00           C
ATOM   3574  HA  TYR A 876      68.960  34.390  64.880  1.00  0.00           H
ATOM   3575  CB  TYR A 876      68.600  33.370  62.940  1.00  0.00           C
ATOM   3576  HB1 TYR A 876      69.010  33.500  61.920  1.00  0.00           H
ATOM   3577  HB2 TYR A 876      67.540  33.700  62.920  1.00  0.00           H
ATOM   3578  CG  TYR A 876      68.650  31.870  63.270  1.00  0.00           C
ATOM   3579  CD1 TYR A 876      69.020  31.000  62.290  1.00  0.00           C
ATOM   3580  HD1 TYR A 876      69.270  31.230  61.270  1.00  0.00           H
ATOM   3581  CE1 TYR A 876      69.290  29.630  62.630  1.00  0.00           C
ATOM   3582  HE1 TYR A 876      69.640  28.920  61.880  1.00  0.00           H
ATOM   3583  CZ  TYR A 876      69.070  29.220  63.950  1.00  0.00           C
ATOM   3584  OH  TYR A 876      69.330  27.870  64.150  1.00  0.00           O
ATOM   3585  HH  TYR A 876      69.060  27.670  65.050  1.00  0.00           H
ATOM   3586  CD2 TYR A 876      68.410  31.460  64.560  1.00  0.00           C
ATOM   3587  HD2 TYR A 876      68.260  32.150  65.370  1.00  0.00           H
ATOM   3588  CE2 TYR A 876      68.600  30.110  64.930  1.00  0.00           C
ATOM   3589  HE2 TYR A 876      68.530  29.850  65.970  1.00  0.00           H
ATOM   3590  C   TYR A 876      70.850  33.800  64.210  1.00  0.00           C
ATOM   3591  O   TYR A 876      71.080  33.180  65.300  1.00  0.00           O
ATOM   3592  N   LEU A 877      71.800  34.070  63.350  1.00  0.00           N
ATOM   3593  HN  LEU A 877      71.570  34.220  62.390  1.00  0.00           H
ATOM   3594  CA  LEU A 877      73.210  33.820  63.640  1.00  0.00           C
ATOM   3595  HA  LEU A 877      73.370  32.840  64.060  1.00  0.00           H
ATOM   3596  CB  LEU A 877      73.990  34.020  62.290  1.00  0.00           C
ATOM   3597  HB1 LEU A 877      75.060  34.320  62.340  1.00  0.00           H
ATOM   3598  HB2 LEU A 877      73.530  34.880  61.760  1.00  0.00           H
ATOM   3599  CG  LEU A 877      73.830  32.880  61.270  1.00  0.00           C
ATOM   3600  HG  LEU A 877      72.760  32.750  61.000  1.00  0.00           H
ATOM   3601  CD1 LEU A 877      74.540  33.360  59.950  1.00  0.00           C
ATOM   3602 HD11 LEU A 877      75.620  33.490  60.160  1.00  0.00           H
ATOM   3603 HD12 LEU A 877      74.000  34.230  59.530  1.00  0.00           H
ATOM   3604 HD13 LEU A 877      74.350  32.510  59.260  1.00  0.00           H
ATOM   3605  CD2 LEU A 877      74.350  31.450  61.660  1.00  0.00           C
ATOM   3606 HD21 LEU A 877      75.420  31.430  61.970  1.00  0.00           H
ATOM   3607 HD22 LEU A 877      74.190  30.800  60.770  1.00  0.00           H
ATOM   3608 HD23 LEU A 877      73.720  31.010  62.460  1.00  0.00           H
ATOM   3609  C   LEU A 877      74.000  34.680  64.640  1.00  0.00           C
ATOM   3610  O   LEU A 877      74.960  34.070  65.280  1.00  0.00           O
ATOM   3611  N   VAL A 878      73.640  35.950  64.740  1.00  0.00           N
ATOM   3612  HN  VAL A 878      72.950  36.180  64.060  1.00  0.00           H
ATOM   3613  CA  VAL A 878      74.210  36.960  65.660  1.00  0.00           C
ATOM   3614  HA  VAL A 878      74.700  36.440  66.470  1.00  0.00           H
ATOM   3615  CB  VAL A 878      75.300  37.890  65.060  1.00  0.00           C
ATOM   3616  HB  VAL A 878      75.590  38.640  65.830  1.00  0.00           H
ATOM   3617  CG1 VAL A 878      76.530  37.030  64.840  1.00  0.00           C
ATOM   3618 HG11 VAL A 878      76.890  36.540  65.780  1.00  0.00           H
ATOM   3619 HG12 VAL A 878      77.410  37.680  64.690  1.00  0.00           H
ATOM   3620 HG13 VAL A 878      76.360  36.330  64.000  1.00  0.00           H
ATOM   3621  CG2 VAL A 878      74.890  38.720  63.860  1.00  0.00           C
ATOM   3622 HG21 VAL A 878      74.560  38.110  62.990  1.00  0.00           H
ATOM   3623 HG22 VAL A 878      75.690  39.390  63.500  1.00  0.00           H
ATOM   3624 HG23 VAL A 878      74.050  39.410  64.110  1.00  0.00           H
ATOM   3625  C   VAL A 878      73.100  37.640  66.450  1.00  0.00           C
ATOM   3626  O   VAL A 878      72.800  37.180  67.530  1.00  0.00           O
ATOM   3627  N   GLY A 879      72.460  38.690  65.910  1.00  0.00           N
ATOM   3628  HN  GLY A 879      72.720  38.980  65.000  1.00  0.00           H
ATOM   3629  CA  GLY A 879      71.370  39.450  66.490  1.00  0.00           C
ATOM   3630  HA1 GLY A 879      71.340  39.230  67.550  1.00  0.00           H
ATOM   3631  HA2 GLY A 879      70.500  39.080  65.980  1.00  0.00           H
ATOM   3632  C   GLY A 879      71.570  40.970  66.430  1.00  0.00           C
ATOM   3633  O   GLY A 879      72.380  41.560  67.080  1.00  0.00           O
ATOM   3634  N   VAL A 880      70.750  41.700  65.670  1.00  0.00           N
ATOM   3635  HN  VAL A 880      70.070  41.210  65.130  1.00  0.00           H
ATOM   3636  CA  VAL A 880      70.780  43.130  65.450  1.00  0.00           C
ATOM   3637  HA  VAL A 880      71.800  43.380  65.730  1.00  0.00           H
ATOM   3638  CB  VAL A 880      70.460  43.560  63.980  1.00  0.00           C
ATOM   3639  HB  VAL A 880      69.420  43.180  63.840  1.00  0.00           H
ATOM   3640  CG1 VAL A 880      70.450  45.060  63.960  1.00  0.00           C
ATOM   3641 HG11 VAL A 880      70.410  45.370  62.900  1.00  0.00           H
ATOM   3642 HG12 VAL A 880      71.440  45.440  64.280  1.00  0.00           H
ATOM   3643 HG13 VAL A 880      69.570  45.470  64.510  1.00  0.00           H
ATOM   3644  CG2 VAL A 880      71.420  42.840  63.030  1.00  0.00           C
ATOM   3645 HG21 VAL A 880      72.450  43.230  63.210  1.00  0.00           H
ATOM   3646 HG22 VAL A 880      71.100  42.960  61.970  1.00  0.00           H
ATOM   3647 HG23 VAL A 880      71.510  41.760  63.280  1.00  0.00           H
ATOM   3648  C   VAL A 880      69.820  43.750  66.500  1.00  0.00           C
ATOM   3649  O   VAL A 880      68.840  43.040  66.790  1.00  0.00           O
ATOM   3650  N   PRO A 881      70.090  44.880  67.230  1.00  0.00           N
ATOM   3651  CD  PRO A 881      71.410  45.210  67.530  1.00  0.00           C
ATOM   3652  HD1 PRO A 881      71.800  45.840  66.690  1.00  0.00           H
ATOM   3653  HD2 PRO A 881      72.130  44.380  67.630  1.00  0.00           H
ATOM   3654  CA  PRO A 881      69.140  45.800  67.880  1.00  0.00           C
ATOM   3655  HA  PRO A 881      68.730  45.160  68.650  1.00  0.00           H
ATOM   3656  CB  PRO A 881      70.060  46.780  68.610  1.00  0.00           C
ATOM   3657  HB1 PRO A 881      69.630  47.170  69.550  1.00  0.00           H
ATOM   3658  HB2 PRO A 881      70.290  47.640  67.970  1.00  0.00           H
ATOM   3659  CG  PRO A 881      71.250  45.960  68.860  1.00  0.00           C
ATOM   3660  HG1 PRO A 881      72.100  46.610  69.150  1.00  0.00           H
ATOM   3661  HG2 PRO A 881      71.000  45.270  69.700  1.00  0.00           H
ATOM   3662  C   PRO A 881      68.120  46.390  66.950  1.00  0.00           C
ATOM   3663  O   PRO A 881      68.510  47.300  66.120  1.00  0.00           O
ATOM   3664  N   SER A 882      66.840  45.920  67.060  1.00  0.00           N
ATOM   3665  HN  SER A 882      66.700  45.100  67.590  1.00  0.00           H
ATOM   3666  CA  SER A 882      65.650  46.570  66.410  1.00  0.00           C
ATOM   3667  HA  SER A 882      65.680  47.630  66.610  1.00  0.00           H
ATOM   3668  CB  SER A 882      65.640  46.380  64.860  1.00  0.00           C
ATOM   3669  HB1 SER A 882      64.590  46.570  64.530  1.00  0.00           H
ATOM   3670  HB2 SER A 882      65.970  45.380  64.510  1.00  0.00           H
ATOM   3671  OG  SER A 882      66.390  47.360  64.140  1.00  0.00           O
ATOM   3672  HG1 SER A 882      67.230  47.430  64.580  1.00  0.00           H
ATOM   3673  C   SER A 882      64.360  46.050  66.950  1.00  0.00           C
ATOM   3674  O   SER A 882      64.410  44.960  67.450  1.00  0.00           O
ATOM   3675  N   PRO A 883      63.130  46.640  66.980  1.00  0.00           N
ATOM   3676  CD  PRO A 883      62.990  47.900  66.360  1.00  0.00           C
ATOM   3677  HD1 PRO A 883      63.450  48.110  65.370  1.00  0.00           H
ATOM   3678  HD2 PRO A 883      63.350  48.650  67.100  1.00  0.00           H
ATOM   3679  CA  PRO A 883      61.860  45.990  67.440  1.00  0.00           C
ATOM   3680  HA  PRO A 883      61.930  45.540  68.420  1.00  0.00           H
ATOM   3681  CB  PRO A 883      60.830  47.120  67.370  1.00  0.00           C
ATOM   3682  HB1 PRO A 883      60.630  47.690  68.310  1.00  0.00           H
ATOM   3683  HB2 PRO A 883      59.820  46.760  67.070  1.00  0.00           H
ATOM   3684  CG  PRO A 883      61.410  48.070  66.290  1.00  0.00           C
ATOM   3685  HG1 PRO A 883      61.090  47.570  65.350  1.00  0.00           H
ATOM   3686  HG2 PRO A 883      61.170  49.160  66.290  1.00  0.00           H
ATOM   3687  C   PRO A 883      61.470  44.840  66.620  1.00  0.00           C
ATOM   3688  O   PRO A 883      61.680  44.870  65.420  1.00  0.00           O
ATOM   3689  N   LYS A 884      60.850  43.870  67.270  1.00  0.00           N
ATOM   3690  HN  LYS A 884      60.610  44.030  68.220  1.00  0.00           H
ATOM   3691  CA  LYS A 884      60.290  42.730  66.580  1.00  0.00           C
ATOM   3692  HA  LYS A 884      60.630  42.670  65.550  1.00  0.00           H
ATOM   3693  CB  LYS A 884      60.640  41.360  67.170  1.00  0.00           C
ATOM   3694  HB1 LYS A 884      60.250  40.540  66.520  1.00  0.00           H
ATOM   3695  HB2 LYS A 884      60.060  41.220  68.110  1.00  0.00           H
ATOM   3696  CG  LYS A 884      62.140  41.070  67.310  1.00  0.00           C
ATOM   3697  HG1 LYS A 884      62.200  39.990  67.550  1.00  0.00           H
ATOM   3698  HG2 LYS A 884      62.600  41.600  68.170  1.00  0.00           H
ATOM   3699  CD  LYS A 884      62.980  41.400  66.100  1.00  0.00           C
ATOM   3700  HD1 LYS A 884      63.560  42.330  66.300  1.00  0.00           H
ATOM   3701  HD2 LYS A 884      62.270  41.440  65.250  1.00  0.00           H
ATOM   3702  CE  LYS A 884      64.090  40.400  65.800  1.00  0.00           C
ATOM   3703  HE1 LYS A 884      64.610  40.670  64.850  1.00  0.00           H
ATOM   3704  HE2 LYS A 884      63.700  39.370  65.620  1.00  0.00           H
ATOM   3705  NZ  LYS A 884      65.040  40.290  66.860  1.00  0.00           N
ATOM   3706  HZ1 LYS A 884      65.840  39.830  66.380  1.00  0.00           H
ATOM   3707  HZ2 LYS A 884      64.720  39.630  67.600  1.00  0.00           H
ATOM   3708  HZ3 LYS A 884      65.300  41.240  67.180  1.00  0.00           H
ATOM   3709  C   LYS A 884      58.760  42.700  66.450  1.00  0.00           C
ATOM   3710  O   LYS A 884      58.030  43.560  66.980  1.00  0.00           O
ATOM   3711  N   LEU A 885      58.080  42.020  65.440  1.00  0.00           N
ATOM   3712  HN  LEU A 885      58.650  41.530  64.790  1.00  0.00           H
ATOM   3713  CA  LEU A 885      56.640  42.120  65.190  1.00  0.00           C
ATOM   3714  HA  LEU A 885      56.230  43.120  65.300  1.00  0.00           H
ATOM   3715  CB  LEU A 885      56.290  41.400  63.850  1.00  0.00           C
ATOM   3716  HB1 LEU A 885      56.690  40.370  63.940  1.00  0.00           H
ATOM   3717  HB2 LEU A 885      56.770  41.910  62.990  1.00  0.00           H
ATOM   3718  CG  LEU A 885      54.780  41.220  63.490  1.00  0.00           C
ATOM   3719  HG  LEU A 885      54.180  40.620  64.220  1.00  0.00           H
ATOM   3720  CD1 LEU A 885      54.140  42.640  63.290  1.00  0.00           C
ATOM   3721 HD11 LEU A 885      54.680  43.010  62.390  1.00  0.00           H
ATOM   3722 HD12 LEU A 885      54.410  43.210  64.190  1.00  0.00           H
ATOM   3723 HD13 LEU A 885      53.040  42.650  63.090  1.00  0.00           H
ATOM   3724  CD2 LEU A 885      54.750  40.330  62.120  1.00  0.00           C
ATOM   3725 HD21 LEU A 885      55.130  40.940  61.260  1.00  0.00           H
ATOM   3726 HD22 LEU A 885      53.720  39.990  61.900  1.00  0.00           H
ATOM   3727 HD23 LEU A 885      55.310  39.370  62.200  1.00  0.00           H
ATOM   3728  C   LEU A 885      55.950  41.380  66.250  1.00  0.00           C
ATOM   3729  O   LEU A 885      56.440  40.360  66.750  1.00  0.00           O
ATOM   3730  N   HSD A 886      54.850  41.880  66.830  1.00  0.00           N
ATOM   3731  HN  HSD A 886      54.550  42.810  66.670  1.00  0.00           H
ATOM   3732  CA  HSD A 886      54.080  41.090  67.780  1.00  0.00           C
ATOM   3733  HA  HSD A 886      54.700  40.280  68.150  1.00  0.00           H
ATOM   3734  CB  HSD A 886      53.530  41.950  68.950  1.00  0.00           C
ATOM   3735  HB1 HSD A 886      52.880  41.280  69.570  1.00  0.00           H
ATOM   3736  HB2 HSD A 886      52.900  42.730  68.470  1.00  0.00           H
ATOM   3737  ND1 HSD A 886      54.670  43.850  70.080  1.00  0.00           N
ATOM   3738  HD1 HSD A 886      54.480  44.490  69.330  1.00  0.00           H
ATOM   3739  CG  HSD A 886      54.350  42.500  70.020  1.00  0.00           C
ATOM   3740  CE1 HSD A 886      55.420  44.040  71.190  1.00  0.00           C
ATOM   3741  HE1 HSD A 886      55.770  45.000  71.570  1.00  0.00           H
ATOM   3742  NE2 HSD A 886      55.600  42.890  71.890  1.00  0.00           N
ATOM   3743  CD2 HSD A 886      54.890  41.930  71.170  1.00  0.00           C
ATOM   3744  HD2 HSD A 886      54.840  40.890  71.440  1.00  0.00           H
ATOM   3745  C   HSD A 886      52.940  40.470  67.000  1.00  0.00           C
ATOM   3746  O   HSD A 886      52.230  41.080  66.190  1.00  0.00           O
ATOM   3747  N   VAL A 887      52.860  39.140  67.220  1.00  0.00           N
ATOM   3748  HN  VAL A 887      53.490  38.730  67.890  1.00  0.00           H
ATOM   3749  CA  VAL A 887      51.750  38.380  66.810  1.00  0.00           C
ATOM   3750  HA  VAL A 887      50.950  38.980  66.390  1.00  0.00           H
ATOM   3751  CB  VAL A 887      52.190  37.320  65.730  1.00  0.00           C
ATOM   3752  HB  VAL A 887      51.250  36.740  65.600  1.00  0.00           H
ATOM   3753  CG1 VAL A 887      52.570  37.950  64.410  1.00  0.00           C
ATOM   3754 HG11 VAL A 887      51.750  38.570  63.980  1.00  0.00           H
ATOM   3755 HG12 VAL A 887      52.850  37.360  63.520  1.00  0.00           H
ATOM   3756 HG13 VAL A 887      53.430  38.640  64.550  1.00  0.00           H
ATOM   3757  CG2 VAL A 887      53.300  36.470  66.370  1.00  0.00           C
ATOM   3758 HG21 VAL A 887      53.030  36.100  67.390  1.00  0.00           H
ATOM   3759 HG22 VAL A 887      54.200  37.130  66.430  1.00  0.00           H
ATOM   3760 HG23 VAL A 887      53.640  35.550  65.860  1.00  0.00           H
ATOM   3761  C   VAL A 887      51.080  37.670  67.990  1.00  0.00           C
ATOM   3762  O   VAL A 887      51.760  37.330  69.000  1.00  0.00           O
ATOM   3763  N   PRO A 888      49.730  37.490  68.150  1.00  0.00           N
ATOM   3764  CD  PRO A 888      48.730  38.080  67.350  1.00  0.00           C
ATOM   3765  HD1 PRO A 888      48.690  37.750  66.290  1.00  0.00           H
ATOM   3766  HD2 PRO A 888      48.820  39.200  67.310  1.00  0.00           H
ATOM   3767  CA  PRO A 888      49.220  36.360  68.910  1.00  0.00           C
ATOM   3768  HA  PRO A 888      49.490  36.590  69.940  1.00  0.00           H
ATOM   3769  CB  PRO A 888      47.580  36.420  68.690  1.00  0.00           C
ATOM   3770  HB1 PRO A 888      47.130  36.560  69.700  1.00  0.00           H
ATOM   3771  HB2 PRO A 888      47.160  35.610  68.050  1.00  0.00           H
ATOM   3772  CG  PRO A 888      47.280  37.700  67.900  1.00  0.00           C
ATOM   3773  HG1 PRO A 888      46.580  37.570  67.050  1.00  0.00           H
ATOM   3774  HG2 PRO A 888      47.030  38.460  68.660  1.00  0.00           H
ATOM   3775  C   PRO A 888      49.750  34.990  68.540  1.00  0.00           C
ATOM   3776  O   PRO A 888      49.540  34.610  67.390  1.00  0.00           O
ATOM   3777  N   GLU A 889      50.260  34.190  69.430  1.00  0.00           N
ATOM   3778  HN  GLU A 889      50.170  34.530  70.360  1.00  0.00           H
ATOM   3779  CA  GLU A 889      50.710  32.880  69.190  1.00  0.00           C
ATOM   3780  HA  GLU A 889      51.170  32.780  68.220  1.00  0.00           H
ATOM   3781  CB  GLU A 889      51.790  32.630  70.270  1.00  0.00           C
ATOM   3782  HB1 GLU A 889      52.290  31.660  70.050  1.00  0.00           H
ATOM   3783  HB2 GLU A 889      51.330  32.580  71.280  1.00  0.00           H
ATOM   3784  CG  GLU A 889      52.880  33.770  70.250  1.00  0.00           C
ATOM   3785  HG1 GLU A 889      52.430  34.730  70.580  1.00  0.00           H
ATOM   3786  HG2 GLU A 889      53.240  33.690  69.200  1.00  0.00           H
ATOM   3787  CD  GLU A 889      53.990  33.410  71.250  1.00  0.00           C
ATOM   3788  OE1 GLU A 889      55.100  32.980  70.840  1.00  0.00           O
ATOM   3789  OE2 GLU A 889      53.760  33.690  72.470  1.00  0.00           O
ATOM   3790  C   GLU A 889      49.510  31.870  69.300  1.00  0.00           C
ATOM   3791  O   GLU A 889      48.560  31.990  70.150  1.00  0.00           O
ATOM   3792  N   LYS A 890      49.470  30.900  68.350  1.00  0.00           N
ATOM   3793  HN  LYS A 890      50.040  31.000  67.530  1.00  0.00           H
ATOM   3794  CA  LYS A 890      48.550  29.750  68.240  1.00  0.00           C
ATOM   3795  HA  LYS A 890      48.560  29.480  67.190  1.00  0.00           H
ATOM   3796  CB  LYS A 890      49.190  28.560  69.060  1.00  0.00           C
ATOM   3797  HB1 LYS A 890      48.550  27.650  68.910  1.00  0.00           H
ATOM   3798  HB2 LYS A 890      49.210  28.780  70.140  1.00  0.00           H
ATOM   3799  CG  LYS A 890      50.520  27.980  68.630  1.00  0.00           C
ATOM   3800  HG1 LYS A 890      51.220  28.800  68.910  1.00  0.00           H
ATOM   3801  HG2 LYS A 890      50.630  28.060  67.530  1.00  0.00           H
ATOM   3802  CD  LYS A 890      50.940  26.660  69.260  1.00  0.00           C
ATOM   3803  HD1 LYS A 890      50.180  25.890  69.040  1.00  0.00           H
ATOM   3804  HD2 LYS A 890      50.690  26.790  70.340  1.00  0.00           H
ATOM   3805  CE  LYS A 890      52.320  26.110  68.890  1.00  0.00           C
ATOM   3806  HE1 LYS A 890      52.290  25.540  67.930  1.00  0.00           H
ATOM   3807  HE2 LYS A 890      52.720  25.490  69.720  1.00  0.00           H
ATOM   3808  NZ  LYS A 890      53.360  27.120  68.710  1.00  0.00           N
ATOM   3809  HZ1 LYS A 890      54.290  26.670  68.580  1.00  0.00           H
ATOM   3810  HZ2 LYS A 890      53.280  27.790  69.490  1.00  0.00           H
ATOM   3811  HZ3 LYS A 890      53.130  27.710  67.880  1.00  0.00           H
ATOM   3812  C   LYS A 890      47.090  29.930  68.530  1.00  0.00           C
ATOM   3813  O   LYS A 890      46.530  29.520  69.500  1.00  0.00           O
ATOM   3814  N   PHE A 891      46.370  30.570  67.620  1.00  0.00           N
ATOM   3815  HN  PHE A 891      46.790  30.960  66.800  1.00  0.00           H
ATOM   3816  CA  PHE A 891      44.930  30.720  67.430  1.00  0.00           C
ATOM   3817  HA  PHE A 891      44.820  31.020  66.400  1.00  0.00           H
ATOM   3818  CB  PHE A 891      44.250  29.370  67.580  1.00  0.00           C
ATOM   3819  HB1 PHE A 891      43.210  29.530  67.230  1.00  0.00           H
ATOM   3820  HB2 PHE A 891      44.320  28.910  68.590  1.00  0.00           H
ATOM   3821  CG  PHE A 891      44.860  28.430  66.600  1.00  0.00           C
ATOM   3822  CD1 PHE A 891      44.400  28.570  65.320  1.00  0.00           C
ATOM   3823  HD1 PHE A 891      43.730  29.400  65.120  1.00  0.00           H
ATOM   3824  CE1 PHE A 891      44.900  27.810  64.280  1.00  0.00           C
ATOM   3825  HE1 PHE A 891      44.650  28.060  63.260  1.00  0.00           H
ATOM   3826  CZ  PHE A 891      45.960  26.980  64.530  1.00  0.00           C
ATOM   3827  HZ  PHE A 891      46.300  26.380  63.700  1.00  0.00           H
ATOM   3828  CD2 PHE A 891      45.810  27.460  66.870  1.00  0.00           C
ATOM   3829  HD2 PHE A 891      46.260  27.300  67.830  1.00  0.00           H
ATOM   3830  CE2 PHE A 891      46.350  26.690  65.800  1.00  0.00           C
ATOM   3831  HE2 PHE A 891      47.200  26.070  66.050  1.00  0.00           H
ATOM   3832  C   PHE A 891      44.230  31.700  68.310  1.00  0.00           C
ATOM   3833  O   PHE A 891      43.010  31.690  68.310  1.00  0.00           O
ATOM   3834  N   GLU A 892      45.040  32.510  69.090  1.00  0.00           N
ATOM   3835  HN  GLU A 892      46.020  32.340  69.220  1.00  0.00           H
ATOM   3836  CA  GLU A 892      44.530  33.640  69.880  1.00  0.00           C
ATOM   3837  HA  GLU A 892      43.720  33.260  70.490  1.00  0.00           H
ATOM   3838  CB  GLU A 892      45.620  34.230  70.850  1.00  0.00           C
ATOM   3839  HB1 GLU A 892      45.270  35.190  71.290  1.00  0.00           H
ATOM   3840  HB2 GLU A 892      46.520  34.510  70.280  1.00  0.00           H
ATOM   3841  CG  GLU A 892      46.140  33.130  71.920  1.00  0.00           C
ATOM   3842  HG1 GLU A 892      46.490  32.230  71.380  1.00  0.00           H
ATOM   3843  HG2 GLU A 892      45.300  32.800  72.580  1.00  0.00           H
ATOM   3844  CD  GLU A 892      47.140  33.750  72.870  1.00  0.00           C
ATOM   3845  OE1 GLU A 892      47.420  34.930  72.720  1.00  0.00           O
ATOM   3846  OE2 GLU A 892      47.550  33.100  73.850  1.00  0.00           O
ATOM   3847  C   GLU A 892      44.080  34.700  68.960  1.00  0.00           C
ATOM   3848  O   GLU A 892      44.750  34.980  67.990  1.00  0.00           O
ATOM   3849  N   PRO A 893      42.910  35.320  69.140  1.00  0.00           N
ATOM   3850  CD  PRO A 893      41.780  34.850  69.960  1.00  0.00           C
ATOM   3851  HD1 PRO A 893      42.100  34.760  71.020  1.00  0.00           H
ATOM   3852  HD2 PRO A 893      41.270  33.940  69.570  1.00  0.00           H
ATOM   3853  CA  PRO A 893      42.610  36.530  68.390  1.00  0.00           C
ATOM   3854  HA  PRO A 893      42.990  36.420  67.380  1.00  0.00           H
ATOM   3855  CB  PRO A 893      41.080  36.560  68.470  1.00  0.00           C
ATOM   3856  HB1 PRO A 893      40.630  35.840  67.770  1.00  0.00           H
ATOM   3857  HB2 PRO A 893      40.630  37.560  68.240  1.00  0.00           H
ATOM   3858  CG  PRO A 893      40.770  36.000  69.840  1.00  0.00           C
ATOM   3859  HG1 PRO A 893      41.000  36.840  70.540  1.00  0.00           H
ATOM   3860  HG2 PRO A 893      39.740  35.630  70.060  1.00  0.00           H
ATOM   3861  C   PRO A 893      43.330  37.680  69.080  1.00  0.00           C
ATOM   3862  O   PRO A 893      43.930  37.560  70.150  1.00  0.00           O
ATOM   3863  N   THR A 894      43.460  38.840  68.400  1.00  0.00           N
ATOM   3864  HN  THR A 894      42.990  38.920  67.530  1.00  0.00           H
ATOM   3865  CA  THR A 894      44.220  40.020  68.710  1.00  0.00           C
ATOM   3866  HA  THR A 894      45.250  39.670  68.820  1.00  0.00           H
ATOM   3867  CB  THR A 894      44.260  41.150  67.680  1.00  0.00           C
ATOM   3868  HB  THR A 894      43.300  41.670  67.510  1.00  0.00           H
ATOM   3869  OG1 THR A 894      44.530  40.630  66.390  1.00  0.00           O
ATOM   3870  HG1 THR A 894      43.870  39.950  66.200  1.00  0.00           H
ATOM   3871  CG2 THR A 894      45.380  42.120  68.070  1.00  0.00           C
ATOM   3872 HG21 THR A 894      45.230  42.500  69.120  1.00  0.00           H
ATOM   3873 HG22 THR A 894      45.580  43.030  67.470  1.00  0.00           H
ATOM   3874 HG23 THR A 894      46.350  41.580  68.050  1.00  0.00           H
ATOM   3875  C   THR A 894      43.750  40.730  69.970  1.00  0.00           C
ATOM   3876  O   THR A 894      44.560  41.060  70.850  1.00  0.00           O
ATOM   3877  N   HSD A 895      42.440  40.970  70.070  1.00  0.00           N
ATOM   3878  HN  HSD A 895      41.910  40.730  69.270  1.00  0.00           H
ATOM   3879  CA  HSD A 895      41.710  41.320  71.270  1.00  0.00           C
ATOM   3880  HA  HSD A 895      42.420  41.950  71.760  1.00  0.00           H
ATOM   3881  CB  HSD A 895      40.460  42.010  70.770  1.00  0.00           C
ATOM   3882  HB1 HSD A 895      39.700  41.430  70.200  1.00  0.00           H
ATOM   3883  HB2 HSD A 895      40.850  42.710  69.990  1.00  0.00           H
ATOM   3884  ND1 HSD A 895      39.000  42.220  72.790  1.00  0.00           N
ATOM   3885  HD1 HSD A 895      38.910  41.270  73.120  1.00  0.00           H
ATOM   3886  CG  HSD A 895      39.690  42.850  71.800  1.00  0.00           C
ATOM   3887  CE1 HSD A 895      38.380  43.190  73.470  1.00  0.00           C
ATOM   3888  HE1 HSD A 895      37.710  43.130  74.330  1.00  0.00           H
ATOM   3889  NE2 HSD A 895      38.620  44.420  73.080  1.00  0.00           N
ATOM   3890  CD2 HSD A 895      39.380  44.240  71.910  1.00  0.00           C
ATOM   3891  HD2 HSD A 895      39.940  45.050  71.480  1.00  0.00           H
ATOM   3892  C   HSD A 895      41.260  40.160  72.150  1.00  0.00           C
ATOM   3893  O   HSD A 895      40.550  39.230  71.680  1.00  0.00           O
ATOM   3894  N   PRO A 896      41.660  40.020  73.360  1.00  0.00           N
ATOM   3895  CD  PRO A 896      42.690  40.730  74.030  1.00  0.00           C
ATOM   3896  HD1 PRO A 896      42.200  41.570  74.570  1.00  0.00           H
ATOM   3897  HD2 PRO A 896      43.430  41.200  73.340  1.00  0.00           H
ATOM   3898  CA  PRO A 896      41.340  38.830  74.120  1.00  0.00           C
ATOM   3899  HA  PRO A 896      41.690  37.980  73.550  1.00  0.00           H
ATOM   3900  CB  PRO A 896      41.980  39.020  75.460  1.00  0.00           C
ATOM   3901  HB1 PRO A 896      42.230  38.070  75.970  1.00  0.00           H
ATOM   3902  HB2 PRO A 896      41.380  39.610  76.190  1.00  0.00           H
ATOM   3903  CG  PRO A 896      43.230  39.810  75.130  1.00  0.00           C
ATOM   3904  HG1 PRO A 896      43.900  40.290  75.870  1.00  0.00           H
ATOM   3905  HG2 PRO A 896      43.890  39.130  74.530  1.00  0.00           H
ATOM   3906  C   PRO A 896      39.870  38.350  74.220  1.00  0.00           C
ATOM   3907  O   PRO A 896      38.960  39.150  74.390  1.00  0.00           O
ATOM   3908  N   GLU A 897      39.620  37.020  74.260  1.00  0.00           N
ATOM   3909  HN  GLU A 897      40.370  36.370  74.210  1.00  0.00           H
ATOM   3910  CA  GLU A 897      38.400  36.440  74.910  1.00  0.00           C
ATOM   3911  HA  GLU A 897      38.730  35.450  75.210  1.00  0.00           H
ATOM   3912  CB  GLU A 897      38.030  36.990  76.310  1.00  0.00           C
ATOM   3913  HB1 GLU A 897      36.960  36.710  76.410  1.00  0.00           H
ATOM   3914  HB2 GLU A 897      38.090  38.100  76.290  1.00  0.00           H
ATOM   3915  CG  GLU A 897      38.900  36.480  77.430  1.00  0.00           C
ATOM   3916  HG1 GLU A 897      40.000  36.510  77.230  1.00  0.00           H
ATOM   3917  HG2 GLU A 897      38.560  35.470  77.740  1.00  0.00           H
ATOM   3918  CD  GLU A 897      38.800  37.370  78.690  1.00  0.00           C
ATOM   3919  OE1 GLU A 897      39.760  37.810  79.340  1.00  0.00           O
ATOM   3920  OE2 GLU A 897      37.650  37.700  79.030  1.00  0.00           O
ATOM   3921  C   GLU A 897      37.210  36.380  74.000  1.00  0.00           C
ATOM   3922  O   GLU A 897      36.320  35.540  74.190  1.00  0.00           O
ATOM   3923  N   ARG A 898      37.170  37.240  72.960  1.00  0.00           N
ATOM   3924  HN  ARG A 898      37.890  37.940  72.950  1.00  0.00           H
ATOM   3925  CA  ARG A 898      36.170  37.190  72.000  1.00  0.00           C
ATOM   3926  HA  ARG A 898      35.240  37.190  72.560  1.00  0.00           H
ATOM   3927  CB  ARG A 898      36.390  38.350  71.030  1.00  0.00           C
ATOM   3928  HB1 ARG A 898      36.750  39.220  71.630  1.00  0.00           H
ATOM   3929  HB2 ARG A 898      35.460  38.570  70.460  1.00  0.00           H
ATOM   3930  CG  ARG A 898      37.470  38.150  69.960  1.00  0.00           C
ATOM   3931  HG1 ARG A 898      37.320  37.220  69.350  1.00  0.00           H
ATOM   3932  HG2 ARG A 898      38.480  37.970  70.360  1.00  0.00           H
ATOM   3933  CD  ARG A 898      37.590  39.350  69.050  1.00  0.00           C
ATOM   3934  HD1 ARG A 898      38.020  40.160  69.680  1.00  0.00           H
ATOM   3935  HD2 ARG A 898      36.530  39.590  68.810  1.00  0.00           H
ATOM   3936  NE  ARG A 898      38.340  38.980  67.800  1.00  0.00           N
ATOM   3937  HE  ARG A 898      39.250  39.400  67.730  1.00  0.00           H
ATOM   3938  CZ  ARG A 898      37.850  38.500  66.710  1.00  0.00           C
ATOM   3939  NH1 ARG A 898      36.650  37.950  66.620  1.00  0.00           N
ATOM   3940 HH11 ARG A 898      36.060  37.840  65.820  1.00  0.00           H
ATOM   3941 HH12 ARG A 898      36.270  37.690  67.510  1.00  0.00           H
ATOM   3942  NH2 ARG A 898      38.440  38.570  65.530  1.00  0.00           N
ATOM   3943 HH21 ARG A 898      37.920  38.200  64.760  1.00  0.00           H
ATOM   3944 HH22 ARG A 898      39.410  38.820  65.510  1.00  0.00           H
ATOM   3945  C   ARG A 898      36.230  35.890  71.200  1.00  0.00           C
ATOM   3946  O   ARG A 898      37.260  35.240  70.900  1.00  0.00           O
ATOM   3947  N   GLY A 899      35.040  35.460  70.840  1.00  0.00           N
ATOM   3948  HN  GLY A 899      34.240  36.000  71.080  1.00  0.00           H
ATOM   3949  CA  GLY A 899      34.830  34.380  69.930  1.00  0.00           C
ATOM   3950  HA1 GLY A 899      33.760  34.250  69.820  1.00  0.00           H
ATOM   3951  HA2 GLY A 899      35.410  33.520  70.240  1.00  0.00           H
ATOM   3952  C   GLY A 899      35.210  34.850  68.510  1.00  0.00           C
ATOM   3953  O   GLY A 899      35.330  36.060  68.220  1.00  0.00           O
ATOM   3954  N   TRP A 900      35.400  33.950  67.540  1.00  0.00           N
ATOM   3955  HN  TRP A 900      35.340  32.990  67.840  1.00  0.00           H
ATOM   3956  CA  TRP A 900      35.780  34.320  66.190  1.00  0.00           C
ATOM   3957  HA  TRP A 900      36.580  35.030  66.330  1.00  0.00           H
ATOM   3958  CB  TRP A 900      36.380  33.170  65.300  1.00  0.00           C
ATOM   3959  HB1 TRP A 900      36.220  33.510  64.260  1.00  0.00           H
ATOM   3960  HB2 TRP A 900      35.860  32.190  65.470  1.00  0.00           H
ATOM   3961  CG  TRP A 900      37.880  32.950  65.490  1.00  0.00           C
ATOM   3962  CD1 TRP A 900      38.450  31.860  66.150  1.00  0.00           C
ATOM   3963  HD1 TRP A 900      37.950  30.980  66.510  1.00  0.00           H
ATOM   3964  NE1 TRP A 900      39.790  32.040  66.250  1.00  0.00           N
ATOM   3965  HE1 TRP A 900      40.410  31.310  66.450  1.00  0.00           H
ATOM   3966  CE2 TRP A 900      40.110  33.260  65.730  1.00  0.00           C
ATOM   3967  CD2 TRP A 900      38.970  33.840  65.190  1.00  0.00           C
ATOM   3968  CE3 TRP A 900      39.010  35.110  64.600  1.00  0.00           C
ATOM   3969  HE3 TRP A 900      38.130  35.670  64.310  1.00  0.00           H
ATOM   3970  CZ3 TRP A 900      40.270  35.740  64.680  1.00  0.00           C
ATOM   3971  HZ3 TRP A 900      40.250  36.720  64.220  1.00  0.00           H
ATOM   3972  CZ2 TRP A 900      41.330  33.870  65.580  1.00  0.00           C
ATOM   3973  HZ2 TRP A 900      42.190  33.430  66.060  1.00  0.00           H
ATOM   3974  CH2 TRP A 900      41.370  35.170  65.170  1.00  0.00           C
ATOM   3975  HH2 TRP A 900      42.320  35.680  65.210  1.00  0.00           H
ATOM   3976  C   TRP A 900      34.660  35.090  65.470  1.00  0.00           C
ATOM   3977  O   TRP A 900      34.840  36.170  64.910  1.00  0.00           O
ATOM   3978  N   ILE A 901      33.510  34.570  65.720  1.00  0.00           N
ATOM   3979  HN  ILE A 901      33.580  33.650  66.120  1.00  0.00           H
ATOM   3980  CA  ILE A 901      32.290  35.330  65.360  1.00  0.00           C
ATOM   3981  HA  ILE A 901      32.400  35.940  64.480  1.00  0.00           H
ATOM   3982  CB  ILE A 901      31.110  34.410  65.130  1.00  0.00           C
ATOM   3983  HB  ILE A 901      31.170  33.770  66.030  1.00  0.00           H
ATOM   3984  CG2 ILE A 901      29.790  35.220  64.880  1.00  0.00           C
ATOM   3985 HG21 ILE A 901      29.640  35.930  65.720  1.00  0.00           H
ATOM   3986 HG22 ILE A 901      28.870  34.630  64.690  1.00  0.00           H
ATOM   3987 HG23 ILE A 901      29.840  35.850  63.960  1.00  0.00           H
ATOM   3988  CG1 ILE A 901      31.400  33.630  63.830  1.00  0.00           C
ATOM   3989 HG11 ILE A 901      32.380  33.120  63.960  1.00  0.00           H
ATOM   3990 HG12 ILE A 901      31.450  34.260  62.920  1.00  0.00           H
ATOM   3991  CD  ILE A 901      30.320  32.630  63.640  1.00  0.00           C
ATOM   3992  HD1 ILE A 901      30.620  32.160  62.690  1.00  0.00           H
ATOM   3993  HD2 ILE A 901      29.290  33.030  63.480  1.00  0.00           H
ATOM   3994  HD3 ILE A 901      30.330  31.920  64.510  1.00  0.00           H
ATOM   3995  C   ILE A 901      32.000  36.260  66.550  1.00  0.00           C
ATOM   3996  O   ILE A 901      31.540  35.760  67.610  1.00  0.00           O
ATOM   3997  N   ILE A 902      32.060  37.640  66.410  1.00  0.00           N
ATOM   3998  HN  ILE A 902      32.390  38.010  65.530  1.00  0.00           H
ATOM   3999  CA  ILE A 902      31.590  38.700  67.300  1.00  0.00           C
ATOM   4000  HA  ILE A 902      31.680  38.300  68.300  1.00  0.00           H
ATOM   4001  CB  ILE A 902      32.590  39.860  67.210  1.00  0.00           C
ATOM   4002  HB  ILE A 902      32.280  40.690  67.880  1.00  0.00           H
ATOM   4003  CG2 ILE A 902      33.810  39.220  67.990  1.00  0.00           C
ATOM   4004 HG21 ILE A 902      34.620  39.990  68.080  1.00  0.00           H
ATOM   4005 HG22 ILE A 902      34.200  38.320  67.460  1.00  0.00           H
ATOM   4006 HG23 ILE A 902      33.540  39.010  69.050  1.00  0.00           H
ATOM   4007  CG1 ILE A 902      32.940  40.410  65.750  1.00  0.00           C
ATOM   4008 HG11 ILE A 902      33.370  39.560  65.190  1.00  0.00           H
ATOM   4009 HG12 ILE A 902      33.750  41.180  65.830  1.00  0.00           H
ATOM   4010  CD  ILE A 902      31.810  41.250  65.140  1.00  0.00           C
ATOM   4011  HD1 ILE A 902      30.960  40.710  64.660  1.00  0.00           H
ATOM   4012  HD2 ILE A 902      32.250  41.900  64.350  1.00  0.00           H
ATOM   4013  HD3 ILE A 902      31.480  42.010  65.870  1.00  0.00           H
ATOM   4014  C   ILE A 902      30.200  39.170  67.080  1.00  0.00           C
ATOM   4015  O   ILE A 902      29.580  38.760  66.130  1.00  0.00           O
ATOM   4016  N   SER A 903      29.710  40.060  67.970  1.00  0.00           N
ATOM   4017  HN  SER A 903      30.200  40.230  68.820  1.00  0.00           H
ATOM   4018  CA  SER A 903      28.370  40.580  67.830  1.00  0.00           C
ATOM   4019  HA  SER A 903      27.640  39.790  67.710  1.00  0.00           H
ATOM   4020  CB  SER A 903      28.110  41.470  69.070  1.00  0.00           C
ATOM   4021  HB1 SER A 903      28.670  42.430  69.080  1.00  0.00           H
ATOM   4022  HB2 SER A 903      28.550  40.870  69.890  1.00  0.00           H
ATOM   4023  OG  SER A 903      26.750  41.810  69.270  1.00  0.00           O
ATOM   4024  HG1 SER A 903      26.350  41.000  69.600  1.00  0.00           H
ATOM   4025  C   SER A 903      28.270  41.550  66.630  1.00  0.00           C
ATOM   4026  O   SER A 903      29.150  42.350  66.480  1.00  0.00           O
ATOM   4027  N   PRO A 904      27.170  41.490  65.810  1.00  0.00           N
ATOM   4028  CD  PRO A 904      26.390  40.310  65.600  1.00  0.00           C
ATOM   4029  HD1 PRO A 904      26.070  39.740  66.490  1.00  0.00           H
ATOM   4030  HD2 PRO A 904      26.970  39.620  64.950  1.00  0.00           H
ATOM   4031  CA  PRO A 904      27.070  42.480  64.680  1.00  0.00           C
ATOM   4032  HA  PRO A 904      28.010  42.540  64.160  1.00  0.00           H
ATOM   4033  CB  PRO A 904      25.990  41.760  63.710  1.00  0.00           C
ATOM   4034  HB1 PRO A 904      26.510  41.180  62.910  1.00  0.00           H
ATOM   4035  HB2 PRO A 904      25.320  42.540  63.290  1.00  0.00           H
ATOM   4036  CG  PRO A 904      25.240  40.870  64.750  1.00  0.00           C
ATOM   4037  HG1 PRO A 904      24.570  41.490  65.380  1.00  0.00           H
ATOM   4038  HG2 PRO A 904      24.500  40.150  64.320  1.00  0.00           H
ATOM   4039  C   PRO A 904      26.590  43.870  65.100  1.00  0.00           C
ATOM   4040  O   PRO A 904      26.860  44.780  64.370  1.00  0.00           O
ATOM   4041  N   LEU A 905      25.810  44.050  66.190  1.00  0.00           N
ATOM   4042  HN  LEU A 905      25.570  43.230  66.700  1.00  0.00           H
ATOM   4043  CA  LEU A 905      25.160  45.360  66.550  1.00  0.00           C
ATOM   4044  HA  LEU A 905      25.590  46.080  65.860  1.00  0.00           H
ATOM   4045  CB  LEU A 905      23.690  45.400  66.300  1.00  0.00           C
ATOM   4046  HB1 LEU A 905      23.160  46.340  66.590  1.00  0.00           H
ATOM   4047  HB2 LEU A 905      23.180  44.550  66.810  1.00  0.00           H
ATOM   4048  CG  LEU A 905      23.170  45.070  64.840  1.00  0.00           C
ATOM   4049  HG  LEU A 905      23.530  44.040  64.660  1.00  0.00           H
ATOM   4050  CD1 LEU A 905      21.660  44.920  64.820  1.00  0.00           C
ATOM   4051 HD11 LEU A 905      21.290  44.260  65.630  1.00  0.00           H
ATOM   4052 HD12 LEU A 905      21.450  44.560  63.780  1.00  0.00           H
ATOM   4053 HD13 LEU A 905      21.130  45.880  65.030  1.00  0.00           H
ATOM   4054  CD2 LEU A 905      23.740  46.120  63.880  1.00  0.00           C
ATOM   4055 HD21 LEU A 905      23.410  45.900  62.830  1.00  0.00           H
ATOM   4056 HD22 LEU A 905      24.840  46.000  63.820  1.00  0.00           H
ATOM   4057 HD23 LEU A 905      23.460  47.150  64.190  1.00  0.00           H
ATOM   4058  C   LEU A 905      25.590  45.860  67.890  1.00  0.00           C
ATOM   4059  O   LEU A 905      25.260  47.020  68.240  1.00  0.00           O
ATOM   4060  N   GLY A 906      26.300  45.130  68.660  1.00  0.00           N
ATOM   4061  HN  GLY A 906      26.560  44.260  68.230  1.00  0.00           H
ATOM   4062  CA  GLY A 906      26.740  45.380  70.060  1.00  0.00           C
ATOM   4063  HA1 GLY A 906      27.580  46.050  70.070  1.00  0.00           H
ATOM   4064  HA2 GLY A 906      27.040  44.440  70.500  1.00  0.00           H
ATOM   4065  C   GLY A 906      25.700  46.090  70.980  1.00  0.00           C
ATOM   4066  O   GLY A 906      24.430  45.960  70.930  1.00  0.00           O
ATOM   4067  N   ASP A 907      26.230  46.800  71.920  1.00  0.00           N
ATOM   4068  HN  ASP A 907      27.220  46.770  72.040  1.00  0.00           H
ATOM   4069  CA  ASP A 907      25.490  47.810  72.700  1.00  0.00           C
ATOM   4070  HA  ASP A 907      24.460  47.570  72.930  1.00  0.00           H
ATOM   4071  CB  ASP A 907      26.180  48.000  74.070  1.00  0.00           C
ATOM   4072  HB1 ASP A 907      25.700  48.740  74.740  1.00  0.00           H
ATOM   4073  HB2 ASP A 907      27.170  48.380  73.730  1.00  0.00           H
ATOM   4074  CG  ASP A 907      26.420  46.670  74.850  1.00  0.00           C
ATOM   4075  OD1 ASP A 907      27.550  46.500  75.470  1.00  0.00           O
ATOM   4076  OD2 ASP A 907      25.530  45.780  74.930  1.00  0.00           O
ATOM   4077  C   ASP A 907      25.390  49.220  72.180  1.00  0.00           C
ATOM   4078  O   ASP A 907      24.910  50.120  72.830  1.00  0.00           O
ATOM   4079  N   ASN A 908      25.830  49.400  70.920  1.00  0.00           N
ATOM   4080  HN  ASN A 908      26.330  48.760  70.330  1.00  0.00           H
ATOM   4081  CA  ASN A 908      25.840  50.720  70.190  1.00  0.00           C
ATOM   4082  HA  ASN A 908      26.570  51.210  70.810  1.00  0.00           H
ATOM   4083  CB  ASN A 908      26.390  50.630  68.760  1.00  0.00           C
ATOM   4084  HB1 ASN A 908      26.510  51.580  68.190  1.00  0.00           H
ATOM   4085  HB2 ASN A 908      25.700  50.040  68.130  1.00  0.00           H
ATOM   4086  CG  ASN A 908      27.750  49.940  68.570  1.00  0.00           C
ATOM   4087  OD1 ASN A 908      28.720  50.110  69.350  1.00  0.00           O
ATOM   4088  ND2 ASN A 908      27.800  49.030  67.630  1.00  0.00           N
ATOM   4089 HD21 ASN A 908      28.670  48.620  67.350  1.00  0.00           H
ATOM   4090 HD22 ASN A 908      26.990  48.810  67.090  1.00  0.00           H
ATOM   4091  C   ASN A 908      24.520  51.470  70.150  1.00  0.00           C
ATOM   4092  O   ASN A 908      23.540  50.810  69.810  1.00  0.00           O
ATOM   4093  N   PRO A 909      24.320  52.670  70.540  1.00  0.00           N
ATOM   4094  CD  PRO A 909      25.210  53.520  71.290  1.00  0.00           C
ATOM   4095  HD1 PRO A 909      26.090  53.740  70.650  1.00  0.00           H
ATOM   4096  HD2 PRO A 909      25.660  53.040  72.180  1.00  0.00           H
ATOM   4097  CA  PRO A 909      23.070  53.410  70.230  1.00  0.00           C
ATOM   4098  HA  PRO A 909      22.280  53.020  70.860  1.00  0.00           H
ATOM   4099  CB  PRO A 909      23.280  54.880  70.530  1.00  0.00           C
ATOM   4100  HB1 PRO A 909      22.350  55.280  70.990  1.00  0.00           H
ATOM   4101  HB2 PRO A 909      23.560  55.460  69.630  1.00  0.00           H
ATOM   4102  CG  PRO A 909      24.370  54.780  71.600  1.00  0.00           C
ATOM   4103  HG1 PRO A 909      24.990  55.700  71.600  1.00  0.00           H
ATOM   4104  HG2 PRO A 909      23.840  54.640  72.560  1.00  0.00           H
ATOM   4105  C   PRO A 909      22.350  53.220  68.840  1.00  0.00           C
ATOM   4106  O   PRO A 909      22.990  52.980  67.870  1.00  0.00           O
ATOM   4107  N   TRP A 910      20.980  53.330  68.820  1.00  0.00           N
ATOM   4108  HN  TRP A 910      20.390  53.490  69.600  1.00  0.00           H
ATOM   4109  CA  TRP A 910      20.230  53.190  67.620  1.00  0.00           C
ATOM   4110  HA  TRP A 910      20.620  52.290  67.190  1.00  0.00           H
ATOM   4111  CB  TRP A 910      18.740  53.020  67.970  1.00  0.00           C
ATOM   4112  HB1 TRP A 910      18.210  53.280  67.020  1.00  0.00           H
ATOM   4113  HB2 TRP A 910      18.510  53.810  68.710  1.00  0.00           H
ATOM   4114  CG  TRP A 910      18.390  51.610  68.330  1.00  0.00           C
ATOM   4115  CD1 TRP A 910      18.220  51.110  69.600  1.00  0.00           C
ATOM   4116  HD1 TRP A 910      17.990  51.640  70.510  1.00  0.00           H
ATOM   4117  NE1 TRP A 910      18.040  49.720  69.520  1.00  0.00           N
ATOM   4118  HE1 TRP A 910      17.550  49.120  70.120  1.00  0.00           H
ATOM   4119  CE2 TRP A 910      18.350  49.330  68.260  1.00  0.00           C
ATOM   4120  CD2 TRP A 910      18.560  50.470  67.470  1.00  0.00           C
ATOM   4121  CE3 TRP A 910      18.920  50.260  66.110  1.00  0.00           C
ATOM   4122  HE3 TRP A 910      18.980  51.070  65.400  1.00  0.00           H
ATOM   4123  CZ3 TRP A 910      19.270  48.940  65.650  1.00  0.00           C
ATOM   4124  HZ3 TRP A 910      19.660  48.770  64.660  1.00  0.00           H
ATOM   4125  CZ2 TRP A 910      18.450  48.050  67.830  1.00  0.00           C
ATOM   4126  HZ2 TRP A 910      18.190  47.210  68.460  1.00  0.00           H
ATOM   4127  CH2 TRP A 910      19.000  47.900  66.540  1.00  0.00           C
ATOM   4128  HH2 TRP A 910      19.160  46.910  66.150  1.00  0.00           H
ATOM   4129  C   TRP A 910      20.340  54.270  66.500  1.00  0.00           C
ATOM   4130  O   TRP A 910      20.230  53.960  65.320  1.00  0.00           O
ATOM   4131  N   TRP A 911      20.670  55.600  66.840  1.00  0.00           N
ATOM   4132  HN  TRP A 911      20.670  55.760  67.820  1.00  0.00           H
ATOM   4133  CA  TRP A 911      20.970  56.700  65.910  1.00  0.00           C
ATOM   4134  HA  TRP A 911      20.200  56.930  65.190  1.00  0.00           H
ATOM   4135  CB  TRP A 911      20.890  57.980  66.770  1.00  0.00           C
ATOM   4136  HB1 TRP A 911      21.450  57.890  67.730  1.00  0.00           H
ATOM   4137  HB2 TRP A 911      19.800  58.040  67.000  1.00  0.00           H
ATOM   4138  CG  TRP A 911      21.380  59.280  66.160  1.00  0.00           C
ATOM   4139  CD1 TRP A 911      21.960  60.300  66.890  1.00  0.00           C
ATOM   4140  HD1 TRP A 911      21.870  60.340  67.960  1.00  0.00           H
ATOM   4141  NE1 TRP A 911      22.250  61.320  66.110  1.00  0.00           N
ATOM   4142  HE1 TRP A 911      22.980  61.960  66.270  1.00  0.00           H
ATOM   4143  CE2 TRP A 911      21.990  61.020  64.810  1.00  0.00           C
ATOM   4144  CD2 TRP A 911      21.440  59.720  64.800  1.00  0.00           C
ATOM   4145  CE3 TRP A 911      21.130  59.110  63.560  1.00  0.00           C
ATOM   4146  HE3 TRP A 911      20.720  58.110  63.420  1.00  0.00           H
ATOM   4147  CZ3 TRP A 911      21.220  59.960  62.420  1.00  0.00           C
ATOM   4148  HZ3 TRP A 911      20.960  59.510  61.480  1.00  0.00           H
ATOM   4149  CZ2 TRP A 911      22.180  61.770  63.710  1.00  0.00           C
ATOM   4150  HZ2 TRP A 911      22.640  62.750  63.760  1.00  0.00           H
ATOM   4151  CH2 TRP A 911      21.690  61.260  62.480  1.00  0.00           C
ATOM   4152  HH2 TRP A 911      21.660  61.860  61.590  1.00  0.00           H
ATOM   4153  C   TRP A 911      22.310  56.460  65.230  1.00  0.00           C
ATOM   4154  O   TRP A 911      22.490  56.540  64.000  1.00  0.00           O
ATOM   4155  N   THR A 912      23.310  56.010  66.080  1.00  0.00           N
ATOM   4156  HN  THR A 912      23.040  55.930  67.040  1.00  0.00           H
ATOM   4157  CA  THR A 912      24.680  55.650  65.730  1.00  0.00           C
ATOM   4158  HA  THR A 912      25.080  56.540  65.260  1.00  0.00           H
ATOM   4159  CB  THR A 912      25.400  55.320  67.060  1.00  0.00           C
ATOM   4160  HB  THR A 912      24.610  55.110  67.810  1.00  0.00           H
ATOM   4161  OG1 THR A 912      26.270  56.390  67.420  1.00  0.00           O
ATOM   4162  HG1 THR A 912      25.680  57.150  67.420  1.00  0.00           H
ATOM   4163  CG2 THR A 912      26.370  54.110  66.950  1.00  0.00           C
ATOM   4164 HG21 THR A 912      26.700  54.000  68.000  1.00  0.00           H
ATOM   4165 HG22 THR A 912      27.280  54.420  66.390  1.00  0.00           H
ATOM   4166 HG23 THR A 912      26.000  53.100  66.690  1.00  0.00           H
ATOM   4167  C   THR A 912      24.680  54.460  64.840  1.00  0.00           C
ATOM   4168  O   THR A 912      25.440  54.550  63.850  1.00  0.00           O
ATOM   4169  N   LEU A 913      23.840  53.510  65.080  1.00  0.00           N
ATOM   4170  HN  LEU A 913      23.450  53.490  65.980  1.00  0.00           H
ATOM   4171  CA  LEU A 913      23.630  52.480  64.090  1.00  0.00           C
ATOM   4172  HA  LEU A 913      24.490  51.880  63.830  1.00  0.00           H
ATOM   4173  CB  LEU A 913      22.780  51.310  64.600  1.00  0.00           C
ATOM   4174  HB1 LEU A 913      22.470  50.690  63.720  1.00  0.00           H
ATOM   4175  HB2 LEU A 913      21.820  51.680  65.030  1.00  0.00           H
ATOM   4176  CG  LEU A 913      23.490  50.500  65.760  1.00  0.00           C
ATOM   4177  HG  LEU A 913      23.840  51.150  66.590  1.00  0.00           H
ATOM   4178  CD1 LEU A 913      22.560  49.540  66.480  1.00  0.00           C
ATOM   4179 HD11 LEU A 913      22.920  49.450  67.530  1.00  0.00           H
ATOM   4180 HD12 LEU A 913      22.530  48.580  65.920  1.00  0.00           H
ATOM   4181 HD13 LEU A 913      21.570  50.050  66.470  1.00  0.00           H
ATOM   4182  CD2 LEU A 913      24.700  49.690  65.260  1.00  0.00           C
ATOM   4183 HD21 LEU A 913      24.480  49.110  64.340  1.00  0.00           H
ATOM   4184 HD22 LEU A 913      25.060  48.910  65.960  1.00  0.00           H
ATOM   4185 HD23 LEU A 913      25.540  50.390  65.050  1.00  0.00           H
ATOM   4186  C   LEU A 913      23.160  52.970  62.680  1.00  0.00           C
ATOM   4187  O   LEU A 913      23.750  52.580  61.670  1.00  0.00           O
ATOM   4188  N   LEU A 914      22.130  53.800  62.620  1.00  0.00           N
ATOM   4189  HN  LEU A 914      21.640  54.030  63.460  1.00  0.00           H
ATOM   4190  CA  LEU A 914      21.750  54.480  61.370  1.00  0.00           C
ATOM   4191  HA  LEU A 914      21.440  53.760  60.630  1.00  0.00           H
ATOM   4192  CB  LEU A 914      20.480  55.320  61.480  1.00  0.00           C
ATOM   4193  HB1 LEU A 914      20.680  56.040  62.300  1.00  0.00           H
ATOM   4194  HB2 LEU A 914      19.630  54.660  61.750  1.00  0.00           H
ATOM   4195  CG  LEU A 914      20.030  56.180  60.250  1.00  0.00           C
ATOM   4196  HG  LEU A 914      20.850  56.910  60.100  1.00  0.00           H
ATOM   4197  CD1 LEU A 914      19.790  55.260  59.080  1.00  0.00           C
ATOM   4198 HD11 LEU A 914      20.620  54.550  58.900  1.00  0.00           H
ATOM   4199 HD12 LEU A 914      19.560  55.780  58.120  1.00  0.00           H
ATOM   4200 HD13 LEU A 914      18.890  54.640  59.310  1.00  0.00           H
ATOM   4201  CD2 LEU A 914      18.740  57.010  60.520  1.00  0.00           C
ATOM   4202 HD21 LEU A 914      17.830  56.420  60.770  1.00  0.00           H
ATOM   4203 HD22 LEU A 914      18.450  57.560  59.600  1.00  0.00           H
ATOM   4204 HD23 LEU A 914      18.980  57.670  61.380  1.00  0.00           H
ATOM   4205  C   LEU A 914      22.920  55.240  60.660  1.00  0.00           C
ATOM   4206  O   LEU A 914      23.260  54.980  59.510  1.00  0.00           O
ATOM   4207  N   ILE A 915      23.660  56.040  61.460  1.00  0.00           N
ATOM   4208  HN  ILE A 915      23.390  56.120  62.410  1.00  0.00           H
ATOM   4209  CA  ILE A 915      24.620  57.060  60.990  1.00  0.00           C
ATOM   4210  HA  ILE A 915      24.190  57.570  60.140  1.00  0.00           H
ATOM   4211  CB  ILE A 915      24.780  58.120  62.080  1.00  0.00           C
ATOM   4212  HB  ILE A 915      23.890  58.050  62.740  1.00  0.00           H
ATOM   4213  CG2 ILE A 915      25.980  57.780  63.010  1.00  0.00           C
ATOM   4214 HG21 ILE A 915      25.770  56.740  63.330  1.00  0.00           H
ATOM   4215 HG22 ILE A 915      26.020  58.360  63.960  1.00  0.00           H
ATOM   4216 HG23 ILE A 915      26.930  57.900  62.450  1.00  0.00           H
ATOM   4217  CG1 ILE A 915      24.820  59.590  61.490  1.00  0.00           C
ATOM   4218 HG11 ILE A 915      24.860  60.330  62.330  1.00  0.00           H
ATOM   4219 HG12 ILE A 915      23.800  59.840  61.100  1.00  0.00           H
ATOM   4220  CD  ILE A 915      25.900  60.020  60.500  1.00  0.00           C
ATOM   4221  HD1 ILE A 915      25.640  61.030  60.130  1.00  0.00           H
ATOM   4222  HD2 ILE A 915      25.800  59.200  59.740  1.00  0.00           H
ATOM   4223  HD3 ILE A 915      26.930  59.990  60.900  1.00  0.00           H
ATOM   4224  C   ILE A 915      25.930  56.410  60.470  1.00  0.00           C
ATOM   4225  O   ILE A 915      26.750  57.080  59.840  1.00  0.00           O
ATOM   4226  N   ALA A 916      26.060  55.120  60.870  1.00  0.00           N
ATOM   4227  HN  ALA A 916      25.400  54.640  61.440  1.00  0.00           H
ATOM   4228  CA  ALA A 916      27.200  54.300  60.450  1.00  0.00           C
ATOM   4229  HA  ALA A 916      28.040  54.960  60.670  1.00  0.00           H
ATOM   4230  CB  ALA A 916      27.390  52.950  61.150  1.00  0.00           C
ATOM   4231  HB1 ALA A 916      27.750  53.040  62.200  1.00  0.00           H
ATOM   4232  HB2 ALA A 916      28.250  52.360  60.770  1.00  0.00           H
ATOM   4233  HB3 ALA A 916      26.490  52.330  61.050  1.00  0.00           H
ATOM   4234  C   ALA A 916      27.250  54.140  58.940  1.00  0.00           C
ATOM   4235  O   ALA A 916      28.320  53.900  58.340  1.00  0.00           O
ATOM   4236  N   ALA A 917      26.110  54.300  58.290  1.00  0.00           N
ATOM   4237  HN  ALA A 917      25.280  54.450  58.800  1.00  0.00           H
ATOM   4238  CA  ALA A 917      26.010  54.440  56.890  1.00  0.00           C
ATOM   4239  HA  ALA A 917      26.200  53.490  56.410  1.00  0.00           H
ATOM   4240  CB  ALA A 917      24.480  54.570  56.620  1.00  0.00           C
ATOM   4241  HB1 ALA A 917      24.310  54.670  55.520  1.00  0.00           H
ATOM   4242  HB2 ALA A 917      23.900  55.420  57.040  1.00  0.00           H
ATOM   4243  HB3 ALA A 917      24.020  53.620  56.960  1.00  0.00           H
ATOM   4244  C   ALA A 917      26.810  55.540  56.260  1.00  0.00           C
ATOM   4245  O   ALA A 917      27.410  55.310  55.210  1.00  0.00           O
ATOM   4246  N   ILE A 918      26.830  56.780  56.820  1.00  0.00           N
ATOM   4247  HN  ILE A 918      26.420  57.010  57.700  1.00  0.00           H
ATOM   4248  CA  ILE A 918      27.760  57.760  56.260  1.00  0.00           C
ATOM   4249  HA  ILE A 918      27.530  57.820  55.220  1.00  0.00           H
ATOM   4250  CB  ILE A 918      27.480  59.210  56.670  1.00  0.00           C
ATOM   4251  HB  ILE A 918      27.560  59.310  57.770  1.00  0.00           H
ATOM   4252  CG2 ILE A 918      28.350  60.230  55.760  1.00  0.00           C
ATOM   4253 HG21 ILE A 918      28.080  61.310  55.780  1.00  0.00           H
ATOM   4254 HG22 ILE A 918      28.390  59.910  54.700  1.00  0.00           H
ATOM   4255 HG23 ILE A 918      29.430  60.130  56.000  1.00  0.00           H
ATOM   4256  CG1 ILE A 918      25.940  59.550  56.510  1.00  0.00           C
ATOM   4257 HG11 ILE A 918      25.850  60.520  57.040  1.00  0.00           H
ATOM   4258 HG12 ILE A 918      25.320  58.780  57.000  1.00  0.00           H
ATOM   4259  CD  ILE A 918      25.430  59.760  55.100  1.00  0.00           C
ATOM   4260  HD1 ILE A 918      25.600  60.820  54.830  1.00  0.00           H
ATOM   4261  HD2 ILE A 918      24.380  59.400  55.040  1.00  0.00           H
ATOM   4262  HD3 ILE A 918      26.070  59.120  54.460  1.00  0.00           H
ATOM   4263  C   ILE A 918      29.240  57.450  56.240  1.00  0.00           C
ATOM   4264  O   ILE A 918      29.830  57.640  55.170  1.00  0.00           O
ATOM   4265  N   PRO A 919      29.930  56.950  57.230  1.00  0.00           N
ATOM   4266  CD  PRO A 919      29.620  57.100  58.660  1.00  0.00           C
ATOM   4267  HD1 PRO A 919      29.160  56.130  58.930  1.00  0.00           H
ATOM   4268  HD2 PRO A 919      29.040  58.010  58.910  1.00  0.00           H
ATOM   4269  CA  PRO A 919      31.420  56.720  57.070  1.00  0.00           C
ATOM   4270  HA  PRO A 919      31.920  57.580  56.640  1.00  0.00           H
ATOM   4271  CB  PRO A 919      31.840  56.460  58.520  1.00  0.00           C
ATOM   4272  HB1 PRO A 919      32.810  56.940  58.770  1.00  0.00           H
ATOM   4273  HB2 PRO A 919      31.900  55.420  58.860  1.00  0.00           H
ATOM   4274  CG  PRO A 919      30.940  57.350  59.280  1.00  0.00           C
ATOM   4275  HG1 PRO A 919      31.010  57.280  60.390  1.00  0.00           H
ATOM   4276  HG2 PRO A 919      31.290  58.390  59.130  1.00  0.00           H
ATOM   4277  C   PRO A 919      31.770  55.560  56.210  1.00  0.00           C
ATOM   4278  O   PRO A 919      32.830  55.430  55.610  1.00  0.00           O
ATOM   4279  N   ALA A 920      30.810  54.610  56.140  1.00  0.00           N
ATOM   4280  HN  ALA A 920      29.990  54.780  56.680  1.00  0.00           H
ATOM   4281  CA  ALA A 920      30.750  53.480  55.230  1.00  0.00           C
ATOM   4282  HA  ALA A 920      31.720  53.030  55.390  1.00  0.00           H
ATOM   4283  CB  ALA A 920      29.770  52.510  55.840  1.00  0.00           C
ATOM   4284  HB1 ALA A 920      29.450  51.830  55.020  1.00  0.00           H
ATOM   4285  HB2 ALA A 920      28.860  53.130  56.000  1.00  0.00           H
ATOM   4286  HB3 ALA A 920      30.170  51.910  56.680  1.00  0.00           H
ATOM   4287  C   ALA A 920      30.530  53.830  53.750  1.00  0.00           C
ATOM   4288  O   ALA A 920      31.090  53.190  52.860  1.00  0.00           O
ATOM   4289  N   LEU A 921      29.700  54.950  53.540  1.00  0.00           N
ATOM   4290  HN  LEU A 921      29.250  55.410  54.290  1.00  0.00           H
ATOM   4291  CA  LEU A 921      29.500  55.550  52.240  1.00  0.00           C
ATOM   4292  HA  LEU A 921      29.260  54.720  51.590  1.00  0.00           H
ATOM   4293  CB  LEU A 921      28.470  56.610  52.310  1.00  0.00           C
ATOM   4294  HB1 LEU A 921      28.640  57.230  53.220  1.00  0.00           H
ATOM   4295  HB2 LEU A 921      27.510  56.080  52.480  1.00  0.00           H
ATOM   4296  CG  LEU A 921      28.350  57.600  51.110  1.00  0.00           C
ATOM   4297  HG  LEU A 921      29.360  58.010  50.910  1.00  0.00           H
ATOM   4298  CD1 LEU A 921      27.890  56.910  49.830  1.00  0.00           C
ATOM   4299 HD11 LEU A 921      28.760  56.310  49.500  1.00  0.00           H
ATOM   4300 HD12 LEU A 921      27.700  57.620  48.990  1.00  0.00           H
ATOM   4301 HD13 LEU A 921      26.960  56.340  50.060  1.00  0.00           H
ATOM   4302  CD2 LEU A 921      27.380  58.730  51.540  1.00  0.00           C
ATOM   4303 HD21 LEU A 921      26.380  58.420  51.910  1.00  0.00           H
ATOM   4304 HD22 LEU A 921      27.310  59.350  50.620  1.00  0.00           H
ATOM   4305 HD23 LEU A 921      27.890  59.270  52.360  1.00  0.00           H
ATOM   4306  C   LEU A 921      30.780  56.100  51.710  1.00  0.00           C
ATOM   4307  O   LEU A 921      31.220  55.700  50.570  1.00  0.00           O
ATOM   4308  N   LEU A 922      31.500  56.840  52.550  1.00  0.00           N
ATOM   4309  HN  LEU A 922      31.190  57.270  53.390  1.00  0.00           H
ATOM   4310  CA  LEU A 922      32.810  57.440  52.150  1.00  0.00           C
ATOM   4311  HA  LEU A 922      32.630  57.880  51.180  1.00  0.00           H
ATOM   4312  CB  LEU A 922      33.210  58.470  53.160  1.00  0.00           C
ATOM   4313  HB1 LEU A 922      34.190  58.890  52.820  1.00  0.00           H
ATOM   4314  HB2 LEU A 922      33.320  58.050  54.180  1.00  0.00           H
ATOM   4315  CG  LEU A 922      32.160  59.650  53.280  1.00  0.00           C
ATOM   4316  HG  LEU A 922      31.200  59.310  53.730  1.00  0.00           H
ATOM   4317  CD1 LEU A 922      32.690  60.780  54.210  1.00  0.00           C
ATOM   4318 HD11 LEU A 922      31.990  61.630  54.230  1.00  0.00           H
ATOM   4319 HD12 LEU A 922      33.640  61.060  53.680  1.00  0.00           H
ATOM   4320 HD13 LEU A 922      32.900  60.460  55.250  1.00  0.00           H
ATOM   4321  CD2 LEU A 922      31.870  60.240  51.870  1.00  0.00           C
ATOM   4322 HD21 LEU A 922      32.850  60.420  51.390  1.00  0.00           H
ATOM   4323 HD22 LEU A 922      31.370  61.220  52.010  1.00  0.00           H
ATOM   4324 HD23 LEU A 922      31.220  59.530  51.300  1.00  0.00           H
ATOM   4325  C   LEU A 922      33.900  56.360  51.890  1.00  0.00           C
ATOM   4326  O   LEU A 922      34.680  56.380  50.940  1.00  0.00           O
ATOM   4327  N   CYS A 923      34.050  55.330  52.760  1.00  0.00           N
ATOM   4328  HN  CYS A 923      33.490  55.370  53.580  1.00  0.00           H
ATOM   4329  CA  CYS A 923      34.770  54.150  52.400  1.00  0.00           C
ATOM   4330  HA  CYS A 923      35.800  54.450  52.370  1.00  0.00           H
ATOM   4331  CB  CYS A 923      34.740  53.190  53.620  1.00  0.00           C
ATOM   4332  HB1 CYS A 923      33.660  53.050  53.830  1.00  0.00           H
ATOM   4333  HB2 CYS A 923      35.260  53.640  54.500  1.00  0.00           H
ATOM   4334  SG  CYS A 923      35.530  51.520  53.390  1.00  0.00           S
ATOM   4335  HG1 CYS A 923      34.710  51.130  52.430  1.00  0.00           H
ATOM   4336  C   CYS A 923      34.370  53.400  51.120  1.00  0.00           C
ATOM   4337  O   CYS A 923      35.150  53.070  50.240  1.00  0.00           O
ATOM   4338  N   THR A 924      33.030  53.160  50.850  1.00  0.00           N
ATOM   4339  HN  THR A 924      32.430  53.380  51.630  1.00  0.00           H
ATOM   4340  CA  THR A 924      32.440  52.650  49.630  1.00  0.00           C
ATOM   4341  HA  THR A 924      32.780  51.630  49.580  1.00  0.00           H
ATOM   4342  CB  THR A 924      30.910  52.600  49.670  1.00  0.00           C
ATOM   4343  HB  THR A 924      30.390  53.580  49.830  1.00  0.00           H
ATOM   4344  OG1 THR A 924      30.460  51.740  50.690  1.00  0.00           O
ATOM   4345  HG1 THR A 924      30.550  52.150  51.540  1.00  0.00           H
ATOM   4346  CG2 THR A 924      30.290  52.050  48.420  1.00  0.00           C
ATOM   4347 HG21 THR A 924      29.210  51.810  48.480  1.00  0.00           H
ATOM   4348 HG22 THR A 924      30.740  51.100  48.060  1.00  0.00           H
ATOM   4349 HG23 THR A 924      30.360  52.740  47.540  1.00  0.00           H
ATOM   4350  C   THR A 924      32.750  53.470  48.400  1.00  0.00           C
ATOM   4351  O   THR A 924      32.910  52.920  47.350  1.00  0.00           O
ATOM   4352  N   ILE A 925      32.750  54.830  48.470  1.00  0.00           N
ATOM   4353  HN  ILE A 925      32.420  55.150  49.360  1.00  0.00           H
ATOM   4354  CA  ILE A 925      33.270  55.730  47.460  1.00  0.00           C
ATOM   4355  HA  ILE A 925      32.730  55.550  46.540  1.00  0.00           H
ATOM   4356  CB  ILE A 925      32.930  57.210  47.690  1.00  0.00           C
ATOM   4357  HB  ILE A 925      33.270  57.540  48.690  1.00  0.00           H
ATOM   4358  CG2 ILE A 925      33.670  58.190  46.650  1.00  0.00           C
ATOM   4359 HG21 ILE A 925      34.770  58.050  46.770  1.00  0.00           H
ATOM   4360 HG22 ILE A 925      33.320  59.220  46.870  1.00  0.00           H
ATOM   4361 HG23 ILE A 925      33.380  57.950  45.610  1.00  0.00           H
ATOM   4362  CG1 ILE A 925      31.370  57.540  47.680  1.00  0.00           C
ATOM   4363 HG11 ILE A 925      30.880  56.720  48.270  1.00  0.00           H
ATOM   4364 HG12 ILE A 925      31.080  57.430  46.610  1.00  0.00           H
ATOM   4365  CD  ILE A 925      31.020  58.870  48.360  1.00  0.00           C
ATOM   4366  HD1 ILE A 925      29.910  58.910  48.370  1.00  0.00           H
ATOM   4367  HD2 ILE A 925      31.480  59.750  47.870  1.00  0.00           H
ATOM   4368  HD3 ILE A 925      31.460  58.850  49.380  1.00  0.00           H
ATOM   4369  C   ILE A 925      34.750  55.450  47.200  1.00  0.00           C
ATOM   4370  O   ILE A 925      35.240  55.470  46.100  1.00  0.00           O
ATOM   4371  N   LEU A 926      35.620  55.260  48.290  1.00  0.00           N
ATOM   4372  HN  LEU A 926      35.240  55.290  49.210  1.00  0.00           H
ATOM   4373  CA  LEU A 926      36.990  54.900  48.160  1.00  0.00           C
ATOM   4374  HA  LEU A 926      37.390  55.570  47.430  1.00  0.00           H
ATOM   4375  CB  LEU A 926      37.840  55.100  49.410  1.00  0.00           C
ATOM   4376  HB1 LEU A 926      38.860  54.680  49.240  1.00  0.00           H
ATOM   4377  HB2 LEU A 926      37.460  54.460  50.230  1.00  0.00           H
ATOM   4378  CG  LEU A 926      37.970  56.510  49.910  1.00  0.00           C
ATOM   4379  HG  LEU A 926      36.930  56.910  49.950  1.00  0.00           H
ATOM   4380  CD1 LEU A 926      38.490  56.560  51.350  1.00  0.00           C
ATOM   4381 HD11 LEU A 926      37.800  55.950  51.960  1.00  0.00           H
ATOM   4382 HD12 LEU A 926      38.470  57.610  51.710  1.00  0.00           H
ATOM   4383 HD13 LEU A 926      39.550  56.240  51.370  1.00  0.00           H
ATOM   4384  CD2 LEU A 926      38.760  57.410  49.000  1.00  0.00           C
ATOM   4385 HD21 LEU A 926      38.300  57.670  48.030  1.00  0.00           H
ATOM   4386 HD22 LEU A 926      39.800  57.040  48.900  1.00  0.00           H
ATOM   4387 HD23 LEU A 926      38.840  58.330  49.630  1.00  0.00           H
ATOM   4388  C   LEU A 926      37.260  53.590  47.600  1.00  0.00           C
ATOM   4389  O   LEU A 926      38.110  53.450  46.740  1.00  0.00           O
ATOM   4390  N   ILE A 927      36.580  52.500  48.000  1.00  0.00           N
ATOM   4391  HN  ILE A 927      35.950  52.600  48.760  1.00  0.00           H
ATOM   4392  CA  ILE A 927      36.710  51.200  47.420  1.00  0.00           C
ATOM   4393  HA  ILE A 927      37.740  50.840  47.460  1.00  0.00           H
ATOM   4394  CB  ILE A 927      35.840  50.230  48.260  1.00  0.00           C
ATOM   4395  HB  ILE A 927      34.930  50.770  48.590  1.00  0.00           H
ATOM   4396  CG2 ILE A 927      35.350  48.910  47.650  1.00  0.00           C
ATOM   4397 HG21 ILE A 927      34.700  48.240  48.260  1.00  0.00           H
ATOM   4398 HG22 ILE A 927      36.210  48.270  47.360  1.00  0.00           H
ATOM   4399 HG23 ILE A 927      34.800  49.230  46.740  1.00  0.00           H
ATOM   4400  CG1 ILE A 927      36.770  49.900  49.530  1.00  0.00           C
ATOM   4401 HG11 ILE A 927      36.930  50.800  50.160  1.00  0.00           H
ATOM   4402 HG12 ILE A 927      37.760  49.440  49.320  1.00  0.00           H
ATOM   4403  CD  ILE A 927      36.030  48.980  50.630  1.00  0.00           C
ATOM   4404  HD1 ILE A 927      36.330  49.360  51.620  1.00  0.00           H
ATOM   4405  HD2 ILE A 927      36.410  47.940  50.530  1.00  0.00           H
ATOM   4406  HD3 ILE A 927      34.930  49.000  50.500  1.00  0.00           H
ATOM   4407  C   ILE A 927      36.340  51.150  45.990  1.00  0.00           C
ATOM   4408  O   ILE A 927      37.130  50.590  45.220  1.00  0.00           O
ATOM   4409  N   PHE A 928      35.220  51.820  45.550  1.00  0.00           N
ATOM   4410  HN  PHE A 928      34.640  52.290  46.210  1.00  0.00           H
ATOM   4411  CA  PHE A 928      34.770  51.970  44.210  1.00  0.00           C
ATOM   4412  HA  PHE A 928      34.590  50.980  43.830  1.00  0.00           H
ATOM   4413  CB  PHE A 928      33.410  52.760  44.110  1.00  0.00           C
ATOM   4414  HB1 PHE A 928      33.450  53.810  44.480  1.00  0.00           H
ATOM   4415  HB2 PHE A 928      32.650  52.250  44.750  1.00  0.00           H
ATOM   4416  CG  PHE A 928      32.790  52.710  42.730  1.00  0.00           C
ATOM   4417  CD1 PHE A 928      32.180  51.480  42.310  1.00  0.00           C
ATOM   4418  HD1 PHE A 928      32.120  50.630  42.970  1.00  0.00           H
ATOM   4419  CE1 PHE A 928      31.700  51.380  40.980  1.00  0.00           C
ATOM   4420  HE1 PHE A 928      31.310  50.460  40.550  1.00  0.00           H
ATOM   4421  CZ  PHE A 928      31.820  52.460  40.090  1.00  0.00           C
ATOM   4422  HZ  PHE A 928      31.540  52.300  39.070  1.00  0.00           H
ATOM   4423  CD2 PHE A 928      32.760  53.830  41.880  1.00  0.00           C
ATOM   4424  HD2 PHE A 928      33.130  54.800  42.150  1.00  0.00           H
ATOM   4425  CE2 PHE A 928      32.340  53.670  40.580  1.00  0.00           C
ATOM   4426  HE2 PHE A 928      32.240  54.560  39.990  1.00  0.00           H
ATOM   4427  C   PHE A 928      35.770  52.640  43.290  1.00  0.00           C
ATOM   4428  O   PHE A 928      35.990  52.110  42.180  1.00  0.00           O
ATOM   4429  N   MET A 929      36.380  53.780  43.740  1.00  0.00           N
ATOM   4430  HN  MET A 929      36.020  54.160  44.590  1.00  0.00           H
ATOM   4431  CA  MET A 929      37.390  54.460  42.920  1.00  0.00           C
ATOM   4432  HA  MET A 929      37.060  54.470  41.890  1.00  0.00           H
ATOM   4433  CB  MET A 929      37.690  55.820  43.570  1.00  0.00           C
ATOM   4434  HB1 MET A 929      38.650  56.260  43.210  1.00  0.00           H
ATOM   4435  HB2 MET A 929      37.940  55.670  44.650  1.00  0.00           H
ATOM   4436  CG  MET A 929      36.550  56.840  43.340  1.00  0.00           C
ATOM   4437  HG1 MET A 929      35.520  56.540  43.660  1.00  0.00           H
ATOM   4438  HG2 MET A 929      36.510  56.820  42.230  1.00  0.00           H
ATOM   4439  SD  MET A 929      36.920  58.480  43.890  1.00  0.00           S
ATOM   4440  CE  MET A 929      37.420  58.250  45.600  1.00  0.00           C
ATOM   4441  HE1 MET A 929      36.670  57.600  46.100  1.00  0.00           H
ATOM   4442  HE2 MET A 929      37.350  59.230  46.120  1.00  0.00           H
ATOM   4443  HE3 MET A 929      38.460  57.870  45.730  1.00  0.00           H
ATOM   4444  C   MET A 929      38.660  53.540  42.750  1.00  0.00           C
ATOM   4445  O   MET A 929      39.180  53.360  41.650  1.00  0.00           O
ATOM   4446  N   ASP A 930      39.140  52.930  43.910  1.00  0.00           N
ATOM   4447  HN  ASP A 930      38.660  53.070  44.760  1.00  0.00           H
ATOM   4448  CA  ASP A 930      40.210  51.990  43.840  1.00  0.00           C
ATOM   4449  HA  ASP A 930      40.960  52.510  43.240  1.00  0.00           H
ATOM   4450  CB  ASP A 930      40.810  51.720  45.250  1.00  0.00           C
ATOM   4451  HB1 ASP A 930      39.900  51.370  45.780  1.00  0.00           H
ATOM   4452  HB2 ASP A 930      41.200  52.640  45.730  1.00  0.00           H
ATOM   4453  CG  ASP A 930      41.860  50.750  45.320  1.00  0.00           C
ATOM   4454  OD1 ASP A 930      41.750  49.690  45.990  1.00  0.00           O
ATOM   4455  OD2 ASP A 930      42.930  51.010  44.680  1.00  0.00           O
ATOM   4456  C   ASP A 930      39.880  50.750  42.940  1.00  0.00           C
ATOM   4457  O   ASP A 930      40.760  50.300  42.140  1.00  0.00           O
ATOM   4458  N   GLN A 931      38.710  50.080  43.030  1.00  0.00           N
ATOM   4459  HN  GLN A 931      38.160  50.180  43.860  1.00  0.00           H
ATOM   4460  CA  GLN A 931      38.320  48.980  42.140  1.00  0.00           C
ATOM   4461  HA  GLN A 931      39.020  48.180  42.270  1.00  0.00           H
ATOM   4462  CB  GLN A 931      36.890  48.390  42.240  1.00  0.00           C
ATOM   4463  HB1 GLN A 931      36.620  47.710  41.400  1.00  0.00           H
ATOM   4464  HB2 GLN A 931      36.090  49.150  42.100  1.00  0.00           H
ATOM   4465  CG  GLN A 931      36.520  47.670  43.600  1.00  0.00           C
ATOM   4466  HG1 GLN A 931      35.440  47.480  43.810  1.00  0.00           H
ATOM   4467  HG2 GLN A 931      36.800  48.270  44.490  1.00  0.00           H
ATOM   4468  CD  GLN A 931      37.110  46.280  43.620  1.00  0.00           C
ATOM   4469  OE1 GLN A 931      36.340  45.330  43.610  1.00  0.00           O
ATOM   4470  NE2 GLN A 931      38.480  46.170  43.690  1.00  0.00           N
ATOM   4471 HE21 GLN A 931      39.000  45.350  43.460  1.00  0.00           H
ATOM   4472 HE22 GLN A 931      39.000  47.000  43.900  1.00  0.00           H
ATOM   4473  C   GLN A 931      38.310  49.340  40.640  1.00  0.00           C
ATOM   4474  O   GLN A 931      38.600  48.520  39.760  1.00  0.00           O
ATOM   4475  N   GLN A 932      38.060  50.590  40.370  1.00  0.00           N
ATOM   4476  HN  GLN A 932      37.680  51.200  41.060  1.00  0.00           H
ATOM   4477  CA  GLN A 932      38.160  51.060  38.980  1.00  0.00           C
ATOM   4478  HA  GLN A 932      37.780  50.280  38.330  1.00  0.00           H
ATOM   4479  CB  GLN A 932      37.180  52.290  38.800  1.00  0.00           C
ATOM   4480  HB1 GLN A 932      37.380  52.640  37.760  1.00  0.00           H
ATOM   4481  HB2 GLN A 932      37.290  53.010  39.640  1.00  0.00           H
ATOM   4482  CG  GLN A 932      35.670  51.930  38.810  1.00  0.00           C
ATOM   4483  HG1 GLN A 932      35.080  52.670  38.230  1.00  0.00           H
ATOM   4484  HG2 GLN A 932      35.300  51.820  39.860  1.00  0.00           H
ATOM   4485  CD  GLN A 932      35.300  50.580  38.280  1.00  0.00           C
ATOM   4486  OE1 GLN A 932      34.810  49.750  38.990  1.00  0.00           O
ATOM   4487  NE2 GLN A 932      35.690  50.360  36.970  1.00  0.00           N
ATOM   4488 HE21 GLN A 932      36.160  51.080  36.460  1.00  0.00           H
ATOM   4489 HE22 GLN A 932      35.390  49.500  36.570  1.00  0.00           H
ATOM   4490  C   GLN A 932      39.530  51.410  38.460  1.00  0.00           C
ATOM   4491  O   GLN A 932      39.870  51.110  37.310  1.00  0.00           O
ATOM   4492  N   ILE A 933      40.380  51.830  39.370  1.00  0.00           N
ATOM   4493  HN  ILE A 933      40.050  51.940  40.300  1.00  0.00           H
ATOM   4494  CA  ILE A 933      41.710  51.880  38.980  1.00  0.00           C
ATOM   4495  HA  ILE A 933      41.730  52.470  38.080  1.00  0.00           H
ATOM   4496  CB  ILE A 933      42.620  52.620  39.950  1.00  0.00           C
ATOM   4497  HB  ILE A 933      42.500  52.300  41.000  1.00  0.00           H
ATOM   4498  CG2 ILE A 933      44.140  52.590  39.570  1.00  0.00           C
ATOM   4499 HG21 ILE A 933      44.430  51.540  39.330  1.00  0.00           H
ATOM   4500 HG22 ILE A 933      44.750  52.920  40.450  1.00  0.00           H
ATOM   4501 HG23 ILE A 933      44.450  53.220  38.710  1.00  0.00           H
ATOM   4502  CG1 ILE A 933      42.130  54.080  39.800  1.00  0.00           C
ATOM   4503 HG11 ILE A 933      41.100  54.040  40.240  1.00  0.00           H
ATOM   4504 HG12 ILE A 933      42.020  54.400  38.750  1.00  0.00           H
ATOM   4505  CD  ILE A 933      42.920  55.130  40.600  1.00  0.00           C
ATOM   4506  HD1 ILE A 933      43.090  54.650  41.590  1.00  0.00           H
ATOM   4507  HD2 ILE A 933      42.320  56.060  40.690  1.00  0.00           H
ATOM   4508  HD3 ILE A 933      43.930  55.420  40.240  1.00  0.00           H
ATOM   4509  C   ILE A 933      42.300  50.460  38.660  1.00  0.00           C
ATOM   4510  O   ILE A 933      43.080  50.400  37.710  1.00  0.00           O
ATOM   4511  N   THR A 934      42.030  49.370  39.440  1.00  0.00           N
ATOM   4512  HN  THR A 934      41.620  49.480  40.340  1.00  0.00           H
ATOM   4513  CA  THR A 934      42.340  47.980  39.020  1.00  0.00           C
ATOM   4514  HA  THR A 934      43.410  48.000  38.830  1.00  0.00           H
ATOM   4515  CB  THR A 934      42.040  46.890  40.060  1.00  0.00           C
ATOM   4516  HB  THR A 934      40.940  46.870  40.210  1.00  0.00           H
ATOM   4517  OG1 THR A 934      42.750  47.160  41.250  1.00  0.00           O
ATOM   4518  HG1 THR A 934      43.630  47.380  40.930  1.00  0.00           H
ATOM   4519  CG2 THR A 934      42.450  45.520  39.460  1.00  0.00           C
ATOM   4520 HG21 THR A 934      42.570  44.770  40.270  1.00  0.00           H
ATOM   4521 HG22 THR A 934      43.360  45.540  38.850  1.00  0.00           H
ATOM   4522 HG23 THR A 934      41.630  45.130  38.830  1.00  0.00           H
ATOM   4523  C   THR A 934      41.800  47.620  37.690  1.00  0.00           C
ATOM   4524  O   THR A 934      42.540  47.280  36.720  1.00  0.00           O
ATOM   4525  N   ALA A 935      40.460  47.820  37.560  1.00  0.00           N
ATOM   4526  HN  ALA A 935      39.840  48.180  38.250  1.00  0.00           H
ATOM   4527  CA  ALA A 935      39.760  47.340  36.380  1.00  0.00           C
ATOM   4528  HA  ALA A 935      39.750  46.260  36.230  1.00  0.00           H
ATOM   4529  CB  ALA A 935      38.270  47.770  36.530  1.00  0.00           C
ATOM   4530  HB1 ALA A 935      37.730  47.500  35.600  1.00  0.00           H
ATOM   4531  HB2 ALA A 935      38.320  48.870  36.610  1.00  0.00           H
ATOM   4532  HB3 ALA A 935      37.810  47.340  37.440  1.00  0.00           H
ATOM   4533  C   ALA A 935      40.210  47.950  35.090  1.00  0.00           C
ATOM   4534  O   ALA A 935      40.260  47.220  34.080  1.00  0.00           O
ATOM   4535  N   VAL A 936      40.500  49.230  34.960  1.00  0.00           N
ATOM   4536  HN  VAL A 936      40.340  49.950  35.640  1.00  0.00           H
ATOM   4537  CA  VAL A 936      41.020  49.750  33.710  1.00  0.00           C
ATOM   4538  HA  VAL A 936      40.350  49.530  32.900  1.00  0.00           H
ATOM   4539  CB  VAL A 936      41.050  51.240  33.610  1.00  0.00           C
ATOM   4540  HB  VAL A 936      40.030  51.640  33.800  1.00  0.00           H
ATOM   4541  CG1 VAL A 936      42.020  51.830  34.710  1.00  0.00           C
ATOM   4542 HG11 VAL A 936      43.060  51.470  34.580  1.00  0.00           H
ATOM   4543 HG12 VAL A 936      41.540  51.540  35.680  1.00  0.00           H
ATOM   4544 HG13 VAL A 936      42.000  52.920  34.590  1.00  0.00           H
ATOM   4545  CG2 VAL A 936      41.450  51.860  32.260  1.00  0.00           C
ATOM   4546 HG21 VAL A 936      41.400  52.960  32.210  1.00  0.00           H
ATOM   4547 HG22 VAL A 936      40.850  51.490  31.390  1.00  0.00           H
ATOM   4548 HG23 VAL A 936      42.530  51.670  32.080  1.00  0.00           H
ATOM   4549  C   VAL A 936      42.330  49.030  33.220  1.00  0.00           C
ATOM   4550  O   VAL A 936      42.530  48.870  32.020  1.00  0.00           O
ATOM   4551  N   ILE A 937      43.240  48.660  34.110  1.00  0.00           N
ATOM   4552  HN  ILE A 937      43.070  48.610  35.090  1.00  0.00           H
ATOM   4553  CA  ILE A 937      44.460  47.970  33.750  1.00  0.00           C
ATOM   4554  HA  ILE A 937      44.870  48.320  32.820  1.00  0.00           H
ATOM   4555  CB  ILE A 937      45.510  48.140  34.890  1.00  0.00           C
ATOM   4556  HB  ILE A 937      45.160  47.690  35.840  1.00  0.00           H
ATOM   4557  CG2 ILE A 937      46.890  47.490  34.650  1.00  0.00           C
ATOM   4558 HG21 ILE A 937      47.530  48.080  33.950  1.00  0.00           H
ATOM   4559 HG22 ILE A 937      46.770  46.480  34.190  1.00  0.00           H
ATOM   4560 HG23 ILE A 937      47.400  47.240  35.600  1.00  0.00           H
ATOM   4561  CG1 ILE A 937      45.770  49.590  35.310  1.00  0.00           C
ATOM   4562 HG11 ILE A 937      46.550  49.710  36.080  1.00  0.00           H
ATOM   4563 HG12 ILE A 937      44.830  49.900  35.830  1.00  0.00           H
ATOM   4564  CD  ILE A 937      46.040  50.510  34.180  1.00  0.00           C
ATOM   4565  HD1 ILE A 937      46.840  50.030  33.580  1.00  0.00           H
ATOM   4566  HD2 ILE A 937      46.320  51.500  34.580  1.00  0.00           H
ATOM   4567  HD3 ILE A 937      45.170  50.620  33.500  1.00  0.00           H
ATOM   4568  C   ILE A 937      44.230  46.520  33.500  1.00  0.00           C
ATOM   4569  O   ILE A 937      44.760  45.970  32.540  1.00  0.00           O
ATOM   4570  N   ILE A 938      43.430  45.810  34.300  1.00  0.00           N
ATOM   4571  HN  ILE A 938      43.070  46.280  35.110  1.00  0.00           H
ATOM   4572  CA  ILE A 938      43.030  44.450  34.210  1.00  0.00           C
ATOM   4573  HA  ILE A 938      43.820  43.730  34.030  1.00  0.00           H
ATOM   4574  CB  ILE A 938      42.400  43.950  35.440  1.00  0.00           C
ATOM   4575  HB  ILE A 938      41.550  44.630  35.660  1.00  0.00           H
ATOM   4576  CG2 ILE A 938      41.880  42.600  35.310  1.00  0.00           C
ATOM   4577 HG21 ILE A 938      42.690  41.880  35.060  1.00  0.00           H
ATOM   4578 HG22 ILE A 938      41.040  42.580  34.580  1.00  0.00           H
ATOM   4579 HG23 ILE A 938      41.420  42.210  36.250  1.00  0.00           H
ATOM   4580  CG1 ILE A 938      43.430  44.040  36.580  1.00  0.00           C
ATOM   4581 HG11 ILE A 938      42.730  43.800  37.400  1.00  0.00           H
ATOM   4582 HG12 ILE A 938      43.720  45.100  36.760  1.00  0.00           H
ATOM   4583  CD  ILE A 938      44.630  43.160  36.530  1.00  0.00           C
ATOM   4584  HD1 ILE A 938      44.490  42.170  37.010  1.00  0.00           H
ATOM   4585  HD2 ILE A 938      45.460  43.630  37.120  1.00  0.00           H
ATOM   4586  HD3 ILE A 938      44.960  43.060  35.480  1.00  0.00           H
ATOM   4587  C   ILE A 938      42.180  44.160  32.900  1.00  0.00           C
ATOM   4588  O   ILE A 938      42.560  43.140  32.230  1.00  0.00           O
ATOM   4589  N   ASN A 939      41.170  45.010  32.500  1.00  0.00           N
ATOM   4590  HN  ASN A 939      40.920  45.810  33.050  1.00  0.00           H
ATOM   4591  CA  ASN A 939      40.390  44.730  31.380  1.00  0.00           C
ATOM   4592  HA  ASN A 939      40.600  43.760  30.930  1.00  0.00           H
ATOM   4593  CB  ASN A 939      38.900  44.640  31.610  1.00  0.00           C
ATOM   4594  HB1 ASN A 939      38.340  44.320  30.710  1.00  0.00           H
ATOM   4595  HB2 ASN A 939      38.570  45.640  31.950  1.00  0.00           H
ATOM   4596  CG  ASN A 939      38.590  43.630  32.690  1.00  0.00           C
ATOM   4597  OD1 ASN A 939      38.630  44.020  33.860  1.00  0.00           O
ATOM   4598  ND2 ASN A 939      38.200  42.360  32.380  1.00  0.00           N
ATOM   4599 HD21 ASN A 939      38.150  42.110  31.410  1.00  0.00           H
ATOM   4600 HD22 ASN A 939      37.870  41.790  33.130  1.00  0.00           H
ATOM   4601  C   ASN A 939      40.790  45.630  30.280  1.00  0.00           C
ATOM   4602  O   ASN A 939      40.470  46.820  30.210  1.00  0.00           O
ATOM   4603  N   ARG A 940      41.460  45.020  29.270  1.00  0.00           N
ATOM   4604  HN  ARG A 940      41.790  44.090  29.420  1.00  0.00           H
ATOM   4605  CA  ARG A 940      41.900  45.510  27.930  1.00  0.00           C
ATOM   4606  HA  ARG A 940      41.420  46.470  27.780  1.00  0.00           H
ATOM   4607  CB  ARG A 940      43.450  45.510  27.800  1.00  0.00           C
ATOM   4608  HB1 ARG A 940      43.730  46.070  26.890  1.00  0.00           H
ATOM   4609  HB2 ARG A 940      43.810  44.480  27.590  1.00  0.00           H
ATOM   4610  CG  ARG A 940      44.220  45.920  29.060  1.00  0.00           C
ATOM   4611  HG1 ARG A 940      45.300  45.950  28.780  1.00  0.00           H
ATOM   4612  HG2 ARG A 940      44.190  45.080  29.780  1.00  0.00           H
ATOM   4613  CD  ARG A 940      43.900  47.300  29.760  1.00  0.00           C
ATOM   4614  HD1 ARG A 940      44.620  47.550  30.560  1.00  0.00           H
ATOM   4615  HD2 ARG A 940      42.850  47.300  30.130  1.00  0.00           H
ATOM   4616  NE  ARG A 940      44.030  48.300  28.630  1.00  0.00           N
ATOM   4617  HE  ARG A 940      44.760  48.230  27.930  1.00  0.00           H
ATOM   4618  CZ  ARG A 940      43.380  49.480  28.570  1.00  0.00           C
ATOM   4619  NH1 ARG A 940      43.890  50.450  27.750  1.00  0.00           N
ATOM   4620 HH11 ARG A 940      44.590  50.190  27.090  1.00  0.00           H
ATOM   4621 HH12 ARG A 940      43.720  51.420  27.930  1.00  0.00           H
ATOM   4622  NH2 ARG A 940      42.590  49.890  29.500  1.00  0.00           N
ATOM   4623 HH21 ARG A 940      42.510  49.280  30.280  1.00  0.00           H
ATOM   4624 HH22 ARG A 940      42.330  50.850  29.400  1.00  0.00           H
ATOM   4625  C   ARG A 940      41.310  44.550  26.830  1.00  0.00           C
ATOM   4626  O   ARG A 940      41.400  43.310  26.980  1.00  0.00           O
ATOM   4627  N   LYS A 941      40.730  45.080  25.720  1.00  0.00           N
ATOM   4628  HN  LYS A 941      40.650  46.050  25.510  1.00  0.00           H
ATOM   4629  CA  LYS A 941      40.310  44.270  24.610  1.00  0.00           C
ATOM   4630  HA  LYS A 941      39.700  43.540  25.140  1.00  0.00           H
ATOM   4631  CB  LYS A 941      39.570  45.020  23.480  1.00  0.00           C
ATOM   4632  HB1 LYS A 941      39.460  44.590  22.460  1.00  0.00           H
ATOM   4633  HB2 LYS A 941      40.180  45.920  23.240  1.00  0.00           H
ATOM   4634  CG  LYS A 941      38.240  45.560  24.060  1.00  0.00           C
ATOM   4635  HG1 LYS A 941      37.850  46.350  23.390  1.00  0.00           H
ATOM   4636  HG2 LYS A 941      38.440  46.140  24.990  1.00  0.00           H
ATOM   4637  CD  LYS A 941      37.120  44.490  24.410  1.00  0.00           C
ATOM   4638  HD1 LYS A 941      36.220  45.030  24.770  1.00  0.00           H
ATOM   4639  HD2 LYS A 941      37.500  44.030  25.340  1.00  0.00           H
ATOM   4640  CE  LYS A 941      36.660  43.570  23.300  1.00  0.00           C
ATOM   4641  HE1 LYS A 941      37.480  42.990  22.820  1.00  0.00           H
ATOM   4642  HE2 LYS A 941      36.100  44.020  22.460  1.00  0.00           H
ATOM   4643  NZ  LYS A 941      35.780  42.440  23.820  1.00  0.00           N
ATOM   4644  HZ1 LYS A 941      34.890  42.870  24.110  1.00  0.00           H
ATOM   4645  HZ2 LYS A 941      36.320  41.910  24.540  1.00  0.00           H
ATOM   4646  HZ3 LYS A 941      35.680  41.720  23.070  1.00  0.00           H
ATOM   4647  C   LYS A 941      41.460  43.590  23.900  1.00  0.00           C
ATOM   4648  O   LYS A 941      41.420  42.400  23.550  1.00  0.00           O
ATOM   4649  N   GLU A 942      42.580  44.250  23.670  1.00  0.00           N
ATOM   4650  HN  GLU A 942      42.600  45.170  24.060  1.00  0.00           H
ATOM   4651  CA  GLU A 942      43.820  43.620  22.980  1.00  0.00           C
ATOM   4652  HA  GLU A 942      43.570  43.310  21.980  1.00  0.00           H
ATOM   4653  CB  GLU A 942      44.910  44.690  22.980  1.00  0.00           C
ATOM   4654  HB1 GLU A 942      44.980  45.230  23.950  1.00  0.00           H
ATOM   4655  HB2 GLU A 942      44.560  45.460  22.270  1.00  0.00           H
ATOM   4656  CG  GLU A 942      46.340  44.420  22.410  1.00  0.00           C
ATOM   4657  HG1 GLU A 942      46.180  43.880  21.450  1.00  0.00           H
ATOM   4658  HG2 GLU A 942      46.830  43.680  23.080  1.00  0.00           H
ATOM   4659  CD  GLU A 942      47.230  45.650  22.150  1.00  0.00           C
ATOM   4660  OE1 GLU A 942      47.380  46.460  23.120  1.00  0.00           O
ATOM   4661  OE2 GLU A 942      47.800  45.700  21.070  1.00  0.00           O
ATOM   4662  C   GLU A 942      44.400  42.420  23.790  1.00  0.00           C
ATOM   4663  O   GLU A 942      44.610  42.540  25.000  1.00  0.00           O
ATOM   4664  N   HSD A 943      44.670  41.240  23.220  1.00  0.00           N
ATOM   4665  HN  HSD A 943      44.390  41.100  22.270  1.00  0.00           H
ATOM   4666  CA  HSD A 943      45.200  40.080  23.970  1.00  0.00           C
ATOM   4667  HA  HSD A 943      45.490  39.350  23.230  1.00  0.00           H
ATOM   4668  CB  HSD A 943      46.470  40.270  24.690  1.00  0.00           C
ATOM   4669  HB1 HSD A 943      46.900  39.240  24.620  1.00  0.00           H
ATOM   4670  HB2 HSD A 943      46.390  40.550  25.760  1.00  0.00           H
ATOM   4671  ND1 HSD A 943      47.750  40.780  22.490  1.00  0.00           N
ATOM   4672  HD1 HSD A 943      47.380  39.990  22.010  1.00  0.00           H
ATOM   4673  CG  HSD A 943      47.470  41.030  23.810  1.00  0.00           C
ATOM   4674  CE1 HSD A 943      48.720  41.640  22.070  1.00  0.00           C
ATOM   4675  HE1 HSD A 943      48.810  41.790  21.010  1.00  0.00           H
ATOM   4676  NE2 HSD A 943      49.180  42.330  23.090  1.00  0.00           N
ATOM   4677  CD2 HSD A 943      48.410  41.960  24.180  1.00  0.00           C
ATOM   4678  HD2 HSD A 943      48.620  42.330  25.170  1.00  0.00           H
ATOM   4679  C   HSD A 943      44.180  39.400  24.750  1.00  0.00           C
ATOM   4680  O   HSD A 943      44.580  38.590  25.620  1.00  0.00           O
ATOM   4681  N   LYS A 944      42.870  39.620  24.620  1.00  0.00           N
ATOM   4682  HN  LYS A 944      42.650  40.310  23.930  1.00  0.00           H
ATOM   4683  CA  LYS A 944      41.860  39.280  25.630  1.00  0.00           C
ATOM   4684  HA  LYS A 944      42.100  39.860  26.510  1.00  0.00           H
ATOM   4685  CB  LYS A 944      40.320  39.530  25.270  1.00  0.00           C
ATOM   4686  HB1 LYS A 944      40.190  40.630  25.280  1.00  0.00           H
ATOM   4687  HB2 LYS A 944      39.580  39.210  26.040  1.00  0.00           H
ATOM   4688  CG  LYS A 944      39.960  38.950  23.860  1.00  0.00           C
ATOM   4689  HG1 LYS A 944      40.160  37.870  23.740  1.00  0.00           H
ATOM   4690  HG2 LYS A 944      40.640  39.390  23.100  1.00  0.00           H
ATOM   4691  CD  LYS A 944      38.510  39.150  23.470  1.00  0.00           C
ATOM   4692  HD1 LYS A 944      38.580  38.910  22.380  1.00  0.00           H
ATOM   4693  HD2 LYS A 944      38.150  40.200  23.550  1.00  0.00           H
ATOM   4694  CE  LYS A 944      37.570  38.200  24.260  1.00  0.00           C
ATOM   4695  HE1 LYS A 944      37.310  38.580  25.260  1.00  0.00           H
ATOM   4696  HE2 LYS A 944      37.940  37.150  24.360  1.00  0.00           H
ATOM   4697  NZ  LYS A 944      36.330  37.980  23.460  1.00  0.00           N
ATOM   4698  HZ1 LYS A 944      36.070  38.870  23.010  1.00  0.00           H
ATOM   4699  HZ2 LYS A 944      35.520  37.680  24.030  1.00  0.00           H
ATOM   4700  HZ3 LYS A 944      36.640  37.280  22.740  1.00  0.00           H
ATOM   4701  C   LYS A 944      41.810  37.840  26.280  1.00  0.00           C
ATOM   4702  O   LYS A 944      42.050  36.800  25.700  1.00  0.00           O
ATOM   4703  N   LEU A 945      41.530  37.860  27.580  1.00  0.00           N
ATOM   4704  HN  LEU A 945      41.560  38.760  28.010  1.00  0.00           H
ATOM   4705  CA  LEU A 945      41.040  36.700  28.370  1.00  0.00           C
ATOM   4706  HA  LEU A 945      41.910  36.120  28.660  1.00  0.00           H
ATOM   4707  CB  LEU A 945      40.410  37.220  29.650  1.00  0.00           C
ATOM   4708  HB1 LEU A 945      40.220  36.340  30.290  1.00  0.00           H
ATOM   4709  HB2 LEU A 945      39.510  37.860  29.440  1.00  0.00           H
ATOM   4710  CG  LEU A 945      41.360  37.950  30.650  1.00  0.00           C
ATOM   4711  HG  LEU A 945      41.750  38.870  30.150  1.00  0.00           H
ATOM   4712  CD1 LEU A 945      40.760  38.320  32.030  1.00  0.00           C
ATOM   4713 HD11 LEU A 945      41.370  39.110  32.510  1.00  0.00           H
ATOM   4714 HD12 LEU A 945      40.780  37.440  32.710  1.00  0.00           H
ATOM   4715 HD13 LEU A 945      39.770  38.770  31.820  1.00  0.00           H
ATOM   4716  CD2 LEU A 945      42.660  37.210  30.960  1.00  0.00           C
ATOM   4717 HD21 LEU A 945      43.240  37.830  31.680  1.00  0.00           H
ATOM   4718 HD22 LEU A 945      43.180  36.970  30.010  1.00  0.00           H
ATOM   4719 HD23 LEU A 945      42.550  36.200  31.410  1.00  0.00           H
ATOM   4720  C   LEU A 945      39.990  35.800  27.650  1.00  0.00           C
ATOM   4721  O   LEU A 945      38.930  36.310  27.180  1.00  0.00           O
ATOM   4722  N   LYS A 946      40.270  34.490  27.650  1.00  0.00           N
ATOM   4723  HN  LYS A 946      41.110  34.180  28.090  1.00  0.00           H
ATOM   4724  CA  LYS A 946      39.340  33.510  27.180  1.00  0.00           C
ATOM   4725  HA  LYS A 946      39.160  33.710  26.120  1.00  0.00           H
ATOM   4726  CB  LYS A 946      40.060  32.140  27.270  1.00  0.00           C
ATOM   4727  HB1 LYS A 946      39.360  31.290  27.140  1.00  0.00           H
ATOM   4728  HB2 LYS A 946      40.510  32.050  28.280  1.00  0.00           H
ATOM   4729  CG  LYS A 946      41.150  32.080  26.200  1.00  0.00           C
ATOM   4730  HG1 LYS A 946      41.840  32.920  26.420  1.00  0.00           H
ATOM   4731  HG2 LYS A 946      40.630  32.250  25.220  1.00  0.00           H
ATOM   4732  CD  LYS A 946      41.960  30.780  26.170  1.00  0.00           C
ATOM   4733  HD1 LYS A 946      42.750  30.910  25.380  1.00  0.00           H
ATOM   4734  HD2 LYS A 946      41.320  29.960  25.790  1.00  0.00           H
ATOM   4735  CE  LYS A 946      42.590  30.350  27.480  1.00  0.00           C
ATOM   4736  HE1 LYS A 946      42.800  29.260  27.380  1.00  0.00           H
ATOM   4737  HE2 LYS A 946      41.830  30.430  28.280  1.00  0.00           H
ATOM   4738  NZ  LYS A 946      43.850  31.050  27.940  1.00  0.00           N
ATOM   4739  HZ1 LYS A 946      44.390  31.280  27.070  1.00  0.00           H
ATOM   4740  HZ2 LYS A 946      44.370  30.450  28.610  1.00  0.00           H
ATOM   4741  HZ3 LYS A 946      43.520  31.920  28.400  1.00  0.00           H
ATOM   4742  C   LYS A 946      38.020  33.410  27.950  1.00  0.00           C
ATOM   4743  O   LYS A 946      36.850  33.340  27.490  1.00  0.00           O
ATOM   4744  N   LYS A 947      38.210  33.460  29.260  1.00  0.00           N
ATOM   4745  HN  LYS A 947      39.170  33.500  29.510  1.00  0.00           H
ATOM   4746  CA  LYS A 947      37.120  33.230  30.220  1.00  0.00           C
ATOM   4747  HA  LYS A 947      36.280  32.790  29.680  1.00  0.00           H
ATOM   4748  CB  LYS A 947      37.530  32.250  31.310  1.00  0.00           C
ATOM   4749  HB1 LYS A 947      36.760  32.270  32.100  1.00  0.00           H
ATOM   4750  HB2 LYS A 947      38.530  32.470  31.750  1.00  0.00           H
ATOM   4751  CG  LYS A 947      37.790  30.840  30.730  1.00  0.00           C
ATOM   4752  HG1 LYS A 947      38.480  30.820  29.860  1.00  0.00           H
ATOM   4753  HG2 LYS A 947      36.830  30.380  30.410  1.00  0.00           H
ATOM   4754  CD  LYS A 947      38.610  30.070  31.780  1.00  0.00           C
ATOM   4755  HD1 LYS A 947      38.130  30.150  32.780  1.00  0.00           H
ATOM   4756  HD2 LYS A 947      39.560  30.580  32.000  1.00  0.00           H
ATOM   4757  CE  LYS A 947      38.590  28.540  31.400  1.00  0.00           C
ATOM   4758  HE1 LYS A 947      39.030  28.440  30.380  1.00  0.00           H
ATOM   4759  HE2 LYS A 947      37.580  28.100  31.400  1.00  0.00           H
ATOM   4760  NZ  LYS A 947      39.460  27.750  32.360  1.00  0.00           N
ATOM   4761  HZ1 LYS A 947      40.450  28.060  32.470  1.00  0.00           H
ATOM   4762  HZ2 LYS A 947      39.640  26.810  31.940  1.00  0.00           H
ATOM   4763  HZ3 LYS A 947      39.030  27.620  33.300  1.00  0.00           H
ATOM   4764  C   LYS A 947      36.620  34.530  30.720  1.00  0.00           C
ATOM   4765  O   LYS A 947      35.570  35.000  30.220  1.00  0.00           O
ATOM   4766  N   GLY A 948      37.400  35.140  31.650  1.00  0.00           N
ATOM   4767  HN  GLY A 948      38.280  34.750  31.920  1.00  0.00           H
ATOM   4768  CA  GLY A 948      37.110  36.430  32.300  1.00  0.00           C
ATOM   4769  HA1 GLY A 948      37.030  37.130  31.480  1.00  0.00           H
ATOM   4770  HA2 GLY A 948      37.870  36.640  33.030  1.00  0.00           H
ATOM   4771  C   GLY A 948      35.830  36.440  33.040  1.00  0.00           C
ATOM   4772  O   GLY A 948      35.050  35.540  33.110  1.00  0.00           O
ATOM   4773  N   ALA A 949      35.470  37.590  33.630  1.00  0.00           N
ATOM   4774  HN  ALA A 949      36.100  38.360  33.560  1.00  0.00           H
ATOM   4775  CA  ALA A 949      34.230  37.860  34.340  1.00  0.00           C
ATOM   4776  HA  ALA A 949      33.490  37.190  33.940  1.00  0.00           H
ATOM   4777  CB  ALA A 949      34.370  37.360  35.820  1.00  0.00           C
ATOM   4778  HB1 ALA A 949      33.500  37.440  36.500  1.00  0.00           H
ATOM   4779  HB2 ALA A 949      35.200  37.850  36.370  1.00  0.00           H
ATOM   4780  HB3 ALA A 949      34.700  36.300  35.780  1.00  0.00           H
ATOM   4781  C   ALA A 949      33.630  39.240  34.150  1.00  0.00           C
ATOM   4782  O   ALA A 949      34.200  40.250  33.660  1.00  0.00           O
ATOM   4783  N   GLY A 950      32.320  39.480  34.520  1.00  0.00           N
ATOM   4784  HN  GLY A 950      31.660  38.740  34.640  1.00  0.00           H
ATOM   4785  CA  GLY A 950      31.670  40.740  34.300  1.00  0.00           C
ATOM   4786  HA1 GLY A 950      30.630  40.490  34.440  1.00  0.00           H
ATOM   4787  HA2 GLY A 950      31.830  41.000  33.270  1.00  0.00           H
ATOM   4788  C   GLY A 950      32.090  41.940  35.150  1.00  0.00           C
ATOM   4789  O   GLY A 950      32.820  41.860  36.190  1.00  0.00           O
ATOM   4790  N   TYR A 951      31.650  43.130  34.710  1.00  0.00           N
ATOM   4791  HN  TYR A 951      30.900  43.200  34.050  1.00  0.00           H
ATOM   4792  CA  TYR A 951      31.980  44.460  35.170  1.00  0.00           C
ATOM   4793  HA  TYR A 951      32.940  44.750  34.780  1.00  0.00           H
ATOM   4794  CB  TYR A 951      30.980  45.460  34.430  1.00  0.00           C
ATOM   4795  HB1 TYR A 951      31.130  46.520  34.740  1.00  0.00           H
ATOM   4796  HB2 TYR A 951      29.920  45.160  34.540  1.00  0.00           H
ATOM   4797  CG  TYR A 951      31.190  45.380  32.930  1.00  0.00           C
ATOM   4798  CD1 TYR A 951      32.200  46.210  32.420  1.00  0.00           C
ATOM   4799  HD1 TYR A 951      32.770  46.870  33.060  1.00  0.00           H
ATOM   4800  CE1 TYR A 951      32.330  46.350  31.040  1.00  0.00           C
ATOM   4801  HE1 TYR A 951      33.030  47.100  30.690  1.00  0.00           H
ATOM   4802  CZ  TYR A 951      31.540  45.580  30.130  1.00  0.00           C
ATOM   4803  OH  TYR A 951      31.720  45.710  28.770  1.00  0.00           O
ATOM   4804  HH  TYR A 951      31.030  45.200  28.340  1.00  0.00           H
ATOM   4805  CD2 TYR A 951      30.440  44.530  32.040  1.00  0.00           C
ATOM   4806  HD2 TYR A 951      29.650  43.900  32.400  1.00  0.00           H
ATOM   4807  CE2 TYR A 951      30.540  44.730  30.660  1.00  0.00           C
ATOM   4808  HE2 TYR A 951      29.910  44.170  29.990  1.00  0.00           H
ATOM   4809  C   TYR A 951      32.150  44.700  36.610  1.00  0.00           C
ATOM   4810  O   TYR A 951      33.240  45.150  36.960  1.00  0.00           O
ATOM   4811  N   HSD A 952      31.140  44.510  37.430  1.00  0.00           N
ATOM   4812  HN  HSD A 952      30.240  44.140  37.210  1.00  0.00           H
ATOM   4813  CA  HSD A 952      31.290  44.820  38.820  1.00  0.00           C
ATOM   4814  HA  HSD A 952      32.260  45.160  39.130  1.00  0.00           H
ATOM   4815  CB  HSD A 952      30.340  45.950  39.220  1.00  0.00           C
ATOM   4816  HB1 HSD A 952      30.560  46.210  40.280  1.00  0.00           H
ATOM   4817  HB2 HSD A 952      29.260  45.690  39.050  1.00  0.00           H
ATOM   4818  ND1 HSD A 952      31.840  47.830  38.370  1.00  0.00           N
ATOM   4819  HD1 HSD A 952      32.520  47.700  39.100  1.00  0.00           H
ATOM   4820  CG  HSD A 952      30.660  47.080  38.270  1.00  0.00           C
ATOM   4821  CE1 HSD A 952      31.790  48.810  37.490  1.00  0.00           C
ATOM   4822  HE1 HSD A 952      32.520  49.610  37.360  1.00  0.00           H
ATOM   4823  NE2 HSD A 952      30.670  48.780  36.720  1.00  0.00           N
ATOM   4824  CD2 HSD A 952      29.960  47.680  37.220  1.00  0.00           C
ATOM   4825  HD2 HSD A 952      29.010  47.360  36.810  1.00  0.00           H
ATOM   4826  C   HSD A 952      31.250  43.580  39.760  1.00  0.00           C
ATOM   4827  O   HSD A 952      31.010  43.670  40.950  1.00  0.00           O
ATOM   4828  N   LEU A 953      31.500  42.350  39.220  1.00  0.00           N
ATOM   4829  HN  LEU A 953      31.600  42.320  38.230  1.00  0.00           H
ATOM   4830  CA  LEU A 953      31.330  41.060  39.900  1.00  0.00           C
ATOM   4831  HA  LEU A 953      30.400  40.980  40.420  1.00  0.00           H
ATOM   4832  CB  LEU A 953      31.280  39.920  38.970  1.00  0.00           C
ATOM   4833  HB1 LEU A 953      31.000  39.000  39.530  1.00  0.00           H
ATOM   4834  HB2 LEU A 953      32.130  39.620  38.330  1.00  0.00           H
ATOM   4835  CG  LEU A 953      29.980  40.110  37.970  1.00  0.00           C
ATOM   4836  HG  LEU A 953      30.130  40.980  37.290  1.00  0.00           H
ATOM   4837  CD1 LEU A 953      29.930  38.800  37.030  1.00  0.00           C
ATOM   4838 HD11 LEU A 953      29.540  37.930  37.590  1.00  0.00           H
ATOM   4839 HD12 LEU A 953      30.960  38.610  36.630  1.00  0.00           H
ATOM   4840 HD13 LEU A 953      29.280  38.970  36.150  1.00  0.00           H
ATOM   4841  CD2 LEU A 953      28.650  40.130  38.670  1.00  0.00           C
ATOM   4842 HD21 LEU A 953      28.660  39.290  39.410  1.00  0.00           H
ATOM   4843 HD22 LEU A 953      27.740  40.100  38.020  1.00  0.00           H
ATOM   4844 HD23 LEU A 953      28.610  41.000  39.360  1.00  0.00           H
ATOM   4845  C   LEU A 953      32.340  40.800  40.990  1.00  0.00           C
ATOM   4846  O   LEU A 953      31.930  40.400  42.060  1.00  0.00           O
ATOM   4847  N   ASP A 954      33.640  41.210  40.880  1.00  0.00           N
ATOM   4848  HN  ASP A 954      33.930  41.470  39.960  1.00  0.00           H
ATOM   4849  CA  ASP A 954      34.670  41.240  41.870  1.00  0.00           C
ATOM   4850  HA  ASP A 954      34.750  40.280  42.340  1.00  0.00           H
ATOM   4851  CB  ASP A 954      36.030  41.570  41.260  1.00  0.00           C
ATOM   4852  HB1 ASP A 954      36.540  40.880  40.560  1.00  0.00           H
ATOM   4853  HB2 ASP A 954      36.700  41.560  42.150  1.00  0.00           H
ATOM   4854  CG  ASP A 954      36.070  42.930  40.590  1.00  0.00           C
ATOM   4855  OD1 ASP A 954      35.100  43.600  40.370  1.00  0.00           O
ATOM   4856  OD2 ASP A 954      37.310  43.430  40.380  1.00  0.00           O
ATOM   4857  HD2 ASP A 954      37.390  44.350  40.100  1.00  0.00           H
ATOM   4858  C   ASP A 954      34.290  42.150  43.050  1.00  0.00           C
ATOM   4859  O   ASP A 954      34.530  41.810  44.200  1.00  0.00           O
ATOM   4860  N   LEU A 955      33.750  43.400  42.800  1.00  0.00           N
ATOM   4861  HN  LEU A 955      33.620  43.810  41.900  1.00  0.00           H
ATOM   4862  CA  LEU A 955      33.280  44.270  43.880  1.00  0.00           C
ATOM   4863  HA  LEU A 955      34.080  44.370  44.610  1.00  0.00           H
ATOM   4864  CB  LEU A 955      32.880  45.650  43.250  1.00  0.00           C
ATOM   4865  HB1 LEU A 955      32.240  45.410  42.370  1.00  0.00           H
ATOM   4866  HB2 LEU A 955      33.780  46.200  42.930  1.00  0.00           H
ATOM   4867  CG  LEU A 955      32.010  46.550  44.140  1.00  0.00           C
ATOM   4868  HG  LEU A 955      31.040  46.030  44.160  1.00  0.00           H
ATOM   4869  CD1 LEU A 955      32.630  46.760  45.540  1.00  0.00           C
ATOM   4870 HD11 LEU A 955      33.660  47.180  45.440  1.00  0.00           H
ATOM   4871 HD12 LEU A 955      32.560  45.800  46.090  1.00  0.00           H
ATOM   4872 HD13 LEU A 955      31.830  47.370  46.020  1.00  0.00           H
ATOM   4873  CD2 LEU A 955      31.730  47.850  43.430  1.00  0.00           C
ATOM   4874 HD21 LEU A 955      30.800  48.360  43.770  1.00  0.00           H
ATOM   4875 HD22 LEU A 955      31.580  47.650  42.350  1.00  0.00           H
ATOM   4876 HD23 LEU A 955      32.630  48.470  43.650  1.00  0.00           H
ATOM   4877  C   LEU A 955      32.210  43.660  44.730  1.00  0.00           C
ATOM   4878  O   LEU A 955      32.310  43.590  45.930  1.00  0.00           O
ATOM   4879  N   LEU A 956      31.230  43.120  44.050  1.00  0.00           N
ATOM   4880  HN  LEU A 956      31.210  43.090  43.060  1.00  0.00           H
ATOM   4881  CA  LEU A 956      30.150  42.440  44.640  1.00  0.00           C
ATOM   4882  HA  LEU A 956      29.540  43.060  45.270  1.00  0.00           H
ATOM   4883  CB  LEU A 956      29.050  42.060  43.500  1.00  0.00           C
ATOM   4884  HB1 LEU A 956      29.570  41.380  42.790  1.00  0.00           H
ATOM   4885  HB2 LEU A 956      28.700  42.990  43.000  1.00  0.00           H
ATOM   4886  CG  LEU A 956      27.860  41.190  43.850  1.00  0.00           C
ATOM   4887  HG  LEU A 956      28.220  40.220  44.270  1.00  0.00           H
ATOM   4888  CD1 LEU A 956      27.000  41.720  44.930  1.00  0.00           C
ATOM   4889 HD11 LEU A 956      26.160  41.000  45.030  1.00  0.00           H
ATOM   4890 HD12 LEU A 956      26.660  42.730  44.590  1.00  0.00           H
ATOM   4891 HD13 LEU A 956      27.530  42.020  45.870  1.00  0.00           H
ATOM   4892  CD2 LEU A 956      27.020  40.970  42.610  1.00  0.00           C
ATOM   4893 HD21 LEU A 956      26.620  41.890  42.140  1.00  0.00           H
ATOM   4894 HD22 LEU A 956      26.160  40.300  42.860  1.00  0.00           H
ATOM   4895 HD23 LEU A 956      27.570  40.450  41.800  1.00  0.00           H
ATOM   4896  C   LEU A 956      30.550  41.290  45.540  1.00  0.00           C
ATOM   4897  O   LEU A 956      30.070  41.180  46.680  1.00  0.00           O
ATOM   4898  N   MET A 957      31.530  40.470  45.000  1.00  0.00           N
ATOM   4899  HN  MET A 957      31.660  40.470  44.010  1.00  0.00           H
ATOM   4900  CA  MET A 957      32.070  39.420  45.740  1.00  0.00           C
ATOM   4901  HA  MET A 957      31.230  38.830  46.070  1.00  0.00           H
ATOM   4902  CB  MET A 957      32.930  38.490  44.860  1.00  0.00           C
ATOM   4903  HB1 MET A 957      33.720  37.970  45.450  1.00  0.00           H
ATOM   4904  HB2 MET A 957      33.430  39.170  44.120  1.00  0.00           H
ATOM   4905  CG  MET A 957      32.190  37.310  44.120  1.00  0.00           C
ATOM   4906  HG1 MET A 957      32.980  36.720  43.630  1.00  0.00           H
ATOM   4907  HG2 MET A 957      31.650  37.790  43.280  1.00  0.00           H
ATOM   4908  SD  MET A 957      31.010  36.320  44.970  1.00  0.00           S
ATOM   4909  CE  MET A 957      32.140  35.730  46.310  1.00  0.00           C
ATOM   4910  HE1 MET A 957      33.120  35.400  45.890  1.00  0.00           H
ATOM   4911  HE2 MET A 957      31.700  34.960  46.970  1.00  0.00           H
ATOM   4912  HE3 MET A 957      32.370  36.550  47.020  1.00  0.00           H
ATOM   4913  C   MET A 957      32.820  39.730  47.070  1.00  0.00           C
ATOM   4914  O   MET A 957      32.700  39.040  48.150  1.00  0.00           O
ATOM   4915  N   VAL A 958      33.580  40.800  47.010  1.00  0.00           N
ATOM   4916  HN  VAL A 958      33.790  41.200  46.130  1.00  0.00           H
ATOM   4917  CA  VAL A 958      34.240  41.410  48.110  1.00  0.00           C
ATOM   4918  HA  VAL A 958      34.810  40.680  48.670  1.00  0.00           H
ATOM   4919  CB  VAL A 958      35.250  42.360  47.540  1.00  0.00           C
ATOM   4920  HB  VAL A 958      34.940  42.720  46.540  1.00  0.00           H
ATOM   4921  CG1 VAL A 958      35.320  43.760  48.200  1.00  0.00           C
ATOM   4922 HG11 VAL A 958      35.560  43.790  49.280  1.00  0.00           H
ATOM   4923 HG12 VAL A 958      34.350  44.270  48.120  1.00  0.00           H
ATOM   4924 HG13 VAL A 958      36.120  44.350  47.690  1.00  0.00           H
ATOM   4925  CG2 VAL A 958      36.670  41.660  47.430  1.00  0.00           C
ATOM   4926 HG21 VAL A 958      36.950  41.430  48.480  1.00  0.00           H
ATOM   4927 HG22 VAL A 958      37.400  42.420  47.060  1.00  0.00           H
ATOM   4928 HG23 VAL A 958      36.620  40.830  46.710  1.00  0.00           H
ATOM   4929  C   VAL A 958      33.230  42.080  49.030  1.00  0.00           C
ATOM   4930  O   VAL A 958      33.410  42.130  50.260  1.00  0.00           O
ATOM   4931  N   GLY A 959      32.220  42.670  48.460  1.00  0.00           N
ATOM   4932  HN  GLY A 959      32.130  42.690  47.470  1.00  0.00           H
ATOM   4933  CA  GLY A 959      31.060  43.210  49.180  1.00  0.00           C
ATOM   4934  HA1 GLY A 959      30.360  43.550  48.430  1.00  0.00           H
ATOM   4935  HA2 GLY A 959      31.440  44.070  49.710  1.00  0.00           H
ATOM   4936  C   GLY A 959      30.420  42.270  50.200  1.00  0.00           C
ATOM   4937  O   GLY A 959      30.220  42.700  51.350  1.00  0.00           O
ATOM   4938  N   VAL A 960      30.100  41.070  49.690  1.00  0.00           N
ATOM   4939  HN  VAL A 960      30.240  40.850  48.730  1.00  0.00           H
ATOM   4940  CA  VAL A 960      29.660  39.890  50.450  1.00  0.00           C
ATOM   4941  HA  VAL A 960      28.710  40.270  50.820  1.00  0.00           H
ATOM   4942  CB  VAL A 960      29.420  38.680  49.570  1.00  0.00           C
ATOM   4943  HB  VAL A 960      30.240  38.590  48.840  1.00  0.00           H
ATOM   4944  CG1 VAL A 960      29.100  37.390  50.370  1.00  0.00           C
ATOM   4945 HG11 VAL A 960      29.910  36.730  50.750  1.00  0.00           H
ATOM   4946 HG12 VAL A 960      28.460  36.700  49.780  1.00  0.00           H
ATOM   4947 HG13 VAL A 960      28.430  37.590  51.230  1.00  0.00           H
ATOM   4948  CG2 VAL A 960      28.260  39.120  48.700  1.00  0.00           C
ATOM   4949 HG21 VAL A 960      28.590  39.980  48.080  1.00  0.00           H
ATOM   4950 HG22 VAL A 960      27.370  39.280  49.350  1.00  0.00           H
ATOM   4951 HG23 VAL A 960      28.110  38.290  47.990  1.00  0.00           H
ATOM   4952  C   VAL A 960      30.590  39.430  51.560  1.00  0.00           C
ATOM   4953  O   VAL A 960      30.360  39.440  52.790  1.00  0.00           O
ATOM   4954  N   MET A 961      31.820  39.120  51.130  1.00  0.00           N
ATOM   4955  HN  MET A 961      32.140  39.340  50.210  1.00  0.00           H
ATOM   4956  CA  MET A 961      32.840  38.680  52.060  1.00  0.00           C
ATOM   4957  HA  MET A 961      32.300  37.950  52.650  1.00  0.00           H
ATOM   4958  CB  MET A 961      33.950  37.980  51.300  1.00  0.00           C
ATOM   4959  HB1 MET A 961      34.830  37.750  51.930  1.00  0.00           H
ATOM   4960  HB2 MET A 961      34.450  38.620  50.540  1.00  0.00           H
ATOM   4961  CG  MET A 961      33.450  36.710  50.560  1.00  0.00           C
ATOM   4962  HG1 MET A 961      34.330  36.080  50.290  1.00  0.00           H
ATOM   4963  HG2 MET A 961      33.050  37.200  49.660  1.00  0.00           H
ATOM   4964  SD  MET A 961      32.310  35.680  51.530  1.00  0.00           S
ATOM   4965  CE  MET A 961      33.480  35.140  52.830  1.00  0.00           C
ATOM   4966  HE1 MET A 961      32.960  34.640  53.670  1.00  0.00           H
ATOM   4967  HE2 MET A 961      33.940  36.050  53.290  1.00  0.00           H
ATOM   4968  HE3 MET A 961      34.370  34.630  52.400  1.00  0.00           H
ATOM   4969  C   MET A 961      33.400  39.720  53.070  1.00  0.00           C
ATOM   4970  O   MET A 961      33.870  39.410  54.120  1.00  0.00           O
ATOM   4971  N   LEU A 962      33.310  41.010  52.800  1.00  0.00           N
ATOM   4972  HN  LEU A 962      32.960  41.320  51.920  1.00  0.00           H
ATOM   4973  CA  LEU A 962      33.770  41.990  53.690  1.00  0.00           C
ATOM   4974  HA  LEU A 962      34.760  41.790  54.080  1.00  0.00           H
ATOM   4975  CB  LEU A 962      33.900  43.370  52.940  1.00  0.00           C
ATOM   4976  HB1 LEU A 962      33.130  43.570  52.170  1.00  0.00           H
ATOM   4977  HB2 LEU A 962      34.800  43.190  52.300  1.00  0.00           H
ATOM   4978  CG  LEU A 962      34.080  44.750  53.840  1.00  0.00           C
ATOM   4979  HG  LEU A 962      34.690  44.400  54.700  1.00  0.00           H
ATOM   4980  CD1 LEU A 962      34.930  45.730  53.040  1.00  0.00           C
ATOM   4981 HD11 LEU A 962      34.310  46.090  52.180  1.00  0.00           H
ATOM   4982 HD12 LEU A 962      35.820  45.190  52.670  1.00  0.00           H
ATOM   4983 HD13 LEU A 962      35.260  46.660  53.530  1.00  0.00           H
ATOM   4984  CD2 LEU A 962      32.700  45.380  54.290  1.00  0.00           C
ATOM   4985 HD21 LEU A 962      32.830  46.400  54.690  1.00  0.00           H
ATOM   4986 HD22 LEU A 962      32.120  44.770  55.020  1.00  0.00           H
ATOM   4987 HD23 LEU A 962      32.090  45.500  53.370  1.00  0.00           H
ATOM   4988  C   LEU A 962      32.820  42.070  54.870  1.00  0.00           C
ATOM   4989  O   LEU A 962      33.240  42.370  55.970  1.00  0.00           O
ATOM   4990  N   GLY A 963      31.520  41.760  54.650  1.00  0.00           N
ATOM   4991  HN  GLY A 963      31.240  41.620  53.700  1.00  0.00           H
ATOM   4992  CA  GLY A 963      30.490  41.580  55.680  1.00  0.00           C
ATOM   4993  HA1 GLY A 963      29.580  41.330  55.150  1.00  0.00           H
ATOM   4994  HA2 GLY A 963      30.440  42.490  56.270  1.00  0.00           H
ATOM   4995  C   GLY A 963      30.770  40.390  56.560  1.00  0.00           C
ATOM   4996  O   GLY A 963      30.560  40.470  57.760  1.00  0.00           O
ATOM   4997  N   VAL A 964      31.170  39.300  55.950  1.00  0.00           N
ATOM   4998  HN  VAL A 964      31.280  39.410  54.960  1.00  0.00           H
ATOM   4999  CA  VAL A 964      31.470  38.030  56.660  1.00  0.00           C
ATOM   5000  HA  VAL A 964      30.610  37.800  57.270  1.00  0.00           H
ATOM   5001  CB  VAL A 964      31.680  36.920  55.660  1.00  0.00           C
ATOM   5002  HB  VAL A 964      32.510  37.110  54.940  1.00  0.00           H
ATOM   5003  CG1 VAL A 964      31.890  35.620  56.450  1.00  0.00           C
ATOM   5004 HG11 VAL A 964      32.160  34.750  55.820  1.00  0.00           H
ATOM   5005 HG12 VAL A 964      31.060  35.340  57.130  1.00  0.00           H
ATOM   5006 HG13 VAL A 964      32.750  35.730  57.150  1.00  0.00           H
ATOM   5007  CG2 VAL A 964      30.480  36.690  54.820  1.00  0.00           C
ATOM   5008 HG21 VAL A 964      30.660  35.910  54.050  1.00  0.00           H
ATOM   5009 HG22 VAL A 964      30.270  37.640  54.300  1.00  0.00           H
ATOM   5010 HG23 VAL A 964      29.650  36.400  55.500  1.00  0.00           H
ATOM   5011  C   VAL A 964      32.720  38.320  57.510  1.00  0.00           C
ATOM   5012  O   VAL A 964      32.790  37.870  58.620  1.00  0.00           O
ATOM   5013  N   CYS A 965      33.680  39.080  56.970  1.00  0.00           N
ATOM   5014  HN  CYS A 965      33.750  39.270  56.010  1.00  0.00           H
ATOM   5015  CA  CYS A 965      34.950  39.390  57.680  1.00  0.00           C
ATOM   5016  HA  CYS A 965      35.490  38.480  57.920  1.00  0.00           H
ATOM   5017  CB  CYS A 965      35.990  40.220  56.790  1.00  0.00           C
ATOM   5018  HB1 CYS A 965      36.750  40.740  57.420  1.00  0.00           H
ATOM   5019  HB2 CYS A 965      35.310  40.920  56.250  1.00  0.00           H
ATOM   5020  SG  CYS A 965      36.890  39.070  55.680  1.00  0.00           S
ATOM   5021  HG1 CYS A 965      38.120  39.090  56.160  1.00  0.00           H
ATOM   5022  C   CYS A 965      34.590  40.280  58.890  1.00  0.00           C
ATOM   5023  O   CYS A 965      35.090  40.100  59.980  1.00  0.00           O
ATOM   5024  N   SER A 966      33.710  41.270  58.640  1.00  0.00           N
ATOM   5025  HN  SER A 966      33.320  41.240  57.720  1.00  0.00           H
ATOM   5026  CA  SER A 966      33.160  42.240  59.540  1.00  0.00           C
ATOM   5027  HA  SER A 966      34.080  42.720  59.860  1.00  0.00           H
ATOM   5028  CB  SER A 966      32.190  43.290  59.000  1.00  0.00           C
ATOM   5029  HB1 SER A 966      31.920  43.870  59.910  1.00  0.00           H
ATOM   5030  HB2 SER A 966      31.220  42.890  58.610  1.00  0.00           H
ATOM   5031  OG  SER A 966      32.810  44.060  58.030  1.00  0.00           O
ATOM   5032  HG1 SER A 966      32.940  43.500  57.250  1.00  0.00           H
ATOM   5033  C   SER A 966      32.510  41.680  60.760  1.00  0.00           C
ATOM   5034  O   SER A 966      32.720  42.180  61.830  1.00  0.00           O
ATOM   5035  N   VAL A 967      31.740  40.570  60.630  1.00  0.00           N
ATOM   5036  HN  VAL A 967      31.530  40.210  59.720  1.00  0.00           H
ATOM   5037  CA  VAL A 967      31.040  39.770  61.720  1.00  0.00           C
ATOM   5038  HA  VAL A 967      30.760  40.420  62.540  1.00  0.00           H
ATOM   5039  CB  VAL A 967      29.800  39.080  61.160  1.00  0.00           C
ATOM   5040  HB  VAL A 967      29.360  38.440  61.960  1.00  0.00           H
ATOM   5041  CG1 VAL A 967      28.760  40.110  60.820  1.00  0.00           C
ATOM   5042 HG11 VAL A 967      27.780  39.620  60.640  1.00  0.00           H
ATOM   5043 HG12 VAL A 967      28.930  40.740  59.920  1.00  0.00           H
ATOM   5044 HG13 VAL A 967      28.620  40.810  61.680  1.00  0.00           H
ATOM   5045  CG2 VAL A 967      29.960  38.140  59.970  1.00  0.00           C
ATOM   5046 HG21 VAL A 967      29.040  37.590  59.740  1.00  0.00           H
ATOM   5047 HG22 VAL A 967      30.770  37.410  60.190  1.00  0.00           H
ATOM   5048 HG23 VAL A 967      30.200  38.650  59.010  1.00  0.00           H
ATOM   5049  C   VAL A 967      32.050  38.720  62.330  1.00  0.00           C
ATOM   5050  O   VAL A 967      31.740  38.070  63.300  1.00  0.00           O
ATOM   5051  N   MET A 968      33.280  38.450  61.720  1.00  0.00           N
ATOM   5052  HN  MET A 968      33.410  38.830  60.820  1.00  0.00           H
ATOM   5053  CA  MET A 968      34.360  37.670  62.280  1.00  0.00           C
ATOM   5054  HA  MET A 968      33.880  36.940  62.920  1.00  0.00           H
ATOM   5055  CB  MET A 968      35.020  36.850  61.100  1.00  0.00           C
ATOM   5056  HB1 MET A 968      35.950  36.440  61.550  1.00  0.00           H
ATOM   5057  HB2 MET A 968      35.290  37.480  60.220  1.00  0.00           H
ATOM   5058  CG  MET A 968      34.300  35.570  60.430  1.00  0.00           C
ATOM   5059  HG1 MET A 968      35.000  35.330  59.590  1.00  0.00           H
ATOM   5060  HG2 MET A 968      33.330  35.980  60.060  1.00  0.00           H
[truncated: 6,873,249 more chars]
