# Supplementary material for: CryoEM and computational modeling structural insights into the pH regulator NBCn1
Source: Nat Commun. 2025 Nov 11;16:9932. doi: 10.1038/s41467-025-64868-z (PMC12606367; doi:10.1038/s41467-025-64868-z)
Supplement: Supplementary file 7 — Supplementary Data 5 [file 41467_2025_64868_MOESM7_ESM.zip › 100ns_z_restr_MD_NBCn1_2NaCO3/hNBCn1_IF/z-restr_hNBCn1_IF_2NaCO3_first_step_10.pdb]

REMARK    GENERATED BY TRJCONV
TITLE     Title t= 4100.00000 step= 2050000
REMARK    THIS IS A SIMULATION BOX
CRYST1   93.537   93.537  102.184  90.00  90.00  90.00 P 1           1
MODEL        1
ATOM      1  N   LEU A 585      22.300  39.330  37.840  1.00  0.00           N
ATOM      2  HT1 LEU A 585      21.790  40.070  38.360  1.00  0.00           H
ATOM      3  HT2 LEU A 585      21.700  38.680  37.290  1.00  0.00           H
ATOM      4  HT3 LEU A 585      22.610  39.900  37.030  1.00  0.00           H
ATOM      5  CA  LEU A 585      23.230  38.600  38.770  1.00  0.00           C
ATOM      6  HA  LEU A 585      24.230  38.990  38.620  1.00  0.00           H
ATOM      7  CB  LEU A 585      22.780  38.910  40.260  1.00  0.00           C
ATOM      8  HB1 LEU A 585      21.690  38.870  40.480  1.00  0.00           H
ATOM      9  HB2 LEU A 585      23.120  39.950  40.450  1.00  0.00           H
ATOM     10  CG  LEU A 585      23.290  38.110  41.390  1.00  0.00           C
ATOM     11  HG  LEU A 585      22.950  37.050  41.410  1.00  0.00           H
ATOM     12  CD1 LEU A 585      24.840  37.980  41.500  1.00  0.00           C
ATOM     13 HD11 LEU A 585      25.230  37.570  42.450  1.00  0.00           H
ATOM     14 HD12 LEU A 585      25.260  39.010  41.530  1.00  0.00           H
ATOM     15 HD13 LEU A 585      25.230  37.450  40.610  1.00  0.00           H
ATOM     16  CD2 LEU A 585      22.770  38.840  42.670  1.00  0.00           C
ATOM     17 HD21 LEU A 585      23.160  38.310  43.560  1.00  0.00           H
ATOM     18 HD22 LEU A 585      21.670  38.850  42.790  1.00  0.00           H
ATOM     19 HD23 LEU A 585      23.100  39.910  42.670  1.00  0.00           H
ATOM     20  C   LEU A 585      23.270  37.080  38.490  1.00  0.00           C
ATOM     21  O   LEU A 585      24.340  36.480  38.110  1.00  0.00           O
ATOM     22  N   ILE A 586      22.200  36.290  38.760  1.00  0.00           N
ATOM     23  HN  ILE A 586      21.310  36.690  38.990  1.00  0.00           H
ATOM     24  CA  ILE A 586      22.280  34.910  39.090  1.00  0.00           C
ATOM     25  HA  ILE A 586      23.060  34.770  39.820  1.00  0.00           H
ATOM     26  CB  ILE A 586      21.030  34.420  39.920  1.00  0.00           C
ATOM     27  HB  ILE A 586      20.860  35.190  40.700  1.00  0.00           H
ATOM     28  CG2 ILE A 586      19.830  34.460  38.950  1.00  0.00           C
ATOM     29 HG21 ILE A 586      18.840  34.500  39.450  1.00  0.00           H
ATOM     30 HG22 ILE A 586      19.770  33.580  38.270  1.00  0.00           H
ATOM     31 HG23 ILE A 586      19.820  35.360  38.310  1.00  0.00           H
ATOM     32  CG1 ILE A 586      21.310  33.180  40.770  1.00  0.00           C
ATOM     33 HG11 ILE A 586      22.100  33.400  41.530  1.00  0.00           H
ATOM     34 HG12 ILE A 586      21.750  32.430  40.090  1.00  0.00           H
ATOM     35  CD  ILE A 586      20.030  32.770  41.450  1.00  0.00           C
ATOM     36  HD1 ILE A 586      20.210  31.790  41.950  1.00  0.00           H
ATOM     37  HD2 ILE A 586      19.170  32.690  40.760  1.00  0.00           H
ATOM     38  HD3 ILE A 586      19.860  33.420  42.330  1.00  0.00           H
ATOM     39  C   ILE A 586      22.570  33.990  37.940  1.00  0.00           C
ATOM     40  O   ILE A 586      23.320  32.980  37.990  1.00  0.00           O
ATOM     41  N   LEU A 587      22.240  34.430  36.660  1.00  0.00           N
ATOM     42  HN  LEU A 587      21.850  35.350  36.630  1.00  0.00           H
ATOM     43  CA  LEU A 587      22.570  33.800  35.430  1.00  0.00           C
ATOM     44  HA  LEU A 587      22.130  32.820  35.500  1.00  0.00           H
ATOM     45  CB  LEU A 587      21.900  34.530  34.210  1.00  0.00           C
ATOM     46  HB1 LEU A 587      22.480  35.460  34.070  1.00  0.00           H
ATOM     47  HB2 LEU A 587      20.840  34.820  34.440  1.00  0.00           H
ATOM     48  CG  LEU A 587      21.860  33.780  32.840  1.00  0.00           C
ATOM     49  HG  LEU A 587      22.890  33.550  32.510  1.00  0.00           H
ATOM     50  CD1 LEU A 587      21.090  32.450  32.920  1.00  0.00           C
ATOM     51 HD11 LEU A 587      20.100  32.600  33.420  1.00  0.00           H
ATOM     52 HD12 LEU A 587      21.520  31.790  33.700  1.00  0.00           H
ATOM     53 HD13 LEU A 587      21.140  31.830  32.000  1.00  0.00           H
ATOM     54  CD2 LEU A 587      21.280  34.760  31.900  1.00  0.00           C
ATOM     55 HD21 LEU A 587      21.970  35.590  31.610  1.00  0.00           H
ATOM     56 HD22 LEU A 587      20.450  35.370  32.300  1.00  0.00           H
ATOM     57 HD23 LEU A 587      20.770  34.310  31.020  1.00  0.00           H
ATOM     58  C   LEU A 587      24.030  33.650  35.160  1.00  0.00           C
ATOM     59  O   LEU A 587      24.470  32.610  34.720  1.00  0.00           O
ATOM     60  N   ASP A 588      24.810  34.730  35.460  1.00  0.00           N
ATOM     61  HN  ASP A 588      24.530  35.650  35.730  1.00  0.00           H
ATOM     62  CA  ASP A 588      26.280  34.730  35.220  1.00  0.00           C
ATOM     63  HA  ASP A 588      26.490  34.610  34.170  1.00  0.00           H
ATOM     64  CB  ASP A 588      26.940  36.020  35.840  1.00  0.00           C
ATOM     65  HB1 ASP A 588      28.050  35.920  35.890  1.00  0.00           H
ATOM     66  HB2 ASP A 588      26.580  36.230  36.860  1.00  0.00           H
ATOM     67  CG  ASP A 588      26.500  37.290  35.100  1.00  0.00           C
ATOM     68  OD1 ASP A 588      26.670  38.420  35.630  1.00  0.00           O
ATOM     69  OD2 ASP A 588      25.950  37.160  34.040  1.00  0.00           O
ATOM     70  C   ASP A 588      26.970  33.600  36.000  1.00  0.00           C
ATOM     71  O   ASP A 588      27.980  32.920  35.630  1.00  0.00           O
ATOM     72  N   ILE A 589      26.490  33.240  37.220  1.00  0.00           N
ATOM     73  HN  ILE A 589      25.730  33.780  37.580  1.00  0.00           H
ATOM     74  CA  ILE A 589      27.050  32.250  38.070  1.00  0.00           C
ATOM     75  HA  ILE A 589      28.120  32.390  38.140  1.00  0.00           H
ATOM     76  CB  ILE A 589      26.460  32.350  39.490  1.00  0.00           C
ATOM     77  HB  ILE A 589      25.380  32.110  39.490  1.00  0.00           H
ATOM     78  CG2 ILE A 589      27.330  31.480  40.430  1.00  0.00           C
ATOM     79 HG21 ILE A 589      27.370  30.430  40.070  1.00  0.00           H
ATOM     80 HG22 ILE A 589      27.000  31.370  41.490  1.00  0.00           H
ATOM     81 HG23 ILE A 589      28.390  31.800  40.320  1.00  0.00           H
ATOM     82  CG1 ILE A 589      26.580  33.800  40.030  1.00  0.00           C
ATOM     83 HG11 ILE A 589      26.330  34.520  39.230  1.00  0.00           H
ATOM     84 HG12 ILE A 589      27.630  34.000  40.340  1.00  0.00           H
ATOM     85  CD  ILE A 589      25.770  34.060  41.260  1.00  0.00           C
ATOM     86  HD1 ILE A 589      25.670  35.120  41.620  1.00  0.00           H
ATOM     87  HD2 ILE A 589      26.170  33.440  42.080  1.00  0.00           H
ATOM     88  HD3 ILE A 589      24.720  33.780  41.030  1.00  0.00           H
ATOM     89  C   ILE A 589      26.710  30.840  37.550  1.00  0.00           C
ATOM     90  O   ILE A 589      27.530  29.930  37.560  1.00  0.00           O
ATOM     91  N   LYS A 590      25.430  30.710  37.100  1.00  0.00           N
ATOM     92  HN  LYS A 590      24.830  31.500  37.130  1.00  0.00           H
ATOM     93  CA  LYS A 590      24.770  29.530  36.590  1.00  0.00           C
ATOM     94  HA  LYS A 590      24.770  28.780  37.370  1.00  0.00           H
ATOM     95  CB  LYS A 590      23.290  29.770  36.380  1.00  0.00           C
ATOM     96  HB1 LYS A 590      22.950  28.970  35.690  1.00  0.00           H
ATOM     97  HB2 LYS A 590      23.190  30.790  35.940  1.00  0.00           H
ATOM     98  CG  LYS A 590      22.420  29.770  37.660  1.00  0.00           C
ATOM     99  HG1 LYS A 590      22.800  30.350  38.520  1.00  0.00           H
ATOM    100  HG2 LYS A 590      22.290  28.700  37.940  1.00  0.00           H
ATOM    101  CD  LYS A 590      20.990  30.360  37.430  1.00  0.00           C
ATOM    102  HD1 LYS A 590      21.150  31.360  36.980  1.00  0.00           H
ATOM    103  HD2 LYS A 590      20.380  30.490  38.340  1.00  0.00           H
ATOM    104  CE  LYS A 590      20.180  29.670  36.320  1.00  0.00           C
ATOM    105  HE1 LYS A 590      20.080  28.560  36.320  1.00  0.00           H
ATOM    106  HE2 LYS A 590      20.600  29.850  35.320  1.00  0.00           H
ATOM    107  NZ  LYS A 590      18.800  30.280  36.170  1.00  0.00           N
ATOM    108  HZ1 LYS A 590      18.280  29.850  35.390  1.00  0.00           H
ATOM    109  HZ2 LYS A 590      18.770  31.320  36.140  1.00  0.00           H
ATOM    110  HZ3 LYS A 590      18.280  30.060  37.040  1.00  0.00           H
ATOM    111  C   LYS A 590      25.430  29.050  35.290  1.00  0.00           C
ATOM    112  O   LYS A 590      25.740  27.850  35.150  1.00  0.00           O
ATOM    113  N   ARG A 591      25.740  29.970  34.370  1.00  0.00           N
ATOM    114  HN  ARG A 591      25.490  30.920  34.520  1.00  0.00           H
ATOM    115  CA  ARG A 591      26.540  29.570  33.200  1.00  0.00           C
ATOM    116  HA  ARG A 591      25.890  28.870  32.690  1.00  0.00           H
ATOM    117  CB  ARG A 591      26.600  30.840  32.280  1.00  0.00           C
ATOM    118  HB1 ARG A 591      27.310  30.490  31.490  1.00  0.00           H
ATOM    119  HB2 ARG A 591      27.120  31.700  32.750  1.00  0.00           H
ATOM    120  CG  ARG A 591      25.310  31.320  31.600  1.00  0.00           C
ATOM    121  HG1 ARG A 591      24.720  31.880  32.350  1.00  0.00           H
ATOM    122  HG2 ARG A 591      24.660  30.440  31.410  1.00  0.00           H
ATOM    123  CD  ARG A 591      25.440  32.120  30.310  1.00  0.00           C
ATOM    124  HD1 ARG A 591      26.150  32.960  30.510  1.00  0.00           H
ATOM    125  HD2 ARG A 591      24.450  32.540  30.000  1.00  0.00           H
ATOM    126  NE  ARG A 591      26.020  31.340  29.160  1.00  0.00           N
ATOM    127  HE  ARG A 591      26.110  30.350  29.160  1.00  0.00           H
ATOM    128  CZ  ARG A 591      26.400  31.910  28.030  1.00  0.00           C
ATOM    129  NH1 ARG A 591      26.240  33.210  27.820  1.00  0.00           N
ATOM    130 HH11 ARG A 591      26.040  33.870  28.540  1.00  0.00           H
ATOM    131 HH12 ARG A 591      26.140  33.560  26.900  1.00  0.00           H
ATOM    132  NH2 ARG A 591      26.860  31.110  27.130  1.00  0.00           N
ATOM    133 HH21 ARG A 591      27.220  31.430  26.250  1.00  0.00           H
ATOM    134 HH22 ARG A 591      26.730  30.140  27.290  1.00  0.00           H
ATOM    135  C   ARG A 591      27.930  28.880  33.460  1.00  0.00           C
ATOM    136  O   ARG A 591      28.310  27.910  32.820  1.00  0.00           O
ATOM    137  N   LYS A 592      28.680  29.360  34.450  1.00  0.00           N
ATOM    138  HN  LYS A 592      28.310  30.070  35.040  1.00  0.00           H
ATOM    139  CA  LYS A 592      29.990  28.940  34.770  1.00  0.00           C
ATOM    140  HA  LYS A 592      30.420  28.570  33.840  1.00  0.00           H
ATOM    141  CB  LYS A 592      30.880  30.040  35.410  1.00  0.00           C
ATOM    142  HB1 LYS A 592      31.840  29.480  35.400  1.00  0.00           H
ATOM    143  HB2 LYS A 592      30.400  30.300  36.380  1.00  0.00           H
ATOM    144  CG  LYS A 592      31.060  31.280  34.550  1.00  0.00           C
ATOM    145  HG1 LYS A 592      31.700  31.950  35.160  1.00  0.00           H
ATOM    146  HG2 LYS A 592      30.100  31.820  34.510  1.00  0.00           H
ATOM    147  CD  LYS A 592      31.740  31.050  33.190  1.00  0.00           C
ATOM    148  HD1 LYS A 592      31.200  30.260  32.610  1.00  0.00           H
ATOM    149  HD2 LYS A 592      32.750  30.640  33.360  1.00  0.00           H
ATOM    150  CE  LYS A 592      31.700  32.390  32.270  1.00  0.00           C
ATOM    151  HE1 LYS A 592      32.210  33.180  32.860  1.00  0.00           H
ATOM    152  HE2 LYS A 592      30.670  32.760  32.070  1.00  0.00           H
ATOM    153  NZ  LYS A 592      32.460  32.230  31.040  1.00  0.00           N
ATOM    154  HZ1 LYS A 592      32.120  31.350  30.590  1.00  0.00           H
ATOM    155  HZ2 LYS A 592      33.460  32.190  31.360  1.00  0.00           H
ATOM    156  HZ3 LYS A 592      32.490  33.080  30.450  1.00  0.00           H
ATOM    157  C   LYS A 592      29.910  27.760  35.740  1.00  0.00           C
ATOM    158  O   LYS A 592      30.890  27.060  35.940  1.00  0.00           O
ATOM    159  N   ALA A 593      28.700  27.430  36.320  1.00  0.00           N
ATOM    160  HN  ALA A 593      27.830  27.800  36.010  1.00  0.00           H
ATOM    161  CA  ALA A 593      28.460  26.400  37.360  1.00  0.00           C
ATOM    162  HA  ALA A 593      28.980  26.720  38.240  1.00  0.00           H
ATOM    163  CB  ALA A 593      26.900  26.370  37.700  1.00  0.00           C
ATOM    164  HB1 ALA A 593      26.540  27.350  38.080  1.00  0.00           H
ATOM    165  HB2 ALA A 593      26.670  25.590  38.440  1.00  0.00           H
ATOM    166  HB3 ALA A 593      26.320  26.080  36.790  1.00  0.00           H
ATOM    167  C   ALA A 593      29.000  25.010  36.920  1.00  0.00           C
ATOM    168  O   ALA A 593      29.780  24.400  37.660  1.00  0.00           O
ATOM    169  N   PRO A 594      28.820  24.530  35.650  1.00  0.00           N
ATOM    170  CD  PRO A 594      27.940  25.030  34.570  1.00  0.00           C
ATOM    171  HD1 PRO A 594      28.220  26.050  34.230  1.00  0.00           H
ATOM    172  HD2 PRO A 594      26.900  25.100  34.940  1.00  0.00           H
ATOM    173  CA  PRO A 594      29.150  23.090  35.350  1.00  0.00           C
ATOM    174  HA  PRO A 594      28.790  22.460  36.160  1.00  0.00           H
ATOM    175  CB  PRO A 594      28.330  22.750  34.050  1.00  0.00           C
ATOM    176  HB1 PRO A 594      27.410  22.290  34.480  1.00  0.00           H
ATOM    177  HB2 PRO A 594      28.810  22.020  33.370  1.00  0.00           H
ATOM    178  CG  PRO A 594      27.980  24.050  33.360  1.00  0.00           C
ATOM    179  HG1 PRO A 594      28.600  24.360  32.490  1.00  0.00           H
ATOM    180  HG2 PRO A 594      26.940  24.040  32.960  1.00  0.00           H
ATOM    181  C   PRO A 594      30.670  22.700  35.110  1.00  0.00           C
ATOM    182  O   PRO A 594      31.010  21.530  34.810  1.00  0.00           O
ATOM    183  N   PHE A 595      31.570  23.710  35.310  1.00  0.00           N
ATOM    184  HN  PHE A 595      31.270  24.650  35.460  1.00  0.00           H
ATOM    185  CA  PHE A 595      33.050  23.550  35.200  1.00  0.00           C
ATOM    186  HA  PHE A 595      33.320  22.640  34.670  1.00  0.00           H
ATOM    187  CB  PHE A 595      33.630  24.700  34.410  1.00  0.00           C
ATOM    188  HB1 PHE A 595      34.700  24.450  34.220  1.00  0.00           H
ATOM    189  HB2 PHE A 595      33.600  25.650  34.980  1.00  0.00           H
ATOM    190  CG  PHE A 595      32.940  24.910  33.140  1.00  0.00           C
ATOM    191  CD1 PHE A 595      31.860  25.780  33.050  1.00  0.00           C
ATOM    192  HD1 PHE A 595      31.530  26.290  33.930  1.00  0.00           H
ATOM    193  CE1 PHE A 595      31.240  25.970  31.790  1.00  0.00           C
ATOM    194  HE1 PHE A 595      30.350  26.590  31.720  1.00  0.00           H
ATOM    195  CZ  PHE A 595      31.660  25.260  30.690  1.00  0.00           C
ATOM    196  HZ  PHE A 595      31.140  25.270  29.740  1.00  0.00           H
ATOM    197  CD2 PHE A 595      33.430  24.250  32.020  1.00  0.00           C
ATOM    198  HD2 PHE A 595      34.360  23.680  31.990  1.00  0.00           H
ATOM    199  CE2 PHE A 595      32.780  24.400  30.740  1.00  0.00           C
ATOM    200  HE2 PHE A 595      32.990  23.860  29.830  1.00  0.00           H
ATOM    201  C   PHE A 595      33.650  23.530  36.590  1.00  0.00           C
ATOM    202  O   PHE A 595      34.800  23.920  36.790  1.00  0.00           O
ATOM    203  N   PHE A 596      32.840  23.210  37.640  1.00  0.00           N
ATOM    204  HN  PHE A 596      31.880  23.020  37.470  1.00  0.00           H
ATOM    205  CA  PHE A 596      33.230  23.350  38.960  1.00  0.00           C
ATOM    206  HA  PHE A 596      33.450  24.340  39.340  1.00  0.00           H
ATOM    207  CB  PHE A 596      31.920  22.900  39.760  1.00  0.00           C
ATOM    208  HB1 PHE A 596      31.640  21.830  39.660  1.00  0.00           H
ATOM    209  HB2 PHE A 596      31.010  23.420  39.430  1.00  0.00           H
ATOM    210  CG  PHE A 596      32.160  23.160  41.250  1.00  0.00           C
ATOM    211  CD1 PHE A 596      32.710  22.110  42.160  1.00  0.00           C
ATOM    212  HD1 PHE A 596      33.010  21.210  41.670  1.00  0.00           H
ATOM    213  CE1 PHE A 596      33.160  22.490  43.440  1.00  0.00           C
ATOM    214  HE1 PHE A 596      33.560  21.680  44.010  1.00  0.00           H
ATOM    215  CZ  PHE A 596      33.110  23.770  43.920  1.00  0.00           C
ATOM    216  HZ  PHE A 596      33.400  24.100  44.910  1.00  0.00           H
ATOM    217  CD2 PHE A 596      32.010  24.460  41.850  1.00  0.00           C
ATOM    218  HD2 PHE A 596      31.730  25.290  41.210  1.00  0.00           H
ATOM    219  CE2 PHE A 596      32.550  24.770  43.090  1.00  0.00           C
ATOM    220  HE2 PHE A 596      32.590  25.830  43.280  1.00  0.00           H
ATOM    221  C   PHE A 596      34.420  22.500  39.380  1.00  0.00           C
ATOM    222  O   PHE A 596      35.330  22.920  40.120  1.00  0.00           O
ATOM    223  N   LEU A 597      34.530  21.240  38.880  1.00  0.00           N
ATOM    224  HN  LEU A 597      33.800  20.980  38.270  1.00  0.00           H
ATOM    225  CA  LEU A 597      35.720  20.420  39.040  1.00  0.00           C
ATOM    226  HA  LEU A 597      36.320  20.770  39.880  1.00  0.00           H
ATOM    227  CB  LEU A 597      35.310  18.950  39.140  1.00  0.00           C
ATOM    228  HB1 LEU A 597      36.140  18.210  39.190  1.00  0.00           H
ATOM    229  HB2 LEU A 597      34.710  18.630  38.260  1.00  0.00           H
ATOM    230  CG  LEU A 597      34.450  18.630  40.430  1.00  0.00           C
ATOM    231  HG  LEU A 597      33.570  19.300  40.360  1.00  0.00           H
ATOM    232  CD1 LEU A 597      34.010  17.130  40.390  1.00  0.00           C
ATOM    233 HD11 LEU A 597      33.880  16.910  39.310  1.00  0.00           H
ATOM    234 HD12 LEU A 597      33.080  17.010  40.980  1.00  0.00           H
ATOM    235 HD13 LEU A 597      34.810  16.540  40.860  1.00  0.00           H
ATOM    236  CD2 LEU A 597      35.200  18.940  41.750  1.00  0.00           C
ATOM    237 HD21 LEU A 597      34.610  18.640  42.650  1.00  0.00           H
ATOM    238 HD22 LEU A 597      35.420  20.020  41.830  1.00  0.00           H
ATOM    239 HD23 LEU A 597      36.130  18.340  41.840  1.00  0.00           H
ATOM    240  C   LEU A 597      36.750  20.400  37.930  1.00  0.00           C
ATOM    241  O   LEU A 597      37.870  19.940  38.100  1.00  0.00           O
ATOM    242  N   SER A 598      36.440  21.180  36.830  1.00  0.00           N
ATOM    243  HN  SER A 598      35.500  21.520  36.890  1.00  0.00           H
ATOM    244  CA  SER A 598      37.450  21.250  35.710  1.00  0.00           C
ATOM    245  HA  SER A 598      37.730  20.240  35.480  1.00  0.00           H
ATOM    246  CB  SER A 598      36.910  22.020  34.490  1.00  0.00           C
ATOM    247  HB1 SER A 598      36.440  22.980  34.790  1.00  0.00           H
ATOM    248  HB2 SER A 598      36.130  21.360  34.040  1.00  0.00           H
ATOM    249  OG  SER A 598      37.840  22.220  33.390  1.00  0.00           O
ATOM    250  HG1 SER A 598      38.570  22.740  33.730  1.00  0.00           H
ATOM    251  C   SER A 598      38.680  21.970  36.160  1.00  0.00           C
ATOM    252  O   SER A 598      39.770  21.620  35.750  1.00  0.00           O
ATOM    253  N   ASP A 599      38.500  22.860  37.120  1.00  0.00           N
ATOM    254  HN  ASP A 599      37.610  23.220  37.420  1.00  0.00           H
ATOM    255  CA  ASP A 599      39.500  23.630  37.710  1.00  0.00           C
ATOM    256  HA  ASP A 599      40.110  23.950  36.880  1.00  0.00           H
ATOM    257  CB  ASP A 599      38.890  24.660  38.670  1.00  0.00           C
ATOM    258  HB1 ASP A 599      39.630  25.220  39.280  1.00  0.00           H
ATOM    259  HB2 ASP A 599      38.230  24.120  39.370  1.00  0.00           H
ATOM    260  CG  ASP A 599      38.190  25.700  37.870  1.00  0.00           C
ATOM    261  OD1 ASP A 599      38.090  25.720  36.600  1.00  0.00           O
ATOM    262  OD2 ASP A 599      37.710  26.630  38.470  1.00  0.00           O
ATOM    263  C   ASP A 599      40.550  22.860  38.480  1.00  0.00           C
ATOM    264  O   ASP A 599      41.690  23.300  38.460  1.00  0.00           O
ATOM    265  N   PHE A 600      40.190  21.750  39.130  1.00  0.00           N
ATOM    266  HN  PHE A 600      39.240  21.460  39.090  1.00  0.00           H
ATOM    267  CA  PHE A 600      41.110  20.770  39.660  1.00  0.00           C
ATOM    268  HA  PHE A 600      41.860  21.410  40.110  1.00  0.00           H
ATOM    269  CB  PHE A 600      40.580  19.750  40.730  1.00  0.00           C
ATOM    270  HB1 PHE A 600      41.170  18.860  41.020  1.00  0.00           H
ATOM    271  HB2 PHE A 600      39.600  19.350  40.350  1.00  0.00           H
ATOM    272  CG  PHE A 600      40.180  20.540  41.950  1.00  0.00           C
ATOM    273  CD1 PHE A 600      41.100  20.530  43.030  1.00  0.00           C
ATOM    274  HD1 PHE A 600      42.020  19.970  42.920  1.00  0.00           H
ATOM    275  CE1 PHE A 600      40.780  21.190  44.260  1.00  0.00           C
ATOM    276  HE1 PHE A 600      41.570  21.160  45.010  1.00  0.00           H
ATOM    277  CZ  PHE A 600      39.600  21.960  44.450  1.00  0.00           C
ATOM    278  HZ  PHE A 600      39.390  22.660  45.250  1.00  0.00           H
ATOM    279  CD2 PHE A 600      39.010  21.230  42.180  1.00  0.00           C
ATOM    280  HD2 PHE A 600      38.380  21.200  41.300  1.00  0.00           H
ATOM    281  CE2 PHE A 600      38.670  21.850  43.390  1.00  0.00           C
ATOM    282  HE2 PHE A 600      37.870  22.580  43.420  1.00  0.00           H
ATOM    283  C   PHE A 600      41.860  20.010  38.610  1.00  0.00           C
ATOM    284  O   PHE A 600      43.120  19.800  38.850  1.00  0.00           O
ATOM    285  N   LYS A 601      41.270  19.550  37.430  1.00  0.00           N
ATOM    286  HN  LYS A 601      40.310  19.770  37.330  1.00  0.00           H
ATOM    287  CA  LYS A 601      41.980  18.900  36.290  1.00  0.00           C
ATOM    288  HA  LYS A 601      42.590  18.140  36.770  1.00  0.00           H
ATOM    289  CB  LYS A 601      41.020  18.250  35.290  1.00  0.00           C
ATOM    290  HB1 LYS A 601      40.220  19.000  35.070  1.00  0.00           H
ATOM    291  HB2 LYS A 601      40.570  17.440  35.890  1.00  0.00           H
ATOM    292  CG  LYS A 601      41.670  17.780  34.050  1.00  0.00           C
ATOM    293  HG1 LYS A 601      41.130  16.830  33.890  1.00  0.00           H
ATOM    294  HG2 LYS A 601      42.740  17.530  34.250  1.00  0.00           H
ATOM    295  CD  LYS A 601      41.580  18.800  32.830  1.00  0.00           C
ATOM    296  HD1 LYS A 601      41.960  18.330  31.890  1.00  0.00           H
ATOM    297  HD2 LYS A 601      42.410  19.510  33.050  1.00  0.00           H
ATOM    298  CE  LYS A 601      40.230  19.420  32.510  1.00  0.00           C
ATOM    299  HE1 LYS A 601      39.830  20.050  33.330  1.00  0.00           H
ATOM    300  HE2 LYS A 601      39.460  18.650  32.280  1.00  0.00           H
ATOM    301  NZ  LYS A 601      40.380  20.390  31.330  1.00  0.00           N
ATOM    302  HZ1 LYS A 601      40.660  21.280  31.810  1.00  0.00           H
ATOM    303  HZ2 LYS A 601      39.480  20.570  30.840  1.00  0.00           H
ATOM    304  HZ3 LYS A 601      41.170  20.060  30.750  1.00  0.00           H
ATOM    305  C   LYS A 601      42.900  19.880  35.540  1.00  0.00           C
ATOM    306  O   LYS A 601      44.000  19.610  35.050  1.00  0.00           O
ATOM    307  N   ASP A 602      42.570  21.200  35.540  1.00  0.00           N
ATOM    308  HN  ASP A 602      41.770  21.440  36.100  1.00  0.00           H
ATOM    309  CA  ASP A 602      43.310  22.230  34.870  1.00  0.00           C
ATOM    310  HA  ASP A 602      43.700  21.940  33.910  1.00  0.00           H
ATOM    311  CB  ASP A 602      42.330  23.430  34.610  1.00  0.00           C
ATOM    312  HB1 ASP A 602      42.910  24.210  34.060  1.00  0.00           H
ATOM    313  HB2 ASP A 602      41.920  23.820  35.570  1.00  0.00           H
ATOM    314  CG  ASP A 602      41.260  23.080  33.630  1.00  0.00           C
ATOM    315  OD1 ASP A 602      41.440  22.320  32.650  1.00  0.00           O
ATOM    316  OD2 ASP A 602      40.140  23.600  33.830  1.00  0.00           O
ATOM    317  C   ASP A 602      44.570  22.650  35.650  1.00  0.00           C
ATOM    318  O   ASP A 602      45.550  23.010  34.970  1.00  0.00           O
ATOM    319  N   ALA A 603      44.580  22.580  36.950  1.00  0.00           N
ATOM    320  HN  ALA A 603      43.690  22.470  37.410  1.00  0.00           H
ATOM    321  CA  ALA A 603      45.580  23.020  37.980  1.00  0.00           C
ATOM    322  HA  ALA A 603      46.000  23.920  37.570  1.00  0.00           H
ATOM    323  CB  ALA A 603      44.930  23.180  39.360  1.00  0.00           C
ATOM    324  HB1 ALA A 603      45.640  23.540  40.150  1.00  0.00           H
ATOM    325  HB2 ALA A 603      44.520  22.200  39.680  1.00  0.00           H
ATOM    326  HB3 ALA A 603      44.140  23.960  39.320  1.00  0.00           H
ATOM    327  C   ALA A 603      46.650  21.940  38.060  1.00  0.00           C
ATOM    328  O   ALA A 603      47.630  22.150  38.690  1.00  0.00           O
ATOM    329  N   LEU A 604      46.510  20.860  37.290  1.00  0.00           N
ATOM    330  HN  LEU A 604      45.710  20.790  36.710  1.00  0.00           H
ATOM    331  CA  LEU A 604      47.620  19.900  37.180  1.00  0.00           C
ATOM    332  HA  LEU A 604      48.100  19.820  38.140  1.00  0.00           H
ATOM    333  CB  LEU A 604      46.990  18.530  36.850  1.00  0.00           C
ATOM    334  HB1 LEU A 604      47.640  17.630  36.830  1.00  0.00           H
ATOM    335  HB2 LEU A 604      46.560  18.590  35.830  1.00  0.00           H
ATOM    336  CG  LEU A 604      45.840  18.140  37.780  1.00  0.00           C
ATOM    337  HG  LEU A 604      44.930  18.760  37.650  1.00  0.00           H
ATOM    338  CD1 LEU A 604      45.350  16.750  37.440  1.00  0.00           C
ATOM    339 HD11 LEU A 604      46.180  16.020  37.580  1.00  0.00           H
ATOM    340 HD12 LEU A 604      45.010  16.690  36.390  1.00  0.00           H
ATOM    341 HD13 LEU A 604      44.510  16.550  38.130  1.00  0.00           H
ATOM    342  CD2 LEU A 604      46.210  18.200  39.300  1.00  0.00           C
ATOM    343 HD21 LEU A 604      46.480  19.220  39.650  1.00  0.00           H
ATOM    344 HD22 LEU A 604      47.140  17.580  39.380  1.00  0.00           H
ATOM    345 HD23 LEU A 604      45.410  17.770  39.950  1.00  0.00           H
ATOM    346  C   LEU A 604      48.750  20.230  36.160  1.00  0.00           C
ATOM    347  O   LEU A 604      48.510  20.370  34.940  1.00  0.00           O
ATOM    348  N   SER A 605      49.980  20.410  36.680  1.00  0.00           N
ATOM    349  HN  SER A 605      50.130  20.170  37.640  1.00  0.00           H
ATOM    350  CA  SER A 605      51.020  21.150  36.020  1.00  0.00           C
ATOM    351  HA  SER A 605      51.490  20.370  35.440  1.00  0.00           H
ATOM    352  CB  SER A 605      50.510  22.290  34.990  1.00  0.00           C
ATOM    353  HB1 SER A 605      49.430  22.520  35.170  1.00  0.00           H
ATOM    354  HB2 SER A 605      50.590  21.870  33.970  1.00  0.00           H
ATOM    355  OG  SER A 605      51.280  23.500  34.960  1.00  0.00           O
ATOM    356  HG1 SER A 605      52.110  23.390  34.510  1.00  0.00           H
ATOM    357  C   SER A 605      52.030  21.640  37.050  1.00  0.00           C
ATOM    358  O   SER A 605      51.690  22.010  38.180  1.00  0.00           O
ATOM    359  N   LEU A 606      53.350  21.530  36.640  1.00  0.00           N
ATOM    360  HN  LEU A 606      53.570  21.170  35.750  1.00  0.00           H
ATOM    361  CA  LEU A 606      54.430  22.020  37.510  1.00  0.00           C
ATOM    362  HA  LEU A 606      54.260  21.530  38.460  1.00  0.00           H
ATOM    363  CB  LEU A 606      55.760  21.710  36.800  1.00  0.00           C
ATOM    364  HB1 LEU A 606      55.790  22.130  35.770  1.00  0.00           H
ATOM    365  HB2 LEU A 606      55.830  20.600  36.760  1.00  0.00           H
ATOM    366  CG  LEU A 606      57.060  22.220  37.510  1.00  0.00           C
ATOM    367  HG  LEU A 606      56.920  23.290  37.790  1.00  0.00           H
ATOM    368  CD1 LEU A 606      57.410  21.470  38.790  1.00  0.00           C
ATOM    369 HD11 LEU A 606      57.580  20.400  38.530  1.00  0.00           H
ATOM    370 HD12 LEU A 606      56.550  21.590  39.490  1.00  0.00           H
ATOM    371 HD13 LEU A 606      58.400  21.800  39.180  1.00  0.00           H
ATOM    372  CD2 LEU A 606      58.220  22.260  36.530  1.00  0.00           C
ATOM    373 HD21 LEU A 606      59.230  22.510  36.930  1.00  0.00           H
ATOM    374 HD22 LEU A 606      57.880  22.950  35.720  1.00  0.00           H
ATOM    375 HD23 LEU A 606      58.380  21.280  36.030  1.00  0.00           H
ATOM    376  C   LEU A 606      54.300  23.510  37.670  1.00  0.00           C
ATOM    377  O   LEU A 606      54.520  24.070  38.790  1.00  0.00           O
ATOM    378  N   GLN A 607      53.950  24.460  36.640  1.00  0.00           N
ATOM    379  HN  GLN A 607      53.850  24.130  35.700  1.00  0.00           H
ATOM    380  CA  GLN A 607      53.840  25.870  36.830  1.00  0.00           C
ATOM    381  HA  GLN A 607      54.810  26.120  37.230  1.00  0.00           H
ATOM    382  CB  GLN A 607      53.580  26.790  35.600  1.00  0.00           C
ATOM    383  HB1 GLN A 607      54.330  26.420  34.870  1.00  0.00           H
ATOM    384  HB2 GLN A 607      54.000  27.800  35.770  1.00  0.00           H
ATOM    385  CG  GLN A 607      52.130  27.020  34.930  1.00  0.00           C
ATOM    386  HG1 GLN A 607      51.580  27.750  35.550  1.00  0.00           H
ATOM    387  HG2 GLN A 607      51.550  26.080  34.820  1.00  0.00           H
ATOM    388  CD  GLN A 607      52.250  27.480  33.450  1.00  0.00           C
ATOM    389  OE1 GLN A 607      52.030  26.770  32.500  1.00  0.00           O
ATOM    390  NE2 GLN A 607      52.720  28.710  33.310  1.00  0.00           N
ATOM    391 HE21 GLN A 607      52.890  28.970  32.370  1.00  0.00           H
ATOM    392 HE22 GLN A 607      52.680  29.340  34.090  1.00  0.00           H
ATOM    393  C   GLN A 607      52.680  26.180  37.810  1.00  0.00           C
ATOM    394  O   GLN A 607      52.730  27.130  38.600  1.00  0.00           O
ATOM    395  N   CYS A 608      51.580  25.410  37.790  1.00  0.00           N
ATOM    396  HN  CYS A 608      51.440  24.770  37.030  1.00  0.00           H
ATOM    397  CA  CYS A 608      50.440  25.480  38.610  1.00  0.00           C
ATOM    398  HA  CYS A 608      50.070  26.480  38.410  1.00  0.00           H
ATOM    399  CB  CYS A 608      49.310  24.590  38.070  1.00  0.00           C
ATOM    400  HB1 CYS A 608      48.430  24.640  38.750  1.00  0.00           H
ATOM    401  HB2 CYS A 608      49.710  23.550  37.970  1.00  0.00           H
ATOM    402  SG  CYS A 608      48.750  25.120  36.440  1.00  0.00           S
ATOM    403  HG1 CYS A 608      49.920  25.000  35.850  1.00  0.00           H
ATOM    404  C   CYS A 608      50.650  25.230  40.060  1.00  0.00           C
ATOM    405  O   CYS A 608      50.400  26.030  40.940  1.00  0.00           O
ATOM    406  N   LEU A 609      51.330  24.080  40.320  1.00  0.00           N
ATOM    407  HN  LEU A 609      51.560  23.450  39.590  1.00  0.00           H
ATOM    408  CA  LEU A 609      51.910  23.830  41.590  1.00  0.00           C
ATOM    409  HA  LEU A 609      51.170  23.750  42.370  1.00  0.00           H
ATOM    410  CB  LEU A 609      52.670  22.480  41.460  1.00  0.00           C
ATOM    411  HB1 LEU A 609      53.420  22.580  40.650  1.00  0.00           H
ATOM    412  HB2 LEU A 609      51.880  21.800  41.070  1.00  0.00           H
ATOM    413  CG  LEU A 609      53.330  21.950  42.750  1.00  0.00           C
ATOM    414  HG  LEU A 609      54.150  22.600  43.130  1.00  0.00           H
ATOM    415  CD1 LEU A 609      52.320  21.660  43.800  1.00  0.00           C
ATOM    416 HD11 LEU A 609      51.800  22.600  44.030  1.00  0.00           H
ATOM    417 HD12 LEU A 609      52.890  21.240  44.650  1.00  0.00           H
ATOM    418 HD13 LEU A 609      51.660  20.860  43.390  1.00  0.00           H
ATOM    419  CD2 LEU A 609      54.100  20.650  42.370  1.00  0.00           C
ATOM    420 HD21 LEU A 609      54.620  20.140  43.210  1.00  0.00           H
ATOM    421 HD22 LEU A 609      54.890  21.000  41.670  1.00  0.00           H
ATOM    422 HD23 LEU A 609      53.430  19.950  41.840  1.00  0.00           H
ATOM    423  C   LEU A 609      52.820  24.920  42.170  1.00  0.00           C
ATOM    424  O   LEU A 609      52.720  25.220  43.380  1.00  0.00           O
ATOM    425  N   ALA A 610      53.770  25.410  41.330  1.00  0.00           N
ATOM    426  HN  ALA A 610      53.770  25.120  40.380  1.00  0.00           H
ATOM    427  CA  ALA A 610      54.760  26.380  41.810  1.00  0.00           C
ATOM    428  HA  ALA A 610      55.130  26.060  42.760  1.00  0.00           H
ATOM    429  CB  ALA A 610      56.060  26.540  40.830  1.00  0.00           C
ATOM    430  HB1 ALA A 610      56.750  27.330  41.190  1.00  0.00           H
ATOM    431  HB2 ALA A 610      55.720  26.980  39.860  1.00  0.00           H
ATOM    432  HB3 ALA A 610      56.560  25.570  40.610  1.00  0.00           H
ATOM    433  C   ALA A 610      54.080  27.740  42.000  1.00  0.00           C
ATOM    434  O   ALA A 610      54.540  28.550  42.720  1.00  0.00           O
ATOM    435  N   SER A 611      52.990  28.000  41.330  1.00  0.00           N
ATOM    436  HN  SER A 611      52.660  27.310  40.680  1.00  0.00           H
ATOM    437  CA  SER A 611      52.200  29.230  41.400  1.00  0.00           C
ATOM    438  HA  SER A 611      53.030  29.900  41.230  1.00  0.00           H
ATOM    439  CB  SER A 611      51.150  29.490  40.330  1.00  0.00           C
ATOM    440  HB1 SER A 611      50.620  30.450  40.500  1.00  0.00           H
ATOM    441  HB2 SER A 611      50.380  28.680  40.290  1.00  0.00           H
ATOM    442  OG  SER A 611      51.780  29.640  39.020  1.00  0.00           O
ATOM    443  HG1 SER A 611      52.240  28.830  38.820  1.00  0.00           H
ATOM    444  C   SER A 611      51.660  29.430  42.780  1.00  0.00           C
ATOM    445  O   SER A 611      51.700  30.520  43.310  1.00  0.00           O
ATOM    446  N   ILE A 612      51.180  28.390  43.420  1.00  0.00           N
ATOM    447  HN  ILE A 612      51.170  27.510  42.930  1.00  0.00           H
ATOM    448  CA  ILE A 612      50.480  28.390  44.720  1.00  0.00           C
ATOM    449  HA  ILE A 612      49.600  29.020  44.760  1.00  0.00           H
ATOM    450  CB  ILE A 612      49.980  26.890  45.100  1.00  0.00           C
ATOM    451  HB  ILE A 612      50.760  26.110  45.130  1.00  0.00           H
ATOM    452  CG2 ILE A 612      49.350  27.060  46.510  1.00  0.00           C
ATOM    453 HG21 ILE A 612      50.150  27.280  47.240  1.00  0.00           H
ATOM    454 HG22 ILE A 612      48.830  26.150  46.870  1.00  0.00           H
ATOM    455 HG23 ILE A 612      48.700  27.970  46.510  1.00  0.00           H
ATOM    456  CG1 ILE A 612      48.980  26.440  43.990  1.00  0.00           C
ATOM    457 HG11 ILE A 612      49.650  26.260  43.110  1.00  0.00           H
ATOM    458 HG12 ILE A 612      48.250  27.270  43.840  1.00  0.00           H
ATOM    459  CD  ILE A 612      48.340  25.130  44.270  1.00  0.00           C
ATOM    460  HD1 ILE A 612      48.660  24.600  45.190  1.00  0.00           H
ATOM    461  HD2 ILE A 612      48.480  24.410  43.420  1.00  0.00           H
ATOM    462  HD3 ILE A 612      47.250  25.270  44.420  1.00  0.00           H
ATOM    463  C   ILE A 612      51.440  28.820  45.730  1.00  0.00           C
ATOM    464  O   ILE A 612      51.180  29.640  46.560  1.00  0.00           O
ATOM    465  N   LEU A 613      52.660  28.190  45.720  1.00  0.00           N
ATOM    466  HN  LEU A 613      52.950  27.550  45.010  1.00  0.00           H
ATOM    467  CA  LEU A 613      53.790  28.650  46.550  1.00  0.00           C
ATOM    468  HA  LEU A 613      53.500  28.640  47.590  1.00  0.00           H
ATOM    469  CB  LEU A 613      55.000  27.650  46.470  1.00  0.00           C
ATOM    470  HB1 LEU A 613      55.810  27.960  47.160  1.00  0.00           H
ATOM    471  HB2 LEU A 613      55.350  27.520  45.420  1.00  0.00           H
ATOM    472  CG  LEU A 613      54.640  26.270  46.990  1.00  0.00           C
ATOM    473  HG  LEU A 613      53.800  25.820  46.400  1.00  0.00           H
ATOM    474  CD1 LEU A 613      55.920  25.320  46.700  1.00  0.00           C
ATOM    475 HD11 LEU A 613      56.290  25.380  45.660  1.00  0.00           H
ATOM    476 HD12 LEU A 613      55.720  24.270  47.020  1.00  0.00           H
ATOM    477 HD13 LEU A 613      56.740  25.710  47.330  1.00  0.00           H
ATOM    478  CD2 LEU A 613      54.140  26.270  48.490  1.00  0.00           C
ATOM    479 HD21 LEU A 613      53.060  26.530  48.570  1.00  0.00           H
ATOM    480 HD22 LEU A 613      54.830  26.910  49.080  1.00  0.00           H
ATOM    481 HD23 LEU A 613      54.110  25.190  48.770  1.00  0.00           H
ATOM    482  C   LEU A 613      54.270  30.060  46.280  1.00  0.00           C
ATOM    483  O   LEU A 613      54.270  30.860  47.210  1.00  0.00           O
ATOM    484  N   PHE A 614      54.550  30.550  45.060  1.00  0.00           N
ATOM    485  HN  PHE A 614      54.550  29.950  44.260  1.00  0.00           H
ATOM    486  CA  PHE A 614      54.890  31.870  44.650  1.00  0.00           C
ATOM    487  HA  PHE A 614      55.840  32.060  45.120  1.00  0.00           H
ATOM    488  CB  PHE A 614      55.010  31.830  43.090  1.00  0.00           C
ATOM    489  HB1 PHE A 614      54.050  31.460  42.700  1.00  0.00           H
ATOM    490  HB2 PHE A 614      55.840  31.120  42.860  1.00  0.00           H
ATOM    491  CG  PHE A 614      55.420  33.120  42.430  1.00  0.00           C
ATOM    492  CD1 PHE A 614      56.080  34.170  43.100  1.00  0.00           C
ATOM    493  HD1 PHE A 614      56.400  34.050  44.120  1.00  0.00           H
ATOM    494  CE1 PHE A 614      56.260  35.430  42.530  1.00  0.00           C
ATOM    495  HE1 PHE A 614      56.700  36.200  43.130  1.00  0.00           H
ATOM    496  CZ  PHE A 614      55.830  35.750  41.260  1.00  0.00           C
ATOM    497  HZ  PHE A 614      55.970  36.790  41.000  1.00  0.00           H
ATOM    498  CD2 PHE A 614      54.900  33.570  41.160  1.00  0.00           C
ATOM    499  HD2 PHE A 614      54.160  32.930  40.710  1.00  0.00           H
ATOM    500  CE2 PHE A 614      55.070  34.790  40.510  1.00  0.00           C
ATOM    501  HE2 PHE A 614      54.650  35.160  39.600  1.00  0.00           H
ATOM    502  C   PHE A 614      53.940  32.940  45.120  1.00  0.00           C
ATOM    503  O   PHE A 614      54.340  33.910  45.780  1.00  0.00           O
ATOM    504  N   LEU A 615      52.670  32.660  44.950  1.00  0.00           N
ATOM    505  HN  LEU A 615      52.300  31.840  44.540  1.00  0.00           H
ATOM    506  CA  LEU A 615      51.690  33.670  45.280  1.00  0.00           C
ATOM    507  HA  LEU A 615      52.210  34.610  45.130  1.00  0.00           H
ATOM    508  CB  LEU A 615      50.440  33.540  44.380  1.00  0.00           C
ATOM    509  HB1 LEU A 615      49.670  34.250  44.770  1.00  0.00           H
ATOM    510  HB2 LEU A 615      50.230  32.450  44.530  1.00  0.00           H
ATOM    511  CG  LEU A 615      50.750  33.860  42.890  1.00  0.00           C
ATOM    512  HG  LEU A 615      51.690  33.390  42.510  1.00  0.00           H
ATOM    513  CD1 LEU A 615      49.710  33.130  42.020  1.00  0.00           C
ATOM    514 HD11 LEU A 615      49.720  32.050  42.270  1.00  0.00           H
ATOM    515 HD12 LEU A 615      49.940  33.290  40.940  1.00  0.00           H
ATOM    516 HD13 LEU A 615      48.660  33.480  42.190  1.00  0.00           H
ATOM    517  CD2 LEU A 615      50.700  35.370  42.790  1.00  0.00           C
ATOM    518 HD21 LEU A 615      49.910  35.820  43.450  1.00  0.00           H
ATOM    519 HD22 LEU A 615      50.490  35.650  41.740  1.00  0.00           H
ATOM    520 HD23 LEU A 615      51.670  35.780  43.130  1.00  0.00           H
ATOM    521  C   LEU A 615      51.290  33.660  46.700  1.00  0.00           C
ATOM    522  O   LEU A 615      50.990  34.710  47.210  1.00  0.00           O
ATOM    523  N   TYR A 616      51.470  32.570  47.440  1.00  0.00           N
ATOM    524  HN  TYR A 616      51.650  31.710  46.980  1.00  0.00           H
ATOM    525  CA  TYR A 616      51.480  32.630  48.860  1.00  0.00           C
ATOM    526  HA  TYR A 616      50.470  32.970  49.110  1.00  0.00           H
ATOM    527  CB  TYR A 616      51.570  31.140  49.350  1.00  0.00           C
ATOM    528  HB1 TYR A 616      52.370  30.650  48.760  1.00  0.00           H
ATOM    529  HB2 TYR A 616      50.670  30.550  49.100  1.00  0.00           H
ATOM    530  CG  TYR A 616      51.790  31.000  50.870  1.00  0.00           C
ATOM    531  CD1 TYR A 616      53.050  30.950  51.340  1.00  0.00           C
ATOM    532  HD1 TYR A 616      53.870  30.980  50.620  1.00  0.00           H
ATOM    533  CE1 TYR A 616      53.290  30.940  52.740  1.00  0.00           C
ATOM    534  HE1 TYR A 616      54.330  31.080  52.960  1.00  0.00           H
ATOM    535  CZ  TYR A 616      52.270  30.860  53.690  1.00  0.00           C
ATOM    536  OH  TYR A 616      52.560  30.850  55.020  1.00  0.00           O
ATOM    537  HH  TYR A 616      51.750  31.040  55.490  1.00  0.00           H
ATOM    538  CD2 TYR A 616      50.690  30.880  51.820  1.00  0.00           C
ATOM    539  HD2 TYR A 616      49.710  30.810  51.390  1.00  0.00           H
ATOM    540  CE2 TYR A 616      50.940  30.980  53.170  1.00  0.00           C
ATOM    541  HE2 TYR A 616      50.130  30.730  53.850  1.00  0.00           H
ATOM    542  C   TYR A 616      52.540  33.570  49.390  1.00  0.00           C
ATOM    543  O   TYR A 616      52.260  34.530  50.170  1.00  0.00           O
ATOM    544  N   CYS A 617      53.750  33.460  48.850  1.00  0.00           N
ATOM    545  HN  CYS A 617      53.910  32.680  48.260  1.00  0.00           H
ATOM    546  CA  CYS A 617      54.880  34.320  49.210  1.00  0.00           C
ATOM    547  HA  CYS A 617      55.070  34.370  50.270  1.00  0.00           H
ATOM    548  CB  CYS A 617      56.190  33.850  48.590  1.00  0.00           C
ATOM    549  HB1 CYS A 617      56.970  34.610  48.840  1.00  0.00           H
ATOM    550  HB2 CYS A 617      56.210  33.850  47.490  1.00  0.00           H
ATOM    551  SG  CYS A 617      56.630  32.180  49.150  1.00  0.00           S
ATOM    552  HG1 CYS A 617      55.770  31.530  48.380  1.00  0.00           H
ATOM    553  C   CYS A 617      54.680  35.780  48.890  1.00  0.00           C
ATOM    554  O   CYS A 617      55.070  36.560  49.750  1.00  0.00           O
ATOM    555  N   ALA A 618      54.050  36.030  47.760  1.00  0.00           N
ATOM    556  HN  ALA A 618      53.840  35.320  47.100  1.00  0.00           H
ATOM    557  CA  ALA A 618      53.620  37.440  47.480  1.00  0.00           C
ATOM    558  HA  ALA A 618      54.490  38.090  47.510  1.00  0.00           H
ATOM    559  CB  ALA A 618      53.120  37.580  46.040  1.00  0.00           C
ATOM    560  HB1 ALA A 618      52.940  38.610  45.660  1.00  0.00           H
ATOM    561  HB2 ALA A 618      52.110  37.120  45.990  1.00  0.00           H
ATOM    562  HB3 ALA A 618      53.710  36.920  45.370  1.00  0.00           H
ATOM    563  C   ALA A 618      52.550  38.030  48.360  1.00  0.00           C
ATOM    564  O   ALA A 618      52.650  39.160  48.770  1.00  0.00           O
ATOM    565  N   CYS A 619      51.480  37.170  48.710  1.00  0.00           N
ATOM    566  HN  CYS A 619      51.450  36.240  48.350  1.00  0.00           H
ATOM    567  CA  CYS A 619      50.560  37.550  49.750  1.00  0.00           C
ATOM    568  HA  CYS A 619      50.160  38.480  49.400  1.00  0.00           H
ATOM    569  CB  CYS A 619      49.470  36.400  49.880  1.00  0.00           C
ATOM    570  HB1 CYS A 619      48.730  36.590  50.690  1.00  0.00           H
ATOM    571  HB2 CYS A 619      49.930  35.400  50.080  1.00  0.00           H
ATOM    572  SG  CYS A 619      48.540  36.210  48.390  1.00  0.00           S
ATOM    573  HG1 CYS A 619      49.400  35.640  47.560  1.00  0.00           H
ATOM    574  C   CYS A 619      51.080  37.820  51.170  1.00  0.00           C
ATOM    575  O   CYS A 619      50.810  38.840  51.820  1.00  0.00           O
ATOM    576  N   MET A 620      51.940  36.910  51.740  1.00  0.00           N
ATOM    577  HN  MET A 620      52.200  36.130  51.170  1.00  0.00           H
ATOM    578  CA  MET A 620      52.340  36.880  53.130  1.00  0.00           C
ATOM    579  HA  MET A 620      51.400  36.830  53.670  1.00  0.00           H
ATOM    580  CB  MET A 620      53.200  35.640  53.380  1.00  0.00           C
ATOM    581  HB1 MET A 620      53.940  35.820  54.190  1.00  0.00           H
ATOM    582  HB2 MET A 620      53.840  35.490  52.490  1.00  0.00           H
ATOM    583  CG  MET A 620      52.330  34.380  53.620  1.00  0.00           C
ATOM    584  HG1 MET A 620      53.080  33.630  53.950  1.00  0.00           H
ATOM    585  HG2 MET A 620      51.860  34.100  52.660  1.00  0.00           H
ATOM    586  SD  MET A 620      50.920  34.530  54.810  1.00  0.00           S
ATOM    587  CE  MET A 620      51.980  34.940  56.220  1.00  0.00           C
ATOM    588  HE1 MET A 620      52.590  35.820  55.930  1.00  0.00           H
ATOM    589  HE2 MET A 620      52.730  34.150  56.460  1.00  0.00           H
ATOM    590  HE3 MET A 620      51.440  35.000  57.180  1.00  0.00           H
ATOM    591  C   MET A 620      53.000  38.180  53.580  1.00  0.00           C
ATOM    592  O   MET A 620      52.620  38.740  54.630  1.00  0.00           O
ATOM    593  N   SER A 621      53.990  38.740  52.860  1.00  0.00           N
ATOM    594  HN  SER A 621      54.260  38.220  52.050  1.00  0.00           H
ATOM    595  CA  SER A 621      54.710  39.900  53.360  1.00  0.00           C
ATOM    596  HA  SER A 621      55.040  39.620  54.340  1.00  0.00           H
ATOM    597  CB  SER A 621      56.020  40.250  52.630  1.00  0.00           C
ATOM    598  HB1 SER A 621      56.510  41.170  53.020  1.00  0.00           H
ATOM    599  HB2 SER A 621      55.870  40.520  51.560  1.00  0.00           H
ATOM    600  OG  SER A 621      56.980  39.230  52.750  1.00  0.00           O
ATOM    601  HG1 SER A 621      57.290  39.060  51.850  1.00  0.00           H
ATOM    602  C   SER A 621      53.850  41.200  53.490  1.00  0.00           C
ATOM    603  O   SER A 621      54.020  41.820  54.480  1.00  0.00           O
ATOM    604  N   PRO A 622      53.000  41.590  52.530  1.00  0.00           N
ATOM    605  CD  PRO A 622      53.260  41.330  51.140  1.00  0.00           C
ATOM    606  HD1 PRO A 622      52.900  40.320  50.840  1.00  0.00           H
ATOM    607  HD2 PRO A 622      54.350  41.380  50.900  1.00  0.00           H
ATOM    608  CA  PRO A 622      52.290  42.870  52.680  1.00  0.00           C
ATOM    609  HA  PRO A 622      52.930  43.720  52.840  1.00  0.00           H
ATOM    610  CB  PRO A 622      51.630  43.020  51.350  1.00  0.00           C
ATOM    611  HB1 PRO A 622      51.380  44.090  51.160  1.00  0.00           H
ATOM    612  HB2 PRO A 622      50.710  42.400  51.210  1.00  0.00           H
ATOM    613  CG  PRO A 622      52.630  42.490  50.400  1.00  0.00           C
ATOM    614  HG1 PRO A 622      52.130  42.220  49.450  1.00  0.00           H
ATOM    615  HG2 PRO A 622      53.450  43.210  50.180  1.00  0.00           H
ATOM    616  C   PRO A 622      51.270  42.740  53.790  1.00  0.00           C
ATOM    617  O   PRO A 622      51.060  43.640  54.640  1.00  0.00           O
ATOM    618  N   VAL A 623      50.590  41.550  53.850  1.00  0.00           N
ATOM    619  HN  VAL A 623      50.680  40.880  53.120  1.00  0.00           H
ATOM    620  CA  VAL A 623      49.530  41.330  54.770  1.00  0.00           C
ATOM    621  HA  VAL A 623      48.820  42.140  54.700  1.00  0.00           H
ATOM    622  CB  VAL A 623      48.860  40.080  54.390  1.00  0.00           C
ATOM    623  HB  VAL A 623      49.540  39.250  54.090  1.00  0.00           H
ATOM    624  CG1 VAL A 623      47.950  39.490  55.460  1.00  0.00           C
ATOM    625 HG11 VAL A 623      47.200  38.770  55.060  1.00  0.00           H
ATOM    626 HG12 VAL A 623      47.300  40.260  55.920  1.00  0.00           H
ATOM    627 HG13 VAL A 623      48.510  38.940  56.250  1.00  0.00           H
ATOM    628  CG2 VAL A 623      47.970  40.290  53.170  1.00  0.00           C
ATOM    629 HG21 VAL A 623      47.410  39.360  52.930  1.00  0.00           H
ATOM    630 HG22 VAL A 623      48.480  40.800  52.320  1.00  0.00           H
ATOM    631 HG23 VAL A 623      47.150  40.980  53.440  1.00  0.00           H
ATOM    632  C   VAL A 623      50.100  41.360  56.230  1.00  0.00           C
ATOM    633  O   VAL A 623      49.480  42.030  57.090  1.00  0.00           O
ATOM    634  N   ILE A 624      51.240  40.710  56.480  1.00  0.00           N
ATOM    635  HN  ILE A 624      51.800  40.140  55.890  1.00  0.00           H
ATOM    636  CA  ILE A 624      51.890  40.660  57.850  1.00  0.00           C
ATOM    637  HA  ILE A 624      51.100  40.300  58.500  1.00  0.00           H
ATOM    638  CB  ILE A 624      52.950  39.640  57.940  1.00  0.00           C
ATOM    639  HB  ILE A 624      53.400  39.690  56.920  1.00  0.00           H
ATOM    640  CG2 ILE A 624      54.000  39.870  59.040  1.00  0.00           C
ATOM    641 HG21 ILE A 624      53.420  39.850  59.970  1.00  0.00           H
ATOM    642 HG22 ILE A 624      54.550  40.830  58.930  1.00  0.00           H
ATOM    643 HG23 ILE A 624      54.730  39.040  58.930  1.00  0.00           H
ATOM    644  CG1 ILE A 624      52.400  38.160  57.850  1.00  0.00           C
ATOM    645 HG11 ILE A 624      53.210  37.410  58.020  1.00  0.00           H
ATOM    646 HG12 ILE A 624      51.940  37.940  56.870  1.00  0.00           H
ATOM    647  CD  ILE A 624      51.430  37.780  58.990  1.00  0.00           C
ATOM    648  HD1 ILE A 624      51.260  36.690  58.930  1.00  0.00           H
ATOM    649  HD2 ILE A 624      50.470  38.300  58.760  1.00  0.00           H
ATOM    650  HD3 ILE A 624      51.900  37.990  59.980  1.00  0.00           H
ATOM    651  C   ILE A 624      52.350  42.040  58.240  1.00  0.00           C
ATOM    652  O   ILE A 624      52.110  42.510  59.330  1.00  0.00           O
ATOM    653  N   THR A 625      52.960  42.780  57.290  1.00  0.00           N
ATOM    654  HN  THR A 625      53.300  42.200  56.560  1.00  0.00           H
ATOM    655  CA  THR A 625      53.470  44.130  57.410  1.00  0.00           C
ATOM    656  HA  THR A 625      54.110  44.220  58.280  1.00  0.00           H
ATOM    657  CB  THR A 625      54.280  44.610  56.220  1.00  0.00           C
ATOM    658  HB  THR A 625      53.660  44.360  55.330  1.00  0.00           H
ATOM    659  OG1 THR A 625      55.530  43.900  56.150  1.00  0.00           O
ATOM    660  HG1 THR A 625      55.230  43.130  55.670  1.00  0.00           H
ATOM    661  CG2 THR A 625      54.590  46.120  56.200  1.00  0.00           C
ATOM    662 HG21 THR A 625      54.920  46.500  57.200  1.00  0.00           H
ATOM    663 HG22 THR A 625      53.740  46.810  56.020  1.00  0.00           H
ATOM    664 HG23 THR A 625      55.500  46.270  55.600  1.00  0.00           H
ATOM    665  C   THR A 625      52.340  45.130  57.760  1.00  0.00           C
ATOM    666  O   THR A 625      52.380  45.880  58.710  1.00  0.00           O
ATOM    667  N   PHE A 626      51.210  45.070  57.060  1.00  0.00           N
ATOM    668  HN  PHE A 626      51.300  44.550  56.210  1.00  0.00           H
ATOM    669  CA  PHE A 626      49.930  45.730  57.340  1.00  0.00           C
ATOM    670  HA  PHE A 626      50.110  46.780  57.500  1.00  0.00           H
ATOM    671  CB  PHE A 626      48.980  45.560  56.110  1.00  0.00           C
ATOM    672  HB1 PHE A 626      49.060  44.480  55.910  1.00  0.00           H
ATOM    673  HB2 PHE A 626      49.300  45.990  55.140  1.00  0.00           H
ATOM    674  CG  PHE A 626      47.510  45.930  56.410  1.00  0.00           C
ATOM    675  CD1 PHE A 626      46.620  44.980  57.000  1.00  0.00           C
ATOM    676  HD1 PHE A 626      47.080  44.050  57.280  1.00  0.00           H
ATOM    677  CE1 PHE A 626      45.220  45.160  57.140  1.00  0.00           C
ATOM    678  HE1 PHE A 626      44.560  44.430  57.580  1.00  0.00           H
ATOM    679  CZ  PHE A 626      44.670  46.240  56.510  1.00  0.00           C
ATOM    680  HZ  PHE A 626      43.600  46.270  56.410  1.00  0.00           H
ATOM    681  CD2 PHE A 626      46.870  47.080  55.940  1.00  0.00           C
ATOM    682  HD2 PHE A 626      47.510  47.780  55.450  1.00  0.00           H
ATOM    683  CE2 PHE A 626      45.470  47.180  55.820  1.00  0.00           C
ATOM    684  HE2 PHE A 626      45.130  48.120  55.400  1.00  0.00           H
ATOM    685  C   PHE A 626      49.340  45.490  58.730  1.00  0.00           C
ATOM    686  O   PHE A 626      48.940  46.320  59.530  1.00  0.00           O
ATOM    687  N   GLY A 627      49.360  44.140  59.150  1.00  0.00           N
ATOM    688  HN  GLY A 627      49.940  43.490  58.670  1.00  0.00           H
ATOM    689  CA  GLY A 627      48.800  43.710  60.450  1.00  0.00           C
ATOM    690  HA1 GLY A 627      48.920  42.640  60.350  1.00  0.00           H
ATOM    691  HA2 GLY A 627      47.810  44.130  60.590  1.00  0.00           H
ATOM    692  C   GLY A 627      49.590  44.090  61.670  1.00  0.00           C
ATOM    693  O   GLY A 627      49.120  44.320  62.780  1.00  0.00           O
ATOM    694  N   GLY A 628      50.920  44.140  61.490  1.00  0.00           N
ATOM    695  HN  GLY A 628      51.230  43.920  60.560  1.00  0.00           H
ATOM    696  CA  GLY A 628      51.880  44.640  62.440  1.00  0.00           C
ATOM    697  HA1 GLY A 628      52.820  44.400  61.960  1.00  0.00           H
ATOM    698  HA2 GLY A 628      51.710  44.240  63.430  1.00  0.00           H
ATOM    699  C   GLY A 628      51.730  46.090  62.700  1.00  0.00           C
ATOM    700  O   GLY A 628      51.740  46.510  63.820  1.00  0.00           O
ATOM    701  N   LEU A 629      51.580  46.860  61.600  1.00  0.00           N
ATOM    702  HN  LEU A 629      51.730  46.350  60.760  1.00  0.00           H
ATOM    703  CA  LEU A 629      51.300  48.230  61.720  1.00  0.00           C
ATOM    704  HA  LEU A 629      52.020  48.680  62.390  1.00  0.00           H
ATOM    705  CB  LEU A 629      51.420  48.740  60.300  1.00  0.00           C
ATOM    706  HB1 LEU A 629      50.990  49.760  60.210  1.00  0.00           H
ATOM    707  HB2 LEU A 629      50.910  48.110  59.540  1.00  0.00           H
ATOM    708  CG  LEU A 629      52.800  48.860  59.710  1.00  0.00           C
ATOM    709  HG  LEU A 629      53.310  47.880  59.740  1.00  0.00           H
ATOM    710  CD1 LEU A 629      52.790  49.260  58.190  1.00  0.00           C
ATOM    711 HD11 LEU A 629      52.440  50.300  58.010  1.00  0.00           H
ATOM    712 HD12 LEU A 629      52.210  48.510  57.600  1.00  0.00           H
ATOM    713 HD13 LEU A 629      53.850  49.230  57.880  1.00  0.00           H
ATOM    714  CD2 LEU A 629      53.570  50.000  60.430  1.00  0.00           C
ATOM    715 HD21 LEU A 629      54.670  49.870  60.360  1.00  0.00           H
ATOM    716 HD22 LEU A 629      53.480  49.790  61.520  1.00  0.00           H
ATOM    717 HD23 LEU A 629      53.230  51.010  60.130  1.00  0.00           H
ATOM    718  C   LEU A 629      49.940  48.680  62.280  1.00  0.00           C
ATOM    719  O   LEU A 629      49.740  49.600  63.100  1.00  0.00           O
ATOM    720  N   LEU A 630      48.810  48.070  61.860  1.00  0.00           N
ATOM    721  HN  LEU A 630      48.840  47.510  61.040  1.00  0.00           H
ATOM    722  CA  LEU A 630      47.490  48.210  62.470  1.00  0.00           C
ATOM    723  HA  LEU A 630      47.270  49.270  62.400  1.00  0.00           H
ATOM    724  CB  LEU A 630      46.510  47.440  61.440  1.00  0.00           C
ATOM    725  HB1 LEU A 630      46.830  46.380  61.320  1.00  0.00           H
ATOM    726  HB2 LEU A 630      46.540  47.930  60.440  1.00  0.00           H
ATOM    727  CG  LEU A 630      44.970  47.450  61.750  1.00  0.00           C
ATOM    728  HG  LEU A 630      44.810  46.880  62.690  1.00  0.00           H
ATOM    729  CD1 LEU A 630      44.460  48.910  61.940  1.00  0.00           C
ATOM    730 HD11 LEU A 630      44.790  49.490  62.830  1.00  0.00           H
ATOM    731 HD12 LEU A 630      43.350  48.910  61.950  1.00  0.00           H
ATOM    732 HD13 LEU A 630      44.790  49.550  61.080  1.00  0.00           H
ATOM    733  CD2 LEU A 630      44.140  46.770  60.640  1.00  0.00           C
ATOM    734 HD21 LEU A 630      44.430  45.700  60.610  1.00  0.00           H
ATOM    735 HD22 LEU A 630      44.370  47.350  59.710  1.00  0.00           H
ATOM    736 HD23 LEU A 630      43.040  46.850  60.800  1.00  0.00           H
ATOM    737  C   LEU A 630      47.350  47.790  63.890  1.00  0.00           C
ATOM    738  O   LEU A 630      46.500  48.280  64.580  1.00  0.00           O
ATOM    739  N   GLY A 631      48.270  46.930  64.420  1.00  0.00           N
ATOM    740  HN  GLY A 631      48.860  46.430  63.790  1.00  0.00           H
ATOM    741  CA  GLY A 631      48.470  46.550  65.830  1.00  0.00           C
ATOM    742  HA1 GLY A 631      49.380  45.980  65.960  1.00  0.00           H
ATOM    743  HA2 GLY A 631      47.530  46.220  66.210  1.00  0.00           H
ATOM    744  C   GLY A 631      48.840  47.690  66.700  1.00  0.00           C
ATOM    745  O   GLY A 631      48.260  48.000  67.710  1.00  0.00           O
ATOM    746  N   GLU A 632      49.830  48.440  66.240  1.00  0.00           N
ATOM    747  HN  GLU A 632      50.370  48.290  65.410  1.00  0.00           H
ATOM    748  CA  GLU A 632      50.370  49.640  66.950  1.00  0.00           C
ATOM    749  HA  GLU A 632      50.490  49.430  68.010  1.00  0.00           H
ATOM    750  CB  GLU A 632      51.670  50.060  66.250  1.00  0.00           C
ATOM    751  HB1 GLU A 632      51.880  51.070  66.650  1.00  0.00           H
ATOM    752  HB2 GLU A 632      51.490  50.110  65.160  1.00  0.00           H
ATOM    753  CG  GLU A 632      52.970  49.180  66.290  1.00  0.00           C
ATOM    754  HG1 GLU A 632      53.020  48.330  65.580  1.00  0.00           H
ATOM    755  HG2 GLU A 632      53.160  48.610  67.210  1.00  0.00           H
ATOM    756  CD  GLU A 632      54.120  50.200  66.090  1.00  0.00           C
ATOM    757  OE1 GLU A 632      54.660  50.700  67.110  1.00  0.00           O
ATOM    758  OE2 GLU A 632      54.450  50.640  64.960  1.00  0.00           O
ATOM    759  C   GLU A 632      49.450  50.740  66.880  1.00  0.00           C
ATOM    760  O   GLU A 632      49.180  51.420  67.870  1.00  0.00           O
ATOM    761  N   ALA A 633      48.790  50.890  65.740  1.00  0.00           N
ATOM    762  HN  ALA A 633      49.060  50.330  64.960  1.00  0.00           H
ATOM    763  CA  ALA A 633      47.830  51.950  65.540  1.00  0.00           C
ATOM    764  HA  ALA A 633      48.390  52.850  65.730  1.00  0.00           H
ATOM    765  CB  ALA A 633      47.370  52.020  64.040  1.00  0.00           C
ATOM    766  HB1 ALA A 633      48.370  52.150  63.570  1.00  0.00           H
ATOM    767  HB2 ALA A 633      46.690  52.880  63.850  1.00  0.00           H
ATOM    768  HB3 ALA A 633      46.910  51.060  63.730  1.00  0.00           H
ATOM    769  C   ALA A 633      46.600  51.820  66.440  1.00  0.00           C
ATOM    770  O   ALA A 633      46.120  52.850  66.940  1.00  0.00           O
ATOM    771  N   THR A 634      46.080  50.540  66.620  1.00  0.00           N
ATOM    772  HN  THR A 634      46.500  49.780  66.130  1.00  0.00           H
ATOM    773  CA  THR A 634      44.940  50.260  67.490  1.00  0.00           C
ATOM    774  HA  THR A 634      44.270  51.110  67.590  1.00  0.00           H
ATOM    775  CB  THR A 634      44.080  49.140  66.810  1.00  0.00           C
ATOM    776  HB  THR A 634      43.180  48.980  67.430  1.00  0.00           H
ATOM    777  OG1 THR A 634      44.770  47.850  66.800  1.00  0.00           O
ATOM    778  HG1 THR A 634      45.370  47.920  66.050  1.00  0.00           H
ATOM    779  CG2 THR A 634      43.640  49.560  65.350  1.00  0.00           C
ATOM    780 HG21 THR A 634      44.460  50.050  64.780  1.00  0.00           H
ATOM    781 HG22 THR A 634      42.820  50.290  65.530  1.00  0.00           H
ATOM    782 HG23 THR A 634      43.260  48.690  64.790  1.00  0.00           H
ATOM    783  C   THR A 634      45.230  49.930  68.960  1.00  0.00           C
ATOM    784  O   THR A 634      44.340  49.600  69.750  1.00  0.00           O
ATOM    785  N   GLU A 635      46.530  49.950  69.330  1.00  0.00           N
ATOM    786  HN  GLU A 635      47.260  50.280  68.730  1.00  0.00           H
ATOM    787  CA  GLU A 635      47.030  49.630  70.640  1.00  0.00           C
ATOM    788  HA  GLU A 635      48.080  49.790  70.500  1.00  0.00           H
ATOM    789  CB  GLU A 635      46.580  50.670  71.720  1.00  0.00           C
ATOM    790  HB1 GLU A 635      46.890  50.290  72.720  1.00  0.00           H
ATOM    791  HB2 GLU A 635      45.470  50.700  71.680  1.00  0.00           H
ATOM    792  CG  GLU A 635      47.000  52.140  71.430  1.00  0.00           C
ATOM    793  HG1 GLU A 635      46.540  52.550  70.510  1.00  0.00           H
ATOM    794  HG2 GLU A 635      48.110  52.180  71.360  1.00  0.00           H
ATOM    795  CD  GLU A 635      46.550  53.110  72.520  1.00  0.00           C
ATOM    796  OE1 GLU A 635      47.140  53.020  73.630  1.00  0.00           O
ATOM    797  OE2 GLU A 635      45.610  53.900  72.310  1.00  0.00           O
ATOM    798  C   GLU A 635      46.720  48.220  71.050  1.00  0.00           C
ATOM    799  O   GLU A 635      46.500  47.920  72.260  1.00  0.00           O
ATOM    800  N   GLY A 636      46.780  47.310  70.060  1.00  0.00           N
ATOM    801  HN  GLY A 636      47.090  47.650  69.170  1.00  0.00           H
ATOM    802  CA  GLY A 636      46.610  45.840  70.360  1.00  0.00           C
ATOM    803  HA1 GLY A 636      46.850  45.640  71.400  1.00  0.00           H
ATOM    804  HA2 GLY A 636      47.220  45.230  69.700  1.00  0.00           H
ATOM    805  C   GLY A 636      45.210  45.350  70.280  1.00  0.00           C
ATOM    806  O   GLY A 636      44.740  44.480  71.010  1.00  0.00           O
ATOM    807  N   ARG A 637      44.350  45.910  69.380  1.00  0.00           N
ATOM    808  HN  ARG A 637      44.590  46.480  68.600  1.00  0.00           H
ATOM    809  CA  ARG A 637      42.930  45.610  69.330  1.00  0.00           C
ATOM    810  HA  ARG A 637      42.690  45.050  70.230  1.00  0.00           H
ATOM    811  CB  ARG A 637      42.220  46.920  69.490  1.00  0.00           C
ATOM    812  HB1 ARG A 637      41.170  46.840  69.110  1.00  0.00           H
ATOM    813  HB2 ARG A 637      42.720  47.750  68.940  1.00  0.00           H
ATOM    814  CG  ARG A 637      42.170  47.370  70.980  1.00  0.00           C
ATOM    815  HG1 ARG A 637      43.140  47.280  71.520  1.00  0.00           H
ATOM    816  HG2 ARG A 637      41.520  46.590  71.410  1.00  0.00           H
ATOM    817  CD  ARG A 637      41.480  48.730  71.130  1.00  0.00           C
ATOM    818  HD1 ARG A 637      40.420  48.730  70.790  1.00  0.00           H
ATOM    819  HD2 ARG A 637      41.940  49.570  70.580  1.00  0.00           H
ATOM    820  NE  ARG A 637      41.420  48.980  72.590  1.00  0.00           N
ATOM    821  HE  ARG A 637      40.750  48.520  73.160  1.00  0.00           H
ATOM    822  CZ  ARG A 637      42.230  49.740  73.300  1.00  0.00           C
ATOM    823  NH1 ARG A 637      42.160  49.830  74.590  1.00  0.00           N
ATOM    824 HH11 ARG A 637      41.590  49.180  75.090  1.00  0.00           H
ATOM    825 HH12 ARG A 637      42.780  50.420  75.100  1.00  0.00           H
ATOM    826  NH2 ARG A 637      43.060  50.590  72.740  1.00  0.00           N
ATOM    827 HH21 ARG A 637      43.190  50.610  71.750  1.00  0.00           H
ATOM    828 HH22 ARG A 637      43.790  50.990  73.310  1.00  0.00           H
ATOM    829  C   ARG A 637      42.650  44.780  68.080  1.00  0.00           C
ATOM    830  O   ARG A 637      41.830  43.840  68.170  1.00  0.00           O
ATOM    831  N   ILE A 638      43.490  44.950  67.010  1.00  0.00           N
ATOM    832  HN  ILE A 638      44.050  45.760  66.860  1.00  0.00           H
ATOM    833  CA  ILE A 638      43.430  44.000  65.830  1.00  0.00           C
ATOM    834  HA  ILE A 638      43.300  42.970  66.100  1.00  0.00           H
ATOM    835  CB  ILE A 638      42.350  44.380  64.780  1.00  0.00           C
ATOM    836  HB  ILE A 638      42.480  44.050  63.730  1.00  0.00           H
ATOM    837  CG2 ILE A 638      41.000  43.730  65.250  1.00  0.00           C
ATOM    838 HG21 ILE A 638      40.640  44.110  66.220  1.00  0.00           H
ATOM    839 HG22 ILE A 638      41.010  42.620  65.280  1.00  0.00           H
ATOM    840 HG23 ILE A 638      40.220  43.890  64.480  1.00  0.00           H
ATOM    841  CG1 ILE A 638      42.050  45.910  64.630  1.00  0.00           C
ATOM    842 HG11 ILE A 638      43.030  46.420  64.650  1.00  0.00           H
ATOM    843 HG12 ILE A 638      41.550  46.210  65.570  1.00  0.00           H
ATOM    844  CD  ILE A 638      41.260  46.260  63.410  1.00  0.00           C
ATOM    845  HD1 ILE A 638      41.840  45.950  62.520  1.00  0.00           H
ATOM    846  HD2 ILE A 638      41.140  47.380  63.360  1.00  0.00           H
ATOM    847  HD3 ILE A 638      40.220  45.870  63.360  1.00  0.00           H
ATOM    848  C   ILE A 638      44.810  44.070  65.150  1.00  0.00           C
ATOM    849  O   ILE A 638      45.390  45.090  65.000  1.00  0.00           O
ATOM    850  N   SER A 639      45.340  42.880  64.740  1.00  0.00           N
ATOM    851  HN  SER A 639      44.930  41.980  64.880  1.00  0.00           H
ATOM    852  CA  SER A 639      46.720  42.840  64.200  1.00  0.00           C
ATOM    853  HA  SER A 639      46.820  43.650  63.490  1.00  0.00           H
ATOM    854  CB  SER A 639      47.700  42.830  65.490  1.00  0.00           C
ATOM    855  HB1 SER A 639      47.470  41.950  66.130  1.00  0.00           H
ATOM    856  HB2 SER A 639      47.590  43.830  65.980  1.00  0.00           H
ATOM    857  OG  SER A 639      49.100  42.810  65.060  1.00  0.00           O
ATOM    858  HG1 SER A 639      49.120  43.570  64.470  1.00  0.00           H
ATOM    859  C   SER A 639      46.840  41.570  63.300  1.00  0.00           C
ATOM    860  O   SER A 639      45.910  41.190  62.580  1.00  0.00           O
ATOM    861  N   ALA A 640      48.010  40.870  63.270  1.00  0.00           N
ATOM    862  HN  ALA A 640      48.650  41.210  63.950  1.00  0.00           H
ATOM    863  CA  ALA A 640      48.320  39.820  62.240  1.00  0.00           C
ATOM    864  HA  ALA A 640      48.200  40.230  61.260  1.00  0.00           H
ATOM    865  CB  ALA A 640      49.870  39.530  62.190  1.00  0.00           C
ATOM    866  HB1 ALA A 640      50.130  39.130  61.190  1.00  0.00           H
ATOM    867  HB2 ALA A 640      50.000  38.730  62.960  1.00  0.00           H
ATOM    868  HB3 ALA A 640      50.460  40.420  62.480  1.00  0.00           H
ATOM    869  C   ALA A 640      47.450  38.560  62.200  1.00  0.00           C
ATOM    870  O   ALA A 640      47.090  38.020  61.130  1.00  0.00           O
ATOM    871  N   ILE A 641      47.020  37.880  63.320  1.00  0.00           N
ATOM    872  HN  ILE A 641      47.170  38.230  64.240  1.00  0.00           H
ATOM    873  CA  ILE A 641      46.300  36.660  63.360  1.00  0.00           C
ATOM    874  HA  ILE A 641      46.820  35.990  62.680  1.00  0.00           H
ATOM    875  CB  ILE A 641      46.150  36.010  64.800  1.00  0.00           C
ATOM    876  HB  ILE A 641      45.480  36.650  65.420  1.00  0.00           H
ATOM    877  CG2 ILE A 641      45.600  34.620  64.700  1.00  0.00           C
ATOM    878 HG21 ILE A 641      46.360  33.910  64.330  1.00  0.00           H
ATOM    879 HG22 ILE A 641      44.680  34.540  64.070  1.00  0.00           H
ATOM    880 HG23 ILE A 641      45.400  34.220  65.720  1.00  0.00           H
ATOM    881  CG1 ILE A 641      47.560  36.040  65.560  1.00  0.00           C
ATOM    882 HG11 ILE A 641      47.480  35.520  66.540  1.00  0.00           H
ATOM    883 HG12 ILE A 641      48.020  37.030  65.750  1.00  0.00           H
ATOM    884  CD  ILE A 641      48.610  35.250  64.790  1.00  0.00           C
ATOM    885  HD1 ILE A 641      48.680  35.670  63.760  1.00  0.00           H
ATOM    886  HD2 ILE A 641      48.510  34.140  64.820  1.00  0.00           H
ATOM    887  HD3 ILE A 641      49.610  35.450  65.250  1.00  0.00           H
ATOM    888  C   ILE A 641      44.880  36.900  62.750  1.00  0.00           C
ATOM    889  O   ILE A 641      44.380  36.190  61.870  1.00  0.00           O
ATOM    890  N   GLU A 642      44.240  38.020  63.120  1.00  0.00           N
ATOM    891  HN  GLU A 642      44.570  38.590  63.880  1.00  0.00           H
ATOM    892  CA  GLU A 642      43.070  38.580  62.460  1.00  0.00           C
ATOM    893  HA  GLU A 642      42.410  37.730  62.400  1.00  0.00           H
ATOM    894  CB  GLU A 642      42.470  39.800  63.210  1.00  0.00           C
ATOM    895  HB1 GLU A 642      41.530  39.940  62.630  1.00  0.00           H
ATOM    896  HB2 GLU A 642      43.300  40.510  63.020  1.00  0.00           H
ATOM    897  CG  GLU A 642      42.170  39.590  64.730  1.00  0.00           C
ATOM    898  HG1 GLU A 642      41.860  38.570  65.050  1.00  0.00           H
ATOM    899  HG2 GLU A 642      41.400  40.260  65.180  1.00  0.00           H
ATOM    900  CD  GLU A 642      43.390  39.900  65.690  1.00  0.00           C
ATOM    901  OE1 GLU A 642      43.320  40.010  66.950  1.00  0.00           O
ATOM    902  OE2 GLU A 642      44.480  40.220  65.160  1.00  0.00           O
ATOM    903  C   GLU A 642      43.380  39.040  60.970  1.00  0.00           C
ATOM    904  O   GLU A 642      42.590  38.820  60.070  1.00  0.00           O
ATOM    905  N   SER A 643      44.540  39.630  60.700  1.00  0.00           N
ATOM    906  HN  SER A 643      45.130  39.900  61.480  1.00  0.00           H
ATOM    907  CA  SER A 643      44.840  40.080  59.280  1.00  0.00           C
ATOM    908  HA  SER A 643      44.000  40.720  59.060  1.00  0.00           H
ATOM    909  CB  SER A 643      46.140  40.940  59.120  1.00  0.00           C
ATOM    910  HB1 SER A 643      46.060  41.360  58.100  1.00  0.00           H
ATOM    911  HB2 SER A 643      47.020  40.280  59.290  1.00  0.00           H
ATOM    912  OG  SER A 643      46.110  42.060  59.980  1.00  0.00           O
ATOM    913  HG1 SER A 643      45.980  41.600  60.810  1.00  0.00           H
ATOM    914  C   SER A 643      44.990  38.880  58.270  1.00  0.00           C
ATOM    915  O   SER A 643      44.470  38.840  57.150  1.00  0.00           O
ATOM    916  N   LEU A 644      45.690  37.800  58.650  1.00  0.00           N
ATOM    917  HN  LEU A 644      46.080  37.850  59.560  1.00  0.00           H
ATOM    918  CA  LEU A 644      45.600  36.530  57.890  1.00  0.00           C
ATOM    919  HA  LEU A 644      45.890  36.610  56.860  1.00  0.00           H
ATOM    920  CB  LEU A 644      46.490  35.520  58.540  1.00  0.00           C
ATOM    921  HB1 LEU A 644      46.440  34.560  58.000  1.00  0.00           H
ATOM    922  HB2 LEU A 644      46.170  35.310  59.580  1.00  0.00           H
ATOM    923  CG  LEU A 644      48.020  35.780  58.440  1.00  0.00           C
ATOM    924  HG  LEU A 644      48.200  36.670  59.060  1.00  0.00           H
ATOM    925  CD1 LEU A 644      48.940  34.570  58.860  1.00  0.00           C
ATOM    926 HD11 LEU A 644      50.000  34.870  58.730  1.00  0.00           H
ATOM    927 HD12 LEU A 644      48.820  33.700  58.190  1.00  0.00           H
ATOM    928 HD13 LEU A 644      48.800  34.250  59.910  1.00  0.00           H
ATOM    929  CD2 LEU A 644      48.390  36.100  56.930  1.00  0.00           C
ATOM    930 HD21 LEU A 644      48.120  35.330  56.190  1.00  0.00           H
ATOM    931 HD22 LEU A 644      49.480  36.290  57.040  1.00  0.00           H
ATOM    932 HD23 LEU A 644      47.930  37.080  56.670  1.00  0.00           H
ATOM    933  C   LEU A 644      44.230  35.970  57.780  1.00  0.00           C
ATOM    934  O   LEU A 644      43.780  35.460  56.720  1.00  0.00           O
ATOM    935  N   PHE A 645      43.500  35.890  58.930  1.00  0.00           N
ATOM    936  HN  PHE A 645      43.910  36.360  59.720  1.00  0.00           H
ATOM    937  CA  PHE A 645      42.180  35.270  59.100  1.00  0.00           C
ATOM    938  HA  PHE A 645      42.260  34.290  58.660  1.00  0.00           H
ATOM    939  CB  PHE A 645      41.810  35.090  60.610  1.00  0.00           C
ATOM    940  HB1 PHE A 645      41.700  36.130  60.960  1.00  0.00           H
ATOM    941  HB2 PHE A 645      42.590  34.480  61.120  1.00  0.00           H
ATOM    942  CG  PHE A 645      40.500  34.400  60.860  1.00  0.00           C
ATOM    943  CD1 PHE A 645      40.010  33.420  60.040  1.00  0.00           C
ATOM    944  HD1 PHE A 645      40.490  33.180  59.110  1.00  0.00           H
ATOM    945  CE1 PHE A 645      38.710  32.970  60.140  1.00  0.00           C
ATOM    946  HE1 PHE A 645      38.370  32.280  59.390  1.00  0.00           H
ATOM    947  CZ  PHE A 645      37.900  33.270  61.250  1.00  0.00           C
ATOM    948  HZ  PHE A 645      36.890  32.910  61.250  1.00  0.00           H
ATOM    949  CD2 PHE A 645      39.710  34.720  62.000  1.00  0.00           C
ATOM    950  HD2 PHE A 645      40.120  35.360  62.770  1.00  0.00           H
ATOM    951  CE2 PHE A 645      38.360  34.180  62.190  1.00  0.00           C
ATOM    952  HE2 PHE A 645      37.750  34.520  63.000  1.00  0.00           H
ATOM    953  C   PHE A 645      41.100  36.020  58.180  1.00  0.00           C
ATOM    954  O   PHE A 645      40.420  35.380  57.350  1.00  0.00           O
ATOM    955  N   GLY A 646      41.180  37.370  58.120  1.00  0.00           N
ATOM    956  HN  GLY A 646      41.780  37.830  58.770  1.00  0.00           H
ATOM    957  CA  GLY A 646      40.380  38.260  57.250  1.00  0.00           C
ATOM    958  HA1 GLY A 646      40.800  39.240  57.310  1.00  0.00           H
ATOM    959  HA2 GLY A 646      39.320  38.250  57.510  1.00  0.00           H
ATOM    960  C   GLY A 646      40.450  38.020  55.790  1.00  0.00           C
ATOM    961  O   GLY A 646      39.450  37.930  55.030  1.00  0.00           O
ATOM    962  N   ALA A 647      41.680  38.060  55.290  1.00  0.00           N
ATOM    963  HN  ALA A 647      42.390  38.230  55.990  1.00  0.00           H
ATOM    964  CA  ALA A 647      42.220  37.750  53.990  1.00  0.00           C
ATOM    965  HA  ALA A 647      41.730  38.480  53.360  1.00  0.00           H
ATOM    966  CB  ALA A 647      43.720  37.940  54.110  1.00  0.00           C
ATOM    967  HB1 ALA A 647      44.210  37.490  53.220  1.00  0.00           H
ATOM    968  HB2 ALA A 647      44.210  37.570  55.020  1.00  0.00           H
ATOM    969  HB3 ALA A 647      43.980  39.010  53.970  1.00  0.00           H
ATOM    970  C   ALA A 647      41.840  36.330  53.570  1.00  0.00           C
ATOM    971  O   ALA A 647      41.330  36.020  52.520  1.00  0.00           O
ATOM    972  N   SER A 648      42.100  35.310  54.420  1.00  0.00           N
ATOM    973  HN  SER A 648      42.650  35.540  55.220  1.00  0.00           H
ATOM    974  CA  SER A 648      41.920  33.890  54.120  1.00  0.00           C
ATOM    975  HA  SER A 648      42.220  33.640  53.110  1.00  0.00           H
ATOM    976  CB  SER A 648      42.750  32.930  54.970  1.00  0.00           C
ATOM    977  HB1 SER A 648      43.780  33.260  54.720  1.00  0.00           H
ATOM    978  HB2 SER A 648      42.500  31.900  54.630  1.00  0.00           H
ATOM    979  OG  SER A 648      42.690  33.130  56.420  1.00  0.00           O
ATOM    980  HG1 SER A 648      43.210  33.920  56.590  1.00  0.00           H
ATOM    981  C   SER A 648      40.450  33.560  54.240  1.00  0.00           C
ATOM    982  O   SER A 648      39.950  32.670  53.520  1.00  0.00           O
ATOM    983  N   LEU A 649      39.600  34.260  55.060  1.00  0.00           N
ATOM    984  HN  LEU A 649      39.960  34.880  55.760  1.00  0.00           H
ATOM    985  CA  LEU A 649      38.160  33.950  55.180  1.00  0.00           C
ATOM    986  HA  LEU A 649      38.110  32.870  55.260  1.00  0.00           H
ATOM    987  CB  LEU A 649      37.540  34.600  56.430  1.00  0.00           C
ATOM    988  HB1 LEU A 649      37.790  35.680  56.520  1.00  0.00           H
ATOM    989  HB2 LEU A 649      38.040  34.200  57.340  1.00  0.00           H
ATOM    990  CG  LEU A 649      36.030  34.370  56.750  1.00  0.00           C
ATOM    991  HG  LEU A 649      35.420  35.030  56.090  1.00  0.00           H
ATOM    992  CD1 LEU A 649      35.640  32.950  56.320  1.00  0.00           C
ATOM    993 HD11 LEU A 649      36.330  32.380  56.980  1.00  0.00           H
ATOM    994 HD12 LEU A 649      35.920  32.670  55.280  1.00  0.00           H
ATOM    995 HD13 LEU A 649      34.580  32.630  56.450  1.00  0.00           H
ATOM    996  CD2 LEU A 649      35.530  34.870  58.180  1.00  0.00           C
ATOM    997 HD21 LEU A 649      34.640  34.270  58.470  1.00  0.00           H
ATOM    998 HD22 LEU A 649      35.500  35.970  58.130  1.00  0.00           H
ATOM    999 HD23 LEU A 649      36.370  34.670  58.880  1.00  0.00           H
ATOM   1000  C   LEU A 649      37.340  34.360  54.020  1.00  0.00           C
ATOM   1001  O   LEU A 649      36.630  33.660  53.300  1.00  0.00           O
ATOM   1002  N   THR A 650      37.630  35.630  53.670  1.00  0.00           N
ATOM   1003  HN  THR A 650      38.220  36.070  54.340  1.00  0.00           H
ATOM   1004  CA  THR A 650      37.130  36.230  52.420  1.00  0.00           C
ATOM   1005  HA  THR A 650      36.050  36.110  52.450  1.00  0.00           H
ATOM   1006  CB  THR A 650      37.530  37.720  52.290  1.00  0.00           C
ATOM   1007  HB  THR A 650      38.640  37.740  52.130  1.00  0.00           H
ATOM   1008  OG1 THR A 650      37.300  38.500  53.460  1.00  0.00           O
ATOM   1009  HG1 THR A 650      38.040  38.460  54.070  1.00  0.00           H
ATOM   1010  CG2 THR A 650      36.890  38.520  51.150  1.00  0.00           C
ATOM   1011 HG21 THR A 650      37.460  39.450  51.030  1.00  0.00           H
ATOM   1012 HG22 THR A 650      35.880  38.960  51.300  1.00  0.00           H
ATOM   1013 HG23 THR A 650      36.800  37.940  50.210  1.00  0.00           H
ATOM   1014  C   THR A 650      37.650  35.540  51.190  1.00  0.00           C
ATOM   1015  O   THR A 650      36.950  35.310  50.150  1.00  0.00           O
ATOM   1016  N   GLY A 651      38.970  35.150  51.180  1.00  0.00           N
ATOM   1017  HN  GLY A 651      39.540  35.370  51.970  1.00  0.00           H
ATOM   1018  CA  GLY A 651      39.570  34.530  50.060  1.00  0.00           C
ATOM   1019  HA1 GLY A 651      40.590  34.440  50.370  1.00  0.00           H
ATOM   1020  HA2 GLY A 651      39.390  35.140  49.180  1.00  0.00           H
ATOM   1021  C   GLY A 651      39.110  33.140  49.720  1.00  0.00           C
ATOM   1022  O   GLY A 651      38.890  32.930  48.490  1.00  0.00           O
ATOM   1023  N   ILE A 652      38.890  32.250  50.700  1.00  0.00           N
ATOM   1024  HN  ILE A 652      39.110  32.440  51.660  1.00  0.00           H
ATOM   1025  CA  ILE A 652      38.360  30.930  50.550  1.00  0.00           C
ATOM   1026  HA  ILE A 652      38.980  30.340  49.900  1.00  0.00           H
ATOM   1027  CB  ILE A 652      38.140  30.150  51.880  1.00  0.00           C
ATOM   1028  HB  ILE A 652      37.780  30.940  52.580  1.00  0.00           H
ATOM   1029  CG2 ILE A 652      37.190  28.990  51.730  1.00  0.00           C
ATOM   1030 HG21 ILE A 652      37.230  28.450  52.690  1.00  0.00           H
ATOM   1031 HG22 ILE A 652      37.520  28.420  50.840  1.00  0.00           H
ATOM   1032 HG23 ILE A 652      36.130  29.320  51.620  1.00  0.00           H
ATOM   1033  CG1 ILE A 652      39.420  29.560  52.460  1.00  0.00           C
ATOM   1034 HG11 ILE A 652      39.330  28.940  53.380  1.00  0.00           H
ATOM   1035 HG12 ILE A 652      40.030  30.440  52.780  1.00  0.00           H
ATOM   1036  CD  ILE A 652      40.370  28.770  51.460  1.00  0.00           C
ATOM   1037  HD1 ILE A 652      41.330  28.530  51.930  1.00  0.00           H
ATOM   1038  HD2 ILE A 652      40.600  29.410  50.580  1.00  0.00           H
ATOM   1039  HD3 ILE A 652      39.950  27.790  51.130  1.00  0.00           H
ATOM   1040  C   ILE A 652      36.970  30.900  49.810  1.00  0.00           C
ATOM   1041  O   ILE A 652      36.780  30.210  48.790  1.00  0.00           O
ATOM   1042  N   ALA A 653      36.040  31.750  50.300  1.00  0.00           N
ATOM   1043  HN  ALA A 653      36.250  32.280  51.120  1.00  0.00           H
ATOM   1044  CA  ALA A 653      34.680  31.840  49.720  1.00  0.00           C
ATOM   1045  HA  ALA A 653      34.350  30.830  49.560  1.00  0.00           H
ATOM   1046  CB  ALA A 653      33.700  32.540  50.620  1.00  0.00           C
ATOM   1047  HB1 ALA A 653      33.980  33.620  50.620  1.00  0.00           H
ATOM   1048  HB2 ALA A 653      33.810  32.220  51.680  1.00  0.00           H
ATOM   1049  HB3 ALA A 653      32.640  32.550  50.290  1.00  0.00           H
ATOM   1050  C   ALA A 653      34.770  32.500  48.380  1.00  0.00           C
ATOM   1051  O   ALA A 653      34.120  32.050  47.420  1.00  0.00           O
ATOM   1052  N   TYR A 654      35.670  33.440  48.170  1.00  0.00           N
ATOM   1053  HN  TYR A 654      36.200  33.890  48.900  1.00  0.00           H
ATOM   1054  CA  TYR A 654      35.790  34.080  46.810  1.00  0.00           C
ATOM   1055  HA  TYR A 654      34.770  34.310  46.520  1.00  0.00           H
ATOM   1056  CB  TYR A 654      36.840  35.140  47.010  1.00  0.00           C
ATOM   1057  HB1 TYR A 654      37.780  34.750  47.430  1.00  0.00           H
ATOM   1058  HB2 TYR A 654      36.520  35.830  47.820  1.00  0.00           H
ATOM   1059  CG  TYR A 654      37.070  35.990  45.820  1.00  0.00           C
ATOM   1060  CD1 TYR A 654      38.130  35.790  44.930  1.00  0.00           C
ATOM   1061  HD1 TYR A 654      38.680  34.860  44.920  1.00  0.00           H
ATOM   1062  CE1 TYR A 654      38.470  36.740  43.960  1.00  0.00           C
ATOM   1063  HE1 TYR A 654      39.280  36.460  43.300  1.00  0.00           H
ATOM   1064  CZ  TYR A 654      37.720  37.870  43.820  1.00  0.00           C
ATOM   1065  OH  TYR A 654      37.950  38.870  42.830  1.00  0.00           O
ATOM   1066  HH  TYR A 654      38.680  38.640  42.250  1.00  0.00           H
ATOM   1067  CD2 TYR A 654      36.330  37.180  45.700  1.00  0.00           C
ATOM   1068  HD2 TYR A 654      35.540  37.480  46.370  1.00  0.00           H
ATOM   1069  CE2 TYR A 654      36.640  38.180  44.710  1.00  0.00           C
ATOM   1070  HE2 TYR A 654      36.120  39.120  44.620  1.00  0.00           H
ATOM   1071  C   TYR A 654      36.190  33.080  45.720  1.00  0.00           C
ATOM   1072  O   TYR A 654      35.670  33.060  44.550  1.00  0.00           O
ATOM   1073  N   SER A 655      37.160  32.190  46.130  1.00  0.00           N
ATOM   1074  HN  SER A 655      37.570  32.370  47.010  1.00  0.00           H
ATOM   1075  CA  SER A 655      37.930  31.170  45.390  1.00  0.00           C
ATOM   1076  HA  SER A 655      38.070  31.510  44.380  1.00  0.00           H
ATOM   1077  CB  SER A 655      39.350  31.030  45.920  1.00  0.00           C
ATOM   1078  HB1 SER A 655      39.940  31.940  45.730  1.00  0.00           H
ATOM   1079  HB2 SER A 655      39.840  30.220  45.340  1.00  0.00           H
ATOM   1080  OG  SER A 655      39.270  30.670  47.290  1.00  0.00           O
ATOM   1081  HG1 SER A 655      39.200  31.510  47.730  1.00  0.00           H
ATOM   1082  C   SER A 655      37.300  29.770  45.300  1.00  0.00           C
ATOM   1083  O   SER A 655      37.400  29.150  44.240  1.00  0.00           O
ATOM   1084  N   LEU A 656      36.600  29.220  46.290  1.00  0.00           N
ATOM   1085  HN  LEU A 656      36.670  29.520  47.230  1.00  0.00           H
ATOM   1086  CA  LEU A 656      35.760  28.010  46.030  1.00  0.00           C
ATOM   1087  HA  LEU A 656      36.400  27.200  45.730  1.00  0.00           H
ATOM   1088  CB  LEU A 656      35.110  27.500  47.340  1.00  0.00           C
ATOM   1089  HB1 LEU A 656      34.460  28.380  47.560  1.00  0.00           H
ATOM   1090  HB2 LEU A 656      35.770  27.350  48.230  1.00  0.00           H
ATOM   1091  CG  LEU A 656      34.330  26.210  47.260  1.00  0.00           C
ATOM   1092  HG  LEU A 656      33.520  26.400  46.520  1.00  0.00           H
ATOM   1093  CD1 LEU A 656      35.220  25.100  46.790  1.00  0.00           C
ATOM   1094 HD11 LEU A 656      34.660  24.150  46.720  1.00  0.00           H
ATOM   1095 HD12 LEU A 656      36.110  25.070  47.450  1.00  0.00           H
ATOM   1096 HD13 LEU A 656      35.470  25.340  45.740  1.00  0.00           H
ATOM   1097  CD2 LEU A 656      33.600  25.800  48.580  1.00  0.00           C
ATOM   1098 HD21 LEU A 656      33.320  24.730  48.650  1.00  0.00           H
ATOM   1099 HD22 LEU A 656      32.690  26.420  48.760  1.00  0.00           H
ATOM   1100 HD23 LEU A 656      34.190  26.070  49.500  1.00  0.00           H
ATOM   1101  C   LEU A 656      34.650  28.110  44.980  1.00  0.00           C
ATOM   1102  O   LEU A 656      34.520  27.290  44.050  1.00  0.00           O
ATOM   1103  N   PHE A 657      33.890  29.240  44.980  1.00  0.00           N
ATOM   1104  HN  PHE A 657      34.030  29.860  45.740  1.00  0.00           H
ATOM   1105  CA  PHE A 657      32.790  29.470  44.120  1.00  0.00           C
ATOM   1106  HA  PHE A 657      32.430  28.580  43.630  1.00  0.00           H
ATOM   1107  CB  PHE A 657      31.520  29.970  44.800  1.00  0.00           C
ATOM   1108  HB1 PHE A 657      30.640  29.810  44.130  1.00  0.00           H
ATOM   1109  HB2 PHE A 657      31.490  31.050  45.080  1.00  0.00           H
ATOM   1110  CG  PHE A 657      31.150  29.270  46.190  1.00  0.00           C
ATOM   1111  CD1 PHE A 657      31.540  29.920  47.400  1.00  0.00           C
ATOM   1112  HD1 PHE A 657      32.140  30.800  47.250  1.00  0.00           H
ATOM   1113  CE1 PHE A 657      31.080  29.320  48.560  1.00  0.00           C
ATOM   1114  HE1 PHE A 657      31.200  29.900  49.460  1.00  0.00           H
ATOM   1115  CZ  PHE A 657      30.190  28.210  48.500  1.00  0.00           C
ATOM   1116  HZ  PHE A 657      29.720  27.770  49.360  1.00  0.00           H
ATOM   1117  CD2 PHE A 657      30.480  28.040  46.120  1.00  0.00           C
ATOM   1118  HD2 PHE A 657      30.140  27.530  45.230  1.00  0.00           H
ATOM   1119  CE2 PHE A 657      30.010  27.520  47.370  1.00  0.00           C
ATOM   1120  HE2 PHE A 657      29.420  26.620  47.400  1.00  0.00           H
ATOM   1121  C   PHE A 657      33.190  30.320  42.940  1.00  0.00           C
ATOM   1122  O   PHE A 657      32.270  30.630  42.170  1.00  0.00           O
ATOM   1123  N   ALA A 658      34.520  30.660  42.740  1.00  0.00           N
ATOM   1124  HN  ALA A 658      35.170  30.390  43.460  1.00  0.00           H
ATOM   1125  CA  ALA A 658      35.060  31.440  41.630  1.00  0.00           C
ATOM   1126  HA  ALA A 658      36.000  31.780  42.010  1.00  0.00           H
ATOM   1127  CB  ALA A 658      35.180  30.560  40.370  1.00  0.00           C
ATOM   1128  HB1 ALA A 658      34.210  30.140  40.060  1.00  0.00           H
ATOM   1129  HB2 ALA A 658      35.820  29.670  40.570  1.00  0.00           H
ATOM   1130  HB3 ALA A 658      35.560  31.150  39.500  1.00  0.00           H
ATOM   1131  C   ALA A 658      34.360  32.730  41.190  1.00  0.00           C
ATOM   1132  O   ALA A 658      33.600  32.850  40.230  1.00  0.00           O
ATOM   1133  N   GLY A 659      34.530  33.690  42.070  1.00  0.00           N
ATOM   1134  HN  GLY A 659      34.990  33.510  42.940  1.00  0.00           H
ATOM   1135  CA  GLY A 659      34.080  35.080  42.070  1.00  0.00           C
ATOM   1136  HA1 GLY A 659      34.290  35.490  43.040  1.00  0.00           H
ATOM   1137  HA2 GLY A 659      33.020  35.110  41.830  1.00  0.00           H
ATOM   1138  C   GLY A 659      34.730  35.930  41.020  1.00  0.00           C
ATOM   1139  O   GLY A 659      34.090  36.860  40.520  1.00  0.00           O
ATOM   1140  N   GLN A 660      35.960  35.580  40.660  1.00  0.00           N
ATOM   1141  HN  GLN A 660      36.250  34.790  41.180  1.00  0.00           H
ATOM   1142  CA  GLN A 660      36.670  35.980  39.440  1.00  0.00           C
ATOM   1143  HA  GLN A 660      36.080  35.620  38.620  1.00  0.00           H
ATOM   1144  CB  GLN A 660      36.940  37.510  39.200  1.00  0.00           C
ATOM   1145  HB1 GLN A 660      37.310  37.950  40.150  1.00  0.00           H
ATOM   1146  HB2 GLN A 660      35.960  38.000  39.000  1.00  0.00           H
ATOM   1147  CG  GLN A 660      37.890  37.960  38.030  1.00  0.00           C
ATOM   1148  HG1 GLN A 660      38.840  37.380  38.170  1.00  0.00           H
ATOM   1149  HG2 GLN A 660      38.140  39.020  38.210  1.00  0.00           H
ATOM   1150  CD  GLN A 660      37.410  37.560  36.600  1.00  0.00           C
ATOM   1151  OE1 GLN A 660      38.000  36.720  35.910  1.00  0.00           O
ATOM   1152  NE2 GLN A 660      36.250  38.080  36.160  1.00  0.00           N
ATOM   1153 HE21 GLN A 660      35.900  37.850  35.260  1.00  0.00           H
ATOM   1154 HE22 GLN A 660      35.770  38.730  36.750  1.00  0.00           H
ATOM   1155  C   GLN A 660      38.040  35.250  39.470  1.00  0.00           C
ATOM   1156  O   GLN A 660      38.890  35.800  40.110  1.00  0.00           O
ATOM   1157  N   PRO A 661      38.140  34.110  38.830  1.00  0.00           N
ATOM   1158  CD  PRO A 661      36.990  33.480  38.210  1.00  0.00           C
ATOM   1159  HD1 PRO A 661      36.670  34.130  37.370  1.00  0.00           H
ATOM   1160  HD2 PRO A 661      36.170  33.400  38.960  1.00  0.00           H
ATOM   1161  CA  PRO A 661      39.210  33.110  38.980  1.00  0.00           C
ATOM   1162  HA  PRO A 661      39.000  32.500  39.840  1.00  0.00           H
ATOM   1163  CB  PRO A 661      39.110  32.260  37.680  1.00  0.00           C
ATOM   1164  HB1 PRO A 661      39.450  31.220  37.860  1.00  0.00           H
ATOM   1165  HB2 PRO A 661      39.660  32.660  36.800  1.00  0.00           H
ATOM   1166  CG  PRO A 661      37.520  32.180  37.570  1.00  0.00           C
ATOM   1167  HG1 PRO A 661      37.380  32.160  36.470  1.00  0.00           H
ATOM   1168  HG2 PRO A 661      37.120  31.270  38.080  1.00  0.00           H
ATOM   1169  C   PRO A 661      40.620  33.470  39.320  1.00  0.00           C
ATOM   1170  O   PRO A 661      41.130  33.040  40.340  1.00  0.00           O
ATOM   1171  N   LEU A 662      41.380  34.270  38.430  1.00  0.00           N
ATOM   1172  HN  LEU A 662      40.900  34.640  37.650  1.00  0.00           H
ATOM   1173  CA  LEU A 662      42.860  34.480  38.540  1.00  0.00           C
ATOM   1174  HA  LEU A 662      43.270  33.760  39.240  1.00  0.00           H
ATOM   1175  CB  LEU A 662      43.680  34.450  37.250  1.00  0.00           C
ATOM   1176  HB1 LEU A 662      44.750  34.740  37.400  1.00  0.00           H
ATOM   1177  HB2 LEU A 662      43.300  35.250  36.580  1.00  0.00           H
ATOM   1178  CG  LEU A 662      43.680  33.070  36.610  1.00  0.00           C
ATOM   1179  HG  LEU A 662      42.690  32.870  36.140  1.00  0.00           H
ATOM   1180  CD1 LEU A 662      44.640  33.100  35.390  1.00  0.00           C
ATOM   1181 HD11 LEU A 662      44.740  32.150  34.820  1.00  0.00           H
ATOM   1182 HD12 LEU A 662      45.650  33.330  35.800  1.00  0.00           H
ATOM   1183 HD13 LEU A 662      44.260  33.930  34.760  1.00  0.00           H
ATOM   1184  CD2 LEU A 662      44.060  31.920  37.550  1.00  0.00           C
ATOM   1185 HD21 LEU A 662      45.040  32.130  38.020  1.00  0.00           H
ATOM   1186 HD22 LEU A 662      43.970  30.970  36.990  1.00  0.00           H
ATOM   1187 HD23 LEU A 662      43.330  31.720  38.370  1.00  0.00           H
ATOM   1188  C   LEU A 662      43.150  35.670  39.470  1.00  0.00           C
ATOM   1189  O   LEU A 662      44.220  35.760  40.020  1.00  0.00           O
ATOM   1190  N   THR A 663      42.100  36.560  39.610  1.00  0.00           N
ATOM   1191  HN  THR A 663      41.170  36.400  39.270  1.00  0.00           H
ATOM   1192  CA  THR A 663      42.220  37.570  40.560  1.00  0.00           C
ATOM   1193  HA  THR A 663      43.100  38.080  40.180  1.00  0.00           H
ATOM   1194  CB  THR A 663      41.090  38.610  40.640  1.00  0.00           C
ATOM   1195  HB  THR A 663      41.280  39.390  41.400  1.00  0.00           H
ATOM   1196  OG1 THR A 663      39.780  38.100  40.950  1.00  0.00           O
ATOM   1197  HG1 THR A 663      39.670  37.210  40.630  1.00  0.00           H
ATOM   1198  CG2 THR A 663      41.020  39.390  39.300  1.00  0.00           C
ATOM   1199 HG21 THR A 663      40.950  38.690  38.440  1.00  0.00           H
ATOM   1200 HG22 THR A 663      42.010  39.870  39.250  1.00  0.00           H
ATOM   1201 HG23 THR A 663      40.220  40.160  39.280  1.00  0.00           H
ATOM   1202  C   THR A 663      42.480  37.060  42.010  1.00  0.00           C
ATOM   1203  O   THR A 663      42.010  36.060  42.470  1.00  0.00           O
ATOM   1204  N   ILE A 664      43.370  37.730  42.750  1.00  0.00           N
ATOM   1205  HN  ILE A 664      43.790  38.550  42.350  1.00  0.00           H
ATOM   1206  CA  ILE A 664      43.850  37.280  44.080  1.00  0.00           C
ATOM   1207  HA  ILE A 664      43.290  36.420  44.430  1.00  0.00           H
ATOM   1208  CB  ILE A 664      45.390  37.010  44.210  1.00  0.00           C
ATOM   1209  HB  ILE A 664      45.960  37.810  43.700  1.00  0.00           H
ATOM   1210  CG2 ILE A 664      45.830  36.820  45.720  1.00  0.00           C
ATOM   1211 HG21 ILE A 664      45.250  35.930  46.050  1.00  0.00           H
ATOM   1212 HG22 ILE A 664      45.750  37.780  46.270  1.00  0.00           H
ATOM   1213 HG23 ILE A 664      46.890  36.480  45.780  1.00  0.00           H
ATOM   1214  CG1 ILE A 664      45.810  35.790  43.370  1.00  0.00           C
ATOM   1215 HG11 ILE A 664      46.900  35.830  43.240  1.00  0.00           H
ATOM   1216 HG12 ILE A 664      45.380  35.870  42.340  1.00  0.00           H
ATOM   1217  CD  ILE A 664      45.410  34.400  43.930  1.00  0.00           C
ATOM   1218  HD1 ILE A 664      44.430  34.480  44.450  1.00  0.00           H
ATOM   1219  HD2 ILE A 664      46.250  34.100  44.590  1.00  0.00           H
ATOM   1220  HD3 ILE A 664      45.090  33.700  43.130  1.00  0.00           H
ATOM   1221  C   ILE A 664      43.680  38.480  45.030  1.00  0.00           C
ATOM   1222  O   ILE A 664      44.130  39.600  44.750  1.00  0.00           O
ATOM   1223  N   LEU A 665      43.030  38.280  46.200  1.00  0.00           N
ATOM   1224  HN  LEU A 665      42.420  37.500  46.230  1.00  0.00           H
ATOM   1225  CA  LEU A 665      42.880  39.270  47.320  1.00  0.00           C
ATOM   1226  HA  LEU A 665      42.590  40.220  46.880  1.00  0.00           H
ATOM   1227  CB  LEU A 665      41.700  38.960  48.300  1.00  0.00           C
ATOM   1228  HB1 LEU A 665      41.400  39.840  48.930  1.00  0.00           H
ATOM   1229  HB2 LEU A 665      42.070  38.160  48.970  1.00  0.00           H
ATOM   1230  CG  LEU A 665      40.380  38.450  47.610  1.00  0.00           C
ATOM   1231  HG  LEU A 665      40.660  37.430  47.260  1.00  0.00           H
ATOM   1232  CD1 LEU A 665      39.190  38.250  48.640  1.00  0.00           C
ATOM   1233 HD11 LEU A 665      39.460  37.720  49.580  1.00  0.00           H
ATOM   1234 HD12 LEU A 665      38.320  37.680  48.260  1.00  0.00           H
ATOM   1235 HD13 LEU A 665      38.820  39.220  49.040  1.00  0.00           H
ATOM   1236  CD2 LEU A 665      39.840  39.250  46.500  1.00  0.00           C
ATOM   1237 HD21 LEU A 665      40.630  39.670  45.840  1.00  0.00           H
ATOM   1238 HD22 LEU A 665      39.310  40.140  46.910  1.00  0.00           H
ATOM   1239 HD23 LEU A 665      39.170  38.700  45.810  1.00  0.00           H
ATOM   1240  C   LEU A 665      44.190  39.530  48.110  1.00  0.00           C
ATOM   1241  O   LEU A 665      45.020  38.720  48.410  1.00  0.00           O
ATOM   1242  N   GLY A 666      44.380  40.800  48.570  1.00  0.00           N
ATOM   1243  HN  GLY A 666      43.650  41.470  48.590  1.00  0.00           H
ATOM   1244  CA  GLY A 666      45.490  41.170  49.380  1.00  0.00           C
ATOM   1245  HA1 GLY A 666      46.270  41.320  48.660  1.00  0.00           H
ATOM   1246  HA2 GLY A 666      45.680  40.420  50.150  1.00  0.00           H
ATOM   1247  C   GLY A 666      45.170  42.310  50.220  1.00  0.00           C
ATOM   1248  O   GLY A 666      44.010  42.760  50.260  1.00  0.00           O
ATOM   1249  N   SER A 667      46.130  42.870  50.970  1.00  0.00           N
ATOM   1250  HN  SER A 667      46.980  42.380  51.130  1.00  0.00           H
ATOM   1251  CA  SER A 667      45.970  44.060  51.830  1.00  0.00           C
ATOM   1252  HA  SER A 667      45.000  44.120  52.290  1.00  0.00           H
ATOM   1253  CB  SER A 667      47.080  44.110  52.930  1.00  0.00           C
ATOM   1254  HB1 SER A 667      46.870  43.350  53.700  1.00  0.00           H
ATOM   1255  HB2 SER A 667      47.080  45.110  53.420  1.00  0.00           H
ATOM   1256  OG  SER A 667      48.370  43.920  52.350  1.00  0.00           O
ATOM   1257  HG1 SER A 667      48.930  44.670  52.580  1.00  0.00           H
ATOM   1258  C   SER A 667      46.090  45.300  50.950  1.00  0.00           C
ATOM   1259  O   SER A 667      46.460  45.150  49.720  1.00  0.00           O
ATOM   1260  N   THR A 668      45.630  46.390  51.500  1.00  0.00           N
ATOM   1261  HN  THR A 668      45.230  46.330  52.410  1.00  0.00           H
ATOM   1262  CA  THR A 668      45.700  47.670  50.780  1.00  0.00           C
ATOM   1263  HA  THR A 668      46.550  47.640  50.130  1.00  0.00           H
ATOM   1264  CB  THR A 668      44.480  47.880  49.880  1.00  0.00           C
ATOM   1265  HB  THR A 668      44.300  47.010  49.200  1.00  0.00           H
ATOM   1266  OG1 THR A 668      44.600  48.930  48.900  1.00  0.00           O
ATOM   1267  HG1 THR A 668      43.970  48.700  48.200  1.00  0.00           H
ATOM   1268  CG2 THR A 668      43.160  48.210  50.660  1.00  0.00           C
ATOM   1269 HG21 THR A 668      42.390  48.410  49.890  1.00  0.00           H
ATOM   1270 HG22 THR A 668      43.330  49.150  51.200  1.00  0.00           H
ATOM   1271 HG23 THR A 668      42.810  47.310  51.220  1.00  0.00           H
ATOM   1272  C   THR A 668      45.900  48.900  51.550  1.00  0.00           C
ATOM   1273  O   THR A 668      45.480  49.040  52.730  1.00  0.00           O
ATOM   1274  N   GLY A 669      46.600  49.910  50.980  1.00  0.00           N
ATOM   1275  HN  GLY A 669      46.900  49.800  50.040  1.00  0.00           H
ATOM   1276  CA  GLY A 669      46.960  51.130  51.740  1.00  0.00           C
ATOM   1277  HA1 GLY A 669      47.700  51.610  51.120  1.00  0.00           H
ATOM   1278  HA2 GLY A 669      47.340  50.870  52.710  1.00  0.00           H
ATOM   1279  C   GLY A 669      45.820  52.120  51.960  1.00  0.00           C
ATOM   1280  O   GLY A 669      45.830  52.710  53.020  1.00  0.00           O
ATOM   1281  N   PRO A 670      44.830  52.430  51.130  1.00  0.00           N
ATOM   1282  CD  PRO A 670      44.910  52.380  49.660  1.00  0.00           C
ATOM   1283  HD1 PRO A 670      44.570  51.390  49.280  1.00  0.00           H
ATOM   1284  HD2 PRO A 670      45.950  52.510  49.290  1.00  0.00           H
ATOM   1285  CA  PRO A 670      43.630  53.250  51.600  1.00  0.00           C
ATOM   1286  HA  PRO A 670      43.920  54.270  51.770  1.00  0.00           H
ATOM   1287  CB  PRO A 670      42.770  53.290  50.340  1.00  0.00           C
ATOM   1288  HB1 PRO A 670      42.130  54.190  50.290  1.00  0.00           H
ATOM   1289  HB2 PRO A 670      42.180  52.350  50.200  1.00  0.00           H
ATOM   1290  CG  PRO A 670      43.780  53.320  49.230  1.00  0.00           C
ATOM   1291  HG1 PRO A 670      43.280  52.940  48.310  1.00  0.00           H
ATOM   1292  HG2 PRO A 670      44.210  54.330  49.060  1.00  0.00           H
ATOM   1293  C   PRO A 670      42.940  52.670  52.770  1.00  0.00           C
ATOM   1294  O   PRO A 670      42.510  53.450  53.670  1.00  0.00           O
ATOM   1295  N   VAL A 671      42.850  51.300  52.860  1.00  0.00           N
ATOM   1296  HN  VAL A 671      43.230  50.710  52.160  1.00  0.00           H
ATOM   1297  CA  VAL A 671      42.220  50.630  54.030  1.00  0.00           C
ATOM   1298  HA  VAL A 671      41.270  51.090  54.250  1.00  0.00           H
ATOM   1299  CB  VAL A 671      41.930  49.190  53.810  1.00  0.00           C
ATOM   1300  HB  VAL A 671      42.870  48.770  53.390  1.00  0.00           H
ATOM   1301  CG1 VAL A 671      41.550  48.410  55.070  1.00  0.00           C
ATOM   1302 HG11 VAL A 671      40.630  48.760  55.590  1.00  0.00           H
ATOM   1303 HG12 VAL A 671      42.370  48.280  55.790  1.00  0.00           H
ATOM   1304 HG13 VAL A 671      41.290  47.370  54.810  1.00  0.00           H
ATOM   1305  CG2 VAL A 671      40.880  49.100  52.660  1.00  0.00           C
ATOM   1306 HG21 VAL A 671      40.740  48.060  52.330  1.00  0.00           H
ATOM   1307 HG22 VAL A 671      41.150  49.690  51.750  1.00  0.00           H
ATOM   1308 HG23 VAL A 671      39.870  49.460  52.990  1.00  0.00           H
ATOM   1309  C   VAL A 671      43.070  50.870  55.340  1.00  0.00           C
ATOM   1310  O   VAL A 671      42.570  51.030  56.430  1.00  0.00           O
ATOM   1311  N   LEU A 672      44.410  50.950  55.240  1.00  0.00           N
ATOM   1312  HN  LEU A 672      44.860  50.720  54.390  1.00  0.00           H
ATOM   1313  CA  LEU A 672      45.250  51.160  56.370  1.00  0.00           C
ATOM   1314  HA  LEU A 672      44.930  50.530  57.190  1.00  0.00           H
ATOM   1315  CB  LEU A 672      46.730  50.750  56.140  1.00  0.00           C
ATOM   1316  HB1 LEU A 672      47.100  51.290  55.240  1.00  0.00           H
ATOM   1317  HB2 LEU A 672      46.850  49.690  55.840  1.00  0.00           H
ATOM   1318  CG  LEU A 672      47.730  50.970  57.280  1.00  0.00           C
ATOM   1319  HG  LEU A 672      47.940  52.050  57.420  1.00  0.00           H
ATOM   1320  CD1 LEU A 672      47.260  50.270  58.640  1.00  0.00           C
ATOM   1321 HD11 LEU A 672      47.000  49.260  58.240  1.00  0.00           H
ATOM   1322 HD12 LEU A 672      46.330  50.680  59.070  1.00  0.00           H
ATOM   1323 HD13 LEU A 672      48.120  50.140  59.330  1.00  0.00           H
ATOM   1324  CD2 LEU A 672      49.120  50.470  56.840  1.00  0.00           C
ATOM   1325 HD21 LEU A 672      49.870  50.650  57.650  1.00  0.00           H
ATOM   1326 HD22 LEU A 672      49.500  50.920  55.900  1.00  0.00           H
ATOM   1327 HD23 LEU A 672      49.060  49.370  56.830  1.00  0.00           H
ATOM   1328  C   LEU A 672      45.220  52.570  56.970  1.00  0.00           C
ATOM   1329  O   LEU A 672      44.900  52.820  58.130  1.00  0.00           O
ATOM   1330  N   VAL A 673      45.260  53.540  56.020  1.00  0.00           N
ATOM   1331  HN  VAL A 673      45.680  53.400  55.130  1.00  0.00           H
ATOM   1332  CA  VAL A 673      44.940  54.990  56.370  1.00  0.00           C
ATOM   1333  HA  VAL A 673      45.570  55.230  57.220  1.00  0.00           H
ATOM   1334  CB  VAL A 673      45.210  55.880  55.160  1.00  0.00           C
ATOM   1335  HB  VAL A 673      44.740  55.370  54.280  1.00  0.00           H
ATOM   1336  CG1 VAL A 673      44.860  57.420  55.200  1.00  0.00           C
ATOM   1337 HG11 VAL A 673      43.770  57.630  55.250  1.00  0.00           H
ATOM   1338 HG12 VAL A 673      45.150  57.900  54.240  1.00  0.00           H
ATOM   1339 HG13 VAL A 673      45.590  57.980  55.820  1.00  0.00           H
ATOM   1340  CG2 VAL A 673      46.710  55.840  54.890  1.00  0.00           C
ATOM   1341 HG21 VAL A 673      47.290  56.190  55.770  1.00  0.00           H
ATOM   1342 HG22 VAL A 673      46.880  56.550  54.060  1.00  0.00           H
ATOM   1343 HG23 VAL A 673      47.090  54.830  54.590  1.00  0.00           H
ATOM   1344  C   VAL A 673      43.500  55.150  56.910  1.00  0.00           C
ATOM   1345  O   VAL A 673      43.220  55.760  57.980  1.00  0.00           O
ATOM   1346  N   PHE A 674      42.490  54.540  56.240  1.00  0.00           N
ATOM   1347  HN  PHE A 674      42.660  53.970  55.430  1.00  0.00           H
ATOM   1348  CA  PHE A 674      41.110  54.520  56.740  1.00  0.00           C
ATOM   1349  HA  PHE A 674      40.930  55.550  57.000  1.00  0.00           H
ATOM   1350  CB  PHE A 674      40.170  54.020  55.620  1.00  0.00           C
ATOM   1351  HB1 PHE A 674      40.380  52.950  55.410  1.00  0.00           H
ATOM   1352  HB2 PHE A 674      40.420  54.520  54.650  1.00  0.00           H
ATOM   1353  CG  PHE A 674      38.730  54.260  56.060  1.00  0.00           C
ATOM   1354  CD1 PHE A 674      38.190  55.470  55.590  1.00  0.00           C
ATOM   1355  HD1 PHE A 674      38.770  56.120  54.940  1.00  0.00           H
ATOM   1356  CE1 PHE A 674      36.920  55.870  55.910  1.00  0.00           C
ATOM   1357  HE1 PHE A 674      36.470  56.790  55.550  1.00  0.00           H
ATOM   1358  CZ  PHE A 674      36.160  55.080  56.790  1.00  0.00           C
ATOM   1359  HZ  PHE A 674      35.280  55.460  57.290  1.00  0.00           H
ATOM   1360  CD2 PHE A 674      37.950  53.420  56.850  1.00  0.00           C
ATOM   1361  HD2 PHE A 674      38.340  52.430  57.050  1.00  0.00           H
ATOM   1362  CE2 PHE A 674      36.650  53.790  57.180  1.00  0.00           C
ATOM   1363  HE2 PHE A 674      36.090  53.190  57.880  1.00  0.00           H
ATOM   1364  C   PHE A 674      40.950  53.870  58.160  1.00  0.00           C
ATOM   1365  O   PHE A 674      40.290  54.480  58.970  1.00  0.00           O
ATOM   1366  N   GLU A 675      41.570  52.700  58.460  1.00  0.00           N
ATOM   1367  HN  GLU A 675      42.120  52.260  57.750  1.00  0.00           H
ATOM   1368  CA  GLU A 675      41.590  52.210  59.770  1.00  0.00           C
ATOM   1369  HA  GLU A 675      40.550  52.070  60.050  1.00  0.00           H
ATOM   1370  CB  GLU A 675      42.300  50.840  59.820  1.00  0.00           C
ATOM   1371  HB1 GLU A 675      42.670  50.670  60.860  1.00  0.00           H
ATOM   1372  HB2 GLU A 675      43.230  50.870  59.220  1.00  0.00           H
ATOM   1373  CG  GLU A 675      41.460  49.700  59.300  1.00  0.00           C
ATOM   1374  HG1 GLU A 675      42.100  48.850  58.990  1.00  0.00           H
ATOM   1375  HG2 GLU A 675      41.020  50.060  58.340  1.00  0.00           H
ATOM   1376  CD  GLU A 675      40.400  49.110  60.220  1.00  0.00           C
ATOM   1377  OE1 GLU A 675      39.990  47.920  60.030  1.00  0.00           O
ATOM   1378  OE2 GLU A 675      39.910  49.880  61.080  1.00  0.00           O
ATOM   1379  C   GLU A 675      42.220  53.190  60.770  1.00  0.00           C
ATOM   1380  O   GLU A 675      41.790  53.380  61.890  1.00  0.00           O
ATOM   1381  N   LYS A 676      43.300  53.860  60.390  1.00  0.00           N
ATOM   1382  HN  LYS A 676      43.790  53.500  59.610  1.00  0.00           H
ATOM   1383  CA  LYS A 676      43.870  54.850  61.210  1.00  0.00           C
ATOM   1384  HA  LYS A 676      43.960  54.440  62.200  1.00  0.00           H
ATOM   1385  CB  LYS A 676      45.300  55.270  60.740  1.00  0.00           C
ATOM   1386  HB1 LYS A 676      45.590  56.090  61.430  1.00  0.00           H
ATOM   1387  HB2 LYS A 676      45.220  55.720  59.740  1.00  0.00           H
ATOM   1388  CG  LYS A 676      46.460  54.220  60.770  1.00  0.00           C
ATOM   1389  HG1 LYS A 676      46.280  53.510  59.930  1.00  0.00           H
ATOM   1390  HG2 LYS A 676      46.330  53.840  61.810  1.00  0.00           H
ATOM   1391  CD  LYS A 676      47.750  54.880  60.470  1.00  0.00           C
ATOM   1392  HD1 LYS A 676      47.580  55.450  59.530  1.00  0.00           H
ATOM   1393  HD2 LYS A 676      48.400  54.010  60.190  1.00  0.00           H
ATOM   1394  CE  LYS A 676      48.490  55.630  61.630  1.00  0.00           C
ATOM   1395  HE1 LYS A 676      48.610  55.030  62.550  1.00  0.00           H
ATOM   1396  HE2 LYS A 676      47.960  56.600  61.770  1.00  0.00           H
ATOM   1397  NZ  LYS A 676      49.860  55.900  61.240  1.00  0.00           N
ATOM   1398  HZ1 LYS A 676      50.280  56.480  62.000  1.00  0.00           H
ATOM   1399  HZ2 LYS A 676      49.960  56.300  60.280  1.00  0.00           H
ATOM   1400  HZ3 LYS A 676      50.310  54.970  61.300  1.00  0.00           H
ATOM   1401  C   LYS A 676      42.990  56.090  61.460  1.00  0.00           C
ATOM   1402  O   LYS A 676      43.010  56.560  62.600  1.00  0.00           O
ATOM   1403  N   ILE A 677      42.150  56.460  60.490  1.00  0.00           N
ATOM   1404  HN  ILE A 677      42.320  56.120  59.560  1.00  0.00           H
ATOM   1405  CA  ILE A 677      41.140  57.520  60.630  1.00  0.00           C
ATOM   1406  HA  ILE A 677      41.630  58.390  61.070  1.00  0.00           H
ATOM   1407  CB  ILE A 677      40.430  57.900  59.350  1.00  0.00           C
ATOM   1408  HB  ILE A 677      40.020  57.030  58.790  1.00  0.00           H
ATOM   1409  CG2 ILE A 677      39.190  58.810  59.650  1.00  0.00           C
ATOM   1410 HG21 ILE A 677      38.310  58.200  59.950  1.00  0.00           H
ATOM   1411 HG22 ILE A 677      38.910  59.270  58.670  1.00  0.00           H
ATOM   1412 HG23 ILE A 677      39.400  59.660  60.320  1.00  0.00           H
ATOM   1413  CG1 ILE A 677      41.400  58.610  58.420  1.00  0.00           C
ATOM   1414 HG11 ILE A 677      42.390  58.090  58.490  1.00  0.00           H
ATOM   1415 HG12 ILE A 677      41.520  59.660  58.740  1.00  0.00           H
ATOM   1416  CD  ILE A 677      40.950  58.570  57.000  1.00  0.00           C
ATOM   1417  HD1 ILE A 677      41.740  58.980  56.330  1.00  0.00           H
ATOM   1418  HD2 ILE A 677      39.960  59.030  56.750  1.00  0.00           H
ATOM   1419  HD3 ILE A 677      40.880  57.500  56.710  1.00  0.00           H
ATOM   1420  C   ILE A 677      40.110  57.030  61.610  1.00  0.00           C
ATOM   1421  O   ILE A 677      39.660  57.680  62.550  1.00  0.00           O
ATOM   1422  N   LEU A 678      39.650  55.800  61.370  1.00  0.00           N
ATOM   1423  HN  LEU A 678      40.060  55.240  60.650  1.00  0.00           H
ATOM   1424  CA  LEU A 678      38.620  55.090  62.130  1.00  0.00           C
ATOM   1425  HA  LEU A 678      37.720  55.670  62.170  1.00  0.00           H
ATOM   1426  CB  LEU A 678      38.200  53.890  61.330  1.00  0.00           C
ATOM   1427  HB1 LEU A 678      38.920  53.070  61.520  1.00  0.00           H
ATOM   1428  HB2 LEU A 678      38.140  54.200  60.270  1.00  0.00           H
ATOM   1429  CG  LEU A 678      36.780  53.390  61.780  1.00  0.00           C
ATOM   1430  HG  LEU A 678      36.670  53.390  62.880  1.00  0.00           H
ATOM   1431  CD1 LEU A 678      35.580  54.230  61.340  1.00  0.00           C
ATOM   1432 HD11 LEU A 678      35.830  55.310  61.400  1.00  0.00           H
ATOM   1433 HD12 LEU A 678      34.700  54.070  62.000  1.00  0.00           H
ATOM   1434 HD13 LEU A 678      35.310  53.930  60.300  1.00  0.00           H
ATOM   1435  CD2 LEU A 678      36.580  51.910  61.470  1.00  0.00           C
ATOM   1436 HD21 LEU A 678      37.300  51.360  62.100  1.00  0.00           H
ATOM   1437 HD22 LEU A 678      36.790  51.590  60.420  1.00  0.00           H
ATOM   1438 HD23 LEU A 678      35.540  51.610  61.700  1.00  0.00           H
ATOM   1439  C   LEU A 678      38.900  54.920  63.560  1.00  0.00           C
ATOM   1440  O   LEU A 678      38.050  55.220  64.370  1.00  0.00           O
ATOM   1441  N   TYR A 679      40.090  54.390  63.910  1.00  0.00           N
ATOM   1442  HN  TYR A 679      40.800  54.200  63.240  1.00  0.00           H
ATOM   1443  CA  TYR A 679      40.510  54.350  65.290  1.00  0.00           C
ATOM   1444  HA  TYR A 679      39.870  53.730  65.880  1.00  0.00           H
ATOM   1445  CB  TYR A 679      41.770  53.450  65.360  1.00  0.00           C
ATOM   1446  HB1 TYR A 679      42.530  54.030  64.790  1.00  0.00           H
ATOM   1447  HB2 TYR A 679      41.650  52.430  64.930  1.00  0.00           H
ATOM   1448  CG  TYR A 679      42.290  53.330  66.840  1.00  0.00           C
ATOM   1449  CD1 TYR A 679      41.630  52.490  67.770  1.00  0.00           C
ATOM   1450  HD1 TYR A 679      40.860  51.890  67.310  1.00  0.00           H
ATOM   1451  CE1 TYR A 679      41.900  52.510  69.160  1.00  0.00           C
ATOM   1452  HE1 TYR A 679      41.320  51.950  69.880  1.00  0.00           H
ATOM   1453  CZ  TYR A 679      43.020  53.240  69.570  1.00  0.00           C
ATOM   1454  OH  TYR A 679      43.310  53.410  70.970  1.00  0.00           O
ATOM   1455  HH  TYR A 679      44.240  53.570  71.100  1.00  0.00           H
ATOM   1456  CD2 TYR A 679      43.390  54.030  67.290  1.00  0.00           C
ATOM   1457  HD2 TYR A 679      43.930  54.590  66.540  1.00  0.00           H
ATOM   1458  CE2 TYR A 679      43.880  53.890  68.640  1.00  0.00           C
ATOM   1459  HE2 TYR A 679      44.740  54.520  68.840  1.00  0.00           H
ATOM   1460  C   TYR A 679      40.700  55.760  66.000  1.00  0.00           C
ATOM   1461  O   TYR A 679      40.280  55.930  67.110  1.00  0.00           O
ATOM   1462  N   LYS A 680      41.270  56.780  65.280  1.00  0.00           N
ATOM   1463  HN  LYS A 680      41.470  56.560  64.330  1.00  0.00           H
ATOM   1464  CA  LYS A 680      41.440  58.110  65.790  1.00  0.00           C
ATOM   1465  HA  LYS A 680      41.890  57.970  66.770  1.00  0.00           H
ATOM   1466  CB  LYS A 680      42.200  59.090  64.950  1.00  0.00           C
ATOM   1467  HB1 LYS A 680      42.190  60.070  65.450  1.00  0.00           H
ATOM   1468  HB2 LYS A 680      41.860  59.180  63.890  1.00  0.00           H
ATOM   1469  CG  LYS A 680      43.710  58.740  64.840  1.00  0.00           C
ATOM   1470  HG1 LYS A 680      43.940  57.710  64.490  1.00  0.00           H
ATOM   1471  HG2 LYS A 680      44.270  58.730  65.800  1.00  0.00           H
ATOM   1472  CD  LYS A 680      44.380  59.840  63.960  1.00  0.00           C
ATOM   1473  HD1 LYS A 680      44.190  60.870  64.340  1.00  0.00           H
ATOM   1474  HD2 LYS A 680      44.000  59.590  62.950  1.00  0.00           H
ATOM   1475  CE  LYS A 680      45.880  59.730  63.740  1.00  0.00           C
ATOM   1476  HE1 LYS A 680      46.080  60.450  62.910  1.00  0.00           H
ATOM   1477  HE2 LYS A 680      46.220  58.710  63.500  1.00  0.00           H
ATOM   1478  NZ  LYS A 680      46.710  60.260  64.840  1.00  0.00           N
ATOM   1479  HZ1 LYS A 680      46.480  61.240  65.040  1.00  0.00           H
ATOM   1480  HZ2 LYS A 680      47.670  60.140  64.480  1.00  0.00           H
ATOM   1481  HZ3 LYS A 680      46.620  59.670  65.700  1.00  0.00           H
ATOM   1482  C   LYS A 680      40.100  58.730  66.040  1.00  0.00           C
ATOM   1483  O   LYS A 680      39.910  59.330  67.070  1.00  0.00           O
ATOM   1484  N   PHE A 681      39.140  58.700  65.160  1.00  0.00           N
ATOM   1485  HN  PHE A 681      39.420  58.540  64.220  1.00  0.00           H
ATOM   1486  CA  PHE A 681      37.770  59.110  65.330  1.00  0.00           C
ATOM   1487  HA  PHE A 681      37.820  60.160  65.560  1.00  0.00           H
ATOM   1488  CB  PHE A 681      37.040  58.880  63.850  1.00  0.00           C
ATOM   1489  HB1 PHE A 681      36.930  57.790  63.660  1.00  0.00           H
ATOM   1490  HB2 PHE A 681      37.690  59.290  63.050  1.00  0.00           H
ATOM   1491  CG  PHE A 681      35.620  59.590  63.830  1.00  0.00           C
ATOM   1492  CD1 PHE A 681      35.430  60.770  63.120  1.00  0.00           C
ATOM   1493  HD1 PHE A 681      36.290  61.100  62.570  1.00  0.00           H
ATOM   1494  CE1 PHE A 681      34.350  61.680  63.400  1.00  0.00           C
ATOM   1495  HE1 PHE A 681      34.380  62.670  62.970  1.00  0.00           H
ATOM   1496  CZ  PHE A 681      33.350  61.150  64.150  1.00  0.00           C
ATOM   1497  HZ  PHE A 681      32.530  61.800  64.440  1.00  0.00           H
ATOM   1498  CD2 PHE A 681      34.570  59.130  64.620  1.00  0.00           C
ATOM   1499  HD2 PHE A 681      34.720  58.220  65.180  1.00  0.00           H
ATOM   1500  CE2 PHE A 681      33.420  59.880  64.770  1.00  0.00           C
ATOM   1501  HE2 PHE A 681      32.630  59.370  65.310  1.00  0.00           H
ATOM   1502  C   PHE A 681      37.020  58.390  66.400  1.00  0.00           C
ATOM   1503  O   PHE A 681      36.360  58.940  67.330  1.00  0.00           O
ATOM   1504  N   CYS A 682      37.070  57.070  66.400  1.00  0.00           N
ATOM   1505  HN  CYS A 682      37.500  56.430  65.760  1.00  0.00           H
ATOM   1506  CA  CYS A 682      36.410  56.430  67.520  1.00  0.00           C
ATOM   1507  HA  CYS A 682      35.390  56.800  67.610  1.00  0.00           H
ATOM   1508  CB  CYS A 682      36.310  54.920  67.120  1.00  0.00           C
ATOM   1509  HB1 CYS A 682      36.050  54.350  68.040  1.00  0.00           H
ATOM   1510  HB2 CYS A 682      37.340  54.650  66.800  1.00  0.00           H
ATOM   1511  SG  CYS A 682      35.050  54.530  65.940  1.00  0.00           S
ATOM   1512  HG1 CYS A 682      35.740  55.170  65.000  1.00  0.00           H
ATOM   1513  C   CYS A 682      37.040  56.470  68.920  1.00  0.00           C
ATOM   1514  O   CYS A 682      36.370  56.370  69.930  1.00  0.00           O
ATOM   1515  N   ARG A 683      38.360  56.550  69.040  1.00  0.00           N
ATOM   1516  HN  ARG A 683      38.910  56.430  68.210  1.00  0.00           H
ATOM   1517  CA  ARG A 683      39.090  56.920  70.200  1.00  0.00           C
ATOM   1518  HA  ARG A 683      38.870  56.200  70.980  1.00  0.00           H
ATOM   1519  CB  ARG A 683      40.600  56.740  69.950  1.00  0.00           C
ATOM   1520  HB1 ARG A 683      40.920  57.330  69.070  1.00  0.00           H
ATOM   1521  HB2 ARG A 683      40.660  55.640  69.790  1.00  0.00           H
ATOM   1522  CG  ARG A 683      41.400  56.970  71.240  1.00  0.00           C
ATOM   1523  HG1 ARG A 683      41.390  56.050  71.850  1.00  0.00           H
ATOM   1524  HG2 ARG A 683      40.920  57.800  71.810  1.00  0.00           H
ATOM   1525  CD  ARG A 683      42.920  57.100  71.020  1.00  0.00           C
ATOM   1526  HD1 ARG A 683      43.320  56.240  70.460  1.00  0.00           H
ATOM   1527  HD2 ARG A 683      43.460  57.350  71.960  1.00  0.00           H
ATOM   1528  NE  ARG A 683      42.980  58.410  70.260  1.00  0.00           N
ATOM   1529  HE  ARG A 683      42.460  59.200  70.580  1.00  0.00           H
ATOM   1530  CZ  ARG A 683      43.800  58.690  69.220  1.00  0.00           C
ATOM   1531  NH1 ARG A 683      43.710  59.800  68.550  1.00  0.00           N
ATOM   1532 HH11 ARG A 683      44.520  60.190  68.110  1.00  0.00           H
ATOM   1533 HH12 ARG A 683      43.010  60.470  68.820  1.00  0.00           H
ATOM   1534  NH2 ARG A 683      44.770  57.880  68.920  1.00  0.00           N
ATOM   1535 HH21 ARG A 683      45.090  57.200  69.580  1.00  0.00           H
ATOM   1536 HH22 ARG A 683      45.440  58.160  68.240  1.00  0.00           H
ATOM   1537  C   ARG A 683      38.690  58.290  70.690  1.00  0.00           C
ATOM   1538  O   ARG A 683      38.140  58.340  71.780  1.00  0.00           O
ATOM   1539  N   ASP A 684      38.900  59.350  69.920  1.00  0.00           N
ATOM   1540  HN  ASP A 684      39.420  59.250  69.070  1.00  0.00           H
ATOM   1541  CA  ASP A 684      38.620  60.690  70.360  1.00  0.00           C
ATOM   1542  HA  ASP A 684      38.940  60.630  71.390  1.00  0.00           H
ATOM   1543  CB  ASP A 684      39.480  61.740  69.620  1.00  0.00           C
ATOM   1544  HB1 ASP A 684      39.300  62.670  70.200  1.00  0.00           H
ATOM   1545  HB2 ASP A 684      39.100  61.830  68.580  1.00  0.00           H
ATOM   1546  CG  ASP A 684      40.920  61.400  69.790  1.00  0.00           C
ATOM   1547  OD1 ASP A 684      41.430  60.560  70.600  1.00  0.00           O
ATOM   1548  OD2 ASP A 684      41.750  62.080  69.080  1.00  0.00           O
ATOM   1549  C   ASP A 684      37.180  61.050  70.280  1.00  0.00           C
ATOM   1550  O   ASP A 684      36.780  61.970  70.930  1.00  0.00           O
ATOM   1551  N   TYR A 685      36.270  60.360  69.580  1.00  0.00           N
ATOM   1552  HN  TYR A 685      36.650  59.810  68.830  1.00  0.00           H
ATOM   1553  CA  TYR A 685      34.820  60.680  69.610  1.00  0.00           C
ATOM   1554  HA  TYR A 685      34.690  61.670  70.040  1.00  0.00           H
ATOM   1555  CB  TYR A 685      34.000  60.810  68.300  1.00  0.00           C
ATOM   1556  HB1 TYR A 685      32.890  60.860  68.370  1.00  0.00           H
ATOM   1557  HB2 TYR A 685      34.280  59.910  67.690  1.00  0.00           H
ATOM   1558  CG  TYR A 685      34.380  62.020  67.440  1.00  0.00           C
ATOM   1559  CD1 TYR A 685      33.400  62.990  67.080  1.00  0.00           C
ATOM   1560  HD1 TYR A 685      32.420  63.000  67.540  1.00  0.00           H
ATOM   1561  CE1 TYR A 685      33.710  63.940  66.060  1.00  0.00           C
ATOM   1562  HE1 TYR A 685      32.940  64.570  65.660  1.00  0.00           H
ATOM   1563  CZ  TYR A 685      35.030  63.970  65.520  1.00  0.00           C
ATOM   1564  OH  TYR A 685      35.280  64.980  64.550  1.00  0.00           O
ATOM   1565  HH  TYR A 685      36.190  64.860  64.280  1.00  0.00           H
ATOM   1566  CD2 TYR A 685      35.720  62.180  66.950  1.00  0.00           C
ATOM   1567  HD2 TYR A 685      36.520  61.480  67.170  1.00  0.00           H
ATOM   1568  CE2 TYR A 685      36.010  63.180  65.970  1.00  0.00           C
ATOM   1569  HE2 TYR A 685      36.980  63.230  65.510  1.00  0.00           H
ATOM   1570  C   TYR A 685      34.080  59.890  70.700  1.00  0.00           C
ATOM   1571  O   TYR A 685      32.820  59.910  70.830  1.00  0.00           O
ATOM   1572  N   GLN A 686      34.830  59.070  71.540  1.00  0.00           N
ATOM   1573  HN  GLN A 686      35.820  59.000  71.440  1.00  0.00           H
ATOM   1574  CA  GLN A 686      34.330  58.480  72.740  1.00  0.00           C
ATOM   1575  HA  GLN A 686      35.210  58.020  73.170  1.00  0.00           H
ATOM   1576  CB  GLN A 686      33.740  59.460  73.760  1.00  0.00           C
ATOM   1577  HB1 GLN A 686      33.360  58.980  74.690  1.00  0.00           H
ATOM   1578  HB2 GLN A 686      32.880  59.920  73.220  1.00  0.00           H
ATOM   1579  CG  GLN A 686      34.810  60.550  74.190  1.00  0.00           C
ATOM   1580  HG1 GLN A 686      34.350  61.030  75.070  1.00  0.00           H
ATOM   1581  HG2 GLN A 686      34.920  61.190  73.290  1.00  0.00           H
ATOM   1582  CD  GLN A 686      36.280  60.020  74.520  1.00  0.00           C
ATOM   1583  OE1 GLN A 686      37.240  60.620  74.030  1.00  0.00           O
ATOM   1584  NE2 GLN A 686      36.390  58.840  75.270  1.00  0.00           N
ATOM   1585 HE21 GLN A 686      37.240  58.300  75.330  1.00  0.00           H
ATOM   1586 HE22 GLN A 686      35.550  58.410  75.560  1.00  0.00           H
ATOM   1587  C   GLN A 686      33.480  57.310  72.470  1.00  0.00           C
ATOM   1588  O   GLN A 686      32.400  57.070  73.100  1.00  0.00           O
ATOM   1589  N   LEU A 687      33.920  56.460  71.560  1.00  0.00           N
ATOM   1590  HN  LEU A 687      34.740  56.710  71.060  1.00  0.00           H
ATOM   1591  CA  LEU A 687      33.100  55.400  70.940  1.00  0.00           C
ATOM   1592  HA  LEU A 687      32.130  55.310  71.410  1.00  0.00           H
ATOM   1593  CB  LEU A 687      32.770  55.810  69.400  1.00  0.00           C
ATOM   1594  HB1 LEU A 687      32.270  54.940  68.920  1.00  0.00           H
ATOM   1595  HB2 LEU A 687      33.730  55.960  68.830  1.00  0.00           H
ATOM   1596  CG  LEU A 687      31.830  57.040  69.200  1.00  0.00           C
ATOM   1597  HG  LEU A 687      32.420  57.900  69.580  1.00  0.00           H
ATOM   1598  CD1 LEU A 687      31.790  57.340  67.670  1.00  0.00           C
ATOM   1599 HD11 LEU A 687      31.360  58.370  67.590  1.00  0.00           H
ATOM   1600 HD12 LEU A 687      31.030  56.700  67.180  1.00  0.00           H
ATOM   1601 HD13 LEU A 687      32.840  57.380  67.310  1.00  0.00           H
ATOM   1602  CD2 LEU A 687      30.440  56.980  69.840  1.00  0.00           C
ATOM   1603 HD21 LEU A 687      29.950  57.960  69.630  1.00  0.00           H
ATOM   1604 HD22 LEU A 687      30.570  56.880  70.940  1.00  0.00           H
ATOM   1605 HD23 LEU A 687      29.820  56.130  69.520  1.00  0.00           H
ATOM   1606  C   LEU A 687      33.810  54.090  70.960  1.00  0.00           C
ATOM   1607  O   LEU A 687      34.980  53.920  70.550  1.00  0.00           O
ATOM   1608  N   SER A 688      33.100  53.010  71.290  1.00  0.00           N
ATOM   1609  HN  SER A 688      32.140  53.050  71.530  1.00  0.00           H
ATOM   1610  CA  SER A 688      33.750  51.670  71.270  1.00  0.00           C
ATOM   1611  HA  SER A 688      34.650  51.750  71.850  1.00  0.00           H
ATOM   1612  CB  SER A 688      32.860  50.570  72.020  1.00  0.00           C
ATOM   1613  HB1 SER A 688      31.970  50.340  71.390  1.00  0.00           H
ATOM   1614  HB2 SER A 688      32.460  50.950  72.980  1.00  0.00           H
ATOM   1615  OG  SER A 688      33.460  49.310  72.260  1.00  0.00           O
ATOM   1616  HG1 SER A 688      32.910  48.710  72.770  1.00  0.00           H
ATOM   1617  C   SER A 688      34.080  51.040  69.920  1.00  0.00           C
ATOM   1618  O   SER A 688      33.300  50.420  69.190  1.00  0.00           O
ATOM   1619  N   TYR A 689      35.320  51.420  69.450  1.00  0.00           N
ATOM   1620  HN  TYR A 689      35.970  51.950  70.010  1.00  0.00           H
ATOM   1621  CA  TYR A 689      35.880  51.240  68.160  1.00  0.00           C
ATOM   1622  HA  TYR A 689      35.440  51.990  67.530  1.00  0.00           H
ATOM   1623  CB  TYR A 689      37.480  51.520  68.110  1.00  0.00           C
ATOM   1624  HB1 TYR A 689      37.930  51.000  68.980  1.00  0.00           H
ATOM   1625  HB2 TYR A 689      37.660  52.620  68.220  1.00  0.00           H
ATOM   1626  CG  TYR A 689      38.180  51.010  66.860  1.00  0.00           C
ATOM   1627  CD1 TYR A 689      39.100  49.920  66.990  1.00  0.00           C
ATOM   1628  HD1 TYR A 689      39.200  49.460  67.970  1.00  0.00           H
ATOM   1629  CE1 TYR A 689      39.960  49.520  65.960  1.00  0.00           C
ATOM   1630  HE1 TYR A 689      40.720  48.810  66.250  1.00  0.00           H
ATOM   1631  CZ  TYR A 689      39.880  50.140  64.710  1.00  0.00           C
ATOM   1632  OH  TYR A 689      40.860  49.880  63.690  1.00  0.00           O
ATOM   1633  HH  TYR A 689      40.530  49.970  62.790  1.00  0.00           H
ATOM   1634  CD2 TYR A 689      38.030  51.570  65.570  1.00  0.00           C
ATOM   1635  HD2 TYR A 689      37.260  52.310  65.340  1.00  0.00           H
ATOM   1636  CE2 TYR A 689      38.850  51.090  64.520  1.00  0.00           C
ATOM   1637  HE2 TYR A 689      38.720  51.690  63.620  1.00  0.00           H
ATOM   1638  C   TYR A 689      35.530  49.880  67.430  1.00  0.00           C
ATOM   1639  O   TYR A 689      34.820  49.840  66.430  1.00  0.00           O
ATOM   1640  N   LEU A 690      36.010  48.700  67.910  1.00  0.00           N
ATOM   1641  HN  LEU A 690      36.510  48.760  68.770  1.00  0.00           H
ATOM   1642  CA  LEU A 690      35.830  47.410  67.360  1.00  0.00           C
ATOM   1643  HA  LEU A 690      36.220  47.410  66.350  1.00  0.00           H
ATOM   1644  CB  LEU A 690      36.590  46.380  68.240  1.00  0.00           C
ATOM   1645  HB1 LEU A 690      36.030  45.430  68.130  1.00  0.00           H
ATOM   1646  HB2 LEU A 690      36.350  46.600  69.300  1.00  0.00           H
ATOM   1647  CG  LEU A 690      38.090  46.300  68.200  1.00  0.00           C
ATOM   1648  HG  LEU A 690      38.430  47.280  68.590  1.00  0.00           H
ATOM   1649  CD1 LEU A 690      38.620  45.230  69.220  1.00  0.00           C
ATOM   1650 HD11 LEU A 690      38.290  45.400  70.270  1.00  0.00           H
ATOM   1651 HD12 LEU A 690      39.720  45.340  69.250  1.00  0.00           H
ATOM   1652 HD13 LEU A 690      38.390  44.190  68.870  1.00  0.00           H
ATOM   1653  CD2 LEU A 690      38.770  46.230  66.800  1.00  0.00           C
ATOM   1654 HD21 LEU A 690      38.300  46.980  66.120  1.00  0.00           H
ATOM   1655 HD22 LEU A 690      38.550  45.300  66.220  1.00  0.00           H
ATOM   1656 HD23 LEU A 690      39.870  46.370  66.740  1.00  0.00           H
ATOM   1657  C   LEU A 690      34.310  47.070  67.220  1.00  0.00           C
ATOM   1658  O   LEU A 690      33.790  46.470  66.230  1.00  0.00           O
ATOM   1659  N   SER A 691      33.500  47.400  68.270  1.00  0.00           N
ATOM   1660  HN  SER A 691      34.050  47.660  69.060  1.00  0.00           H
ATOM   1661  CA  SER A 691      31.990  47.350  68.350  1.00  0.00           C
ATOM   1662  HA  SER A 691      31.780  46.310  68.180  1.00  0.00           H
ATOM   1663  CB  SER A 691      31.490  47.650  69.750  1.00  0.00           C
ATOM   1664  HB1 SER A 691      31.950  48.600  70.110  1.00  0.00           H
ATOM   1665  HB2 SER A 691      31.950  46.930  70.460  1.00  0.00           H
ATOM   1666  OG  SER A 691      30.040  47.630  69.890  1.00  0.00           O
ATOM   1667  HG1 SER A 691      29.880  46.800  69.410  1.00  0.00           H
ATOM   1668  C   SER A 691      31.310  48.150  67.320  1.00  0.00           C
ATOM   1669  O   SER A 691      30.310  47.760  66.730  1.00  0.00           O
ATOM   1670  N   LEU A 692      31.840  49.360  67.070  1.00  0.00           N
ATOM   1671  HN  LEU A 692      32.640  49.680  67.570  1.00  0.00           H
ATOM   1672  CA  LEU A 692      31.280  50.310  66.160  1.00  0.00           C
ATOM   1673  HA  LEU A 692      30.220  50.180  66.130  1.00  0.00           H
ATOM   1674  CB  LEU A 692      31.450  51.760  66.680  1.00  0.00           C
ATOM   1675  HB1 LEU A 692      32.520  51.910  66.960  1.00  0.00           H
ATOM   1676  HB2 LEU A 692      30.820  52.040  67.560  1.00  0.00           H
ATOM   1677  CG  LEU A 692      30.960  52.840  65.700  1.00  0.00           C
ATOM   1678  HG  LEU A 692      31.470  52.740  64.720  1.00  0.00           H
ATOM   1679  CD1 LEU A 692      29.450  52.770  65.500  1.00  0.00           C
ATOM   1680 HD11 LEU A 692      29.120  53.720  65.040  1.00  0.00           H
ATOM   1681 HD12 LEU A 692      28.930  52.530  66.450  1.00  0.00           H
ATOM   1682 HD13 LEU A 692      29.190  52.040  64.700  1.00  0.00           H
ATOM   1683  CD2 LEU A 692      31.260  54.260  66.280  1.00  0.00           C
ATOM   1684 HD21 LEU A 692      32.330  54.320  66.580  1.00  0.00           H
ATOM   1685 HD22 LEU A 692      30.670  54.570  67.160  1.00  0.00           H
ATOM   1686 HD23 LEU A 692      31.020  55.040  65.520  1.00  0.00           H
ATOM   1687  C   LEU A 692      31.700  49.920  64.710  1.00  0.00           C
ATOM   1688  O   LEU A 692      30.900  49.970  63.820  1.00  0.00           O
ATOM   1689  N   ARG A 693      32.920  49.440  64.490  1.00  0.00           N
ATOM   1690  HN  ARG A 693      33.510  49.430  65.290  1.00  0.00           H
ATOM   1691  CA  ARG A 693      33.500  48.990  63.230  1.00  0.00           C
ATOM   1692  HA  ARG A 693      33.410  49.810  62.560  1.00  0.00           H
ATOM   1693  CB  ARG A 693      34.970  48.720  63.550  1.00  0.00           C
ATOM   1694  HB1 ARG A 693      35.110  48.050  64.430  1.00  0.00           H
ATOM   1695  HB2 ARG A 693      35.430  49.690  63.800  1.00  0.00           H
ATOM   1696  CG  ARG A 693      35.850  48.040  62.480  1.00  0.00           C
ATOM   1697  HG1 ARG A 693      36.100  48.780  61.690  1.00  0.00           H
ATOM   1698  HG2 ARG A 693      35.240  47.260  61.960  1.00  0.00           H
ATOM   1699  CD  ARG A 693      37.110  47.390  63.030  1.00  0.00           C
ATOM   1700  HD1 ARG A 693      37.100  46.490  63.680  1.00  0.00           H
ATOM   1701  HD2 ARG A 693      37.740  48.160  63.520  1.00  0.00           H
ATOM   1702  NE  ARG A 693      37.830  46.940  61.770  1.00  0.00           N
ATOM   1703  HE  ARG A 693      38.550  47.510  61.410  1.00  0.00           H
ATOM   1704  CZ  ARG A 693      37.430  45.960  60.990  1.00  0.00           C
ATOM   1705  NH1 ARG A 693      36.610  44.960  61.230  1.00  0.00           N
ATOM   1706 HH11 ARG A 693      36.480  44.710  62.180  1.00  0.00           H
ATOM   1707 HH12 ARG A 693      36.990  44.220  60.670  1.00  0.00           H
ATOM   1708  NH2 ARG A 693      38.030  46.010  59.840  1.00  0.00           N
ATOM   1709 HH21 ARG A 693      37.990  45.210  59.260  1.00  0.00           H
ATOM   1710 HH22 ARG A 693      38.700  46.760  59.770  1.00  0.00           H
ATOM   1711  C   ARG A 693      32.770  47.730  62.750  1.00  0.00           C
ATOM   1712  O   ARG A 693      32.530  47.640  61.530  1.00  0.00           O
ATOM   1713  N   THR A 694      32.350  46.800  63.650  1.00  0.00           N
ATOM   1714  HN  THR A 694      32.430  46.930  64.640  1.00  0.00           H
ATOM   1715  CA  THR A 694      31.550  45.630  63.230  1.00  0.00           C
ATOM   1716  HA  THR A 694      32.140  45.150  62.470  1.00  0.00           H
ATOM   1717  CB  THR A 694      31.340  44.640  64.430  1.00  0.00           C
ATOM   1718  HB  THR A 694      30.870  45.210  65.260  1.00  0.00           H
ATOM   1719  OG1 THR A 694      32.590  44.200  64.850  1.00  0.00           O
ATOM   1720  HG1 THR A 694      32.960  44.770  65.520  1.00  0.00           H
ATOM   1721  CG2 THR A 694      30.480  43.440  64.140  1.00  0.00           C
ATOM   1722 HG21 THR A 694      30.980  42.990  63.250  1.00  0.00           H
ATOM   1723 HG22 THR A 694      29.390  43.580  63.930  1.00  0.00           H
ATOM   1724 HG23 THR A 694      30.500  42.700  64.970  1.00  0.00           H
ATOM   1725  C   THR A 694      30.200  45.920  62.590  1.00  0.00           C
ATOM   1726  O   THR A 694      29.930  45.400  61.560  1.00  0.00           O
ATOM   1727  N   SER A 695      29.400  46.910  63.150  1.00  0.00           N
ATOM   1728  HN  SER A 695      29.650  47.480  63.920  1.00  0.00           H
ATOM   1729  CA  SER A 695      28.200  47.300  62.580  1.00  0.00           C
ATOM   1730  HA  SER A 695      27.780  46.360  62.260  1.00  0.00           H
ATOM   1731  CB  SER A 695      27.240  48.050  63.530  1.00  0.00           C
ATOM   1732  HB1 SER A 695      26.350  48.470  63.000  1.00  0.00           H
ATOM   1733  HB2 SER A 695      27.870  48.890  63.920  1.00  0.00           H
ATOM   1734  OG  SER A 695      26.780  47.240  64.580  1.00  0.00           O
ATOM   1735  HG1 SER A 695      27.480  46.900  65.150  1.00  0.00           H
ATOM   1736  C   SER A 695      28.450  48.220  61.380  1.00  0.00           C
ATOM   1737  O   SER A 695      27.660  48.250  60.480  1.00  0.00           O
ATOM   1738  N   ILE A 696      29.600  48.900  61.340  1.00  0.00           N
ATOM   1739  HN  ILE A 696      30.240  48.870  62.110  1.00  0.00           H
ATOM   1740  CA  ILE A 696      30.050  49.610  60.090  1.00  0.00           C
ATOM   1741  HA  ILE A 696      29.240  50.250  59.790  1.00  0.00           H
ATOM   1742  CB  ILE A 696      31.180  50.560  60.380  1.00  0.00           C
ATOM   1743  HB  ILE A 696      31.830  50.100  61.160  1.00  0.00           H
ATOM   1744  CG2 ILE A 696      32.100  50.770  59.200  1.00  0.00           C
ATOM   1745 HG21 ILE A 696      32.550  49.790  58.940  1.00  0.00           H
ATOM   1746 HG22 ILE A 696      32.970  51.400  59.480  1.00  0.00           H
ATOM   1747 HG23 ILE A 696      31.600  51.060  58.250  1.00  0.00           H
ATOM   1748  CG1 ILE A 696      30.690  51.900  60.970  1.00  0.00           C
ATOM   1749 HG11 ILE A 696      29.950  51.580  61.740  1.00  0.00           H
ATOM   1750 HG12 ILE A 696      30.220  52.580  60.240  1.00  0.00           H
ATOM   1751  CD  ILE A 696      31.780  52.650  61.760  1.00  0.00           C
ATOM   1752  HD1 ILE A 696      31.400  53.590  62.210  1.00  0.00           H
ATOM   1753  HD2 ILE A 696      32.720  52.810  61.180  1.00  0.00           H
ATOM   1754  HD3 ILE A 696      32.030  52.010  62.620  1.00  0.00           H
ATOM   1755  C   ILE A 696      30.280  48.530  59.060  1.00  0.00           C
ATOM   1756  O   ILE A 696      29.700  48.590  58.070  1.00  0.00           O
ATOM   1757  N   GLY A 697      30.880  47.460  59.430  1.00  0.00           N
ATOM   1758  HN  GLY A 697      31.460  47.510  60.240  1.00  0.00           H
ATOM   1759  CA  GLY A 697      30.940  46.220  58.620  1.00  0.00           C
ATOM   1760  HA1 GLY A 697      31.230  45.430  59.300  1.00  0.00           H
ATOM   1761  HA2 GLY A 697      31.650  46.370  57.820  1.00  0.00           H
ATOM   1762  C   GLY A 697      29.620  45.670  58.050  1.00  0.00           C
ATOM   1763  O   GLY A 697      29.570  45.440  56.850  1.00  0.00           O
ATOM   1764  N   LEU A 698      28.570  45.590  58.890  1.00  0.00           N
ATOM   1765  HN  LEU A 698      28.650  45.830  59.860  1.00  0.00           H
ATOM   1766  CA  LEU A 698      27.290  45.090  58.420  1.00  0.00           C
ATOM   1767  HA  LEU A 698      27.410  44.210  57.810  1.00  0.00           H
ATOM   1768  CB  LEU A 698      26.230  44.810  59.580  1.00  0.00           C
ATOM   1769  HB1 LEU A 698      25.280  44.540  59.080  1.00  0.00           H
ATOM   1770  HB2 LEU A 698      25.950  45.810  59.960  1.00  0.00           H
ATOM   1771  CG  LEU A 698      26.580  43.700  60.500  1.00  0.00           C
ATOM   1772  HG  LEU A 698      27.600  43.880  60.900  1.00  0.00           H
ATOM   1773  CD1 LEU A 698      25.490  43.530  61.520  1.00  0.00           C
ATOM   1774 HD11 LEU A 698      25.810  42.690  62.180  1.00  0.00           H
ATOM   1775 HD12 LEU A 698      24.550  43.290  60.990  1.00  0.00           H
ATOM   1776 HD13 LEU A 698      25.360  44.370  62.240  1.00  0.00           H
ATOM   1777  CD2 LEU A 698      26.820  42.350  59.770  1.00  0.00           C
ATOM   1778 HD21 LEU A 698      26.070  42.140  58.980  1.00  0.00           H
ATOM   1779 HD22 LEU A 698      26.800  41.500  60.510  1.00  0.00           H
ATOM   1780 HD23 LEU A 698      27.790  42.280  59.250  1.00  0.00           H
ATOM   1781  C   LEU A 698      26.640  46.080  57.460  1.00  0.00           C
ATOM   1782  O   LEU A 698      25.990  45.610  56.490  1.00  0.00           O
ATOM   1783  N   TRP A 699      26.690  47.370  57.810  1.00  0.00           N
ATOM   1784  HN  TRP A 699      27.360  47.490  58.530  1.00  0.00           H
ATOM   1785  CA  TRP A 699      26.340  48.420  56.820  1.00  0.00           C
ATOM   1786  HA  TRP A 699      25.320  48.240  56.530  1.00  0.00           H
ATOM   1787  CB  TRP A 699      26.440  49.800  57.510  1.00  0.00           C
ATOM   1788  HB1 TRP A 699      26.640  50.440  56.630  1.00  0.00           H
ATOM   1789  HB2 TRP A 699      27.390  49.830  58.070  1.00  0.00           H
ATOM   1790  CG  TRP A 699      25.300  50.290  58.330  1.00  0.00           C
ATOM   1791  CD1 TRP A 699      25.300  50.600  59.660  1.00  0.00           C
ATOM   1792  HD1 TRP A 699      26.190  50.490  60.260  1.00  0.00           H
ATOM   1793  NE1 TRP A 699      24.260  51.360  60.030  1.00  0.00           N
ATOM   1794  HE1 TRP A 699      24.220  51.850  60.870  1.00  0.00           H
ATOM   1795  CE2 TRP A 699      23.360  51.320  59.000  1.00  0.00           C
ATOM   1796  CD2 TRP A 699      23.990  50.680  57.910  1.00  0.00           C
ATOM   1797  CE3 TRP A 699      23.330  50.520  56.670  1.00  0.00           C
ATOM   1798  HE3 TRP A 699      23.770  50.020  55.820  1.00  0.00           H
ATOM   1799  CZ3 TRP A 699      22.020  51.190  56.550  1.00  0.00           C
ATOM   1800  HZ3 TRP A 699      21.690  51.120  55.530  1.00  0.00           H
ATOM   1801  CZ2 TRP A 699      22.060  51.860  58.930  1.00  0.00           C
ATOM   1802  HZ2 TRP A 699      21.600  52.200  59.850  1.00  0.00           H
ATOM   1803  CH2 TRP A 699      21.440  51.780  57.710  1.00  0.00           C
ATOM   1804  HH2 TRP A 699      20.510  52.320  57.610  1.00  0.00           H
ATOM   1805  C   TRP A 699      27.190  48.320  55.530  1.00  0.00           C
ATOM   1806  O   TRP A 699      26.610  48.300  54.410  1.00  0.00           O
ATOM   1807  N   THR A 700      28.520  48.150  55.610  1.00  0.00           N
ATOM   1808  HN  THR A 700      28.940  48.080  56.520  1.00  0.00           H
ATOM   1809  CA  THR A 700      29.390  48.150  54.430  1.00  0.00           C
ATOM   1810  HA  THR A 700      29.150  48.970  53.780  1.00  0.00           H
ATOM   1811  CB  THR A 700      30.850  48.090  54.800  1.00  0.00           C
ATOM   1812  HB  THR A 700      31.090  47.110  55.270  1.00  0.00           H
ATOM   1813  OG1 THR A 700      31.230  49.090  55.750  1.00  0.00           O
ATOM   1814  HG1 THR A 700      30.850  48.680  56.530  1.00  0.00           H
ATOM   1815  CG2 THR A 700      31.690  48.230  53.490  1.00  0.00           C
ATOM   1816 HG21 THR A 700      31.520  47.390  52.780  1.00  0.00           H
ATOM   1817 HG22 THR A 700      32.760  48.510  53.650  1.00  0.00           H
ATOM   1818 HG23 THR A 700      31.280  49.130  52.990  1.00  0.00           H
ATOM   1819  C   THR A 700      29.080  47.010  53.490  1.00  0.00           C
ATOM   1820  O   THR A 700      29.090  47.160  52.290  1.00  0.00           O
ATOM   1821  N   SER A 701      28.770  45.780  54.020  1.00  0.00           N
ATOM   1822  HN  SER A 701      28.780  45.830  55.020  1.00  0.00           H
ATOM   1823  CA  SER A 701      28.100  44.660  53.330  1.00  0.00           C
ATOM   1824  HA  SER A 701      28.730  44.440  52.480  1.00  0.00           H
ATOM   1825  CB  SER A 701      28.110  43.510  54.350  1.00  0.00           C
ATOM   1826  HB1 SER A 701      27.430  43.940  55.100  1.00  0.00           H
ATOM   1827  HB2 SER A 701      29.140  43.330  54.730  1.00  0.00           H
ATOM   1828  OG  SER A 701      27.540  42.310  53.800  1.00  0.00           O
ATOM   1829  HG1 SER A 701      28.270  42.000  53.260  1.00  0.00           H
ATOM   1830  C   SER A 701      26.750  44.860  52.710  1.00  0.00           C
ATOM   1831  O   SER A 701      26.630  44.650  51.500  1.00  0.00           O
ATOM   1832  N   PHE A 702      25.770  45.390  53.450  1.00  0.00           N
ATOM   1833  HN  PHE A 702      25.820  45.530  54.430  1.00  0.00           H
ATOM   1834  CA  PHE A 702      24.580  45.750  52.730  1.00  0.00           C
ATOM   1835  HA  PHE A 702      24.330  44.820  52.230  1.00  0.00           H
ATOM   1836  CB  PHE A 702      23.440  46.090  53.790  1.00  0.00           C
ATOM   1837  HB1 PHE A 702      23.860  46.930  54.400  1.00  0.00           H
ATOM   1838  HB2 PHE A 702      23.360  45.200  54.450  1.00  0.00           H
ATOM   1839  CG  PHE A 702      22.090  46.550  53.280  1.00  0.00           C
ATOM   1840  CD1 PHE A 702      21.170  45.660  52.580  1.00  0.00           C
ATOM   1841  HD1 PHE A 702      21.510  44.660  52.380  1.00  0.00           H
ATOM   1842  CE1 PHE A 702      19.920  46.070  52.190  1.00  0.00           C
ATOM   1843  HE1 PHE A 702      19.290  45.300  51.780  1.00  0.00           H
ATOM   1844  CZ  PHE A 702      19.530  47.410  52.320  1.00  0.00           C
ATOM   1845  HZ  PHE A 702      18.590  47.800  51.970  1.00  0.00           H
ATOM   1846  CD2 PHE A 702      21.680  47.880  53.300  1.00  0.00           C
ATOM   1847  HD2 PHE A 702      22.370  48.530  53.800  1.00  0.00           H
ATOM   1848  CE2 PHE A 702      20.420  48.350  52.900  1.00  0.00           C
ATOM   1849  HE2 PHE A 702      20.130  49.390  52.940  1.00  0.00           H
ATOM   1850  C   PHE A 702      24.680  46.790  51.620  1.00  0.00           C
ATOM   1851  O   PHE A 702      24.060  46.590  50.600  1.00  0.00           O
ATOM   1852  N   LEU A 703      25.460  47.860  51.780  1.00  0.00           N
ATOM   1853  HN  LEU A 703      25.880  47.970  52.680  1.00  0.00           H
ATOM   1854  CA  LEU A 703      25.740  48.880  50.800  1.00  0.00           C
ATOM   1855  HA  LEU A 703      24.870  49.400  50.430  1.00  0.00           H
ATOM   1856  CB  LEU A 703      26.540  50.090  51.470  1.00  0.00           C
ATOM   1857  HB1 LEU A 703      27.060  50.560  50.590  1.00  0.00           H
ATOM   1858  HB2 LEU A 703      27.190  49.660  52.270  1.00  0.00           H
ATOM   1859  CG  LEU A 703      25.740  51.230  52.140  1.00  0.00           C
ATOM   1860  HG  LEU A 703      24.830  51.190  51.510  1.00  0.00           H
ATOM   1861  CD1 LEU A 703      25.310  51.050  53.600  1.00  0.00           C
ATOM   1862 HD11 LEU A 703      24.930  50.010  53.730  1.00  0.00           H
ATOM   1863 HD12 LEU A 703      24.550  51.800  53.870  1.00  0.00           H
ATOM   1864 HD13 LEU A 703      26.270  51.080  54.170  1.00  0.00           H
ATOM   1865  CD2 LEU A 703      26.380  52.560  52.000  1.00  0.00           C
ATOM   1866 HD21 LEU A 703      26.220  52.870  50.940  1.00  0.00           H
ATOM   1867 HD22 LEU A 703      27.470  52.560  52.180  1.00  0.00           H
ATOM   1868 HD23 LEU A 703      26.040  53.420  52.630  1.00  0.00           H
ATOM   1869  C   LEU A 703      26.410  48.340  49.560  1.00  0.00           C
ATOM   1870  O   LEU A 703      26.210  48.800  48.460  1.00  0.00           O
ATOM   1871  N   CYS A 704      27.430  47.420  49.750  1.00  0.00           N
ATOM   1872  HN  CYS A 704      27.770  47.150  50.640  1.00  0.00           H
ATOM   1873  CA  CYS A 704      28.220  46.830  48.620  1.00  0.00           C
ATOM   1874  HA  CYS A 704      28.560  47.580  47.920  1.00  0.00           H
ATOM   1875  CB  CYS A 704      29.320  45.900  49.170  1.00  0.00           C
ATOM   1876  HB1 CYS A 704      29.520  45.030  48.520  1.00  0.00           H
ATOM   1877  HB2 CYS A 704      28.930  45.400  50.080  1.00  0.00           H
ATOM   1878  SG  CYS A 704      30.860  46.690  49.760  1.00  0.00           S
ATOM   1879  HG1 CYS A 704      30.220  47.440  50.650  1.00  0.00           H
ATOM   1880  C   CYS A 704      27.330  46.050  47.740  1.00  0.00           C
ATOM   1881  O   CYS A 704      27.370  46.110  46.550  1.00  0.00           O
ATOM   1882  N   ILE A 705      26.390  45.360  48.320  1.00  0.00           N
ATOM   1883  HN  ILE A 705      26.490  45.300  49.320  1.00  0.00           H
ATOM   1884  CA  ILE A 705      25.330  44.620  47.700  1.00  0.00           C
ATOM   1885  HA  ILE A 705      25.860  43.940  47.040  1.00  0.00           H
ATOM   1886  CB  ILE A 705      24.680  43.720  48.740  1.00  0.00           C
ATOM   1887  HB  ILE A 705      24.520  44.320  49.670  1.00  0.00           H
ATOM   1888  CG2 ILE A 705      23.320  43.060  48.230  1.00  0.00           C
ATOM   1889 HG21 ILE A 705      23.600  42.470  47.320  1.00  0.00           H
ATOM   1890 HG22 ILE A 705      22.590  43.830  47.920  1.00  0.00           H
ATOM   1891 HG23 ILE A 705      22.810  42.440  48.990  1.00  0.00           H
ATOM   1892  CG1 ILE A 705      25.780  42.580  49.200  1.00  0.00           C
ATOM   1893 HG11 ILE A 705      25.600  41.920  50.080  1.00  0.00           H
ATOM   1894 HG12 ILE A 705      26.710  43.140  49.450  1.00  0.00           H
ATOM   1895  CD  ILE A 705      26.190  41.630  47.940  1.00  0.00           C
ATOM   1896  HD1 ILE A 705      26.930  40.920  48.360  1.00  0.00           H
ATOM   1897  HD2 ILE A 705      26.650  42.270  47.150  1.00  0.00           H
ATOM   1898  HD3 ILE A 705      25.380  41.040  47.480  1.00  0.00           H
ATOM   1899  C   ILE A 705      24.320  45.490  46.990  1.00  0.00           C
ATOM   1900  O   ILE A 705      23.880  45.240  45.880  1.00  0.00           O
ATOM   1901  N   VAL A 706      23.890  46.630  47.600  1.00  0.00           N
ATOM   1902  HN  VAL A 706      24.260  46.820  48.500  1.00  0.00           H
ATOM   1903  CA  VAL A 706      22.820  47.480  47.030  1.00  0.00           C
ATOM   1904  HA  VAL A 706      22.140  46.910  46.410  1.00  0.00           H
ATOM   1905  CB  VAL A 706      22.200  48.280  48.250  1.00  0.00           C
ATOM   1906  HB  VAL A 706      23.030  48.680  48.880  1.00  0.00           H
ATOM   1907  CG1 VAL A 706      21.280  49.450  47.820  1.00  0.00           C
ATOM   1908 HG11 VAL A 706      20.330  48.970  47.470  1.00  0.00           H
ATOM   1909 HG12 VAL A 706      21.620  50.110  46.980  1.00  0.00           H
ATOM   1910 HG13 VAL A 706      21.000  50.120  48.670  1.00  0.00           H
ATOM   1911  CG2 VAL A 706      21.420  47.350  49.150  1.00  0.00           C
ATOM   1912 HG21 VAL A 706      21.980  46.450  49.480  1.00  0.00           H
ATOM   1913 HG22 VAL A 706      20.530  46.970  48.590  1.00  0.00           H
ATOM   1914 HG23 VAL A 706      21.090  47.870  50.070  1.00  0.00           H
ATOM   1915  C   VAL A 706      23.430  48.340  45.950  1.00  0.00           C
ATOM   1916  O   VAL A 706      22.750  48.710  44.980  1.00  0.00           O
ATOM   1917  N   LEU A 707      24.750  48.680  46.000  1.00  0.00           N
ATOM   1918  HN  LEU A 707      25.220  48.520  46.870  1.00  0.00           H
ATOM   1919  CA  LEU A 707      25.590  49.060  44.890  1.00  0.00           C
ATOM   1920  HA  LEU A 707      25.090  49.950  44.510  1.00  0.00           H
ATOM   1921  CB  LEU A 707      27.020  49.430  45.420  1.00  0.00           C
ATOM   1922  HB1 LEU A 707      27.430  48.500  45.880  1.00  0.00           H
ATOM   1923  HB2 LEU A 707      26.920  50.250  46.150  1.00  0.00           H
ATOM   1924  CG  LEU A 707      28.000  49.990  44.410  1.00  0.00           C
ATOM   1925  HG  LEU A 707      28.190  49.180  43.660  1.00  0.00           H
ATOM   1926  CD1 LEU A 707      27.410  51.220  43.740  1.00  0.00           C
ATOM   1927 HD11 LEU A 707      26.490  50.850  43.230  1.00  0.00           H
ATOM   1928 HD12 LEU A 707      28.190  51.680  43.090  1.00  0.00           H
ATOM   1929 HD13 LEU A 707      27.160  51.900  44.580  1.00  0.00           H
ATOM   1930  CD2 LEU A 707      29.330  50.300  45.010  1.00  0.00           C
ATOM   1931 HD21 LEU A 707      29.890  49.470  45.470  1.00  0.00           H
ATOM   1932 HD22 LEU A 707      29.200  51.080  45.780  1.00  0.00           H
ATOM   1933 HD23 LEU A 707      29.970  50.790  44.250  1.00  0.00           H
ATOM   1934  C   LEU A 707      25.600  48.080  43.720  1.00  0.00           C
ATOM   1935  O   LEU A 707      25.420  48.510  42.580  1.00  0.00           O
ATOM   1936  N   VAL A 708      25.760  46.760  43.950  1.00  0.00           N
ATOM   1937  HN  VAL A 708      25.920  46.410  44.870  1.00  0.00           H
ATOM   1938  CA  VAL A 708      25.650  45.750  42.930  1.00  0.00           C
ATOM   1939  HA  VAL A 708      26.380  46.010  42.170  1.00  0.00           H
ATOM   1940  CB  VAL A 708      26.180  44.450  43.550  1.00  0.00           C
ATOM   1941  HB  VAL A 708      25.880  44.280  44.610  1.00  0.00           H
ATOM   1942  CG1 VAL A 708      25.610  43.240  42.810  1.00  0.00           C
ATOM   1943 HG11 VAL A 708      26.160  42.300  43.030  1.00  0.00           H
ATOM   1944 HG12 VAL A 708      25.570  43.290  41.700  1.00  0.00           H
ATOM   1945 HG13 VAL A 708      24.590  43.040  43.210  1.00  0.00           H
ATOM   1946  CG2 VAL A 708      27.740  44.420  43.510  1.00  0.00           C
ATOM   1947 HG21 VAL A 708      28.200  44.110  42.540  1.00  0.00           H
ATOM   1948 HG22 VAL A 708      28.050  43.550  44.140  1.00  0.00           H
ATOM   1949 HG23 VAL A 708      28.160  45.350  43.940  1.00  0.00           H
ATOM   1950  C   VAL A 708      24.210  45.580  42.290  1.00  0.00           C
ATOM   1951  O   VAL A 708      24.090  45.390  41.130  1.00  0.00           O
ATOM   1952  N   ALA A 709      23.140  45.740  43.160  1.00  0.00           N
ATOM   1953  HN  ALA A 709      23.240  45.760  44.150  1.00  0.00           H
ATOM   1954  CA  ALA A 709      21.770  45.780  42.750  1.00  0.00           C
ATOM   1955  HA  ALA A 709      21.630  44.860  42.190  1.00  0.00           H
ATOM   1956  CB  ALA A 709      20.960  45.720  44.070  1.00  0.00           C
ATOM   1957  HB1 ALA A 709      19.930  45.360  43.910  1.00  0.00           H
ATOM   1958  HB2 ALA A 709      20.870  46.650  44.660  1.00  0.00           H
ATOM   1959  HB3 ALA A 709      21.340  44.890  44.720  1.00  0.00           H
ATOM   1960  C   ALA A 709      21.390  46.990  41.940  1.00  0.00           C
ATOM   1961  O   ALA A 709      20.550  46.990  40.980  1.00  0.00           O
ATOM   1962  N   THR A 710      21.880  48.160  42.350  1.00  0.00           N
ATOM   1963  HN  THR A 710      22.350  48.060  43.220  1.00  0.00           H
ATOM   1964  CA  THR A 710      21.700  49.430  41.670  1.00  0.00           C
ATOM   1965  HA  THR A 710      20.650  49.610  41.510  1.00  0.00           H
ATOM   1966  CB  THR A 710      22.190  50.580  42.600  1.00  0.00           C
ATOM   1967  HB  THR A 710      23.250  50.390  42.850  1.00  0.00           H
ATOM   1968  OG1 THR A 710      21.430  50.710  43.820  1.00  0.00           O
ATOM   1969  HG1 THR A 710      21.740  49.920  44.280  1.00  0.00           H
ATOM   1970  CG2 THR A 710      22.250  51.910  41.880  1.00  0.00           C
ATOM   1971 HG21 THR A 710      22.630  52.630  42.640  1.00  0.00           H
ATOM   1972 HG22 THR A 710      21.220  52.210  41.590  1.00  0.00           H
ATOM   1973 HG23 THR A 710      22.910  51.940  41.000  1.00  0.00           H
ATOM   1974  C   THR A 710      22.420  49.440  40.370  1.00  0.00           C
ATOM   1975  O   THR A 710      21.900  49.790  39.300  1.00  0.00           O
ATOM   1976  N   ASP A 711      23.670  48.900  40.420  1.00  0.00           N
ATOM   1977  HN  ASP A 711      24.000  48.660  41.320  1.00  0.00           H
ATOM   1978  CA  ASP A 711      24.530  48.520  39.290  1.00  0.00           C
ATOM   1979  HA  ASP A 711      25.110  47.680  39.650  1.00  0.00           H
ATOM   1980  CB  ASP A 711      23.830  47.960  37.980  1.00  0.00           C
ATOM   1981  HB1 ASP A 711      23.370  48.850  37.500  1.00  0.00           H
ATOM   1982  HB2 ASP A 711      23.110  47.190  38.310  1.00  0.00           H
ATOM   1983  CG  ASP A 711      24.760  47.300  37.040  1.00  0.00           C
ATOM   1984  OD1 ASP A 711      25.960  47.080  37.260  1.00  0.00           O
ATOM   1985  OD2 ASP A 711      24.290  46.850  35.990  1.00  0.00           O
ATOM   1986  C   ASP A 711      25.560  49.610  38.990  1.00  0.00           C
ATOM   1987  O   ASP A 711      25.230  50.760  38.650  1.00  0.00           O
ATOM   1988  N   ALA A 712      26.840  49.260  39.040  1.00  0.00           N
ATOM   1989  HN  ALA A 712      27.010  48.290  39.140  1.00  0.00           H
ATOM   1990  CA  ALA A 712      27.930  50.290  39.120  1.00  0.00           C
ATOM   1991  HA  ALA A 712      27.590  51.310  39.170  1.00  0.00           H
ATOM   1992  CB  ALA A 712      28.830  50.060  40.420  1.00  0.00           C
ATOM   1993  HB1 ALA A 712      28.220  50.250  41.330  1.00  0.00           H
ATOM   1994  HB2 ALA A 712      29.630  50.820  40.350  1.00  0.00           H
ATOM   1995  HB3 ALA A 712      29.210  49.020  40.350  1.00  0.00           H
ATOM   1996  C   ALA A 712      28.800  50.100  37.900  1.00  0.00           C
ATOM   1997  O   ALA A 712      30.030  50.600  37.820  1.00  0.00           O
ATOM   1998  N   SER A 713      28.350  49.320  36.850  1.00  0.00           N
ATOM   1999  HN  SER A 713      27.480  48.870  37.020  1.00  0.00           H
ATOM   2000  CA  SER A 713      28.970  49.100  35.580  1.00  0.00           C
ATOM   2001  HA  SER A 713      29.940  48.690  35.820  1.00  0.00           H
ATOM   2002  CB  SER A 713      28.130  48.120  34.680  1.00  0.00           C
ATOM   2003  HB1 SER A 713      28.720  47.800  33.780  1.00  0.00           H
ATOM   2004  HB2 SER A 713      27.150  48.580  34.450  1.00  0.00           H
ATOM   2005  OG  SER A 713      27.910  46.910  35.490  1.00  0.00           O
ATOM   2006  HG1 SER A 713      27.100  46.950  36.000  1.00  0.00           H
ATOM   2007  C   SER A 713      29.270  50.360  34.760  1.00  0.00           C
ATOM   2008  O   SER A 713      30.410  50.380  34.320  1.00  0.00           O
ATOM   2009  N   SER A 714      28.450  51.410  34.650  1.00  0.00           N
ATOM   2010  HN  SER A 714      27.560  51.370  35.090  1.00  0.00           H
ATOM   2011  CA  SER A 714      28.660  52.720  33.930  1.00  0.00           C
ATOM   2012  HA  SER A 714      29.140  52.510  32.980  1.00  0.00           H
ATOM   2013  CB  SER A 714      27.410  53.480  33.560  1.00  0.00           C
ATOM   2014  HB1 SER A 714      26.780  52.780  32.970  1.00  0.00           H
ATOM   2015  HB2 SER A 714      27.580  54.390  32.940  1.00  0.00           H
ATOM   2016  OG  SER A 714      26.600  53.860  34.670  1.00  0.00           O
ATOM   2017  HG1 SER A 714      26.460  53.020  35.090  1.00  0.00           H
ATOM   2018  C   SER A 714      29.490  53.740  34.700  1.00  0.00           C
ATOM   2019  O   SER A 714      30.000  54.720  34.120  1.00  0.00           O
ATOM   2020  N   LEU A 715      29.640  53.550  36.080  1.00  0.00           N
ATOM   2021  HN  LEU A 715      29.120  52.800  36.480  1.00  0.00           H
ATOM   2022  CA  LEU A 715      30.360  54.410  37.020  1.00  0.00           C
ATOM   2023  HA  LEU A 715      30.100  55.440  36.780  1.00  0.00           H
ATOM   2024  CB  LEU A 715      29.910  54.120  38.470  1.00  0.00           C
ATOM   2025  HB1 LEU A 715      30.480  54.860  39.080  1.00  0.00           H
ATOM   2026  HB2 LEU A 715      30.200  53.110  38.810  1.00  0.00           H
ATOM   2027  CG  LEU A 715      28.420  54.210  38.830  1.00  0.00           C
ATOM   2028  HG  LEU A 715      27.830  53.450  38.270  1.00  0.00           H
ATOM   2029  CD1 LEU A 715      28.200  53.920  40.270  1.00  0.00           C
ATOM   2030 HD11 LEU A 715      28.830  53.030  40.500  1.00  0.00           H
ATOM   2031 HD12 LEU A 715      27.170  53.780  40.670  1.00  0.00           H
ATOM   2032 HD13 LEU A 715      28.620  54.790  40.810  1.00  0.00           H
ATOM   2033  CD2 LEU A 715      27.760  55.500  38.320  1.00  0.00           C
ATOM   2034 HD21 LEU A 715      28.020  55.550  37.250  1.00  0.00           H
ATOM   2035 HD22 LEU A 715      28.210  56.410  38.770  1.00  0.00           H
ATOM   2036 HD23 LEU A 715      26.650  55.650  38.260  1.00  0.00           H
ATOM   2037  C   LEU A 715      31.900  54.380  36.880  1.00  0.00           C
ATOM   2038  O   LEU A 715      32.600  55.400  37.020  1.00  0.00           O
ATOM   2039  N   VAL A 716      32.490  53.240  36.580  1.00  0.00           N
ATOM   2040  HN  VAL A 716      31.970  52.390  36.590  1.00  0.00           H
ATOM   2041  CA  VAL A 716      33.910  53.020  36.590  1.00  0.00           C
ATOM   2042  HA  VAL A 716      34.230  53.450  37.530  1.00  0.00           H
ATOM   2043  CB  VAL A 716      34.330  51.550  36.530  1.00  0.00           C
ATOM   2044  HB  VAL A 716      35.180  51.440  35.820  1.00  0.00           H
ATOM   2045  CG1 VAL A 716      34.720  51.200  37.940  1.00  0.00           C
ATOM   2046 HG11 VAL A 716      35.440  51.960  38.310  1.00  0.00           H
ATOM   2047 HG12 VAL A 716      35.280  50.250  37.920  1.00  0.00           H
ATOM   2048 HG13 VAL A 716      33.850  51.030  38.600  1.00  0.00           H
ATOM   2049  CG2 VAL A 716      33.260  50.660  35.910  1.00  0.00           C
ATOM   2050 HG21 VAL A 716      33.760  49.670  35.760  1.00  0.00           H
ATOM   2051 HG22 VAL A 716      32.930  50.980  34.900  1.00  0.00           H
ATOM   2052 HG23 VAL A 716      32.300  50.570  36.470  1.00  0.00           H
ATOM   2053  C   VAL A 716      34.600  53.840  35.470  1.00  0.00           C
ATOM   2054  O   VAL A 716      35.730  54.330  35.630  1.00  0.00           O
ATOM   2055  N   CYS A 717      33.880  54.270  34.460  1.00  0.00           N
ATOM   2056  HN  CYS A 717      32.890  54.200  34.440  1.00  0.00           H
ATOM   2057  CA  CYS A 717      34.510  55.020  33.320  1.00  0.00           C
ATOM   2058  HA  CYS A 717      35.460  54.570  33.060  1.00  0.00           H
ATOM   2059  CB  CYS A 717      33.530  55.140  32.060  1.00  0.00           C
ATOM   2060  HB1 CYS A 717      33.950  55.460  31.090  1.00  0.00           H
ATOM   2061  HB2 CYS A 717      32.780  55.930  32.270  1.00  0.00           H
ATOM   2062  SG  CYS A 717      32.610  53.630  31.920  1.00  0.00           S
ATOM   2063  HG1 CYS A 717      33.170  53.230  30.790  1.00  0.00           H
ATOM   2064  C   CYS A 717      34.850  56.420  33.790  1.00  0.00           C
ATOM   2065  O   CYS A 717      35.720  57.140  33.250  1.00  0.00           O
ATOM   2066  N   TYR A 718      34.120  56.910  34.810  1.00  0.00           N
ATOM   2067  HN  TYR A 718      33.380  56.380  35.230  1.00  0.00           H
ATOM   2068  CA  TYR A 718      34.270  58.260  35.390  1.00  0.00           C
ATOM   2069  HA  TYR A 718      34.310  58.940  34.560  1.00  0.00           H
ATOM   2070  CB  TYR A 718      33.010  58.690  36.220  1.00  0.00           C
ATOM   2071  HB1 TYR A 718      33.100  59.710  36.670  1.00  0.00           H
ATOM   2072  HB2 TYR A 718      32.770  57.990  37.060  1.00  0.00           H
ATOM   2073  CG  TYR A 718      31.800  58.640  35.400  1.00  0.00           C
ATOM   2074  CD1 TYR A 718      30.550  58.230  35.960  1.00  0.00           C
ATOM   2075  HD1 TYR A 718      30.540  57.850  36.970  1.00  0.00           H
ATOM   2076  CE1 TYR A 718      29.450  58.200  35.190  1.00  0.00           C
ATOM   2077  HE1 TYR A 718      28.540  57.850  35.640  1.00  0.00           H
ATOM   2078  CZ  TYR A 718      29.460  58.640  33.870  1.00  0.00           C
ATOM   2079  OH  TYR A 718      28.240  58.560  33.170  1.00  0.00           O
ATOM   2080  HH  TYR A 718      27.780  57.810  33.540  1.00  0.00           H
ATOM   2081  CD2 TYR A 718      31.840  59.020  34.100  1.00  0.00           C
ATOM   2082  HD2 TYR A 718      32.710  59.420  33.600  1.00  0.00           H
ATOM   2083  CE2 TYR A 718      30.660  59.050  33.300  1.00  0.00           C
ATOM   2084  HE2 TYR A 718      30.580  59.480  32.310  1.00  0.00           H
ATOM   2085  C   TYR A 718      35.580  58.410  36.210  1.00  0.00           C
ATOM   2086  O   TYR A 718      35.960  59.510  36.600  1.00  0.00           O
ATOM   2087  N   ILE A 719      36.330  57.290  36.440  1.00  0.00           N
ATOM   2088  HN  ILE A 719      35.970  56.420  36.120  1.00  0.00           H
ATOM   2089  CA  ILE A 719      37.580  57.190  37.150  1.00  0.00           C
ATOM   2090  HA  ILE A 719      37.790  58.160  37.590  1.00  0.00           H
ATOM   2091  CB  ILE A 719      37.870  56.080  38.200  1.00  0.00           C
ATOM   2092  HB  ILE A 719      37.800  55.090  37.690  1.00  0.00           H
ATOM   2093  CG2 ILE A 719      39.310  56.210  38.770  1.00  0.00           C
ATOM   2094 HG21 ILE A 719      39.620  55.510  39.580  1.00  0.00           H
ATOM   2095 HG22 ILE A 719      39.390  57.270  39.070  1.00  0.00           H
ATOM   2096 HG23 ILE A 719      40.100  56.030  38.020  1.00  0.00           H
ATOM   2097  CG1 ILE A 719      36.720  55.970  39.140  1.00  0.00           C
ATOM   2098 HG11 ILE A 719      36.850  55.060  39.750  1.00  0.00           H
ATOM   2099 HG12 ILE A 719      35.770  55.810  38.570  1.00  0.00           H
ATOM   2100  CD  ILE A 719      36.410  57.240  40.010  1.00  0.00           C
ATOM   2101  HD1 ILE A 719      36.010  58.100  39.410  1.00  0.00           H
ATOM   2102  HD2 ILE A 719      37.260  57.600  40.620  1.00  0.00           H
ATOM   2103  HD3 ILE A 719      35.540  56.890  40.610  1.00  0.00           H
ATOM   2104  C   ILE A 719      38.590  56.990  35.990  1.00  0.00           C
ATOM   2105  O   ILE A 719      38.590  56.020  35.200  1.00  0.00           O
ATOM   2106  N   THR A 720      39.460  58.000  35.740  1.00  0.00           N
ATOM   2107  HN  THR A 720      39.560  58.800  36.320  1.00  0.00           H
ATOM   2108  CA  THR A 720      40.440  58.040  34.660  1.00  0.00           C
ATOM   2109  HA  THR A 720      40.370  57.230  33.930  1.00  0.00           H
ATOM   2110  CB  THR A 720      40.370  59.230  33.690  1.00  0.00           C
ATOM   2111  HB  THR A 720      40.950  58.960  32.780  1.00  0.00           H
ATOM   2112  OG1 THR A 720      40.750  60.480  34.190  1.00  0.00           O
ATOM   2113  HG1 THR A 720      41.350  60.690  33.490  1.00  0.00           H
ATOM   2114  CG2 THR A 720      38.840  59.390  33.210  1.00  0.00           C
ATOM   2115 HG21 THR A 720      38.830  60.250  32.510  1.00  0.00           H
ATOM   2116 HG22 THR A 720      38.180  59.480  34.090  1.00  0.00           H
ATOM   2117 HG23 THR A 720      38.560  58.490  32.610  1.00  0.00           H
ATOM   2118  C   THR A 720      41.860  57.940  35.350  1.00  0.00           C
ATOM   2119  O   THR A 720      42.010  58.130  36.570  1.00  0.00           O
ATOM   2120  N   ARG A 721      42.900  57.680  34.540  1.00  0.00           N
ATOM   2121  HN  ARG A 721      42.710  57.470  33.580  1.00  0.00           H
ATOM   2122  CA  ARG A 721      44.280  57.640  35.060  1.00  0.00           C
ATOM   2123  HA  ARG A 721      44.330  57.020  35.940  1.00  0.00           H
ATOM   2124  CB  ARG A 721      45.350  57.240  34.000  1.00  0.00           C
ATOM   2125  HB1 ARG A 721      46.370  57.480  34.380  1.00  0.00           H
ATOM   2126  HB2 ARG A 721      45.170  57.790  33.060  1.00  0.00           H
ATOM   2127  CG  ARG A 721      45.320  55.720  33.610  1.00  0.00           C
ATOM   2128  HG1 ARG A 721      46.000  55.540  32.760  1.00  0.00           H
ATOM   2129  HG2 ARG A 721      44.290  55.430  33.350  1.00  0.00           H
ATOM   2130  CD  ARG A 721      45.600  54.750  34.760  1.00  0.00           C
ATOM   2131  HD1 ARG A 721      45.270  53.720  34.510  1.00  0.00           H
ATOM   2132  HD2 ARG A 721      45.040  55.010  35.690  1.00  0.00           H
ATOM   2133  NE  ARG A 721      47.070  54.780  35.030  1.00  0.00           N
ATOM   2134  HE  ARG A 721      47.660  55.290  34.420  1.00  0.00           H
ATOM   2135  CZ  ARG A 721      47.700  54.210  36.050  1.00  0.00           C
ATOM   2136  NH1 ARG A 721      47.020  53.690  37.090  1.00  0.00           N
ATOM   2137 HH11 ARG A 721      46.020  53.690  37.050  1.00  0.00           H
ATOM   2138 HH12 ARG A 721      47.410  53.030  37.720  1.00  0.00           H
ATOM   2139  NH2 ARG A 721      48.990  54.170  36.140  1.00  0.00           N
ATOM   2140 HH21 ARG A 721      49.520  54.580  35.390  1.00  0.00           H
ATOM   2141 HH22 ARG A 721      49.280  53.770  37.000  1.00  0.00           H
ATOM   2142  C   ARG A 721      44.810  58.840  35.760  1.00  0.00           C
ATOM   2143  O   ARG A 721      45.610  58.730  36.690  1.00  0.00           O
ATOM   2144  N   PHE A 722      44.360  60.050  35.390  1.00  0.00           N
ATOM   2145  HN  PHE A 722      43.880  60.170  34.520  1.00  0.00           H
ATOM   2146  CA  PHE A 722      44.430  61.300  36.120  1.00  0.00           C
ATOM   2147  HA  PHE A 722      45.440  61.680  36.020  1.00  0.00           H
ATOM   2148  CB  PHE A 722      43.540  62.360  35.360  1.00  0.00           C
ATOM   2149  HB1 PHE A 722      42.510  61.960  35.350  1.00  0.00           H
ATOM   2150  HB2 PHE A 722      44.000  62.460  34.360  1.00  0.00           H
ATOM   2151  CG  PHE A 722      43.580  63.780  35.960  1.00  0.00           C
ATOM   2152  CD1 PHE A 722      44.370  64.760  35.380  1.00  0.00           C
ATOM   2153  HD1 PHE A 722      44.900  64.500  34.480  1.00  0.00           H
ATOM   2154  CE1 PHE A 722      44.440  66.030  35.900  1.00  0.00           C
ATOM   2155  HE1 PHE A 722      45.130  66.830  35.650  1.00  0.00           H
ATOM   2156  CZ  PHE A 722      43.660  66.340  37.050  1.00  0.00           C
ATOM   2157  HZ  PHE A 722      43.810  67.310  37.520  1.00  0.00           H
ATOM   2158  CD2 PHE A 722      42.640  64.150  36.960  1.00  0.00           C
ATOM   2159  HD2 PHE A 722      41.880  63.460  37.290  1.00  0.00           H
ATOM   2160  CE2 PHE A 722      42.740  65.420  37.590  1.00  0.00           C
ATOM   2161  HE2 PHE A 722      42.020  65.780  38.310  1.00  0.00           H
ATOM   2162  C   PHE A 722      44.160  61.190  37.590  1.00  0.00           C
ATOM   2163  O   PHE A 722      44.970  61.520  38.410  1.00  0.00           O
ATOM   2164  N   THR A 723      43.020  60.640  37.940  1.00  0.00           N
ATOM   2165  HN  THR A 723      42.480  60.320  37.150  1.00  0.00           H
ATOM   2166  CA  THR A 723      42.640  60.270  39.290  1.00  0.00           C
ATOM   2167  HA  THR A 723      42.810  61.100  39.960  1.00  0.00           H
ATOM   2168  CB  THR A 723      41.240  59.850  39.360  1.00  0.00           C
ATOM   2169  HB  THR A 723      40.910  59.130  38.590  1.00  0.00           H
ATOM   2170  OG1 THR A 723      40.340  60.940  39.400  1.00  0.00           O
ATOM   2171  HG1 THR A 723      40.330  61.220  38.480  1.00  0.00           H
ATOM   2172  CG2 THR A 723      40.930  59.080  40.710  1.00  0.00           C
ATOM   2173 HG21 THR A 723      39.820  59.000  40.750  1.00  0.00           H
ATOM   2174 HG22 THR A 723      41.340  59.730  41.510  1.00  0.00           H
ATOM   2175 HG23 THR A 723      41.290  58.040  40.830  1.00  0.00           H
ATOM   2176  C   THR A 723      43.590  59.210  39.850  1.00  0.00           C
ATOM   2177  O   THR A 723      44.110  59.390  40.960  1.00  0.00           O
ATOM   2178  N   GLU A 724      43.870  58.070  39.090  1.00  0.00           N
ATOM   2179  HN  GLU A 724      43.390  57.990  38.220  1.00  0.00           H
ATOM   2180  CA  GLU A 724      44.580  56.870  39.580  1.00  0.00           C
ATOM   2181  HA  GLU A 724      44.220  56.540  40.550  1.00  0.00           H
ATOM   2182  CB  GLU A 724      44.520  55.690  38.590  1.00  0.00           C
ATOM   2183  HB1 GLU A 724      45.260  54.890  38.830  1.00  0.00           H
ATOM   2184  HB2 GLU A 724      44.950  56.080  37.660  1.00  0.00           H
ATOM   2185  CG  GLU A 724      43.210  55.000  38.470  1.00  0.00           C
ATOM   2186  HG1 GLU A 724      42.370  55.670  38.200  1.00  0.00           H
ATOM   2187  HG2 GLU A 724      42.990  54.400  39.380  1.00  0.00           H
ATOM   2188  CD  GLU A 724      43.240  54.050  37.320  1.00  0.00           C
ATOM   2189  OE1 GLU A 724      42.430  54.200  36.360  1.00  0.00           O
ATOM   2190  OE2 GLU A 724      44.100  53.190  37.300  1.00  0.00           O
ATOM   2191  C   GLU A 724      45.970  57.100  40.120  1.00  0.00           C
ATOM   2192  O   GLU A 724      46.320  56.630  41.180  1.00  0.00           O
ATOM   2193  N   GLU A 725      46.770  57.840  39.350  1.00  0.00           N
ATOM   2194  HN  GLU A 725      46.510  58.090  38.430  1.00  0.00           H
ATOM   2195  CA  GLU A 725      48.070  58.260  39.820  1.00  0.00           C
ATOM   2196  HA  GLU A 725      48.530  57.350  40.170  1.00  0.00           H
ATOM   2197  CB  GLU A 725      48.900  58.810  38.620  1.00  0.00           C
ATOM   2198  HB1 GLU A 725      49.800  59.240  39.100  1.00  0.00           H
ATOM   2199  HB2 GLU A 725      48.370  59.620  38.060  1.00  0.00           H
ATOM   2200  CG  GLU A 725      49.270  57.700  37.620  1.00  0.00           C
ATOM   2201  HG1 GLU A 725      48.380  57.270  37.120  1.00  0.00           H
ATOM   2202  HG2 GLU A 725      49.590  56.760  38.130  1.00  0.00           H
ATOM   2203  CD  GLU A 725      50.080  58.170  36.440  1.00  0.00           C
ATOM   2204  OE1 GLU A 725      51.320  58.090  36.480  1.00  0.00           O
ATOM   2205  OE2 GLU A 725      49.500  58.660  35.530  1.00  0.00           O
ATOM   2206  C   GLU A 725      48.040  59.310  40.900  1.00  0.00           C
ATOM   2207  O   GLU A 725      48.800  59.180  41.840  1.00  0.00           O
ATOM   2208  N   ALA A 726      47.120  60.300  40.970  1.00  0.00           N
ATOM   2209  HN  ALA A 726      46.350  60.390  40.350  1.00  0.00           H
ATOM   2210  CA  ALA A 726      47.040  61.130  42.220  1.00  0.00           C
ATOM   2211  HA  ALA A 726      48.030  61.520  42.430  1.00  0.00           H
ATOM   2212  CB  ALA A 726      46.050  62.250  41.890  1.00  0.00           C
ATOM   2213  HB1 ALA A 726      45.070  61.730  41.890  1.00  0.00           H
ATOM   2214  HB2 ALA A 726      46.100  62.610  40.840  1.00  0.00           H
ATOM   2215  HB3 ALA A 726      46.010  63.080  42.630  1.00  0.00           H
ATOM   2216  C   ALA A 726      46.590  60.360  43.470  1.00  0.00           C
ATOM   2217  O   ALA A 726      47.210  60.560  44.580  1.00  0.00           O
ATOM   2218  N   PHE A 727      45.550  59.520  43.360  1.00  0.00           N
ATOM   2219  HN  PHE A 727      45.100  59.370  42.480  1.00  0.00           H
ATOM   2220  CA  PHE A 727      45.040  58.630  44.340  1.00  0.00           C
ATOM   2221  HA  PHE A 727      44.790  59.330  45.120  1.00  0.00           H
ATOM   2222  CB  PHE A 727      43.700  57.930  43.930  1.00  0.00           C
ATOM   2223  HB1 PHE A 727      44.020  57.290  43.080  1.00  0.00           H
ATOM   2224  HB2 PHE A 727      42.990  58.750  43.680  1.00  0.00           H
ATOM   2225  CG  PHE A 727      43.010  56.940  44.860  1.00  0.00           C
ATOM   2226  CD1 PHE A 727      42.600  55.730  44.330  1.00  0.00           C
ATOM   2227  HD1 PHE A 727      42.710  55.510  43.280  1.00  0.00           H
ATOM   2228  CE1 PHE A 727      42.100  54.760  45.090  1.00  0.00           C
ATOM   2229  HE1 PHE A 727      41.810  53.790  44.710  1.00  0.00           H
ATOM   2230  CZ  PHE A 727      42.080  54.860  46.490  1.00  0.00           C
ATOM   2231  HZ  PHE A 727      41.660  54.110  47.140  1.00  0.00           H
ATOM   2232  CD2 PHE A 727      43.000  57.130  46.300  1.00  0.00           C
ATOM   2233  HD2 PHE A 727      43.490  57.980  46.740  1.00  0.00           H
ATOM   2234  CE2 PHE A 727      42.530  56.040  47.050  1.00  0.00           C
ATOM   2235  HE2 PHE A 727      42.600  56.070  48.120  1.00  0.00           H
ATOM   2236  C   PHE A 727      46.110  57.590  44.890  1.00  0.00           C
ATOM   2237  O   PHE A 727      46.230  57.380  46.100  1.00  0.00           O
ATOM   2238  N   ALA A 728      46.960  57.020  43.940  1.00  0.00           N
ATOM   2239  HN  ALA A 728      46.830  57.320  43.000  1.00  0.00           H
ATOM   2240  CA  ALA A 728      48.130  56.260  44.350  1.00  0.00           C
ATOM   2241  HA  ALA A 728      47.860  55.530  45.100  1.00  0.00           H
ATOM   2242  CB  ALA A 728      48.820  55.410  43.190  1.00  0.00           C
ATOM   2243  HB1 ALA A 728      49.830  55.030  43.460  1.00  0.00           H
ATOM   2244  HB2 ALA A 728      48.860  56.110  42.320  1.00  0.00           H
ATOM   2245  HB3 ALA A 728      48.260  54.470  43.000  1.00  0.00           H
ATOM   2246  C   ALA A 728      49.130  57.100  45.080  1.00  0.00           C
ATOM   2247  O   ALA A 728      49.450  56.880  46.220  1.00  0.00           O
ATOM   2248  N   ALA A 729      49.490  58.200  44.440  1.00  0.00           N
ATOM   2249  HN  ALA A 729      49.150  58.360  43.520  1.00  0.00           H
ATOM   2250  CA  ALA A 729      50.530  59.120  44.790  1.00  0.00           C
ATOM   2251  HA  ALA A 729      51.450  58.600  44.920  1.00  0.00           H
ATOM   2252  CB  ALA A 729      50.840  60.230  43.740  1.00  0.00           C
ATOM   2253  HB1 ALA A 729      51.510  60.950  44.230  1.00  0.00           H
ATOM   2254  HB2 ALA A 729      49.900  60.800  43.590  1.00  0.00           H
ATOM   2255  HB3 ALA A 729      51.120  59.760  42.780  1.00  0.00           H
ATOM   2256  C   ALA A 729      50.410  59.740  46.180  1.00  0.00           C
ATOM   2257  O   ALA A 729      51.440  59.850  46.860  1.00  0.00           O
ATOM   2258  N   LEU A 730      49.150  60.050  46.640  1.00  0.00           N
ATOM   2259  HN  LEU A 730      48.460  60.170  45.930  1.00  0.00           H
ATOM   2260  CA  LEU A 730      48.790  60.440  47.990  1.00  0.00           C
ATOM   2261  HA  LEU A 730      49.280  61.350  48.320  1.00  0.00           H
ATOM   2262  CB  LEU A 730      47.280  60.660  48.210  1.00  0.00           C
ATOM   2263  HB1 LEU A 730      46.730  59.760  47.880  1.00  0.00           H
ATOM   2264  HB2 LEU A 730      46.760  61.430  47.610  1.00  0.00           H
ATOM   2265  CG  LEU A 730      46.840  61.060  49.620  1.00  0.00           C
ATOM   2266  HG  LEU A 730      47.240  60.320  50.350  1.00  0.00           H
ATOM   2267  CD1 LEU A 730      47.490  62.420  50.000  1.00  0.00           C
ATOM   2268 HD11 LEU A 730      47.210  63.210  49.260  1.00  0.00           H
ATOM   2269 HD12 LEU A 730      48.590  62.330  50.140  1.00  0.00           H
ATOM   2270 HD13 LEU A 730      47.060  62.810  50.940  1.00  0.00           H
ATOM   2271  CD2 LEU A 730      45.310  61.100  49.770  1.00  0.00           C
ATOM   2272 HD21 LEU A 730      45.100  60.500  50.680  1.00  0.00           H
ATOM   2273 HD22 LEU A 730      44.830  60.620  48.890  1.00  0.00           H
ATOM   2274 HD23 LEU A 730      44.920  62.130  49.900  1.00  0.00           H
ATOM   2275  C   LEU A 730      49.260  59.340  49.020  1.00  0.00           C
ATOM   2276  O   LEU A 730      49.870  59.620  50.080  1.00  0.00           O
ATOM   2277  N   ILE A 731      48.960  58.090  48.790  1.00  0.00           N
ATOM   2278  HN  ILE A 731      48.570  57.830  47.910  1.00  0.00           H
ATOM   2279  CA  ILE A 731      49.270  56.930  49.630  1.00  0.00           C
ATOM   2280  HA  ILE A 731      49.110  57.250  50.650  1.00  0.00           H
ATOM   2281  CB  ILE A 731      48.270  55.820  49.360  1.00  0.00           C
ATOM   2282  HB  ILE A 731      48.270  55.740  48.250  1.00  0.00           H
ATOM   2283  CG2 ILE A 731      48.660  54.510  50.120  1.00  0.00           C
ATOM   2284 HG21 ILE A 731      47.870  53.730  50.140  1.00  0.00           H
ATOM   2285 HG22 ILE A 731      49.030  54.670  51.160  1.00  0.00           H
ATOM   2286 HG23 ILE A 731      49.550  54.090  49.610  1.00  0.00           H
ATOM   2287  CG1 ILE A 731      46.820  56.280  49.770  1.00  0.00           C
ATOM   2288 HG11 ILE A 731      46.200  55.520  49.240  1.00  0.00           H
ATOM   2289 HG12 ILE A 731      46.500  57.240  49.310  1.00  0.00           H
ATOM   2290  CD  ILE A 731      46.650  56.260  51.280  1.00  0.00           C
ATOM   2291  HD1 ILE A 731      46.860  55.300  51.810  1.00  0.00           H
ATOM   2292  HD2 ILE A 731      45.580  56.440  51.530  1.00  0.00           H
ATOM   2293  HD3 ILE A 731      47.180  57.120  51.760  1.00  0.00           H
ATOM   2294  C   ILE A 731      50.750  56.570  49.700  1.00  0.00           C
ATOM   2295  O   ILE A 731      51.150  56.300  50.790  1.00  0.00           O
ATOM   2296  N   CYS A 732      51.520  56.700  48.550  1.00  0.00           N
ATOM   2297  HN  CYS A 732      51.050  56.850  47.690  1.00  0.00           H
ATOM   2298  CA  CYS A 732      52.960  56.800  48.520  1.00  0.00           C
ATOM   2299  HA  CYS A 732      53.260  55.850  48.940  1.00  0.00           H
ATOM   2300  CB  CYS A 732      53.390  56.970  47.110  1.00  0.00           C
ATOM   2301  HB1 CYS A 732      54.500  56.850  47.130  1.00  0.00           H
ATOM   2302  HB2 CYS A 732      53.220  57.990  46.710  1.00  0.00           H
ATOM   2303  SG  CYS A 732      52.650  55.760  46.000  1.00  0.00           S
ATOM   2304  HG1 CYS A 732      53.420  54.770  46.410  1.00  0.00           H
ATOM   2305  C   CYS A 732      53.620  57.850  49.370  1.00  0.00           C
ATOM   2306  O   CYS A 732      54.370  57.580  50.320  1.00  0.00           O
ATOM   2307  N   ILE A 733      53.250  59.080  49.040  1.00  0.00           N
ATOM   2308  HN  ILE A 733      52.500  59.270  48.410  1.00  0.00           H
ATOM   2309  CA  ILE A 733      53.770  60.230  49.770  1.00  0.00           C
ATOM   2310  HA  ILE A 733      54.850  60.160  49.700  1.00  0.00           H
ATOM   2311  CB  ILE A 733      53.380  61.530  49.210  1.00  0.00           C
ATOM   2312  HB  ILE A 733      52.280  61.540  49.030  1.00  0.00           H
ATOM   2313  CG2 ILE A 733      53.850  62.760  50.130  1.00  0.00           C
ATOM   2314 HG21 ILE A 733      53.280  62.800  51.070  1.00  0.00           H
ATOM   2315 HG22 ILE A 733      53.690  63.810  49.770  1.00  0.00           H
ATOM   2316 HG23 ILE A 733      54.890  62.800  50.510  1.00  0.00           H
ATOM   2317  CG1 ILE A 733      54.040  61.700  47.830  1.00  0.00           C
ATOM   2318 HG11 ILE A 733      53.860  62.760  47.550  1.00  0.00           H
ATOM   2319 HG12 ILE A 733      53.430  61.120  47.090  1.00  0.00           H
ATOM   2320  CD  ILE A 733      55.620  61.570  47.780  1.00  0.00           C
ATOM   2321  HD1 ILE A 733      55.860  60.490  47.790  1.00  0.00           H
ATOM   2322  HD2 ILE A 733      56.020  62.020  48.730  1.00  0.00           H
ATOM   2323  HD3 ILE A 733      55.990  62.030  46.840  1.00  0.00           H
ATOM   2324  C   ILE A 733      53.450  60.180  51.370  1.00  0.00           C
ATOM   2325  O   ILE A 733      54.320  60.310  52.190  1.00  0.00           O
ATOM   2326  N   ILE A 734      52.210  59.790  51.710  1.00  0.00           N
ATOM   2327  HN  ILE A 734      51.420  59.700  51.090  1.00  0.00           H
ATOM   2328  CA  ILE A 734      51.930  59.530  53.170  1.00  0.00           C
ATOM   2329  HA  ILE A 734      52.120  60.480  53.640  1.00  0.00           H
ATOM   2330  CB  ILE A 734      50.440  59.140  53.400  1.00  0.00           C
ATOM   2331  HB  ILE A 734      50.240  58.380  52.600  1.00  0.00           H
ATOM   2332  CG2 ILE A 734      50.060  58.440  54.640  1.00  0.00           C
ATOM   2333 HG21 ILE A 734      50.400  57.380  54.650  1.00  0.00           H
ATOM   2334 HG22 ILE A 734      48.990  58.380  54.930  1.00  0.00           H
ATOM   2335 HG23 ILE A 734      50.540  58.820  55.550  1.00  0.00           H
ATOM   2336  CG1 ILE A 734      49.470  60.420  53.190  1.00  0.00           C
ATOM   2337 HG11 ILE A 734      49.850  60.850  52.250  1.00  0.00           H
ATOM   2338 HG12 ILE A 734      49.540  61.120  54.040  1.00  0.00           H
ATOM   2339  CD  ILE A 734      47.910  60.200  53.150  1.00  0.00           C
ATOM   2340  HD1 ILE A 734      47.380  61.060  52.680  1.00  0.00           H
ATOM   2341  HD2 ILE A 734      47.440  60.120  54.150  1.00  0.00           H
ATOM   2342  HD3 ILE A 734      47.520  59.350  52.530  1.00  0.00           H
ATOM   2343  C   ILE A 734      52.700  58.430  53.820  1.00  0.00           C
ATOM   2344  O   ILE A 734      53.340  58.550  54.850  1.00  0.00           O
ATOM   2345  N   PHE A 735      52.760  57.180  53.180  1.00  0.00           N
ATOM   2346  HN  PHE A 735      52.180  56.900  52.430  1.00  0.00           H
ATOM   2347  CA  PHE A 735      53.570  56.100  53.690  1.00  0.00           C
ATOM   2348  HA  PHE A 735      53.140  55.920  54.670  1.00  0.00           H
ATOM   2349  CB  PHE A 735      53.470  54.870  52.800  1.00  0.00           C
ATOM   2350  HB1 PHE A 735      54.380  54.230  52.940  1.00  0.00           H
ATOM   2351  HB2 PHE A 735      53.650  55.060  51.720  1.00  0.00           H
ATOM   2352  CG  PHE A 735      52.250  53.930  52.840  1.00  0.00           C
ATOM   2353  CD1 PHE A 735      51.100  54.240  53.540  1.00  0.00           C
ATOM   2354  HD1 PHE A 735      51.090  55.120  54.160  1.00  0.00           H
ATOM   2355  CE1 PHE A 735      49.950  53.440  53.440  1.00  0.00           C
ATOM   2356  HE1 PHE A 735      49.110  53.870  53.980  1.00  0.00           H
ATOM   2357  CZ  PHE A 735      50.070  52.170  52.750  1.00  0.00           C
ATOM   2358  HZ  PHE A 735      49.270  51.450  52.820  1.00  0.00           H
ATOM   2359  CD2 PHE A 735      52.360  52.740  52.080  1.00  0.00           C
ATOM   2360  HD2 PHE A 735      53.260  52.490  51.520  1.00  0.00           H
ATOM   2361  CE2 PHE A 735      51.260  51.880  52.060  1.00  0.00           C
ATOM   2362  HE2 PHE A 735      51.540  50.900  51.710  1.00  0.00           H
ATOM   2363  C   PHE A 735      55.070  56.470  53.960  1.00  0.00           C
ATOM   2364  O   PHE A 735      55.570  56.220  55.060  1.00  0.00           O
ATOM   2365  N   ILE A 736      55.850  57.140  52.990  1.00  0.00           N
ATOM   2366  HN  ILE A 736      55.540  57.240  52.040  1.00  0.00           H
ATOM   2367  CA  ILE A 736      57.240  57.580  53.240  1.00  0.00           C
ATOM   2368  HA  ILE A 736      57.970  56.820  53.420  1.00  0.00           H
ATOM   2369  CB  ILE A 736      57.880  58.200  51.970  1.00  0.00           C
ATOM   2370  HB  ILE A 736      57.130  58.940  51.610  1.00  0.00           H
ATOM   2371  CG2 ILE A 736      59.150  59.000  52.340  1.00  0.00           C
ATOM   2372 HG21 ILE A 736      59.450  59.490  51.380  1.00  0.00           H
ATOM   2373 HG22 ILE A 736      60.090  58.460  52.590  1.00  0.00           H
ATOM   2374 HG23 ILE A 736      58.960  59.740  53.150  1.00  0.00           H
ATOM   2375  CG1 ILE A 736      58.050  57.070  50.830  1.00  0.00           C
ATOM   2376 HG11 ILE A 736      57.180  56.380  50.830  1.00  0.00           H
ATOM   2377 HG12 ILE A 736      58.890  56.380  51.050  1.00  0.00           H
ATOM   2378  CD  ILE A 736      58.180  57.790  49.500  1.00  0.00           C
ATOM   2379  HD1 ILE A 736      58.140  57.000  48.710  1.00  0.00           H
ATOM   2380  HD2 ILE A 736      59.120  58.340  49.260  1.00  0.00           H
ATOM   2381  HD3 ILE A 736      57.250  58.370  49.400  1.00  0.00           H
ATOM   2382  C   ILE A 736      57.320  58.520  54.400  1.00  0.00           C
ATOM   2383  O   ILE A 736      58.120  58.320  55.350  1.00  0.00           O
ATOM   2384  N   TYR A 737      56.380  59.530  54.510  1.00  0.00           N
ATOM   2385  HN  TYR A 737      55.690  59.650  53.800  1.00  0.00           H
ATOM   2386  CA  TYR A 737      56.270  60.390  55.610  1.00  0.00           C
ATOM   2387  HA  TYR A 737      57.220  60.850  55.790  1.00  0.00           H
ATOM   2388  CB  TYR A 737      55.160  61.450  55.260  1.00  0.00           C
ATOM   2389  HB1 TYR A 737      54.170  61.000  55.080  1.00  0.00           H
ATOM   2390  HB2 TYR A 737      55.370  61.890  54.260  1.00  0.00           H
ATOM   2391  CG  TYR A 737      55.030  62.580  56.190  1.00  0.00           C
ATOM   2392  CD1 TYR A 737      55.930  63.680  56.040  1.00  0.00           C
ATOM   2393  HD1 TYR A 737      56.760  63.460  55.400  1.00  0.00           H
ATOM   2394  CE1 TYR A 737      55.890  64.910  56.770  1.00  0.00           C
ATOM   2395  HE1 TYR A 737      56.640  65.670  56.740  1.00  0.00           H
ATOM   2396  CZ  TYR A 737      54.760  65.020  57.620  1.00  0.00           C
ATOM   2397  OH  TYR A 737      54.600  66.250  58.290  1.00  0.00           O
ATOM   2398  HH  TYR A 737      53.860  66.140  58.870  1.00  0.00           H
ATOM   2399  CD2 TYR A 737      53.980  62.730  57.120  1.00  0.00           C
ATOM   2400  HD2 TYR A 737      53.280  61.930  57.300  1.00  0.00           H
ATOM   2401  CE2 TYR A 737      53.920  63.950  57.890  1.00  0.00           C
ATOM   2402  HE2 TYR A 737      53.140  64.110  58.620  1.00  0.00           H
ATOM   2403  C   TYR A 737      55.940  59.680  57.030  1.00  0.00           C
ATOM   2404  O   TYR A 737      56.650  59.940  58.000  1.00  0.00           O
ATOM   2405  N   GLU A 738      55.000  58.730  57.030  1.00  0.00           N
ATOM   2406  HN  GLU A 738      54.320  58.700  56.300  1.00  0.00           H
ATOM   2407  CA  GLU A 738      54.730  57.900  58.170  1.00  0.00           C
ATOM   2408  HA  GLU A 738      54.460  58.560  58.970  1.00  0.00           H
ATOM   2409  CB  GLU A 738      53.530  56.950  57.880  1.00  0.00           C
ATOM   2410  HB1 GLU A 738      53.390  56.320  58.800  1.00  0.00           H
ATOM   2411  HB2 GLU A 738      53.720  56.310  57.000  1.00  0.00           H
ATOM   2412  CG  GLU A 738      52.220  57.590  57.590  1.00  0.00           C
ATOM   2413  HG1 GLU A 738      51.730  57.000  56.770  1.00  0.00           H
ATOM   2414  HG2 GLU A 738      52.340  58.660  57.330  1.00  0.00           H
ATOM   2415  CD  GLU A 738      51.280  57.380  58.730  1.00  0.00           C
ATOM   2416  OE1 GLU A 738      51.120  58.330  59.520  1.00  0.00           O
ATOM   2417  OE2 GLU A 738      50.660  56.290  58.800  1.00  0.00           O
ATOM   2418  C   GLU A 738      55.890  57.110  58.750  1.00  0.00           C
ATOM   2419  O   GLU A 738      56.170  56.950  59.940  1.00  0.00           O
ATOM   2420  N   ALA A 739      56.710  56.560  57.800  1.00  0.00           N
ATOM   2421  HN  ALA A 739      56.440  56.530  56.850  1.00  0.00           H
ATOM   2422  CA  ALA A 739      57.880  55.800  58.190  1.00  0.00           C
ATOM   2423  HA  ALA A 739      57.590  55.110  58.970  1.00  0.00           H
ATOM   2424  CB  ALA A 739      58.320  54.970  56.920  1.00  0.00           C
ATOM   2425  HB1 ALA A 739      57.610  54.160  56.650  1.00  0.00           H
ATOM   2426  HB2 ALA A 739      59.330  54.500  57.010  1.00  0.00           H
ATOM   2427  HB3 ALA A 739      58.320  55.710  56.100  1.00  0.00           H
ATOM   2428  C   ALA A 739      59.040  56.540  58.720  1.00  0.00           C
ATOM   2429  O   ALA A 739      59.850  56.080  59.510  1.00  0.00           O
ATOM   2430  N   LEU A 740      59.190  57.790  58.280  1.00  0.00           N
ATOM   2431  HN  LEU A 740      58.610  58.180  57.580  1.00  0.00           H
ATOM   2432  CA  LEU A 740      60.150  58.750  58.890  1.00  0.00           C
ATOM   2433  HA  LEU A 740      61.000  58.230  59.290  1.00  0.00           H
ATOM   2434  CB  LEU A 740      60.600  59.750  57.820  1.00  0.00           C
ATOM   2435  HB1 LEU A 740      61.350  60.370  58.360  1.00  0.00           H
ATOM   2436  HB2 LEU A 740      59.740  60.360  57.470  1.00  0.00           H
ATOM   2437  CG  LEU A 740      61.280  59.050  56.600  1.00  0.00           C
ATOM   2438  HG  LEU A 740      60.810  58.080  56.300  1.00  0.00           H
ATOM   2439  CD1 LEU A 740      61.130  59.900  55.350  1.00  0.00           C
ATOM   2440 HD11 LEU A 740      61.730  60.830  55.460  1.00  0.00           H
ATOM   2441 HD12 LEU A 740      60.080  60.240  55.270  1.00  0.00           H
ATOM   2442 HD13 LEU A 740      61.410  59.400  54.400  1.00  0.00           H
ATOM   2443  CD2 LEU A 740      62.800  58.770  56.910  1.00  0.00           C
ATOM   2444 HD21 LEU A 740      63.360  58.440  56.000  1.00  0.00           H
ATOM   2445 HD22 LEU A 740      62.920  58.060  57.750  1.00  0.00           H
ATOM   2446 HD23 LEU A 740      63.330  59.660  57.290  1.00  0.00           H
ATOM   2447  C   LEU A 740      59.630  59.600  60.080  1.00  0.00           C
ATOM   2448  O   LEU A 740      60.420  59.960  60.970  1.00  0.00           O
ATOM   2449  N   GLU A 741      58.290  59.790  60.250  1.00  0.00           N
ATOM   2450  HN  GLU A 741      57.720  59.800  59.420  1.00  0.00           H
ATOM   2451  CA  GLU A 741      57.650  60.220  61.510  1.00  0.00           C
ATOM   2452  HA  GLU A 741      58.000  61.170  61.880  1.00  0.00           H
ATOM   2453  CB  GLU A 741      56.130  60.390  61.400  1.00  0.00           C
ATOM   2454  HB1 GLU A 741      55.750  60.390  62.430  1.00  0.00           H
ATOM   2455  HB2 GLU A 741      55.690  59.460  60.970  1.00  0.00           H
ATOM   2456  CG  GLU A 741      55.630  61.620  60.590  1.00  0.00           C
ATOM   2457  HG1 GLU A 741      55.610  61.370  59.500  1.00  0.00           H
ATOM   2458  HG2 GLU A 741      56.390  62.420  60.730  1.00  0.00           H
ATOM   2459  CD  GLU A 741      54.310  62.260  61.120  1.00  0.00           C
ATOM   2460  OE1 GLU A 741      54.360  63.290  61.830  1.00  0.00           O
ATOM   2461  OE2 GLU A 741      53.310  61.530  60.900  1.00  0.00           O
ATOM   2462  C   GLU A 741      57.860  59.150  62.550  1.00  0.00           C
ATOM   2463  O   GLU A 741      57.920  59.490  63.710  1.00  0.00           O
ATOM   2464  N   LYS A 742      57.820  57.880  62.200  1.00  0.00           N
ATOM   2465  HN  LYS A 742      57.560  57.650  61.270  1.00  0.00           H
ATOM   2466  CA  LYS A 742      57.950  56.830  63.130  1.00  0.00           C
ATOM   2467  HA  LYS A 742      57.260  56.990  63.950  1.00  0.00           H
ATOM   2468  CB  LYS A 742      57.730  55.490  62.420  1.00  0.00           C
ATOM   2469  HB1 LYS A 742      58.330  55.480  61.480  1.00  0.00           H
ATOM   2470  HB2 LYS A 742      56.710  55.440  61.980  1.00  0.00           H
ATOM   2471  CG  LYS A 742      58.090  54.270  63.260  1.00  0.00           C
ATOM   2472  HG1 LYS A 742      59.190  54.110  63.370  1.00  0.00           H
ATOM   2473  HG2 LYS A 742      57.910  53.390  62.610  1.00  0.00           H
ATOM   2474  CD  LYS A 742      57.270  54.050  64.620  1.00  0.00           C
ATOM   2475  HD1 LYS A 742      57.160  55.060  65.070  1.00  0.00           H
ATOM   2476  HD2 LYS A 742      57.950  53.560  65.370  1.00  0.00           H
ATOM   2477  CE  LYS A 742      55.910  53.400  64.520  1.00  0.00           C
ATOM   2478  HE1 LYS A 742      56.020  52.410  64.020  1.00  0.00           H
ATOM   2479  HE2 LYS A 742      55.340  54.030  63.810  1.00  0.00           H
ATOM   2480  NZ  LYS A 742      55.210  53.260  65.850  1.00  0.00           N
ATOM   2481  HZ1 LYS A 742      55.870  53.300  66.660  1.00  0.00           H
ATOM   2482  HZ2 LYS A 742      54.770  52.330  65.790  1.00  0.00           H
ATOM   2483  HZ3 LYS A 742      54.530  54.040  65.890  1.00  0.00           H
ATOM   2484  C   LYS A 742      59.270  56.760  63.840  1.00  0.00           C
ATOM   2485  O   LYS A 742      59.300  56.380  65.040  1.00  0.00           O
ATOM   2486  N   LEU A 743      60.380  57.160  63.300  1.00  0.00           N
ATOM   2487  HN  LEU A 743      60.420  57.390  62.320  1.00  0.00           H
ATOM   2488  CA  LEU A 743      61.640  57.310  63.950  1.00  0.00           C
ATOM   2489  HA  LEU A 743      61.840  56.370  64.450  1.00  0.00           H
ATOM   2490  CB  LEU A 743      62.650  57.840  62.960  1.00  0.00           C
ATOM   2491  HB1 LEU A 743      63.690  57.920  63.350  1.00  0.00           H
ATOM   2492  HB2 LEU A 743      62.290  58.820  62.600  1.00  0.00           H
ATOM   2493  CG  LEU A 743      62.750  57.010  61.630  1.00  0.00           C
ATOM   2494  HG  LEU A 743      61.820  56.950  61.040  1.00  0.00           H
ATOM   2495  CD1 LEU A 743      63.780  57.730  60.760  1.00  0.00           C
ATOM   2496 HD11 LEU A 743      64.800  57.600  61.160  1.00  0.00           H
ATOM   2497 HD12 LEU A 743      63.500  58.800  60.810  1.00  0.00           H
ATOM   2498 HD13 LEU A 743      63.790  57.330  59.720  1.00  0.00           H
ATOM   2499  CD2 LEU A 743      63.300  55.560  61.880  1.00  0.00           C
ATOM   2500 HD21 LEU A 743      64.130  55.630  62.610  1.00  0.00           H
ATOM   2501 HD22 LEU A 743      63.400  55.190  60.840  1.00  0.00           H
ATOM   2502 HD23 LEU A 743      62.420  55.030  62.320  1.00  0.00           H
ATOM   2503  C   LEU A 743      61.630  58.460  64.930  1.00  0.00           C
ATOM   2504  O   LEU A 743      62.430  58.480  65.840  1.00  0.00           O
ATOM   2505  N   PHE A 744      60.720  59.470  64.770  1.00  0.00           N
ATOM   2506  HN  PHE A 744      60.120  59.610  63.990  1.00  0.00           H
ATOM   2507  CA  PHE A 744      60.610  60.450  65.840  1.00  0.00           C
ATOM   2508  HA  PHE A 744      61.630  60.700  66.090  1.00  0.00           H
ATOM   2509  CB  PHE A 744      59.990  61.770  65.310  1.00  0.00           C
ATOM   2510  HB1 PHE A 744      59.650  62.420  66.140  1.00  0.00           H
ATOM   2511  HB2 PHE A 744      59.080  61.550  64.720  1.00  0.00           H
ATOM   2512  CG  PHE A 744      60.890  62.540  64.350  1.00  0.00           C
ATOM   2513  CD1 PHE A 744      60.710  62.570  62.950  1.00  0.00           C
ATOM   2514  HD1 PHE A 744      60.000  61.950  62.400  1.00  0.00           H
ATOM   2515  CE1 PHE A 744      61.550  63.300  62.120  1.00  0.00           C
ATOM   2516  HE1 PHE A 744      61.430  63.240  61.050  1.00  0.00           H
ATOM   2517  CZ  PHE A 744      62.680  63.970  62.650  1.00  0.00           C
ATOM   2518  HZ  PHE A 744      63.440  64.450  62.050  1.00  0.00           H
ATOM   2519  CD2 PHE A 744      61.980  63.240  64.880  1.00  0.00           C
ATOM   2520  HD2 PHE A 744      62.160  63.140  65.940  1.00  0.00           H
ATOM   2521  CE2 PHE A 744      62.830  63.930  64.050  1.00  0.00           C
ATOM   2522  HE2 PHE A 744      63.670  64.470  64.470  1.00  0.00           H
ATOM   2523  C   PHE A 744      59.990  59.930  67.060  1.00  0.00           C
ATOM   2524  O   PHE A 744      60.530  60.100  68.180  1.00  0.00           O
ATOM   2525  N   ASP A 745      58.930  59.120  66.910  1.00  0.00           N
ATOM   2526  HN  ASP A 745      58.470  59.140  66.030  1.00  0.00           H
ATOM   2527  CA  ASP A 745      58.320  58.260  67.920  1.00  0.00           C
ATOM   2528  HA  ASP A 745      58.120  58.850  68.800  1.00  0.00           H
ATOM   2529  CB  ASP A 745      57.060  57.470  67.380  1.00  0.00           C
ATOM   2530  HB1 ASP A 745      56.820  56.670  68.110  1.00  0.00           H
ATOM   2531  HB2 ASP A 745      57.250  57.030  66.380  1.00  0.00           H
ATOM   2532  CG  ASP A 745      55.870  58.350  67.260  1.00  0.00           C
ATOM   2533  OD1 ASP A 745      55.960  59.580  67.500  1.00  0.00           O
ATOM   2534  OD2 ASP A 745      54.820  57.780  66.900  1.00  0.00           O
ATOM   2535  C   ASP A 745      59.380  57.330  68.510  1.00  0.00           C
ATOM   2536  O   ASP A 745      59.470  57.150  69.730  1.00  0.00           O
ATOM   2537  N   LEU A 746      60.240  56.630  67.780  1.00  0.00           N
ATOM   2538  HN  LEU A 746      60.070  56.480  66.820  1.00  0.00           H
ATOM   2539  CA  LEU A 746      61.190  55.710  68.360  1.00  0.00           C
ATOM   2540  HA  LEU A 746      60.700  55.000  69.020  1.00  0.00           H
ATOM   2541  CB  LEU A 746      61.930  54.930  67.300  1.00  0.00           C
ATOM   2542  HB1 LEU A 746      62.750  54.210  67.510  1.00  0.00           H
ATOM   2543  HB2 LEU A 746      62.420  55.630  66.580  1.00  0.00           H
ATOM   2544  CG  LEU A 746      61.100  53.900  66.400  1.00  0.00           C
ATOM   2545  HG  LEU A 746      60.110  54.320  66.110  1.00  0.00           H
ATOM   2546  CD1 LEU A 746      61.850  53.340  65.100  1.00  0.00           C
ATOM   2547 HD11 LEU A 746      62.790  52.880  65.460  1.00  0.00           H
ATOM   2548 HD12 LEU A 746      62.010  54.050  64.260  1.00  0.00           H
ATOM   2549 HD13 LEU A 746      61.290  52.460  64.710  1.00  0.00           H
ATOM   2550  CD2 LEU A 746      60.750  52.740  67.310  1.00  0.00           C
ATOM   2551 HD21 LEU A 746      60.170  53.140  68.170  1.00  0.00           H
ATOM   2552 HD22 LEU A 746      61.630  52.110  67.540  1.00  0.00           H
ATOM   2553 HD23 LEU A 746      60.030  52.090  66.780  1.00  0.00           H
ATOM   2554  C   LEU A 746      62.290  56.310  69.240  1.00  0.00           C
ATOM   2555  O   LEU A 746      62.690  55.830  70.270  1.00  0.00           O
ATOM   2556  N   GLY A 747      62.770  57.430  68.790  1.00  0.00           N
ATOM   2557  HN  GLY A 747      62.430  57.760  67.920  1.00  0.00           H
ATOM   2558  CA  GLY A 747      63.780  58.190  69.450  1.00  0.00           C
ATOM   2559  HA1 GLY A 747      64.160  58.900  68.730  1.00  0.00           H
ATOM   2560  HA2 GLY A 747      64.630  57.620  69.780  1.00  0.00           H
ATOM   2561  C   GLY A 747      63.230  58.940  70.670  1.00  0.00           C
ATOM   2562  O   GLY A 747      63.930  59.260  71.600  1.00  0.00           O
ATOM   2563  N   GLU A 748      61.870  59.330  70.600  1.00  0.00           N
ATOM   2564  HN  GLU A 748      61.340  59.400  69.750  1.00  0.00           H
ATOM   2565  CA  GLU A 748      61.150  59.790  71.710  1.00  0.00           C
ATOM   2566  HA  GLU A 748      61.730  60.560  72.190  1.00  0.00           H
ATOM   2567  CB  GLU A 748      59.690  60.260  71.390  1.00  0.00           C
ATOM   2568  HB1 GLU A 748      59.230  59.620  70.620  1.00  0.00           H
ATOM   2569  HB2 GLU A 748      59.760  61.190  70.790  1.00  0.00           H
ATOM   2570  CG  GLU A 748      58.780  60.490  72.610  1.00  0.00           C
ATOM   2571  HG1 GLU A 748      59.400  60.970  73.410  1.00  0.00           H
ATOM   2572  HG2 GLU A 748      58.530  59.490  73.030  1.00  0.00           H
ATOM   2573  CD  GLU A 748      57.490  61.170  72.310  1.00  0.00           C
ATOM   2574  OE1 GLU A 748      57.330  61.630  71.120  1.00  0.00           O
ATOM   2575  OE2 GLU A 748      56.620  61.310  73.220  1.00  0.00           O
ATOM   2576  C   GLU A 748      61.120  58.670  72.770  1.00  0.00           C
ATOM   2577  O   GLU A 748      61.200  58.940  73.950  1.00  0.00           O
ATOM   2578  N   THR A 749      60.820  57.490  72.260  1.00  0.00           N
ATOM   2579  HN  THR A 749      60.590  57.490  71.280  1.00  0.00           H
ATOM   2580  CA  THR A 749      60.360  56.390  73.120  1.00  0.00           C
ATOM   2581  HA  THR A 749      59.800  56.700  74.000  1.00  0.00           H
ATOM   2582  CB  THR A 749      59.480  55.390  72.280  1.00  0.00           C
ATOM   2583  HB  THR A 749      59.940  54.910  71.400  1.00  0.00           H
ATOM   2584  OG1 THR A 749      58.330  56.120  71.860  1.00  0.00           O
ATOM   2585  HG1 THR A 749      58.620  56.570  71.060  1.00  0.00           H
ATOM   2586  CG2 THR A 749      59.010  54.150  73.130  1.00  0.00           C
ATOM   2587 HG21 THR A 749      58.490  54.500  74.050  1.00  0.00           H
ATOM   2588 HG22 THR A 749      59.870  53.500  73.370  1.00  0.00           H
ATOM   2589 HG23 THR A 749      58.360  53.460  72.540  1.00  0.00           H
ATOM   2590  C   THR A 749      61.530  55.610  73.710  1.00  0.00           C
ATOM   2591  O   THR A 749      61.460  55.380  74.920  1.00  0.00           O
ATOM   2592  N   TYR A 750      62.570  55.220  72.990  1.00  0.00           N
ATOM   2593  HN  TYR A 750      62.760  55.580  72.070  1.00  0.00           H
ATOM   2594  CA  TYR A 750      63.630  54.350  73.530  1.00  0.00           C
ATOM   2595  HA  TYR A 750      63.400  53.810  74.440  1.00  0.00           H
ATOM   2596  CB  TYR A 750      63.920  53.190  72.510  1.00  0.00           C
ATOM   2597  HB1 TYR A 750      64.680  52.470  72.900  1.00  0.00           H
ATOM   2598  HB2 TYR A 750      64.160  53.700  71.550  1.00  0.00           H
ATOM   2599  CG  TYR A 750      62.660  52.330  72.320  1.00  0.00           C
ATOM   2600  CD1 TYR A 750      62.200  51.560  73.380  1.00  0.00           C
ATOM   2601  HD1 TYR A 750      62.730  51.500  74.310  1.00  0.00           H
ATOM   2602  CE1 TYR A 750      61.110  50.700  73.220  1.00  0.00           C
ATOM   2603  HE1 TYR A 750      60.750  50.220  74.120  1.00  0.00           H
ATOM   2604  CZ  TYR A 750      60.480  50.620  71.990  1.00  0.00           C
ATOM   2605  OH  TYR A 750      59.410  49.760  71.760  1.00  0.00           O
ATOM   2606  HH  TYR A 750      59.080  49.340  72.560  1.00  0.00           H
ATOM   2607  CD2 TYR A 750      62.000  52.330  71.160  1.00  0.00           C
ATOM   2608  HD2 TYR A 750      62.340  53.070  70.450  1.00  0.00           H
ATOM   2609  CE2 TYR A 750      60.920  51.380  70.930  1.00  0.00           C
ATOM   2610  HE2 TYR A 750      60.520  51.410  69.920  1.00  0.00           H
ATOM   2611  C   TYR A 750      64.890  55.140  73.960  1.00  0.00           C
ATOM   2612  O   TYR A 750      65.930  54.550  74.280  1.00  0.00           O
ATOM   2613  N   ALA A 751      64.780  56.480  73.860  1.00  0.00           N
ATOM   2614  HN  ALA A 751      63.920  56.930  73.620  1.00  0.00           H
ATOM   2615  CA  ALA A 751      66.000  57.300  73.830  1.00  0.00           C
ATOM   2616  HA  ALA A 751      65.560  58.220  73.480  1.00  0.00           H
ATOM   2617  CB  ALA A 751      66.420  57.640  75.240  1.00  0.00           C
ATOM   2618  HB1 ALA A 751      65.570  58.010  75.850  1.00  0.00           H
ATOM   2619  HB2 ALA A 751      67.220  58.410  75.200  1.00  0.00           H
ATOM   2620  HB3 ALA A 751      66.870  56.760  75.740  1.00  0.00           H
ATOM   2621  C   ALA A 751      67.090  56.940  72.880  1.00  0.00           C
ATOM   2622  O   ALA A 751      66.720  56.310  71.890  1.00  0.00           O
ATOM   2623  N   PHE A 752      68.300  57.340  73.150  1.00  0.00           N
ATOM   2624  HN  PHE A 752      68.480  57.940  73.930  1.00  0.00           H
ATOM   2625  CA  PHE A 752      69.440  56.940  72.330  1.00  0.00           C
ATOM   2626  HA  PHE A 752      69.190  55.930  72.040  1.00  0.00           H
ATOM   2627  CB  PHE A 752      69.710  57.850  71.140  1.00  0.00           C
ATOM   2628  HB1 PHE A 752      68.950  57.600  70.380  1.00  0.00           H
ATOM   2629  HB2 PHE A 752      70.660  57.690  70.590  1.00  0.00           H
ATOM   2630  CG  PHE A 752      69.520  59.340  71.350  1.00  0.00           C
ATOM   2631  CD1 PHE A 752      68.270  59.980  71.080  1.00  0.00           C
ATOM   2632  HD1 PHE A 752      67.490  59.330  70.730  1.00  0.00           H
ATOM   2633  CE1 PHE A 752      68.050  61.280  71.500  1.00  0.00           C
ATOM   2634  HE1 PHE A 752      67.050  61.610  71.260  1.00  0.00           H
ATOM   2635  CZ  PHE A 752      69.010  62.010  72.100  1.00  0.00           C
ATOM   2636  HZ  PHE A 752      68.870  63.020  72.450  1.00  0.00           H
ATOM   2637  CD2 PHE A 752      70.520  60.160  71.920  1.00  0.00           C
ATOM   2638  HD2 PHE A 752      71.410  59.570  72.130  1.00  0.00           H
ATOM   2639  CE2 PHE A 752      70.250  61.470  72.320  1.00  0.00           C
ATOM   2640  HE2 PHE A 752      71.010  62.050  72.820  1.00  0.00           H
ATOM   2641  C   PHE A 752      70.630  56.780  73.270  1.00  0.00           C
ATOM   2642  O   PHE A 752      70.530  57.300  74.420  1.00  0.00           O
ATOM   2643  N   PRO A 822      71.730  56.120  72.920  1.00  0.00           N
ATOM   2644  CD  PRO A 822      72.850  56.110  73.820  1.00  0.00           C
ATOM   2645  HD1 PRO A 822      72.550  55.940  74.880  1.00  0.00           H
ATOM   2646  HD2 PRO A 822      73.230  57.160  73.720  1.00  0.00           H
ATOM   2647  CA  PRO A 822      72.090  55.430  71.630  1.00  0.00           C
ATOM   2648  HA  PRO A 822      71.800  55.950  70.720  1.00  0.00           H
ATOM   2649  CB  PRO A 822      73.610  55.350  71.720  1.00  0.00           C
ATOM   2650  HB1 PRO A 822      74.090  56.290  71.400  1.00  0.00           H
ATOM   2651  HB2 PRO A 822      74.050  54.510  71.140  1.00  0.00           H
ATOM   2652  CG  PRO A 822      73.900  55.230  73.220  1.00  0.00           C
ATOM   2653  HG1 PRO A 822      73.740  54.160  73.460  1.00  0.00           H
ATOM   2654  HG2 PRO A 822      74.950  55.550  73.450  1.00  0.00           H
ATOM   2655  C   PRO A 822      71.520  54.090  71.570  1.00  0.00           C
ATOM   2656  O   PRO A 822      71.490  53.520  70.530  1.00  0.00           O
ATOM   2657  N   ASP A 823      71.050  53.560  72.780  1.00  0.00           N
ATOM   2658  HN  ASP A 823      71.050  54.220  73.530  1.00  0.00           H
ATOM   2659  CA  ASP A 823      70.610  52.230  73.060  1.00  0.00           C
ATOM   2660  HA  ASP A 823      71.540  51.770  73.380  1.00  0.00           H
ATOM   2661  CB  ASP A 823      69.760  52.160  74.330  1.00  0.00           C
ATOM   2662  HB1 ASP A 823      68.790  52.520  73.930  1.00  0.00           H
ATOM   2663  HB2 ASP A 823      70.260  52.870  75.030  1.00  0.00           H
ATOM   2664  CG  ASP A 823      69.740  50.790  74.850  1.00  0.00           C
ATOM   2665  OD1 ASP A 823      68.660  50.310  75.270  1.00  0.00           O
ATOM   2666  OD2 ASP A 823      70.770  50.120  74.810  1.00  0.00           O
ATOM   2667  C   ASP A 823      70.200  51.250  71.950  1.00  0.00           C
ATOM   2668  O   ASP A 823      70.940  50.310  71.560  1.00  0.00           O
ATOM   2669  N   VAL A 824      68.940  51.330  71.440  1.00  0.00           N
ATOM   2670  HN  VAL A 824      68.380  52.110  71.720  1.00  0.00           H
ATOM   2671  CA  VAL A 824      68.440  50.650  70.280  1.00  0.00           C
ATOM   2672  HA  VAL A 824      69.250  50.070  69.850  1.00  0.00           H
ATOM   2673  CB  VAL A 824      67.280  49.660  70.580  1.00  0.00           C
ATOM   2674  HB  VAL A 824      67.010  49.010  69.710  1.00  0.00           H
ATOM   2675  CG1 VAL A 824      67.840  48.730  71.710  1.00  0.00           C
ATOM   2676 HG11 VAL A 824      68.040  49.250  72.670  1.00  0.00           H
ATOM   2677 HG12 VAL A 824      68.840  48.360  71.420  1.00  0.00           H
ATOM   2678 HG13 VAL A 824      67.180  47.850  71.860  1.00  0.00           H
ATOM   2679  CG2 VAL A 824      66.060  50.380  71.230  1.00  0.00           C
ATOM   2680 HG21 VAL A 824      66.430  50.820  72.180  1.00  0.00           H
ATOM   2681 HG22 VAL A 824      65.310  49.630  71.560  1.00  0.00           H
ATOM   2682 HG23 VAL A 824      65.640  51.190  70.600  1.00  0.00           H
ATOM   2683  C   VAL A 824      68.090  51.560  69.110  1.00  0.00           C
ATOM   2684  O   VAL A 824      67.990  51.010  67.980  1.00  0.00           O
ATOM   2685  N   LEU A 825      68.050  52.910  69.320  1.00  0.00           N
ATOM   2686  HN  LEU A 825      68.120  53.320  70.220  1.00  0.00           H
ATOM   2687  CA  LEU A 825      67.760  53.800  68.210  1.00  0.00           C
ATOM   2688  HA  LEU A 825      66.780  53.520  67.860  1.00  0.00           H
ATOM   2689  CB  LEU A 825      67.800  55.330  68.590  1.00  0.00           C
ATOM   2690  HB1 LEU A 825      68.820  55.650  68.900  1.00  0.00           H
ATOM   2691  HB2 LEU A 825      67.160  55.530  69.480  1.00  0.00           H
ATOM   2692  CG  LEU A 825      67.230  56.180  67.470  1.00  0.00           C
ATOM   2693  HG  LEU A 825      67.780  56.110  66.490  1.00  0.00           H
ATOM   2694  CD1 LEU A 825      65.770  55.860  67.140  1.00  0.00           C
ATOM   2695 HD11 LEU A 825      65.570  54.870  66.700  1.00  0.00           H
ATOM   2696 HD12 LEU A 825      65.410  56.680  66.470  1.00  0.00           H
ATOM   2697 HD13 LEU A 825      65.170  55.900  68.060  1.00  0.00           H
ATOM   2698  CD2 LEU A 825      67.350  57.620  67.960  1.00  0.00           C
ATOM   2699 HD21 LEU A 825      66.910  57.730  68.980  1.00  0.00           H
ATOM   2700 HD22 LEU A 825      66.940  58.300  67.180  1.00  0.00           H
ATOM   2701 HD23 LEU A 825      68.430  57.850  68.070  1.00  0.00           H
ATOM   2702  C   LEU A 825      68.720  53.690  66.990  1.00  0.00           C
ATOM   2703  O   LEU A 825      68.290  53.700  65.790  1.00  0.00           O
ATOM   2704  N   PHE A 826      70.040  53.610  67.230  1.00  0.00           N
ATOM   2705  HN  PHE A 826      70.280  53.500  68.190  1.00  0.00           H
ATOM   2706  CA  PHE A 826      71.010  53.610  66.240  1.00  0.00           C
ATOM   2707  HA  PHE A 826      70.720  54.260  65.420  1.00  0.00           H
ATOM   2708  CB  PHE A 826      72.480  53.890  66.810  1.00  0.00           C
ATOM   2709  HB1 PHE A 826      73.130  53.820  65.910  1.00  0.00           H
ATOM   2710  HB2 PHE A 826      72.800  53.170  67.600  1.00  0.00           H
ATOM   2711  CG  PHE A 826      72.690  55.260  67.430  1.00  0.00           C
ATOM   2712  CD1 PHE A 826      71.800  56.320  67.150  1.00  0.00           C
ATOM   2713  HD1 PHE A 826      70.920  56.250  66.540  1.00  0.00           H
ATOM   2714  CE1 PHE A 826      72.130  57.670  67.540  1.00  0.00           C
ATOM   2715  HE1 PHE A 826      71.430  58.440  67.270  1.00  0.00           H
ATOM   2716  CZ  PHE A 826      73.280  57.920  68.300  1.00  0.00           C
ATOM   2717  HZ  PHE A 826      73.490  58.960  68.530  1.00  0.00           H
ATOM   2718  CD2 PHE A 826      73.820  55.490  68.290  1.00  0.00           C
ATOM   2719  HD2 PHE A 826      74.470  54.640  68.460  1.00  0.00           H
ATOM   2720  CE2 PHE A 826      74.120  56.810  68.670  1.00  0.00           C
ATOM   2721  HE2 PHE A 826      75.100  56.970  69.090  1.00  0.00           H
ATOM   2722  C   PHE A 826      71.040  52.310  65.470  1.00  0.00           C
ATOM   2723  O   PHE A 826      71.170  52.300  64.240  1.00  0.00           O
ATOM   2724  N   TRP A 827      70.770  51.280  66.240  1.00  0.00           N
ATOM   2725  HN  TRP A 827      70.740  51.380  67.230  1.00  0.00           H
ATOM   2726  CA  TRP A 827      70.500  49.930  65.670  1.00  0.00           C
ATOM   2727  HA  TRP A 827      71.330  49.920  64.980  1.00  0.00           H
ATOM   2728  CB  TRP A 827      70.470  48.770  66.740  1.00  0.00           C
ATOM   2729  HB1 TRP A 827      70.210  47.790  66.280  1.00  0.00           H
ATOM   2730  HB2 TRP A 827      69.770  49.020  67.570  1.00  0.00           H
ATOM   2731  CG  TRP A 827      71.880  48.530  67.230  1.00  0.00           C
ATOM   2732  CD1 TRP A 827      72.310  48.640  68.560  1.00  0.00           C
ATOM   2733  HD1 TRP A 827      71.710  49.000  69.390  1.00  0.00           H
ATOM   2734  NE1 TRP A 827      73.650  48.220  68.650  1.00  0.00           N
ATOM   2735  HE1 TRP A 827      74.270  48.220  69.400  1.00  0.00           H
ATOM   2736  CE2 TRP A 827      74.080  47.860  67.370  1.00  0.00           C
ATOM   2737  CD2 TRP A 827      72.990  48.090  66.450  1.00  0.00           C
ATOM   2738  CE3 TRP A 827      73.210  47.890  65.110  1.00  0.00           C
ATOM   2739  HE3 TRP A 827      72.510  48.180  64.330  1.00  0.00           H
ATOM   2740  CZ3 TRP A 827      74.470  47.470  64.610  1.00  0.00           C
ATOM   2741  HZ3 TRP A 827      74.620  47.220  63.560  1.00  0.00           H
ATOM   2742  CZ2 TRP A 827      75.310  47.390  66.900  1.00  0.00           C
ATOM   2743  HZ2 TRP A 827      76.160  47.310  67.550  1.00  0.00           H
ATOM   2744  CH2 TRP A 827      75.490  47.260  65.480  1.00  0.00           C
ATOM   2745  HH2 TRP A 827      76.500  47.130  65.100  1.00  0.00           H
ATOM   2746  C   TRP A 827      69.300  49.790  64.800  1.00  0.00           C
ATOM   2747  O   TRP A 827      69.280  49.130  63.780  1.00  0.00           O
ATOM   2748  N   CYS A 828      68.210  50.430  65.270  1.00  0.00           N
ATOM   2749  HN  CYS A 828      68.320  50.860  66.160  1.00  0.00           H
ATOM   2750  CA  CYS A 828      66.950  50.570  64.530  1.00  0.00           C
ATOM   2751  HA  CYS A 828      66.620  49.580  64.260  1.00  0.00           H
ATOM   2752  CB  CYS A 828      65.770  51.190  65.420  1.00  0.00           C
ATOM   2753  HB1 CYS A 828      64.930  51.080  64.700  1.00  0.00           H
ATOM   2754  HB2 CYS A 828      65.920  52.250  65.730  1.00  0.00           H
ATOM   2755  SG  CYS A 828      65.250  50.230  66.900  1.00  0.00           S
ATOM   2756  HG1 CYS A 828      66.140  50.870  67.650  1.00  0.00           H
ATOM   2757  C   CYS A 828      67.060  51.280  63.180  1.00  0.00           C
ATOM   2758  O   CYS A 828      66.520  50.810  62.150  1.00  0.00           O
ATOM   2759  N   VAL A 829      67.740  52.480  63.100  1.00  0.00           N
ATOM   2760  HN  VAL A 829      68.050  52.850  63.970  1.00  0.00           H
ATOM   2761  CA  VAL A 829      68.030  53.140  61.860  1.00  0.00           C
ATOM   2762  HA  VAL A 829      67.110  53.300  61.310  1.00  0.00           H
ATOM   2763  CB  VAL A 829      68.630  54.540  62.150  1.00  0.00           C
ATOM   2764  HB  VAL A 829      69.480  54.480  62.850  1.00  0.00           H
ATOM   2765  CG1 VAL A 829      69.380  55.130  60.960  1.00  0.00           C
ATOM   2766 HG11 VAL A 829      70.280  54.550  60.680  1.00  0.00           H
ATOM   2767 HG12 VAL A 829      69.580  56.220  61.100  1.00  0.00           H
ATOM   2768 HG13 VAL A 829      68.650  55.040  60.130  1.00  0.00           H
ATOM   2769  CG2 VAL A 829      67.580  55.570  62.650  1.00  0.00           C
ATOM   2770 HG21 VAL A 829      66.800  55.840  61.890  1.00  0.00           H
ATOM   2771 HG22 VAL A 829      68.140  56.520  62.820  1.00  0.00           H
ATOM   2772 HG23 VAL A 829      67.150  55.360  63.640  1.00  0.00           H
ATOM   2773  C   VAL A 829      68.840  52.370  60.880  1.00  0.00           C
ATOM   2774  O   VAL A 829      68.530  52.300  59.680  1.00  0.00           O
ATOM   2775  N   ILE A 830      69.890  51.590  61.320  1.00  0.00           N
ATOM   2776  HN  ILE A 830      70.170  51.600  62.280  1.00  0.00           H
ATOM   2777  CA  ILE A 830      70.610  50.650  60.470  1.00  0.00           C
ATOM   2778  HA  ILE A 830      71.070  51.110  59.610  1.00  0.00           H
ATOM   2779  CB  ILE A 830      71.710  50.060  61.410  1.00  0.00           C
ATOM   2780  HB  ILE A 830      71.320  49.560  62.330  1.00  0.00           H
ATOM   2781  CG2 ILE A 830      72.490  48.940  60.620  1.00  0.00           C
ATOM   2782 HG21 ILE A 830      72.810  49.300  59.620  1.00  0.00           H
ATOM   2783 HG22 ILE A 830      72.060  47.940  60.370  1.00  0.00           H
ATOM   2784 HG23 ILE A 830      73.390  48.740  61.250  1.00  0.00           H
ATOM   2785  CG1 ILE A 830      72.720  51.090  61.800  1.00  0.00           C
ATOM   2786 HG11 ILE A 830      73.460  50.580  62.440  1.00  0.00           H
ATOM   2787 HG12 ILE A 830      72.190  52.000  62.180  1.00  0.00           H
ATOM   2788  CD  ILE A 830      73.570  51.710  60.610  1.00  0.00           C
ATOM   2789  HD1 ILE A 830      74.210  52.500  61.080  1.00  0.00           H
ATOM   2790  HD2 ILE A 830      72.990  52.320  59.900  1.00  0.00           H
ATOM   2791  HD3 ILE A 830      74.110  50.890  60.090  1.00  0.00           H
ATOM   2792  C   ILE A 830      69.720  49.590  59.970  1.00  0.00           C
ATOM   2793  O   ILE A 830      69.670  49.350  58.760  1.00  0.00           O
ATOM   2794  N   LEU A 831      69.000  48.920  60.830  1.00  0.00           N
ATOM   2795  HN  LEU A 831      69.040  49.220  61.790  1.00  0.00           H
ATOM   2796  CA  LEU A 831      68.080  47.920  60.370  1.00  0.00           C
ATOM   2797  HA  LEU A 831      68.580  47.170  59.790  1.00  0.00           H
ATOM   2798  CB  LEU A 831      67.450  47.310  61.610  1.00  0.00           C
ATOM   2799  HB1 LEU A 831      66.820  48.050  62.160  1.00  0.00           H
ATOM   2800  HB2 LEU A 831      68.280  47.090  62.320  1.00  0.00           H
ATOM   2801  CG  LEU A 831      66.580  46.040  61.360  1.00  0.00           C
ATOM   2802  HG  LEU A 831      65.770  46.400  60.700  1.00  0.00           H
ATOM   2803  CD1 LEU A 831      67.410  44.970  60.600  1.00  0.00           C
ATOM   2804 HD11 LEU A 831      67.060  43.920  60.680  1.00  0.00           H
ATOM   2805 HD12 LEU A 831      68.360  44.950  61.170  1.00  0.00           H
ATOM   2806 HD13 LEU A 831      67.580  45.250  59.530  1.00  0.00           H
ATOM   2807  CD2 LEU A 831      66.030  45.500  62.670  1.00  0.00           C
ATOM   2808 HD21 LEU A 831      65.450  46.300  63.180  1.00  0.00           H
ATOM   2809 HD22 LEU A 831      66.860  45.340  63.380  1.00  0.00           H
ATOM   2810 HD23 LEU A 831      65.430  44.560  62.680  1.00  0.00           H
ATOM   2811  C   LEU A 831      66.980  48.380  59.350  1.00  0.00           C
ATOM   2812  O   LEU A 831      66.670  47.660  58.420  1.00  0.00           O
ATOM   2813  N   PHE A 832      66.400  49.560  59.620  1.00  0.00           N
ATOM   2814  HN  PHE A 832      66.590  50.010  60.490  1.00  0.00           H
ATOM   2815  CA  PHE A 832      65.450  50.240  58.720  1.00  0.00           C
ATOM   2816  HA  PHE A 832      64.640  49.540  58.520  1.00  0.00           H
ATOM   2817  CB  PHE A 832      65.030  51.540  59.450  1.00  0.00           C
ATOM   2818  HB1 PHE A 832      65.830  52.150  59.920  1.00  0.00           H
ATOM   2819  HB2 PHE A 832      64.550  51.200  60.410  1.00  0.00           H
ATOM   2820  CG  PHE A 832      64.090  52.480  58.670  1.00  0.00           C
ATOM   2821  CD1 PHE A 832      64.530  53.820  58.450  1.00  0.00           C
ATOM   2822  HD1 PHE A 832      65.470  54.130  58.880  1.00  0.00           H
ATOM   2823  CE1 PHE A 832      63.700  54.740  57.820  1.00  0.00           C
ATOM   2824  HE1 PHE A 832      63.940  55.790  57.740  1.00  0.00           H
ATOM   2825  CZ  PHE A 832      62.390  54.340  57.480  1.00  0.00           C
ATOM   2826  HZ  PHE A 832      61.650  55.000  57.040  1.00  0.00           H
ATOM   2827  CD2 PHE A 832      62.860  52.080  58.190  1.00  0.00           C
ATOM   2828  HD2 PHE A 832      62.590  51.060  58.400  1.00  0.00           H
ATOM   2829  CE2 PHE A 832      62.000  52.990  57.600  1.00  0.00           C
ATOM   2830  HE2 PHE A 832      60.980  52.680  57.400  1.00  0.00           H
ATOM   2831  C   PHE A 832      65.880  50.470  57.300  1.00  0.00           C
ATOM   2832  O   PHE A 832      65.390  49.940  56.260  1.00  0.00           O
ATOM   2833  N   PHE A 833      66.960  51.270  57.190  1.00  0.00           N
ATOM   2834  HN  PHE A 833      67.490  51.540  57.980  1.00  0.00           H
ATOM   2835  CA  PHE A 833      67.600  51.560  55.910  1.00  0.00           C
ATOM   2836  HA  PHE A 833      66.790  51.720  55.210  1.00  0.00           H
ATOM   2837  CB  PHE A 833      68.630  52.720  56.130  1.00  0.00           C
ATOM   2838  HB1 PHE A 833      69.330  52.780  55.260  1.00  0.00           H
ATOM   2839  HB2 PHE A 833      69.230  52.460  57.030  1.00  0.00           H
ATOM   2840  CG  PHE A 833      67.940  53.980  56.330  1.00  0.00           C
ATOM   2841  CD1 PHE A 833      66.770  54.360  55.620  1.00  0.00           C
ATOM   2842  HD1 PHE A 833      66.400  53.730  54.820  1.00  0.00           H
ATOM   2843  CE1 PHE A 833      66.150  55.620  55.840  1.00  0.00           C
ATOM   2844  HE1 PHE A 833      65.270  55.910  55.280  1.00  0.00           H
ATOM   2845  CZ  PHE A 833      66.640  56.500  56.830  1.00  0.00           C
ATOM   2846  HZ  PHE A 833      66.110  57.420  57.050  1.00  0.00           H
ATOM   2847  CD2 PHE A 833      68.540  55.010  57.110  1.00  0.00           C
ATOM   2848  HD2 PHE A 833      69.420  54.750  57.700  1.00  0.00           H
ATOM   2849  CE2 PHE A 833      67.850  56.200  57.470  1.00  0.00           C
ATOM   2850  HE2 PHE A 833      68.240  56.860  58.210  1.00  0.00           H
ATOM   2851  C   PHE A 833      68.210  50.380  55.350  1.00  0.00           C
ATOM   2852  O   PHE A 833      68.260  50.250  54.130  1.00  0.00           O
ATOM   2853  N   THR A 834      68.760  49.410  56.130  1.00  0.00           N
ATOM   2854  HN  THR A 834      68.840  49.520  57.120  1.00  0.00           H
ATOM   2855  CA  THR A 834      69.280  48.220  55.590  1.00  0.00           C
ATOM   2856  HA  THR A 834      69.920  48.550  54.800  1.00  0.00           H
ATOM   2857  CB  THR A 834      70.290  47.460  56.410  1.00  0.00           C
ATOM   2858  HB  THR A 834      70.580  46.480  55.960  1.00  0.00           H
ATOM   2859  OG1 THR A 834      69.750  47.190  57.670  1.00  0.00           O
ATOM   2860  HG1 THR A 834      69.950  48.000  58.140  1.00  0.00           H
ATOM   2861  CG2 THR A 834      71.640  48.250  56.590  1.00  0.00           C
ATOM   2862 HG21 THR A 834      71.490  49.230  57.110  1.00  0.00           H
ATOM   2863 HG22 THR A 834      72.060  48.490  55.600  1.00  0.00           H
ATOM   2864 HG23 THR A 834      72.380  47.570  57.070  1.00  0.00           H
ATOM   2865  C   THR A 834      68.240  47.230  54.980  1.00  0.00           C
ATOM   2866  O   THR A 834      68.440  46.730  53.890  1.00  0.00           O
ATOM   2867  N   THR A 835      67.070  47.140  55.610  1.00  0.00           N
ATOM   2868  HN  THR A 835      66.870  47.530  56.490  1.00  0.00           H
ATOM   2869  CA  THR A 835      65.880  46.560  55.140  1.00  0.00           C
ATOM   2870  HA  THR A 835      66.060  45.500  55.010  1.00  0.00           H
ATOM   2871  CB  THR A 835      64.650  46.630  56.050  1.00  0.00           C
ATOM   2872  HB  THR A 835      64.330  47.690  56.180  1.00  0.00           H
ATOM   2873  OG1 THR A 835      64.950  45.990  57.310  1.00  0.00           O
ATOM   2874  HG1 THR A 835      65.430  46.670  57.790  1.00  0.00           H
ATOM   2875  CG2 THR A 835      63.520  45.910  55.460  1.00  0.00           C
ATOM   2876 HG21 THR A 835      62.680  46.070  56.180  1.00  0.00           H
ATOM   2877 HG22 THR A 835      63.730  44.830  55.470  1.00  0.00           H
ATOM   2878 HG23 THR A 835      63.180  46.300  54.470  1.00  0.00           H
ATOM   2879  C   THR A 835      65.380  47.140  53.810  1.00  0.00           C
ATOM   2880  O   THR A 835      65.180  46.300  52.830  1.00  0.00           O
ATOM   2881  N   PHE A 836      65.270  48.500  53.680  1.00  0.00           N
ATOM   2882  HN  PHE A 836      65.380  49.030  54.520  1.00  0.00           H
ATOM   2883  CA  PHE A 836      65.050  49.280  52.480  1.00  0.00           C
ATOM   2884  HA  PHE A 836      64.080  49.060  52.070  1.00  0.00           H
ATOM   2885  CB  PHE A 836      65.080  50.790  52.720  1.00  0.00           C
ATOM   2886  HB1 PHE A 836      66.060  51.050  53.180  1.00  0.00           H
ATOM   2887  HB2 PHE A 836      64.260  51.010  53.440  1.00  0.00           H
ATOM   2888  CG  PHE A 836      64.930  51.710  51.490  1.00  0.00           C
ATOM   2889  CD1 PHE A 836      65.730  52.920  51.350  1.00  0.00           C
ATOM   2890  HD1 PHE A 836      66.500  53.220  52.060  1.00  0.00           H
ATOM   2891  CE1 PHE A 836      65.540  53.700  50.200  1.00  0.00           C
ATOM   2892  HE1 PHE A 836      66.060  54.640  50.130  1.00  0.00           H
ATOM   2893  CZ  PHE A 836      64.620  53.350  49.180  1.00  0.00           C
ATOM   2894  HZ  PHE A 836      64.440  53.970  48.310  1.00  0.00           H
ATOM   2895  CD2 PHE A 836      64.020  51.410  50.490  1.00  0.00           C
ATOM   2896  HD2 PHE A 836      63.390  50.590  50.820  1.00  0.00           H
ATOM   2897  CE2 PHE A 836      63.830  52.230  49.390  1.00  0.00           C
ATOM   2898  HE2 PHE A 836      62.980  52.070  48.740  1.00  0.00           H
ATOM   2899  C   PHE A 836      66.110  48.940  51.420  1.00  0.00           C
ATOM   2900  O   PHE A 836      65.770  48.510  50.300  1.00  0.00           O
ATOM   2901  N   PHE A 837      67.440  49.010  51.760  1.00  0.00           N
ATOM   2902  HN  PHE A 837      67.740  49.490  52.580  1.00  0.00           H
ATOM   2903  CA  PHE A 837      68.470  48.740  50.780  1.00  0.00           C
ATOM   2904  HA  PHE A 837      68.350  49.400  49.940  1.00  0.00           H
ATOM   2905  CB  PHE A 837      69.940  48.960  51.370  1.00  0.00           C
ATOM   2906  HB1 PHE A 837      70.020  48.440  52.340  1.00  0.00           H
ATOM   2907  HB2 PHE A 837      70.080  50.050  51.550  1.00  0.00           H
ATOM   2908  CG  PHE A 837      71.080  48.550  50.380  1.00  0.00           C
ATOM   2909  CD1 PHE A 837      71.510  47.160  50.380  1.00  0.00           C
ATOM   2910  HD1 PHE A 837      71.010  46.480  51.060  1.00  0.00           H
ATOM   2911  CE1 PHE A 837      72.630  46.740  49.650  1.00  0.00           C
ATOM   2912  HE1 PHE A 837      72.940  45.720  49.780  1.00  0.00           H
ATOM   2913  CZ  PHE A 837      73.280  47.630  48.830  1.00  0.00           C
ATOM   2914  HZ  PHE A 837      74.250  47.300  48.490  1.00  0.00           H
ATOM   2915  CD2 PHE A 837      71.690  49.370  49.440  1.00  0.00           C
ATOM   2916  HD2 PHE A 837      71.440  50.420  49.400  1.00  0.00           H
ATOM   2917  CE2 PHE A 837      72.750  48.900  48.670  1.00  0.00           C
ATOM   2918  HE2 PHE A 837      73.320  49.670  48.160  1.00  0.00           H
ATOM   2919  C   PHE A 837      68.400  47.290  50.200  1.00  0.00           C
ATOM   2920  O   PHE A 837      68.360  47.170  48.990  1.00  0.00           O
ATOM   2921  N   LEU A 838      68.350  46.260  50.980  1.00  0.00           N
ATOM   2922  HN  LEU A 838      68.090  46.300  51.950  1.00  0.00           H
ATOM   2923  CA  LEU A 838      68.310  44.910  50.420  1.00  0.00           C
ATOM   2924  HA  LEU A 838      69.070  44.860  49.660  1.00  0.00           H
ATOM   2925  CB  LEU A 838      68.710  44.000  51.630  1.00  0.00           C
ATOM   2926  HB1 LEU A 838      67.940  44.060  52.420  1.00  0.00           H
ATOM   2927  HB2 LEU A 838      69.720  44.340  51.970  1.00  0.00           H
ATOM   2928  CG  LEU A 838      68.760  42.550  51.280  1.00  0.00           C
ATOM   2929  HG  LEU A 838      67.700  42.340  51.000  1.00  0.00           H
ATOM   2930  CD1 LEU A 838      69.750  42.130  50.230  1.00  0.00           C
ATOM   2931 HD11 LEU A 838      69.440  42.580  49.270  1.00  0.00           H
ATOM   2932 HD12 LEU A 838      69.780  41.010  50.160  1.00  0.00           H
ATOM   2933 HD13 LEU A 838      70.770  42.460  50.510  1.00  0.00           H
ATOM   2934  CD2 LEU A 838      69.070  41.700  52.520  1.00  0.00           C
ATOM   2935 HD21 LEU A 838      70.010  42.090  52.960  1.00  0.00           H
ATOM   2936 HD22 LEU A 838      69.220  40.630  52.270  1.00  0.00           H
ATOM   2937 HD23 LEU A 838      68.280  41.830  53.280  1.00  0.00           H
ATOM   2938  C   LEU A 838      67.160  44.530  49.620  1.00  0.00           C
ATOM   2939  O   LEU A 838      67.190  43.810  48.650  1.00  0.00           O
ATOM   2940  N   SER A 839      65.970  44.920  50.100  1.00  0.00           N
ATOM   2941  HN  SER A 839      65.920  45.230  51.040  1.00  0.00           H
ATOM   2942  CA  SER A 839      64.730  44.680  49.360  1.00  0.00           C
ATOM   2943  HA  SER A 839      64.670  43.610  49.210  1.00  0.00           H
ATOM   2944  CB  SER A 839      63.500  45.040  50.270  1.00  0.00           C
ATOM   2945  HB1 SER A 839      63.470  44.370  51.160  1.00  0.00           H
ATOM   2946  HB2 SER A 839      62.530  44.880  49.780  1.00  0.00           H
ATOM   2947  OG  SER A 839      63.570  46.430  50.690  1.00  0.00           O
ATOM   2948  HG1 SER A 839      64.080  46.520  51.500  1.00  0.00           H
ATOM   2949  C   SER A 839      64.570  45.340  48.010  1.00  0.00           C
ATOM   2950  O   SER A 839      64.350  44.680  47.010  1.00  0.00           O
ATOM   2951  N   SER A 840      65.070  46.630  47.880  1.00  0.00           N
ATOM   2952  HN  SER A 840      65.300  47.140  48.700  1.00  0.00           H
ATOM   2953  CA  SER A 840      65.220  47.310  46.610  1.00  0.00           C
ATOM   2954  HA  SER A 840      64.390  47.160  45.940  1.00  0.00           H
ATOM   2955  CB  SER A 840      65.330  48.880  46.850  1.00  0.00           C
ATOM   2956  HB1 SER A 840      64.380  49.330  47.200  1.00  0.00           H
ATOM   2957  HB2 SER A 840      65.400  49.240  45.800  1.00  0.00           H
ATOM   2958  OG  SER A 840      66.330  49.240  47.860  1.00  0.00           O
ATOM   2959  HG1 SER A 840      65.930  49.050  48.710  1.00  0.00           H
ATOM   2960  C   SER A 840      66.280  46.730  45.760  1.00  0.00           C
ATOM   2961  O   SER A 840      66.060  46.610  44.540  1.00  0.00           O
ATOM   2962  N   PHE A 841      67.450  46.480  46.280  1.00  0.00           N
ATOM   2963  HN  PHE A 841      67.650  46.730  47.220  1.00  0.00           H
ATOM   2964  CA  PHE A 841      68.480  45.780  45.520  1.00  0.00           C
ATOM   2965  HA  PHE A 841      68.650  46.380  44.640  1.00  0.00           H
ATOM   2966  CB  PHE A 841      69.780  45.800  46.400  1.00  0.00           C
ATOM   2967  HB1 PHE A 841      69.570  45.620  47.480  1.00  0.00           H
ATOM   2968  HB2 PHE A 841      70.220  46.820  46.390  1.00  0.00           H
ATOM   2969  CG  PHE A 841      70.940  44.910  46.000  1.00  0.00           C
ATOM   2970  CD1 PHE A 841      71.450  44.010  46.940  1.00  0.00           C
ATOM   2971  HD1 PHE A 841      70.990  43.860  47.910  1.00  0.00           H
ATOM   2972  CE1 PHE A 841      72.580  43.270  46.540  1.00  0.00           C
ATOM   2973  HE1 PHE A 841      72.930  42.530  47.240  1.00  0.00           H
ATOM   2974  CZ  PHE A 841      73.200  43.490  45.280  1.00  0.00           C
ATOM   2975  HZ  PHE A 841      74.100  42.960  45.010  1.00  0.00           H
ATOM   2976  CD2 PHE A 841      71.570  45.140  44.760  1.00  0.00           C
ATOM   2977  HD2 PHE A 841      71.140  45.810  44.020  1.00  0.00           H
ATOM   2978  CE2 PHE A 841      72.720  44.410  44.400  1.00  0.00           C
ATOM   2979  HE2 PHE A 841      73.320  44.480  43.510  1.00  0.00           H
ATOM   2980  C   PHE A 841      68.110  44.480  44.910  1.00  0.00           C
ATOM   2981  O   PHE A 841      68.490  44.090  43.810  1.00  0.00           O
ATOM   2982  N   LEU A 842      67.380  43.610  45.650  1.00  0.00           N
ATOM   2983  HN  LEU A 842      67.010  43.870  46.540  1.00  0.00           H
ATOM   2984  CA  LEU A 842      67.120  42.350  45.140  1.00  0.00           C
ATOM   2985  HA  LEU A 842      67.960  42.020  44.530  1.00  0.00           H
ATOM   2986  CB  LEU A 842      66.830  41.360  46.330  1.00  0.00           C
ATOM   2987  HB1 LEU A 842      66.430  40.430  45.880  1.00  0.00           H
ATOM   2988  HB2 LEU A 842      66.030  41.770  46.980  1.00  0.00           H
ATOM   2989  CG  LEU A 842      68.120  40.930  47.060  1.00  0.00           C
ATOM   2990  HG  LEU A 842      68.650  41.760  47.580  1.00  0.00           H
ATOM   2991  CD1 LEU A 842      67.840  39.810  48.030  1.00  0.00           C
ATOM   2992 HD11 LEU A 842      67.150  38.990  47.740  1.00  0.00           H
ATOM   2993 HD12 LEU A 842      67.400  40.260  48.950  1.00  0.00           H
ATOM   2994 HD13 LEU A 842      68.820  39.360  48.310  1.00  0.00           H
ATOM   2995  CD2 LEU A 842      69.240  40.420  46.140  1.00  0.00           C
ATOM   2996 HD21 LEU A 842      70.010  41.140  45.810  1.00  0.00           H
ATOM   2997 HD22 LEU A 842      68.830  40.110  45.150  1.00  0.00           H
ATOM   2998 HD23 LEU A 842      69.810  39.600  46.640  1.00  0.00           H
ATOM   2999  C   LEU A 842      65.850  42.350  44.300  1.00  0.00           C
ATOM   3000  O   LEU A 842      65.680  41.550  43.420  1.00  0.00           O
ATOM   3001  N   LYS A 843      64.910  43.310  44.570  1.00  0.00           N
ATOM   3002  HN  LYS A 843      64.960  43.850  45.420  1.00  0.00           H
ATOM   3003  CA  LYS A 843      63.840  43.600  43.640  1.00  0.00           C
ATOM   3004  HA  LYS A 843      63.360  42.670  43.390  1.00  0.00           H
ATOM   3005  CB  LYS A 843      62.720  44.510  44.250  1.00  0.00           C
ATOM   3006  HB1 LYS A 843      63.140  45.490  44.570  1.00  0.00           H
ATOM   3007  HB2 LYS A 843      62.280  43.960  45.110  1.00  0.00           H
ATOM   3008  CG  LYS A 843      61.580  44.730  43.290  1.00  0.00           C
ATOM   3009  HG1 LYS A 843      61.990  45.340  42.450  1.00  0.00           H
ATOM   3010  HG2 LYS A 843      60.830  45.300  43.870  1.00  0.00           H
ATOM   3011  CD  LYS A 843      60.830  43.480  42.750  1.00  0.00           C
ATOM   3012  HD1 LYS A 843      61.570  42.810  42.270  1.00  0.00           H
ATOM   3013  HD2 LYS A 843      60.010  43.870  42.120  1.00  0.00           H
ATOM   3014  CE  LYS A 843      59.990  42.720  43.690  1.00  0.00           C
ATOM   3015  HE1 LYS A 843      59.240  43.440  44.110  1.00  0.00           H
ATOM   3016  HE2 LYS A 843      60.640  42.270  44.480  1.00  0.00           H
ATOM   3017  NZ  LYS A 843      59.220  41.640  43.060  1.00  0.00           N
ATOM   3018  HZ1 LYS A 843      58.460  42.060  42.510  1.00  0.00           H
ATOM   3019  HZ2 LYS A 843      58.870  41.090  43.870  1.00  0.00           H
ATOM   3020  HZ3 LYS A 843      59.740  41.040  42.380  1.00  0.00           H
ATOM   3021  C   LYS A 843      64.360  44.080  42.310  1.00  0.00           C
ATOM   3022  O   LYS A 843      63.960  43.630  41.270  1.00  0.00           O
ATOM   3023  N   GLN A 844      65.390  44.940  42.300  1.00  0.00           N
ATOM   3024  HN  GLN A 844      65.620  45.440  43.120  1.00  0.00           H
ATOM   3025  CA  GLN A 844      66.120  45.170  41.120  1.00  0.00           C
ATOM   3026  HA  GLN A 844      65.530  45.020  40.230  1.00  0.00           H
ATOM   3027  CB  GLN A 844      66.540  46.590  41.020  1.00  0.00           C
ATOM   3028  HB1 GLN A 844      66.950  46.840  40.010  1.00  0.00           H
ATOM   3029  HB2 GLN A 844      67.210  46.970  41.810  1.00  0.00           H
ATOM   3030  CG  GLN A 844      65.380  47.650  41.090  1.00  0.00           C
ATOM   3031  HG1 GLN A 844      65.700  48.710  41.070  1.00  0.00           H
ATOM   3032  HG2 GLN A 844      64.980  47.570  42.120  1.00  0.00           H
ATOM   3033  CD  GLN A 844      64.370  47.390  39.990  1.00  0.00           C
ATOM   3034  OE1 GLN A 844      63.420  46.670  40.040  1.00  0.00           O
ATOM   3035  NE2 GLN A 844      64.650  47.990  38.820  1.00  0.00           N
ATOM   3036 HE21 GLN A 844      64.040  47.790  38.050  1.00  0.00           H
ATOM   3037 HE22 GLN A 844      65.420  48.590  38.620  1.00  0.00           H
ATOM   3038  C   GLN A 844      67.280  44.190  40.740  1.00  0.00           C
ATOM   3039  O   GLN A 844      68.310  44.480  40.230  1.00  0.00           O
ATOM   3040  N   PHE A 845      67.010  42.840  41.030  1.00  0.00           N
ATOM   3041  HN  PHE A 845      66.180  42.520  41.480  1.00  0.00           H
ATOM   3042  CA  PHE A 845      67.950  41.770  40.620  1.00  0.00           C
ATOM   3043  HA  PHE A 845      68.960  42.120  40.600  1.00  0.00           H
ATOM   3044  CB  PHE A 845      67.960  40.550  41.620  1.00  0.00           C
ATOM   3045  HB1 PHE A 845      66.990  40.000  41.620  1.00  0.00           H
ATOM   3046  HB2 PHE A 845      68.030  40.950  42.660  1.00  0.00           H
ATOM   3047  CG  PHE A 845      69.130  39.600  41.440  1.00  0.00           C
ATOM   3048  CD1 PHE A 845      70.290  39.800  42.160  1.00  0.00           C
ATOM   3049  HD1 PHE A 845      70.320  40.570  42.920  1.00  0.00           H
ATOM   3050  CE1 PHE A 845      71.510  39.160  41.800  1.00  0.00           C
ATOM   3051  HE1 PHE A 845      72.460  39.360  42.280  1.00  0.00           H
ATOM   3052  CZ  PHE A 845      71.400  38.140  40.840  1.00  0.00           C
ATOM   3053  HZ  PHE A 845      72.220  37.440  40.730  1.00  0.00           H
ATOM   3054  CD2 PHE A 845      69.130  38.650  40.460  1.00  0.00           C
ATOM   3055  HD2 PHE A 845      68.210  38.440  39.950  1.00  0.00           H
ATOM   3056  CE2 PHE A 845      70.230  37.820  40.230  1.00  0.00           C
ATOM   3057  HE2 PHE A 845      70.030  37.040  39.520  1.00  0.00           H
ATOM   3058  C   PHE A 845      67.760  41.350  39.140  1.00  0.00           C
ATOM   3059  O   PHE A 845      68.550  40.750  38.370  1.00  0.00           O
ATOM   3060  N   LYS A 846      66.640  41.890  38.570  1.00  0.00           N
ATOM   3061  HN  LYS A 846      66.070  42.440  39.180  1.00  0.00           H
ATOM   3062  CA  LYS A 846      66.140  41.660  37.220  1.00  0.00           C
ATOM   3063  HA  LYS A 846      66.300  40.640  36.920  1.00  0.00           H
ATOM   3064  CB  LYS A 846      64.570  41.890  37.130  1.00  0.00           C
ATOM   3065  HB1 LYS A 846      64.160  40.990  37.640  1.00  0.00           H
ATOM   3066  HB2 LYS A 846      64.250  41.900  36.060  1.00  0.00           H
ATOM   3067  CG  LYS A 846      63.960  43.070  37.850  1.00  0.00           C
ATOM   3068  HG1 LYS A 846      64.420  43.990  37.410  1.00  0.00           H
ATOM   3069  HG2 LYS A 846      64.000  43.110  38.960  1.00  0.00           H
ATOM   3070  CD  LYS A 846      62.480  43.120  37.490  1.00  0.00           C
ATOM   3071  HD1 LYS A 846      61.970  42.260  37.980  1.00  0.00           H
ATOM   3072  HD2 LYS A 846      62.290  43.160  36.390  1.00  0.00           H
ATOM   3073  CE  LYS A 846      61.850  44.410  38.010  1.00  0.00           C
ATOM   3074  HE1 LYS A 846      62.500  45.210  37.590  1.00  0.00           H
ATOM   3075  HE2 LYS A 846      61.680  44.390  39.110  1.00  0.00           H
ATOM   3076  NZ  LYS A 846      60.510  44.620  37.470  1.00  0.00           N
ATOM   3077  HZ1 LYS A 846      60.620  45.410  36.810  1.00  0.00           H
ATOM   3078  HZ2 LYS A 846      59.840  44.910  38.210  1.00  0.00           H
ATOM   3079  HZ3 LYS A 846      60.160  43.800  36.930  1.00  0.00           H
ATOM   3080  C   LYS A 846      66.880  42.520  36.130  1.00  0.00           C
ATOM   3081  O   LYS A 846      66.830  42.300  34.880  1.00  0.00           O
ATOM   3082  N   THR A 847      67.570  43.570  36.550  1.00  0.00           N
ATOM   3083  HN  THR A 847      67.680  43.840  37.500  1.00  0.00           H
ATOM   3084  CA  THR A 847      68.520  44.310  35.730  1.00  0.00           C
ATOM   3085  HA  THR A 847      68.200  44.590  34.740  1.00  0.00           H
ATOM   3086  CB  THR A 847      68.790  45.660  36.300  1.00  0.00           C
ATOM   3087  HB  THR A 847      69.440  46.200  35.590  1.00  0.00           H
ATOM   3088  OG1 THR A 847      69.460  45.590  37.520  1.00  0.00           O
ATOM   3089  HG1 THR A 847      70.380  45.660  37.240  1.00  0.00           H
ATOM   3090  CG2 THR A 847      67.490  46.360  36.520  1.00  0.00           C
ATOM   3091 HG21 THR A 847      66.820  45.820  37.220  1.00  0.00           H
ATOM   3092 HG22 THR A 847      66.960  46.550  35.560  1.00  0.00           H
ATOM   3093 HG23 THR A 847      67.490  47.340  37.040  1.00  0.00           H
ATOM   3094  C   THR A 847      69.870  43.590  35.540  1.00  0.00           C
ATOM   3095  O   THR A 847      70.600  43.800  34.530  1.00  0.00           O
ATOM   3096  N   LYS A 848      70.220  42.640  36.490  1.00  0.00           N
ATOM   3097  HN  LYS A 848      69.530  42.160  37.010  1.00  0.00           H
ATOM   3098  CA  LYS A 848      71.600  42.110  36.610  1.00  0.00           C
ATOM   3099  HA  LYS A 848      72.240  42.950  36.770  1.00  0.00           H
ATOM   3100  CB  LYS A 848      71.690  41.490  38.060  1.00  0.00           C
ATOM   3101  HB1 LYS A 848      72.730  41.100  38.070  1.00  0.00           H
ATOM   3102  HB2 LYS A 848      71.120  40.530  38.140  1.00  0.00           H
ATOM   3103  CG  LYS A 848      71.440  42.390  39.300  1.00  0.00           C
ATOM   3104  HG1 LYS A 848      71.450  41.730  40.200  1.00  0.00           H
ATOM   3105  HG2 LYS A 848      70.440  42.860  39.190  1.00  0.00           H
ATOM   3106  CD  LYS A 848      72.410  43.490  39.690  1.00  0.00           C
ATOM   3107  HD1 LYS A 848      72.660  44.020  38.740  1.00  0.00           H
ATOM   3108  HD2 LYS A 848      73.350  43.080  40.130  1.00  0.00           H
ATOM   3109  CE  LYS A 848      71.810  44.530  40.630  1.00  0.00           C
ATOM   3110  HE1 LYS A 848      72.610  45.160  41.070  1.00  0.00           H
ATOM   3111  HE2 LYS A 848      71.260  43.980  41.410  1.00  0.00           H
ATOM   3112  NZ  LYS A 848      70.880  45.470  39.980  1.00  0.00           N
ATOM   3113  HZ1 LYS A 848      70.720  46.360  40.500  1.00  0.00           H
ATOM   3114  HZ2 LYS A 848      69.950  45.010  39.890  1.00  0.00           H
ATOM   3115  HZ3 LYS A 848      71.230  45.720  39.040  1.00  0.00           H
ATOM   3116  C   LYS A 848      72.060  41.250  35.390  1.00  0.00           C
ATOM   3117  O   LYS A 848      71.150  40.850  34.740  1.00  0.00           O
ATOM   3118  N   ARG A 849      73.400  41.030  35.170  1.00  0.00           N
ATOM   3119  HN  ARG A 849      74.130  41.520  35.650  1.00  0.00           H
ATOM   3120  CA  ARG A 849      73.940  40.050  34.260  1.00  0.00           C
ATOM   3121  HA  ARG A 849      73.140  39.660  33.650  1.00  0.00           H
ATOM   3122  CB  ARG A 849      75.120  40.580  33.450  1.00  0.00           C
ATOM   3123  HB1 ARG A 849      75.700  39.820  32.880  1.00  0.00           H
ATOM   3124  HB2 ARG A 849      75.880  40.950  34.170  1.00  0.00           H
ATOM   3125  CG  ARG A 849      74.790  41.900  32.750  1.00  0.00           C
ATOM   3126  HG1 ARG A 849      75.760  42.370  32.470  1.00  0.00           H
ATOM   3127  HG2 ARG A 849      74.450  42.540  33.590  1.00  0.00           H
ATOM   3128  CD  ARG A 849      73.820  41.880  31.540  1.00  0.00           C
ATOM   3129  HD1 ARG A 849      72.860  41.480  31.940  1.00  0.00           H
ATOM   3130  HD2 ARG A 849      74.040  41.190  30.710  1.00  0.00           H
ATOM   3131  NE  ARG A 849      73.840  43.230  30.930  1.00  0.00           N
ATOM   3132  HE  ARG A 849      74.680  43.780  30.950  1.00  0.00           H
ATOM   3133  CZ  ARG A 849      72.910  43.790  30.120  1.00  0.00           C
ATOM   3134  NH1 ARG A 849      73.380  44.720  29.360  1.00  0.00           N
ATOM   3135 HH11 ARG A 849      74.270  45.140  29.510  1.00  0.00           H
ATOM   3136 HH12 ARG A 849      72.650  45.150  28.810  1.00  0.00           H
ATOM   3137  NH2 ARG A 849      71.740  43.300  29.950  1.00  0.00           N
ATOM   3138 HH21 ARG A 849      71.350  42.670  30.610  1.00  0.00           H
ATOM   3139 HH22 ARG A 849      71.130  43.640  29.230  1.00  0.00           H
ATOM   3140  C   ARG A 849      74.440  38.830  35.010  1.00  0.00           C
ATOM   3141  O   ARG A 849      75.470  38.290  34.650  1.00  0.00           O
ATOM   3142  N   TYR A 850      73.700  38.430  35.980  1.00  0.00           N
ATOM   3143  HN  TYR A 850      72.960  38.990  36.310  1.00  0.00           H
ATOM   3144  CA  TYR A 850      74.060  37.320  36.810  1.00  0.00           C
ATOM   3145  HA  TYR A 850      74.900  36.820  36.370  1.00  0.00           H
ATOM   3146  CB  TYR A 850      74.350  37.800  38.290  1.00  0.00           C
ATOM   3147  HB1 TYR A 850      74.690  36.890  38.830  1.00  0.00           H
ATOM   3148  HB2 TYR A 850      73.360  38.050  38.740  1.00  0.00           H
ATOM   3149  CG  TYR A 850      75.380  38.800  38.550  1.00  0.00           C
ATOM   3150  CD1 TYR A 850      76.590  38.930  37.850  1.00  0.00           C
ATOM   3151  HD1 TYR A 850      76.800  38.370  36.960  1.00  0.00           H
ATOM   3152  CE1 TYR A 850      77.480  39.980  38.150  1.00  0.00           C
ATOM   3153  HE1 TYR A 850      78.290  40.300  37.510  1.00  0.00           H
ATOM   3154  CZ  TYR A 850      77.190  40.830  39.270  1.00  0.00           C
ATOM   3155  OH  TYR A 850      78.030  41.930  39.500  1.00  0.00           O
ATOM   3156  HH  TYR A 850      78.510  42.190  38.720  1.00  0.00           H
ATOM   3157  CD2 TYR A 850      75.100  39.660  39.660  1.00  0.00           C
ATOM   3158  HD2 TYR A 850      74.190  39.440  40.180  1.00  0.00           H
ATOM   3159  CE2 TYR A 850      76.030  40.670  40.000  1.00  0.00           C
ATOM   3160  HE2 TYR A 850      75.990  41.310  40.860  1.00  0.00           H
ATOM   3161  C   TYR A 850      73.050  36.230  36.700  1.00  0.00           C
ATOM   3162  O   TYR A 850      71.920  36.530  36.820  1.00  0.00           O
ATOM   3163  N   PHE A 851      73.490  34.910  36.460  1.00  0.00           N
ATOM   3164  HN  PHE A 851      74.450  34.720  36.290  1.00  0.00           H
ATOM   3165  CA  PHE A 851      72.640  33.790  36.520  1.00  0.00           C
ATOM   3166  HA  PHE A 851      73.260  32.900  36.560  1.00  0.00           H
ATOM   3167  CB  PHE A 851      71.850  33.670  37.910  1.00  0.00           C
ATOM   3168  HB1 PHE A 851      71.330  32.680  37.960  1.00  0.00           H
ATOM   3169  HB2 PHE A 851      71.100  34.490  37.950  1.00  0.00           H
ATOM   3170  CG  PHE A 851      72.810  33.690  39.140  1.00  0.00           C
ATOM   3171  CD1 PHE A 851      74.230  33.490  39.090  1.00  0.00           C
ATOM   3172  HD1 PHE A 851      74.730  33.220  38.160  1.00  0.00           H
ATOM   3173  CE1 PHE A 851      75.010  33.650  40.190  1.00  0.00           C
ATOM   3174  HE1 PHE A 851      76.040  33.310  40.180  1.00  0.00           H
ATOM   3175  CZ  PHE A 851      74.430  34.180  41.360  1.00  0.00           C
ATOM   3176  HZ  PHE A 851      75.130  34.430  42.120  1.00  0.00           H
ATOM   3177  CD2 PHE A 851      72.250  34.240  40.340  1.00  0.00           C
ATOM   3178  HD2 PHE A 851      71.230  34.560  40.350  1.00  0.00           H
ATOM   3179  CE2 PHE A 851      73.070  34.430  41.480  1.00  0.00           C
ATOM   3180  HE2 PHE A 851      72.780  34.800  42.440  1.00  0.00           H
ATOM   3181  C   PHE A 851      71.680  33.660  35.310  1.00  0.00           C
ATOM   3182  O   PHE A 851      71.420  34.660  34.650  1.00  0.00           O
ATOM   3183  N   PRO A 852      71.170  32.530  34.890  1.00  0.00           N
ATOM   3184  CD  PRO A 852      71.600  31.210  35.410  1.00  0.00           C
ATOM   3185  HD1 PRO A 852      71.250  31.000  36.440  1.00  0.00           H
ATOM   3186  HD2 PRO A 852      72.720  31.180  35.450  1.00  0.00           H
ATOM   3187  CA  PRO A 852      70.070  32.300  34.000  1.00  0.00           C
ATOM   3188  HA  PRO A 852      70.410  32.540  33.000  1.00  0.00           H
ATOM   3189  CB  PRO A 852      69.670  30.810  34.140  1.00  0.00           C
ATOM   3190  HB1 PRO A 852      69.170  30.440  33.220  1.00  0.00           H
ATOM   3191  HB2 PRO A 852      69.030  30.510  35.000  1.00  0.00           H
ATOM   3192  CG  PRO A 852      71.040  30.200  34.430  1.00  0.00           C
ATOM   3193  HG1 PRO A 852      70.930  29.210  34.920  1.00  0.00           H
ATOM   3194  HG2 PRO A 852      71.640  30.010  33.510  1.00  0.00           H
ATOM   3195  C   PRO A 852      68.900  33.230  34.140  1.00  0.00           C
ATOM   3196  O   PRO A 852      68.540  33.460  35.300  1.00  0.00           O
ATOM   3197  N   THR A 853      68.330  33.810  33.040  1.00  0.00           N
ATOM   3198  HN  THR A 853      68.540  33.400  32.160  1.00  0.00           H
ATOM   3199  CA  THR A 853      67.340  34.950  33.040  1.00  0.00           C
ATOM   3200  HA  THR A 853      67.770  35.780  33.580  1.00  0.00           H
ATOM   3201  CB  THR A 853      66.970  35.470  31.630  1.00  0.00           C
ATOM   3202  HB  THR A 853      66.290  36.340  31.510  1.00  0.00           H
ATOM   3203  OG1 THR A 853      66.640  34.360  30.840  1.00  0.00           O
ATOM   3204  HG1 THR A 853      67.460  34.170  30.380  1.00  0.00           H
ATOM   3205  CG2 THR A 853      68.240  36.040  31.050  1.00  0.00           C
ATOM   3206 HG21 THR A 853      68.810  36.730  31.700  1.00  0.00           H
ATOM   3207 HG22 THR A 853      68.000  36.580  30.100  1.00  0.00           H
ATOM   3208 HG23 THR A 853      68.940  35.240  30.740  1.00  0.00           H
ATOM   3209  C   THR A 853      66.170  34.700  33.830  1.00  0.00           C
ATOM   3210  O   THR A 853      65.730  35.540  34.610  1.00  0.00           O
ATOM   3211  N   LYS A 854      65.520  33.470  33.720  1.00  0.00           N
ATOM   3212  HN  LYS A 854      65.950  32.730  33.210  1.00  0.00           H
ATOM   3213  CA  LYS A 854      64.470  33.040  34.600  1.00  0.00           C
ATOM   3214  HA  LYS A 854      63.690  33.780  34.590  1.00  0.00           H
ATOM   3215  CB  LYS A 854      63.860  31.700  34.130  1.00  0.00           C
ATOM   3216  HB1 LYS A 854      63.220  31.290  34.930  1.00  0.00           H
ATOM   3217  HB2 LYS A 854      64.660  30.940  34.000  1.00  0.00           H
ATOM   3218  CG  LYS A 854      63.020  31.790  32.910  1.00  0.00           C
ATOM   3219  HG1 LYS A 854      63.540  32.490  32.230  1.00  0.00           H
ATOM   3220  HG2 LYS A 854      62.000  32.210  33.040  1.00  0.00           H
ATOM   3221  CD  LYS A 854      62.890  30.470  32.240  1.00  0.00           C
ATOM   3222  HD1 LYS A 854      62.670  29.700  33.010  1.00  0.00           H
ATOM   3223  HD2 LYS A 854      63.890  30.250  31.810  1.00  0.00           H
ATOM   3224  CE  LYS A 854      61.890  30.270  31.070  1.00  0.00           C
ATOM   3225  HE1 LYS A 854      62.110  29.270  30.610  1.00  0.00           H
ATOM   3226  HE2 LYS A 854      61.880  30.970  30.210  1.00  0.00           H
ATOM   3227  NZ  LYS A 854      60.520  30.070  31.440  1.00  0.00           N
ATOM   3228  HZ1 LYS A 854      59.790  30.280  30.720  1.00  0.00           H
ATOM   3229  HZ2 LYS A 854      60.320  30.700  32.240  1.00  0.00           H
ATOM   3230  HZ3 LYS A 854      60.400  29.100  31.810  1.00  0.00           H
ATOM   3231  C   LYS A 854      64.810  32.920  36.080  1.00  0.00           C
ATOM   3232  O   LYS A 854      64.020  33.200  36.970  1.00  0.00           O
ATOM   3233  N   VAL A 855      66.060  32.370  36.360  1.00  0.00           N
ATOM   3234  HN  VAL A 855      66.750  32.330  35.640  1.00  0.00           H
ATOM   3235  CA  VAL A 855      66.540  32.220  37.740  1.00  0.00           C
ATOM   3236  HA  VAL A 855      65.860  31.600  38.310  1.00  0.00           H
ATOM   3237  CB  VAL A 855      67.800  31.320  37.930  1.00  0.00           C
ATOM   3238  HB  VAL A 855      68.490  31.640  37.130  1.00  0.00           H
ATOM   3239  CG1 VAL A 855      68.450  31.380  39.300  1.00  0.00           C
ATOM   3240 HG11 VAL A 855      67.690  31.200  40.100  1.00  0.00           H
ATOM   3241 HG12 VAL A 855      68.920  32.390  39.400  1.00  0.00           H
ATOM   3242 HG13 VAL A 855      69.240  30.610  39.350  1.00  0.00           H
ATOM   3243  CG2 VAL A 855      67.280  29.870  37.670  1.00  0.00           C
ATOM   3244 HG21 VAL A 855      66.690  29.630  38.590  1.00  0.00           H
ATOM   3245 HG22 VAL A 855      68.100  29.170  37.390  1.00  0.00           H
ATOM   3246 HG23 VAL A 855      66.640  29.870  36.760  1.00  0.00           H
ATOM   3247  C   VAL A 855      66.700  33.550  38.430  1.00  0.00           C
ATOM   3248  O   VAL A 855      66.170  33.760  39.480  1.00  0.00           O
ATOM   3249  N   ARG A 856      67.340  34.440  37.670  1.00  0.00           N
ATOM   3250  HN  ARG A 856      67.660  34.090  36.790  1.00  0.00           H
ATOM   3251  CA  ARG A 856      67.580  35.820  37.960  1.00  0.00           C
ATOM   3252  HA  ARG A 856      68.280  36.000  38.770  1.00  0.00           H
ATOM   3253  CB  ARG A 856      68.370  36.410  36.740  1.00  0.00           C
ATOM   3254  HB1 ARG A 856      67.780  36.090  35.870  1.00  0.00           H
ATOM   3255  HB2 ARG A 856      69.410  36.010  36.750  1.00  0.00           H
ATOM   3256  CG  ARG A 856      68.490  37.910  36.620  1.00  0.00           C
ATOM   3257  HG1 ARG A 856      69.320  38.220  37.280  1.00  0.00           H
ATOM   3258  HG2 ARG A 856      67.570  38.400  36.970  1.00  0.00           H
ATOM   3259  CD  ARG A 856      68.740  38.360  35.180  1.00  0.00           C
ATOM   3260  HD1 ARG A 856      68.900  39.460  35.110  1.00  0.00           H
ATOM   3261  HD2 ARG A 856      67.870  38.010  34.600  1.00  0.00           H
ATOM   3262  NE  ARG A 856      69.990  37.670  34.780  1.00  0.00           N
ATOM   3263  HE  ARG A 856      70.340  36.890  35.300  1.00  0.00           H
ATOM   3264  CZ  ARG A 856      70.560  37.830  33.600  1.00  0.00           C
ATOM   3265  NH1 ARG A 856      70.340  38.790  32.780  1.00  0.00           N
ATOM   3266 HH11 ARG A 856      69.650  39.440  33.110  1.00  0.00           H
ATOM   3267 HH12 ARG A 856      70.890  39.040  31.980  1.00  0.00           H
ATOM   3268  NH2 ARG A 856      71.470  37.050  33.360  1.00  0.00           N
ATOM   3269 HH21 ARG A 856      71.680  36.810  32.410  1.00  0.00           H
ATOM   3270 HH22 ARG A 856      71.670  36.340  34.030  1.00  0.00           H
ATOM   3271  C   ARG A 856      66.310  36.600  38.160  1.00  0.00           C
ATOM   3272  O   ARG A 856      66.270  37.430  39.110  1.00  0.00           O
ATOM   3273  N   SER A 857      65.310  36.450  37.330  1.00  0.00           N
ATOM   3274  HN  SER A 857      65.390  35.740  36.640  1.00  0.00           H
ATOM   3275  CA  SER A 857      63.990  37.080  37.530  1.00  0.00           C
ATOM   3276  HA  SER A 857      64.210  38.120  37.710  1.00  0.00           H
ATOM   3277  CB  SER A 857      63.230  37.120  36.150  1.00  0.00           C
ATOM   3278  HB1 SER A 857      63.850  37.590  35.360  1.00  0.00           H
ATOM   3279  HB2 SER A 857      62.280  37.680  36.310  1.00  0.00           H
ATOM   3280  OG  SER A 857      62.830  35.830  35.660  1.00  0.00           O
ATOM   3281  HG1 SER A 857      62.030  35.610  36.130  1.00  0.00           H
ATOM   3282  C   SER A 857      63.170  36.530  38.680  1.00  0.00           C
ATOM   3283  O   SER A 857      62.520  37.230  39.400  1.00  0.00           O
ATOM   3284  N   THR A 858      63.220  35.210  38.970  1.00  0.00           N
ATOM   3285  HN  THR A 858      63.890  34.610  38.530  1.00  0.00           H
ATOM   3286  CA  THR A 858      62.490  34.620  40.120  1.00  0.00           C
ATOM   3287  HA  THR A 858      61.450  34.870  39.990  1.00  0.00           H
ATOM   3288  CB  THR A 858      62.450  33.110  40.060  1.00  0.00           C
ATOM   3289  HB  THR A 858      63.450  32.610  40.080  1.00  0.00           H
ATOM   3290  OG1 THR A 858      61.760  32.680  38.850  1.00  0.00           O
ATOM   3291  HG1 THR A 858      62.260  33.030  38.120  1.00  0.00           H
ATOM   3292  CG2 THR A 858      61.780  32.440  41.280  1.00  0.00           C
ATOM   3293 HG21 THR A 858      60.780  32.890  41.420  1.00  0.00           H
ATOM   3294 HG22 THR A 858      62.400  32.550  42.200  1.00  0.00           H
ATOM   3295 HG23 THR A 858      61.610  31.380  41.030  1.00  0.00           H
ATOM   3296  C   THR A 858      63.110  35.100  41.440  1.00  0.00           C
ATOM   3297  O   THR A 858      62.520  35.070  42.560  1.00  0.00           O
ATOM   3298  N   ILE A 859      64.460  35.430  41.490  1.00  0.00           N
ATOM   3299  HN  ILE A 859      65.050  35.340  40.690  1.00  0.00           H
ATOM   3300  CA  ILE A 859      65.060  36.070  42.650  1.00  0.00           C
ATOM   3301  HA  ILE A 859      64.920  35.470  43.530  1.00  0.00           H
ATOM   3302  CB  ILE A 859      66.620  36.240  42.470  1.00  0.00           C
ATOM   3303  HB  ILE A 859      66.790  36.810  41.530  1.00  0.00           H
ATOM   3304  CG2 ILE A 859      67.270  37.000  43.600  1.00  0.00           C
ATOM   3305 HG21 ILE A 859      67.140  38.100  43.730  1.00  0.00           H
ATOM   3306 HG22 ILE A 859      68.360  36.770  43.630  1.00  0.00           H
ATOM   3307 HG23 ILE A 859      66.890  36.730  44.610  1.00  0.00           H
ATOM   3308  CG1 ILE A 859      67.320  34.820  42.450  1.00  0.00           C
ATOM   3309 HG11 ILE A 859      66.750  34.040  41.900  1.00  0.00           H
ATOM   3310 HG12 ILE A 859      67.320  34.440  43.500  1.00  0.00           H
ATOM   3311  CD  ILE A 859      68.630  34.900  41.760  1.00  0.00           C
ATOM   3312  HD1 ILE A 859      69.090  33.890  41.700  1.00  0.00           H
ATOM   3313  HD2 ILE A 859      69.430  35.430  42.340  1.00  0.00           H
ATOM   3314  HD3 ILE A 859      68.680  35.270  40.720  1.00  0.00           H
ATOM   3315  C   ILE A 859      64.470  37.380  42.910  1.00  0.00           C
ATOM   3316  O   ILE A 859      64.060  37.660  44.010  1.00  0.00           O
ATOM   3317  N   SER A 860      64.220  38.170  41.810  1.00  0.00           N
ATOM   3318  HN  SER A 860      64.490  37.900  40.880  1.00  0.00           H
ATOM   3319  CA  SER A 860      63.450  39.440  41.930  1.00  0.00           C
ATOM   3320  HA  SER A 860      63.970  40.110  42.600  1.00  0.00           H
ATOM   3321  CB  SER A 860      63.380  40.100  40.530  1.00  0.00           C
ATOM   3322  HB1 SER A 860      62.970  39.420  39.760  1.00  0.00           H
ATOM   3323  HB2 SER A 860      64.430  40.290  40.270  1.00  0.00           H
ATOM   3324  OG  SER A 860      62.690  41.310  40.550  1.00  0.00           O
ATOM   3325  HG1 SER A 860      63.240  42.100  40.660  1.00  0.00           H
ATOM   3326  C   SER A 860      61.990  39.250  42.460  1.00  0.00           C
ATOM   3327  O   SER A 860      61.530  39.820  43.420  1.00  0.00           O
ATOM   3328  N   ASP A 861      61.300  38.190  41.910  1.00  0.00           N
ATOM   3329  HN  ASP A 861      61.590  37.640  41.130  1.00  0.00           H
ATOM   3330  CA  ASP A 861      59.980  37.820  42.300  1.00  0.00           C
ATOM   3331  HA  ASP A 861      59.270  38.580  42.020  1.00  0.00           H
ATOM   3332  CB  ASP A 861      59.520  36.670  41.410  1.00  0.00           C
ATOM   3333  HB1 ASP A 861      58.610  36.090  41.700  1.00  0.00           H
ATOM   3334  HB2 ASP A 861      60.260  35.840  41.300  1.00  0.00           H
ATOM   3335  CG  ASP A 861      59.220  36.990  39.960  1.00  0.00           C
ATOM   3336  OD1 ASP A 861      58.920  35.990  39.270  1.00  0.00           O
ATOM   3337  OD2 ASP A 861      59.210  38.180  39.570  1.00  0.00           O
ATOM   3338  C   ASP A 861      59.850  37.430  43.800  1.00  0.00           C
ATOM   3339  O   ASP A 861      58.710  37.600  44.340  1.00  0.00           O
ATOM   3340  N   PHE A 862      60.880  36.650  44.370  1.00  0.00           N
ATOM   3341  HN  PHE A 862      61.650  36.280  43.850  1.00  0.00           H
ATOM   3342  CA  PHE A 862      60.740  36.360  45.790  1.00  0.00           C
ATOM   3343  HA  PHE A 862      59.680  36.350  45.980  1.00  0.00           H
ATOM   3344  CB  PHE A 862      61.190  34.860  46.100  1.00  0.00           C
ATOM   3345  HB1 PHE A 862      61.350  34.740  47.190  1.00  0.00           H
ATOM   3346  HB2 PHE A 862      62.200  34.720  45.650  1.00  0.00           H
ATOM   3347  CG  PHE A 862      60.210  33.840  45.640  1.00  0.00           C
ATOM   3348  CD1 PHE A 862      59.950  33.490  44.330  1.00  0.00           C
ATOM   3349  HD1 PHE A 862      60.510  33.930  43.520  1.00  0.00           H
ATOM   3350  CE1 PHE A 862      59.110  32.500  43.960  1.00  0.00           C
ATOM   3351  HE1 PHE A 862      58.970  32.290  42.910  1.00  0.00           H
ATOM   3352  CZ  PHE A 862      58.500  31.690  44.940  1.00  0.00           C
ATOM   3353  HZ  PHE A 862      57.850  30.880  44.660  1.00  0.00           H
ATOM   3354  CD2 PHE A 862      59.360  33.210  46.580  1.00  0.00           C
ATOM   3355  HD2 PHE A 862      59.600  33.370  47.620  1.00  0.00           H
ATOM   3356  CE2 PHE A 862      58.510  32.040  46.250  1.00  0.00           C
ATOM   3357  HE2 PHE A 862      57.930  31.440  46.930  1.00  0.00           H
ATOM   3358  C   PHE A 862      61.440  37.350  46.750  1.00  0.00           C
ATOM   3359  O   PHE A 862      61.390  37.210  47.980  1.00  0.00           O
ATOM   3360  N   ALA A 863      62.070  38.440  46.200  1.00  0.00           N
ATOM   3361  HN  ALA A 863      62.000  38.590  45.220  1.00  0.00           H
ATOM   3362  CA  ALA A 863      62.920  39.430  46.890  1.00  0.00           C
ATOM   3363  HA  ALA A 863      63.870  38.920  46.940  1.00  0.00           H
ATOM   3364  CB  ALA A 863      63.180  40.700  45.960  1.00  0.00           C
ATOM   3365  HB1 ALA A 863      62.210  41.230  45.860  1.00  0.00           H
ATOM   3366  HB2 ALA A 863      63.460  40.280  44.960  1.00  0.00           H
ATOM   3367  HB3 ALA A 863      64.000  41.370  46.280  1.00  0.00           H
ATOM   3368  C   ALA A 863      62.550  39.820  48.310  1.00  0.00           C
ATOM   3369  O   ALA A 863      63.450  39.660  49.130  1.00  0.00           O
ATOM   3370  N   VAL A 864      61.300  40.090  48.580  1.00  0.00           N
ATOM   3371  HN  VAL A 864      60.590  39.900  47.910  1.00  0.00           H
ATOM   3372  CA  VAL A 864      60.840  40.530  49.980  1.00  0.00           C
ATOM   3373  HA  VAL A 864      61.600  41.220  50.260  1.00  0.00           H
ATOM   3374  CB  VAL A 864      59.490  41.300  49.860  1.00  0.00           C
ATOM   3375  HB  VAL A 864      58.650  40.610  49.660  1.00  0.00           H
ATOM   3376  CG1 VAL A 864      59.130  42.070  51.170  1.00  0.00           C
ATOM   3377 HG11 VAL A 864      58.900  41.360  52.000  1.00  0.00           H
ATOM   3378 HG12 VAL A 864      58.420  42.890  50.950  1.00  0.00           H
ATOM   3379 HG13 VAL A 864      60.100  42.440  51.550  1.00  0.00           H
ATOM   3380  CG2 VAL A 864      59.570  42.440  48.740  1.00  0.00           C
ATOM   3381 HG21 VAL A 864      58.640  43.030  48.910  1.00  0.00           H
ATOM   3382 HG22 VAL A 864      59.500  42.020  47.720  1.00  0.00           H
ATOM   3383 HG23 VAL A 864      60.480  43.080  48.890  1.00  0.00           H
ATOM   3384  C   VAL A 864      60.820  39.370  50.860  1.00  0.00           C
ATOM   3385  O   VAL A 864      61.320  39.570  51.960  1.00  0.00           O
ATOM   3386  N   PHE A 865      60.330  38.230  50.410  1.00  0.00           N
ATOM   3387  HN  PHE A 865      60.010  38.070  49.470  1.00  0.00           H
ATOM   3388  CA  PHE A 865      60.370  36.960  51.120  1.00  0.00           C
ATOM   3389  HA  PHE A 865      60.040  37.210  52.120  1.00  0.00           H
ATOM   3390  CB  PHE A 865      59.390  35.890  50.430  1.00  0.00           C
ATOM   3391  HB1 PHE A 865      59.690  35.640  49.390  1.00  0.00           H
ATOM   3392  HB2 PHE A 865      58.360  36.290  50.290  1.00  0.00           H
ATOM   3393  CG  PHE A 865      59.290  34.560  51.070  1.00  0.00           C
ATOM   3394  CD1 PHE A 865      60.080  33.530  50.760  1.00  0.00           C
ATOM   3395  HD1 PHE A 865      60.900  33.490  50.060  1.00  0.00           H
ATOM   3396  CE1 PHE A 865      59.890  32.290  51.370  1.00  0.00           C
ATOM   3397  HE1 PHE A 865      60.440  31.380  51.210  1.00  0.00           H
ATOM   3398  CZ  PHE A 865      58.880  32.130  52.330  1.00  0.00           C
ATOM   3399  HZ  PHE A 865      58.910  31.170  52.830  1.00  0.00           H
ATOM   3400  CD2 PHE A 865      58.210  34.440  51.970  1.00  0.00           C
ATOM   3401  HD2 PHE A 865      57.450  35.180  52.200  1.00  0.00           H
ATOM   3402  CE2 PHE A 865      57.990  33.190  52.620  1.00  0.00           C
ATOM   3403  HE2 PHE A 865      57.130  33.000  53.250  1.00  0.00           H
ATOM   3404  C   PHE A 865      61.810  36.470  51.450  1.00  0.00           C
ATOM   3405  O   PHE A 865      62.050  35.910  52.560  1.00  0.00           O
ATOM   3406  N   LEU A 866      62.810  36.640  50.590  1.00  0.00           N
ATOM   3407  HN  LEU A 866      62.610  37.000  49.670  1.00  0.00           H
ATOM   3408  CA  LEU A 866      64.190  36.240  50.850  1.00  0.00           C
ATOM   3409  HA  LEU A 866      64.160  35.230  51.220  1.00  0.00           H
ATOM   3410  CB  LEU A 866      64.940  36.070  49.510  1.00  0.00           C
ATOM   3411  HB1 LEU A 866      65.960  35.680  49.730  1.00  0.00           H
ATOM   3412  HB2 LEU A 866      65.110  37.090  49.090  1.00  0.00           H
ATOM   3413  CG  LEU A 866      64.380  35.230  48.320  1.00  0.00           C
ATOM   3414  HG  LEU A 866      63.370  35.690  48.220  1.00  0.00           H
ATOM   3415  CD1 LEU A 866      65.080  35.570  47.010  1.00  0.00           C
ATOM   3416 HD11 LEU A 866      66.150  35.300  47.050  1.00  0.00           H
ATOM   3417 HD12 LEU A 866      64.960  36.650  46.800  1.00  0.00           H
ATOM   3418 HD13 LEU A 866      64.600  35.160  46.100  1.00  0.00           H
ATOM   3419  CD2 LEU A 866      64.210  33.850  48.810  1.00  0.00           C
ATOM   3420 HD21 LEU A 866      63.700  33.060  48.190  1.00  0.00           H
ATOM   3421 HD22 LEU A 866      63.610  33.930  49.740  1.00  0.00           H
ATOM   3422 HD23 LEU A 866      65.200  33.470  49.150  1.00  0.00           H
ATOM   3423  C   LEU A 866      64.840  37.200  51.820  1.00  0.00           C
ATOM   3424  O   LEU A 866      65.590  36.770  52.710  1.00  0.00           O
ATOM   3425  N   THR A 867      64.480  38.440  51.760  1.00  0.00           N
ATOM   3426  HN  THR A 867      63.810  38.620  51.040  1.00  0.00           H
ATOM   3427  CA  THR A 867      65.080  39.530  52.600  1.00  0.00           C
ATOM   3428  HA  THR A 867      66.150  39.530  52.460  1.00  0.00           H
ATOM   3429  CB  THR A 867      64.560  40.920  52.120  1.00  0.00           C
ATOM   3430  HB  THR A 867      63.460  40.820  52.000  1.00  0.00           H
ATOM   3431  OG1 THR A 867      65.020  41.290  50.810  1.00  0.00           O
ATOM   3432  HG1 THR A 867      64.750  40.630  50.160  1.00  0.00           H
ATOM   3433  CG2 THR A 867      64.950  42.140  53.000  1.00  0.00           C
ATOM   3434 HG21 THR A 867      64.560  43.050  52.510  1.00  0.00           H
ATOM   3435 HG22 THR A 867      66.030  42.110  53.250  1.00  0.00           H
ATOM   3436 HG23 THR A 867      64.450  42.070  53.990  1.00  0.00           H
ATOM   3437  C   THR A 867      64.890  39.280  54.100  1.00  0.00           C
ATOM   3438  O   THR A 867      65.810  39.450  54.900  1.00  0.00           O
ATOM   3439  N   ILE A 868      63.700  38.930  54.520  1.00  0.00           N
ATOM   3440  HN  ILE A 868      63.040  38.690  53.790  1.00  0.00           H
ATOM   3441  CA  ILE A 868      63.230  38.580  55.850  1.00  0.00           C
ATOM   3442  HA  ILE A 868      63.630  39.370  56.460  1.00  0.00           H
ATOM   3443  CB  ILE A 868      61.750  38.570  55.930  1.00  0.00           C
ATOM   3444  HB  ILE A 868      61.320  37.770  55.280  1.00  0.00           H
ATOM   3445  CG2 ILE A 868      61.260  38.270  57.360  1.00  0.00           C
ATOM   3446 HG21 ILE A 868      60.170  38.430  57.470  1.00  0.00           H
ATOM   3447 HG22 ILE A 868      61.790  38.910  58.090  1.00  0.00           H
ATOM   3448 HG23 ILE A 868      61.390  37.180  57.520  1.00  0.00           H
ATOM   3449  CG1 ILE A 868      61.140  39.940  55.480  1.00  0.00           C
ATOM   3450 HG11 ILE A 868      61.560  40.270  54.510  1.00  0.00           H
ATOM   3451 HG12 ILE A 868      61.450  40.780  56.130  1.00  0.00           H
ATOM   3452  CD  ILE A 868      59.630  39.950  55.220  1.00  0.00           C
ATOM   3453  HD1 ILE A 868      59.340  40.680  54.420  1.00  0.00           H
ATOM   3454  HD2 ILE A 868      59.030  40.170  56.130  1.00  0.00           H
ATOM   3455  HD3 ILE A 868      59.310  38.980  54.810  1.00  0.00           H
ATOM   3456  C   ILE A 868      63.910  37.260  56.360  1.00  0.00           C
ATOM   3457  O   ILE A 868      64.230  37.220  57.520  1.00  0.00           O
ATOM   3458  N   VAL A 869      64.110  36.250  55.490  1.00  0.00           N
ATOM   3459  HN  VAL A 869      63.910  36.420  54.530  1.00  0.00           H
ATOM   3460  CA  VAL A 869      64.850  35.020  55.860  1.00  0.00           C
ATOM   3461  HA  VAL A 869      64.390  34.590  56.740  1.00  0.00           H
ATOM   3462  CB  VAL A 869      64.740  33.900  54.790  1.00  0.00           C
ATOM   3463  HB  VAL A 869      64.560  34.300  53.770  1.00  0.00           H
ATOM   3464  CG1 VAL A 869      65.970  32.970  54.660  1.00  0.00           C
ATOM   3465 HG11 VAL A 869      65.810  32.220  53.850  1.00  0.00           H
ATOM   3466 HG12 VAL A 869      66.050  32.430  55.630  1.00  0.00           H
ATOM   3467 HG13 VAL A 869      66.890  33.560  54.440  1.00  0.00           H
ATOM   3468  CG2 VAL A 869      63.430  33.080  55.130  1.00  0.00           C
ATOM   3469 HG21 VAL A 869      63.510  32.690  56.180  1.00  0.00           H
ATOM   3470 HG22 VAL A 869      63.300  32.180  54.500  1.00  0.00           H
ATOM   3471 HG23 VAL A 869      62.530  33.730  55.100  1.00  0.00           H
ATOM   3472  C   VAL A 869      66.250  35.300  56.150  1.00  0.00           C
ATOM   3473  O   VAL A 869      66.810  34.790  57.130  1.00  0.00           O
ATOM   3474  N   ILE A 870      66.930  36.120  55.370  1.00  0.00           N
ATOM   3475  HN  ILE A 870      66.620  36.250  54.430  1.00  0.00           H
ATOM   3476  CA  ILE A 870      68.310  36.640  55.680  1.00  0.00           C
ATOM   3477  HA  ILE A 870      68.890  35.750  55.880  1.00  0.00           H
ATOM   3478  CB  ILE A 870      68.830  37.350  54.380  1.00  0.00           C
ATOM   3479  HB  ILE A 870      68.240  38.290  54.210  1.00  0.00           H
ATOM   3480  CG2 ILE A 870      70.270  37.820  54.660  1.00  0.00           C
ATOM   3481 HG21 ILE A 870      70.330  38.220  55.690  1.00  0.00           H
ATOM   3482 HG22 ILE A 870      70.590  38.580  53.920  1.00  0.00           H
ATOM   3483 HG23 ILE A 870      71.010  36.990  54.570  1.00  0.00           H
ATOM   3484  CG1 ILE A 870      68.870  36.470  53.110  1.00  0.00           C
ATOM   3485 HG11 ILE A 870      68.010  35.780  53.080  1.00  0.00           H
ATOM   3486 HG12 ILE A 870      69.740  35.790  53.230  1.00  0.00           H
ATOM   3487  CD  ILE A 870      68.820  37.250  51.800  1.00  0.00           C
ATOM   3488  HD1 ILE A 870      69.810  37.730  51.610  1.00  0.00           H
ATOM   3489  HD2 ILE A 870      68.030  38.010  51.930  1.00  0.00           H
ATOM   3490  HD3 ILE A 870      68.500  36.580  50.970  1.00  0.00           H
ATOM   3491  C   ILE A 870      68.290  37.480  57.020  1.00  0.00           C
ATOM   3492  O   ILE A 870      69.100  37.230  57.880  1.00  0.00           O
ATOM   3493  N   MET A 871      67.310  38.310  57.280  1.00  0.00           N
ATOM   3494  HN  MET A 871      66.760  38.720  56.560  1.00  0.00           H
ATOM   3495  CA  MET A 871      67.110  39.080  58.530  1.00  0.00           C
ATOM   3496  HA  MET A 871      68.070  39.570  58.690  1.00  0.00           H
ATOM   3497  CB  MET A 871      66.080  40.220  58.450  1.00  0.00           C
ATOM   3498  HB1 MET A 871      65.960  40.850  59.360  1.00  0.00           H
ATOM   3499  HB2 MET A 871      65.070  39.780  58.270  1.00  0.00           H
ATOM   3500  CG  MET A 871      66.260  41.320  57.440  1.00  0.00           C
ATOM   3501  HG1 MET A 871      65.500  42.120  57.580  1.00  0.00           H
ATOM   3502  HG2 MET A 871      66.170  40.970  56.390  1.00  0.00           H
ATOM   3503  SD  MET A 871      67.860  42.220  57.510  1.00  0.00           S
ATOM   3504  CE  MET A 871      67.500  43.370  56.170  1.00  0.00           C
ATOM   3505  HE1 MET A 871      68.250  44.190  56.270  1.00  0.00           H
ATOM   3506  HE2 MET A 871      66.520  43.910  56.180  1.00  0.00           H
ATOM   3507  HE3 MET A 871      67.570  42.950  55.140  1.00  0.00           H
ATOM   3508  C   MET A 871      66.900  38.250  59.790  1.00  0.00           C
ATOM   3509  O   MET A 871      67.570  38.490  60.780  1.00  0.00           O
ATOM   3510  N   VAL A 872      65.990  37.230  59.690  1.00  0.00           N
ATOM   3511  HN  VAL A 872      65.390  37.070  58.920  1.00  0.00           H
ATOM   3512  CA  VAL A 872      65.890  36.360  60.850  1.00  0.00           C
ATOM   3513  HA  VAL A 872      65.830  36.960  61.750  1.00  0.00           H
ATOM   3514  CB  VAL A 872      64.690  35.440  60.880  1.00  0.00           C
ATOM   3515  HB  VAL A 872      64.840  34.710  61.690  1.00  0.00           H
ATOM   3516  CG1 VAL A 872      63.520  36.290  61.390  1.00  0.00           C
ATOM   3517 HG11 VAL A 872      63.790  36.720  62.380  1.00  0.00           H
ATOM   3518 HG12 VAL A 872      62.570  35.720  61.460  1.00  0.00           H
ATOM   3519 HG13 VAL A 872      63.200  37.030  60.640  1.00  0.00           H
ATOM   3520  CG2 VAL A 872      64.410  34.680  59.570  1.00  0.00           C
ATOM   3521 HG21 VAL A 872      63.690  33.840  59.690  1.00  0.00           H
ATOM   3522 HG22 VAL A 872      65.420  34.280  59.340  1.00  0.00           H
ATOM   3523 HG23 VAL A 872      64.080  35.300  58.710  1.00  0.00           H
ATOM   3524  C   VAL A 872      67.190  35.540  61.100  1.00  0.00           C
ATOM   3525  O   VAL A 872      67.530  35.250  62.250  1.00  0.00           O
ATOM   3526  N   THR A 873      67.890  35.230  60.010  1.00  0.00           N
ATOM   3527  HN  THR A 873      67.700  35.620  59.100  1.00  0.00           H
ATOM   3528  CA  THR A 873      69.110  34.520  60.090  1.00  0.00           C
ATOM   3529  HA  THR A 873      68.910  33.620  60.640  1.00  0.00           H
ATOM   3530  CB  THR A 873      69.730  33.960  58.730  1.00  0.00           C
ATOM   3531  HB  THR A 873      69.890  34.750  57.970  1.00  0.00           H
ATOM   3532  OG1 THR A 873      68.770  33.090  58.130  1.00  0.00           O
ATOM   3533  HG1 THR A 873      68.100  33.660  57.740  1.00  0.00           H
ATOM   3534  CG2 THR A 873      71.040  33.160  58.860  1.00  0.00           C
ATOM   3535 HG21 THR A 873      71.340  32.720  57.880  1.00  0.00           H
ATOM   3536 HG22 THR A 873      70.840  32.370  59.610  1.00  0.00           H
ATOM   3537 HG23 THR A 873      71.810  33.890  59.180  1.00  0.00           H
ATOM   3538  C   THR A 873      70.210  35.330  60.740  1.00  0.00           C
ATOM   3539  O   THR A 873      70.980  34.790  61.580  1.00  0.00           O
ATOM   3540  N   ILE A 874      70.300  36.640  60.490  1.00  0.00           N
ATOM   3541  HN  ILE A 874      69.690  37.060  59.830  1.00  0.00           H
ATOM   3542  CA  ILE A 874      71.230  37.500  61.300  1.00  0.00           C
ATOM   3543  HA  ILE A 874      72.180  36.980  61.320  1.00  0.00           H
ATOM   3544  CB  ILE A 874      71.440  38.860  60.700  1.00  0.00           C
ATOM   3545  HB  ILE A 874      70.470  39.310  60.440  1.00  0.00           H
ATOM   3546  CG2 ILE A 874      72.010  39.940  61.580  1.00  0.00           C
ATOM   3547 HG21 ILE A 874      72.260  40.780  60.910  1.00  0.00           H
ATOM   3548 HG22 ILE A 874      72.970  39.560  61.980  1.00  0.00           H
ATOM   3549 HG23 ILE A 874      71.360  40.300  62.400  1.00  0.00           H
ATOM   3550  CG1 ILE A 874      72.260  38.710  59.340  1.00  0.00           C
ATOM   3551 HG11 ILE A 874      72.280  37.610  59.240  1.00  0.00           H
ATOM   3552 HG12 ILE A 874      73.290  39.060  59.580  1.00  0.00           H
ATOM   3553  CD  ILE A 874      71.720  39.390  58.110  1.00  0.00           C
ATOM   3554  HD1 ILE A 874      72.370  39.430  57.220  1.00  0.00           H
ATOM   3555  HD2 ILE A 874      71.580  40.470  58.340  1.00  0.00           H
ATOM   3556  HD3 ILE A 874      70.760  38.970  57.750  1.00  0.00           H
ATOM   3557  C   ILE A 874      70.840  37.710  62.790  1.00  0.00           C
ATOM   3558  O   ILE A 874      71.720  37.830  63.710  1.00  0.00           O
ATOM   3559  N   ASP A 875      69.550  37.660  63.110  1.00  0.00           N
ATOM   3560  HN  ASP A 875      68.750  37.520  62.540  1.00  0.00           H
ATOM   3561  CA  ASP A 875      69.190  37.670  64.550  1.00  0.00           C
ATOM   3562  HA  ASP A 875      69.790  38.500  64.910  1.00  0.00           H
ATOM   3563  CB  ASP A 875      67.730  37.880  64.750  1.00  0.00           C
ATOM   3564  HB1 ASP A 875      67.070  36.990  64.770  1.00  0.00           H
ATOM   3565  HB2 ASP A 875      67.370  38.600  63.980  1.00  0.00           H
ATOM   3566  CG  ASP A 875      67.560  38.580  66.090  1.00  0.00           C
ATOM   3567  OD1 ASP A 875      68.000  39.770  66.220  1.00  0.00           O
ATOM   3568  OD2 ASP A 875      66.890  38.080  66.990  1.00  0.00           O
ATOM   3569  C   ASP A 875      69.590  36.430  65.290  1.00  0.00           C
ATOM   3570  O   ASP A 875      70.030  36.510  66.470  1.00  0.00           O
ATOM   3571  N   TYR A 876      69.580  35.220  64.680  1.00  0.00           N
ATOM   3572  HN  TYR A 876      69.260  35.200  63.730  1.00  0.00           H
ATOM   3573  CA  TYR A 876      70.100  33.990  65.200  1.00  0.00           C
ATOM   3574  HA  TYR A 876      69.650  33.890  66.180  1.00  0.00           H
ATOM   3575  CB  TYR A 876      69.720  32.850  64.340  1.00  0.00           C
ATOM   3576  HB1 TYR A 876      70.220  32.930  63.350  1.00  0.00           H
ATOM   3577  HB2 TYR A 876      68.610  32.880  64.240  1.00  0.00           H
ATOM   3578  CG  TYR A 876      70.050  31.470  64.900  1.00  0.00           C
ATOM   3579  CD1 TYR A 876      70.630  30.510  64.060  1.00  0.00           C
ATOM   3580  HD1 TYR A 876      70.920  30.800  63.060  1.00  0.00           H
ATOM   3581  CE1 TYR A 876      70.740  29.180  64.410  1.00  0.00           C
ATOM   3582  HE1 TYR A 876      71.170  28.480  63.700  1.00  0.00           H
ATOM   3583  CZ  TYR A 876      70.380  28.790  65.740  1.00  0.00           C
ATOM   3584  OH  TYR A 876      70.590  27.530  66.180  1.00  0.00           O
ATOM   3585  HH  TYR A 876      71.090  27.000  65.550  1.00  0.00           H
ATOM   3586  CD2 TYR A 876      69.560  30.960  66.150  1.00  0.00           C
ATOM   3587  HD2 TYR A 876      68.940  31.640  66.700  1.00  0.00           H
ATOM   3588  CE2 TYR A 876      69.730  29.620  66.540  1.00  0.00           C
ATOM   3589  HE2 TYR A 876      69.390  29.280  67.510  1.00  0.00           H
ATOM   3590  C   TYR A 876      71.650  34.040  65.240  1.00  0.00           C
ATOM   3591  O   TYR A 876      72.300  33.560  66.190  1.00  0.00           O
ATOM   3592  N   LEU A 877      72.340  34.560  64.240  1.00  0.00           N
ATOM   3593  HN  LEU A 877      72.000  34.580  63.300  1.00  0.00           H
ATOM   3594  CA  LEU A 877      73.750  34.470  64.180  1.00  0.00           C
ATOM   3595  HA  LEU A 877      74.100  33.520  64.560  1.00  0.00           H
ATOM   3596  CB  LEU A 877      74.290  34.480  62.680  1.00  0.00           C
ATOM   3597  HB1 LEU A 877      75.390  34.640  62.780  1.00  0.00           H
ATOM   3598  HB2 LEU A 877      73.890  35.420  62.240  1.00  0.00           H
ATOM   3599  CG  LEU A 877      74.120  33.270  61.850  1.00  0.00           C
ATOM   3600  HG  LEU A 877      73.020  33.070  61.810  1.00  0.00           H
ATOM   3601  CD1 LEU A 877      74.570  33.510  60.420  1.00  0.00           C
ATOM   3602 HD11 LEU A 877      75.680  33.670  60.400  1.00  0.00           H
ATOM   3603 HD12 LEU A 877      74.030  34.330  59.910  1.00  0.00           H
ATOM   3604 HD13 LEU A 877      74.330  32.720  59.680  1.00  0.00           H
ATOM   3605  CD2 LEU A 877      74.730  32.090  62.480  1.00  0.00           C
ATOM   3606 HD21 LEU A 877      74.190  31.780  63.400  1.00  0.00           H
ATOM   3607 HD22 LEU A 877      75.820  32.170  62.710  1.00  0.00           H
ATOM   3608 HD23 LEU A 877      74.690  31.210  61.810  1.00  0.00           H
ATOM   3609  C   LEU A 877      74.490  35.590  64.900  1.00  0.00           C
ATOM   3610  O   LEU A 877      75.680  35.440  65.130  1.00  0.00           O
ATOM   3611  N   VAL A 878      73.780  36.660  65.160  1.00  0.00           N
ATOM   3612  HN  VAL A 878      72.880  36.670  64.750  1.00  0.00           H
ATOM   3613  CA  VAL A 878      74.390  37.770  65.780  1.00  0.00           C
ATOM   3614  HA  VAL A 878      75.250  37.340  66.270  1.00  0.00           H
ATOM   3615  CB  VAL A 878      74.810  38.860  64.730  1.00  0.00           C
ATOM   3616  HB  VAL A 878      73.860  39.200  64.260  1.00  0.00           H
ATOM   3617  CG1 VAL A 878      75.670  39.920  65.420  1.00  0.00           C
ATOM   3618 HG11 VAL A 878      76.160  40.530  64.630  1.00  0.00           H
ATOM   3619 HG12 VAL A 878      76.520  39.450  65.970  1.00  0.00           H
ATOM   3620 HG13 VAL A 878      75.090  40.580  66.090  1.00  0.00           H
ATOM   3621  CG2 VAL A 878      75.600  38.270  63.590  1.00  0.00           C
ATOM   3622 HG21 VAL A 878      75.810  39.000  62.790  1.00  0.00           H
ATOM   3623 HG22 VAL A 878      75.040  37.450  63.090  1.00  0.00           H
ATOM   3624 HG23 VAL A 878      76.550  37.970  64.090  1.00  0.00           H
ATOM   3625  C   VAL A 878      73.520  38.230  66.880  1.00  0.00           C
ATOM   3626  O   VAL A 878      73.910  38.280  68.070  1.00  0.00           O
ATOM   3627  N   GLY A 879      72.310  38.580  66.440  1.00  0.00           N
ATOM   3628  HN  GLY A 879      71.970  38.440  65.510  1.00  0.00           H
ATOM   3629  CA  GLY A 879      71.290  39.170  67.340  1.00  0.00           C
ATOM   3630  HA1 GLY A 879      71.380  38.900  68.380  1.00  0.00           H
ATOM   3631  HA2 GLY A 879      70.320  38.930  66.930  1.00  0.00           H
ATOM   3632  C   GLY A 879      71.370  40.720  67.400  1.00  0.00           C
ATOM   3633  O   GLY A 879      72.370  41.290  67.860  1.00  0.00           O
ATOM   3634  N   VAL A 880      70.400  41.380  66.670  1.00  0.00           N
ATOM   3635  HN  VAL A 880      69.610  40.880  66.310  1.00  0.00           H
ATOM   3636  CA  VAL A 880      70.340  42.790  66.320  1.00  0.00           C
ATOM   3637  HA  VAL A 880      71.340  43.120  66.530  1.00  0.00           H
ATOM   3638  CB  VAL A 880      70.050  42.880  64.810  1.00  0.00           C
ATOM   3639  HB  VAL A 880      70.850  42.240  64.360  1.00  0.00           H
ATOM   3640  CG1 VAL A 880      68.720  42.280  64.300  1.00  0.00           C
ATOM   3641 HG11 VAL A 880      68.730  41.190  64.490  1.00  0.00           H
ATOM   3642 HG12 VAL A 880      68.780  42.390  63.190  1.00  0.00           H
ATOM   3643 HG13 VAL A 880      67.770  42.710  64.690  1.00  0.00           H
ATOM   3644  CG2 VAL A 880      70.070  44.350  64.360  1.00  0.00           C
ATOM   3645 HG21 VAL A 880      69.880  44.380  63.270  1.00  0.00           H
ATOM   3646 HG22 VAL A 880      71.080  44.790  64.330  1.00  0.00           H
ATOM   3647 HG23 VAL A 880      69.350  45.000  64.910  1.00  0.00           H
ATOM   3648  C   VAL A 880      69.420  43.480  67.270  1.00  0.00           C
ATOM   3649  O   VAL A 880      68.270  43.040  67.470  1.00  0.00           O
ATOM   3650  N   PRO A 881      69.900  44.500  68.040  1.00  0.00           N
ATOM   3651  CD  PRO A 881      71.390  44.820  68.230  1.00  0.00           C
ATOM   3652  HD1 PRO A 881      71.700  45.610  67.520  1.00  0.00           H
ATOM   3653  HD2 PRO A 881      72.020  43.900  68.210  1.00  0.00           H
ATOM   3654  CA  PRO A 881      69.090  45.090  69.110  1.00  0.00           C
ATOM   3655  HA  PRO A 881      68.770  44.320  69.800  1.00  0.00           H
ATOM   3656  CB  PRO A 881      70.040  46.080  69.840  1.00  0.00           C
ATOM   3657  HB1 PRO A 881      69.740  46.280  70.880  1.00  0.00           H
ATOM   3658  HB2 PRO A 881      70.140  47.040  69.270  1.00  0.00           H
ATOM   3659  CG  PRO A 881      71.440  45.350  69.620  1.00  0.00           C
ATOM   3660  HG1 PRO A 881      72.270  46.060  69.770  1.00  0.00           H
ATOM   3661  HG2 PRO A 881      71.640  44.560  70.360  1.00  0.00           H
ATOM   3662  C   PRO A 881      67.910  45.830  68.550  1.00  0.00           C
ATOM   3663  O   PRO A 881      68.190  46.780  67.850  1.00  0.00           O
ATOM   3664  N   SER A 882      66.610  45.470  68.890  1.00  0.00           N
ATOM   3665  HN  SER A 882      66.350  44.810  69.590  1.00  0.00           H
ATOM   3666  CA  SER A 882      65.410  45.890  68.110  1.00  0.00           C
ATOM   3667  HA  SER A 882      65.260  46.950  68.200  1.00  0.00           H
ATOM   3668  CB  SER A 882      65.570  45.640  66.560  1.00  0.00           C
ATOM   3669  HB1 SER A 882      64.590  45.500  66.040  1.00  0.00           H
ATOM   3670  HB2 SER A 882      66.180  44.720  66.380  1.00  0.00           H
ATOM   3671  OG  SER A 882      66.170  46.760  65.940  1.00  0.00           O
ATOM   3672  HG1 SER A 882      67.060  46.830  66.290  1.00  0.00           H
ATOM   3673  C   SER A 882      64.200  45.120  68.660  1.00  0.00           C
ATOM   3674  O   SER A 882      64.190  43.910  68.950  1.00  0.00           O
ATOM   3675  N   PRO A 883      63.100  45.800  68.990  1.00  0.00           N
ATOM   3676  CD  PRO A 883      63.070  47.200  69.240  1.00  0.00           C
ATOM   3677  HD1 PRO A 883      63.170  47.860  68.350  1.00  0.00           H
ATOM   3678  HD2 PRO A 883      63.890  47.540  69.900  1.00  0.00           H
ATOM   3679  CA  PRO A 883      61.740  45.250  69.360  1.00  0.00           C
ATOM   3680  HA  PRO A 883      61.900  44.810  70.330  1.00  0.00           H
ATOM   3681  CB  PRO A 883      60.800  46.510  69.490  1.00  0.00           C
ATOM   3682  HB1 PRO A 883      59.920  46.420  70.160  1.00  0.00           H
ATOM   3683  HB2 PRO A 883      60.260  46.780  68.560  1.00  0.00           H
ATOM   3684  CG  PRO A 883      61.840  47.540  69.980  1.00  0.00           C
ATOM   3685  HG1 PRO A 883      61.550  48.590  69.760  1.00  0.00           H
ATOM   3686  HG2 PRO A 883      61.960  47.480  71.080  1.00  0.00           H
ATOM   3687  C   PRO A 883      61.240  44.320  68.280  1.00  0.00           C
ATOM   3688  O   PRO A 883      61.390  44.620  67.110  1.00  0.00           O
ATOM   3689  N   LYS A 884      60.630  43.240  68.650  1.00  0.00           N
ATOM   3690  HN  LYS A 884      60.460  43.060  69.620  1.00  0.00           H
ATOM   3691  CA  LYS A 884      60.130  42.230  67.710  1.00  0.00           C
ATOM   3692  HA  LYS A 884      60.400  42.620  66.750  1.00  0.00           H
ATOM   3693  CB  LYS A 884      60.590  40.790  67.940  1.00  0.00           C
ATOM   3694  HB1 LYS A 884      60.120  40.050  67.250  1.00  0.00           H
ATOM   3695  HB2 LYS A 884      60.320  40.390  68.940  1.00  0.00           H
ATOM   3696  CG  LYS A 884      62.130  40.690  67.810  1.00  0.00           C
ATOM   3697  HG1 LYS A 884      62.450  41.130  68.780  1.00  0.00           H
ATOM   3698  HG2 LYS A 884      62.450  41.280  66.920  1.00  0.00           H
ATOM   3699  CD  LYS A 884      62.460  39.210  67.690  1.00  0.00           C
ATOM   3700  HD1 LYS A 884      61.860  38.700  66.910  1.00  0.00           H
ATOM   3701  HD2 LYS A 884      62.290  38.580  68.580  1.00  0.00           H
ATOM   3702  CE  LYS A 884      63.980  38.880  67.320  1.00  0.00           C
ATOM   3703  HE1 LYS A 884      64.410  39.420  66.440  1.00  0.00           H
ATOM   3704  HE2 LYS A 884      63.860  37.800  67.100  1.00  0.00           H
ATOM   3705  NZ  LYS A 884      64.920  39.090  68.420  1.00  0.00           N
ATOM   3706  HZ1 LYS A 884      65.770  38.550  68.150  1.00  0.00           H
ATOM   3707  HZ2 LYS A 884      64.470  38.690  69.260  1.00  0.00           H
ATOM   3708  HZ3 LYS A 884      65.160  40.110  68.520  1.00  0.00           H
ATOM   3709  C   LYS A 884      58.610  42.310  67.750  1.00  0.00           C
ATOM   3710  O   LYS A 884      58.100  42.710  68.820  1.00  0.00           O
ATOM   3711  N   LEU A 885      57.940  41.830  66.680  1.00  0.00           N
ATOM   3712  HN  LEU A 885      58.490  41.570  65.880  1.00  0.00           H
ATOM   3713  CA  LEU A 885      56.540  41.660  66.600  1.00  0.00           C
ATOM   3714  HA  LEU A 885      56.130  42.660  66.670  1.00  0.00           H
ATOM   3715  CB  LEU A 885      56.060  41.140  65.240  1.00  0.00           C
ATOM   3716  HB1 LEU A 885      56.620  40.190  65.110  1.00  0.00           H
ATOM   3717  HB2 LEU A 885      56.400  41.860  64.460  1.00  0.00           H
ATOM   3718  CG  LEU A 885      54.590  41.110  64.940  1.00  0.00           C
ATOM   3719  HG  LEU A 885      54.010  40.560  65.710  1.00  0.00           H
ATOM   3720  CD1 LEU A 885      53.860  42.410  64.850  1.00  0.00           C
ATOM   3721 HD11 LEU A 885      52.780  42.180  64.910  1.00  0.00           H
ATOM   3722 HD12 LEU A 885      53.960  42.950  63.880  1.00  0.00           H
ATOM   3723 HD13 LEU A 885      54.100  43.200  65.600  1.00  0.00           H
ATOM   3724  CD2 LEU A 885      54.240  40.390  63.670  1.00  0.00           C
ATOM   3725 HD21 LEU A 885      54.730  39.410  63.850  1.00  0.00           H
ATOM   3726 HD22 LEU A 885      54.600  40.800  62.700  1.00  0.00           H
ATOM   3727 HD23 LEU A 885      53.190  40.040  63.550  1.00  0.00           H
ATOM   3728  C   LEU A 885      55.940  40.830  67.800  1.00  0.00           C
ATOM   3729  O   LEU A 885      56.500  39.810  68.210  1.00  0.00           O
ATOM   3730  N   HSD A 886      54.840  41.200  68.420  1.00  0.00           N
ATOM   3731  HN  HSD A 886      54.440  42.080  68.160  1.00  0.00           H
ATOM   3732  CA  HSD A 886      54.100  40.460  69.330  1.00  0.00           C
ATOM   3733  HA  HSD A 886      54.680  39.580  69.560  1.00  0.00           H
ATOM   3734  CB  HSD A 886      53.930  40.980  70.730  1.00  0.00           C
ATOM   3735  HB1 HSD A 886      53.460  40.190  71.350  1.00  0.00           H
ATOM   3736  HB2 HSD A 886      53.220  41.840  70.790  1.00  0.00           H
ATOM   3737  ND1 HSD A 886      55.780  42.570  71.340  1.00  0.00           N
ATOM   3738  HD1 HSD A 886      55.540  43.300  70.710  1.00  0.00           H
ATOM   3739  CG  HSD A 886      55.270  41.330  71.420  1.00  0.00           C
ATOM   3740  CE1 HSD A 886      56.530  42.790  72.460  1.00  0.00           C
ATOM   3741  HE1 HSD A 886      57.130  43.700  72.450  1.00  0.00           H
ATOM   3742  NE2 HSD A 886      56.620  41.750  73.230  1.00  0.00           N
ATOM   3743  CD2 HSD A 886      55.750  40.790  72.600  1.00  0.00           C
ATOM   3744  HD2 HSD A 886      55.670  39.790  73.000  1.00  0.00           H
ATOM   3745  C   HSD A 886      52.840  39.960  68.730  1.00  0.00           C
ATOM   3746  O   HSD A 886      52.300  40.640  67.850  1.00  0.00           O
ATOM   3747  N   VAL A 887      52.420  38.710  69.170  1.00  0.00           N
ATOM   3748  HN  VAL A 887      52.930  38.250  69.890  1.00  0.00           H
ATOM   3749  CA  VAL A 887      51.180  38.010  68.770  1.00  0.00           C
ATOM   3750  HA  VAL A 887      50.480  38.810  68.580  1.00  0.00           H
ATOM   3751  CB  VAL A 887      51.220  37.060  67.500  1.00  0.00           C
ATOM   3752  HB  VAL A 887      50.300  36.440  67.440  1.00  0.00           H
ATOM   3753  CG1 VAL A 887      51.260  38.020  66.240  1.00  0.00           C
ATOM   3754 HG11 VAL A 887      51.210  37.420  65.310  1.00  0.00           H
ATOM   3755 HG12 VAL A 887      52.250  38.520  66.290  1.00  0.00           H
ATOM   3756 HG13 VAL A 887      50.390  38.700  66.360  1.00  0.00           H
ATOM   3757  CG2 VAL A 887      52.450  36.070  67.550  1.00  0.00           C
ATOM   3758 HG21 VAL A 887      53.390  36.690  67.620  1.00  0.00           H
ATOM   3759 HG22 VAL A 887      52.630  35.460  66.650  1.00  0.00           H
ATOM   3760 HG23 VAL A 887      52.370  35.390  68.430  1.00  0.00           H
ATOM   3761  C   VAL A 887      50.610  37.210  69.920  1.00  0.00           C
ATOM   3762  O   VAL A 887      51.390  36.830  70.800  1.00  0.00           O
ATOM   3763  N   PRO A 888      49.250  36.990  69.980  1.00  0.00           N
ATOM   3764  CD  PRO A 888      48.270  37.680  69.110  1.00  0.00           C
ATOM   3765  HD1 PRO A 888      48.420  37.480  68.020  1.00  0.00           H
ATOM   3766  HD2 PRO A 888      48.340  38.790  69.230  1.00  0.00           H
ATOM   3767  CA  PRO A 888      48.600  36.100  70.840  1.00  0.00           C
ATOM   3768  HA  PRO A 888      49.130  36.100  71.780  1.00  0.00           H
ATOM   3769  CB  PRO A 888      47.150  36.660  70.950  1.00  0.00           C
ATOM   3770  HB1 PRO A 888      46.980  37.460  71.700  1.00  0.00           H
ATOM   3771  HB2 PRO A 888      46.440  35.860  71.260  1.00  0.00           H
ATOM   3772  CG  PRO A 888      46.870  37.120  69.570  1.00  0.00           C
ATOM   3773  HG1 PRO A 888      46.480  36.290  68.950  1.00  0.00           H
ATOM   3774  HG2 PRO A 888      46.190  38.000  69.500  1.00  0.00           H
ATOM   3775  C   PRO A 888      48.690  34.670  70.440  1.00  0.00           C
ATOM   3776  O   PRO A 888      48.430  34.410  69.290  1.00  0.00           O
ATOM   3777  N   GLU A 889      48.840  33.730  71.370  1.00  0.00           N
ATOM   3778  HN  GLU A 889      48.740  33.890  72.350  1.00  0.00           H
ATOM   3779  CA  GLU A 889      49.150  32.390  70.860  1.00  0.00           C
ATOM   3780  HA  GLU A 889      49.440  32.280  69.830  1.00  0.00           H
ATOM   3781  CB  GLU A 889      50.400  31.850  71.590  1.00  0.00           C
ATOM   3782  HB1 GLU A 889      50.420  30.800  71.230  1.00  0.00           H
ATOM   3783  HB2 GLU A 889      50.130  31.780  72.660  1.00  0.00           H
ATOM   3784  CG  GLU A 889      51.630  32.800  71.350  1.00  0.00           C
ATOM   3785  HG1 GLU A 889      51.320  33.750  71.830  1.00  0.00           H
ATOM   3786  HG2 GLU A 889      51.880  33.000  70.290  1.00  0.00           H
ATOM   3787  CD  GLU A 889      52.900  32.360  71.980  1.00  0.00           C
ATOM   3788  OE1 GLU A 889      53.770  31.750  71.280  1.00  0.00           O
ATOM   3789  OE2 GLU A 889      53.220  32.780  73.140  1.00  0.00           O
ATOM   3790  C   GLU A 889      47.920  31.510  71.110  1.00  0.00           C
ATOM   3791  O   GLU A 889      47.110  31.760  72.020  1.00  0.00           O
ATOM   3792  N   LYS A 890      47.700  30.370  70.410  1.00  0.00           N
ATOM   3793  HN  LYS A 890      48.450  30.060  69.840  1.00  0.00           H
ATOM   3794  CA  LYS A 890      46.680  29.410  70.560  1.00  0.00           C
ATOM   3795  HA  LYS A 890      47.030  28.560  69.980  1.00  0.00           H
ATOM   3796  CB  LYS A 890      46.650  28.640  71.890  1.00  0.00           C
ATOM   3797  HB1 LYS A 890      45.730  28.020  71.960  1.00  0.00           H
ATOM   3798  HB2 LYS A 890      46.520  29.330  72.750  1.00  0.00           H
ATOM   3799  CG  LYS A 890      47.860  27.820  72.430  1.00  0.00           C
ATOM   3800  HG1 LYS A 890      47.690  27.370  73.440  1.00  0.00           H
ATOM   3801  HG2 LYS A 890      48.690  28.530  72.590  1.00  0.00           H
ATOM   3802  CD  LYS A 890      48.230  26.690  71.430  1.00  0.00           C
ATOM   3803  HD1 LYS A 890      48.480  27.230  70.490  1.00  0.00           H
ATOM   3804  HD2 LYS A 890      47.240  26.230  71.260  1.00  0.00           H
ATOM   3805  CE  LYS A 890      49.220  25.620  71.880  1.00  0.00           C
ATOM   3806  HE1 LYS A 890      48.810  25.160  72.800  1.00  0.00           H
ATOM   3807  HE2 LYS A 890      50.150  26.080  72.260  1.00  0.00           H
ATOM   3808  NZ  LYS A 890      49.510  24.590  70.870  1.00  0.00           N
ATOM   3809  HZ1 LYS A 890      50.200  23.980  71.340  1.00  0.00           H
ATOM   3810  HZ2 LYS A 890      49.980  24.890  70.000  1.00  0.00           H
ATOM   3811  HZ3 LYS A 890      48.640  24.090  70.580  1.00  0.00           H
ATOM   3812  C   LYS A 890      45.310  29.690  69.960  1.00  0.00           C
ATOM   3813  O   LYS A 890      44.320  29.170  70.420  1.00  0.00           O
ATOM   3814  N   PHE A 891      45.200  30.390  68.810  1.00  0.00           N
ATOM   3815  HN  PHE A 891      46.090  30.570  68.390  1.00  0.00           H
ATOM   3816  CA  PHE A 891      44.070  30.720  67.960  1.00  0.00           C
ATOM   3817  HA  PHE A 891      44.560  31.390  67.270  1.00  0.00           H
ATOM   3818  CB  PHE A 891      43.440  29.410  67.300  1.00  0.00           C
ATOM   3819  HB1 PHE A 891      42.920  28.790  68.070  1.00  0.00           H
ATOM   3820  HB2 PHE A 891      44.320  28.950  66.810  1.00  0.00           H
ATOM   3821  CG  PHE A 891      42.440  29.600  66.250  1.00  0.00           C
ATOM   3822  CD1 PHE A 891      41.500  28.590  65.950  1.00  0.00           C
ATOM   3823  HD1 PHE A 891      41.610  27.710  66.570  1.00  0.00           H
ATOM   3824  CE1 PHE A 891      40.640  28.740  64.900  1.00  0.00           C
ATOM   3825  HE1 PHE A 891      39.870  27.980  64.810  1.00  0.00           H
ATOM   3826  CZ  PHE A 891      40.600  29.940  64.160  1.00  0.00           C
ATOM   3827  HZ  PHE A 891      39.880  30.010  63.350  1.00  0.00           H
ATOM   3828  CD2 PHE A 891      42.370  30.810  65.550  1.00  0.00           C
ATOM   3829  HD2 PHE A 891      42.930  31.650  65.880  1.00  0.00           H
ATOM   3830  CE2 PHE A 891      41.400  30.990  64.570  1.00  0.00           C
ATOM   3831  HE2 PHE A 891      41.300  31.920  64.050  1.00  0.00           H
ATOM   3832  C   PHE A 891      43.000  31.600  68.790  1.00  0.00           C
ATOM   3833  O   PHE A 891      41.930  31.180  69.040  1.00  0.00           O
ATOM   3834  N   GLU A 892      43.500  32.730  69.370  1.00  0.00           N
ATOM   3835  HN  GLU A 892      44.400  33.030  69.070  1.00  0.00           H
ATOM   3836  CA  GLU A 892      42.720  33.650  70.150  1.00  0.00           C
ATOM   3837  HA  GLU A 892      41.660  33.430  70.240  1.00  0.00           H
ATOM   3838  CB  GLU A 892      43.100  33.430  71.610  1.00  0.00           C
ATOM   3839  HB1 GLU A 892      42.620  34.240  72.200  1.00  0.00           H
ATOM   3840  HB2 GLU A 892      44.200  33.460  71.680  1.00  0.00           H
ATOM   3841  CG  GLU A 892      42.440  32.140  72.200  1.00  0.00           C
ATOM   3842  HG1 GLU A 892      43.000  31.300  71.740  1.00  0.00           H
ATOM   3843  HG2 GLU A 892      41.370  32.080  71.920  1.00  0.00           H
ATOM   3844  CD  GLU A 892      42.350  31.970  73.690  1.00  0.00           C
ATOM   3845  OE1 GLU A 892      42.810  32.790  74.490  1.00  0.00           O
ATOM   3846  OE2 GLU A 892      41.950  30.890  74.090  1.00  0.00           O
ATOM   3847  C   GLU A 892      42.950  35.040  69.550  1.00  0.00           C
ATOM   3848  O   GLU A 892      44.020  35.260  69.060  1.00  0.00           O
ATOM   3849  N   PRO A 893      42.020  35.990  69.530  1.00  0.00           N
ATOM   3850  CD  PRO A 893      40.630  35.760  69.930  1.00  0.00           C
ATOM   3851  HD1 PRO A 893      40.740  35.320  70.950  1.00  0.00           H
ATOM   3852  HD2 PRO A 893      40.090  35.120  69.200  1.00  0.00           H
ATOM   3853  CA  PRO A 893      42.300  37.290  69.120  1.00  0.00           C
ATOM   3854  HA  PRO A 893      42.780  37.210  68.160  1.00  0.00           H
ATOM   3855  CB  PRO A 893      40.920  38.030  69.060  1.00  0.00           C
ATOM   3856  HB1 PRO A 893      40.470  38.090  68.050  1.00  0.00           H
ATOM   3857  HB2 PRO A 893      40.880  39.060  69.460  1.00  0.00           H
ATOM   3858  CG  PRO A 893      40.020  37.150  69.940  1.00  0.00           C
ATOM   3859  HG1 PRO A 893      40.020  37.540  70.980  1.00  0.00           H
ATOM   3860  HG2 PRO A 893      39.010  37.020  69.500  1.00  0.00           H
ATOM   3861  C   PRO A 893      43.200  38.080  70.080  1.00  0.00           C
ATOM   3862  O   PRO A 893      43.640  37.670  71.140  1.00  0.00           O
ATOM   3863  N   THR A 894      43.730  39.180  69.580  1.00  0.00           N
ATOM   3864  HN  THR A 894      43.530  39.440  68.630  1.00  0.00           H
ATOM   3865  CA  THR A 894      44.630  40.090  70.210  1.00  0.00           C
ATOM   3866  HA  THR A 894      45.380  39.540  70.760  1.00  0.00           H
ATOM   3867  CB  THR A 894      45.240  41.100  69.340  1.00  0.00           C
ATOM   3868  HB  THR A 894      44.580  41.980  69.210  1.00  0.00           H
ATOM   3869  OG1 THR A 894      45.560  40.520  68.130  1.00  0.00           O
ATOM   3870  HG1 THR A 894      44.790  40.400  67.550  1.00  0.00           H
ATOM   3871  CG2 THR A 894      46.580  41.480  70.060  1.00  0.00           C
ATOM   3872 HG21 THR A 894      47.230  40.580  70.080  1.00  0.00           H
ATOM   3873 HG22 THR A 894      46.350  41.870  71.080  1.00  0.00           H
ATOM   3874 HG23 THR A 894      46.990  42.360  69.520  1.00  0.00           H
ATOM   3875  C   THR A 894      43.870  40.710  71.340  1.00  0.00           C
ATOM   3876  O   THR A 894      44.420  40.930  72.380  1.00  0.00           O
ATOM   3877  N   HSD A 895      42.610  40.990  71.120  1.00  0.00           N
ATOM   3878  HN  HSD A 895      42.200  40.770  70.240  1.00  0.00           H
ATOM   3879  CA  HSD A 895      41.700  41.430  72.160  1.00  0.00           C
ATOM   3880  HA  HSD A 895      42.150  42.300  72.610  1.00  0.00           H
ATOM   3881  CB  HSD A 895      40.310  41.910  71.610  1.00  0.00           C
ATOM   3882  HB1 HSD A 895      39.790  41.010  71.200  1.00  0.00           H
ATOM   3883  HB2 HSD A 895      40.350  42.680  70.800  1.00  0.00           H
ATOM   3884  ND1 HSD A 895      39.410  43.660  73.110  1.00  0.00           N
ATOM   3885  HD1 HSD A 895      40.220  44.230  73.170  1.00  0.00           H
ATOM   3886  CG  HSD A 895      39.370  42.370  72.610  1.00  0.00           C
ATOM   3887  CE1 HSD A 895      38.280  43.830  73.800  1.00  0.00           C
ATOM   3888  HE1 HSD A 895      37.880  44.790  74.110  1.00  0.00           H
ATOM   3889  NE2 HSD A 895      37.480  42.730  73.760  1.00  0.00           N
ATOM   3890  CD2 HSD A 895      38.170  41.830  72.990  1.00  0.00           C
ATOM   3891  HD2 HSD A 895      37.880  40.850  72.620  1.00  0.00           H
ATOM   3892  C   HSD A 895      41.480  40.320  73.270  1.00  0.00           C
ATOM   3893  O   HSD A 895      41.280  39.200  72.930  1.00  0.00           O
ATOM   3894  N   PRO A 896      41.480  40.550  74.640  1.00  0.00           N
ATOM   3895  CD  PRO A 896      41.960  41.750  75.290  1.00  0.00           C
ATOM   3896  HD1 PRO A 896      41.110  42.440  75.250  1.00  0.00           H
ATOM   3897  HD2 PRO A 896      42.820  42.120  74.690  1.00  0.00           H
ATOM   3898  CA  PRO A 896      41.460  39.440  75.600  1.00  0.00           C
ATOM   3899  HA  PRO A 896      41.420  38.520  75.030  1.00  0.00           H
ATOM   3900  CB  PRO A 896      42.610  39.860  76.550  1.00  0.00           C
ATOM   3901  HB1 PRO A 896      43.600  39.640  76.110  1.00  0.00           H
ATOM   3902  HB2 PRO A 896      42.640  39.410  77.570  1.00  0.00           H
ATOM   3903  CG  PRO A 896      42.440  41.300  76.680  1.00  0.00           C
ATOM   3904  HG1 PRO A 896      41.710  41.610  77.450  1.00  0.00           H
ATOM   3905  HG2 PRO A 896      43.420  41.790  76.880  1.00  0.00           H
ATOM   3906  C   PRO A 896      40.170  39.340  76.400  1.00  0.00           C
ATOM   3907  O   PRO A 896      40.090  38.420  77.210  1.00  0.00           O
ATOM   3908  N   GLU A 897      39.180  40.270  76.160  1.00  0.00           N
ATOM   3909  HN  GLU A 897      39.240  40.950  75.440  1.00  0.00           H
ATOM   3910  CA  GLU A 897      37.970  40.280  77.000  1.00  0.00           C
ATOM   3911  HA  GLU A 897      38.170  39.890  77.970  1.00  0.00           H
ATOM   3912  CB  GLU A 897      37.600  41.740  77.110  1.00  0.00           C
ATOM   3913  HB1 GLU A 897      36.700  41.730  77.770  1.00  0.00           H
ATOM   3914  HB2 GLU A 897      37.390  42.280  76.160  1.00  0.00           H
ATOM   3915  CG  GLU A 897      38.570  42.670  77.990  1.00  0.00           C
ATOM   3916  HG1 GLU A 897      39.480  43.040  77.470  1.00  0.00           H
ATOM   3917  HG2 GLU A 897      38.960  42.020  78.800  1.00  0.00           H
ATOM   3918  CD  GLU A 897      37.830  43.860  78.510  1.00  0.00           C
ATOM   3919  OE1 GLU A 897      37.540  43.840  79.750  1.00  0.00           O
ATOM   3920  OE2 GLU A 897      37.550  44.830  77.820  1.00  0.00           O
ATOM   3921  C   GLU A 897      36.830  39.460  76.420  1.00  0.00           C
ATOM   3922  O   GLU A 897      35.700  39.430  76.980  1.00  0.00           O
ATOM   3923  N   ARG A 898      37.050  38.710  75.330  1.00  0.00           N
ATOM   3924  HN  ARG A 898      37.980  38.490  75.070  1.00  0.00           H
ATOM   3925  CA  ARG A 898      36.050  37.790  74.830  1.00  0.00           C
ATOM   3926  HA  ARG A 898      35.730  37.170  75.650  1.00  0.00           H
ATOM   3927  CB  ARG A 898      34.770  38.540  74.260  1.00  0.00           C
ATOM   3928  HB1 ARG A 898      34.310  39.050  75.130  1.00  0.00           H
ATOM   3929  HB2 ARG A 898      34.050  37.830  73.800  1.00  0.00           H
ATOM   3930  CG  ARG A 898      35.080  39.580  73.190  1.00  0.00           C
ATOM   3931  HG1 ARG A 898      35.570  40.440  73.700  1.00  0.00           H
ATOM   3932  HG2 ARG A 898      34.160  40.130  72.900  1.00  0.00           H
ATOM   3933  CD  ARG A 898      35.730  39.090  71.910  1.00  0.00           C
ATOM   3934  HD1 ARG A 898      35.110  38.280  71.450  1.00  0.00           H
ATOM   3935  HD2 ARG A 898      36.730  38.640  72.080  1.00  0.00           H
ATOM   3936  NE  ARG A 898      35.620  40.290  70.950  1.00  0.00           N
ATOM   3937  HE  ARG A 898      35.030  41.070  71.180  1.00  0.00           H
ATOM   3938  CZ  ARG A 898      36.330  40.390  69.840  1.00  0.00           C
ATOM   3939  NH1 ARG A 898      36.930  39.310  69.400  1.00  0.00           N
ATOM   3940 HH11 ARG A 898      37.350  39.270  68.480  1.00  0.00           H
ATOM   3941 HH12 ARG A 898      36.870  38.470  69.940  1.00  0.00           H
ATOM   3942  NH2 ARG A 898      36.510  41.540  69.320  1.00  0.00           N
ATOM   3943 HH21 ARG A 898      37.200  41.570  68.600  1.00  0.00           H
ATOM   3944 HH22 ARG A 898      36.190  42.330  69.820  1.00  0.00           H
ATOM   3945  C   ARG A 898      36.680  36.810  73.840  1.00  0.00           C
ATOM   3946  O   ARG A 898      37.830  36.920  73.430  1.00  0.00           O
ATOM   3947  N   GLY A 899      35.940  35.800  73.310  1.00  0.00           N
ATOM   3948  HN  GLY A 899      34.980  35.740  73.530  1.00  0.00           H
ATOM   3949  CA  GLY A 899      36.330  34.910  72.180  1.00  0.00           C
ATOM   3950  HA1 GLY A 899      35.530  34.170  72.120  1.00  0.00           H
ATOM   3951  HA2 GLY A 899      37.210  34.350  72.440  1.00  0.00           H
ATOM   3952  C   GLY A 899      36.450  35.570  70.850  1.00  0.00           C
ATOM   3953  O   GLY A 899      36.670  36.740  70.700  1.00  0.00           O
ATOM   3954  N   TRP A 900      36.380  34.740  69.850  1.00  0.00           N
ATOM   3955  HN  TRP A 900      36.170  33.760  69.930  1.00  0.00           H
ATOM   3956  CA  TRP A 900      36.340  35.170  68.400  1.00  0.00           C
ATOM   3957  HA  TRP A 900      37.190  35.810  68.240  1.00  0.00           H
ATOM   3958  CB  TRP A 900      36.530  33.940  67.440  1.00  0.00           C
ATOM   3959  HB1 TRP A 900      36.210  34.210  66.420  1.00  0.00           H
ATOM   3960  HB2 TRP A 900      36.000  33.040  67.820  1.00  0.00           H
ATOM   3961  CG  TRP A 900      38.050  33.690  67.330  1.00  0.00           C
ATOM   3962  CD1 TRP A 900      38.800  32.680  67.860  1.00  0.00           C
ATOM   3963  HD1 TRP A 900      38.460  31.880  68.500  1.00  0.00           H
ATOM   3964  NE1 TRP A 900      40.110  32.780  67.470  1.00  0.00           N
ATOM   3965  HE1 TRP A 900      40.830  32.180  67.750  1.00  0.00           H
ATOM   3966  CE2 TRP A 900      40.250  33.900  66.750  1.00  0.00           C
ATOM   3967  CD2 TRP A 900      38.970  34.530  66.570  1.00  0.00           C
ATOM   3968  CE3 TRP A 900      38.880  35.660  65.790  1.00  0.00           C
ATOM   3969  HE3 TRP A 900      37.900  36.040  65.630  1.00  0.00           H
ATOM   3970  CZ3 TRP A 900      39.980  36.250  65.250  1.00  0.00           C
ATOM   3971  HZ3 TRP A 900      40.030  37.220  64.780  1.00  0.00           H
ATOM   3972  CZ2 TRP A 900      41.340  34.440  66.090  1.00  0.00           C
ATOM   3973  HZ2 TRP A 900      42.310  33.970  66.140  1.00  0.00           H
ATOM   3974  CH2 TRP A 900      41.280  35.660  65.470  1.00  0.00           C
ATOM   3975  HH2 TRP A 900      42.120  36.120  64.970  1.00  0.00           H
ATOM   3976  C   TRP A 900      35.110  36.060  67.960  1.00  0.00           C
ATOM   3977  O   TRP A 900      35.210  36.980  67.120  1.00  0.00           O
ATOM   3978  N   ILE A 901      33.870  35.680  68.500  1.00  0.00           N
ATOM   3979  HN  ILE A 901      33.840  34.870  69.070  1.00  0.00           H
ATOM   3980  CA  ILE A 901      32.700  36.490  68.170  1.00  0.00           C
ATOM   3981  HA  ILE A 901      32.790  36.690  67.110  1.00  0.00           H
ATOM   3982  CB  ILE A 901      31.430  35.640  68.300  1.00  0.00           C
ATOM   3983  HB  ILE A 901      31.280  35.260  69.330  1.00  0.00           H
ATOM   3984  CG2 ILE A 901      30.200  36.520  67.980  1.00  0.00           C
ATOM   3985 HG21 ILE A 901      29.250  35.940  68.070  1.00  0.00           H
ATOM   3986 HG22 ILE A 901      30.240  36.940  66.960  1.00  0.00           H
ATOM   3987 HG23 ILE A 901      30.160  37.310  68.760  1.00  0.00           H
ATOM   3988  CG1 ILE A 901      31.520  34.390  67.360  1.00  0.00           C
ATOM   3989 HG11 ILE A 901      30.430  34.180  67.320  1.00  0.00           H
ATOM   3990 HG12 ILE A 901      31.950  33.520  67.910  1.00  0.00           H
ATOM   3991  CD  ILE A 901      32.090  34.590  65.970  1.00  0.00           C
ATOM   3992  HD1 ILE A 901      32.130  33.660  65.350  1.00  0.00           H
ATOM   3993  HD2 ILE A 901      33.190  34.780  66.010  1.00  0.00           H
ATOM   3994  HD3 ILE A 901      31.530  35.450  65.560  1.00  0.00           H
ATOM   3995  C   ILE A 901      32.620  37.900  68.790  1.00  0.00           C
ATOM   3996  O   ILE A 901      32.810  38.050  69.960  1.00  0.00           O
ATOM   3997  N   ILE A 902      32.380  38.940  67.950  1.00  0.00           N
ATOM   3998  HN  ILE A 902      32.140  38.650  67.020  1.00  0.00           H
ATOM   3999  CA  ILE A 902      31.900  40.160  68.470  1.00  0.00           C
ATOM   4000  HA  ILE A 902      31.820  40.080  69.550  1.00  0.00           H
ATOM   4001  CB  ILE A 902      32.880  41.270  68.140  1.00  0.00           C
ATOM   4002  HB  ILE A 902      33.790  40.960  68.700  1.00  0.00           H
ATOM   4003  CG2 ILE A 902      33.250  41.170  66.610  1.00  0.00           C
ATOM   4004 HG21 ILE A 902      33.870  40.250  66.460  1.00  0.00           H
ATOM   4005 HG22 ILE A 902      33.890  41.990  66.250  1.00  0.00           H
ATOM   4006 HG23 ILE A 902      32.370  41.240  65.940  1.00  0.00           H
ATOM   4007  CG1 ILE A 902      32.330  42.630  68.530  1.00  0.00           C
ATOM   4008 HG11 ILE A 902      32.000  42.470  69.590  1.00  0.00           H
ATOM   4009 HG12 ILE A 902      31.440  42.980  67.960  1.00  0.00           H
ATOM   4010  CD  ILE A 902      33.310  43.790  68.480  1.00  0.00           C
ATOM   4011  HD1 ILE A 902      33.410  44.060  67.400  1.00  0.00           H
ATOM   4012  HD2 ILE A 902      34.330  43.490  68.780  1.00  0.00           H
ATOM   4013  HD3 ILE A 902      32.970  44.670  69.090  1.00  0.00           H
ATOM   4014  C   ILE A 902      30.430  40.430  68.040  1.00  0.00           C
ATOM   4015  O   ILE A 902      30.040  40.040  66.930  1.00  0.00           O
ATOM   4016  N   SER A 903      29.570  41.040  68.840  1.00  0.00           N
ATOM   4017  HN  SER A 903      29.940  41.320  69.730  1.00  0.00           H
ATOM   4018  CA  SER A 903      28.160  41.180  68.530  1.00  0.00           C
ATOM   4019  HA  SER A 903      27.890  40.220  68.120  1.00  0.00           H
ATOM   4020  CB  SER A 903      27.290  41.470  69.760  1.00  0.00           C
ATOM   4021  HB1 SER A 903      26.180  41.540  69.620  1.00  0.00           H
ATOM   4022  HB2 SER A 903      27.480  42.380  70.380  1.00  0.00           H
ATOM   4023  OG  SER A 903      27.510  40.470  70.800  1.00  0.00           O
ATOM   4024  HG1 SER A 903      28.440  40.470  71.060  1.00  0.00           H
ATOM   4025  C   SER A 903      27.810  42.280  67.520  1.00  0.00           C
ATOM   4026  O   SER A 903      28.300  43.400  67.690  1.00  0.00           O
ATOM   4027  N   PRO A 904      26.860  41.980  66.570  1.00  0.00           N
ATOM   4028  CD  PRO A 904      26.820  40.720  65.800  1.00  0.00           C
ATOM   4029  HD1 PRO A 904      26.130  40.110  66.420  1.00  0.00           H
ATOM   4030  HD2 PRO A 904      27.820  40.220  65.790  1.00  0.00           H
ATOM   4031  CA  PRO A 904      26.080  42.990  65.890  1.00  0.00           C
ATOM   4032  HA  PRO A 904      26.870  43.570  65.410  1.00  0.00           H
ATOM   4033  CB  PRO A 904      25.210  42.160  64.880  1.00  0.00           C
ATOM   4034  HB1 PRO A 904      24.810  42.790  64.070  1.00  0.00           H
ATOM   4035  HB2 PRO A 904      24.290  41.890  65.430  1.00  0.00           H
ATOM   4036  CG  PRO A 904      26.160  41.010  64.460  1.00  0.00           C
ATOM   4037  HG1 PRO A 904      25.600  40.140  64.060  1.00  0.00           H
ATOM   4038  HG2 PRO A 904      26.940  41.420  63.780  1.00  0.00           H
ATOM   4039  C   PRO A 904      25.280  43.920  66.790  1.00  0.00           C
ATOM   4040  O   PRO A 904      24.840  43.500  67.830  1.00  0.00           O
ATOM   4041  N   LEU A 905      25.140  45.260  66.510  1.00  0.00           N
ATOM   4042  HN  LEU A 905      25.610  45.680  65.730  1.00  0.00           H
ATOM   4043  CA  LEU A 905      24.460  46.300  67.360  1.00  0.00           C
ATOM   4044  HA  LEU A 905      24.250  47.110  66.690  1.00  0.00           H
ATOM   4045  CB  LEU A 905      23.130  45.890  68.100  1.00  0.00           C
ATOM   4046  HB1 LEU A 905      22.630  46.800  68.530  1.00  0.00           H
ATOM   4047  HB2 LEU A 905      23.300  45.130  68.890  1.00  0.00           H
ATOM   4048  CG  LEU A 905      22.030  45.260  67.100  1.00  0.00           C
ATOM   4049  HG  LEU A 905      22.330  44.250  66.780  1.00  0.00           H
ATOM   4050  CD1 LEU A 905      20.760  45.080  67.860  1.00  0.00           C
ATOM   4051 HD11 LEU A 905      20.300  46.080  67.990  1.00  0.00           H
ATOM   4052 HD12 LEU A 905      21.050  44.600  68.820  1.00  0.00           H
ATOM   4053 HD13 LEU A 905      20.030  44.460  67.300  1.00  0.00           H
ATOM   4054  CD2 LEU A 905      21.720  46.070  65.840  1.00  0.00           C
ATOM   4055 HD21 LEU A 905      21.050  45.530  65.140  1.00  0.00           H
ATOM   4056 HD22 LEU A 905      22.650  46.270  65.240  1.00  0.00           H
ATOM   4057 HD23 LEU A 905      21.160  47.010  66.020  1.00  0.00           H
ATOM   4058  C   LEU A 905      25.390  46.790  68.450  1.00  0.00           C
ATOM   4059  O   LEU A 905      25.640  47.960  68.650  1.00  0.00           O
ATOM   4060  N   GLY A 906      26.050  45.810  69.150  1.00  0.00           N
ATOM   4061  HN  GLY A 906      25.970  44.840  68.930  1.00  0.00           H
ATOM   4062  CA  GLY A 906      26.720  46.220  70.390  1.00  0.00           C
ATOM   4063  HA1 GLY A 906      27.480  46.940  70.100  1.00  0.00           H
ATOM   4064  HA2 GLY A 906      26.900  45.360  71.000  1.00  0.00           H
ATOM   4065  C   GLY A 906      25.870  46.980  71.390  1.00  0.00           C
ATOM   4066  O   GLY A 906      24.680  46.730  71.510  1.00  0.00           O
ATOM   4067  N   ASP A 907      26.420  48.000  72.140  1.00  0.00           N
ATOM   4068  HN  ASP A 907      27.310  48.300  71.830  1.00  0.00           H
ATOM   4069  CA  ASP A 907      25.720  48.820  73.070  1.00  0.00           C
ATOM   4070  HA  ASP A 907      24.660  48.600  73.180  1.00  0.00           H
ATOM   4071  CB  ASP A 907      26.350  48.900  74.460  1.00  0.00           C
ATOM   4072  HB1 ASP A 907      26.040  49.760  75.090  1.00  0.00           H
ATOM   4073  HB2 ASP A 907      27.420  49.020  74.210  1.00  0.00           H
ATOM   4074  CG  ASP A 907      26.070  47.620  75.230  1.00  0.00           C
ATOM   4075  OD1 ASP A 907      26.680  47.400  76.310  1.00  0.00           O
ATOM   4076  OD2 ASP A 907      25.180  46.800  74.840  1.00  0.00           O
ATOM   4077  C   ASP A 907      25.620  50.180  72.520  1.00  0.00           C
ATOM   4078  O   ASP A 907      25.320  51.170  73.180  1.00  0.00           O
ATOM   4079  N   ASN A 908      25.950  50.350  71.200  1.00  0.00           N
ATOM   4080  HN  ASN A 908      26.050  49.490  70.710  1.00  0.00           H
ATOM   4081  CA  ASN A 908      25.940  51.640  70.470  1.00  0.00           C
ATOM   4082  HA  ASN A 908      26.560  52.250  71.100  1.00  0.00           H
ATOM   4083  CB  ASN A 908      26.530  51.550  69.030  1.00  0.00           C
ATOM   4084  HB1 ASN A 908      26.500  52.470  68.410  1.00  0.00           H
ATOM   4085  HB2 ASN A 908      25.830  50.920  68.460  1.00  0.00           H
ATOM   4086  CG  ASN A 908      27.920  50.820  69.040  1.00  0.00           C
ATOM   4087  OD1 ASN A 908      28.880  51.390  69.650  1.00  0.00           O
ATOM   4088  ND2 ASN A 908      27.970  49.650  68.410  1.00  0.00           N
ATOM   4089 HD21 ASN A 908      28.830  49.150  68.410  1.00  0.00           H
ATOM   4090 HD22 ASN A 908      27.130  49.290  67.980  1.00  0.00           H
ATOM   4091  C   ASN A 908      24.520  52.250  70.400  1.00  0.00           C
ATOM   4092  O   ASN A 908      23.580  51.470  70.150  1.00  0.00           O
ATOM   4093  N   PRO A 909      24.180  53.510  70.580  1.00  0.00           N
ATOM   4094  CD  PRO A 909      25.090  54.420  71.170  1.00  0.00           C
ATOM   4095  HD1 PRO A 909      25.590  54.900  70.300  1.00  0.00           H
ATOM   4096  HD2 PRO A 909      25.790  53.860  71.820  1.00  0.00           H
ATOM   4097  CA  PRO A 909      22.800  54.050  70.420  1.00  0.00           C
ATOM   4098  HA  PRO A 909      22.210  53.380  71.030  1.00  0.00           H
ATOM   4099  CB  PRO A 909      22.980  55.480  70.960  1.00  0.00           C
ATOM   4100  HB1 PRO A 909      22.030  55.700  71.490  1.00  0.00           H
ATOM   4101  HB2 PRO A 909      23.150  56.150  70.090  1.00  0.00           H
ATOM   4102  CG  PRO A 909      24.170  55.370  71.840  1.00  0.00           C
ATOM   4103  HG1 PRO A 909      24.600  56.360  72.130  1.00  0.00           H
ATOM   4104  HG2 PRO A 909      23.890  54.910  72.810  1.00  0.00           H
ATOM   4105  C   PRO A 909      22.230  53.860  69.050  1.00  0.00           C
ATOM   4106  O   PRO A 909      22.960  53.840  68.060  1.00  0.00           O
ATOM   4107  N   TRP A 910      20.890  53.730  68.940  1.00  0.00           N
ATOM   4108  HN  TRP A 910      20.350  53.610  69.770  1.00  0.00           H
ATOM   4109  CA  TRP A 910      20.220  53.510  67.660  1.00  0.00           C
ATOM   4110  HA  TRP A 910      20.740  52.680  67.190  1.00  0.00           H
ATOM   4111  CB  TRP A 910      18.710  53.230  67.850  1.00  0.00           C
ATOM   4112  HB1 TRP A 910      18.400  53.870  68.700  1.00  0.00           H
ATOM   4113  HB2 TRP A 910      18.820  52.180  68.210  1.00  0.00           H
ATOM   4114  CG  TRP A 910      17.800  53.300  66.640  1.00  0.00           C
ATOM   4115  CD1 TRP A 910      17.510  52.210  65.850  1.00  0.00           C
ATOM   4116  HD1 TRP A 910      17.840  51.190  65.970  1.00  0.00           H
ATOM   4117  NE1 TRP A 910      16.740  52.530  64.770  1.00  0.00           N
ATOM   4118  HE1 TRP A 910      16.500  51.830  64.160  1.00  0.00           H
ATOM   4119  CE2 TRP A 910      16.470  53.880  64.810  1.00  0.00           C
ATOM   4120  CD2 TRP A 910      17.110  54.430  65.990  1.00  0.00           C
ATOM   4121  CE3 TRP A 910      17.060  55.790  66.260  1.00  0.00           C
ATOM   4122  HE3 TRP A 910      17.770  56.230  66.950  1.00  0.00           H
ATOM   4123  CZ3 TRP A 910      16.390  56.590  65.400  1.00  0.00           C
ATOM   4124  HZ3 TRP A 910      16.320  57.670  65.560  1.00  0.00           H
ATOM   4125  CZ2 TRP A 910      15.790  54.690  63.910  1.00  0.00           C
ATOM   4126  HZ2 TRP A 910      15.280  54.340  63.030  1.00  0.00           H
ATOM   4127  CH2 TRP A 910      15.670  56.050  64.350  1.00  0.00           C
ATOM   4128  HH2 TRP A 910      15.230  56.730  63.630  1.00  0.00           H
ATOM   4129  C   TRP A 910      20.480  54.640  66.660  1.00  0.00           C
ATOM   4130  O   TRP A 910      20.690  54.310  65.490  1.00  0.00           O
ATOM   4131  N   TRP A 911      20.360  55.940  67.140  1.00  0.00           N
ATOM   4132  HN  TRP A 911      20.020  56.170  68.040  1.00  0.00           H
ATOM   4133  CA  TRP A 911      20.610  57.130  66.320  1.00  0.00           C
ATOM   4134  HA  TRP A 911      20.050  56.900  65.430  1.00  0.00           H
ATOM   4135  CB  TRP A 911      20.350  58.410  67.060  1.00  0.00           C
ATOM   4136  HB1 TRP A 911      20.880  58.320  68.040  1.00  0.00           H
ATOM   4137  HB2 TRP A 911      19.280  58.610  67.220  1.00  0.00           H
ATOM   4138  CG  TRP A 911      20.960  59.710  66.490  1.00  0.00           C
ATOM   4139  CD1 TRP A 911      21.650  60.640  67.130  1.00  0.00           C
ATOM   4140  HD1 TRP A 911      22.140  60.460  68.070  1.00  0.00           H
ATOM   4141  NE1 TRP A 911      21.680  61.850  66.440  1.00  0.00           N
ATOM   4142  HE1 TRP A 911      21.890  62.770  66.720  1.00  0.00           H
ATOM   4143  CE2 TRP A 911      21.120  61.650  65.200  1.00  0.00           C
ATOM   4144  CD2 TRP A 911      20.580  60.320  65.250  1.00  0.00           C
ATOM   4145  CE3 TRP A 911      19.950  59.840  64.160  1.00  0.00           C
ATOM   4146  HE3 TRP A 911      19.530  58.840  64.100  1.00  0.00           H
ATOM   4147  CZ3 TRP A 911      19.820  60.640  62.950  1.00  0.00           C
ATOM   4148  HZ3 TRP A 911      19.530  60.190  62.020  1.00  0.00           H
ATOM   4149  CZ2 TRP A 911      20.820  62.530  64.090  1.00  0.00           C
ATOM   4150  HZ2 TRP A 911      21.240  63.520  63.970  1.00  0.00           H
ATOM   4151  CH2 TRP A 911      20.180  61.950  62.990  1.00  0.00           C
ATOM   4152  HH2 TRP A 911      20.010  62.540  62.110  1.00  0.00           H
ATOM   4153  C   TRP A 911      22.020  57.060  65.820  1.00  0.00           C
ATOM   4154  O   TRP A 911      22.250  57.190  64.660  1.00  0.00           O
ATOM   4155  N   THR A 912      23.000  56.780  66.720  1.00  0.00           N
ATOM   4156  HN  THR A 912      22.790  56.550  67.670  1.00  0.00           H
ATOM   4157  CA  THR A 912      24.360  56.500  66.300  1.00  0.00           C
ATOM   4158  HA  THR A 912      24.640  57.340  65.680  1.00  0.00           H
ATOM   4159  CB  THR A 912      25.390  56.440  67.520  1.00  0.00           C
ATOM   4160  HB  THR A 912      24.950  55.800  68.300  1.00  0.00           H
ATOM   4161  OG1 THR A 912      25.590  57.780  68.150  1.00  0.00           O
ATOM   4162  HG1 THR A 912      24.740  58.110  68.450  1.00  0.00           H
ATOM   4163  CG2 THR A 912      26.780  55.930  67.090  1.00  0.00           C
ATOM   4164 HG21 THR A 912      26.820  54.840  66.840  1.00  0.00           H
ATOM   4165 HG22 THR A 912      27.530  56.060  67.880  1.00  0.00           H
ATOM   4166 HG23 THR A 912      27.100  56.500  66.200  1.00  0.00           H
ATOM   4167  C   THR A 912      24.590  55.380  65.360  1.00  0.00           C
ATOM   4168  O   THR A 912      25.170  55.570  64.270  1.00  0.00           O
ATOM   4169  N   LEU A 913      23.950  54.270  65.540  1.00  0.00           N
ATOM   4170  HN  LEU A 913      23.530  53.980  66.390  1.00  0.00           H
ATOM   4171  CA  LEU A 913      23.990  53.230  64.540  1.00  0.00           C
ATOM   4172  HA  LEU A 913      25.040  53.000  64.430  1.00  0.00           H
ATOM   4173  CB  LEU A 913      23.270  51.910  65.010  1.00  0.00           C
ATOM   4174  HB1 LEU A 913      23.290  51.260  64.120  1.00  0.00           H
ATOM   4175  HB2 LEU A 913      22.300  52.150  65.500  1.00  0.00           H
ATOM   4176  CG  LEU A 913      24.050  51.030  66.070  1.00  0.00           C
ATOM   4177  HG  LEU A 913      24.260  51.700  66.930  1.00  0.00           H
ATOM   4178  CD1 LEU A 913      23.040  49.980  66.640  1.00  0.00           C
ATOM   4179 HD11 LEU A 913      22.150  50.460  67.100  1.00  0.00           H
ATOM   4180 HD12 LEU A 913      23.440  49.400  67.500  1.00  0.00           H
ATOM   4181 HD13 LEU A 913      22.750  49.270  65.850  1.00  0.00           H
ATOM   4182  CD2 LEU A 913      25.360  50.460  65.610  1.00  0.00           C
ATOM   4183 HD21 LEU A 913      25.830  49.810  66.390  1.00  0.00           H
ATOM   4184 HD22 LEU A 913      26.180  51.200  65.500  1.00  0.00           H
ATOM   4185 HD23 LEU A 913      25.220  49.820  64.710  1.00  0.00           H
ATOM   4186  C   LEU A 913      23.430  53.650  63.210  1.00  0.00           C
ATOM   4187  O   LEU A 913      23.960  53.310  62.150  1.00  0.00           O
ATOM   4188  N   LEU A 914      22.270  54.380  63.130  1.00  0.00           N
ATOM   4189  HN  LEU A 914      21.740  54.530  63.960  1.00  0.00           H
ATOM   4190  CA  LEU A 914      21.740  54.930  61.970  1.00  0.00           C
ATOM   4191  HA  LEU A 914      21.480  54.110  61.320  1.00  0.00           H
ATOM   4192  CB  LEU A 914      20.460  55.680  62.270  1.00  0.00           C
ATOM   4193  HB1 LEU A 914      20.670  56.530  62.970  1.00  0.00           H
ATOM   4194  HB2 LEU A 914      19.720  55.050  62.820  1.00  0.00           H
ATOM   4195  CG  LEU A 914      19.550  56.060  61.000  1.00  0.00           C
ATOM   4196  HG  LEU A 914      20.220  56.340  60.160  1.00  0.00           H
ATOM   4197  CD1 LEU A 914      18.840  54.750  60.560  1.00  0.00           C
ATOM   4198 HD11 LEU A 914      18.150  54.340  61.330  1.00  0.00           H
ATOM   4199 HD12 LEU A 914      19.650  54.030  60.350  1.00  0.00           H
ATOM   4200 HD13 LEU A 914      18.270  54.930  59.630  1.00  0.00           H
ATOM   4201  CD2 LEU A 914      18.620  57.140  61.260  1.00  0.00           C
ATOM   4202 HD21 LEU A 914      17.880  56.830  62.030  1.00  0.00           H
ATOM   4203 HD22 LEU A 914      18.070  57.300  60.300  1.00  0.00           H
ATOM   4204 HD23 LEU A 914      19.200  58.040  61.540  1.00  0.00           H
ATOM   4205  C   LEU A 914      22.770  55.700  61.110  1.00  0.00           C
ATOM   4206  O   LEU A 914      22.910  55.430  59.910  1.00  0.00           O
ATOM   4207  N   ILE A 915      23.440  56.760  61.740  1.00  0.00           N
ATOM   4208  HN  ILE A 915      23.470  56.880  62.740  1.00  0.00           H
ATOM   4209  CA  ILE A 915      24.380  57.690  61.090  1.00  0.00           C
ATOM   4210  HA  ILE A 915      23.930  57.830  60.120  1.00  0.00           H
ATOM   4211  CB  ILE A 915      24.490  59.050  61.730  1.00  0.00           C
ATOM   4212  HB  ILE A 915      25.450  59.510  61.410  1.00  0.00           H
ATOM   4213  CG2 ILE A 915      23.340  59.920  61.180  1.00  0.00           C
ATOM   4214 HG21 ILE A 915      23.420  61.000  61.420  1.00  0.00           H
ATOM   4215 HG22 ILE A 915      22.460  59.530  61.720  1.00  0.00           H
ATOM   4216 HG23 ILE A 915      23.220  59.720  60.100  1.00  0.00           H
ATOM   4217  CG1 ILE A 915      24.520  58.990  63.240  1.00  0.00           C
ATOM   4218 HG11 ILE A 915      25.150  58.160  63.640  1.00  0.00           H
ATOM   4219 HG12 ILE A 915      23.500  58.880  63.670  1.00  0.00           H
ATOM   4220  CD  ILE A 915      24.970  60.290  63.930  1.00  0.00           C
ATOM   4221  HD1 ILE A 915      25.170  60.220  65.020  1.00  0.00           H
ATOM   4222  HD2 ILE A 915      24.320  61.190  63.880  1.00  0.00           H
ATOM   4223  HD3 ILE A 915      25.970  60.560  63.490  1.00  0.00           H
ATOM   4224  C   ILE A 915      25.700  57.100  60.770  1.00  0.00           C
ATOM   4225  O   ILE A 915      26.470  57.680  60.040  1.00  0.00           O
ATOM   4226  N   ALA A 916      25.980  55.910  61.360  1.00  0.00           N
ATOM   4227  HN  ALA A 916      25.320  55.620  62.070  1.00  0.00           H
ATOM   4228  CA  ALA A 916      27.130  55.070  61.170  1.00  0.00           C
ATOM   4229  HA  ALA A 916      27.980  55.740  61.260  1.00  0.00           H
ATOM   4230  CB  ALA A 916      27.260  54.070  62.270  1.00  0.00           C
ATOM   4231  HB1 ALA A 916      27.240  54.490  63.300  1.00  0.00           H
ATOM   4232  HB2 ALA A 916      28.200  53.490  62.190  1.00  0.00           H
ATOM   4233  HB3 ALA A 916      26.320  53.490  62.200  1.00  0.00           H
ATOM   4234  C   ALA A 916      27.270  54.570  59.720  1.00  0.00           C
ATOM   4235  O   ALA A 916      28.370  54.230  59.300  1.00  0.00           O
ATOM   4236  N   ALA A 917      26.210  54.590  58.890  1.00  0.00           N
ATOM   4237  HN  ALA A 917      25.280  54.610  59.230  1.00  0.00           H
ATOM   4238  CA  ALA A 917      26.220  54.250  57.490  1.00  0.00           C
ATOM   4239  HA  ALA A 917      26.830  53.350  57.420  1.00  0.00           H
ATOM   4240  CB  ALA A 917      24.750  54.030  57.080  1.00  0.00           C
ATOM   4241  HB1 ALA A 917      24.100  54.920  57.170  1.00  0.00           H
ATOM   4242  HB2 ALA A 917      24.270  53.200  57.640  1.00  0.00           H
ATOM   4243  HB3 ALA A 917      24.630  53.810  56.000  1.00  0.00           H
ATOM   4244  C   ALA A 917      26.830  55.230  56.540  1.00  0.00           C
ATOM   4245  O   ALA A 917      27.200  54.850  55.430  1.00  0.00           O
ATOM   4246  N   ILE A 918      27.100  56.500  56.950  1.00  0.00           N
ATOM   4247  HN  ILE A 918      26.540  56.720  57.760  1.00  0.00           H
ATOM   4248  CA  ILE A 918      27.960  57.510  56.280  1.00  0.00           C
ATOM   4249  HA  ILE A 918      27.740  57.580  55.230  1.00  0.00           H
ATOM   4250  CB  ILE A 918      27.710  58.860  56.900  1.00  0.00           C
ATOM   4251  HB  ILE A 918      27.910  58.750  57.990  1.00  0.00           H
ATOM   4252  CG2 ILE A 918      28.700  59.920  56.260  1.00  0.00           C
ATOM   4253 HG21 ILE A 918      29.760  59.600  56.340  1.00  0.00           H
ATOM   4254 HG22 ILE A 918      28.460  60.860  56.810  1.00  0.00           H
ATOM   4255 HG23 ILE A 918      28.380  59.970  55.210  1.00  0.00           H
ATOM   4256  CG1 ILE A 918      26.220  59.330  56.870  1.00  0.00           C
ATOM   4257 HG11 ILE A 918      25.550  58.460  57.060  1.00  0.00           H
ATOM   4258 HG12 ILE A 918      26.000  59.640  55.820  1.00  0.00           H
ATOM   4259  CD  ILE A 918      25.990  60.540  57.740  1.00  0.00           C
ATOM   4260  HD1 ILE A 918      26.760  60.570  58.530  1.00  0.00           H
ATOM   4261  HD2 ILE A 918      25.040  60.430  58.310  1.00  0.00           H
ATOM   4262  HD3 ILE A 918      26.030  61.450  57.110  1.00  0.00           H
ATOM   4263  C   ILE A 918      29.390  57.020  56.320  1.00  0.00           C
ATOM   4264  O   ILE A 918      30.040  56.940  55.260  1.00  0.00           O
ATOM   4265  N   PRO A 919      29.980  56.490  57.450  1.00  0.00           N
ATOM   4266  CD  PRO A 919      29.860  57.090  58.780  1.00  0.00           C
ATOM   4267  HD1 PRO A 919      28.870  56.860  59.220  1.00  0.00           H
ATOM   4268  HD2 PRO A 919      29.960  58.190  58.670  1.00  0.00           H
ATOM   4269  CA  PRO A 919      31.250  55.850  57.270  1.00  0.00           C
ATOM   4270  HA  PRO A 919      31.950  56.580  56.880  1.00  0.00           H
ATOM   4271  CB  PRO A 919      31.550  55.330  58.670  1.00  0.00           C
ATOM   4272  HB1 PRO A 919      32.640  55.090  58.720  1.00  0.00           H
ATOM   4273  HB2 PRO A 919      30.890  54.470  58.920  1.00  0.00           H
ATOM   4274  CG  PRO A 919      31.060  56.410  59.560  1.00  0.00           C
ATOM   4275  HG1 PRO A 919      30.610  55.960  60.480  1.00  0.00           H
ATOM   4276  HG2 PRO A 919      31.980  56.980  59.790  1.00  0.00           H
ATOM   4277  C   PRO A 919      31.250  54.600  56.330  1.00  0.00           C
ATOM   4278  O   PRO A 919      32.170  54.380  55.560  1.00  0.00           O
ATOM   4279  N   ALA A 920      30.200  53.870  56.360  1.00  0.00           N
ATOM   4280  HN  ALA A 920      29.580  54.080  57.100  1.00  0.00           H
ATOM   4281  CA  ALA A 920      30.130  52.720  55.470  1.00  0.00           C
ATOM   4282  HA  ALA A 920      31.000  52.110  55.590  1.00  0.00           H
ATOM   4283  CB  ALA A 920      28.950  51.770  55.620  1.00  0.00           C
ATOM   4284  HB1 ALA A 920      27.980  52.270  55.530  1.00  0.00           H
ATOM   4285  HB2 ALA A 920      29.000  51.290  56.620  1.00  0.00           H
ATOM   4286  HB3 ALA A 920      28.920  50.960  54.850  1.00  0.00           H
ATOM   4287  C   ALA A 920      30.120  53.070  54.000  1.00  0.00           C
ATOM   4288  O   ALA A 920      30.620  52.320  53.190  1.00  0.00           O
ATOM   4289  N   LEU A 921      29.460  54.140  53.530  1.00  0.00           N
ATOM   4290  HN  LEU A 921      28.780  54.580  54.120  1.00  0.00           H
ATOM   4291  CA  LEU A 921      29.630  54.770  52.170  1.00  0.00           C
ATOM   4292  HA  LEU A 921      29.300  53.990  51.490  1.00  0.00           H
ATOM   4293  CB  LEU A 921      28.840  56.030  51.990  1.00  0.00           C
ATOM   4294  HB1 LEU A 921      29.430  56.860  52.450  1.00  0.00           H
ATOM   4295  HB2 LEU A 921      27.870  55.850  52.490  1.00  0.00           H
ATOM   4296  CG  LEU A 921      28.670  56.420  50.570  1.00  0.00           C
ATOM   4297  HG  LEU A 921      29.660  56.680  50.110  1.00  0.00           H
ATOM   4298  CD1 LEU A 921      27.870  55.440  49.700  1.00  0.00           C
ATOM   4299 HD11 LEU A 921      27.410  56.030  48.890  1.00  0.00           H
ATOM   4300 HD12 LEU A 921      26.990  55.030  50.250  1.00  0.00           H
ATOM   4301 HD13 LEU A 921      28.450  54.590  49.280  1.00  0.00           H
ATOM   4302  CD2 LEU A 921      28.000  57.820  50.410  1.00  0.00           C
ATOM   4303 HD21 LEU A 921      27.560  58.150  49.450  1.00  0.00           H
ATOM   4304 HD22 LEU A 921      28.720  58.600  50.720  1.00  0.00           H
ATOM   4305 HD23 LEU A 921      27.150  57.680  51.110  1.00  0.00           H
ATOM   4306  C   LEU A 921      31.150  55.010  51.890  1.00  0.00           C
ATOM   4307  O   LEU A 921      31.630  54.530  50.800  1.00  0.00           O
ATOM   4308  N   LEU A 922      31.900  55.540  52.930  1.00  0.00           N
ATOM   4309  HN  LEU A 922      31.570  55.750  53.850  1.00  0.00           H
ATOM   4310  CA  LEU A 922      33.290  55.720  52.820  1.00  0.00           C
ATOM   4311  HA  LEU A 922      33.500  56.280  51.930  1.00  0.00           H
ATOM   4312  CB  LEU A 922      33.810  56.530  54.010  1.00  0.00           C
ATOM   4313  HB1 LEU A 922      34.900  56.680  53.830  1.00  0.00           H
ATOM   4314  HB2 LEU A 922      33.730  56.080  55.030  1.00  0.00           H
ATOM   4315  CG  LEU A 922      33.160  57.950  54.080  1.00  0.00           C
ATOM   4316  HG  LEU A 922      32.050  57.860  54.080  1.00  0.00           H
ATOM   4317  CD1 LEU A 922      33.660  58.640  55.330  1.00  0.00           C
ATOM   4318 HD11 LEU A 922      33.450  58.070  56.260  1.00  0.00           H
ATOM   4319 HD12 LEU A 922      33.240  59.650  55.570  1.00  0.00           H
ATOM   4320 HD13 LEU A 922      34.750  58.840  55.260  1.00  0.00           H
ATOM   4321  CD2 LEU A 922      33.490  58.790  52.890  1.00  0.00           C
ATOM   4322 HD21 LEU A 922      33.280  58.280  51.930  1.00  0.00           H
ATOM   4323 HD22 LEU A 922      34.520  59.180  53.000  1.00  0.00           H
ATOM   4324 HD23 LEU A 922      32.840  59.690  52.930  1.00  0.00           H
ATOM   4325  C   LEU A 922      34.000  54.430  52.500  1.00  0.00           C
ATOM   4326  O   LEU A 922      34.830  54.410  51.630  1.00  0.00           O
ATOM   4327  N   CYS A 923      33.720  53.380  53.310  1.00  0.00           N
ATOM   4328  HN  CYS A 923      33.030  53.500  54.010  1.00  0.00           H
ATOM   4329  CA  CYS A 923      34.250  52.050  53.160  1.00  0.00           C
ATOM   4330  HA  CYS A 923      35.320  52.140  53.200  1.00  0.00           H
ATOM   4331  CB  CYS A 923      33.770  51.060  54.300  1.00  0.00           C
ATOM   4332  HB1 CYS A 923      34.210  50.060  54.120  1.00  0.00           H
ATOM   4333  HB2 CYS A 923      32.680  50.830  54.360  1.00  0.00           H
ATOM   4334  SG  CYS A 923      34.170  51.810  55.900  1.00  0.00           S
ATOM   4335  HG1 CYS A 923      33.370  52.850  55.950  1.00  0.00           H
ATOM   4336  C   CYS A 923      33.850  51.540  51.800  1.00  0.00           C
ATOM   4337  O   CYS A 923      34.740  51.160  51.050  1.00  0.00           O
ATOM   4338  N   THR A 924      32.590  51.750  51.400  1.00  0.00           N
ATOM   4339  HN  THR A 924      31.950  52.270  51.950  1.00  0.00           H
ATOM   4340  CA  THR A 924      32.090  51.070  50.130  1.00  0.00           C
ATOM   4341  HA  THR A 924      32.250  50.000  50.260  1.00  0.00           H
ATOM   4342  CB  THR A 924      30.600  51.230  49.980  1.00  0.00           C
ATOM   4343  HB  THR A 924      30.300  52.300  49.990  1.00  0.00           H
ATOM   4344  OG1 THR A 924      29.900  50.700  51.060  1.00  0.00           O
ATOM   4345  HG1 THR A 924      30.360  51.160  51.770  1.00  0.00           H
ATOM   4346  CG2 THR A 924      29.910  50.500  48.800  1.00  0.00           C
ATOM   4347 HG21 THR A 924      28.800  50.510  48.830  1.00  0.00           H
ATOM   4348 HG22 THR A 924      30.220  49.430  48.720  1.00  0.00           H
ATOM   4349 HG23 THR A 924      30.130  50.950  47.810  1.00  0.00           H
ATOM   4350  C   THR A 924      32.780  51.560  48.860  1.00  0.00           C
ATOM   4351  O   THR A 924      33.000  50.700  48.010  1.00  0.00           O
ATOM   4352  N   ILE A 925      33.160  52.870  48.680  1.00  0.00           N
ATOM   4353  HN  ILE A 925      32.580  53.440  49.260  1.00  0.00           H
ATOM   4354  CA  ILE A 925      34.010  53.350  47.660  1.00  0.00           C
ATOM   4355  HA  ILE A 925      33.570  53.310  46.680  1.00  0.00           H
ATOM   4356  CB  ILE A 925      34.210  54.890  47.740  1.00  0.00           C
ATOM   4357  HB  ILE A 925      34.470  55.200  48.780  1.00  0.00           H
ATOM   4358  CG2 ILE A 925      35.330  55.410  46.730  1.00  0.00           C
ATOM   4359 HG21 ILE A 925      35.430  56.520  46.670  1.00  0.00           H
ATOM   4360 HG22 ILE A 925      34.960  55.060  45.750  1.00  0.00           H
ATOM   4361 HG23 ILE A 925      36.290  54.950  47.000  1.00  0.00           H
ATOM   4362  CG1 ILE A 925      32.900  55.620  47.330  1.00  0.00           C
ATOM   4363 HG11 ILE A 925      31.980  55.080  47.650  1.00  0.00           H
ATOM   4364 HG12 ILE A 925      32.810  55.590  46.220  1.00  0.00           H
ATOM   4365  CD  ILE A 925      32.870  56.990  47.900  1.00  0.00           C
ATOM   4366  HD1 ILE A 925      33.850  57.500  47.980  1.00  0.00           H
ATOM   4367  HD2 ILE A 925      32.430  57.080  48.910  1.00  0.00           H
ATOM   4368  HD3 ILE A 925      32.170  57.570  47.250  1.00  0.00           H
ATOM   4369  C   ILE A 925      35.430  52.680  47.580  1.00  0.00           C
ATOM   4370  O   ILE A 925      35.940  52.260  46.560  1.00  0.00           O
ATOM   4371  N   LEU A 926      36.100  52.520  48.780  1.00  0.00           N
ATOM   4372  HN  LEU A 926      35.700  52.910  49.600  1.00  0.00           H
ATOM   4373  CA  LEU A 926      37.360  51.940  48.910  1.00  0.00           C
ATOM   4374  HA  LEU A 926      37.940  52.400  48.120  1.00  0.00           H
ATOM   4375  CB  LEU A 926      38.040  52.270  50.310  1.00  0.00           C
ATOM   4376  HB1 LEU A 926      39.020  51.740  50.310  1.00  0.00           H
ATOM   4377  HB2 LEU A 926      37.610  51.690  51.150  1.00  0.00           H
ATOM   4378  CG  LEU A 926      38.250  53.780  50.630  1.00  0.00           C
ATOM   4379  HG  LEU A 926      37.260  54.280  50.760  1.00  0.00           H
ATOM   4380  CD1 LEU A 926      39.030  53.950  51.960  1.00  0.00           C
ATOM   4381 HD11 LEU A 926      40.100  53.680  51.920  1.00  0.00           H
ATOM   4382 HD12 LEU A 926      38.560  53.430  52.820  1.00  0.00           H
ATOM   4383 HD13 LEU A 926      39.160  55.020  52.220  1.00  0.00           H
ATOM   4384  CD2 LEU A 926      39.010  54.490  49.460  1.00  0.00           C
ATOM   4385 HD21 LEU A 926      38.380  54.660  48.560  1.00  0.00           H
ATOM   4386 HD22 LEU A 926      39.990  54.030  49.220  1.00  0.00           H
ATOM   4387 HD23 LEU A 926      39.380  55.490  49.780  1.00  0.00           H
ATOM   4388  C   LEU A 926      37.460  50.490  48.570  1.00  0.00           C
ATOM   4389  O   LEU A 926      38.390  50.140  47.900  1.00  0.00           O
ATOM   4390  N   ILE A 927      36.420  49.740  48.930  1.00  0.00           N
ATOM   4391  HN  ILE A 927      35.780  50.200  49.530  1.00  0.00           H
ATOM   4392  CA  ILE A 927      36.180  48.350  48.570  1.00  0.00           C
ATOM   4393  HA  ILE A 927      37.100  47.860  48.800  1.00  0.00           H
ATOM   4394  CB  ILE A 927      35.080  47.660  49.340  1.00  0.00           C
ATOM   4395  HB  ILE A 927      34.130  48.250  49.310  1.00  0.00           H
ATOM   4396  CG2 ILE A 927      34.790  46.200  48.770  1.00  0.00           C
ATOM   4397 HG21 ILE A 927      35.750  45.730  48.480  1.00  0.00           H
ATOM   4398 HG22 ILE A 927      34.140  46.390  47.880  1.00  0.00           H
ATOM   4399 HG23 ILE A 927      34.190  45.540  49.420  1.00  0.00           H
ATOM   4400  CG1 ILE A 927      35.480  47.530  50.870  1.00  0.00           C
ATOM   4401 HG11 ILE A 927      35.840  48.480  51.330  1.00  0.00           H
ATOM   4402 HG12 ILE A 927      36.260  46.730  50.920  1.00  0.00           H
ATOM   4403  CD  ILE A 927      34.230  47.060  51.690  1.00  0.00           C
ATOM   4404  HD1 ILE A 927      33.900  46.080  51.290  1.00  0.00           H
ATOM   4405  HD2 ILE A 927      33.390  47.760  51.550  1.00  0.00           H
ATOM   4406  HD3 ILE A 927      34.450  46.960  52.780  1.00  0.00           H
ATOM   4407  C   ILE A 927      35.970  48.210  47.030  1.00  0.00           C
ATOM   4408  O   ILE A 927      36.570  47.390  46.330  1.00  0.00           O
ATOM   4409  N   PHE A 928      35.070  49.160  46.590  1.00  0.00           N
ATOM   4410  HN  PHE A 928      34.680  49.780  47.260  1.00  0.00           H
ATOM   4411  CA  PHE A 928      34.710  49.200  45.170  1.00  0.00           C
ATOM   4412  HA  PHE A 928      34.310  48.260  44.830  1.00  0.00           H
ATOM   4413  CB  PHE A 928      33.570  50.300  45.090  1.00  0.00           C
ATOM   4414  HB1 PHE A 928      33.930  51.140  45.730  1.00  0.00           H
ATOM   4415  HB2 PHE A 928      32.650  49.850  45.530  1.00  0.00           H
ATOM   4416  CG  PHE A 928      33.180  50.780  43.800  1.00  0.00           C
ATOM   4417  CD1 PHE A 928      32.580  49.890  42.890  1.00  0.00           C
ATOM   4418  HD1 PHE A 928      32.350  48.880  43.210  1.00  0.00           H
ATOM   4419  CE1 PHE A 928      32.160  50.310  41.680  1.00  0.00           C
ATOM   4420  HE1 PHE A 928      31.660  49.640  40.980  1.00  0.00           H
ATOM   4421  CZ  PHE A 928      32.420  51.590  41.180  1.00  0.00           C
ATOM   4422  HZ  PHE A 928      32.140  51.930  40.200  1.00  0.00           H
ATOM   4423  CD2 PHE A 928      33.500  52.080  43.320  1.00  0.00           C
ATOM   4424  HD2 PHE A 928      34.020  52.780  43.940  1.00  0.00           H
ATOM   4425  CE2 PHE A 928      33.000  52.510  42.060  1.00  0.00           C
ATOM   4426  HE2 PHE A 928      33.270  53.490  41.700  1.00  0.00           H
ATOM   4427  C   PHE A 928      35.770  49.550  44.130  1.00  0.00           C
ATOM   4428  O   PHE A 928      35.880  48.870  43.100  1.00  0.00           O
ATOM   4429  N   MET A 929      36.640  50.560  44.490  1.00  0.00           N
ATOM   4430  HN  MET A 929      36.550  50.950  45.410  1.00  0.00           H
ATOM   4431  CA  MET A 929      37.840  50.940  43.750  1.00  0.00           C
ATOM   4432  HA  MET A 929      37.590  51.120  42.720  1.00  0.00           H
ATOM   4433  CB  MET A 929      38.490  52.230  44.420  1.00  0.00           C
ATOM   4434  HB1 MET A 929      39.560  52.360  44.180  1.00  0.00           H
ATOM   4435  HB2 MET A 929      38.530  52.090  45.520  1.00  0.00           H
ATOM   4436  CG  MET A 929      37.730  53.540  44.180  1.00  0.00           C
ATOM   4437  HG1 MET A 929      38.200  54.370  44.770  1.00  0.00           H
ATOM   4438  HG2 MET A 929      36.690  53.480  44.590  1.00  0.00           H
ATOM   4439  SD  MET A 929      37.750  54.040  42.520  1.00  0.00           S
ATOM   4440  CE  MET A 929      39.510  54.170  42.360  1.00  0.00           C
ATOM   4441  HE1 MET A 929      39.740  54.770  41.460  1.00  0.00           H
ATOM   4442  HE2 MET A 929      39.890  53.140  42.170  1.00  0.00           H
ATOM   4443  HE3 MET A 929      40.160  54.580  43.160  1.00  0.00           H
ATOM   4444  C   MET A 929      38.800  49.790  43.560  1.00  0.00           C
ATOM   4445  O   MET A 929      39.260  49.650  42.440  1.00  0.00           O
ATOM   4446  N   ASP A 930      39.200  49.050  44.580  1.00  0.00           N
ATOM   4447  HN  ASP A 930      38.940  49.300  45.520  1.00  0.00           H
ATOM   4448  CA  ASP A 930      40.150  48.010  44.470  1.00  0.00           C
ATOM   4449  HA  ASP A 930      40.820  48.210  43.660  1.00  0.00           H
ATOM   4450  CB  ASP A 930      40.780  47.530  45.790  1.00  0.00           C
ATOM   4451  HB1 ASP A 930      41.130  46.490  45.830  1.00  0.00           H
ATOM   4452  HB2 ASP A 930      40.120  47.740  46.660  1.00  0.00           H
ATOM   4453  CG  ASP A 930      41.960  48.430  46.070  1.00  0.00           C
ATOM   4454  OD1 ASP A 930      42.330  49.280  45.220  1.00  0.00           O
ATOM   4455  OD2 ASP A 930      42.650  48.330  47.110  1.00  0.00           O
ATOM   4456  C   ASP A 930      39.470  46.700  43.890  1.00  0.00           C
ATOM   4457  O   ASP A 930      40.160  45.900  43.330  1.00  0.00           O
ATOM   4458  N   GLN A 931      38.110  46.520  43.820  1.00  0.00           N
ATOM   4459  HN  GLN A 931      37.500  47.200  44.230  1.00  0.00           H
ATOM   4460  CA  GLN A 931      37.550  45.400  43.150  1.00  0.00           C
ATOM   4461  HA  GLN A 931      38.220  44.550  43.130  1.00  0.00           H
ATOM   4462  CB  GLN A 931      36.140  44.940  43.730  1.00  0.00           C
ATOM   4463  HB1 GLN A 931      35.550  44.300  43.050  1.00  0.00           H
ATOM   4464  HB2 GLN A 931      35.450  45.800  43.920  1.00  0.00           H
ATOM   4465  CG  GLN A 931      36.180  44.210  45.090  1.00  0.00           C
ATOM   4466  HG1 GLN A 931      35.150  44.000  45.450  1.00  0.00           H
ATOM   4467  HG2 GLN A 931      36.570  44.930  45.830  1.00  0.00           H
ATOM   4468  CD  GLN A 931      37.040  43.030  45.060  1.00  0.00           C
ATOM   4469  OE1 GLN A 931      38.030  42.990  45.850  1.00  0.00           O
ATOM   4470  NE2 GLN A 931      36.800  42.060  44.210  1.00  0.00           N
ATOM   4471 HE21 GLN A 931      37.560  41.410  44.170  1.00  0.00           H
ATOM   4472 HE22 GLN A 931      36.180  42.140  43.440  1.00  0.00           H
ATOM   4473  C   GLN A 931      37.310  45.630  41.710  1.00  0.00           C
ATOM   4474  O   GLN A 931      37.770  44.830  40.920  1.00  0.00           O
ATOM   4475  N   GLN A 932      36.550  46.740  41.330  1.00  0.00           N
ATOM   4476  HN  GLN A 932      36.240  47.380  42.040  1.00  0.00           H
ATOM   4477  CA  GLN A 932      36.120  47.080  39.990  1.00  0.00           C
ATOM   4478  HA  GLN A 932      35.950  46.140  39.490  1.00  0.00           H
ATOM   4479  CB  GLN A 932      34.760  47.810  40.060  1.00  0.00           C
ATOM   4480  HB1 GLN A 932      34.600  48.190  39.030  1.00  0.00           H
ATOM   4481  HB2 GLN A 932      34.780  48.690  40.740  1.00  0.00           H
ATOM   4482  CG  GLN A 932      33.580  46.940  40.580  1.00  0.00           C
ATOM   4483  HG1 GLN A 932      32.700  47.580  40.430  1.00  0.00           H
ATOM   4484  HG2 GLN A 932      33.700  46.640  41.650  1.00  0.00           H
ATOM   4485  CD  GLN A 932      33.460  45.700  39.850  1.00  0.00           C
ATOM   4486  OE1 GLN A 932      33.900  44.650  40.290  1.00  0.00           O
ATOM   4487  NE2 GLN A 932      32.850  45.720  38.630  1.00  0.00           N
ATOM   4488 HE21 GLN A 932      32.490  46.520  38.170  1.00  0.00           H
ATOM   4489 HE22 GLN A 932      32.770  44.860  38.120  1.00  0.00           H
ATOM   4490  C   GLN A 932      37.170  47.610  39.090  1.00  0.00           C
ATOM   4491  O   GLN A 932      37.050  47.210  37.930  1.00  0.00           O
ATOM   4492  N   ILE A 933      38.120  48.420  39.510  1.00  0.00           N
ATOM   4493  HN  ILE A 933      38.000  48.790  40.430  1.00  0.00           H
ATOM   4494  CA  ILE A 933      39.310  48.780  38.740  1.00  0.00           C
ATOM   4495  HA  ILE A 933      39.030  49.270  37.810  1.00  0.00           H
ATOM   4496  CB  ILE A 933      40.140  49.760  39.460  1.00  0.00           C
ATOM   4497  HB  ILE A 933      40.460  49.320  40.420  1.00  0.00           H
ATOM   4498  CG2 ILE A 933      41.410  50.200  38.750  1.00  0.00           C
ATOM   4499 HG21 ILE A 933      41.290  50.330  37.650  1.00  0.00           H
ATOM   4500 HG22 ILE A 933      42.220  49.470  38.930  1.00  0.00           H
ATOM   4501 HG23 ILE A 933      41.640  51.250  39.040  1.00  0.00           H
ATOM   4502  CG1 ILE A 933      39.170  50.920  39.680  1.00  0.00           C
ATOM   4503 HG11 ILE A 933      39.830  51.690  40.140  1.00  0.00           H
ATOM   4504 HG12 ILE A 933      38.480  50.670  40.530  1.00  0.00           H
ATOM   4505  CD  ILE A 933      38.320  51.610  38.610  1.00  0.00           C
ATOM   4506  HD1 ILE A 933      38.960  51.760  37.720  1.00  0.00           H
ATOM   4507  HD2 ILE A 933      37.890  52.590  38.930  1.00  0.00           H
ATOM   4508  HD3 ILE A 933      37.530  50.960  38.170  1.00  0.00           H
ATOM   4509  C   ILE A 933      40.150  47.550  38.500  1.00  0.00           C
ATOM   4510  O   ILE A 933      40.590  47.280  37.360  1.00  0.00           O
ATOM   4511  N   THR A 934      40.360  46.590  39.440  1.00  0.00           N
ATOM   4512  HN  THR A 934      40.110  46.750  40.390  1.00  0.00           H
ATOM   4513  CA  THR A 934      40.860  45.280  39.200  1.00  0.00           C
ATOM   4514  HA  THR A 934      41.850  45.470  38.800  1.00  0.00           H
ATOM   4515  CB  THR A 934      41.130  44.420  40.470  1.00  0.00           C
ATOM   4516  HB  THR A 934      40.210  44.210  41.050  1.00  0.00           H
ATOM   4517  OG1 THR A 934      41.950  45.110  41.400  1.00  0.00           O
ATOM   4518  HG1 THR A 934      41.470  45.280  42.210  1.00  0.00           H
ATOM   4519  CG2 THR A 934      41.880  43.070  40.200  1.00  0.00           C
ATOM   4520 HG21 THR A 934      42.760  43.180  39.550  1.00  0.00           H
ATOM   4521 HG22 THR A 934      41.160  42.280  39.910  1.00  0.00           H
ATOM   4522 HG23 THR A 934      42.290  42.810  41.210  1.00  0.00           H
ATOM   4523  C   THR A 934      40.010  44.460  38.110  1.00  0.00           C
ATOM   4524  O   THR A 934      40.580  43.890  37.180  1.00  0.00           O
ATOM   4525  N   ALA A 935      38.660  44.440  38.190  1.00  0.00           N
ATOM   4526  HN  ALA A 935      38.200  44.840  38.980  1.00  0.00           H
ATOM   4527  CA  ALA A 935      37.790  43.860  37.220  1.00  0.00           C
ATOM   4528  HA  ALA A 935      38.060  42.820  37.060  1.00  0.00           H
ATOM   4529  CB  ALA A 935      36.360  43.740  37.700  1.00  0.00           C
ATOM   4530  HB1 ALA A 935      36.330  43.120  38.620  1.00  0.00           H
ATOM   4531  HB2 ALA A 935      35.640  43.160  37.080  1.00  0.00           H
ATOM   4532  HB3 ALA A 935      35.910  44.740  37.900  1.00  0.00           H
ATOM   4533  C   ALA A 935      37.840  44.460  35.820  1.00  0.00           C
ATOM   4534  O   ALA A 935      37.960  43.790  34.830  1.00  0.00           O
ATOM   4535  N   VAL A 936      37.870  45.830  35.750  1.00  0.00           N
ATOM   4536  HN  VAL A 936      37.760  46.470  36.510  1.00  0.00           H
ATOM   4537  CA  VAL A 936      38.100  46.630  34.450  1.00  0.00           C
ATOM   4538  HA  VAL A 936      37.260  46.380  33.810  1.00  0.00           H
ATOM   4539  CB  VAL A 936      38.080  48.210  34.440  1.00  0.00           C
ATOM   4540  HB  VAL A 936      38.820  48.580  35.180  1.00  0.00           H
ATOM   4541  CG1 VAL A 936      38.390  49.000  33.070  1.00  0.00           C
ATOM   4542 HG11 VAL A 936      38.370  50.080  33.330  1.00  0.00           H
ATOM   4543 HG12 VAL A 936      37.630  48.870  32.270  1.00  0.00           H
ATOM   4544 HG13 VAL A 936      39.320  48.540  32.650  1.00  0.00           H
ATOM   4545  CG2 VAL A 936      36.680  48.630  34.840  1.00  0.00           C
ATOM   4546 HG21 VAL A 936      36.650  49.740  34.860  1.00  0.00           H
ATOM   4547 HG22 VAL A 936      36.340  48.200  35.810  1.00  0.00           H
ATOM   4548 HG23 VAL A 936      35.970  48.260  34.060  1.00  0.00           H
ATOM   4549  C   VAL A 936      39.370  46.210  33.820  1.00  0.00           C
ATOM   4550  O   VAL A 936      39.560  45.930  32.600  1.00  0.00           O
ATOM   4551  N   ILE A 937      40.410  46.060  34.600  1.00  0.00           N
ATOM   4552  HN  ILE A 937      40.230  46.040  35.580  1.00  0.00           H
ATOM   4553  CA  ILE A 937      41.770  45.690  34.150  1.00  0.00           C
ATOM   4554  HA  ILE A 937      41.980  46.470  33.430  1.00  0.00           H
ATOM   4555  CB  ILE A 937      42.840  45.900  35.240  1.00  0.00           C
ATOM   4556  HB  ILE A 937      42.400  45.600  36.210  1.00  0.00           H
ATOM   4557  CG2 ILE A 937      43.990  44.970  35.080  1.00  0.00           C
ATOM   4558 HG21 ILE A 937      43.740  43.900  34.960  1.00  0.00           H
ATOM   4559 HG22 ILE A 937      44.710  44.890  35.920  1.00  0.00           H
ATOM   4560 HG23 ILE A 937      44.500  45.270  34.150  1.00  0.00           H
ATOM   4561  CG1 ILE A 937      43.370  47.290  35.400  1.00  0.00           C
ATOM   4562 HG11 ILE A 937      44.230  47.270  36.090  1.00  0.00           H
ATOM   4563 HG12 ILE A 937      42.540  47.940  35.760  1.00  0.00           H
ATOM   4564  CD  ILE A 937      43.870  48.060  34.130  1.00  0.00           C
ATOM   4565  HD1 ILE A 937      43.000  48.180  33.450  1.00  0.00           H
ATOM   4566  HD2 ILE A 937      44.740  47.570  33.650  1.00  0.00           H
ATOM   4567  HD3 ILE A 937      44.160  49.090  34.470  1.00  0.00           H
ATOM   4568  C   ILE A 937      41.790  44.360  33.540  1.00  0.00           C
ATOM   4569  O   ILE A 937      42.310  44.080  32.540  1.00  0.00           O
ATOM   4570  N   ILE A 938      41.090  43.360  34.140  1.00  0.00           N
ATOM   4571  HN  ILE A 938      40.590  43.570  34.970  1.00  0.00           H
ATOM   4572  CA  ILE A 938      41.260  41.990  33.790  1.00  0.00           C
ATOM   4573  HA  ILE A 938      42.230  41.800  33.360  1.00  0.00           H
ATOM   4574  CB  ILE A 938      41.290  41.050  35.000  1.00  0.00           C
ATOM   4575  HB  ILE A 938      41.850  41.680  35.730  1.00  0.00           H
ATOM   4576  CG2 ILE A 938      39.910  40.890  35.780  1.00  0.00           C
ATOM   4577 HG21 ILE A 938      39.180  40.270  35.240  1.00  0.00           H
ATOM   4578 HG22 ILE A 938      39.470  41.880  35.980  1.00  0.00           H
ATOM   4579 HG23 ILE A 938      40.060  40.350  36.750  1.00  0.00           H
ATOM   4580  CG1 ILE A 938      42.080  39.820  34.620  1.00  0.00           C
ATOM   4581 HG11 ILE A 938      42.570  40.000  33.640  1.00  0.00           H
ATOM   4582 HG12 ILE A 938      41.370  39.010  34.330  1.00  0.00           H
ATOM   4583  CD  ILE A 938      43.090  39.300  35.600  1.00  0.00           C
ATOM   4584  HD1 ILE A 938      44.020  39.900  35.560  1.00  0.00           H
ATOM   4585  HD2 ILE A 938      43.310  38.250  35.330  1.00  0.00           H
ATOM   4586  HD3 ILE A 938      42.720  39.300  36.650  1.00  0.00           H
ATOM   4587  C   ILE A 938      40.300  41.620  32.670  1.00  0.00           C
ATOM   4588  O   ILE A 938      40.430  40.570  32.040  1.00  0.00           O
ATOM   4589  N   ASN A 939      39.420  42.520  32.350  1.00  0.00           N
ATOM   4590  HN  ASN A 939      39.470  43.360  32.860  1.00  0.00           H
ATOM   4591  CA  ASN A 939      38.460  42.370  31.260  1.00  0.00           C
ATOM   4592  HA  ASN A 939      38.480  41.390  30.810  1.00  0.00           H
ATOM   4593  CB  ASN A 939      36.990  42.630  31.760  1.00  0.00           C
ATOM   4594  HB1 ASN A 939      36.270  42.600  30.910  1.00  0.00           H
ATOM   4595  HB2 ASN A 939      36.810  43.600  32.250  1.00  0.00           H
ATOM   4596  CG  ASN A 939      36.530  41.460  32.630  1.00  0.00           C
ATOM   4597  OD1 ASN A 939      35.660  40.620  32.290  1.00  0.00           O
ATOM   4598  ND2 ASN A 939      36.960  41.410  33.880  1.00  0.00           N
ATOM   4599 HD21 ASN A 939      37.510  42.160  34.230  1.00  0.00           H
ATOM   4600 HD22 ASN A 939      36.550  40.690  34.440  1.00  0.00           H
ATOM   4601  C   ASN A 939      38.760  43.380  30.120  1.00  0.00           C
ATOM   4602  O   ASN A 939      38.020  43.460  29.110  1.00  0.00           O
ATOM   4603  N   ARG A 940      40.000  44.050  30.150  1.00  0.00           N
ATOM   4604  HN  ARG A 940      40.600  43.940  30.920  1.00  0.00           H
ATOM   4605  CA  ARG A 940      40.590  44.850  29.070  1.00  0.00           C
ATOM   4606  HA  ARG A 940      39.920  45.700  29.090  1.00  0.00           H
ATOM   4607  CB  ARG A 940      42.100  45.260  29.360  1.00  0.00           C
ATOM   4608  HB1 ARG A 940      42.480  45.660  28.390  1.00  0.00           H
ATOM   4609  HB2 ARG A 940      42.700  44.380  29.640  1.00  0.00           H
ATOM   4610  CG  ARG A 940      42.340  46.420  30.340  1.00  0.00           C
ATOM   4611  HG1 ARG A 940      41.880  46.210  31.330  1.00  0.00           H
ATOM   4612  HG2 ARG A 940      41.870  47.290  29.850  1.00  0.00           H
ATOM   4613  CD  ARG A 940      43.840  46.590  30.680  1.00  0.00           C
ATOM   4614  HD1 ARG A 940      43.990  47.440  31.380  1.00  0.00           H
ATOM   4615  HD2 ARG A 940      44.330  46.960  29.750  1.00  0.00           H
ATOM   4616  NE  ARG A 940      44.500  45.320  31.190  1.00  0.00           N
ATOM   4617  HE  ARG A 940      43.920  44.550  31.410  1.00  0.00           H
ATOM   4618  CZ  ARG A 940      45.790  45.340  31.490  1.00  0.00           C
ATOM   4619  NH1 ARG A 940      46.410  44.250  31.950  1.00  0.00           N
ATOM   4620 HH11 ARG A 940      45.890  43.430  31.690  1.00  0.00           H
ATOM   4621 HH12 ARG A 940      47.410  44.150  32.030  1.00  0.00           H
ATOM   4622  NH2 ARG A 940      46.630  46.360  31.360  1.00  0.00           N
ATOM   4623 HH21 ARG A 940      46.300  47.310  31.350  1.00  0.00           H
ATOM   4624 HH22 ARG A 940      47.580  46.130  31.560  1.00  0.00           H
ATOM   4625  C   ARG A 940      40.330  44.400  27.650  1.00  0.00           C
ATOM   4626  O   ARG A 940      40.240  43.210  27.430  1.00  0.00           O
ATOM   4627  N   LYS A 941      40.310  45.260  26.660  1.00  0.00           N
ATOM   4628  HN  LYS A 941      40.430  46.230  26.880  1.00  0.00           H
ATOM   4629  CA  LYS A 941      39.980  44.800  25.300  1.00  0.00           C
ATOM   4630  HA  LYS A 941      39.000  44.350  25.350  1.00  0.00           H
ATOM   4631  CB  LYS A 941      39.890  46.080  24.370  1.00  0.00           C
ATOM   4632  HB1 LYS A 941      40.860  46.590  24.580  1.00  0.00           H
ATOM   4633  HB2 LYS A 941      39.110  46.810  24.700  1.00  0.00           H
ATOM   4634  CG  LYS A 941      39.740  45.810  22.760  1.00  0.00           C
ATOM   4635  HG1 LYS A 941      39.280  46.780  22.480  1.00  0.00           H
ATOM   4636  HG2 LYS A 941      39.050  44.950  22.660  1.00  0.00           H
ATOM   4637  CD  LYS A 941      41.060  45.540  22.060  1.00  0.00           C
ATOM   4638  HD1 LYS A 941      41.450  44.540  22.340  1.00  0.00           H
ATOM   4639  HD2 LYS A 941      41.800  46.370  22.160  1.00  0.00           H
ATOM   4640  CE  LYS A 941      40.830  45.450  20.530  1.00  0.00           C
ATOM   4641  HE1 LYS A 941      40.560  46.400  20.010  1.00  0.00           H
ATOM   4642  HE2 LYS A 941      40.070  44.660  20.350  1.00  0.00           H
ATOM   4643  NZ  LYS A 941      41.970  44.870  19.840  1.00  0.00           N
ATOM   4644  HZ1 LYS A 941      41.830  44.660  18.840  1.00  0.00           H
ATOM   4645  HZ2 LYS A 941      42.310  44.080  20.410  1.00  0.00           H
ATOM   4646  HZ3 LYS A 941      42.760  45.550  19.740  1.00  0.00           H
ATOM   4647  C   LYS A 941      40.820  43.700  24.720  1.00  0.00           C
ATOM   4648  O   LYS A 941      40.220  42.670  24.290  1.00  0.00           O
ATOM   4649  N   GLU A 942      42.150  43.660  24.910  1.00  0.00           N
ATOM   4650  HN  GLU A 942      42.560  44.460  25.330  1.00  0.00           H
ATOM   4651  CA  GLU A 942      43.050  42.620  24.480  1.00  0.00           C
ATOM   4652  HA  GLU A 942      42.590  42.290  23.560  1.00  0.00           H
ATOM   4653  CB  GLU A 942      44.540  43.080  24.170  1.00  0.00           C
ATOM   4654  HB1 GLU A 942      45.190  42.230  23.900  1.00  0.00           H
ATOM   4655  HB2 GLU A 942      45.020  43.550  25.050  1.00  0.00           H
ATOM   4656  CG  GLU A 942      44.800  44.170  23.070  1.00  0.00           C
ATOM   4657  HG1 GLU A 942      45.790  44.650  23.220  1.00  0.00           H
ATOM   4658  HG2 GLU A 942      44.130  45.040  23.210  1.00  0.00           H
ATOM   4659  CD  GLU A 942      44.760  43.540  21.780  1.00  0.00           C
ATOM   4660  OE1 GLU A 942      45.780  43.390  21.100  1.00  0.00           O
ATOM   4661  OE2 GLU A 942      43.590  43.240  21.290  1.00  0.00           O
ATOM   4662  C   GLU A 942      43.180  41.390  25.420  1.00  0.00           C
ATOM   4663  O   GLU A 942      43.960  40.460  25.230  1.00  0.00           O
ATOM   4664  N   HSD A 943      42.340  41.340  26.570  1.00  0.00           N
ATOM   4665  HN  HSD A 943      41.660  42.030  26.800  1.00  0.00           H
ATOM   4666  CA  HSD A 943      42.210  40.180  27.470  1.00  0.00           C
ATOM   4667  HA  HSD A 943      43.090  39.560  27.350  1.00  0.00           H
ATOM   4668  CB  HSD A 943      42.220  40.730  28.960  1.00  0.00           C
ATOM   4669  HB1 HSD A 943      41.830  39.950  29.650  1.00  0.00           H
ATOM   4670  HB2 HSD A 943      41.380  41.460  29.050  1.00  0.00           H
ATOM   4671  ND1 HSD A 943      44.620  41.700  28.650  1.00  0.00           N
ATOM   4672  HD1 HSD A 943      44.580  41.560  27.650  1.00  0.00           H
ATOM   4673  CG  HSD A 943      43.480  41.500  29.420  1.00  0.00           C
ATOM   4674  CE1 HSD A 943      45.640  42.120  29.500  1.00  0.00           C
ATOM   4675  HE1 HSD A 943      46.690  42.140  29.180  1.00  0.00           H
ATOM   4676  NE2 HSD A 943      45.190  42.140  30.740  1.00  0.00           N
ATOM   4677  CD2 HSD A 943      43.870  41.690  30.680  1.00  0.00           C
ATOM   4678  HD2 HSD A 943      43.410  41.340  31.610  1.00  0.00           H
ATOM   4679  C   HSD A 943      40.970  39.440  27.330  1.00  0.00           C
ATOM   4680  O   HSD A 943      40.030  39.820  27.940  1.00  0.00           O
ATOM   4681  N   LYS A 944      40.910  38.380  26.470  1.00  0.00           N
ATOM   4682  HN  LYS A 944      41.640  38.160  25.830  1.00  0.00           H
ATOM   4683  CA  LYS A 944      39.700  37.530  26.320  1.00  0.00           C
ATOM   4684  HA  LYS A 944      38.770  38.070  26.470  1.00  0.00           H
ATOM   4685  CB  LYS A 944      39.490  37.040  24.830  1.00  0.00           C
ATOM   4686  HB1 LYS A 944      38.790  36.190  24.720  1.00  0.00           H
ATOM   4687  HB2 LYS A 944      40.500  36.710  24.550  1.00  0.00           H
ATOM   4688  CG  LYS A 944      39.110  38.170  23.900  1.00  0.00           C
ATOM   4689  HG1 LYS A 944      39.890  38.960  23.920  1.00  0.00           H
ATOM   4690  HG2 LYS A 944      38.130  38.610  24.200  1.00  0.00           H
ATOM   4691  CD  LYS A 944      39.110  37.680  22.430  1.00  0.00           C
ATOM   4692  HD1 LYS A 944      38.610  36.710  22.280  1.00  0.00           H
ATOM   4693  HD2 LYS A 944      40.200  37.580  22.210  1.00  0.00           H
ATOM   4694  CE  LYS A 944      38.570  38.700  21.390  1.00  0.00           C
ATOM   4695  HE1 LYS A 944      38.380  38.210  20.420  1.00  0.00           H
ATOM   4696  HE2 LYS A 944      39.380  39.460  21.290  1.00  0.00           H
ATOM   4697  NZ  LYS A 944      37.230  39.150  21.820  1.00  0.00           N
ATOM   4698  HZ1 LYS A 944      36.740  39.750  21.120  1.00  0.00           H
ATOM   4699  HZ2 LYS A 944      37.510  39.760  22.610  1.00  0.00           H
ATOM   4700  HZ3 LYS A 944      36.720  38.300  22.120  1.00  0.00           H
ATOM   4701  C   LYS A 944      39.700  36.370  27.260  1.00  0.00           C
ATOM   4702  O   LYS A 944      40.590  35.540  27.330  1.00  0.00           O
ATOM   4703  N   LEU A 945      38.680  36.300  28.210  1.00  0.00           N
ATOM   4704  HN  LEU A 945      37.920  36.950  28.310  1.00  0.00           H
ATOM   4705  CA  LEU A 945      38.760  35.330  29.220  1.00  0.00           C
ATOM   4706  HA  LEU A 945      39.820  35.320  29.420  1.00  0.00           H
ATOM   4707  CB  LEU A 945      37.940  35.620  30.520  1.00  0.00           C
ATOM   4708  HB1 LEU A 945      38.190  34.920  31.360  1.00  0.00           H
ATOM   4709  HB2 LEU A 945      36.850  35.670  30.340  1.00  0.00           H
ATOM   4710  CG  LEU A 945      38.340  36.980  31.130  1.00  0.00           C
ATOM   4711  HG  LEU A 945      39.340  37.260  30.760  1.00  0.00           H
ATOM   4712  CD1 LEU A 945      37.440  38.190  30.790  1.00  0.00           C
ATOM   4713 HD11 LEU A 945      36.410  37.930  31.110  1.00  0.00           H
ATOM   4714 HD12 LEU A 945      37.350  38.140  29.690  1.00  0.00           H
ATOM   4715 HD13 LEU A 945      37.810  39.140  31.240  1.00  0.00           H
ATOM   4716  CD2 LEU A 945      38.460  36.800  32.640  1.00  0.00           C
ATOM   4717 HD21 LEU A 945      37.530  36.400  33.090  1.00  0.00           H
ATOM   4718 HD22 LEU A 945      38.600  37.850  32.980  1.00  0.00           H
ATOM   4719 HD23 LEU A 945      39.360  36.190  32.860  1.00  0.00           H
ATOM   4720  C   LEU A 945      38.370  33.970  28.760  1.00  0.00           C
ATOM   4721  O   LEU A 945      37.740  33.810  27.720  1.00  0.00           O
ATOM   4722  N   LYS A 946      38.880  32.890  29.430  1.00  0.00           N
ATOM   4723  HN  LYS A 946      39.420  32.920  30.270  1.00  0.00           H
ATOM   4724  CA  LYS A 946      38.650  31.490  29.090  1.00  0.00           C
ATOM   4725  HA  LYS A 946      38.280  31.420  28.080  1.00  0.00           H
ATOM   4726  CB  LYS A 946      39.960  30.670  29.080  1.00  0.00           C
ATOM   4727  HB1 LYS A 946      39.780  29.670  28.640  1.00  0.00           H
ATOM   4728  HB2 LYS A 946      40.340  30.470  30.110  1.00  0.00           H
ATOM   4729  CG  LYS A 946      41.220  31.270  28.290  1.00  0.00           C
ATOM   4730  HG1 LYS A 946      41.960  30.450  28.420  1.00  0.00           H
ATOM   4731  HG2 LYS A 946      41.670  32.110  28.870  1.00  0.00           H
ATOM   4732  CD  LYS A 946      40.820  31.640  26.850  1.00  0.00           C
ATOM   4733  HD1 LYS A 946      41.690  32.030  26.280  1.00  0.00           H
ATOM   4734  HD2 LYS A 946      40.060  32.450  26.910  1.00  0.00           H
ATOM   4735  CE  LYS A 946      40.180  30.550  25.950  1.00  0.00           C
ATOM   4736  HE1 LYS A 946      39.200  30.170  26.280  1.00  0.00           H
ATOM   4737  HE2 LYS A 946      40.850  29.670  25.820  1.00  0.00           H
ATOM   4738  NZ  LYS A 946      39.960  31.100  24.600  1.00  0.00           N
ATOM   4739  HZ1 LYS A 946      40.770  31.670  24.270  1.00  0.00           H
ATOM   4740  HZ2 LYS A 946      39.160  31.770  24.550  1.00  0.00           H
ATOM   4741  HZ3 LYS A 946      39.970  30.400  23.830  1.00  0.00           H
ATOM   4742  C   LYS A 946      37.620  30.900  30.070  1.00  0.00           C
ATOM   4743  O   LYS A 946      36.590  30.320  29.700  1.00  0.00           O
ATOM   4744  N   LYS A 947      37.880  31.140  31.390  1.00  0.00           N
ATOM   4745  HN  LYS A 947      38.670  31.660  31.660  1.00  0.00           H
ATOM   4746  CA  LYS A 947      36.990  30.790  32.480  1.00  0.00           C
ATOM   4747  HA  LYS A 947      36.270  30.090  32.080  1.00  0.00           H
ATOM   4748  CB  LYS A 947      37.710  30.120  33.710  1.00  0.00           C
ATOM   4749  HB1 LYS A 947      36.910  29.800  34.410  1.00  0.00           H
ATOM   4750  HB2 LYS A 947      38.370  30.800  34.310  1.00  0.00           H
ATOM   4751  CG  LYS A 947      38.520  28.830  33.580  1.00  0.00           C
ATOM   4752  HG1 LYS A 947      38.890  28.500  34.580  1.00  0.00           H
ATOM   4753  HG2 LYS A 947      39.420  28.990  32.960  1.00  0.00           H
ATOM   4754  CD  LYS A 947      37.650  27.700  33.000  1.00  0.00           C
ATOM   4755  HD1 LYS A 947      37.290  27.820  31.960  1.00  0.00           H
ATOM   4756  HD2 LYS A 947      36.790  27.460  33.660  1.00  0.00           H
ATOM   4757  CE  LYS A 947      38.380  26.320  32.960  1.00  0.00           C
ATOM   4758  HE1 LYS A 947      39.210  26.490  32.240  1.00  0.00           H
ATOM   4759  HE2 LYS A 947      37.890  25.360  32.720  1.00  0.00           H
ATOM   4760  NZ  LYS A 947      39.200  25.990  34.190  1.00  0.00           N
ATOM   4761  HZ1 LYS A 947      39.960  26.680  34.280  1.00  0.00           H
ATOM   4762  HZ2 LYS A 947      39.560  25.020  34.070  1.00  0.00           H
ATOM   4763  HZ3 LYS A 947      38.600  25.970  35.040  1.00  0.00           H
ATOM   4764  C   LYS A 947      36.090  31.940  32.970  1.00  0.00           C
ATOM   4765  O   LYS A 947      34.840  31.910  32.840  1.00  0.00           O
ATOM   4766  N   GLY A 948      36.780  32.920  33.610  1.00  0.00           N
ATOM   4767  HN  GLY A 948      37.760  32.860  33.670  1.00  0.00           H
ATOM   4768  CA  GLY A 948      36.190  34.080  34.220  1.00  0.00           C
ATOM   4769  HA1 GLY A 948      36.070  34.770  33.400  1.00  0.00           H
ATOM   4770  HA2 GLY A 948      36.910  34.480  34.920  1.00  0.00           H
ATOM   4771  C   GLY A 948      34.970  34.090  35.050  1.00  0.00           C
ATOM   4772  O   GLY A 948      34.640  33.080  35.670  1.00  0.00           O
ATOM   4773  N   ALA A 949      34.250  35.180  35.030  1.00  0.00           N
ATOM   4774  HN  ALA A 949      34.580  35.990  34.550  1.00  0.00           H
ATOM   4775  CA  ALA A 949      33.160  35.370  35.980  1.00  0.00           C
ATOM   4776  HA  ALA A 949      32.640  34.440  35.820  1.00  0.00           H
ATOM   4777  CB  ALA A 949      33.790  35.720  37.390  1.00  0.00           C
ATOM   4778  HB1 ALA A 949      32.950  35.880  38.110  1.00  0.00           H
ATOM   4779  HB2 ALA A 949      34.440  36.610  37.310  1.00  0.00           H
ATOM   4780  HB3 ALA A 949      34.440  34.850  37.620  1.00  0.00           H
ATOM   4781  C   ALA A 949      32.260  36.490  35.460  1.00  0.00           C
ATOM   4782  O   ALA A 949      32.530  37.250  34.540  1.00  0.00           O
ATOM   4783  N   GLY A 950      31.110  36.610  36.040  1.00  0.00           N
ATOM   4784  HN  GLY A 950      30.700  35.950  36.670  1.00  0.00           H
ATOM   4785  CA  GLY A 950      30.240  37.820  36.020  1.00  0.00           C
ATOM   4786  HA1 GLY A 950      29.490  37.690  36.780  1.00  0.00           H
ATOM   4787  HA2 GLY A 950      29.850  37.990  35.030  1.00  0.00           H
ATOM   4788  C   GLY A 950      30.860  39.100  36.390  1.00  0.00           C
ATOM   4789  O   GLY A 950      31.810  39.190  37.180  1.00  0.00           O
ATOM   4790  N   TYR A 951      30.500  40.230  35.710  1.00  0.00           N
ATOM   4791  HN  TYR A 951      29.910  40.180  34.900  1.00  0.00           H
ATOM   4792  CA  TYR A 951      31.140  41.540  35.830  1.00  0.00           C
ATOM   4793  HA  TYR A 951      32.190  41.430  35.610  1.00  0.00           H
ATOM   4794  CB  TYR A 951      30.490  42.500  34.780  1.00  0.00           C
ATOM   4795  HB1 TYR A 951      29.440  42.780  35.010  1.00  0.00           H
ATOM   4796  HB2 TYR A 951      30.340  42.000  33.790  1.00  0.00           H
ATOM   4797  CG  TYR A 951      31.300  43.810  34.570  1.00  0.00           C
ATOM   4798  CD1 TYR A 951      31.000  44.840  35.430  1.00  0.00           C
ATOM   4799  HD1 TYR A 951      30.420  44.730  36.340  1.00  0.00           H
ATOM   4800  CE1 TYR A 951      31.620  46.050  35.270  1.00  0.00           C
ATOM   4801  HE1 TYR A 951      31.190  46.890  35.800  1.00  0.00           H
ATOM   4802  CZ  TYR A 951      32.300  46.310  34.100  1.00  0.00           C
ATOM   4803  OH  TYR A 951      32.800  47.630  34.010  1.00  0.00           O
ATOM   4804  HH  TYR A 951      33.180  47.720  33.130  1.00  0.00           H
ATOM   4805  CD2 TYR A 951      32.080  44.040  33.410  1.00  0.00           C
ATOM   4806  HD2 TYR A 951      32.270  43.210  32.750  1.00  0.00           H
ATOM   4807  CE2 TYR A 951      32.560  45.330  33.110  1.00  0.00           C
ATOM   4808  HE2 TYR A 951      33.130  45.530  32.210  1.00  0.00           H
ATOM   4809  C   TYR A 951      31.170  42.160  37.220  1.00  0.00           C
ATOM   4810  O   TYR A 951      32.140  42.770  37.670  1.00  0.00           O
ATOM   4811  N   HSD A 952      30.060  41.940  37.960  1.00  0.00           N
ATOM   4812  HN  HSD A 952      29.250  41.490  37.620  1.00  0.00           H
ATOM   4813  CA  HSD A 952      29.770  42.360  39.340  1.00  0.00           C
ATOM   4814  HA  HSD A 952      30.520  43.100  39.600  1.00  0.00           H
ATOM   4815  CB  HSD A 952      28.480  43.230  39.380  1.00  0.00           C
ATOM   4816  HB1 HSD A 952      28.650  44.010  38.610  1.00  0.00           H
ATOM   4817  HB2 HSD A 952      28.350  43.620  40.410  1.00  0.00           H
ATOM   4818  ND1 HSD A 952      26.500  42.850  37.930  1.00  0.00           N
ATOM   4819  HD1 HSD A 952      26.680  43.620  37.300  1.00  0.00           H
ATOM   4820  CG  HSD A 952      27.250  42.520  38.990  1.00  0.00           C
ATOM   4821  CE1 HSD A 952      25.380  42.030  38.020  1.00  0.00           C
ATOM   4822  HE1 HSD A 952      24.610  42.050  37.240  1.00  0.00           H
ATOM   4823  NE2 HSD A 952      25.480  41.210  39.060  1.00  0.00           N
ATOM   4824  CD2 HSD A 952      26.650  41.540  39.680  1.00  0.00           C
ATOM   4825  HD2 HSD A 952      27.090  40.930  40.460  1.00  0.00           H
ATOM   4826  C   HSD A 952      29.790  41.290  40.410  1.00  0.00           C
ATOM   4827  O   HSD A 952      29.720  41.560  41.570  1.00  0.00           O
ATOM   4828  N   LEU A 953      29.900  40.040  39.940  1.00  0.00           N
ATOM   4829  HN  LEU A 953      29.960  39.900  38.960  1.00  0.00           H
ATOM   4830  CA  LEU A 953      30.010  38.940  40.850  1.00  0.00           C
ATOM   4831  HA  LEU A 953      29.120  38.830  41.450  1.00  0.00           H
ATOM   4832  CB  LEU A 953      29.950  37.640  40.030  1.00  0.00           C
ATOM   4833  HB1 LEU A 953      30.750  37.620  39.260  1.00  0.00           H
ATOM   4834  HB2 LEU A 953      29.010  37.640  39.440  1.00  0.00           H
ATOM   4835  CG  LEU A 953      29.950  36.340  40.890  1.00  0.00           C
ATOM   4836  HG  LEU A 953      30.740  36.380  41.680  1.00  0.00           H
ATOM   4837  CD1 LEU A 953      28.570  36.420  41.680  1.00  0.00           C
ATOM   4838 HD11 LEU A 953      28.170  35.450  42.030  1.00  0.00           H
ATOM   4839 HD12 LEU A 953      27.770  36.730  40.980  1.00  0.00           H
ATOM   4840 HD13 LEU A 953      28.770  37.150  42.490  1.00  0.00           H
ATOM   4841  CD2 LEU A 953      30.180  35.090  39.970  1.00  0.00           C
ATOM   4842 HD21 LEU A 953      31.180  35.210  39.500  1.00  0.00           H
ATOM   4843 HD22 LEU A 953      29.440  35.140  39.140  1.00  0.00           H
ATOM   4844 HD23 LEU A 953      30.150  34.180  40.600  1.00  0.00           H
ATOM   4845  C   LEU A 953      31.140  38.980  41.940  1.00  0.00           C
ATOM   4846  O   LEU A 953      30.950  38.810  43.130  1.00  0.00           O
ATOM   4847  N   ASP A 954      32.380  39.410  41.560  1.00  0.00           N
ATOM   4848  HN  ASP A 954      32.680  39.440  40.610  1.00  0.00           H
ATOM   4849  CA  ASP A 954      33.540  39.600  42.520  1.00  0.00           C
ATOM   4850  HA  ASP A 954      33.640  38.720  43.130  1.00  0.00           H
ATOM   4851  CB  ASP A 954      34.830  39.910  41.650  1.00  0.00           C
ATOM   4852  HB1 ASP A 954      35.200  39.020  41.100  1.00  0.00           H
ATOM   4853  HB2 ASP A 954      35.770  40.080  42.220  1.00  0.00           H
ATOM   4854  CG  ASP A 954      34.590  41.070  40.680  1.00  0.00           C
ATOM   4855  OD1 ASP A 954      33.890  41.000  39.680  1.00  0.00           O
ATOM   4856  OD2 ASP A 954      34.960  42.230  41.210  1.00  0.00           O
ATOM   4857  HD2 ASP A 954      34.700  42.990  40.670  1.00  0.00           H
ATOM   4858  C   ASP A 954      33.370  40.740  43.490  1.00  0.00           C
ATOM   4859  O   ASP A 954      33.780  40.490  44.610  1.00  0.00           O
ATOM   4860  N   LEU A 955      32.690  41.870  43.230  1.00  0.00           N
ATOM   4861  HN  LEU A 955      32.540  42.150  42.290  1.00  0.00           H
ATOM   4862  CA  LEU A 955      32.280  42.760  44.260  1.00  0.00           C
ATOM   4863  HA  LEU A 955      33.140  43.020  44.860  1.00  0.00           H
ATOM   4864  CB  LEU A 955      31.830  44.130  43.560  1.00  0.00           C
ATOM   4865  HB1 LEU A 955      31.030  43.910  42.810  1.00  0.00           H
ATOM   4866  HB2 LEU A 955      32.690  44.570  43.020  1.00  0.00           H
ATOM   4867  CG  LEU A 955      31.360  45.290  44.510  1.00  0.00           C
ATOM   4868  HG  LEU A 955      30.460  44.980  45.100  1.00  0.00           H
ATOM   4869  CD1 LEU A 955      32.450  45.790  45.480  1.00  0.00           C
ATOM   4870 HD11 LEU A 955      32.750  45.070  46.280  1.00  0.00           H
ATOM   4871 HD12 LEU A 955      32.080  46.610  46.130  1.00  0.00           H
ATOM   4872 HD13 LEU A 955      33.350  46.270  45.040  1.00  0.00           H
ATOM   4873  CD2 LEU A 955      30.840  46.440  43.630  1.00  0.00           C
ATOM   4874 HD21 LEU A 955      31.630  46.680  42.890  1.00  0.00           H
ATOM   4875 HD22 LEU A 955      30.630  47.380  44.190  1.00  0.00           H
ATOM   4876 HD23 LEU A 955      29.950  46.160  43.030  1.00  0.00           H
ATOM   4877  C   LEU A 955      31.250  42.260  45.340  1.00  0.00           C
ATOM   4878  O   LEU A 955      31.340  42.410  46.590  1.00  0.00           O
ATOM   4879  N   LEU A 956      30.330  41.430  44.890  1.00  0.00           N
ATOM   4880  HN  LEU A 956      30.240  41.340  43.910  1.00  0.00           H
ATOM   4881  CA  LEU A 956      29.300  40.700  45.630  1.00  0.00           C
ATOM   4882  HA  LEU A 956      28.810  41.470  46.200  1.00  0.00           H
ATOM   4883  CB  LEU A 956      28.240  39.840  44.850  1.00  0.00           C
ATOM   4884  HB1 LEU A 956      28.720  39.070  44.200  1.00  0.00           H
ATOM   4885  HB2 LEU A 956      27.820  40.500  44.050  1.00  0.00           H
ATOM   4886  CG  LEU A 956      26.990  39.180  45.580  1.00  0.00           C
ATOM   4887  HG  LEU A 956      27.110  39.420  46.660  1.00  0.00           H
ATOM   4888  CD1 LEU A 956      25.540  39.760  45.140  1.00  0.00           C
ATOM   4889 HD11 LEU A 956      24.750  39.370  45.820  1.00  0.00           H
ATOM   4890 HD12 LEU A 956      25.420  39.500  44.070  1.00  0.00           H
ATOM   4891 HD13 LEU A 956      25.600  40.870  45.130  1.00  0.00           H
ATOM   4892  CD2 LEU A 956      26.970  37.630  45.440  1.00  0.00           C
ATOM   4893 HD21 LEU A 956      27.900  37.140  45.800  1.00  0.00           H
ATOM   4894 HD22 LEU A 956      26.830  37.460  44.360  1.00  0.00           H
ATOM   4895 HD23 LEU A 956      26.100  37.190  45.970  1.00  0.00           H
ATOM   4896  C   LEU A 956      29.930  39.720  46.610  1.00  0.00           C
ATOM   4897  O   LEU A 956      29.620  39.730  47.840  1.00  0.00           O
ATOM   4898  N   MET A 957      31.000  38.960  46.110  1.00  0.00           N
ATOM   4899  HN  MET A 957      31.180  38.950  45.130  1.00  0.00           H
ATOM   4900  CA  MET A 957      31.850  38.060  46.870  1.00  0.00           C
ATOM   4901  HA  MET A 957      31.170  37.490  47.500  1.00  0.00           H
ATOM   4902  CB  MET A 957      32.750  37.120  46.010  1.00  0.00           C
ATOM   4903  HB1 MET A 957      33.490  36.660  46.690  1.00  0.00           H
ATOM   4904  HB2 MET A 957      33.310  37.730  45.260  1.00  0.00           H
ATOM   4905  CG  MET A 957      31.990  35.940  45.400  1.00  0.00           C
ATOM   4906  HG1 MET A 957      32.720  35.160  45.110  1.00  0.00           H
ATOM   4907  HG2 MET A 957      31.540  36.290  44.450  1.00  0.00           H
ATOM   4908  SD  MET A 957      30.730  35.080  46.490  1.00  0.00           S
ATOM   4909  CE  MET A 957      30.220  33.810  45.180  1.00  0.00           C
ATOM   4910  HE1 MET A 957      31.010  33.080  44.870  1.00  0.00           H
ATOM   4911  HE2 MET A 957      29.890  34.420  44.310  1.00  0.00           H
ATOM   4912  HE3 MET A 957      29.340  33.180  45.420  1.00  0.00           H
ATOM   4913  C   MET A 957      32.770  38.670  47.950  1.00  0.00           C
ATOM   4914  O   MET A 957      32.770  38.160  49.100  1.00  0.00           O
ATOM   4915  N   VAL A 958      33.530  39.770  47.640  1.00  0.00           N
ATOM   4916  HN  VAL A 958      33.500  40.250  46.770  1.00  0.00           H
ATOM   4917  CA  VAL A 958      34.060  40.530  48.750  1.00  0.00           C
ATOM   4918  HA  VAL A 958      34.610  39.790  49.310  1.00  0.00           H
ATOM   4919  CB  VAL A 958      35.030  41.570  48.320  1.00  0.00           C
ATOM   4920  HB  VAL A 958      34.500  42.310  47.690  1.00  0.00           H
ATOM   4921  CG1 VAL A 958      35.780  42.340  49.350  1.00  0.00           C
ATOM   4922 HG11 VAL A 958      36.360  41.660  50.010  1.00  0.00           H
ATOM   4923 HG12 VAL A 958      35.150  42.920  50.070  1.00  0.00           H
ATOM   4924 HG13 VAL A 958      36.460  43.140  48.970  1.00  0.00           H
ATOM   4925  CG2 VAL A 958      36.060  40.830  47.490  1.00  0.00           C
ATOM   4926 HG21 VAL A 958      35.720  40.490  46.490  1.00  0.00           H
ATOM   4927 HG22 VAL A 958      36.450  39.930  48.010  1.00  0.00           H
ATOM   4928 HG23 VAL A 958      36.820  41.620  47.340  1.00  0.00           H
ATOM   4929  C   VAL A 958      33.010  41.070  49.740  1.00  0.00           C
ATOM   4930  O   VAL A 958      33.100  40.880  50.920  1.00  0.00           O
ATOM   4931  N   GLY A 959      31.920  41.630  49.160  1.00  0.00           N
ATOM   4932  HN  GLY A 959      31.900  41.810  48.180  1.00  0.00           H
ATOM   4933  CA  GLY A 959      30.880  42.240  49.900  1.00  0.00           C
ATOM   4934  HA1 GLY A 959      30.190  42.620  49.160  1.00  0.00           H
ATOM   4935  HA2 GLY A 959      31.360  43.050  50.440  1.00  0.00           H
ATOM   4936  C   GLY A 959      30.100  41.420  51.000  1.00  0.00           C
ATOM   4937  O   GLY A 959      29.820  41.900  52.070  1.00  0.00           O
ATOM   4938  N   VAL A 960      29.670  40.240  50.650  1.00  0.00           N
ATOM   4939  HN  VAL A 960      29.650  40.010  49.680  1.00  0.00           H
ATOM   4940  CA  VAL A 960      29.030  39.280  51.580  1.00  0.00           C
ATOM   4941  HA  VAL A 960      28.370  39.860  52.220  1.00  0.00           H
ATOM   4942  CB  VAL A 960      28.220  38.200  50.850  1.00  0.00           C
ATOM   4943  HB  VAL A 960      28.840  37.650  50.100  1.00  0.00           H
ATOM   4944  CG1 VAL A 960      27.660  37.090  51.710  1.00  0.00           C
ATOM   4945 HG11 VAL A 960      27.020  36.470  51.070  1.00  0.00           H
ATOM   4946 HG12 VAL A 960      26.980  37.430  52.520  1.00  0.00           H
ATOM   4947 HG13 VAL A 960      28.490  36.430  52.050  1.00  0.00           H
ATOM   4948  CG2 VAL A 960      26.970  38.720  50.130  1.00  0.00           C
ATOM   4949 HG21 VAL A 960      27.350  39.130  49.170  1.00  0.00           H
ATOM   4950 HG22 VAL A 960      26.480  39.570  50.650  1.00  0.00           H
ATOM   4951 HG23 VAL A 960      26.230  37.940  49.850  1.00  0.00           H
ATOM   4952  C   VAL A 960      29.950  38.700  52.630  1.00  0.00           C
ATOM   4953  O   VAL A 960      29.620  38.570  53.790  1.00  0.00           O
ATOM   4954  N   MET A 961      31.190  38.380  52.300  1.00  0.00           N
ATOM   4955  HN  MET A 961      31.510  38.500  51.360  1.00  0.00           H
ATOM   4956  CA  MET A 961      32.190  37.960  53.250  1.00  0.00           C
ATOM   4957  HA  MET A 961      31.720  37.200  53.850  1.00  0.00           H
ATOM   4958  CB  MET A 961      33.520  37.420  52.620  1.00  0.00           C
ATOM   4959  HB1 MET A 961      34.250  37.380  53.460  1.00  0.00           H
ATOM   4960  HB2 MET A 961      33.780  38.140  51.810  1.00  0.00           H
ATOM   4961  CG  MET A 961      33.390  36.070  51.890  1.00  0.00           C
ATOM   4962  HG1 MET A 961      34.360  35.580  51.640  1.00  0.00           H
ATOM   4963  HG2 MET A 961      33.040  36.440  50.910  1.00  0.00           H
ATOM   4964  SD  MET A 961      32.270  34.730  52.620  1.00  0.00           S
ATOM   4965  CE  MET A 961      33.160  34.430  54.090  1.00  0.00           C
ATOM   4966  HE1 MET A 961      32.710  33.640  54.730  1.00  0.00           H
ATOM   4967  HE2 MET A 961      33.260  35.270  54.810  1.00  0.00           H
ATOM   4968  HE3 MET A 961      34.200  34.100  53.910  1.00  0.00           H
ATOM   4969  C   MET A 961      32.540  38.980  54.240  1.00  0.00           C
ATOM   4970  O   MET A 961      33.000  38.720  55.320  1.00  0.00           O
ATOM   4971  N   LEU A 962      32.440  40.300  53.920  1.00  0.00           N
ATOM   4972  HN  LEU A 962      32.470  40.520  52.950  1.00  0.00           H
ATOM   4973  CA  LEU A 962      32.670  41.530  54.770  1.00  0.00           C
ATOM   4974  HA  LEU A 962      33.680  41.470  55.140  1.00  0.00           H
ATOM   4975  CB  LEU A 962      32.430  42.730  53.840  1.00  0.00           C
ATOM   4976  HB1 LEU A 962      31.370  43.050  53.730  1.00  0.00           H
ATOM   4977  HB2 LEU A 962      32.730  42.460  52.810  1.00  0.00           H
ATOM   4978  CG  LEU A 962      33.110  44.040  54.140  1.00  0.00           C
ATOM   4979  HG  LEU A 962      32.620  44.830  53.540  1.00  0.00           H
ATOM   4980  CD1 LEU A 962      32.950  44.460  55.610  1.00  0.00           C
ATOM   4981 HD11 LEU A 962      33.470  45.430  55.760  1.00  0.00           H
ATOM   4982 HD12 LEU A 962      33.350  43.770  56.390  1.00  0.00           H
ATOM   4983 HD13 LEU A 962      31.880  44.530  55.880  1.00  0.00           H
ATOM   4984  CD2 LEU A 962      34.610  43.900  53.850  1.00  0.00           C
ATOM   4985 HD21 LEU A 962      34.630  43.700  52.760  1.00  0.00           H
ATOM   4986 HD22 LEU A 962      34.920  42.940  54.300  1.00  0.00           H
ATOM   4987 HD23 LEU A 962      35.150  44.750  54.320  1.00  0.00           H
ATOM   4988  C   LEU A 962      31.670  41.470  55.890  1.00  0.00           C
ATOM   4989  O   LEU A 962      32.030  41.770  57.020  1.00  0.00           O
ATOM   4990  N   GLY A 963      30.430  41.020  55.600  1.00  0.00           N
ATOM   4991  HN  GLY A 963      30.090  40.910  54.670  1.00  0.00           H
ATOM   4992  CA  GLY A 963      29.410  40.630  56.650  1.00  0.00           C
ATOM   4993  HA1 GLY A 963      28.530  40.190  56.180  1.00  0.00           H
ATOM   4994  HA2 GLY A 963      29.120  41.530  57.150  1.00  0.00           H
ATOM   4995  C   GLY A 963      29.940  39.660  57.690  1.00  0.00           C
ATOM   4996  O   GLY A 963      29.970  40.050  58.830  1.00  0.00           O
ATOM   4997  N   VAL A 964      30.360  38.470  57.270  1.00  0.00           N
ATOM   4998  HN  VAL A 964      30.320  38.270  56.300  1.00  0.00           H
ATOM   4999  CA  VAL A 964      31.040  37.430  58.030  1.00  0.00           C
ATOM   5000  HA  VAL A 964      30.390  37.110  58.830  1.00  0.00           H
ATOM   5001  CB  VAL A 964      31.270  36.080  57.230  1.00  0.00           C
ATOM   5002  HB  VAL A 964      32.210  36.260  56.670  1.00  0.00           H
ATOM   5003  CG1 VAL A 964      31.340  34.980  58.300  1.00  0.00           C
ATOM   5004 HG11 VAL A 964      31.370  33.960  57.850  1.00  0.00           H
ATOM   5005 HG12 VAL A 964      30.470  34.930  58.980  1.00  0.00           H
ATOM   5006 HG13 VAL A 964      32.260  35.000  58.910  1.00  0.00           H
ATOM   5007  CG2 VAL A 964      30.070  35.780  56.270  1.00  0.00           C
ATOM   5008 HG21 VAL A 964      30.060  36.660  55.590  1.00  0.00           H
ATOM   5009 HG22 VAL A 964      29.170  35.690  56.920  1.00  0.00           H
ATOM   5010 HG23 VAL A 964      30.250  34.840  55.710  1.00  0.00           H
ATOM   5011  C   VAL A 964      32.320  37.900  58.730  1.00  0.00           C
ATOM   5012  O   VAL A 964      32.480  37.720  59.950  1.00  0.00           O
ATOM   5013  N   CYS A 965      33.290  38.450  58.030  1.00  0.00           N
ATOM   5014  HN  CYS A 965      33.070  38.530  57.060  1.00  0.00           H
ATOM   5015  CA  CYS A 965      34.560  38.900  58.580  1.00  0.00           C
ATOM   5016  HA  CYS A 965      35.100  38.010  58.920  1.00  0.00           H
ATOM   5017  CB  CYS A 965      35.470  39.650  57.530  1.00  0.00           C
ATOM   5018  HB1 CYS A 965      36.390  40.030  58.030  1.00  0.00           H
ATOM   5019  HB2 CYS A 965      34.930  40.490  57.050  1.00  0.00           H
ATOM   5020  SG  CYS A 965      36.130  38.560  56.300  1.00  0.00           S
ATOM   5021  HG1 CYS A 965      36.610  39.340  55.340  1.00  0.00           H
ATOM   5022  C   CYS A 965      34.420  39.900  59.670  1.00  0.00           C
ATOM   5023  O   CYS A 965      35.230  39.970  60.620  1.00  0.00           O
ATOM   5024  N   SER A 966      33.430  40.840  59.570  1.00  0.00           N
ATOM   5025  HN  SER A 966      32.860  40.740  58.760  1.00  0.00           H
ATOM   5026  CA  SER A 966      33.170  41.780  60.700  1.00  0.00           C
ATOM   5027  HA  SER A 966      34.100  42.240  60.960  1.00  0.00           H
ATOM   5028  CB  SER A 966      32.070  42.780  60.350  1.00  0.00           C
ATOM   5029  HB1 SER A 966      31.920  43.560  61.120  1.00  0.00           H
ATOM   5030  HB2 SER A 966      31.040  42.370  60.270  1.00  0.00           H
ATOM   5031  OG  SER A 966      32.310  43.460  59.090  1.00  0.00           O
ATOM   5032  HG1 SER A 966      32.150  42.830  58.380  1.00  0.00           H
ATOM   5033  C   SER A 966      32.640  41.140  61.990  1.00  0.00           C
ATOM   5034  O   SER A 966      33.030  41.480  63.110  1.00  0.00           O
ATOM   5035  N   VAL A 967      31.740  40.110  61.980  1.00  0.00           N
ATOM   5036  HN  VAL A 967      31.430  39.790  61.100  1.00  0.00           H
ATOM   5037  CA  VAL A 967      31.300  39.330  63.120  1.00  0.00           C
ATOM   5038  HA  VAL A 967      31.030  40.100  63.830  1.00  0.00           H
ATOM   5039  CB  VAL A 967      30.090  38.470  62.860  1.00  0.00           C
ATOM   5040  HB  VAL A 967      30.280  37.730  62.050  1.00  0.00           H
ATOM   5041  CG1 VAL A 967      29.590  37.820  64.150  1.00  0.00           C
ATOM   5042 HG11 VAL A 967      28.610  37.290  64.000  1.00  0.00           H
ATOM   5043 HG12 VAL A 967      29.540  38.640  64.890  1.00  0.00           H
ATOM   5044 HG13 VAL A 967      30.370  37.130  64.530  1.00  0.00           H
ATOM   5045  CG2 VAL A 967      28.960  39.510  62.390  1.00  0.00           C
ATOM   5046 HG21 VAL A 967      29.290  39.990  61.440  1.00  0.00           H
ATOM   5047 HG22 VAL A 967      28.830  40.180  63.280  1.00  0.00           H
ATOM   5048 HG23 VAL A 967      28.050  38.910  62.230  1.00  0.00           H
ATOM   5049  C   VAL A 967      32.430  38.540  63.850  1.00  0.00           C
ATOM   5050  O   VAL A 967      32.480  38.420  65.070  1.00  0.00           O
ATOM   5051  N   MET A 968      33.420  37.970  63.100  1.00  0.00           N
ATOM   5052  HN  MET A 968      33.290  37.980  62.110  1.00  0.00           H
ATOM   5053  CA  MET A 968      34.650  37.400  63.640  1.00  0.00           C
ATOM   5054  HA  MET A 968      34.490  36.900  64.580  1.00  0.00           H
ATOM   5055  CB  MET A 968      35.340  36.530  62.570  1.00  0.00           C
ATOM   5056  HB1 MET A 968      36.270  36.170  63.040  1.00  0.00           H
ATOM   5057  HB2 MET A 968      35.620  37.240  61.760  1.00  0.00           H
ATOM   5058  CG  MET A 968      34.570  35.360  61.900  1.00  0.00           C
ATOM   5059  HG1 MET A 968      35.220  34.950  61.100  1.00  0.00           H
ATOM   5060  HG2 MET A 968      33.720  35.780  61.320  1.00  0.00           H
[truncated: 6,873,249 more chars]
