# Supplementary material for: CryoEM and computational modeling structural insights into the pH regulator NBCn1
Source: Nat Commun. 2025 Nov 11;16:9932. doi: 10.1038/s41467-025-64868-z (PMC12606367; doi:10.1038/s41467-025-64868-z)
Supplement: Supplementary file 7 — Supplementary Data 5 [file 41467_2025_64868_MOESM7_ESM.zip › 100ns_z_restr_MD_NBCn1_2NaCO3/hNBCn1_IF/z-restr_hNBCn1_IF_2NaCO3_last_step_5.pdb]

REMARK    GENERATED BY TRJCONV
TITLE     Title t= 101000.00000 step= 50500000
REMARK    THIS IS A SIMULATION BOX
CRYST1   92.209   92.209  105.037  90.00  90.00  90.00 P 1           1
MODEL        1
ATOM      1  N   LEU A 585      24.730  38.220  40.130  1.00  0.00           N
ATOM      2  HT1 LEU A 585      23.800  37.960  40.490  1.00  0.00           H
ATOM      3  HT2 LEU A 585      24.600  37.870  39.160  1.00  0.00           H
ATOM      4  HT3 LEU A 585      24.780  39.240  39.920  1.00  0.00           H
ATOM      5  CA  LEU A 585      25.790  37.530  40.920  1.00  0.00           C
ATOM      6  HA  LEU A 585      26.730  37.840  40.470  1.00  0.00           H
ATOM      7  CB  LEU A 585      25.660  37.830  42.420  1.00  0.00           C
ATOM      8  HB1 LEU A 585      24.670  37.540  42.820  1.00  0.00           H
ATOM      9  HB2 LEU A 585      25.770  38.920  42.570  1.00  0.00           H
ATOM     10  CG  LEU A 585      26.660  37.090  43.300  1.00  0.00           C
ATOM     11  HG  LEU A 585      26.470  35.990  43.310  1.00  0.00           H
ATOM     12  CD1 LEU A 585      28.090  37.330  42.920  1.00  0.00           C
ATOM     13 HD11 LEU A 585      28.280  36.620  42.090  1.00  0.00           H
ATOM     14 HD12 LEU A 585      28.850  37.020  43.670  1.00  0.00           H
ATOM     15 HD13 LEU A 585      28.400  38.370  42.700  1.00  0.00           H
ATOM     16  CD2 LEU A 585      26.500  37.540  44.790  1.00  0.00           C
ATOM     17 HD21 LEU A 585      27.330  38.210  45.110  1.00  0.00           H
ATOM     18 HD22 LEU A 585      26.310  36.610  45.390  1.00  0.00           H
ATOM     19 HD23 LEU A 585      25.570  38.120  44.860  1.00  0.00           H
ATOM     20  C   LEU A 585      25.740  36.020  40.650  1.00  0.00           C
ATOM     21  O   LEU A 585      26.730  35.440  40.140  1.00  0.00           O
ATOM     22  N   ILE A 586      24.740  35.350  41.190  1.00  0.00           N
ATOM     23  HN  ILE A 586      23.890  35.680  41.610  1.00  0.00           H
ATOM     24  CA  ILE A 586      24.570  33.940  41.220  1.00  0.00           C
ATOM     25  HA  ILE A 586      25.440  33.540  41.720  1.00  0.00           H
ATOM     26  CB  ILE A 586      23.310  33.560  42.000  1.00  0.00           C
ATOM     27  HB  ILE A 586      22.420  33.920  41.440  1.00  0.00           H
ATOM     28  CG2 ILE A 586      23.120  32.080  42.200  1.00  0.00           C
ATOM     29 HG21 ILE A 586      24.120  31.650  42.380  1.00  0.00           H
ATOM     30 HG22 ILE A 586      22.670  31.600  41.300  1.00  0.00           H
ATOM     31 HG23 ILE A 586      22.510  31.900  43.120  1.00  0.00           H
ATOM     32  CG1 ILE A 586      23.230  34.260  43.320  1.00  0.00           C
ATOM     33 HG11 ILE A 586      22.340  33.800  43.800  1.00  0.00           H
ATOM     34 HG12 ILE A 586      23.060  35.360  43.240  1.00  0.00           H
ATOM     35  CD  ILE A 586      24.330  33.970  44.270  1.00  0.00           C
ATOM     36  HD1 ILE A 586      24.050  33.830  45.330  1.00  0.00           H
ATOM     37  HD2 ILE A 586      25.110  34.770  44.170  1.00  0.00           H
ATOM     38  HD3 ILE A 586      24.860  33.070  43.910  1.00  0.00           H
ATOM     39  C   ILE A 586      24.570  33.300  39.820  1.00  0.00           C
ATOM     40  O   ILE A 586      25.380  32.440  39.520  1.00  0.00           O
ATOM     41  N   LEU A 587      23.820  33.820  38.870  1.00  0.00           N
ATOM     42  HN  LEU A 587      23.150  34.550  39.010  1.00  0.00           H
ATOM     43  CA  LEU A 587      23.760  33.150  37.530  1.00  0.00           C
ATOM     44  HA  LEU A 587      23.390  32.150  37.590  1.00  0.00           H
ATOM     45  CB  LEU A 587      22.840  33.880  36.480  1.00  0.00           C
ATOM     46  HB1 LEU A 587      22.960  34.980  36.590  1.00  0.00           H
ATOM     47  HB2 LEU A 587      21.840  33.720  36.940  1.00  0.00           H
ATOM     48  CG  LEU A 587      22.710  33.440  34.960  1.00  0.00           C
ATOM     49  HG  LEU A 587      23.670  33.740  34.500  1.00  0.00           H
ATOM     50  CD1 LEU A 587      22.360  31.970  34.740  1.00  0.00           C
ATOM     51 HD11 LEU A 587      21.570  31.860  35.510  1.00  0.00           H
ATOM     52 HD12 LEU A 587      23.230  31.380  35.090  1.00  0.00           H
ATOM     53 HD13 LEU A 587      22.120  31.600  33.720  1.00  0.00           H
ATOM     54  CD2 LEU A 587      21.600  34.290  34.370  1.00  0.00           C
ATOM     55 HD21 LEU A 587      21.670  35.400  34.440  1.00  0.00           H
ATOM     56 HD22 LEU A 587      20.590  33.950  34.680  1.00  0.00           H
ATOM     57 HD23 LEU A 587      21.530  34.020  33.290  1.00  0.00           H
ATOM     58  C   LEU A 587      25.110  33.080  36.810  1.00  0.00           C
ATOM     59  O   LEU A 587      25.360  32.090  36.180  1.00  0.00           O
ATOM     60  N   ASP A 588      26.030  34.090  36.870  1.00  0.00           N
ATOM     61  HN  ASP A 588      25.760  34.960  37.250  1.00  0.00           H
ATOM     62  CA  ASP A 588      27.320  33.940  36.310  1.00  0.00           C
ATOM     63  HA  ASP A 588      27.310  33.630  35.280  1.00  0.00           H
ATOM     64  CB  ASP A 588      28.050  35.320  36.330  1.00  0.00           C
ATOM     65  HB1 ASP A 588      29.030  35.170  35.810  1.00  0.00           H
ATOM     66  HB2 ASP A 588      28.160  35.660  37.390  1.00  0.00           H
ATOM     67  CG  ASP A 588      27.190  36.290  35.550  1.00  0.00           C
ATOM     68  OD1 ASP A 588      27.050  36.070  34.280  1.00  0.00           O
ATOM     69  OD2 ASP A 588      26.820  37.300  36.230  1.00  0.00           O
ATOM     70  C   ASP A 588      28.160  32.930  37.000  1.00  0.00           C
ATOM     71  O   ASP A 588      28.760  32.100  36.330  1.00  0.00           O
ATOM     72  N   ILE A 589      28.160  32.810  38.330  1.00  0.00           N
ATOM     73  HN  ILE A 589      27.600  33.490  38.810  1.00  0.00           H
ATOM     74  CA  ILE A 589      28.820  31.810  39.100  1.00  0.00           C
ATOM     75  HA  ILE A 589      29.870  31.930  38.920  1.00  0.00           H
ATOM     76  CB  ILE A 589      28.600  31.910  40.630  1.00  0.00           C
ATOM     77  HB  ILE A 589      27.550  31.710  40.920  1.00  0.00           H
ATOM     78  CG2 ILE A 589      29.420  30.720  41.340  1.00  0.00           C
ATOM     79 HG21 ILE A 589      28.960  29.730  41.140  1.00  0.00           H
ATOM     80 HG22 ILE A 589      29.510  30.950  42.430  1.00  0.00           H
ATOM     81 HG23 ILE A 589      30.440  30.640  40.920  1.00  0.00           H
ATOM     82  CG1 ILE A 589      29.030  33.250  41.160  1.00  0.00           C
ATOM     83 HG11 ILE A 589      28.730  34.050  40.450  1.00  0.00           H
ATOM     84 HG12 ILE A 589      30.120  33.390  41.230  1.00  0.00           H
ATOM     85  CD  ILE A 589      28.390  33.620  42.530  1.00  0.00           C
ATOM     86  HD1 ILE A 589      28.910  34.530  42.920  1.00  0.00           H
ATOM     87  HD2 ILE A 589      28.490  32.780  43.250  1.00  0.00           H
ATOM     88  HD3 ILE A 589      27.310  33.840  42.430  1.00  0.00           H
ATOM     89  C   ILE A 589      28.440  30.370  38.690  1.00  0.00           C
ATOM     90  O   ILE A 589      29.310  29.490  38.480  1.00  0.00           O
ATOM     91  N   LYS A 590      27.110  30.150  38.430  1.00  0.00           N
ATOM     92  HN  LYS A 590      26.610  31.000  38.520  1.00  0.00           H
ATOM     93  CA  LYS A 590      26.440  29.030  37.830  1.00  0.00           C
ATOM     94  HA  LYS A 590      26.810  28.240  38.460  1.00  0.00           H
ATOM     95  CB  LYS A 590      24.970  29.140  38.130  1.00  0.00           C
ATOM     96  HB1 LYS A 590      24.700  30.190  37.920  1.00  0.00           H
ATOM     97  HB2 LYS A 590      24.780  29.120  39.230  1.00  0.00           H
ATOM     98  CG  LYS A 590      24.040  28.240  37.280  1.00  0.00           C
ATOM     99  HG1 LYS A 590      24.570  27.270  37.260  1.00  0.00           H
ATOM    100  HG2 LYS A 590      24.160  28.480  36.200  1.00  0.00           H
ATOM    101  CD  LYS A 590      22.650  28.210  37.750  1.00  0.00           C
ATOM    102  HD1 LYS A 590      22.810  27.810  38.770  1.00  0.00           H
ATOM    103  HD2 LYS A 590      22.210  27.360  37.200  1.00  0.00           H
ATOM    104  CE  LYS A 590      21.750  29.420  37.620  1.00  0.00           C
ATOM    105  HE1 LYS A 590      21.630  29.490  36.520  1.00  0.00           H
ATOM    106  HE2 LYS A 590      22.170  30.310  38.110  1.00  0.00           H
ATOM    107  NZ  LYS A 590      20.400  29.100  38.210  1.00  0.00           N
ATOM    108  HZ1 LYS A 590      20.460  29.410  39.210  1.00  0.00           H
ATOM    109  HZ2 LYS A 590      20.270  28.070  38.150  1.00  0.00           H
ATOM    110  HZ3 LYS A 590      19.630  29.590  37.720  1.00  0.00           H
ATOM    111  C   LYS A 590      26.820  28.640  36.500  1.00  0.00           C
ATOM    112  O   LYS A 590      26.930  27.450  36.200  1.00  0.00           O
ATOM    113  N   ARG A 591      27.050  29.650  35.630  1.00  0.00           N
ATOM    114  HN  ARG A 591      26.920  30.610  35.870  1.00  0.00           H
ATOM    115  CA  ARG A 591      27.490  29.500  34.190  1.00  0.00           C
ATOM    116  HA  ARG A 591      26.820  28.790  33.740  1.00  0.00           H
ATOM    117  CB  ARG A 591      27.280  30.770  33.360  1.00  0.00           C
ATOM    118  HB1 ARG A 591      27.880  30.700  32.420  1.00  0.00           H
ATOM    119  HB2 ARG A 591      27.710  31.650  33.890  1.00  0.00           H
ATOM    120  CG  ARG A 591      25.800  31.020  33.020  1.00  0.00           C
ATOM    121  HG1 ARG A 591      25.770  32.100  32.770  1.00  0.00           H
ATOM    122  HG2 ARG A 591      25.190  30.750  33.910  1.00  0.00           H
ATOM    123  CD  ARG A 591      25.390  30.380  31.730  1.00  0.00           C
ATOM    124  HD1 ARG A 591      26.250  30.500  31.030  1.00  0.00           H
ATOM    125  HD2 ARG A 591      24.530  30.940  31.280  1.00  0.00           H
ATOM    126  NE  ARG A 591      25.060  28.980  32.050  1.00  0.00           N
ATOM    127  HE  ARG A 591      24.220  28.760  32.530  1.00  0.00           H
ATOM    128  CZ  ARG A 591      25.710  27.920  31.570  1.00  0.00           C
ATOM    129  NH1 ARG A 591      26.910  28.010  30.970  1.00  0.00           N
ATOM    130 HH11 ARG A 591      27.360  28.880  30.800  1.00  0.00           H
ATOM    131 HH12 ARG A 591      27.280  27.200  30.540  1.00  0.00           H
ATOM    132  NH2 ARG A 591      25.190  26.770  31.840  1.00  0.00           N
ATOM    133 HH21 ARG A 591      25.610  25.880  31.640  1.00  0.00           H
ATOM    134 HH22 ARG A 591      24.220  26.760  32.090  1.00  0.00           H
ATOM    135  C   ARG A 591      28.940  29.040  34.060  1.00  0.00           C
ATOM    136  O   ARG A 591      29.310  28.270  33.200  1.00  0.00           O
ATOM    137  N   LYS A 592      29.770  29.490  35.060  1.00  0.00           N
ATOM    138  HN  LYS A 592      29.480  30.160  35.740  1.00  0.00           H
ATOM    139  CA  LYS A 592      31.200  29.250  34.960  1.00  0.00           C
ATOM    140  HA  LYS A 592      31.430  28.870  33.970  1.00  0.00           H
ATOM    141  CB  LYS A 592      32.030  30.490  35.380  1.00  0.00           C
ATOM    142  HB1 LYS A 592      33.130  30.350  35.500  1.00  0.00           H
ATOM    143  HB2 LYS A 592      31.580  30.990  36.260  1.00  0.00           H
ATOM    144  CG  LYS A 592      31.930  31.640  34.320  1.00  0.00           C
ATOM    145  HG1 LYS A 592      32.160  32.640  34.730  1.00  0.00           H
ATOM    146  HG2 LYS A 592      30.850  31.710  34.050  1.00  0.00           H
ATOM    147  CD  LYS A 592      32.810  31.410  33.100  1.00  0.00           C
ATOM    148  HD1 LYS A 592      32.330  30.780  32.320  1.00  0.00           H
ATOM    149  HD2 LYS A 592      33.700  30.850  33.430  1.00  0.00           H
ATOM    150  CE  LYS A 592      33.300  32.760  32.450  1.00  0.00           C
ATOM    151  HE1 LYS A 592      33.940  32.630  31.550  1.00  0.00           H
ATOM    152  HE2 LYS A 592      33.790  33.390  33.230  1.00  0.00           H
ATOM    153  NZ  LYS A 592      32.080  33.480  31.970  1.00  0.00           N
ATOM    154  HZ1 LYS A 592      31.740  34.060  32.770  1.00  0.00           H
ATOM    155  HZ2 LYS A 592      31.360  32.800  31.650  1.00  0.00           H
ATOM    156  HZ3 LYS A 592      32.400  33.950  31.110  1.00  0.00           H
ATOM    157  C   LYS A 592      31.510  28.040  35.890  1.00  0.00           C
ATOM    158  O   LYS A 592      32.650  27.680  35.990  1.00  0.00           O
ATOM    159  N   ALA A 593      30.490  27.310  36.490  1.00  0.00           N
ATOM    160  HN  ALA A 593      29.600  27.740  36.390  1.00  0.00           H
ATOM    161  CA  ALA A 593      30.600  26.000  37.140  1.00  0.00           C
ATOM    162  HA  ALA A 593      31.420  26.160  37.820  1.00  0.00           H
ATOM    163  CB  ALA A 593      29.320  25.690  37.970  1.00  0.00           C
ATOM    164  HB1 ALA A 593      29.180  26.660  38.490  1.00  0.00           H
ATOM    165  HB2 ALA A 593      29.530  24.920  38.720  1.00  0.00           H
ATOM    166  HB3 ALA A 593      28.450  25.390  37.340  1.00  0.00           H
ATOM    167  C   ALA A 593      31.000  24.840  36.310  1.00  0.00           C
ATOM    168  O   ALA A 593      31.910  24.130  36.720  1.00  0.00           O
ATOM    169  N   PRO A 594      30.560  24.610  35.100  1.00  0.00           N
ATOM    170  CD  PRO A 594      29.330  25.010  34.470  1.00  0.00           C
ATOM    171  HD1 PRO A 594      29.220  26.120  34.540  1.00  0.00           H
ATOM    172  HD2 PRO A 594      28.450  24.480  34.920  1.00  0.00           H
ATOM    173  CA  PRO A 594      31.180  23.550  34.260  1.00  0.00           C
ATOM    174  HA  PRO A 594      31.360  22.620  34.780  1.00  0.00           H
ATOM    175  CB  PRO A 594      30.250  23.330  33.010  1.00  0.00           C
ATOM    176  HB1 PRO A 594      29.530  22.550  33.370  1.00  0.00           H
ATOM    177  HB2 PRO A 594      30.900  22.850  32.250  1.00  0.00           H
ATOM    178  CG  PRO A 594      29.440  24.560  33.010  1.00  0.00           C
ATOM    179  HG1 PRO A 594      29.880  25.320  32.340  1.00  0.00           H
ATOM    180  HG2 PRO A 594      28.450  24.240  32.600  1.00  0.00           H
ATOM    181  C   PRO A 594      32.560  23.940  33.860  1.00  0.00           C
ATOM    182  O   PRO A 594      33.430  23.120  33.610  1.00  0.00           O
ATOM    183  N   PHE A 595      32.830  25.240  33.720  1.00  0.00           N
ATOM    184  HN  PHE A 595      32.150  25.930  33.950  1.00  0.00           H
ATOM    185  CA  PHE A 595      34.100  25.720  33.300  1.00  0.00           C
ATOM    186  HA  PHE A 595      34.410  25.090  32.490  1.00  0.00           H
ATOM    187  CB  PHE A 595      34.050  27.240  32.800  1.00  0.00           C
ATOM    188  HB1 PHE A 595      35.060  27.700  32.720  1.00  0.00           H
ATOM    189  HB2 PHE A 595      33.500  27.940  33.470  1.00  0.00           H
ATOM    190  CG  PHE A 595      33.420  27.170  31.440  1.00  0.00           C
ATOM    191  CD1 PHE A 595      32.040  27.230  31.210  1.00  0.00           C
ATOM    192  HD1 PHE A 595      31.420  27.320  32.090  1.00  0.00           H
ATOM    193  CE1 PHE A 595      31.440  27.220  29.920  1.00  0.00           C
ATOM    194  HE1 PHE A 595      30.390  27.420  29.810  1.00  0.00           H
ATOM    195  CZ  PHE A 595      32.230  27.170  28.830  1.00  0.00           C
ATOM    196  HZ  PHE A 595      31.740  27.160  27.870  1.00  0.00           H
ATOM    197  CD2 PHE A 595      34.220  26.950  30.270  1.00  0.00           C
ATOM    198  HD2 PHE A 595      35.300  26.990  30.430  1.00  0.00           H
ATOM    199  CE2 PHE A 595      33.650  26.990  28.990  1.00  0.00           C
ATOM    200  HE2 PHE A 595      34.220  26.780  28.110  1.00  0.00           H
ATOM    201  C   PHE A 595      35.190  25.520  34.350  1.00  0.00           C
ATOM    202  O   PHE A 595      36.390  25.500  34.050  1.00  0.00           O
ATOM    203  N   PHE A 596      34.790  25.280  35.630  1.00  0.00           N
ATOM    204  HN  PHE A 596      33.870  25.440  36.000  1.00  0.00           H
ATOM    205  CA  PHE A 596      35.560  24.680  36.680  1.00  0.00           C
ATOM    206  HA  PHE A 596      36.430  25.310  36.800  1.00  0.00           H
ATOM    207  CB  PHE A 596      34.820  24.810  38.010  1.00  0.00           C
ATOM    208  HB1 PHE A 596      33.910  24.200  37.810  1.00  0.00           H
ATOM    209  HB2 PHE A 596      34.590  25.880  38.240  1.00  0.00           H
ATOM    210  CG  PHE A 596      35.640  24.240  39.130  1.00  0.00           C
ATOM    211  CD1 PHE A 596      35.230  23.200  39.950  1.00  0.00           C
ATOM    212  HD1 PHE A 596      34.320  22.690  39.670  1.00  0.00           H
ATOM    213  CE1 PHE A 596      36.000  22.790  41.080  1.00  0.00           C
ATOM    214  HE1 PHE A 596      35.650  22.030  41.770  1.00  0.00           H
ATOM    215  CZ  PHE A 596      37.040  23.620  41.420  1.00  0.00           C
ATOM    216  HZ  PHE A 596      37.410  23.450  42.420  1.00  0.00           H
ATOM    217  CD2 PHE A 596      36.820  24.960  39.480  1.00  0.00           C
ATOM    218  HD2 PHE A 596      37.160  25.780  38.860  1.00  0.00           H
ATOM    219  CE2 PHE A 596      37.560  24.640  40.640  1.00  0.00           C
ATOM    220  HE2 PHE A 596      38.430  25.180  40.990  1.00  0.00           H
ATOM    221  C   PHE A 596      36.230  23.290  36.310  1.00  0.00           C
ATOM    222  O   PHE A 596      37.390  23.030  36.790  1.00  0.00           O
ATOM    223  N   LEU A 597      35.580  22.360  35.500  1.00  0.00           N
ATOM    224  HN  LEU A 597      34.720  22.570  35.050  1.00  0.00           H
ATOM    225  CA  LEU A 597      36.190  21.130  34.990  1.00  0.00           C
ATOM    226  HA  LEU A 597      36.470  20.510  35.820  1.00  0.00           H
ATOM    227  CB  LEU A 597      35.180  20.390  34.110  1.00  0.00           C
ATOM    228  HB1 LEU A 597      35.670  19.490  33.680  1.00  0.00           H
ATOM    229  HB2 LEU A 597      34.840  21.020  33.270  1.00  0.00           H
ATOM    230  CG  LEU A 597      33.870  19.840  34.830  1.00  0.00           C
ATOM    231  HG  LEU A 597      33.430  20.710  35.350  1.00  0.00           H
ATOM    232  CD1 LEU A 597      32.780  19.440  33.800  1.00  0.00           C
ATOM    233 HD11 LEU A 597      31.890  18.980  34.270  1.00  0.00           H
ATOM    234 HD12 LEU A 597      33.280  18.710  33.130  1.00  0.00           H
ATOM    235 HD13 LEU A 597      32.530  20.350  33.200  1.00  0.00           H
ATOM    236  CD2 LEU A 597      34.130  18.750  35.890  1.00  0.00           C
ATOM    237 HD21 LEU A 597      34.800  19.170  36.660  1.00  0.00           H
ATOM    238 HD22 LEU A 597      34.640  17.900  35.380  1.00  0.00           H
ATOM    239 HD23 LEU A 597      33.250  18.280  36.370  1.00  0.00           H
ATOM    240  C   LEU A 597      37.480  21.390  34.280  1.00  0.00           C
ATOM    241  O   LEU A 597      38.470  20.780  34.590  1.00  0.00           O
ATOM    242  N   SER A 598      37.550  22.350  33.310  1.00  0.00           N
ATOM    243  HN  SER A 598      36.720  22.740  32.920  1.00  0.00           H
ATOM    244  CA  SER A 598      38.720  22.770  32.540  1.00  0.00           C
ATOM    245  HA  SER A 598      39.270  21.900  32.210  1.00  0.00           H
ATOM    246  CB  SER A 598      38.430  23.710  31.300  1.00  0.00           C
ATOM    247  HB1 SER A 598      37.920  23.140  30.470  1.00  0.00           H
ATOM    248  HB2 SER A 598      39.440  23.910  30.900  1.00  0.00           H
ATOM    249  OG  SER A 598      37.620  24.840  31.590  1.00  0.00           O
ATOM    250  HG1 SER A 598      36.860  24.460  32.030  1.00  0.00           H
ATOM    251  C   SER A 598      39.750  23.460  33.380  1.00  0.00           C
ATOM    252  O   SER A 598      41.010  23.300  33.170  1.00  0.00           O
ATOM    253  N   ASP A 599      39.320  24.240  34.440  1.00  0.00           N
ATOM    254  HN  ASP A 599      38.360  24.410  34.640  1.00  0.00           H
ATOM    255  CA  ASP A 599      40.290  24.780  35.340  1.00  0.00           C
ATOM    256  HA  ASP A 599      41.050  25.190  34.700  1.00  0.00           H
ATOM    257  CB  ASP A 599      39.550  25.760  36.400  1.00  0.00           C
ATOM    258  HB1 ASP A 599      40.280  25.840  37.230  1.00  0.00           H
ATOM    259  HB2 ASP A 599      38.590  25.250  36.630  1.00  0.00           H
ATOM    260  CG  ASP A 599      39.080  27.220  36.010  1.00  0.00           C
ATOM    261  OD1 ASP A 599      38.510  28.050  36.780  1.00  0.00           O
ATOM    262  OD2 ASP A 599      39.360  27.570  34.820  1.00  0.00           O
ATOM    263  C   ASP A 599      41.070  23.730  36.120  1.00  0.00           C
ATOM    264  O   ASP A 599      42.330  23.790  36.180  1.00  0.00           O
ATOM    265  N   PHE A 600      40.340  22.730  36.740  1.00  0.00           N
ATOM    266  HN  PHE A 600      39.350  22.760  36.810  1.00  0.00           H
ATOM    267  CA  PHE A 600      40.870  21.580  37.490  1.00  0.00           C
ATOM    268  HA  PHE A 600      41.440  21.880  38.350  1.00  0.00           H
ATOM    269  CB  PHE A 600      39.630  20.740  37.990  1.00  0.00           C
ATOM    270  HB1 PHE A 600      38.750  21.070  37.400  1.00  0.00           H
ATOM    271  HB2 PHE A 600      39.390  20.980  39.050  1.00  0.00           H
ATOM    272  CG  PHE A 600      39.720  19.150  37.830  1.00  0.00           C
ATOM    273  CD1 PHE A 600      40.570  18.380  38.640  1.00  0.00           C
ATOM    274  HD1 PHE A 600      41.140  18.890  39.400  1.00  0.00           H
ATOM    275  CE1 PHE A 600      40.640  16.970  38.580  1.00  0.00           C
ATOM    276  HE1 PHE A 600      41.280  16.390  39.230  1.00  0.00           H
ATOM    277  CZ  PHE A 600      39.920  16.370  37.560  1.00  0.00           C
ATOM    278  HZ  PHE A 600      39.940  15.290  37.510  1.00  0.00           H
ATOM    279  CD2 PHE A 600      39.020  18.480  36.810  1.00  0.00           C
ATOM    280  HD2 PHE A 600      38.370  18.960  36.090  1.00  0.00           H
ATOM    281  CE2 PHE A 600      39.080  17.040  36.680  1.00  0.00           C
ATOM    282  HE2 PHE A 600      38.450  16.460  36.020  1.00  0.00           H
ATOM    283  C   PHE A 600      41.940  20.810  36.730  1.00  0.00           C
ATOM    284  O   PHE A 600      43.060  20.660  37.130  1.00  0.00           O
ATOM    285  N   LYS A 601      41.600  20.590  35.450  1.00  0.00           N
ATOM    286  HN  LYS A 601      40.620  20.620  35.210  1.00  0.00           H
ATOM    287  CA  LYS A 601      42.500  19.990  34.500  1.00  0.00           C
ATOM    288  HA  LYS A 601      42.770  19.070  34.990  1.00  0.00           H
ATOM    289  CB  LYS A 601      41.800  19.390  33.250  1.00  0.00           C
ATOM    290  HB1 LYS A 601      42.510  18.920  32.540  1.00  0.00           H
ATOM    291  HB2 LYS A 601      41.210  20.240  32.820  1.00  0.00           H
ATOM    292  CG  LYS A 601      40.750  18.260  33.530  1.00  0.00           C
ATOM    293  HG1 LYS A 601      39.950  18.700  34.170  1.00  0.00           H
ATOM    294  HG2 LYS A 601      41.180  17.360  34.010  1.00  0.00           H
ATOM    295  CD  LYS A 601      40.020  17.710  32.270  1.00  0.00           C
ATOM    296  HD1 LYS A 601      40.730  17.160  31.620  1.00  0.00           H
ATOM    297  HD2 LYS A 601      39.600  18.620  31.780  1.00  0.00           H
ATOM    298  CE  LYS A 601      38.810  16.780  32.530  1.00  0.00           C
ATOM    299  HE1 LYS A 601      37.920  17.400  32.780  1.00  0.00           H
ATOM    300  HE2 LYS A 601      39.030  16.030  33.320  1.00  0.00           H
ATOM    301  NZ  LYS A 601      38.550  16.020  31.280  1.00  0.00           N
ATOM    302  HZ1 LYS A 601      38.140  16.610  30.530  1.00  0.00           H
ATOM    303  HZ2 LYS A 601      37.840  15.300  31.500  1.00  0.00           H
ATOM    304  HZ3 LYS A 601      39.440  15.550  31.030  1.00  0.00           H
ATOM    305  C   LYS A 601      43.730  20.760  34.090  1.00  0.00           C
ATOM    306  O   LYS A 601      44.840  20.240  33.940  1.00  0.00           O
ATOM    307  N   ASP A 602      43.640  22.100  33.870  1.00  0.00           N
ATOM    308  HN  ASP A 602      42.770  22.570  34.010  1.00  0.00           H
ATOM    309  CA  ASP A 602      44.750  23.020  33.650  1.00  0.00           C
ATOM    310  HA  ASP A 602      45.340  22.360  33.010  1.00  0.00           H
ATOM    311  CB  ASP A 602      44.280  24.260  32.840  1.00  0.00           C
ATOM    312  HB1 ASP A 602      45.040  25.060  32.810  1.00  0.00           H
ATOM    313  HB2 ASP A 602      43.370  24.650  33.340  1.00  0.00           H
ATOM    314  CG  ASP A 602      43.860  23.880  31.380  1.00  0.00           C
ATOM    315  OD1 ASP A 602      43.290  24.780  30.740  1.00  0.00           O
ATOM    316  OD2 ASP A 602      44.280  22.820  30.900  1.00  0.00           O
ATOM    317  C   ASP A 602      45.690  23.310  34.820  1.00  0.00           C
ATOM    318  O   ASP A 602      46.840  23.680  34.650  1.00  0.00           O
ATOM    319  N   ALA A 603      45.240  22.860  35.990  1.00  0.00           N
ATOM    320  HN  ALA A 603      44.320  22.480  36.070  1.00  0.00           H
ATOM    321  CA  ALA A 603      46.140  22.870  37.100  1.00  0.00           C
ATOM    322  HA  ALA A 603      46.840  23.680  36.950  1.00  0.00           H
ATOM    323  CB  ALA A 603      45.340  23.370  38.290  1.00  0.00           C
ATOM    324  HB1 ALA A 603      46.090  23.780  38.990  1.00  0.00           H
ATOM    325  HB2 ALA A 603      44.890  22.500  38.820  1.00  0.00           H
ATOM    326  HB3 ALA A 603      44.610  24.190  38.050  1.00  0.00           H
ATOM    327  C   ALA A 603      46.850  21.600  37.470  1.00  0.00           C
ATOM    328  O   ALA A 603      47.620  21.600  38.380  1.00  0.00           O
ATOM    329  N   LEU A 604      46.630  20.460  36.720  1.00  0.00           N
ATOM    330  HN  LEU A 604      45.920  20.350  36.020  1.00  0.00           H
ATOM    331  CA  LEU A 604      47.370  19.220  36.850  1.00  0.00           C
ATOM    332  HA  LEU A 604      47.600  19.110  37.900  1.00  0.00           H
ATOM    333  CB  LEU A 604      46.710  17.950  36.240  1.00  0.00           C
ATOM    334  HB1 LEU A 604      47.320  17.060  36.510  1.00  0.00           H
ATOM    335  HB2 LEU A 604      46.690  18.090  35.130  1.00  0.00           H
ATOM    336  CG  LEU A 604      45.240  17.800  36.660  1.00  0.00           C
ATOM    337  HG  LEU A 604      44.750  18.710  36.240  1.00  0.00           H
ATOM    338  CD1 LEU A 604      44.620  16.590  35.960  1.00  0.00           C
ATOM    339 HD11 LEU A 604      44.340  16.930  34.930  1.00  0.00           H
ATOM    340 HD12 LEU A 604      43.710  16.190  36.440  1.00  0.00           H
ATOM    341 HD13 LEU A 604      45.390  15.800  36.080  1.00  0.00           H
ATOM    342  CD2 LEU A 604      44.880  17.750  38.200  1.00  0.00           C
ATOM    343 HD21 LEU A 604      45.300  18.640  38.710  1.00  0.00           H
ATOM    344 HD22 LEU A 604      45.330  16.810  38.600  1.00  0.00           H
ATOM    345 HD23 LEU A 604      43.780  17.680  38.280  1.00  0.00           H
ATOM    346  C   LEU A 604      48.780  19.430  36.190  1.00  0.00           C
ATOM    347  O   LEU A 604      49.060  18.960  35.110  1.00  0.00           O
ATOM    348  N   SER A 605      49.640  20.210  36.880  1.00  0.00           N
ATOM    349  HN  SER A 605      49.330  20.570  37.750  1.00  0.00           H
ATOM    350  CA  SER A 605      50.780  20.800  36.320  1.00  0.00           C
ATOM    351  HA  SER A 605      51.220  20.180  35.560  1.00  0.00           H
ATOM    352  CB  SER A 605      50.470  22.120  35.590  1.00  0.00           C
ATOM    353  HB1 SER A 605      49.730  22.600  36.270  1.00  0.00           H
ATOM    354  HB2 SER A 605      49.910  21.800  34.680  1.00  0.00           H
ATOM    355  OG  SER A 605      51.530  22.940  35.300  1.00  0.00           O
ATOM    356  HG1 SER A 605      52.050  22.640  34.550  1.00  0.00           H
ATOM    357  C   SER A 605      51.810  20.990  37.450  1.00  0.00           C
ATOM    358  O   SER A 605      51.600  21.550  38.560  1.00  0.00           O
ATOM    359  N   LEU A 606      53.030  20.490  37.210  1.00  0.00           N
ATOM    360  HN  LEU A 606      53.220  20.040  36.350  1.00  0.00           H
ATOM    361  CA  LEU A 606      54.200  20.830  37.990  1.00  0.00           C
ATOM    362  HA  LEU A 606      54.000  20.590  39.020  1.00  0.00           H
ATOM    363  CB  LEU A 606      55.390  19.850  37.580  1.00  0.00           C
ATOM    364  HB1 LEU A 606      55.500  19.980  36.480  1.00  0.00           H
ATOM    365  HB2 LEU A 606      55.200  18.790  37.810  1.00  0.00           H
ATOM    366  CG  LEU A 606      56.810  20.220  38.150  1.00  0.00           C
ATOM    367  HG  LEU A 606      57.220  21.230  37.930  1.00  0.00           H
ATOM    368  CD1 LEU A 606      56.850  20.020  39.720  1.00  0.00           C
ATOM    369 HD11 LEU A 606      56.550  19.030  40.120  1.00  0.00           H
ATOM    370 HD12 LEU A 606      56.260  20.820  40.230  1.00  0.00           H
ATOM    371 HD13 LEU A 606      57.880  20.240  40.060  1.00  0.00           H
ATOM    372  CD2 LEU A 606      57.880  19.380  37.450  1.00  0.00           C
ATOM    373 HD21 LEU A 606      57.860  19.480  36.350  1.00  0.00           H
ATOM    374 HD22 LEU A 606      57.870  18.350  37.880  1.00  0.00           H
ATOM    375 HD23 LEU A 606      58.820  19.870  37.810  1.00  0.00           H
ATOM    376  C   LEU A 606      54.560  22.330  38.070  1.00  0.00           C
ATOM    377  O   LEU A 606      54.920  22.800  39.160  1.00  0.00           O
ATOM    378  N   GLN A 607      54.450  23.070  36.910  1.00  0.00           N
ATOM    379  HN  GLN A 607      54.330  22.570  36.050  1.00  0.00           H
ATOM    380  CA  GLN A 607      54.560  24.480  36.720  1.00  0.00           C
ATOM    381  HA  GLN A 607      55.450  24.840  37.190  1.00  0.00           H
ATOM    382  CB  GLN A 607      54.560  24.940  35.230  1.00  0.00           C
ATOM    383  HB1 GLN A 607      54.430  26.040  35.200  1.00  0.00           H
ATOM    384  HB2 GLN A 607      53.640  24.510  34.780  1.00  0.00           H
ATOM    385  CG  GLN A 607      55.870  24.610  34.360  1.00  0.00           C
ATOM    386  HG1 GLN A 607      56.670  25.330  34.620  1.00  0.00           H
ATOM    387  HG2 GLN A 607      55.550  24.770  33.310  1.00  0.00           H
ATOM    388  CD  GLN A 607      56.370  23.170  34.430  1.00  0.00           C
ATOM    389  OE1 GLN A 607      55.660  22.190  34.240  1.00  0.00           O
ATOM    390  NE2 GLN A 607      57.640  23.010  34.720  1.00  0.00           N
ATOM    391 HE21 GLN A 607      58.050  22.120  34.880  1.00  0.00           H
ATOM    392 HE22 GLN A 607      58.250  23.760  35.000  1.00  0.00           H
ATOM    393  C   GLN A 607      53.440  25.190  37.480  1.00  0.00           C
ATOM    394  O   GLN A 607      53.750  26.160  38.160  1.00  0.00           O
ATOM    395  N   CYS A 608      52.160  24.730  37.430  1.00  0.00           N
ATOM    396  HN  CYS A 608      51.840  24.000  36.840  1.00  0.00           H
ATOM    397  CA  CYS A 608      51.130  25.280  38.310  1.00  0.00           C
ATOM    398  HA  CYS A 608      51.120  26.360  38.180  1.00  0.00           H
ATOM    399  CB  CYS A 608      49.670  24.800  37.910  1.00  0.00           C
ATOM    400  HB1 CYS A 608      48.950  25.160  38.680  1.00  0.00           H
ATOM    401  HB2 CYS A 608      49.620  23.690  37.840  1.00  0.00           H
ATOM    402  SG  CYS A 608      49.360  25.670  36.270  1.00  0.00           S
ATOM    403  HG1 CYS A 608      49.870  24.740  35.470  1.00  0.00           H
ATOM    404  C   CYS A 608      51.390  25.060  39.780  1.00  0.00           C
ATOM    405  O   CYS A 608      51.180  26.010  40.600  1.00  0.00           O
ATOM    406  N   LEU A 609      51.860  23.870  40.270  1.00  0.00           N
ATOM    407  HN  LEU A 609      51.830  23.090  39.660  1.00  0.00           H
ATOM    408  CA  LEU A 609      52.380  23.690  41.630  1.00  0.00           C
ATOM    409  HA  LEU A 609      51.550  23.990  42.270  1.00  0.00           H
ATOM    410  CB  LEU A 609      52.650  22.170  41.800  1.00  0.00           C
ATOM    411  HB1 LEU A 609      53.100  21.850  40.840  1.00  0.00           H
ATOM    412  HB2 LEU A 609      51.700  21.590  41.830  1.00  0.00           H
ATOM    413  CG  LEU A 609      53.610  21.780  42.960  1.00  0.00           C
ATOM    414  HG  LEU A 609      54.530  22.400  42.940  1.00  0.00           H
ATOM    415  CD1 LEU A 609      52.960  22.040  44.370  1.00  0.00           C
ATOM    416 HD11 LEU A 609      52.210  22.850  44.240  1.00  0.00           H
ATOM    417 HD12 LEU A 609      53.760  22.320  45.100  1.00  0.00           H
ATOM    418 HD13 LEU A 609      52.400  21.140  44.700  1.00  0.00           H
ATOM    419  CD2 LEU A 609      53.890  20.280  42.840  1.00  0.00           C
ATOM    420 HD21 LEU A 609      54.690  20.140  42.090  1.00  0.00           H
ATOM    421 HD22 LEU A 609      52.980  19.690  42.640  1.00  0.00           H
ATOM    422 HD23 LEU A 609      54.330  19.880  43.780  1.00  0.00           H
ATOM    423  C   LEU A 609      53.590  24.640  41.960  1.00  0.00           C
ATOM    424  O   LEU A 609      53.630  25.260  43.030  1.00  0.00           O
ATOM    425  N   ALA A 610      54.550  24.850  41.060  1.00  0.00           N
ATOM    426  HN  ALA A 610      54.520  24.220  40.270  1.00  0.00           H
ATOM    427  CA  ALA A 610      55.590  25.860  41.250  1.00  0.00           C
ATOM    428  HA  ALA A 610      56.230  25.590  42.070  1.00  0.00           H
ATOM    429  CB  ALA A 610      56.520  25.730  40.040  1.00  0.00           C
ATOM    430  HB1 ALA A 610      56.880  24.690  39.990  1.00  0.00           H
ATOM    431  HB2 ALA A 610      57.470  26.260  40.240  1.00  0.00           H
ATOM    432  HB3 ALA A 610      56.050  25.990  39.060  1.00  0.00           H
ATOM    433  C   ALA A 610      55.090  27.360  41.320  1.00  0.00           C
ATOM    434  O   ALA A 610      55.700  28.100  42.090  1.00  0.00           O
ATOM    435  N   SER A 611      54.050  27.700  40.570  1.00  0.00           N
ATOM    436  HN  SER A 611      53.710  27.150  39.810  1.00  0.00           H
ATOM    437  CA  SER A 611      53.390  28.970  40.600  1.00  0.00           C
ATOM    438  HA  SER A 611      54.180  29.700  40.440  1.00  0.00           H
ATOM    439  CB  SER A 611      52.280  29.020  39.550  1.00  0.00           C
ATOM    440  HB1 SER A 611      51.740  30.000  39.520  1.00  0.00           H
ATOM    441  HB2 SER A 611      51.450  28.310  39.780  1.00  0.00           H
ATOM    442  OG  SER A 611      52.820  28.920  38.250  1.00  0.00           O
ATOM    443  HG1 SER A 611      52.980  27.990  38.120  1.00  0.00           H
ATOM    444  C   SER A 611      52.730  29.230  41.940  1.00  0.00           C
ATOM    445  O   SER A 611      52.600  30.410  42.390  1.00  0.00           O
ATOM    446  N   ILE A 612      52.060  28.220  42.550  1.00  0.00           N
ATOM    447  HN  ILE A 612      52.080  27.350  42.050  1.00  0.00           H
ATOM    448  CA  ILE A 612      51.410  28.280  43.860  1.00  0.00           C
ATOM    449  HA  ILE A 612      50.620  29.000  43.740  1.00  0.00           H
ATOM    450  CB  ILE A 612      50.740  26.910  44.190  1.00  0.00           C
ATOM    451  HB  ILE A 612      51.280  26.030  43.790  1.00  0.00           H
ATOM    452  CG2 ILE A 612      50.640  26.700  45.750  1.00  0.00           C
ATOM    453 HG21 ILE A 612      51.600  26.460  46.280  1.00  0.00           H
ATOM    454 HG22 ILE A 612      50.010  25.840  46.080  1.00  0.00           H
ATOM    455 HG23 ILE A 612      50.130  27.640  46.060  1.00  0.00           H
ATOM    456  CG1 ILE A 612      49.350  26.810  43.520  1.00  0.00           C
ATOM    457 HG11 ILE A 612      49.410  27.270  42.500  1.00  0.00           H
ATOM    458 HG12 ILE A 612      48.610  27.270  44.200  1.00  0.00           H
ATOM    459  CD  ILE A 612      48.840  25.340  43.500  1.00  0.00           C
ATOM    460  HD1 ILE A 612      49.020  24.810  44.460  1.00  0.00           H
ATOM    461  HD2 ILE A 612      49.350  24.730  42.730  1.00  0.00           H
ATOM    462  HD3 ILE A 612      47.760  25.370  43.250  1.00  0.00           H
ATOM    463  C   ILE A 612      52.360  28.620  44.920  1.00  0.00           C
ATOM    464  O   ILE A 612      52.160  29.480  45.790  1.00  0.00           O
ATOM    465  N   LEU A 613      53.510  27.990  44.980  1.00  0.00           N
ATOM    466  HN  LEU A 613      53.610  27.370  44.200  1.00  0.00           H
ATOM    467  CA  LEU A 613      54.490  28.190  46.040  1.00  0.00           C
ATOM    468  HA  LEU A 613      54.050  28.160  47.030  1.00  0.00           H
ATOM    469  CB  LEU A 613      55.660  27.140  45.930  1.00  0.00           C
ATOM    470  HB1 LEU A 613      56.370  27.380  46.750  1.00  0.00           H
ATOM    471  HB2 LEU A 613      56.150  27.240  44.930  1.00  0.00           H
ATOM    472  CG  LEU A 613      55.280  25.640  46.060  1.00  0.00           C
ATOM    473  HG  LEU A 613      54.520  25.390  45.300  1.00  0.00           H
ATOM    474  CD1 LEU A 613      56.450  24.620  45.760  1.00  0.00           C
ATOM    475 HD11 LEU A 613      57.240  24.870  46.500  1.00  0.00           H
ATOM    476 HD12 LEU A 613      56.860  24.770  44.740  1.00  0.00           H
ATOM    477 HD13 LEU A 613      56.060  23.590  45.890  1.00  0.00           H
ATOM    478  CD2 LEU A 613      54.670  25.400  47.470  1.00  0.00           C
ATOM    479 HD21 LEU A 613      55.300  25.880  48.260  1.00  0.00           H
ATOM    480 HD22 LEU A 613      54.570  24.310  47.600  1.00  0.00           H
ATOM    481 HD23 LEU A 613      53.720  25.960  47.570  1.00  0.00           H
ATOM    482  C   LEU A 613      55.100  29.620  45.780  1.00  0.00           C
ATOM    483  O   LEU A 613      55.210  30.420  46.750  1.00  0.00           O
ATOM    484  N   PHE A 614      55.480  30.000  44.530  1.00  0.00           N
ATOM    485  HN  PHE A 614      55.250  29.440  43.740  1.00  0.00           H
ATOM    486  CA  PHE A 614      55.960  31.300  44.260  1.00  0.00           C
ATOM    487  HA  PHE A 614      56.850  31.440  44.860  1.00  0.00           H
ATOM    488  CB  PHE A 614      56.130  31.280  42.680  1.00  0.00           C
ATOM    489  HB1 PHE A 614      55.140  31.090  42.230  1.00  0.00           H
ATOM    490  HB2 PHE A 614      56.780  30.390  42.490  1.00  0.00           H
ATOM    491  CG  PHE A 614      56.760  32.440  41.910  1.00  0.00           C
ATOM    492  CD1 PHE A 614      57.970  33.040  42.330  1.00  0.00           C
ATOM    493  HD1 PHE A 614      58.520  32.710  43.200  1.00  0.00           H
ATOM    494  CE1 PHE A 614      58.480  34.110  41.580  1.00  0.00           C
ATOM    495  HE1 PHE A 614      59.450  34.440  41.920  1.00  0.00           H
ATOM    496  CZ  PHE A 614      57.740  34.700  40.570  1.00  0.00           C
ATOM    497  HZ  PHE A 614      58.160  35.460  39.930  1.00  0.00           H
ATOM    498  CD2 PHE A 614      56.110  32.940  40.700  1.00  0.00           C
ATOM    499  HD2 PHE A 614      55.110  32.600  40.460  1.00  0.00           H
ATOM    500  CE2 PHE A 614      56.540  34.130  40.150  1.00  0.00           C
ATOM    501  HE2 PHE A 614      55.990  34.520  39.320  1.00  0.00           H
ATOM    502  C   PHE A 614      55.020  32.550  44.550  1.00  0.00           C
ATOM    503  O   PHE A 614      55.410  33.600  45.110  1.00  0.00           O
ATOM    504  N   LEU A 615      53.720  32.380  44.160  1.00  0.00           N
ATOM    505  HN  LEU A 615      53.490  31.560  43.650  1.00  0.00           H
ATOM    506  CA  LEU A 615      52.640  33.370  44.380  1.00  0.00           C
ATOM    507  HA  LEU A 615      52.840  34.380  44.030  1.00  0.00           H
ATOM    508  CB  LEU A 615      51.520  33.220  43.400  1.00  0.00           C
ATOM    509  HB1 LEU A 615      50.690  33.880  43.710  1.00  0.00           H
ATOM    510  HB2 LEU A 615      51.140  32.180  43.400  1.00  0.00           H
ATOM    511  CG  LEU A 615      52.070  33.670  41.980  1.00  0.00           C
ATOM    512  HG  LEU A 615      53.110  33.310  41.810  1.00  0.00           H
ATOM    513  CD1 LEU A 615      51.240  32.880  40.940  1.00  0.00           C
ATOM    514 HD11 LEU A 615      50.170  33.090  41.130  1.00  0.00           H
ATOM    515 HD12 LEU A 615      51.480  31.790  41.020  1.00  0.00           H
ATOM    516 HD13 LEU A 615      51.650  33.180  39.960  1.00  0.00           H
ATOM    517  CD2 LEU A 615      52.010  35.140  41.670  1.00  0.00           C
ATOM    518 HD21 LEU A 615      52.770  35.750  42.210  1.00  0.00           H
ATOM    519 HD22 LEU A 615      51.010  35.540  41.910  1.00  0.00           H
ATOM    520 HD23 LEU A 615      52.190  35.260  40.580  1.00  0.00           H
ATOM    521  C   LEU A 615      52.110  33.400  45.820  1.00  0.00           C
ATOM    522  O   LEU A 615      51.710  34.450  46.310  1.00  0.00           O
ATOM    523  N   TYR A 616      52.150  32.260  46.560  1.00  0.00           N
ATOM    524  HN  TYR A 616      52.490  31.430  46.110  1.00  0.00           H
ATOM    525  CA  TYR A 616      52.110  32.140  48.020  1.00  0.00           C
ATOM    526  HA  TYR A 616      51.110  32.510  48.210  1.00  0.00           H
ATOM    527  CB  TYR A 616      52.290  30.770  48.670  1.00  0.00           C
ATOM    528  HB1 TYR A 616      53.130  30.180  48.240  1.00  0.00           H
ATOM    529  HB2 TYR A 616      51.430  30.120  48.380  1.00  0.00           H
ATOM    530  CG  TYR A 616      52.390  30.650  50.170  1.00  0.00           C
ATOM    531  CD1 TYR A 616      53.570  30.500  50.840  1.00  0.00           C
ATOM    532  HD1 TYR A 616      54.500  30.160  50.390  1.00  0.00           H
ATOM    533  CE1 TYR A 616      53.720  30.660  52.280  1.00  0.00           C
ATOM    534  HE1 TYR A 616      54.660  30.420  52.750  1.00  0.00           H
ATOM    535  CZ  TYR A 616      52.650  30.840  53.070  1.00  0.00           C
ATOM    536  OH  TYR A 616      52.790  30.910  54.500  1.00  0.00           O
ATOM    537  HH  TYR A 616      51.910  31.030  54.840  1.00  0.00           H
ATOM    538  CD2 TYR A 616      51.230  30.910  51.040  1.00  0.00           C
ATOM    539  HD2 TYR A 616      50.240  31.210  50.730  1.00  0.00           H
ATOM    540  CE2 TYR A 616      51.420  30.950  52.440  1.00  0.00           C
ATOM    541  HE2 TYR A 616      50.520  31.270  52.960  1.00  0.00           H
ATOM    542  C   TYR A 616      52.970  33.150  48.770  1.00  0.00           C
ATOM    543  O   TYR A 616      52.520  33.920  49.570  1.00  0.00           O
ATOM    544  N   CYS A 617      54.310  33.160  48.470  1.00  0.00           N
ATOM    545  HN  CYS A 617      54.640  32.430  47.890  1.00  0.00           H
ATOM    546  CA  CYS A 617      55.370  33.950  49.130  1.00  0.00           C
ATOM    547  HA  CYS A 617      55.170  33.910  50.190  1.00  0.00           H
ATOM    548  CB  CYS A 617      56.680  33.390  48.710  1.00  0.00           C
ATOM    549  HB1 CYS A 617      57.520  34.000  49.110  1.00  0.00           H
ATOM    550  HB2 CYS A 617      56.820  33.390  47.610  1.00  0.00           H
ATOM    551  SG  CYS A 617      56.950  31.640  49.170  1.00  0.00           S
ATOM    552  HG1 CYS A 617      56.000  31.140  48.380  1.00  0.00           H
ATOM    553  C   CYS A 617      55.200  35.380  48.690  1.00  0.00           C
ATOM    554  O   CYS A 617      55.230  36.310  49.510  1.00  0.00           O
ATOM    555  N   ALA A 618      54.730  35.600  47.450  1.00  0.00           N
ATOM    556  HN  ALA A 618      54.550  34.900  46.750  1.00  0.00           H
ATOM    557  CA  ALA A 618      54.620  36.930  47.030  1.00  0.00           C
ATOM    558  HA  ALA A 618      55.610  37.360  47.130  1.00  0.00           H
ATOM    559  CB  ALA A 618      54.180  36.880  45.560  1.00  0.00           C
ATOM    560  HB1 ALA A 618      53.240  36.310  45.450  1.00  0.00           H
ATOM    561  HB2 ALA A 618      54.960  36.440  44.920  1.00  0.00           H
ATOM    562  HB3 ALA A 618      54.000  37.850  45.040  1.00  0.00           H
ATOM    563  C   ALA A 618      53.520  37.700  47.720  1.00  0.00           C
ATOM    564  O   ALA A 618      53.740  38.880  47.930  1.00  0.00           O
ATOM    565  N   CYS A 619      52.400  37.120  48.060  1.00  0.00           N
ATOM    566  HN  CYS A 619      52.380  36.150  47.870  1.00  0.00           H
ATOM    567  CA  CYS A 619      51.230  37.650  48.630  1.00  0.00           C
ATOM    568  HA  CYS A 619      50.990  38.640  48.280  1.00  0.00           H
ATOM    569  CB  CYS A 619      50.000  36.760  48.330  1.00  0.00           C
ATOM    570  HB1 CYS A 619      50.170  35.740  48.740  1.00  0.00           H
ATOM    571  HB2 CYS A 619      49.850  36.550  47.250  1.00  0.00           H
ATOM    572  SG  CYS A 619      48.450  37.370  49.090  1.00  0.00           S
ATOM    573  HG1 CYS A 619      48.250  38.330  48.200  1.00  0.00           H
ATOM    574  C   CYS A 619      51.440  37.670  50.190  1.00  0.00           C
ATOM    575  O   CYS A 619      50.950  38.610  50.870  1.00  0.00           O
ATOM    576  N   MET A 620      52.250  36.740  50.780  1.00  0.00           N
ATOM    577  HN  MET A 620      52.840  36.150  50.230  1.00  0.00           H
ATOM    578  CA  MET A 620      52.460  36.670  52.240  1.00  0.00           C
ATOM    579  HA  MET A 620      51.510  36.760  52.750  1.00  0.00           H
ATOM    580  CB  MET A 620      53.100  35.310  52.740  1.00  0.00           C
ATOM    581  HB1 MET A 620      53.980  35.110  52.100  1.00  0.00           H
ATOM    582  HB2 MET A 620      52.410  34.540  52.320  1.00  0.00           H
ATOM    583  CG  MET A 620      53.550  35.190  54.220  1.00  0.00           C
ATOM    584  HG1 MET A 620      52.660  35.540  54.790  1.00  0.00           H
ATOM    585  HG2 MET A 620      54.400  35.900  54.340  1.00  0.00           H
ATOM    586  SD  MET A 620      54.230  33.690  54.870  1.00  0.00           S
ATOM    587  CE  MET A 620      53.210  33.670  56.300  1.00  0.00           C
ATOM    588  HE1 MET A 620      52.140  33.870  56.070  1.00  0.00           H
ATOM    589  HE2 MET A 620      53.560  34.340  57.110  1.00  0.00           H
ATOM    590  HE3 MET A 620      53.160  32.630  56.690  1.00  0.00           H
ATOM    591  C   MET A 620      53.120  37.820  52.920  1.00  0.00           C
ATOM    592  O   MET A 620      52.730  38.360  53.980  1.00  0.00           O
ATOM    593  N   SER A 621      54.160  38.230  52.230  1.00  0.00           N
ATOM    594  HN  SER A 621      54.450  37.740  51.420  1.00  0.00           H
ATOM    595  CA  SER A 621      54.930  39.430  52.610  1.00  0.00           C
ATOM    596  HA  SER A 621      55.200  39.360  53.650  1.00  0.00           H
ATOM    597  CB  SER A 621      56.240  39.510  51.790  1.00  0.00           C
ATOM    598  HB1 SER A 621      56.870  38.630  52.030  1.00  0.00           H
ATOM    599  HB2 SER A 621      56.760  40.460  52.010  1.00  0.00           H
ATOM    600  OG  SER A 621      56.070  39.310  50.380  1.00  0.00           O
ATOM    601  HG1 SER A 621      56.890  39.170  49.910  1.00  0.00           H
ATOM    602  C   SER A 621      54.150  40.770  52.680  1.00  0.00           C
ATOM    603  O   SER A 621      54.380  41.490  53.690  1.00  0.00           O
ATOM    604  N   PRO A 622      53.200  41.260  51.810  1.00  0.00           N
ATOM    605  CD  PRO A 622      53.220  40.910  50.410  1.00  0.00           C
ATOM    606  HD1 PRO A 622      53.100  39.800  50.380  1.00  0.00           H
ATOM    607  HD2 PRO A 622      54.220  41.050  49.930  1.00  0.00           H
ATOM    608  CA  PRO A 622      52.510  42.510  52.010  1.00  0.00           C
ATOM    609  HA  PRO A 622      53.200  43.280  52.310  1.00  0.00           H
ATOM    610  CB  PRO A 622      51.850  42.860  50.600  1.00  0.00           C
ATOM    611  HB1 PRO A 622      52.510  43.560  50.050  1.00  0.00           H
ATOM    612  HB2 PRO A 622      50.840  43.330  50.570  1.00  0.00           H
ATOM    613  CG  PRO A 622      51.940  41.560  49.750  1.00  0.00           C
ATOM    614  HG1 PRO A 622      50.970  41.080  50.000  1.00  0.00           H
ATOM    615  HG2 PRO A 622      51.980  41.680  48.650  1.00  0.00           H
ATOM    616  C   PRO A 622      51.460  42.420  53.050  1.00  0.00           C
ATOM    617  O   PRO A 622      51.440  43.350  53.880  1.00  0.00           O
ATOM    618  N   VAL A 623      50.780  41.260  53.170  1.00  0.00           N
ATOM    619  HN  VAL A 623      51.030  40.560  52.510  1.00  0.00           H
ATOM    620  CA  VAL A 623      49.810  40.960  54.320  1.00  0.00           C
ATOM    621  HA  VAL A 623      49.040  41.710  54.300  1.00  0.00           H
ATOM    622  CB  VAL A 623      49.120  39.670  54.040  1.00  0.00           C
ATOM    623  HB  VAL A 623      49.690  38.730  53.890  1.00  0.00           H
ATOM    624  CG1 VAL A 623      48.210  39.360  55.280  1.00  0.00           C
ATOM    625 HG11 VAL A 623      47.440  38.560  55.180  1.00  0.00           H
ATOM    626 HG12 VAL A 623      47.570  40.230  55.540  1.00  0.00           H
ATOM    627 HG13 VAL A 623      48.830  39.180  56.180  1.00  0.00           H
ATOM    628  CG2 VAL A 623      48.250  39.840  52.710  1.00  0.00           C
ATOM    629 HG21 VAL A 623      47.580  38.960  52.590  1.00  0.00           H
ATOM    630 HG22 VAL A 623      48.840  39.880  51.770  1.00  0.00           H
ATOM    631 HG23 VAL A 623      47.680  40.790  52.770  1.00  0.00           H
ATOM    632  C   VAL A 623      50.490  40.890  55.660  1.00  0.00           C
ATOM    633  O   VAL A 623      50.080  41.530  56.620  1.00  0.00           O
ATOM    634  N   ILE A 624      51.710  40.200  55.890  1.00  0.00           N
ATOM    635  HN  ILE A 624      52.100  39.600  55.200  1.00  0.00           H
ATOM    636  CA  ILE A 624      52.340  40.150  57.230  1.00  0.00           C
ATOM    637  HA  ILE A 624      51.610  39.910  57.980  1.00  0.00           H
ATOM    638  CB  ILE A 624      53.460  39.180  57.410  1.00  0.00           C
ATOM    639  HB  ILE A 624      54.240  39.340  56.630  1.00  0.00           H
ATOM    640  CG2 ILE A 624      54.240  39.330  58.780  1.00  0.00           C
ATOM    641 HG21 ILE A 624      54.920  40.210  58.670  1.00  0.00           H
ATOM    642 HG22 ILE A 624      54.910  38.450  58.930  1.00  0.00           H
ATOM    643 HG23 ILE A 624      53.540  39.510  59.620  1.00  0.00           H
ATOM    644  CG1 ILE A 624      52.920  37.690  57.260  1.00  0.00           C
ATOM    645 HG11 ILE A 624      53.750  36.970  57.450  1.00  0.00           H
ATOM    646 HG12 ILE A 624      52.670  37.410  56.210  1.00  0.00           H
ATOM    647  CD  ILE A 624      51.810  37.340  58.130  1.00  0.00           C
ATOM    648  HD1 ILE A 624      51.750  36.240  58.250  1.00  0.00           H
ATOM    649  HD2 ILE A 624      50.780  37.560  57.760  1.00  0.00           H
ATOM    650  HD3 ILE A 624      52.000  37.790  59.130  1.00  0.00           H
ATOM    651  C   ILE A 624      52.910  41.510  57.640  1.00  0.00           C
ATOM    652  O   ILE A 624      52.720  42.000  58.810  1.00  0.00           O
ATOM    653  N   THR A 625      53.430  42.220  56.680  1.00  0.00           N
ATOM    654  HN  THR A 625      53.480  41.860  55.740  1.00  0.00           H
ATOM    655  CA  THR A 625      53.790  43.590  56.820  1.00  0.00           C
ATOM    656  HA  THR A 625      54.500  43.640  57.640  1.00  0.00           H
ATOM    657  CB  THR A 625      54.370  44.070  55.530  1.00  0.00           C
ATOM    658  HB  THR A 625      53.650  43.720  54.760  1.00  0.00           H
ATOM    659  OG1 THR A 625      55.610  43.400  55.320  1.00  0.00           O
ATOM    660  HG1 THR A 625      55.360  42.810  54.620  1.00  0.00           H
ATOM    661  CG2 THR A 625      54.670  45.560  55.450  1.00  0.00           C
ATOM    662 HG21 THR A 625      53.770  46.210  55.530  1.00  0.00           H
ATOM    663 HG22 THR A 625      55.160  45.840  54.490  1.00  0.00           H
ATOM    664 HG23 THR A 625      55.340  45.970  56.230  1.00  0.00           H
ATOM    665  C   THR A 625      52.640  44.460  57.210  1.00  0.00           C
ATOM    666  O   THR A 625      52.680  45.220  58.220  1.00  0.00           O
ATOM    667  N   PHE A 626      51.500  44.290  56.540  1.00  0.00           N
ATOM    668  HN  PHE A 626      51.470  43.710  55.720  1.00  0.00           H
ATOM    669  CA  PHE A 626      50.350  45.000  56.890  1.00  0.00           C
ATOM    670  HA  PHE A 626      50.520  46.060  56.790  1.00  0.00           H
ATOM    671  CB  PHE A 626      49.220  44.780  55.720  1.00  0.00           C
ATOM    672  HB1 PHE A 626      49.290  43.700  55.490  1.00  0.00           H
ATOM    673  HB2 PHE A 626      49.570  45.320  54.800  1.00  0.00           H
ATOM    674  CG  PHE A 626      47.750  45.150  55.980  1.00  0.00           C
ATOM    675  CD1 PHE A 626      47.050  44.350  56.870  1.00  0.00           C
ATOM    676  HD1 PHE A 626      47.570  43.570  57.380  1.00  0.00           H
ATOM    677  CE1 PHE A 626      45.710  44.600  57.130  1.00  0.00           C
ATOM    678  HE1 PHE A 626      45.090  44.030  57.810  1.00  0.00           H
ATOM    679  CZ  PHE A 626      45.030  45.580  56.380  1.00  0.00           C
ATOM    680  HZ  PHE A 626      43.960  45.700  56.480  1.00  0.00           H
ATOM    681  CD2 PHE A 626      47.140  46.210  55.320  1.00  0.00           C
ATOM    682  HD2 PHE A 626      47.760  46.830  54.690  1.00  0.00           H
ATOM    683  CE2 PHE A 626      45.750  46.410  55.480  1.00  0.00           C
ATOM    684  HE2 PHE A 626      45.180  47.140  54.940  1.00  0.00           H
ATOM    685  C   PHE A 626      49.840  44.760  58.230  1.00  0.00           C
ATOM    686  O   PHE A 626      49.690  45.710  59.020  1.00  0.00           O
ATOM    687  N   GLY A 627      49.820  43.500  58.700  1.00  0.00           N
ATOM    688  HN  GLY A 627      50.070  42.680  58.200  1.00  0.00           H
ATOM    689  CA  GLY A 627      49.380  43.170  60.050  1.00  0.00           C
ATOM    690  HA1 GLY A 627      49.380  42.090  60.110  1.00  0.00           H
ATOM    691  HA2 GLY A 627      48.430  43.690  60.070  1.00  0.00           H
ATOM    692  C   GLY A 627      50.220  43.800  61.180  1.00  0.00           C
ATOM    693  O   GLY A 627      49.750  44.100  62.250  1.00  0.00           O
ATOM    694  N   GLY A 628      51.490  44.080  60.820  1.00  0.00           N
ATOM    695  HN  GLY A 628      51.860  43.930  59.900  1.00  0.00           H
ATOM    696  CA  GLY A 628      52.420  44.760  61.800  1.00  0.00           C
ATOM    697  HA1 GLY A 628      53.450  44.570  61.520  1.00  0.00           H
ATOM    698  HA2 GLY A 628      52.120  44.330  62.750  1.00  0.00           H
ATOM    699  C   GLY A 628      52.090  46.230  62.000  1.00  0.00           C
ATOM    700  O   GLY A 628      51.980  46.730  63.110  1.00  0.00           O
ATOM    701  N   LEU A 629      51.940  47.000  60.880  1.00  0.00           N
ATOM    702  HN  LEU A 629      52.010  46.570  59.990  1.00  0.00           H
ATOM    703  CA  LEU A 629      51.350  48.360  60.850  1.00  0.00           C
ATOM    704  HA  LEU A 629      51.960  48.980  61.500  1.00  0.00           H
ATOM    705  CB  LEU A 629      51.410  49.190  59.490  1.00  0.00           C
ATOM    706  HB1 LEU A 629      50.760  50.090  59.580  1.00  0.00           H
ATOM    707  HB2 LEU A 629      51.070  48.450  58.740  1.00  0.00           H
ATOM    708  CG  LEU A 629      52.750  49.740  59.070  1.00  0.00           C
ATOM    709  HG  LEU A 629      52.600  50.250  58.100  1.00  0.00           H
ATOM    710  CD1 LEU A 629      53.310  50.780  60.030  1.00  0.00           C
ATOM    711 HD11 LEU A 629      52.550  51.590  60.080  1.00  0.00           H
ATOM    712 HD12 LEU A 629      54.210  51.270  59.600  1.00  0.00           H
ATOM    713 HD13 LEU A 629      53.520  50.280  60.990  1.00  0.00           H
ATOM    714  CD2 LEU A 629      53.910  48.820  58.740  1.00  0.00           C
ATOM    715 HD21 LEU A 629      54.210  48.120  59.570  1.00  0.00           H
ATOM    716 HD22 LEU A 629      54.690  49.520  58.390  1.00  0.00           H
ATOM    717 HD23 LEU A 629      53.770  48.150  57.870  1.00  0.00           H
ATOM    718  C   LEU A 629      49.890  48.410  61.370  1.00  0.00           C
ATOM    719  O   LEU A 629      49.600  49.470  61.990  1.00  0.00           O
ATOM    720  N   LEU A 630      49.010  47.440  61.170  1.00  0.00           N
ATOM    721  HN  LEU A 630      49.210  46.730  60.490  1.00  0.00           H
ATOM    722  CA  LEU A 630      47.640  47.560  61.640  1.00  0.00           C
ATOM    723  HA  LEU A 630      47.240  48.510  61.320  1.00  0.00           H
ATOM    724  CB  LEU A 630      46.860  46.460  60.970  1.00  0.00           C
ATOM    725  HB1 LEU A 630      47.420  45.500  61.020  1.00  0.00           H
ATOM    726  HB2 LEU A 630      46.830  46.590  59.870  1.00  0.00           H
ATOM    727  CG  LEU A 630      45.380  46.360  61.430  1.00  0.00           C
ATOM    728  HG  LEU A 630      45.300  46.100  62.510  1.00  0.00           H
ATOM    729  CD1 LEU A 630      44.740  47.750  61.270  1.00  0.00           C
ATOM    730 HD11 LEU A 630      45.120  48.180  60.320  1.00  0.00           H
ATOM    731 HD12 LEU A 630      45.090  48.380  62.110  1.00  0.00           H
ATOM    732 HD13 LEU A 630      43.630  47.780  61.270  1.00  0.00           H
ATOM    733  CD2 LEU A 630      44.680  45.290  60.670  1.00  0.00           C
ATOM    734 HD21 LEU A 630      45.150  44.300  60.830  1.00  0.00           H
ATOM    735 HD22 LEU A 630      44.800  45.530  59.590  1.00  0.00           H
ATOM    736 HD23 LEU A 630      43.610  45.200  60.930  1.00  0.00           H
ATOM    737  C   LEU A 630      47.570  47.350  63.150  1.00  0.00           C
ATOM    738  O   LEU A 630      46.960  48.140  63.940  1.00  0.00           O
ATOM    739  N   GLY A 631      48.470  46.490  63.740  1.00  0.00           N
ATOM    740  HN  GLY A 631      49.000  45.880  63.140  1.00  0.00           H
ATOM    741  CA  GLY A 631      48.820  46.520  65.200  1.00  0.00           C
ATOM    742  HA1 GLY A 631      49.460  45.700  65.490  1.00  0.00           H
ATOM    743  HA2 GLY A 631      47.900  46.310  65.720  1.00  0.00           H
ATOM    744  C   GLY A 631      49.270  47.870  65.690  1.00  0.00           C
ATOM    745  O   GLY A 631      48.940  48.280  66.810  1.00  0.00           O
ATOM    746  N   GLU A 632      50.040  48.650  64.950  1.00  0.00           N
ATOM    747  HN  GLU A 632      50.380  48.250  64.090  1.00  0.00           H
ATOM    748  CA  GLU A 632      50.470  49.960  65.400  1.00  0.00           C
ATOM    749  HA  GLU A 632      50.590  49.900  66.470  1.00  0.00           H
ATOM    750  CB  GLU A 632      51.700  50.520  64.740  1.00  0.00           C
ATOM    751  HB1 GLU A 632      51.840  51.590  65.000  1.00  0.00           H
ATOM    752  HB2 GLU A 632      51.570  50.430  63.630  1.00  0.00           H
ATOM    753  CG  GLU A 632      52.970  49.550  64.940  1.00  0.00           C
ATOM    754  HG1 GLU A 632      53.830  49.710  64.250  1.00  0.00           H
ATOM    755  HG2 GLU A 632      52.670  48.500  64.740  1.00  0.00           H
ATOM    756  CD  GLU A 632      53.550  49.570  66.330  1.00  0.00           C
ATOM    757  OE1 GLU A 632      54.310  50.470  66.770  1.00  0.00           O
ATOM    758  OE2 GLU A 632      53.310  48.570  67.100  1.00  0.00           O
ATOM    759  C   GLU A 632      49.350  51.000  65.370  1.00  0.00           C
ATOM    760  O   GLU A 632      48.970  51.700  66.350  1.00  0.00           O
ATOM    761  N   ALA A 633      48.640  51.060  64.210  1.00  0.00           N
ATOM    762  HN  ALA A 633      48.930  50.600  63.370  1.00  0.00           H
ATOM    763  CA  ALA A 633      47.340  51.750  63.940  1.00  0.00           C
ATOM    764  HA  ALA A 633      47.730  52.760  64.040  1.00  0.00           H
ATOM    765  CB  ALA A 633      46.760  51.550  62.560  1.00  0.00           C
ATOM    766  HB1 ALA A 633      46.630  50.500  62.200  1.00  0.00           H
ATOM    767  HB2 ALA A 633      47.310  52.180  61.830  1.00  0.00           H
ATOM    768  HB3 ALA A 633      45.750  52.020  62.520  1.00  0.00           H
ATOM    769  C   ALA A 633      46.180  51.460  64.960  1.00  0.00           C
ATOM    770  O   ALA A 633      45.590  52.440  65.430  1.00  0.00           O
ATOM    771  N   THR A 634      46.070  50.230  65.430  1.00  0.00           N
ATOM    772  HN  THR A 634      46.590  49.490  65.000  1.00  0.00           H
ATOM    773  CA  THR A 634      45.030  49.910  66.450  1.00  0.00           C
ATOM    774  HA  THR A 634      44.420  50.770  66.670  1.00  0.00           H
ATOM    775  CB  THR A 634      44.040  48.820  65.970  1.00  0.00           C
ATOM    776  HB  THR A 634      43.260  48.640  66.740  1.00  0.00           H
ATOM    777  OG1 THR A 634      44.670  47.500  65.690  1.00  0.00           O
ATOM    778  HG1 THR A 634      45.210  47.620  64.900  1.00  0.00           H
ATOM    779  CG2 THR A 634      43.310  49.370  64.700  1.00  0.00           C
ATOM    780 HG21 THR A 634      42.900  50.390  64.820  1.00  0.00           H
ATOM    781 HG22 THR A 634      42.510  48.620  64.580  1.00  0.00           H
ATOM    782 HG23 THR A 634      43.940  49.400  63.790  1.00  0.00           H
ATOM    783  C   THR A 634      45.510  49.530  67.820  1.00  0.00           C
ATOM    784  O   THR A 634      44.940  48.720  68.520  1.00  0.00           O
ATOM    785  N   GLU A 635      46.720  49.990  68.190  1.00  0.00           N
ATOM    786  HN  GLU A 635      47.190  50.550  67.510  1.00  0.00           H
ATOM    787  CA  GLU A 635      47.220  49.740  69.580  1.00  0.00           C
ATOM    788  HA  GLU A 635      48.210  50.160  69.570  1.00  0.00           H
ATOM    789  CB  GLU A 635      46.350  50.570  70.600  1.00  0.00           C
ATOM    790  HB1 GLU A 635      46.790  50.480  71.610  1.00  0.00           H
ATOM    791  HB2 GLU A 635      45.380  50.050  70.440  1.00  0.00           H
ATOM    792  CG  GLU A 635      46.370  52.110  70.330  1.00  0.00           C
ATOM    793  HG1 GLU A 635      45.820  52.450  69.410  1.00  0.00           H
ATOM    794  HG2 GLU A 635      47.420  52.440  70.260  1.00  0.00           H
ATOM    795  CD  GLU A 635      45.800  52.870  71.440  1.00  0.00           C
ATOM    796  OE1 GLU A 635      44.580  52.780  71.860  1.00  0.00           O
ATOM    797  OE2 GLU A 635      46.570  53.770  71.800  1.00  0.00           O
ATOM    798  C   GLU A 635      47.350  48.350  70.040  1.00  0.00           C
ATOM    799  O   GLU A 635      46.970  47.970  71.180  1.00  0.00           O
ATOM    800  N   GLY A 636      47.790  47.450  69.180  1.00  0.00           N
ATOM    801  HN  GLY A 636      48.130  47.780  68.290  1.00  0.00           H
ATOM    802  CA  GLY A 636      47.810  46.070  69.380  1.00  0.00           C
ATOM    803  HA1 GLY A 636      48.440  45.860  70.240  1.00  0.00           H
ATOM    804  HA2 GLY A 636      48.160  45.580  68.490  1.00  0.00           H
ATOM    805  C   GLY A 636      46.430  45.390  69.550  1.00  0.00           C
ATOM    806  O   GLY A 636      46.340  44.400  70.180  1.00  0.00           O
ATOM    807  N   ARG A 637      45.290  45.870  69.010  1.00  0.00           N
ATOM    808  HN  ARG A 637      45.300  46.740  68.510  1.00  0.00           H
ATOM    809  CA  ARG A 637      43.970  45.240  69.030  1.00  0.00           C
ATOM    810  HA  ARG A 637      43.920  44.550  69.860  1.00  0.00           H
ATOM    811  CB  ARG A 637      42.790  46.200  69.220  1.00  0.00           C
ATOM    812  HB1 ARG A 637      41.800  45.830  68.870  1.00  0.00           H
ATOM    813  HB2 ARG A 637      42.900  47.110  68.610  1.00  0.00           H
ATOM    814  CG  ARG A 637      42.410  46.660  70.660  1.00  0.00           C
ATOM    815  HG1 ARG A 637      42.090  45.720  71.180  1.00  0.00           H
ATOM    816  HG2 ARG A 637      41.630  47.440  70.570  1.00  0.00           H
ATOM    817  CD  ARG A 637      43.650  47.190  71.430  1.00  0.00           C
ATOM    818  HD1 ARG A 637      44.090  48.030  70.850  1.00  0.00           H
ATOM    819  HD2 ARG A 637      44.470  46.440  71.580  1.00  0.00           H
ATOM    820  NE  ARG A 637      43.170  47.740  72.740  1.00  0.00           N
ATOM    821  HE  ARG A 637      42.280  47.540  73.130  1.00  0.00           H
ATOM    822  CZ  ARG A 637      43.990  48.060  73.760  1.00  0.00           C
ATOM    823  NH1 ARG A 637      43.500  48.330  74.990  1.00  0.00           N
ATOM    824 HH11 ARG A 637      42.510  48.470  75.030  1.00  0.00           H
ATOM    825 HH12 ARG A 637      44.200  48.480  75.690  1.00  0.00           H
ATOM    826  NH2 ARG A 637      45.300  48.080  73.570  1.00  0.00           N
ATOM    827 HH21 ARG A 637      45.740  48.000  72.670  1.00  0.00           H
ATOM    828 HH22 ARG A 637      45.860  48.580  74.240  1.00  0.00           H
ATOM    829  C   ARG A 637      43.740  44.250  67.870  1.00  0.00           C
ATOM    830  O   ARG A 637      43.240  43.130  68.040  1.00  0.00           O
ATOM    831  N   ILE A 638      44.110  44.580  66.600  1.00  0.00           N
ATOM    832  HN  ILE A 638      44.420  45.530  66.490  1.00  0.00           H
ATOM    833  CA  ILE A 638      43.900  43.770  65.440  1.00  0.00           C
ATOM    834  HA  ILE A 638      43.650  42.750  65.700  1.00  0.00           H
ATOM    835  CB  ILE A 638      42.900  44.430  64.440  1.00  0.00           C
ATOM    836  HB  ILE A 638      43.290  45.430  64.140  1.00  0.00           H
ATOM    837  CG2 ILE A 638      42.800  43.550  63.170  1.00  0.00           C
ATOM    838 HG21 ILE A 638      42.390  42.580  63.570  1.00  0.00           H
ATOM    839 HG22 ILE A 638      43.760  43.340  62.660  1.00  0.00           H
ATOM    840 HG23 ILE A 638      42.130  43.990  62.410  1.00  0.00           H
ATOM    841  CG1 ILE A 638      41.480  44.780  64.970  1.00  0.00           C
ATOM    842 HG11 ILE A 638      40.870  45.310  64.230  1.00  0.00           H
ATOM    843 HG12 ILE A 638      41.650  45.490  65.810  1.00  0.00           H
ATOM    844  CD  ILE A 638      40.550  43.590  65.350  1.00  0.00           C
ATOM    845  HD1 ILE A 638      40.180  43.050  64.470  1.00  0.00           H
ATOM    846  HD2 ILE A 638      39.650  43.940  65.920  1.00  0.00           H
ATOM    847  HD3 ILE A 638      41.080  42.910  66.060  1.00  0.00           H
ATOM    848  C   ILE A 638      45.250  43.700  64.700  1.00  0.00           C
ATOM    849  O   ILE A 638      45.860  44.770  64.510  1.00  0.00           O
ATOM    850  N   SER A 639      45.700  42.510  64.250  1.00  0.00           N
ATOM    851  HN  SER A 639      45.260  41.640  64.470  1.00  0.00           H
ATOM    852  CA  SER A 639      47.010  42.360  63.640  1.00  0.00           C
ATOM    853  HA  SER A 639      47.200  43.240  63.040  1.00  0.00           H
ATOM    854  CB  SER A 639      48.220  42.270  64.640  1.00  0.00           C
ATOM    855  HB1 SER A 639      48.010  41.430  65.330  1.00  0.00           H
ATOM    856  HB2 SER A 639      48.230  43.100  65.380  1.00  0.00           H
ATOM    857  OG  SER A 639      49.550  42.200  64.060  1.00  0.00           O
ATOM    858  HG1 SER A 639      49.740  43.040  63.640  1.00  0.00           H
ATOM    859  C   SER A 639      47.080  41.270  62.560  1.00  0.00           C
ATOM    860  O   SER A 639      46.180  41.010  61.810  1.00  0.00           O
ATOM    861  N   ALA A 640      48.180  40.570  62.480  1.00  0.00           N
ATOM    862  HN  ALA A 640      48.850  41.000  63.070  1.00  0.00           H
ATOM    863  CA  ALA A 640      48.630  39.570  61.520  1.00  0.00           C
ATOM    864  HA  ALA A 640      48.660  40.000  60.520  1.00  0.00           H
ATOM    865  CB  ALA A 640      50.070  39.080  61.940  1.00  0.00           C
ATOM    866  HB1 ALA A 640      50.420  38.460  61.090  1.00  0.00           H
ATOM    867  HB2 ALA A 640      49.930  38.550  62.910  1.00  0.00           H
ATOM    868  HB3 ALA A 640      50.870  39.830  62.130  1.00  0.00           H
ATOM    869  C   ALA A 640      47.770  38.340  61.400  1.00  0.00           C
ATOM    870  O   ALA A 640      47.400  37.850  60.300  1.00  0.00           O
ATOM    871  N   ILE A 641      47.330  37.720  62.540  1.00  0.00           N
ATOM    872  HN  ILE A 641      47.530  38.090  63.440  1.00  0.00           H
ATOM    873  CA  ILE A 641      46.340  36.630  62.530  1.00  0.00           C
ATOM    874  HA  ILE A 641      46.640  35.820  61.890  1.00  0.00           H
ATOM    875  CB  ILE A 641      46.210  35.870  63.880  1.00  0.00           C
ATOM    876  HB  ILE A 641      46.090  36.520  64.760  1.00  0.00           H
ATOM    877  CG2 ILE A 641      45.010  34.980  63.760  1.00  0.00           C
ATOM    878 HG21 ILE A 641      44.980  34.370  62.830  1.00  0.00           H
ATOM    879 HG22 ILE A 641      44.110  35.610  63.830  1.00  0.00           H
ATOM    880 HG23 ILE A 641      44.940  34.210  64.570  1.00  0.00           H
ATOM    881  CG1 ILE A 641      47.480  35.070  64.250  1.00  0.00           C
ATOM    882 HG11 ILE A 641      47.260  34.490  65.180  1.00  0.00           H
ATOM    883 HG12 ILE A 641      48.240  35.790  64.630  1.00  0.00           H
ATOM    884  CD  ILE A 641      48.060  34.150  63.190  1.00  0.00           C
ATOM    885  HD1 ILE A 641      48.570  33.320  63.730  1.00  0.00           H
ATOM    886  HD2 ILE A 641      48.830  34.640  62.550  1.00  0.00           H
ATOM    887  HD3 ILE A 641      47.240  33.650  62.630  1.00  0.00           H
ATOM    888  C   ILE A 641      45.080  37.050  62.010  1.00  0.00           C
ATOM    889  O   ILE A 641      44.540  36.350  61.190  1.00  0.00           O
ATOM    890  N   GLU A 642      44.440  38.250  62.370  1.00  0.00           N
ATOM    891  HN  GLU A 642      44.720  38.670  63.230  1.00  0.00           H
ATOM    892  CA  GLU A 642      43.270  38.700  61.770  1.00  0.00           C
ATOM    893  HA  GLU A 642      42.490  37.980  61.960  1.00  0.00           H
ATOM    894  CB  GLU A 642      42.830  40.040  62.450  1.00  0.00           C
ATOM    895  HB1 GLU A 642      42.080  40.640  61.890  1.00  0.00           H
ATOM    896  HB2 GLU A 642      43.680  40.760  62.440  1.00  0.00           H
ATOM    897  CG  GLU A 642      42.150  39.750  63.800  1.00  0.00           C
ATOM    898  HG1 GLU A 642      41.670  38.750  63.770  1.00  0.00           H
ATOM    899  HG2 GLU A 642      41.360  40.520  63.920  1.00  0.00           H
ATOM    900  CD  GLU A 642      43.030  39.770  65.050  1.00  0.00           C
ATOM    901  OE1 GLU A 642      44.270  39.970  64.900  1.00  0.00           O
ATOM    902  OE2 GLU A 642      42.430  39.690  66.200  1.00  0.00           O
ATOM    903  C   GLU A 642      43.340  38.840  60.220  1.00  0.00           C
ATOM    904  O   GLU A 642      42.380  38.450  59.600  1.00  0.00           O
ATOM    905  N   SER A 643      44.450  39.430  59.750  1.00  0.00           N
ATOM    906  HN  SER A 643      45.000  39.790  60.500  1.00  0.00           H
ATOM    907  CA  SER A 643      44.780  39.710  58.350  1.00  0.00           C
ATOM    908  HA  SER A 643      43.910  40.190  57.920  1.00  0.00           H
ATOM    909  CB  SER A 643      45.910  40.750  58.270  1.00  0.00           C
ATOM    910  HB1 SER A 643      46.250  41.120  57.270  1.00  0.00           H
ATOM    911  HB2 SER A 643      46.760  40.300  58.820  1.00  0.00           H
ATOM    912  OG  SER A 643      45.600  41.910  59.110  1.00  0.00           O
ATOM    913  HG1 SER A 643      45.480  41.670  60.030  1.00  0.00           H
ATOM    914  C   SER A 643      44.920  38.480  57.410  1.00  0.00           C
ATOM    915  O   SER A 643      44.400  38.430  56.350  1.00  0.00           O
ATOM    916  N   LEU A 644      45.680  37.510  57.800  1.00  0.00           N
ATOM    917  HN  LEU A 644      46.140  37.590  58.680  1.00  0.00           H
ATOM    918  CA  LEU A 644      45.730  36.220  57.060  1.00  0.00           C
ATOM    919  HA  LEU A 644      46.050  36.410  56.050  1.00  0.00           H
ATOM    920  CB  LEU A 644      46.660  35.220  57.790  1.00  0.00           C
ATOM    921  HB1 LEU A 644      46.570  34.140  57.530  1.00  0.00           H
ATOM    922  HB2 LEU A 644      46.300  35.400  58.820  1.00  0.00           H
ATOM    923  CG  LEU A 644      48.170  35.450  57.780  1.00  0.00           C
ATOM    924  HG  LEU A 644      48.150  36.510  58.110  1.00  0.00           H
ATOM    925  CD1 LEU A 644      48.940  34.580  58.780  1.00  0.00           C
ATOM    926 HD11 LEU A 644      50.010  34.790  59.000  1.00  0.00           H
ATOM    927 HD12 LEU A 644      49.040  33.520  58.470  1.00  0.00           H
ATOM    928 HD13 LEU A 644      48.450  34.590  59.780  1.00  0.00           H
ATOM    929  CD2 LEU A 644      48.720  35.460  56.270  1.00  0.00           C
ATOM    930 HD21 LEU A 644      48.010  36.090  55.700  1.00  0.00           H
ATOM    931 HD22 LEU A 644      48.780  34.420  55.890  1.00  0.00           H
ATOM    932 HD23 LEU A 644      49.740  35.890  56.150  1.00  0.00           H
ATOM    933  C   LEU A 644      44.380  35.530  57.120  1.00  0.00           C
ATOM    934  O   LEU A 644      43.960  34.990  56.090  1.00  0.00           O
ATOM    935  N   PHE A 645      43.710  35.570  58.330  1.00  0.00           N
ATOM    936  HN  PHE A 645      44.180  35.920  59.140  1.00  0.00           H
ATOM    937  CA  PHE A 645      42.360  34.970  58.440  1.00  0.00           C
ATOM    938  HA  PHE A 645      42.510  34.000  58.000  1.00  0.00           H
ATOM    939  CB  PHE A 645      42.040  34.670  59.950  1.00  0.00           C
ATOM    940  HB1 PHE A 645      42.150  35.610  60.530  1.00  0.00           H
ATOM    941  HB2 PHE A 645      42.860  33.980  60.230  1.00  0.00           H
ATOM    942  CG  PHE A 645      40.680  34.010  60.240  1.00  0.00           C
ATOM    943  CD1 PHE A 645      40.040  33.120  59.350  1.00  0.00           C
ATOM    944  HD1 PHE A 645      40.560  32.900  58.430  1.00  0.00           H
ATOM    945  CE1 PHE A 645      38.840  32.530  59.700  1.00  0.00           C
ATOM    946  HE1 PHE A 645      38.290  31.900  59.030  1.00  0.00           H
ATOM    947  CZ  PHE A 645      38.280  32.840  60.970  1.00  0.00           C
ATOM    948  HZ  PHE A 645      37.320  32.430  61.230  1.00  0.00           H
ATOM    949  CD2 PHE A 645      40.100  34.300  61.520  1.00  0.00           C
ATOM    950  HD2 PHE A 645      40.490  35.090  62.150  1.00  0.00           H
ATOM    951  CE2 PHE A 645      38.890  33.700  61.890  1.00  0.00           C
ATOM    952  HE2 PHE A 645      38.570  33.800  62.920  1.00  0.00           H
ATOM    953  C   PHE A 645      41.280  35.580  57.540  1.00  0.00           C
ATOM    954  O   PHE A 645      40.670  34.780  56.790  1.00  0.00           O
ATOM    955  N   GLY A 646      41.150  36.920  57.420  1.00  0.00           N
ATOM    956  HN  GLY A 646      41.630  37.600  57.970  1.00  0.00           H
ATOM    957  CA  GLY A 646      40.210  37.540  56.430  1.00  0.00           C
ATOM    958  HA1 GLY A 646      40.120  38.600  56.610  1.00  0.00           H
ATOM    959  HA2 GLY A 646      39.220  37.140  56.540  1.00  0.00           H
ATOM    960  C   GLY A 646      40.680  37.370  54.970  1.00  0.00           C
ATOM    961  O   GLY A 646      39.850  37.110  54.130  1.00  0.00           O
ATOM    962  N   ALA A 647      42.010  37.310  54.710  1.00  0.00           N
ATOM    963  HN  ALA A 647      42.710  37.440  55.410  1.00  0.00           H
ATOM    964  CA  ALA A 647      42.520  37.030  53.380  1.00  0.00           C
ATOM    965  HA  ALA A 647      41.990  37.660  52.670  1.00  0.00           H
ATOM    966  CB  ALA A 647      44.050  37.510  53.290  1.00  0.00           C
ATOM    967  HB1 ALA A 647      44.400  37.530  52.230  1.00  0.00           H
ATOM    968  HB2 ALA A 647      44.770  36.980  53.960  1.00  0.00           H
ATOM    969  HB3 ALA A 647      44.110  38.590  53.550  1.00  0.00           H
ATOM    970  C   ALA A 647      42.300  35.570  52.880  1.00  0.00           C
ATOM    971  O   ALA A 647      41.920  35.250  51.740  1.00  0.00           O
ATOM    972  N   SER A 648      42.460  34.530  53.740  1.00  0.00           N
ATOM    973  HN  SER A 648      42.570  34.770  54.700  1.00  0.00           H
ATOM    974  CA  SER A 648      42.180  33.210  53.360  1.00  0.00           C
ATOM    975  HA  SER A 648      42.580  33.080  52.360  1.00  0.00           H
ATOM    976  CB  SER A 648      42.960  32.240  54.260  1.00  0.00           C
ATOM    977  HB1 SER A 648      44.000  32.610  54.110  1.00  0.00           H
ATOM    978  HB2 SER A 648      42.790  31.220  53.890  1.00  0.00           H
ATOM    979  OG  SER A 648      42.820  32.400  55.650  1.00  0.00           O
ATOM    980  HG1 SER A 648      43.450  33.060  55.960  1.00  0.00           H
ATOM    981  C   SER A 648      40.620  32.900  53.360  1.00  0.00           C
ATOM    982  O   SER A 648      39.990  32.540  52.340  1.00  0.00           O
ATOM    983  N   LEU A 649      39.850  33.290  54.420  1.00  0.00           N
ATOM    984  HN  LEU A 649      40.260  33.480  55.300  1.00  0.00           H
ATOM    985  CA  LEU A 649      38.410  33.230  54.420  1.00  0.00           C
ATOM    986  HA  LEU A 649      38.020  32.230  54.330  1.00  0.00           H
ATOM    987  CB  LEU A 649      37.900  33.440  55.880  1.00  0.00           C
ATOM    988  HB1 LEU A 649      38.400  34.370  56.230  1.00  0.00           H
ATOM    989  HB2 LEU A 649      38.250  32.530  56.400  1.00  0.00           H
ATOM    990  CG  LEU A 649      36.380  33.550  56.220  1.00  0.00           C
ATOM    991  HG  LEU A 649      35.900  32.940  55.420  1.00  0.00           H
ATOM    992  CD1 LEU A 649      36.060  32.950  57.610  1.00  0.00           C
ATOM    993 HD11 LEU A 649      36.760  33.360  58.370  1.00  0.00           H
ATOM    994 HD12 LEU A 649      36.310  31.870  57.500  1.00  0.00           H
ATOM    995 HD13 LEU A 649      35.000  33.150  57.890  1.00  0.00           H
ATOM    996  CD2 LEU A 649      35.840  34.920  56.150  1.00  0.00           C
ATOM    997 HD21 LEU A 649      35.680  35.100  55.060  1.00  0.00           H
ATOM    998 HD22 LEU A 649      36.540  35.660  56.570  1.00  0.00           H
ATOM    999 HD23 LEU A 649      34.860  35.170  56.610  1.00  0.00           H
ATOM   1000  C   LEU A 649      37.680  34.010  53.340  1.00  0.00           C
ATOM   1001  O   LEU A 649      36.820  33.460  52.670  1.00  0.00           O
ATOM   1002  N   THR A 650      38.120  35.250  53.000  1.00  0.00           N
ATOM   1003  HN  THR A 650      38.900  35.680  53.440  1.00  0.00           H
ATOM   1004  CA  THR A 650      37.700  35.900  51.710  1.00  0.00           C
ATOM   1005  HA  THR A 650      36.630  35.760  51.700  1.00  0.00           H
ATOM   1006  CB  THR A 650      37.900  37.390  51.710  1.00  0.00           C
ATOM   1007  HB  THR A 650      38.970  37.700  51.770  1.00  0.00           H
ATOM   1008  OG1 THR A 650      37.180  37.890  52.790  1.00  0.00           O
ATOM   1009  HG1 THR A 650      37.470  37.460  53.600  1.00  0.00           H
ATOM   1010  CG2 THR A 650      37.150  37.850  50.390  1.00  0.00           C
ATOM   1011 HG21 THR A 650      36.180  37.300  50.320  1.00  0.00           H
ATOM   1012 HG22 THR A 650      37.830  37.660  49.530  1.00  0.00           H
ATOM   1013 HG23 THR A 650      37.130  38.950  50.510  1.00  0.00           H
ATOM   1014  C   THR A 650      38.180  35.200  50.410  1.00  0.00           C
ATOM   1015  O   THR A 650      37.390  34.720  49.560  1.00  0.00           O
ATOM   1016  N   GLY A 651      39.530  35.000  50.330  1.00  0.00           N
ATOM   1017  HN  GLY A 651      40.100  35.310  51.090  1.00  0.00           H
ATOM   1018  CA  GLY A 651      40.160  34.360  49.210  1.00  0.00           C
ATOM   1019  HA1 GLY A 651      41.220  34.310  49.390  1.00  0.00           H
ATOM   1020  HA2 GLY A 651      40.130  35.100  48.420  1.00  0.00           H
ATOM   1021  C   GLY A 651      39.690  33.080  48.720  1.00  0.00           C
ATOM   1022  O   GLY A 651      39.720  32.880  47.490  1.00  0.00           O
ATOM   1023  N   ILE A 652      39.320  32.170  49.640  1.00  0.00           N
ATOM   1024  HN  ILE A 652      39.570  32.200  50.610  1.00  0.00           H
ATOM   1025  CA  ILE A 652      38.770  30.890  49.290  1.00  0.00           C
ATOM   1026  HA  ILE A 652      39.370  30.330  48.600  1.00  0.00           H
ATOM   1027  CB  ILE A 652      38.770  29.830  50.450  1.00  0.00           C
ATOM   1028  HB  ILE A 652      38.400  30.410  51.330  1.00  0.00           H
ATOM   1029  CG2 ILE A 652      37.710  28.690  50.320  1.00  0.00           C
ATOM   1030 HG21 ILE A 652      36.690  29.010  50.020  1.00  0.00           H
ATOM   1031 HG22 ILE A 652      37.620  28.150  51.300  1.00  0.00           H
ATOM   1032 HG23 ILE A 652      38.050  27.960  49.550  1.00  0.00           H
ATOM   1033  CG1 ILE A 652      40.240  29.330  50.680  1.00  0.00           C
ATOM   1034 HG11 ILE A 652      40.860  30.240  50.800  1.00  0.00           H
ATOM   1035 HG12 ILE A 652      40.460  28.800  49.740  1.00  0.00           H
ATOM   1036  CD  ILE A 652      40.320  28.350  51.880  1.00  0.00           C
ATOM   1037  HD1 ILE A 652      39.660  27.490  51.630  1.00  0.00           H
ATOM   1038  HD2 ILE A 652      39.930  28.810  52.820  1.00  0.00           H
ATOM   1039  HD3 ILE A 652      41.360  27.980  51.980  1.00  0.00           H
ATOM   1040  C   ILE A 652      37.390  30.990  48.570  1.00  0.00           C
ATOM   1041  O   ILE A 652      37.320  30.440  47.490  1.00  0.00           O
ATOM   1042  N   ALA A 653      36.530  31.830  48.990  1.00  0.00           N
ATOM   1043  HN  ALA A 653      36.900  32.270  49.800  1.00  0.00           H
ATOM   1044  CA  ALA A 653      35.310  32.180  48.370  1.00  0.00           C
ATOM   1045  HA  ALA A 653      34.810  31.310  47.990  1.00  0.00           H
ATOM   1046  CB  ALA A 653      34.380  32.860  49.410  1.00  0.00           C
ATOM   1047  HB1 ALA A 653      33.760  32.100  49.940  1.00  0.00           H
ATOM   1048  HB2 ALA A 653      33.690  33.580  48.910  1.00  0.00           H
ATOM   1049  HB3 ALA A 653      35.010  33.480  50.080  1.00  0.00           H
ATOM   1050  C   ALA A 653      35.610  32.930  47.070  1.00  0.00           C
ATOM   1051  O   ALA A 653      35.060  32.740  45.960  1.00  0.00           O
ATOM   1052  N   TYR A 654      36.550  33.870  47.090  1.00  0.00           N
ATOM   1053  HN  TYR A 654      37.060  33.970  47.940  1.00  0.00           H
ATOM   1054  CA  TYR A 654      36.840  34.790  46.000  1.00  0.00           C
ATOM   1055  HA  TYR A 654      35.880  35.190  45.730  1.00  0.00           H
ATOM   1056  CB  TYR A 654      37.870  35.910  46.530  1.00  0.00           C
ATOM   1057  HB1 TYR A 654      38.840  35.400  46.720  1.00  0.00           H
ATOM   1058  HB2 TYR A 654      37.410  36.320  47.460  1.00  0.00           H
ATOM   1059  CG  TYR A 654      38.100  36.990  45.530  1.00  0.00           C
ATOM   1060  CD1 TYR A 654      39.230  36.900  44.710  1.00  0.00           C
ATOM   1061  HD1 TYR A 654      39.870  36.040  44.910  1.00  0.00           H
ATOM   1062  CE1 TYR A 654      39.520  37.890  43.790  1.00  0.00           C
ATOM   1063  HE1 TYR A 654      40.390  37.840  43.160  1.00  0.00           H
ATOM   1064  CZ  TYR A 654      38.620  39.030  43.640  1.00  0.00           C
ATOM   1065  OH  TYR A 654      38.970  40.120  42.820  1.00  0.00           O
ATOM   1066  HH  TYR A 654      39.690  39.890  42.240  1.00  0.00           H
ATOM   1067  CD2 TYR A 654      37.220  38.010  45.330  1.00  0.00           C
ATOM   1068  HD2 TYR A 654      36.440  38.140  46.060  1.00  0.00           H
ATOM   1069  CE2 TYR A 654      37.450  39.050  44.450  1.00  0.00           C
ATOM   1070  HE2 TYR A 654      36.790  39.890  44.430  1.00  0.00           H
ATOM   1071  C   TYR A 654      37.360  34.120  44.740  1.00  0.00           C
ATOM   1072  O   TYR A 654      36.910  34.420  43.650  1.00  0.00           O
ATOM   1073  N   SER A 655      38.340  33.210  44.810  1.00  0.00           N
ATOM   1074  HN  SER A 655      38.810  33.040  45.670  1.00  0.00           H
ATOM   1075  CA  SER A 655      38.830  32.430  43.740  1.00  0.00           C
ATOM   1076  HA  SER A 655      39.040  33.110  42.920  1.00  0.00           H
ATOM   1077  CB  SER A 655      40.210  31.840  44.180  1.00  0.00           C
ATOM   1078  HB1 SER A 655      40.740  32.820  44.300  1.00  0.00           H
ATOM   1079  HB2 SER A 655      40.740  31.430  43.300  1.00  0.00           H
ATOM   1080  OG  SER A 655      40.230  31.120  45.390  1.00  0.00           O
ATOM   1081  HG1 SER A 655      40.230  31.780  46.090  1.00  0.00           H
ATOM   1082  C   SER A 655      37.930  31.330  43.290  1.00  0.00           C
ATOM   1083  O   SER A 655      37.670  31.150  42.170  1.00  0.00           O
ATOM   1084  N   LEU A 656      37.320  30.640  44.240  1.00  0.00           N
ATOM   1085  HN  LEU A 656      37.310  30.810  45.230  1.00  0.00           H
ATOM   1086  CA  LEU A 656      36.360  29.610  43.920  1.00  0.00           C
ATOM   1087  HA  LEU A 656      36.830  28.800  43.380  1.00  0.00           H
ATOM   1088  CB  LEU A 656      35.860  28.850  45.240  1.00  0.00           C
ATOM   1089  HB1 LEU A 656      35.380  29.420  46.060  1.00  0.00           H
ATOM   1090  HB2 LEU A 656      36.780  28.400  45.690  1.00  0.00           H
ATOM   1091  CG  LEU A 656      35.030  27.530  45.080  1.00  0.00           C
ATOM   1092  HG  LEU A 656      34.140  27.880  44.510  1.00  0.00           H
ATOM   1093  CD1 LEU A 656      35.820  26.400  44.250  1.00  0.00           C
ATOM   1094 HD11 LEU A 656      36.710  26.020  44.790  1.00  0.00           H
ATOM   1095 HD12 LEU A 656      35.960  26.810  43.230  1.00  0.00           H
ATOM   1096 HD13 LEU A 656      35.100  25.570  44.130  1.00  0.00           H
ATOM   1097  CD2 LEU A 656      34.430  27.060  46.360  1.00  0.00           C
ATOM   1098 HD21 LEU A 656      33.810  26.190  46.090  1.00  0.00           H
ATOM   1099 HD22 LEU A 656      33.770  27.780  46.900  1.00  0.00           H
ATOM   1100 HD23 LEU A 656      35.180  26.710  47.110  1.00  0.00           H
ATOM   1101  C   LEU A 656      35.080  30.000  43.140  1.00  0.00           C
ATOM   1102  O   LEU A 656      34.690  29.350  42.180  1.00  0.00           O
ATOM   1103  N   PHE A 657      34.490  31.170  43.580  1.00  0.00           N
ATOM   1104  HN  PHE A 657      34.740  31.620  44.430  1.00  0.00           H
ATOM   1105  CA  PHE A 657      33.290  31.570  42.770  1.00  0.00           C
ATOM   1106  HA  PHE A 657      32.860  30.730  42.250  1.00  0.00           H
ATOM   1107  CB  PHE A 657      32.130  32.190  43.670  1.00  0.00           C
ATOM   1108  HB1 PHE A 657      31.260  32.440  43.020  1.00  0.00           H
ATOM   1109  HB2 PHE A 657      32.560  33.170  43.950  1.00  0.00           H
ATOM   1110  CG  PHE A 657      31.740  31.340  44.910  1.00  0.00           C
ATOM   1111  CD1 PHE A 657      31.910  31.730  46.240  1.00  0.00           C
ATOM   1112  HD1 PHE A 657      32.590  32.540  46.470  1.00  0.00           H
ATOM   1113  CE1 PHE A 657      31.510  31.000  47.310  1.00  0.00           C
ATOM   1114  HE1 PHE A 657      31.580  31.410  48.310  1.00  0.00           H
ATOM   1115  CZ  PHE A 657      30.850  29.790  47.090  1.00  0.00           C
ATOM   1116  HZ  PHE A 657      30.380  29.210  47.870  1.00  0.00           H
ATOM   1117  CD2 PHE A 657      31.160  30.050  44.680  1.00  0.00           C
ATOM   1118  HD2 PHE A 657      30.950  29.800  43.650  1.00  0.00           H
ATOM   1119  CE2 PHE A 657      30.710  29.320  45.830  1.00  0.00           C
ATOM   1120  HE2 PHE A 657      30.140  28.410  45.670  1.00  0.00           H
ATOM   1121  C   PHE A 657      33.650  32.570  41.730  1.00  0.00           C
ATOM   1122  O   PHE A 657      32.790  33.020  40.980  1.00  0.00           O
ATOM   1123  N   ALA A 658      35.020  32.880  41.650  1.00  0.00           N
ATOM   1124  HN  ALA A 658      35.560  32.460  42.390  1.00  0.00           H
ATOM   1125  CA  ALA A 658      35.670  33.470  40.480  1.00  0.00           C
ATOM   1126  HA  ALA A 658      36.700  33.510  40.780  1.00  0.00           H
ATOM   1127  CB  ALA A 658      35.640  32.470  39.270  1.00  0.00           C
ATOM   1128  HB1 ALA A 658      36.020  31.490  39.620  1.00  0.00           H
ATOM   1129  HB2 ALA A 658      36.390  32.770  38.500  1.00  0.00           H
ATOM   1130  HB3 ALA A 658      34.640  32.440  38.790  1.00  0.00           H
ATOM   1131  C   ALA A 658      35.140  34.860  40.160  1.00  0.00           C
ATOM   1132  O   ALA A 658      34.390  35.040  39.310  1.00  0.00           O
ATOM   1133  N   GLY A 659      35.670  35.860  40.910  1.00  0.00           N
ATOM   1134  HN  GLY A 659      36.490  35.670  41.440  1.00  0.00           H
ATOM   1135  CA  GLY A 659      35.350  37.280  40.710  1.00  0.00           C
ATOM   1136  HA1 GLY A 659      35.510  37.790  41.650  1.00  0.00           H
ATOM   1137  HA2 GLY A 659      34.300  37.340  40.410  1.00  0.00           H
ATOM   1138  C   GLY A 659      36.230  37.910  39.650  1.00  0.00           C
ATOM   1139  O   GLY A 659      35.760  38.860  39.040  1.00  0.00           O
ATOM   1140  N   GLN A 660      37.480  37.430  39.530  1.00  0.00           N
ATOM   1141  HN  GLN A 660      37.760  36.890  40.320  1.00  0.00           H
ATOM   1142  CA  GLN A 660      38.300  37.650  38.370  1.00  0.00           C
ATOM   1143  HA  GLN A 660      37.800  37.380  37.440  1.00  0.00           H
ATOM   1144  CB  GLN A 660      38.780  39.150  38.230  1.00  0.00           C
ATOM   1145  HB1 GLN A 660      39.520  39.420  39.000  1.00  0.00           H
ATOM   1146  HB2 GLN A 660      37.960  39.870  38.390  1.00  0.00           H
ATOM   1147  CG  GLN A 660      39.370  39.490  36.890  1.00  0.00           C
ATOM   1148  HG1 GLN A 660      40.160  38.740  36.690  1.00  0.00           H
ATOM   1149  HG2 GLN A 660      39.930  40.460  36.830  1.00  0.00           H
ATOM   1150  CD  GLN A 660      38.510  39.370  35.620  1.00  0.00           C
ATOM   1151  OE1 GLN A 660      38.190  38.290  35.200  1.00  0.00           O
ATOM   1152  NE2 GLN A 660      38.190  40.540  34.950  1.00  0.00           N
ATOM   1153 HE21 GLN A 660      37.760  40.370  34.050  1.00  0.00           H
ATOM   1154 HE22 GLN A 660      38.540  41.370  35.370  1.00  0.00           H
ATOM   1155  C   GLN A 660      39.490  36.690  38.600  1.00  0.00           C
ATOM   1156  O   GLN A 660      40.280  37.020  39.480  1.00  0.00           O
ATOM   1157  N   PRO A 661      39.520  35.490  37.950  1.00  0.00           N
ATOM   1158  CD  PRO A 661      39.010  35.270  36.630  1.00  0.00           C
ATOM   1159  HD1 PRO A 661      39.120  36.120  35.920  1.00  0.00           H
ATOM   1160  HD2 PRO A 661      37.950  34.960  36.680  1.00  0.00           H
ATOM   1161  CA  PRO A 661      40.140  34.270  38.470  1.00  0.00           C
ATOM   1162  HA  PRO A 661      39.710  34.100  39.440  1.00  0.00           H
ATOM   1163  CB  PRO A 661      39.900  33.170  37.390  1.00  0.00           C
ATOM   1164  HB1 PRO A 661      38.900  32.730  37.590  1.00  0.00           H
ATOM   1165  HB2 PRO A 661      40.730  32.420  37.420  1.00  0.00           H
ATOM   1166  CG  PRO A 661      39.750  33.980  36.110  1.00  0.00           C
ATOM   1167  HG1 PRO A 661      40.770  34.240  35.740  1.00  0.00           H
ATOM   1168  HG2 PRO A 661      39.240  33.450  35.270  1.00  0.00           H
ATOM   1169  C   PRO A 661      41.590  34.280  38.820  1.00  0.00           C
ATOM   1170  O   PRO A 661      41.890  33.540  39.720  1.00  0.00           O
ATOM   1171  N   LEU A 662      42.420  35.120  38.180  1.00  0.00           N
ATOM   1172  HN  LEU A 662      42.040  35.720  37.480  1.00  0.00           H
ATOM   1173  CA  LEU A 662      43.910  35.140  38.400  1.00  0.00           C
ATOM   1174  HA  LEU A 662      44.070  34.270  39.010  1.00  0.00           H
ATOM   1175  CB  LEU A 662      44.860  35.200  37.180  1.00  0.00           C
ATOM   1176  HB1 LEU A 662      45.920  35.040  37.510  1.00  0.00           H
ATOM   1177  HB2 LEU A 662      44.690  36.090  36.540  1.00  0.00           H
ATOM   1178  CG  LEU A 662      44.590  34.060  36.160  1.00  0.00           C
ATOM   1179  HG  LEU A 662      43.610  34.140  35.660  1.00  0.00           H
ATOM   1180  CD1 LEU A 662      45.680  34.140  35.080  1.00  0.00           C
ATOM   1181 HD11 LEU A 662      45.570  33.250  34.420  1.00  0.00           H
ATOM   1182 HD12 LEU A 662      46.670  34.030  35.580  1.00  0.00           H
ATOM   1183 HD13 LEU A 662      45.660  35.060  34.470  1.00  0.00           H
ATOM   1184  CD2 LEU A 662      44.540  32.720  36.950  1.00  0.00           C
ATOM   1185 HD21 LEU A 662      44.770  31.900  36.230  1.00  0.00           H
ATOM   1186 HD22 LEU A 662      43.540  32.370  37.230  1.00  0.00           H
ATOM   1187 HD23 LEU A 662      45.270  32.790  37.790  1.00  0.00           H
ATOM   1188  C   LEU A 662      44.330  36.260  39.400  1.00  0.00           C
ATOM   1189  O   LEU A 662      45.450  36.270  39.950  1.00  0.00           O
ATOM   1190  N   THR A 663      43.410  37.150  39.750  1.00  0.00           N
ATOM   1191  HN  THR A 663      42.470  37.090  39.430  1.00  0.00           H
ATOM   1192  CA  THR A 663      43.600  38.280  40.730  1.00  0.00           C
ATOM   1193  HA  THR A 663      44.540  38.720  40.440  1.00  0.00           H
ATOM   1194  CB  THR A 663      42.530  39.390  40.790  1.00  0.00           C
ATOM   1195  HB  THR A 663      42.780  40.120  41.600  1.00  0.00           H
ATOM   1196  OG1 THR A 663      41.220  38.970  40.990  1.00  0.00           O
ATOM   1197  HG1 THR A 663      41.010  38.250  40.390  1.00  0.00           H
ATOM   1198  CG2 THR A 663      42.550  40.070  39.480  1.00  0.00           C
ATOM   1199 HG21 THR A 663      42.110  39.480  38.650  1.00  0.00           H
ATOM   1200 HG22 THR A 663      43.570  40.220  39.070  1.00  0.00           H
ATOM   1201 HG23 THR A 663      41.970  41.010  39.520  1.00  0.00           H
ATOM   1202  C   THR A 663      43.810  37.770  42.150  1.00  0.00           C
ATOM   1203  O   THR A 663      43.120  36.860  42.650  1.00  0.00           O
ATOM   1204  N   ILE A 664      44.840  38.370  42.820  1.00  0.00           N
ATOM   1205  HN  ILE A 664      45.250  39.180  42.430  1.00  0.00           H
ATOM   1206  CA  ILE A 664      45.300  38.030  44.140  1.00  0.00           C
ATOM   1207  HA  ILE A 664      44.870  37.130  44.550  1.00  0.00           H
ATOM   1208  CB  ILE A 664      46.820  37.750  44.210  1.00  0.00           C
ATOM   1209  HB  ILE A 664      47.320  38.620  43.730  1.00  0.00           H
ATOM   1210  CG2 ILE A 664      47.410  37.650  45.620  1.00  0.00           C
ATOM   1211 HG21 ILE A 664      46.910  36.860  46.200  1.00  0.00           H
ATOM   1212 HG22 ILE A 664      47.340  38.610  46.160  1.00  0.00           H
ATOM   1213 HG23 ILE A 664      48.490  37.370  45.580  1.00  0.00           H
ATOM   1214  CG1 ILE A 664      47.270  36.450  43.420  1.00  0.00           C
ATOM   1215 HG11 ILE A 664      48.380  36.540  43.310  1.00  0.00           H
ATOM   1216 HG12 ILE A 664      46.850  36.560  42.390  1.00  0.00           H
ATOM   1217  CD  ILE A 664      46.820  35.130  44.050  1.00  0.00           C
ATOM   1218  HD1 ILE A 664      46.970  34.320  43.310  1.00  0.00           H
ATOM   1219  HD2 ILE A 664      45.780  35.110  44.430  1.00  0.00           H
ATOM   1220  HD3 ILE A 664      47.620  34.860  44.770  1.00  0.00           H
ATOM   1221  C   ILE A 664      44.880  39.180  45.030  1.00  0.00           C
ATOM   1222  O   ILE A 664      45.180  40.330  44.840  1.00  0.00           O
ATOM   1223  N   LEU A 665      43.920  38.820  46.030  1.00  0.00           N
ATOM   1224  HN  LEU A 665      43.640  37.880  46.210  1.00  0.00           H
ATOM   1225  CA  LEU A 665      43.610  39.710  47.170  1.00  0.00           C
ATOM   1226  HA  LEU A 665      43.120  40.580  46.770  1.00  0.00           H
ATOM   1227  CB  LEU A 665      42.630  39.030  48.160  1.00  0.00           C
ATOM   1228  HB1 LEU A 665      42.430  39.820  48.920  1.00  0.00           H
ATOM   1229  HB2 LEU A 665      43.090  38.140  48.630  1.00  0.00           H
ATOM   1230  CG  LEU A 665      41.180  38.650  47.660  1.00  0.00           C
ATOM   1231  HG  LEU A 665      41.220  37.830  46.910  1.00  0.00           H
ATOM   1232  CD1 LEU A 665      40.480  38.060  48.830  1.00  0.00           C
ATOM   1233 HD11 LEU A 665      40.500  38.760  49.690  1.00  0.00           H
ATOM   1234 HD12 LEU A 665      40.930  37.070  49.080  1.00  0.00           H
ATOM   1235 HD13 LEU A 665      39.430  37.810  48.560  1.00  0.00           H
ATOM   1236  CD2 LEU A 665      40.560  39.950  47.100  1.00  0.00           C
ATOM   1237 HD21 LEU A 665      41.140  40.210  46.190  1.00  0.00           H
ATOM   1238 HD22 LEU A 665      40.600  40.780  47.840  1.00  0.00           H
ATOM   1239 HD23 LEU A 665      39.480  39.860  46.850  1.00  0.00           H
ATOM   1240  C   LEU A 665      44.780  40.070  48.030  1.00  0.00           C
ATOM   1241  O   LEU A 665      45.640  39.290  48.420  1.00  0.00           O
ATOM   1242  N   GLY A 666      44.790  41.330  48.510  1.00  0.00           N
ATOM   1243  HN  GLY A 666      44.140  41.990  48.140  1.00  0.00           H
ATOM   1244  CA  GLY A 666      45.800  41.900  49.320  1.00  0.00           C
ATOM   1245  HA1 GLY A 666      46.590  42.270  48.680  1.00  0.00           H
ATOM   1246  HA2 GLY A 666      46.190  41.150  49.990  1.00  0.00           H
ATOM   1247  C   GLY A 666      45.310  43.160  50.020  1.00  0.00           C
ATOM   1248  O   GLY A 666      44.130  43.600  49.940  1.00  0.00           O
ATOM   1249  N   SER A 667      46.210  43.880  50.700  1.00  0.00           N
ATOM   1250  HN  SER A 667      47.060  43.430  50.970  1.00  0.00           H
ATOM   1251  CA  SER A 667      45.990  45.120  51.440  1.00  0.00           C
ATOM   1252  HA  SER A 667      45.370  44.760  52.250  1.00  0.00           H
ATOM   1253  CB  SER A 667      47.480  45.610  51.720  1.00  0.00           C
ATOM   1254  HB1 SER A 667      47.530  46.610  52.230  1.00  0.00           H
ATOM   1255  HB2 SER A 667      48.030  45.740  50.780  1.00  0.00           H
ATOM   1256  OG  SER A 667      48.150  44.580  52.450  1.00  0.00           O
ATOM   1257  HG1 SER A 667      47.750  44.260  53.270  1.00  0.00           H
ATOM   1258  C   SER A 667      45.270  46.240  50.710  1.00  0.00           C
ATOM   1259  O   SER A 667      45.770  46.680  49.650  1.00  0.00           O
ATOM   1260  N   THR A 668      44.170  46.800  51.250  1.00  0.00           N
ATOM   1261  HN  THR A 668      43.890  46.530  52.160  1.00  0.00           H
ATOM   1262  CA  THR A 668      43.410  47.850  50.740  1.00  0.00           C
ATOM   1263  HA  THR A 668      43.940  48.070  49.820  1.00  0.00           H
ATOM   1264  CB  THR A 668      41.860  47.680  50.420  1.00  0.00           C
ATOM   1265  HB  THR A 668      41.930  46.820  49.720  1.00  0.00           H
ATOM   1266  OG1 THR A 668      41.210  48.850  49.880  1.00  0.00           O
ATOM   1267  HG1 THR A 668      41.670  49.120  49.080  1.00  0.00           H
ATOM   1268  CG2 THR A 668      41.150  47.180  51.670  1.00  0.00           C
ATOM   1269 HG21 THR A 668      40.130  46.810  51.450  1.00  0.00           H
ATOM   1270 HG22 THR A 668      41.120  48.010  52.410  1.00  0.00           H
ATOM   1271 HG23 THR A 668      41.760  46.390  52.150  1.00  0.00           H
ATOM   1272  C   THR A 668      43.620  49.080  51.560  1.00  0.00           C
ATOM   1273  O   THR A 668      43.220  49.180  52.750  1.00  0.00           O
ATOM   1274  N   GLY A 669      44.340  50.070  50.950  1.00  0.00           N
ATOM   1275  HN  GLY A 669      44.490  49.980  49.970  1.00  0.00           H
ATOM   1276  CA  GLY A 669      44.940  51.310  51.420  1.00  0.00           C
ATOM   1277  HA1 GLY A 669      45.440  51.730  50.570  1.00  0.00           H
ATOM   1278  HA2 GLY A 669      45.600  51.090  52.250  1.00  0.00           H
ATOM   1279  C   GLY A 669      43.990  52.440  51.830  1.00  0.00           C
ATOM   1280  O   GLY A 669      44.140  53.050  52.840  1.00  0.00           O
ATOM   1281  N   PRO A 670      42.950  52.750  51.060  1.00  0.00           N
ATOM   1282  CD  PRO A 670      42.840  52.470  49.570  1.00  0.00           C
ATOM   1283  HD1 PRO A 670      42.140  51.640  49.330  1.00  0.00           H
ATOM   1284  HD2 PRO A 670      43.830  52.270  49.100  1.00  0.00           H
ATOM   1285  CA  PRO A 670      42.050  53.890  51.400  1.00  0.00           C
ATOM   1286  HA  PRO A 670      42.650  54.760  51.640  1.00  0.00           H
ATOM   1287  CB  PRO A 670      41.230  54.200  50.090  1.00  0.00           C
ATOM   1288  HB1 PRO A 670      41.060  55.300  50.040  1.00  0.00           H
ATOM   1289  HB2 PRO A 670      40.270  53.630  49.970  1.00  0.00           H
ATOM   1290  CG  PRO A 670      42.230  53.750  49.010  1.00  0.00           C
ATOM   1291  HG1 PRO A 670      41.730  53.540  48.040  1.00  0.00           H
ATOM   1292  HG2 PRO A 670      43.040  54.500  48.920  1.00  0.00           H
ATOM   1293  C   PRO A 670      41.140  53.600  52.560  1.00  0.00           C
ATOM   1294  O   PRO A 670      41.000  54.410  53.390  1.00  0.00           O
ATOM   1295  N   VAL A 671      40.570  52.400  52.590  1.00  0.00           N
ATOM   1296  HN  VAL A 671      40.640  51.880  51.740  1.00  0.00           H
ATOM   1297  CA  VAL A 671      39.990  51.770  53.740  1.00  0.00           C
ATOM   1298  HA  VAL A 671      39.200  52.430  54.030  1.00  0.00           H
ATOM   1299  CB  VAL A 671      39.340  50.440  53.420  1.00  0.00           C
ATOM   1300  HB  VAL A 671      40.020  49.860  52.760  1.00  0.00           H
ATOM   1301  CG1 VAL A 671      39.090  49.570  54.630  1.00  0.00           C
ATOM   1302 HG11 VAL A 671      38.340  50.120  55.240  1.00  0.00           H
ATOM   1303 HG12 VAL A 671      40.010  49.470  55.250  1.00  0.00           H
ATOM   1304 HG13 VAL A 671      38.620  48.620  54.290  1.00  0.00           H
ATOM   1305  CG2 VAL A 671      38.100  50.720  52.620  1.00  0.00           C
ATOM   1306 HG21 VAL A 671      38.400  51.370  51.770  1.00  0.00           H
ATOM   1307 HG22 VAL A 671      37.420  51.290  53.280  1.00  0.00           H
ATOM   1308 HG23 VAL A 671      37.650  49.740  52.310  1.00  0.00           H
ATOM   1309  C   VAL A 671      40.990  51.760  54.890  1.00  0.00           C
ATOM   1310  O   VAL A 671      40.660  52.230  55.960  1.00  0.00           O
ATOM   1311  N   LEU A 672      42.280  51.290  54.730  1.00  0.00           N
ATOM   1312  HN  LEU A 672      42.540  50.730  53.950  1.00  0.00           H
ATOM   1313  CA  LEU A 672      43.270  51.260  55.840  1.00  0.00           C
ATOM   1314  HA  LEU A 672      42.820  50.600  56.580  1.00  0.00           H
ATOM   1315  CB  LEU A 672      44.530  50.470  55.260  1.00  0.00           C
ATOM   1316  HB1 LEU A 672      44.750  50.860  54.250  1.00  0.00           H
ATOM   1317  HB2 LEU A 672      44.200  49.420  55.120  1.00  0.00           H
ATOM   1318  CG  LEU A 672      45.850  50.530  56.090  1.00  0.00           C
ATOM   1319  HG  LEU A 672      46.210  51.570  56.240  1.00  0.00           H
ATOM   1320  CD1 LEU A 672      45.790  49.790  57.380  1.00  0.00           C
ATOM   1321 HD11 LEU A 672      45.340  48.770  57.390  1.00  0.00           H
ATOM   1322 HD12 LEU A 672      45.170  50.370  58.100  1.00  0.00           H
ATOM   1323 HD13 LEU A 672      46.820  49.600  57.740  1.00  0.00           H
ATOM   1324  CD2 LEU A 672      47.060  49.910  55.140  1.00  0.00           C
ATOM   1325 HD21 LEU A 672      46.910  48.820  55.020  1.00  0.00           H
ATOM   1326 HD22 LEU A 672      48.070  50.090  55.550  1.00  0.00           H
ATOM   1327 HD23 LEU A 672      47.020  50.450  54.170  1.00  0.00           H
ATOM   1328  C   LEU A 672      43.550  52.640  56.470  1.00  0.00           C
ATOM   1329  O   LEU A 672      43.620  52.920  57.690  1.00  0.00           O
ATOM   1330  N   VAL A 673      43.690  53.670  55.680  1.00  0.00           N
ATOM   1331  HN  VAL A 673      43.770  53.490  54.700  1.00  0.00           H
ATOM   1332  CA  VAL A 673      43.700  55.070  56.110  1.00  0.00           C
ATOM   1333  HA  VAL A 673      44.520  55.090  56.820  1.00  0.00           H
ATOM   1334  CB  VAL A 673      44.030  56.080  54.950  1.00  0.00           C
ATOM   1335  HB  VAL A 673      43.380  55.860  54.070  1.00  0.00           H
ATOM   1336  CG1 VAL A 673      43.920  57.650  55.360  1.00  0.00           C
ATOM   1337 HG11 VAL A 673      44.390  58.170  54.490  1.00  0.00           H
ATOM   1338 HG12 VAL A 673      44.450  57.870  56.300  1.00  0.00           H
ATOM   1339 HG13 VAL A 673      42.830  57.870  55.390  1.00  0.00           H
ATOM   1340  CG2 VAL A 673      45.460  55.760  54.460  1.00  0.00           C
ATOM   1341 HG21 VAL A 673      46.220  55.780  55.270  1.00  0.00           H
ATOM   1342 HG22 VAL A 673      45.890  56.480  53.720  1.00  0.00           H
ATOM   1343 HG23 VAL A 673      45.440  54.750  54.010  1.00  0.00           H
ATOM   1344  C   VAL A 673      42.370  55.440  56.810  1.00  0.00           C
ATOM   1345  O   VAL A 673      42.310  56.130  57.880  1.00  0.00           O
ATOM   1346  N   PHE A 674      41.210  55.010  56.310  1.00  0.00           N
ATOM   1347  HN  PHE A 674      41.130  54.450  55.480  1.00  0.00           H
ATOM   1348  CA  PHE A 674      39.880  55.310  56.930  1.00  0.00           C
ATOM   1349  HA  PHE A 674      39.840  56.360  57.150  1.00  0.00           H
ATOM   1350  CB  PHE A 674      38.680  54.890  56.040  1.00  0.00           C
ATOM   1351  HB1 PHE A 674      38.770  53.820  55.770  1.00  0.00           H
ATOM   1352  HB2 PHE A 674      38.860  55.330  55.050  1.00  0.00           H
ATOM   1353  CG  PHE A 674      37.240  55.160  56.450  1.00  0.00           C
ATOM   1354  CD1 PHE A 674      36.540  56.180  55.840  1.00  0.00           C
ATOM   1355  HD1 PHE A 674      37.150  56.950  55.370  1.00  0.00           H
ATOM   1356  CE1 PHE A 674      35.140  56.300  56.010  1.00  0.00           C
ATOM   1357  HE1 PHE A 674      34.600  57.050  55.440  1.00  0.00           H
ATOM   1358  CZ  PHE A 674      34.500  55.410  56.870  1.00  0.00           C
ATOM   1359  HZ  PHE A 674      33.430  55.550  56.890  1.00  0.00           H
ATOM   1360  CD2 PHE A 674      36.560  54.200  57.210  1.00  0.00           C
ATOM   1361  HD2 PHE A 674      37.160  53.370  57.550  1.00  0.00           H
ATOM   1362  CE2 PHE A 674      35.210  54.370  57.470  1.00  0.00           C
ATOM   1363  HE2 PHE A 674      34.650  53.580  57.960  1.00  0.00           H
ATOM   1364  C   PHE A 674      39.720  54.640  58.320  1.00  0.00           C
ATOM   1365  O   PHE A 674      39.440  55.300  59.330  1.00  0.00           O
ATOM   1366  N   GLU A 675      40.120  53.390  58.520  1.00  0.00           N
ATOM   1367  HN  GLU A 675      40.390  52.910  57.700  1.00  0.00           H
ATOM   1368  CA  GLU A 675      40.160  52.680  59.810  1.00  0.00           C
ATOM   1369  HA  GLU A 675      39.150  52.840  60.180  1.00  0.00           H
ATOM   1370  CB  GLU A 675      40.490  51.210  59.690  1.00  0.00           C
ATOM   1371  HB1 GLU A 675      40.570  50.700  60.680  1.00  0.00           H
ATOM   1372  HB2 GLU A 675      41.370  51.150  59.020  1.00  0.00           H
ATOM   1373  CG  GLU A 675      39.310  50.340  58.930  1.00  0.00           C
ATOM   1374  HG1 GLU A 675      39.400  50.370  57.820  1.00  0.00           H
ATOM   1375  HG2 GLU A 675      38.270  50.680  59.120  1.00  0.00           H
ATOM   1376  CD  GLU A 675      39.370  48.870  59.360  1.00  0.00           C
ATOM   1377  OE1 GLU A 675      38.980  48.610  60.510  1.00  0.00           O
ATOM   1378  OE2 GLU A 675      39.570  48.000  58.490  1.00  0.00           O
ATOM   1379  C   GLU A 675      41.090  53.330  60.820  1.00  0.00           C
ATOM   1380  O   GLU A 675      40.750  53.270  62.000  1.00  0.00           O
ATOM   1381  N   LYS A 676      42.260  53.890  60.420  1.00  0.00           N
ATOM   1382  HN  LYS A 676      42.500  53.800  59.460  1.00  0.00           H
ATOM   1383  CA  LYS A 676      43.050  54.640  61.310  1.00  0.00           C
ATOM   1384  HA  LYS A 676      43.280  54.070  62.190  1.00  0.00           H
ATOM   1385  CB  LYS A 676      44.450  54.850  60.710  1.00  0.00           C
ATOM   1386  HB1 LYS A 676      44.410  55.450  59.780  1.00  0.00           H
ATOM   1387  HB2 LYS A 676      44.970  53.920  60.390  1.00  0.00           H
ATOM   1388  CG  LYS A 676      45.330  55.570  61.700  1.00  0.00           C
ATOM   1389  HG1 LYS A 676      45.340  54.980  62.640  1.00  0.00           H
ATOM   1390  HG2 LYS A 676      44.830  56.500  62.050  1.00  0.00           H
ATOM   1391  CD  LYS A 676      46.700  55.870  61.080  1.00  0.00           C
ATOM   1392  HD1 LYS A 676      46.530  56.180  60.030  1.00  0.00           H
ATOM   1393  HD2 LYS A 676      47.230  54.900  61.250  1.00  0.00           H
ATOM   1394  CE  LYS A 676      47.520  56.970  61.690  1.00  0.00           C
ATOM   1395  HE1 LYS A 676      47.230  56.990  62.760  1.00  0.00           H
ATOM   1396  HE2 LYS A 676      47.400  57.980  61.250  1.00  0.00           H
ATOM   1397  NZ  LYS A 676      48.920  56.690  61.670  1.00  0.00           N
ATOM   1398  HZ1 LYS A 676      49.390  57.180  62.450  1.00  0.00           H
ATOM   1399  HZ2 LYS A 676      49.340  56.870  60.730  1.00  0.00           H
ATOM   1400  HZ3 LYS A 676      49.080  55.710  62.000  1.00  0.00           H
ATOM   1401  C   LYS A 676      42.380  55.910  61.780  1.00  0.00           C
ATOM   1402  O   LYS A 676      42.300  56.070  62.970  1.00  0.00           O
ATOM   1403  N   ILE A 677      41.880  56.700  60.860  1.00  0.00           N
ATOM   1404  HN  ILE A 677      41.860  56.550  59.880  1.00  0.00           H
ATOM   1405  CA  ILE A 677      41.210  57.950  61.330  1.00  0.00           C
ATOM   1406  HA  ILE A 677      41.880  58.510  61.960  1.00  0.00           H
ATOM   1407  CB  ILE A 677      40.780  58.740  60.160  1.00  0.00           C
ATOM   1408  HB  ILE A 677      40.110  58.050  59.610  1.00  0.00           H
ATOM   1409  CG2 ILE A 677      39.910  60.010  60.530  1.00  0.00           C
ATOM   1410 HG21 ILE A 677      38.990  59.580  60.990  1.00  0.00           H
ATOM   1411 HG22 ILE A 677      39.520  60.530  59.630  1.00  0.00           H
ATOM   1412 HG23 ILE A 677      40.360  60.690  61.290  1.00  0.00           H
ATOM   1413  CG1 ILE A 677      41.960  59.160  59.220  1.00  0.00           C
ATOM   1414 HG11 ILE A 677      42.740  58.370  59.110  1.00  0.00           H
ATOM   1415 HG12 ILE A 677      42.480  60.080  59.550  1.00  0.00           H
ATOM   1416  CD  ILE A 677      41.440  59.430  57.810  1.00  0.00           C
ATOM   1417  HD1 ILE A 677      42.250  59.650  57.090  1.00  0.00           H
ATOM   1418  HD2 ILE A 677      40.660  60.210  57.870  1.00  0.00           H
ATOM   1419  HD3 ILE A 677      40.830  58.550  57.480  1.00  0.00           H
ATOM   1420  C   ILE A 677      39.950  57.630  62.260  1.00  0.00           C
ATOM   1421  O   ILE A 677      39.700  58.290  63.300  1.00  0.00           O
ATOM   1422  N   LEU A 678      39.190  56.590  61.910  1.00  0.00           N
ATOM   1423  HN  LEU A 678      39.310  56.140  61.030  1.00  0.00           H
ATOM   1424  CA  LEU A 678      38.170  55.990  62.730  1.00  0.00           C
ATOM   1425  HA  LEU A 678      37.420  56.760  62.810  1.00  0.00           H
ATOM   1426  CB  LEU A 678      37.430  54.760  61.950  1.00  0.00           C
ATOM   1427  HB1 LEU A 678      38.280  54.110  61.690  1.00  0.00           H
ATOM   1428  HB2 LEU A 678      37.050  55.180  61.000  1.00  0.00           H
ATOM   1429  CG  LEU A 678      36.420  53.940  62.670  1.00  0.00           C
ATOM   1430  HG  LEU A 678      36.890  53.580  63.610  1.00  0.00           H
ATOM   1431  CD1 LEU A 678      35.200  54.860  63.000  1.00  0.00           C
ATOM   1432 HD11 LEU A 678      35.500  55.890  63.310  1.00  0.00           H
ATOM   1433 HD12 LEU A 678      34.650  54.420  63.850  1.00  0.00           H
ATOM   1434 HD13 LEU A 678      34.570  54.950  62.080  1.00  0.00           H
ATOM   1435  CD2 LEU A 678      36.100  52.840  61.710  1.00  0.00           C
ATOM   1436 HD21 LEU A 678      36.820  52.000  61.590  1.00  0.00           H
ATOM   1437 HD22 LEU A 678      35.760  53.200  60.710  1.00  0.00           H
ATOM   1438 HD23 LEU A 678      35.250  52.210  62.040  1.00  0.00           H
ATOM   1439  C   LEU A 678      38.640  55.440  64.090  1.00  0.00           C
ATOM   1440  O   LEU A 678      37.950  55.690  65.110  1.00  0.00           O
ATOM   1441  N   TYR A 679      39.730  54.670  64.160  1.00  0.00           N
ATOM   1442  HN  TYR A 679      40.200  54.410  63.320  1.00  0.00           H
ATOM   1443  CA  TYR A 679      40.210  54.130  65.390  1.00  0.00           C
ATOM   1444  HA  TYR A 679      39.420  53.540  65.830  1.00  0.00           H
ATOM   1445  CB  TYR A 679      41.500  53.160  65.140  1.00  0.00           C
ATOM   1446  HB1 TYR A 679      42.360  53.710  64.710  1.00  0.00           H
ATOM   1447  HB2 TYR A 679      41.230  52.330  64.460  1.00  0.00           H
ATOM   1448  CG  TYR A 679      41.990  52.630  66.500  1.00  0.00           C
ATOM   1449  CD1 TYR A 679      41.340  51.430  67.030  1.00  0.00           C
ATOM   1450  HD1 TYR A 679      40.800  50.770  66.360  1.00  0.00           H
ATOM   1451  CE1 TYR A 679      41.690  51.020  68.350  1.00  0.00           C
ATOM   1452  HE1 TYR A 679      41.210  50.110  68.680  1.00  0.00           H
ATOM   1453  CZ  TYR A 679      42.680  51.680  69.060  1.00  0.00           C
ATOM   1454  OH  TYR A 679      43.050  51.220  70.340  1.00  0.00           O
ATOM   1455  HH  TYR A 679      43.700  51.790  70.760  1.00  0.00           H
ATOM   1456  CD2 TYR A 679      42.890  53.320  67.310  1.00  0.00           C
ATOM   1457  HD2 TYR A 679      43.310  54.220  66.850  1.00  0.00           H
ATOM   1458  CE2 TYR A 679      43.200  52.890  68.610  1.00  0.00           C
ATOM   1459  HE2 TYR A 679      43.910  53.500  69.150  1.00  0.00           H
ATOM   1460  C   TYR A 679      40.530  55.380  66.370  1.00  0.00           C
ATOM   1461  O   TYR A 679      40.130  55.390  67.520  1.00  0.00           O
ATOM   1462  N   LYS A 680      41.210  56.410  65.790  1.00  0.00           N
ATOM   1463  HN  LYS A 680      41.460  56.340  64.830  1.00  0.00           H
ATOM   1464  CA  LYS A 680      41.510  57.580  66.620  1.00  0.00           C
ATOM   1465  HA  LYS A 680      41.940  57.230  67.540  1.00  0.00           H
ATOM   1466  CB  LYS A 680      42.570  58.500  65.980  1.00  0.00           C
ATOM   1467  HB1 LYS A 680      42.140  58.820  65.010  1.00  0.00           H
ATOM   1468  HB2 LYS A 680      43.420  57.850  65.670  1.00  0.00           H
ATOM   1469  CG  LYS A 680      42.950  59.800  66.620  1.00  0.00           C
ATOM   1470  HG1 LYS A 680      42.060  60.460  66.740  1.00  0.00           H
ATOM   1471  HG2 LYS A 680      43.650  60.370  65.970  1.00  0.00           H
ATOM   1472  CD  LYS A 680      43.430  59.600  68.100  1.00  0.00           C
ATOM   1473  HD1 LYS A 680      44.210  58.800  68.060  1.00  0.00           H
ATOM   1474  HD2 LYS A 680      42.640  59.140  68.730  1.00  0.00           H
ATOM   1475  CE  LYS A 680      44.170  60.850  68.680  1.00  0.00           C
ATOM   1476  HE1 LYS A 680      45.160  61.010  68.220  1.00  0.00           H
ATOM   1477  HE2 LYS A 680      44.420  60.560  69.730  1.00  0.00           H
ATOM   1478  NZ  LYS A 680      43.440  62.170  68.670  1.00  0.00           N
ATOM   1479  HZ1 LYS A 680      43.890  62.910  69.230  1.00  0.00           H
ATOM   1480  HZ2 LYS A 680      42.510  62.110  69.120  1.00  0.00           H
ATOM   1481  HZ3 LYS A 680      43.350  62.530  67.700  1.00  0.00           H
ATOM   1482  C   LYS A 680      40.290  58.400  67.030  1.00  0.00           C
ATOM   1483  O   LYS A 680      40.100  58.980  68.130  1.00  0.00           O
ATOM   1484  N   PHE A 681      39.260  58.440  66.100  1.00  0.00           N
ATOM   1485  HN  PHE A 681      39.490  58.120  65.180  1.00  0.00           H
ATOM   1486  CA  PHE A 681      38.000  59.090  66.370  1.00  0.00           C
ATOM   1487  HA  PHE A 681      38.210  60.100  66.670  1.00  0.00           H
ATOM   1488  CB  PHE A 681      37.070  59.010  65.080  1.00  0.00           C
ATOM   1489  HB1 PHE A 681      36.850  57.980  64.710  1.00  0.00           H
ATOM   1490  HB2 PHE A 681      37.690  59.250  64.190  1.00  0.00           H
ATOM   1491  CG  PHE A 681      35.870  59.910  65.050  1.00  0.00           C
ATOM   1492  CD1 PHE A 681      34.700  59.560  65.770  1.00  0.00           C
ATOM   1493  HD1 PHE A 681      34.720  58.670  66.400  1.00  0.00           H
ATOM   1494  CE1 PHE A 681      33.610  60.390  65.810  1.00  0.00           C
ATOM   1495  HE1 PHE A 681      32.750  60.200  66.410  1.00  0.00           H
ATOM   1496  CZ  PHE A 681      33.650  61.600  65.140  1.00  0.00           C
ATOM   1497  HZ  PHE A 681      32.750  62.190  65.210  1.00  0.00           H
ATOM   1498  CD2 PHE A 681      35.820  61.030  64.270  1.00  0.00           C
ATOM   1499  HD2 PHE A 681      36.760  61.290  63.830  1.00  0.00           H
ATOM   1500  CE2 PHE A 681      34.750  61.940  64.380  1.00  0.00           C
ATOM   1501  HE2 PHE A 681      34.750  62.840  63.790  1.00  0.00           H
ATOM   1502  C   PHE A 681      37.310  58.360  67.540  1.00  0.00           C
ATOM   1503  O   PHE A 681      36.760  58.990  68.440  1.00  0.00           O
ATOM   1504  N   CYS A 682      37.270  57.000  67.520  1.00  0.00           N
ATOM   1505  HN  CYS A 682      37.650  56.620  66.680  1.00  0.00           H
ATOM   1506  CA  CYS A 682      36.610  56.240  68.570  1.00  0.00           C
ATOM   1507  HA  CYS A 682      35.580  56.560  68.650  1.00  0.00           H
ATOM   1508  CB  CYS A 682      36.590  54.730  68.250  1.00  0.00           C
ATOM   1509  HB1 CYS A 682      36.100  54.220  69.120  1.00  0.00           H
ATOM   1510  HB2 CYS A 682      37.650  54.390  68.090  1.00  0.00           H
ATOM   1511  SG  CYS A 682      35.620  54.400  66.720  1.00  0.00           S
ATOM   1512  HG1 CYS A 682      36.660  54.630  65.940  1.00  0.00           H
ATOM   1513  C   CYS A 682      37.230  56.470  69.980  1.00  0.00           C
ATOM   1514  O   CYS A 682      36.580  56.640  71.000  1.00  0.00           O
ATOM   1515  N   ARG A 683      38.590  56.500  69.990  1.00  0.00           N
ATOM   1516  HN  ARG A 683      39.120  56.210  69.210  1.00  0.00           H
ATOM   1517  CA  ARG A 683      39.370  56.850  71.200  1.00  0.00           C
ATOM   1518  HA  ARG A 683      39.180  56.220  72.050  1.00  0.00           H
ATOM   1519  CB  ARG A 683      40.840  56.670  70.890  1.00  0.00           C
ATOM   1520  HB1 ARG A 683      41.520  57.230  71.570  1.00  0.00           H
ATOM   1521  HB2 ARG A 683      41.020  57.120  69.890  1.00  0.00           H
ATOM   1522  CG  ARG A 683      41.360  55.230  70.830  1.00  0.00           C
ATOM   1523  HG1 ARG A 683      42.350  55.340  70.350  1.00  0.00           H
ATOM   1524  HG2 ARG A 683      40.670  54.560  70.280  1.00  0.00           H
ATOM   1525  CD  ARG A 683      41.670  54.390  72.140  1.00  0.00           C
ATOM   1526  HD1 ARG A 683      42.420  54.990  72.700  1.00  0.00           H
ATOM   1527  HD2 ARG A 683      41.980  53.360  71.880  1.00  0.00           H
ATOM   1528  NE  ARG A 683      40.430  54.220  72.970  1.00  0.00           N
ATOM   1529  HE  ARG A 683      39.580  54.140  72.460  1.00  0.00           H
ATOM   1530  CZ  ARG A 683      40.540  53.890  74.230  1.00  0.00           C
ATOM   1531  NH1 ARG A 683      39.430  53.580  74.840  1.00  0.00           N
ATOM   1532 HH11 ARG A 683      39.370  53.550  75.840  1.00  0.00           H
ATOM   1533 HH12 ARG A 683      38.570  53.630  74.330  1.00  0.00           H
ATOM   1534  NH2 ARG A 683      41.640  53.710  74.980  1.00  0.00           N
ATOM   1535 HH21 ARG A 683      42.530  53.630  74.530  1.00  0.00           H
ATOM   1536 HH22 ARG A 683      41.670  53.270  75.880  1.00  0.00           H
ATOM   1537  C   ARG A 683      39.130  58.230  71.750  1.00  0.00           C
ATOM   1538  O   ARG A 683      38.820  58.480  72.940  1.00  0.00           O
ATOM   1539  N   ASP A 684      39.120  59.190  70.890  1.00  0.00           N
ATOM   1540  HN  ASP A 684      39.230  59.050  69.910  1.00  0.00           H
ATOM   1541  CA  ASP A 684      38.880  60.610  71.280  1.00  0.00           C
ATOM   1542  HA  ASP A 684      39.640  60.740  72.040  1.00  0.00           H
ATOM   1543  CB  ASP A 684      38.990  61.490  70.070  1.00  0.00           C
ATOM   1544  HB1 ASP A 684      38.320  62.370  70.150  1.00  0.00           H
ATOM   1545  HB2 ASP A 684      38.470  61.020  69.220  1.00  0.00           H
ATOM   1546  CG  ASP A 684      40.330  62.030  69.840  1.00  0.00           C
ATOM   1547  OD1 ASP A 684      41.310  61.740  70.520  1.00  0.00           O
ATOM   1548  OD2 ASP A 684      40.480  62.840  68.830  1.00  0.00           O
ATOM   1549  C   ASP A 684      37.510  60.840  72.050  1.00  0.00           C
ATOM   1550  O   ASP A 684      37.550  61.570  73.050  1.00  0.00           O
ATOM   1551  N   TYR A 685      36.460  60.270  71.540  1.00  0.00           N
ATOM   1552  HN  TYR A 685      36.500  59.840  70.640  1.00  0.00           H
ATOM   1553  CA  TYR A 685      35.140  60.590  72.180  1.00  0.00           C
ATOM   1554  HA  TYR A 685      35.290  61.410  72.880  1.00  0.00           H
ATOM   1555  CB  TYR A 685      34.110  60.990  71.090  1.00  0.00           C
ATOM   1556  HB1 TYR A 685      33.230  61.420  71.630  1.00  0.00           H
ATOM   1557  HB2 TYR A 685      33.670  60.150  70.520  1.00  0.00           H
ATOM   1558  CG  TYR A 685      34.720  62.020  70.140  1.00  0.00           C
ATOM   1559  CD1 TYR A 685      34.960  63.240  70.750  1.00  0.00           C
ATOM   1560  HD1 TYR A 685      34.660  63.480  71.760  1.00  0.00           H
ATOM   1561  CE1 TYR A 685      35.660  64.250  69.980  1.00  0.00           C
ATOM   1562  HE1 TYR A 685      35.890  65.250  70.320  1.00  0.00           H
ATOM   1563  CZ  TYR A 685      36.010  63.930  68.650  1.00  0.00           C
ATOM   1564  OH  TYR A 685      36.710  64.950  67.950  1.00  0.00           O
ATOM   1565  HH  TYR A 685      36.830  65.730  68.510  1.00  0.00           H
ATOM   1566  CD2 TYR A 685      35.170  61.710  68.860  1.00  0.00           C
ATOM   1567  HD2 TYR A 685      35.020  60.740  68.420  1.00  0.00           H
ATOM   1568  CE2 TYR A 685      35.840  62.650  68.090  1.00  0.00           C
ATOM   1569  HE2 TYR A 685      35.970  62.360  67.070  1.00  0.00           H
ATOM   1570  C   TYR A 685      34.700  59.360  73.030  1.00  0.00           C
ATOM   1571  O   TYR A 685      33.610  59.270  73.600  1.00  0.00           O
ATOM   1572  N   GLN A 686      35.620  58.410  73.190  1.00  0.00           N
ATOM   1573  HN  GLN A 686      36.490  58.560  72.710  1.00  0.00           H
ATOM   1574  CA  GLN A 686      35.620  57.200  74.100  1.00  0.00           C
ATOM   1575  HA  GLN A 686      36.630  56.840  74.060  1.00  0.00           H
ATOM   1576  CB  GLN A 686      35.280  57.570  75.600  1.00  0.00           C
ATOM   1577  HB1 GLN A 686      35.150  56.630  76.160  1.00  0.00           H
ATOM   1578  HB2 GLN A 686      34.390  58.230  75.670  1.00  0.00           H
ATOM   1579  CG  GLN A 686      36.330  58.400  76.340  1.00  0.00           C
ATOM   1580  HG1 GLN A 686      35.840  58.610  77.310  1.00  0.00           H
ATOM   1581  HG2 GLN A 686      36.550  59.360  75.800  1.00  0.00           H
ATOM   1582  CD  GLN A 686      37.680  57.780  76.740  1.00  0.00           C
ATOM   1583  OE1 GLN A 686      37.740  57.230  77.820  1.00  0.00           O
ATOM   1584  NE2 GLN A 686      38.670  57.960  75.820  1.00  0.00           N
ATOM   1585 HE21 GLN A 686      39.560  57.510  75.920  1.00  0.00           H
ATOM   1586 HE22 GLN A 686      38.370  58.040  74.860  1.00  0.00           H
ATOM   1587  C   GLN A 686      34.790  55.980  73.620  1.00  0.00           C
ATOM   1588  O   GLN A 686      34.430  55.150  74.440  1.00  0.00           O
ATOM   1589  N   LEU A 687      34.420  55.910  72.380  1.00  0.00           N
ATOM   1590  HN  LEU A 687      34.940  56.520  71.790  1.00  0.00           H
ATOM   1591  CA  LEU A 687      33.490  54.940  71.720  1.00  0.00           C
ATOM   1592  HA  LEU A 687      32.590  54.860  72.320  1.00  0.00           H
ATOM   1593  CB  LEU A 687      33.310  55.350  70.250  1.00  0.00           C
ATOM   1594  HB1 LEU A 687      32.740  54.680  69.570  1.00  0.00           H
ATOM   1595  HB2 LEU A 687      34.320  55.260  69.790  1.00  0.00           H
ATOM   1596  CG  LEU A 687      32.950  56.830  69.870  1.00  0.00           C
ATOM   1597  HG  LEU A 687      33.720  57.520  70.270  1.00  0.00           H
ATOM   1598  CD1 LEU A 687      32.840  57.080  68.410  1.00  0.00           C
ATOM   1599 HD11 LEU A 687      32.870  58.160  68.130  1.00  0.00           H
ATOM   1600 HD12 LEU A 687      31.950  56.580  67.950  1.00  0.00           H
ATOM   1601 HD13 LEU A 687      33.660  56.590  67.850  1.00  0.00           H
ATOM   1602  CD2 LEU A 687      31.680  57.290  70.580  1.00  0.00           C
ATOM   1603 HD21 LEU A 687      31.640  57.070  71.670  1.00  0.00           H
ATOM   1604 HD22 LEU A 687      30.820  56.750  70.120  1.00  0.00           H
ATOM   1605 HD23 LEU A 687      31.450  58.370  70.470  1.00  0.00           H
ATOM   1606  C   LEU A 687      34.080  53.470  71.670  1.00  0.00           C
ATOM   1607  O   LEU A 687      35.160  53.230  72.150  1.00  0.00           O
ATOM   1608  N   SER A 688      33.350  52.470  71.150  1.00  0.00           N
ATOM   1609  HN  SER A 688      32.450  52.670  70.810  1.00  0.00           H
ATOM   1610  CA  SER A 688      33.860  51.160  70.960  1.00  0.00           C
ATOM   1611  HA  SER A 688      34.830  51.210  71.420  1.00  0.00           H
ATOM   1612  CB  SER A 688      33.090  50.030  71.730  1.00  0.00           C
ATOM   1613  HB1 SER A 688      33.680  49.100  71.650  1.00  0.00           H
ATOM   1614  HB2 SER A 688      32.140  49.820  71.200  1.00  0.00           H
ATOM   1615  OG  SER A 688      32.890  50.400  73.030  1.00  0.00           O
ATOM   1616  HG1 SER A 688      32.450  51.240  72.940  1.00  0.00           H
ATOM   1617  C   SER A 688      34.020  50.800  69.460  1.00  0.00           C
ATOM   1618  O   SER A 688      33.100  50.470  68.680  1.00  0.00           O
ATOM   1619  N   TYR A 689      35.280  50.920  69.060  1.00  0.00           N
ATOM   1620  HN  TYR A 689      35.950  50.970  69.810  1.00  0.00           H
ATOM   1621  CA  TYR A 689      35.810  50.730  67.710  1.00  0.00           C
ATOM   1622  HA  TYR A 689      35.450  51.600  67.190  1.00  0.00           H
ATOM   1623  CB  TYR A 689      37.350  50.850  67.620  1.00  0.00           C
ATOM   1624  HB1 TYR A 689      37.840  50.360  68.480  1.00  0.00           H
ATOM   1625  HB2 TYR A 689      37.520  51.940  67.720  1.00  0.00           H
ATOM   1626  CG  TYR A 689      38.010  50.310  66.360  1.00  0.00           C
ATOM   1627  CD1 TYR A 689      38.620  49.050  66.290  1.00  0.00           C
ATOM   1628  HD1 TYR A 689      38.510  48.400  67.150  1.00  0.00           H
ATOM   1629  CE1 TYR A 689      39.350  48.580  65.150  1.00  0.00           C
ATOM   1630  HE1 TYR A 689      39.710  47.570  65.210  1.00  0.00           H
ATOM   1631  CZ  TYR A 689      39.500  49.530  64.070  1.00  0.00           C
ATOM   1632  OH  TYR A 689      40.210  49.180  62.860  1.00  0.00           O
ATOM   1633  HH  TYR A 689      39.720  49.110  62.050  1.00  0.00           H
ATOM   1634  CD2 TYR A 689      38.200  51.170  65.280  1.00  0.00           C
ATOM   1635  HD2 TYR A 689      37.680  52.110  65.260  1.00  0.00           H
ATOM   1636  CE2 TYR A 689      38.840  50.760  64.150  1.00  0.00           C
ATOM   1637  HE2 TYR A 689      39.000  51.400  63.290  1.00  0.00           H
ATOM   1638  C   TYR A 689      35.250  49.550  66.960  1.00  0.00           C
ATOM   1639  O   TYR A 689      34.700  49.710  65.890  1.00  0.00           O
ATOM   1640  N   LEU A 690      35.380  48.340  67.520  1.00  0.00           N
ATOM   1641  HN  LEU A 690      35.900  48.220  68.380  1.00  0.00           H
ATOM   1642  CA  LEU A 690      35.010  47.130  66.860  1.00  0.00           C
ATOM   1643  HA  LEU A 690      35.410  47.160  65.860  1.00  0.00           H
ATOM   1644  CB  LEU A 690      35.660  45.940  67.710  1.00  0.00           C
ATOM   1645  HB1 LEU A 690      35.140  45.660  68.650  1.00  0.00           H
ATOM   1646  HB2 LEU A 690      36.690  46.220  68.040  1.00  0.00           H
ATOM   1647  CG  LEU A 690      35.930  44.680  66.870  1.00  0.00           C
ATOM   1648  HG  LEU A 690      35.050  44.280  66.330  1.00  0.00           H
ATOM   1649  CD1 LEU A 690      36.860  44.960  65.590  1.00  0.00           C
ATOM   1650 HD11 LEU A 690      36.520  45.830  64.990  1.00  0.00           H
ATOM   1651 HD12 LEU A 690      36.940  44.050  64.960  1.00  0.00           H
ATOM   1652 HD13 LEU A 690      37.880  45.130  65.990  1.00  0.00           H
ATOM   1653  CD2 LEU A 690      36.420  43.450  67.750  1.00  0.00           C
ATOM   1654 HD21 LEU A 690      36.770  42.570  67.170  1.00  0.00           H
ATOM   1655 HD22 LEU A 690      35.620  43.080  68.430  1.00  0.00           H
ATOM   1656 HD23 LEU A 690      37.320  43.760  68.320  1.00  0.00           H
ATOM   1657  C   LEU A 690      33.550  46.870  66.660  1.00  0.00           C
ATOM   1658  O   LEU A 690      33.140  46.350  65.590  1.00  0.00           O
ATOM   1659  N   SER A 691      32.700  47.330  67.610  1.00  0.00           N
ATOM   1660  HN  SER A 691      33.090  47.910  68.330  1.00  0.00           H
ATOM   1661  CA  SER A 691      31.220  47.330  67.330  1.00  0.00           C
ATOM   1662  HA  SER A 691      30.960  46.370  66.890  1.00  0.00           H
ATOM   1663  CB  SER A 691      30.400  47.530  68.640  1.00  0.00           C
ATOM   1664  HB1 SER A 691      29.440  48.070  68.460  1.00  0.00           H
ATOM   1665  HB2 SER A 691      30.970  48.240  69.280  1.00  0.00           H
ATOM   1666  OG  SER A 691      30.220  46.300  69.350  1.00  0.00           O
ATOM   1667  HG1 SER A 691      29.730  45.710  68.780  1.00  0.00           H
ATOM   1668  C   SER A 691      30.740  48.490  66.350  1.00  0.00           C
ATOM   1669  O   SER A 691      29.770  48.290  65.610  1.00  0.00           O
ATOM   1670  N   LEU A 692      31.340  49.720  66.270  1.00  0.00           N
ATOM   1671  HN  LEU A 692      32.010  49.880  66.990  1.00  0.00           H
ATOM   1672  CA  LEU A 692      31.060  50.740  65.260  1.00  0.00           C
ATOM   1673  HA  LEU A 692      29.970  50.810  65.210  1.00  0.00           H
ATOM   1674  CB  LEU A 692      31.680  52.000  65.880  1.00  0.00           C
ATOM   1675  HB1 LEU A 692      32.740  51.740  66.100  1.00  0.00           H
ATOM   1676  HB2 LEU A 692      31.320  52.180  66.910  1.00  0.00           H
ATOM   1677  CG  LEU A 692      31.470  53.380  65.160  1.00  0.00           C
ATOM   1678  HG  LEU A 692      32.140  53.340  64.280  1.00  0.00           H
ATOM   1679  CD1 LEU A 692      29.980  53.470  64.730  1.00  0.00           C
ATOM   1680 HD11 LEU A 692      29.720  52.570  64.120  1.00  0.00           H
ATOM   1681 HD12 LEU A 692      29.800  54.370  64.100  1.00  0.00           H
ATOM   1682 HD13 LEU A 692      29.290  53.530  65.590  1.00  0.00           H
ATOM   1683  CD2 LEU A 692      31.750  54.550  66.060  1.00  0.00           C
ATOM   1684 HD21 LEU A 692      31.070  54.680  66.940  1.00  0.00           H
ATOM   1685 HD22 LEU A 692      31.740  55.540  65.550  1.00  0.00           H
ATOM   1686 HD23 LEU A 692      32.780  54.480  66.480  1.00  0.00           H
ATOM   1687  C   LEU A 692      31.540  50.290  63.880  1.00  0.00           C
ATOM   1688  O   LEU A 692      30.820  50.230  62.910  1.00  0.00           O
ATOM   1689  N   ARG A 693      32.800  49.860  63.750  1.00  0.00           N
ATOM   1690  HN  ARG A 693      33.430  49.940  64.530  1.00  0.00           H
ATOM   1691  CA  ARG A 693      33.410  49.270  62.550  1.00  0.00           C
ATOM   1692  HA  ARG A 693      33.550  50.040  61.810  1.00  0.00           H
ATOM   1693  CB  ARG A 693      34.880  49.030  62.880  1.00  0.00           C
ATOM   1694  HB1 ARG A 693      34.930  48.410  63.800  1.00  0.00           H
ATOM   1695  HB2 ARG A 693      35.080  50.080  63.140  1.00  0.00           H
ATOM   1696  CG  ARG A 693      35.720  48.470  61.670  1.00  0.00           C
ATOM   1697  HG1 ARG A 693      36.800  48.700  61.850  1.00  0.00           H
ATOM   1698  HG2 ARG A 693      35.500  49.050  60.740  1.00  0.00           H
ATOM   1699  CD  ARG A 693      35.750  46.960  61.430  1.00  0.00           C
ATOM   1700  HD1 ARG A 693      34.770  46.690  60.980  1.00  0.00           H
ATOM   1701  HD2 ARG A 693      35.880  46.380  62.370  1.00  0.00           H
ATOM   1702  NE  ARG A 693      36.820  46.740  60.480  1.00  0.00           N
ATOM   1703  HE  ARG A 693      37.490  47.460  60.310  1.00  0.00           H
ATOM   1704  CZ  ARG A 693      37.040  45.670  59.760  1.00  0.00           C
ATOM   1705  NH1 ARG A 693      36.410  44.480  59.890  1.00  0.00           N
ATOM   1706 HH11 ARG A 693      35.840  44.380  60.710  1.00  0.00           H
ATOM   1707 HH12 ARG A 693      36.770  43.710  59.350  1.00  0.00           H
ATOM   1708  NH2 ARG A 693      38.040  45.720  58.880  1.00  0.00           N
ATOM   1709 HH21 ARG A 693      38.070  44.970  58.220  1.00  0.00           H
ATOM   1710 HH22 ARG A 693      38.550  46.570  58.750  1.00  0.00           H
ATOM   1711  C   ARG A 693      32.640  48.060  61.920  1.00  0.00           C
ATOM   1712  O   ARG A 693      32.270  47.970  60.750  1.00  0.00           O
ATOM   1713  N   THR A 694      32.170  47.130  62.790  1.00  0.00           N
ATOM   1714  HN  THR A 694      32.450  47.190  63.750  1.00  0.00           H
ATOM   1715  CA  THR A 694      31.130  46.070  62.460  1.00  0.00           C
ATOM   1716  HA  THR A 694      31.490  45.450  61.660  1.00  0.00           H
ATOM   1717  CB  THR A 694      30.900  45.070  63.550  1.00  0.00           C
ATOM   1718  HB  THR A 694      30.200  45.490  64.310  1.00  0.00           H
ATOM   1719  OG1 THR A 694      32.040  44.480  64.130  1.00  0.00           O
ATOM   1720  HG1 THR A 694      32.270  45.190  64.730  1.00  0.00           H
ATOM   1721  CG2 THR A 694      30.140  43.840  63.050  1.00  0.00           C
ATOM   1722 HG21 THR A 694      29.080  44.030  62.740  1.00  0.00           H
ATOM   1723 HG22 THR A 694      30.070  43.120  63.900  1.00  0.00           H
ATOM   1724 HG23 THR A 694      30.610  43.370  62.170  1.00  0.00           H
ATOM   1725  C   THR A 694      29.790  46.640  62.010  1.00  0.00           C
ATOM   1726  O   THR A 694      29.240  46.340  60.960  1.00  0.00           O
ATOM   1727  N   SER A 695      29.300  47.680  62.700  1.00  0.00           N
ATOM   1728  HN  SER A 695      29.650  48.010  63.580  1.00  0.00           H
ATOM   1729  CA  SER A 695      28.070  48.380  62.160  1.00  0.00           C
ATOM   1730  HA  SER A 695      27.290  47.630  62.100  1.00  0.00           H
ATOM   1731  CB  SER A 695      27.500  49.540  63.120  1.00  0.00           C
ATOM   1732  HB1 SER A 695      26.670  50.070  62.620  1.00  0.00           H
ATOM   1733  HB2 SER A 695      28.300  50.260  63.370  1.00  0.00           H
ATOM   1734  OG  SER A 695      27.000  49.060  64.380  1.00  0.00           O
ATOM   1735  HG1 SER A 695      26.530  49.810  64.780  1.00  0.00           H
ATOM   1736  C   SER A 695      28.260  48.970  60.790  1.00  0.00           C
ATOM   1737  O   SER A 695      27.550  48.740  59.860  1.00  0.00           O
ATOM   1738  N   ILE A 696      29.410  49.600  60.570  1.00  0.00           N
ATOM   1739  HN  ILE A 696      30.030  49.890  61.310  1.00  0.00           H
ATOM   1740  CA  ILE A 696      29.780  50.290  59.380  1.00  0.00           C
ATOM   1741  HA  ILE A 696      29.010  50.920  58.960  1.00  0.00           H
ATOM   1742  CB  ILE A 696      31.130  51.130  59.690  1.00  0.00           C
ATOM   1743  HB  ILE A 696      31.770  50.490  60.330  1.00  0.00           H
ATOM   1744  CG2 ILE A 696      31.790  51.640  58.400  1.00  0.00           C
ATOM   1745 HG21 ILE A 696      31.120  52.330  57.860  1.00  0.00           H
ATOM   1746 HG22 ILE A 696      32.070  50.780  57.750  1.00  0.00           H
ATOM   1747 HG23 ILE A 696      32.750  52.180  58.580  1.00  0.00           H
ATOM   1748  CG1 ILE A 696      30.620  52.390  60.390  1.00  0.00           C
ATOM   1749 HG11 ILE A 696      30.020  51.990  61.220  1.00  0.00           H
ATOM   1750 HG12 ILE A 696      29.930  52.980  59.780  1.00  0.00           H
ATOM   1751  CD  ILE A 696      31.740  53.230  61.040  1.00  0.00           C
ATOM   1752  HD1 ILE A 696      32.410  52.600  61.670  1.00  0.00           H
ATOM   1753  HD2 ILE A 696      31.260  54.090  61.540  1.00  0.00           H
ATOM   1754  HD3 ILE A 696      32.400  53.540  60.210  1.00  0.00           H
ATOM   1755  C   ILE A 696      30.000  49.240  58.310  1.00  0.00           C
ATOM   1756  O   ILE A 696      29.490  49.360  57.200  1.00  0.00           O
ATOM   1757  N   GLY A 697      30.680  48.150  58.510  1.00  0.00           N
ATOM   1758  HN  GLY A 697      31.060  47.990  59.420  1.00  0.00           H
ATOM   1759  CA  GLY A 697      31.070  47.060  57.610  1.00  0.00           C
ATOM   1760  HA1 GLY A 697      31.660  46.360  58.170  1.00  0.00           H
ATOM   1761  HA2 GLY A 697      31.490  47.380  56.660  1.00  0.00           H
ATOM   1762  C   GLY A 697      29.730  46.370  57.140  1.00  0.00           C
ATOM   1763  O   GLY A 697      29.650  46.060  55.980  1.00  0.00           O
ATOM   1764  N   LEU A 698      28.770  46.110  58.050  1.00  0.00           N
ATOM   1765  HN  LEU A 698      28.870  46.330  59.020  1.00  0.00           H
ATOM   1766  CA  LEU A 698      27.510  45.450  57.700  1.00  0.00           C
ATOM   1767  HA  LEU A 698      27.690  44.670  56.970  1.00  0.00           H
ATOM   1768  CB  LEU A 698      26.690  44.980  58.880  1.00  0.00           C
ATOM   1769  HB1 LEU A 698      25.760  44.490  58.490  1.00  0.00           H
ATOM   1770  HB2 LEU A 698      26.390  45.780  59.570  1.00  0.00           H
ATOM   1771  CG  LEU A 698      27.450  43.890  59.660  1.00  0.00           C
ATOM   1772  HG  LEU A 698      28.330  44.360  60.160  1.00  0.00           H
ATOM   1773  CD1 LEU A 698      26.490  43.290  60.700  1.00  0.00           C
ATOM   1774 HD11 LEU A 698      26.410  43.950  61.600  1.00  0.00           H
ATOM   1775 HD12 LEU A 698      26.820  42.320  61.100  1.00  0.00           H
ATOM   1776 HD13 LEU A 698      25.460  43.070  60.370  1.00  0.00           H
ATOM   1777  CD2 LEU A 698      28.080  42.770  58.760  1.00  0.00           C
ATOM   1778 HD21 LEU A 698      28.950  43.270  58.290  1.00  0.00           H
ATOM   1779 HD22 LEU A 698      27.280  42.570  58.010  1.00  0.00           H
ATOM   1780 HD23 LEU A 698      28.440  41.890  59.350  1.00  0.00           H
ATOM   1781  C   LEU A 698      26.690  46.290  56.820  1.00  0.00           C
ATOM   1782  O   LEU A 698      26.290  45.940  55.720  1.00  0.00           O
ATOM   1783  N   TRP A 699      26.420  47.600  57.130  1.00  0.00           N
ATOM   1784  HN  TRP A 699      26.520  47.960  58.060  1.00  0.00           H
ATOM   1785  CA  TRP A 699      25.930  48.610  56.130  1.00  0.00           C
ATOM   1786  HA  TRP A 699      24.910  48.380  55.870  1.00  0.00           H
ATOM   1787  CB  TRP A 699      25.930  50.030  56.730  1.00  0.00           C
ATOM   1788  HB1 TRP A 699      25.800  50.790  55.920  1.00  0.00           H
ATOM   1789  HB2 TRP A 699      26.920  50.270  57.170  1.00  0.00           H
ATOM   1790  CG  TRP A 699      24.840  50.380  57.660  1.00  0.00           C
ATOM   1791  CD1 TRP A 699      24.810  50.190  59.030  1.00  0.00           C
ATOM   1792  HD1 TRP A 699      25.700  49.980  59.600  1.00  0.00           H
ATOM   1793  NE1 TRP A 699      23.580  50.490  59.540  1.00  0.00           N
ATOM   1794  HE1 TRP A 699      23.500  50.830  60.460  1.00  0.00           H
ATOM   1795  CE2 TRP A 699      22.750  50.780  58.510  1.00  0.00           C
ATOM   1796  CD2 TRP A 699      23.480  50.730  57.310  1.00  0.00           C
ATOM   1797  CE3 TRP A 699      22.810  50.980  56.070  1.00  0.00           C
ATOM   1798  HE3 TRP A 699      23.310  50.800  55.140  1.00  0.00           H
ATOM   1799  CZ3 TRP A 699      21.440  51.350  56.110  1.00  0.00           C
ATOM   1800  HZ3 TRP A 699      20.960  51.670  55.190  1.00  0.00           H
ATOM   1801  CZ2 TRP A 699      21.390  51.080  58.550  1.00  0.00           C
ATOM   1802  HZ2 TRP A 699      20.930  50.930  59.510  1.00  0.00           H
ATOM   1803  CH2 TRP A 699      20.720  51.360  57.320  1.00  0.00           C
ATOM   1804  HH2 TRP A 699      19.680  51.630  57.280  1.00  0.00           H
ATOM   1805  C   TRP A 699      26.680  48.710  54.750  1.00  0.00           C
ATOM   1806  O   TRP A 699      25.990  48.690  53.730  1.00  0.00           O
ATOM   1807  N   THR A 700      28.070  48.770  54.680  1.00  0.00           N
ATOM   1808  HN  THR A 700      28.580  48.780  55.540  1.00  0.00           H
ATOM   1809  CA  THR A 700      28.910  48.700  53.480  1.00  0.00           C
ATOM   1810  HA  THR A 700      28.580  49.400  52.720  1.00  0.00           H
ATOM   1811  CB  THR A 700      30.420  48.780  53.670  1.00  0.00           C
ATOM   1812  HB  THR A 700      30.780  47.860  54.170  1.00  0.00           H
ATOM   1813  OG1 THR A 700      30.880  49.910  54.410  1.00  0.00           O
ATOM   1814  HG1 THR A 700      30.650  49.600  55.280  1.00  0.00           H
ATOM   1815  CG2 THR A 700      31.120  48.860  52.340  1.00  0.00           C
ATOM   1816 HG21 THR A 700      30.610  49.720  51.860  1.00  0.00           H
ATOM   1817 HG22 THR A 700      31.050  47.970  51.680  1.00  0.00           H
ATOM   1818 HG23 THR A 700      32.170  49.130  52.590  1.00  0.00           H
ATOM   1819  C   THR A 700      28.680  47.420  52.700  1.00  0.00           C
ATOM   1820  O   THR A 700      28.720  47.390  51.500  1.00  0.00           O
ATOM   1821  N   SER A 701      28.540  46.270  53.440  1.00  0.00           N
ATOM   1822  HN  SER A 701      28.600  46.260  54.430  1.00  0.00           H
ATOM   1823  CA  SER A 701      28.400  44.980  52.770  1.00  0.00           C
ATOM   1824  HA  SER A 701      29.330  44.760  52.280  1.00  0.00           H
ATOM   1825  CB  SER A 701      28.330  43.860  53.900  1.00  0.00           C
ATOM   1826  HB1 SER A 701      27.590  44.060  54.710  1.00  0.00           H
ATOM   1827  HB2 SER A 701      29.330  43.880  54.390  1.00  0.00           H
ATOM   1828  OG  SER A 701      28.190  42.510  53.440  1.00  0.00           O
ATOM   1829  HG1 SER A 701      28.920  42.310  52.840  1.00  0.00           H
ATOM   1830  C   SER A 701      27.190  44.830  51.940  1.00  0.00           C
ATOM   1831  O   SER A 701      27.250  44.510  50.740  1.00  0.00           O
ATOM   1832  N   PHE A 702      26.090  45.370  52.460  1.00  0.00           N
ATOM   1833  HN  PHE A 702      26.180  45.720  53.390  1.00  0.00           H
ATOM   1834  CA  PHE A 702      24.830  45.650  51.810  1.00  0.00           C
ATOM   1835  HA  PHE A 702      24.430  44.720  51.430  1.00  0.00           H
ATOM   1836  CB  PHE A 702      23.780  46.150  52.880  1.00  0.00           C
ATOM   1837  HB1 PHE A 702      24.160  47.030  53.430  1.00  0.00           H
ATOM   1838  HB2 PHE A 702      23.600  45.400  53.680  1.00  0.00           H
ATOM   1839  CG  PHE A 702      22.530  46.650  52.390  1.00  0.00           C
ATOM   1840  CD1 PHE A 702      21.930  47.820  52.870  1.00  0.00           C
ATOM   1841  HD1 PHE A 702      22.480  48.280  53.680  1.00  0.00           H
ATOM   1842  CE1 PHE A 702      20.680  48.290  52.370  1.00  0.00           C
ATOM   1843  HE1 PHE A 702      20.370  49.260  52.720  1.00  0.00           H
ATOM   1844  CZ  PHE A 702      20.020  47.620  51.360  1.00  0.00           C
ATOM   1845  HZ  PHE A 702      19.070  47.890  50.930  1.00  0.00           H
ATOM   1846  CD2 PHE A 702      21.770  45.890  51.420  1.00  0.00           C
ATOM   1847  HD2 PHE A 702      22.000  44.900  51.060  1.00  0.00           H
ATOM   1848  CE2 PHE A 702      20.580  46.380  50.920  1.00  0.00           C
ATOM   1849  HE2 PHE A 702      19.960  45.900  50.190  1.00  0.00           H
ATOM   1850  C   PHE A 702      24.980  46.600  50.560  1.00  0.00           C
ATOM   1851  O   PHE A 702      24.450  46.320  49.510  1.00  0.00           O
ATOM   1852  N   LEU A 703      25.760  47.650  50.710  1.00  0.00           N
ATOM   1853  HN  LEU A 703      26.190  47.780  51.590  1.00  0.00           H
ATOM   1854  CA  LEU A 703      25.890  48.790  49.870  1.00  0.00           C
ATOM   1855  HA  LEU A 703      24.920  49.040  49.480  1.00  0.00           H
ATOM   1856  CB  LEU A 703      26.320  50.110  50.560  1.00  0.00           C
ATOM   1857  HB1 LEU A 703      26.900  50.730  49.860  1.00  0.00           H
ATOM   1858  HB2 LEU A 703      27.080  49.920  51.360  1.00  0.00           H
ATOM   1859  CG  LEU A 703      25.180  50.910  51.200  1.00  0.00           C
ATOM   1860  HG  LEU A 703      24.410  50.330  51.740  1.00  0.00           H
ATOM   1861  CD1 LEU A 703      25.740  52.060  52.140  1.00  0.00           C
ATOM   1862 HD11 LEU A 703      26.490  51.570  52.800  1.00  0.00           H
ATOM   1863 HD12 LEU A 703      24.940  52.710  52.570  1.00  0.00           H
ATOM   1864 HD13 LEU A 703      26.280  52.750  51.460  1.00  0.00           H
ATOM   1865  CD2 LEU A 703      24.360  51.570  50.070  1.00  0.00           C
ATOM   1866 HD21 LEU A 703      24.980  52.310  49.520  1.00  0.00           H
ATOM   1867 HD22 LEU A 703      23.500  52.150  50.470  1.00  0.00           H
ATOM   1868 HD23 LEU A 703      23.970  50.790  49.390  1.00  0.00           H
ATOM   1869  C   LEU A 703      26.710  48.520  48.630  1.00  0.00           C
ATOM   1870  O   LEU A 703      26.460  49.110  47.570  1.00  0.00           O
ATOM   1871  N   CYS A 704      27.750  47.670  48.750  1.00  0.00           N
ATOM   1872  HN  CYS A 704      27.910  47.300  49.660  1.00  0.00           H
ATOM   1873  CA  CYS A 704      28.460  47.060  47.620  1.00  0.00           C
ATOM   1874  HA  CYS A 704      28.960  47.830  47.060  1.00  0.00           H
ATOM   1875  CB  CYS A 704      29.420  46.160  48.320  1.00  0.00           C
ATOM   1876  HB1 CYS A 704      29.880  45.420  47.640  1.00  0.00           H
ATOM   1877  HB2 CYS A 704      28.910  45.640  49.170  1.00  0.00           H
ATOM   1878  SG  CYS A 704      30.710  47.190  49.040  1.00  0.00           S
ATOM   1879  HG1 CYS A 704      29.990  47.930  49.870  1.00  0.00           H
ATOM   1880  C   CYS A 704      27.590  46.310  46.670  1.00  0.00           C
ATOM   1881  O   CYS A 704      27.790  46.280  45.430  1.00  0.00           O
ATOM   1882  N   ILE A 705      26.540  45.580  47.180  1.00  0.00           N
ATOM   1883  HN  ILE A 705      26.370  45.680  48.150  1.00  0.00           H
ATOM   1884  CA  ILE A 705      25.470  44.990  46.340  1.00  0.00           C
ATOM   1885  HA  ILE A 705      25.980  44.470  45.540  1.00  0.00           H
ATOM   1886  CB  ILE A 705      24.610  44.020  47.150  1.00  0.00           C
ATOM   1887  HB  ILE A 705      23.910  44.610  47.780  1.00  0.00           H
ATOM   1888  CG2 ILE A 705      23.860  43.190  46.140  1.00  0.00           C
ATOM   1889 HG21 ILE A 705      23.410  42.330  46.680  1.00  0.00           H
ATOM   1890 HG22 ILE A 705      24.460  42.700  45.340  1.00  0.00           H
ATOM   1891 HG23 ILE A 705      23.000  43.710  45.660  1.00  0.00           H
ATOM   1892  CG1 ILE A 705      25.470  43.140  48.070  1.00  0.00           C
ATOM   1893 HG11 ILE A 705      24.760  42.530  48.680  1.00  0.00           H
ATOM   1894 HG12 ILE A 705      26.030  43.850  48.720  1.00  0.00           H
ATOM   1895  CD  ILE A 705      26.430  42.150  47.320  1.00  0.00           C
ATOM   1896  HD1 ILE A 705      27.120  42.810  46.750  1.00  0.00           H
ATOM   1897  HD2 ILE A 705      25.870  41.380  46.760  1.00  0.00           H
ATOM   1898  HD3 ILE A 705      27.240  41.730  47.970  1.00  0.00           H
ATOM   1899  C   ILE A 705      24.530  46.070  45.610  1.00  0.00           C
ATOM   1900  O   ILE A 705      24.250  45.950  44.460  1.00  0.00           O
ATOM   1901  N   VAL A 706      24.030  47.020  46.400  1.00  0.00           N
ATOM   1902  HN  VAL A 706      24.370  47.030  47.340  1.00  0.00           H
ATOM   1903  CA  VAL A 706      23.140  48.110  46.050  1.00  0.00           C
ATOM   1904  HA  VAL A 706      22.270  47.780  45.520  1.00  0.00           H
ATOM   1905  CB  VAL A 706      22.560  48.930  47.220  1.00  0.00           C
ATOM   1906  HB  VAL A 706      23.410  49.400  47.750  1.00  0.00           H
ATOM   1907  CG1 VAL A 706      21.670  50.090  46.630  1.00  0.00           C
ATOM   1908 HG11 VAL A 706      22.240  50.940  46.180  1.00  0.00           H
ATOM   1909 HG12 VAL A 706      21.060  50.510  47.440  1.00  0.00           H
ATOM   1910 HG13 VAL A 706      21.100  49.680  45.770  1.00  0.00           H
ATOM   1911  CG2 VAL A 706      21.720  47.980  48.130  1.00  0.00           C
ATOM   1912 HG21 VAL A 706      20.770  47.650  47.640  1.00  0.00           H
ATOM   1913 HG22 VAL A 706      21.440  48.590  49.000  1.00  0.00           H
ATOM   1914 HG23 VAL A 706      22.250  47.060  48.460  1.00  0.00           H
ATOM   1915  C   VAL A 706      23.680  49.040  45.030  1.00  0.00           C
ATOM   1916  O   VAL A 706      23.000  49.440  44.120  1.00  0.00           O
ATOM   1917  N   LEU A 707      25.010  49.370  45.140  1.00  0.00           N
ATOM   1918  HN  LEU A 707      25.610  49.070  45.880  1.00  0.00           H
ATOM   1919  CA  LEU A 707      25.680  50.130  44.110  1.00  0.00           C
ATOM   1920  HA  LEU A 707      25.140  51.030  43.820  1.00  0.00           H
ATOM   1921  CB  LEU A 707      27.120  50.490  44.580  1.00  0.00           C
ATOM   1922  HB1 LEU A 707      27.610  49.550  44.910  1.00  0.00           H
ATOM   1923  HB2 LEU A 707      27.030  51.200  45.440  1.00  0.00           H
ATOM   1924  CG  LEU A 707      28.090  51.290  43.670  1.00  0.00           C
ATOM   1925  HG  LEU A 707      28.380  50.670  42.800  1.00  0.00           H
ATOM   1926  CD1 LEU A 707      27.420  52.490  43.060  1.00  0.00           C
ATOM   1927 HD11 LEU A 707      28.120  52.890  42.290  1.00  0.00           H
ATOM   1928 HD12 LEU A 707      27.040  53.220  43.810  1.00  0.00           H
ATOM   1929 HD13 LEU A 707      26.500  52.230  42.500  1.00  0.00           H
ATOM   1930  CD2 LEU A 707      29.390  51.680  44.460  1.00  0.00           C
ATOM   1931 HD21 LEU A 707      30.230  51.930  43.780  1.00  0.00           H
ATOM   1932 HD22 LEU A 707      29.700  50.960  45.270  1.00  0.00           H
ATOM   1933 HD23 LEU A 707      29.050  52.600  44.970  1.00  0.00           H
ATOM   1934  C   LEU A 707      25.590  49.440  42.770  1.00  0.00           C
ATOM   1935  O   LEU A 707      25.190  49.960  41.730  1.00  0.00           O
ATOM   1936  N   VAL A 708      25.860  48.110  42.740  1.00  0.00           N
ATOM   1937  HN  VAL A 708      26.060  47.620  43.590  1.00  0.00           H
ATOM   1938  CA  VAL A 708      25.870  47.410  41.490  1.00  0.00           C
ATOM   1939  HA  VAL A 708      26.260  48.040  40.700  1.00  0.00           H
ATOM   1940  CB  VAL A 708      26.720  46.130  41.690  1.00  0.00           C
ATOM   1941  HB  VAL A 708      26.400  45.690  42.660  1.00  0.00           H
ATOM   1942  CG1 VAL A 708      26.620  45.180  40.480  1.00  0.00           C
ATOM   1943 HG11 VAL A 708      27.500  44.500  40.430  1.00  0.00           H
ATOM   1944 HG12 VAL A 708      26.480  45.730  39.530  1.00  0.00           H
ATOM   1945 HG13 VAL A 708      25.760  44.490  40.580  1.00  0.00           H
ATOM   1946  CG2 VAL A 708      28.270  46.550  41.880  1.00  0.00           C
ATOM   1947 HG21 VAL A 708      28.630  47.150  41.010  1.00  0.00           H
ATOM   1948 HG22 VAL A 708      28.950  45.710  41.660  1.00  0.00           H
ATOM   1949 HG23 VAL A 708      28.560  47.090  42.800  1.00  0.00           H
ATOM   1950  C   VAL A 708      24.500  47.020  40.950  1.00  0.00           C
ATOM   1951  O   VAL A 708      24.290  46.980  39.720  1.00  0.00           O
ATOM   1952  N   ALA A 709      23.500  46.870  41.820  1.00  0.00           N
ATOM   1953  HN  ALA A 709      23.730  46.770  42.790  1.00  0.00           H
ATOM   1954  CA  ALA A 709      22.080  46.750  41.470  1.00  0.00           C
ATOM   1955  HA  ALA A 709      21.940  45.990  40.710  1.00  0.00           H
ATOM   1956  CB  ALA A 709      21.370  46.350  42.730  1.00  0.00           C
ATOM   1957  HB1 ALA A 709      20.280  46.310  42.600  1.00  0.00           H
ATOM   1958  HB2 ALA A 709      21.420  47.100  43.560  1.00  0.00           H
ATOM   1959  HB3 ALA A 709      21.760  45.350  43.040  1.00  0.00           H
ATOM   1960  C   ALA A 709      21.420  48.040  40.910  1.00  0.00           C
ATOM   1961  O   ALA A 709      20.520  47.990  40.060  1.00  0.00           O
ATOM   1962  N   THR A 710      21.990  49.170  41.300  1.00  0.00           N
ATOM   1963  HN  THR A 710      22.820  49.180  41.840  1.00  0.00           H
ATOM   1964  CA  THR A 710      21.510  50.420  40.640  1.00  0.00           C
ATOM   1965  HA  THR A 710      20.510  50.220  40.260  1.00  0.00           H
ATOM   1966  CB  THR A 710      21.350  51.680  41.490  1.00  0.00           C
ATOM   1967  HB  THR A 710      21.380  52.560  40.830  1.00  0.00           H
ATOM   1968  OG1 THR A 710      22.320  51.840  42.480  1.00  0.00           O
ATOM   1969  HG1 THR A 710      22.440  50.970  42.890  1.00  0.00           H
ATOM   1970  CG2 THR A 710      19.920  51.580  42.130  1.00  0.00           C
ATOM   1971 HG21 THR A 710      19.670  52.410  42.820  1.00  0.00           H
ATOM   1972 HG22 THR A 710      19.780  50.660  42.710  1.00  0.00           H
ATOM   1973 HG23 THR A 710      19.160  51.660  41.320  1.00  0.00           H
ATOM   1974  C   THR A 710      22.270  50.790  39.380  1.00  0.00           C
ATOM   1975  O   THR A 710      22.040  51.800  38.760  1.00  0.00           O
ATOM   1976  N   ASP A 711      23.180  49.900  38.970  1.00  0.00           N
ATOM   1977  HN  ASP A 711      23.060  49.010  39.420  1.00  0.00           H
ATOM   1978  CA  ASP A 711      24.080  50.110  37.900  1.00  0.00           C
ATOM   1979  HA  ASP A 711      24.440  49.100  37.770  1.00  0.00           H
ATOM   1980  CB  ASP A 711      23.360  50.400  36.550  1.00  0.00           C
ATOM   1981  HB1 ASP A 711      22.790  51.350  36.600  1.00  0.00           H
ATOM   1982  HB2 ASP A 711      22.650  49.560  36.400  1.00  0.00           H
ATOM   1983  CG  ASP A 711      24.250  50.400  35.340  1.00  0.00           C
ATOM   1984  OD1 ASP A 711      25.490  50.460  35.490  1.00  0.00           O
ATOM   1985  OD2 ASP A 711      23.690  50.290  34.210  1.00  0.00           O
ATOM   1986  C   ASP A 711      25.170  51.090  38.170  1.00  0.00           C
ATOM   1987  O   ASP A 711      25.010  52.330  38.090  1.00  0.00           O
ATOM   1988  N   ALA A 712      26.360  50.560  38.470  1.00  0.00           N
ATOM   1989  HN  ALA A 712      26.350  49.560  38.410  1.00  0.00           H
ATOM   1990  CA  ALA A 712      27.580  51.270  38.920  1.00  0.00           C
ATOM   1991  HA  ALA A 712      27.230  52.130  39.490  1.00  0.00           H
ATOM   1992  CB  ALA A 712      28.400  50.430  39.900  1.00  0.00           C
ATOM   1993  HB1 ALA A 712      27.710  50.130  40.710  1.00  0.00           H
ATOM   1994  HB2 ALA A 712      29.230  51.010  40.390  1.00  0.00           H
ATOM   1995  HB3 ALA A 712      28.900  49.600  39.380  1.00  0.00           H
ATOM   1996  C   ALA A 712      28.360  51.760  37.750  1.00  0.00           C
ATOM   1997  O   ALA A 712      29.450  52.310  37.900  1.00  0.00           O
ATOM   1998  N   SER A 713      27.920  51.570  36.470  1.00  0.00           N
ATOM   1999  HN  SER A 713      27.070  51.070  36.340  1.00  0.00           H
ATOM   2000  CA  SER A 713      28.630  51.990  35.260  1.00  0.00           C
ATOM   2001  HA  SER A 713      29.650  51.650  35.360  1.00  0.00           H
ATOM   2002  CB  SER A 713      28.100  51.350  33.970  1.00  0.00           C
ATOM   2003  HB1 SER A 713      28.040  50.240  34.080  1.00  0.00           H
ATOM   2004  HB2 SER A 713      28.780  51.340  33.080  1.00  0.00           H
ATOM   2005  OG  SER A 713      26.820  51.830  33.640  1.00  0.00           O
ATOM   2006  HG1 SER A 713      26.260  51.580  34.390  1.00  0.00           H
ATOM   2007  C   SER A 713      28.820  53.540  35.020  1.00  0.00           C
ATOM   2008  O   SER A 713      29.870  53.970  34.710  1.00  0.00           O
ATOM   2009  N   SER A 714      27.800  54.370  35.260  1.00  0.00           N
ATOM   2010  HN  SER A 714      27.000  53.900  35.660  1.00  0.00           H
ATOM   2011  CA  SER A 714      27.860  55.800  35.330  1.00  0.00           C
ATOM   2012  HA  SER A 714      28.070  56.150  34.340  1.00  0.00           H
ATOM   2013  CB  SER A 714      26.490  56.470  35.760  1.00  0.00           C
ATOM   2014  HB1 SER A 714      26.600  57.580  35.770  1.00  0.00           H
ATOM   2015  HB2 SER A 714      26.270  56.170  36.800  1.00  0.00           H
ATOM   2016  OG  SER A 714      25.390  56.070  34.900  1.00  0.00           O
ATOM   2017  HG1 SER A 714      25.100  55.190  35.130  1.00  0.00           H
ATOM   2018  C   SER A 714      28.940  56.280  36.350  1.00  0.00           C
ATOM   2019  O   SER A 714      29.740  57.150  36.120  1.00  0.00           O
ATOM   2020  N   LEU A 715      29.010  55.620  37.510  1.00  0.00           N
ATOM   2021  HN  LEU A 715      28.310  54.930  37.670  1.00  0.00           H
ATOM   2022  CA  LEU A 715      30.030  55.800  38.570  1.00  0.00           C
ATOM   2023  HA  LEU A 715      30.060  56.870  38.590  1.00  0.00           H
ATOM   2024  CB  LEU A 715      29.630  55.250  39.850  1.00  0.00           C
ATOM   2025  HB1 LEU A 715      29.850  54.160  39.950  1.00  0.00           H
ATOM   2026  HB2 LEU A 715      28.520  55.290  39.890  1.00  0.00           H
ATOM   2027  CG  LEU A 715      30.110  56.010  41.140  1.00  0.00           C
ATOM   2028  HG  LEU A 715      31.220  56.080  41.050  1.00  0.00           H
ATOM   2029  CD1 LEU A 715      29.510  57.440  41.220  1.00  0.00           C
ATOM   2030 HD11 LEU A 715      28.400  57.380  41.260  1.00  0.00           H
ATOM   2031 HD12 LEU A 715      29.840  58.030  40.340  1.00  0.00           H
ATOM   2032 HD13 LEU A 715      29.900  57.930  42.130  1.00  0.00           H
ATOM   2033  CD2 LEU A 715      29.780  55.190  42.390  1.00  0.00           C
ATOM   2034 HD21 LEU A 715      28.680  55.300  42.430  1.00  0.00           H
ATOM   2035 HD22 LEU A 715      29.970  55.710  43.360  1.00  0.00           H
ATOM   2036 HD23 LEU A 715      30.050  54.110  42.450  1.00  0.00           H
ATOM   2037  C   LEU A 715      31.430  55.440  38.110  1.00  0.00           C
ATOM   2038  O   LEU A 715      32.320  56.220  38.430  1.00  0.00           O
ATOM   2039  N   VAL A 716      31.590  54.360  37.390  1.00  0.00           N
ATOM   2040  HN  VAL A 716      30.800  53.750  37.310  1.00  0.00           H
ATOM   2041  CA  VAL A 716      32.790  53.900  36.650  1.00  0.00           C
ATOM   2042  HA  VAL A 716      33.560  53.750  37.400  1.00  0.00           H
ATOM   2043  CB  VAL A 716      32.560  52.540  36.000  1.00  0.00           C
ATOM   2044  HB  VAL A 716      31.640  52.640  35.390  1.00  0.00           H
ATOM   2045  CG1 VAL A 716      33.620  52.050  35.000  1.00  0.00           C
ATOM   2046 HG11 VAL A 716      34.690  52.180  35.270  1.00  0.00           H
ATOM   2047 HG12 VAL A 716      33.540  52.650  34.070  1.00  0.00           H
ATOM   2048 HG13 VAL A 716      33.480  50.960  34.820  1.00  0.00           H
ATOM   2049  CG2 VAL A 716      32.390  51.430  37.050  1.00  0.00           C
ATOM   2050 HG21 VAL A 716      31.610  51.700  37.800  1.00  0.00           H
ATOM   2051 HG22 VAL A 716      33.260  51.320  37.720  1.00  0.00           H
ATOM   2052 HG23 VAL A 716      32.240  50.450  36.520  1.00  0.00           H
ATOM   2053  C   VAL A 716      33.220  54.900  35.650  1.00  0.00           C
ATOM   2054  O   VAL A 716      34.440  55.040  35.320  1.00  0.00           O
ATOM   2055  N   CYS A 717      32.210  55.610  35.000  1.00  0.00           N
ATOM   2056  HN  CYS A 717      31.250  55.380  35.140  1.00  0.00           H
ATOM   2057  CA  CYS A 717      32.440  56.710  34.040  1.00  0.00           C
ATOM   2058  HA  CYS A 717      33.300  56.500  33.430  1.00  0.00           H
ATOM   2059  CB  CYS A 717      31.230  56.900  33.160  1.00  0.00           C
ATOM   2060  HB1 CYS A 717      31.040  57.920  32.750  1.00  0.00           H
ATOM   2061  HB2 CYS A 717      30.400  56.680  33.860  1.00  0.00           H
ATOM   2062  SG  CYS A 717      31.290  55.520  31.960  1.00  0.00           S
ATOM   2063  HG1 CYS A 717      31.350  54.570  32.880  1.00  0.00           H
ATOM   2064  C   CYS A 717      32.910  58.030  34.680  1.00  0.00           C
ATOM   2065  O   CYS A 717      33.760  58.820  34.250  1.00  0.00           O
ATOM   2066  N   TYR A 718      32.250  58.350  35.840  1.00  0.00           N
ATOM   2067  HN  TYR A 718      31.440  57.810  36.080  1.00  0.00           H
ATOM   2068  CA  TYR A 718      32.540  59.620  36.570  1.00  0.00           C
ATOM   2069  HA  TYR A 718      32.550  60.500  35.950  1.00  0.00           H
ATOM   2070  CB  TYR A 718      31.450  59.880  37.590  1.00  0.00           C
ATOM   2071  HB1 TYR A 718      31.690  60.780  38.200  1.00  0.00           H
ATOM   2072  HB2 TYR A 718      31.460  59.010  38.290  1.00  0.00           H
ATOM   2073  CG  TYR A 718      30.070  60.030  36.950  1.00  0.00           C
ATOM   2074  CD1 TYR A 718      28.970  59.690  37.760  1.00  0.00           C
ATOM   2075  HD1 TYR A 718      29.210  59.170  38.680  1.00  0.00           H
ATOM   2076  CE1 TYR A 718      27.640  59.860  37.200  1.00  0.00           C
ATOM   2077  HE1 TYR A 718      26.780  59.580  37.790  1.00  0.00           H
ATOM   2078  CZ  TYR A 718      27.440  60.460  35.980  1.00  0.00           C
ATOM   2079  OH  TYR A 718      26.180  60.680  35.410  1.00  0.00           O
ATOM   2080  HH  TYR A 718      26.280  60.910  34.480  1.00  0.00           H
ATOM   2081  CD2 TYR A 718      29.880  60.630  35.680  1.00  0.00           C
ATOM   2082  HD2 TYR A 718      30.680  60.920  35.010  1.00  0.00           H
ATOM   2083  CE2 TYR A 718      28.570  60.850  35.210  1.00  0.00           C
ATOM   2084  HE2 TYR A 718      28.410  61.270  34.240  1.00  0.00           H
ATOM   2085  C   TYR A 718      33.890  59.650  37.310  1.00  0.00           C
ATOM   2086  O   TYR A 718      34.540  60.620  37.500  1.00  0.00           O
ATOM   2087  N   ILE A 719      34.450  58.470  37.680  1.00  0.00           N
ATOM   2088  HN  ILE A 719      34.070  57.590  37.420  1.00  0.00           H
ATOM   2089  CA  ILE A 719      35.830  58.380  38.110  1.00  0.00           C
ATOM   2090  HA  ILE A 719      36.140  59.270  38.640  1.00  0.00           H
ATOM   2091  CB  ILE A 719      36.100  57.290  39.120  1.00  0.00           C
ATOM   2092  HB  ILE A 719      35.650  56.410  38.640  1.00  0.00           H
ATOM   2093  CG2 ILE A 719      37.610  57.150  39.430  1.00  0.00           C
ATOM   2094 HG21 ILE A 719      37.740  56.330  40.180  1.00  0.00           H
ATOM   2095 HG22 ILE A 719      38.020  58.120  39.770  1.00  0.00           H
ATOM   2096 HG23 ILE A 719      38.200  56.710  38.590  1.00  0.00           H
ATOM   2097  CG1 ILE A 719      35.290  57.470  40.430  1.00  0.00           C
ATOM   2098 HG11 ILE A 719      35.590  56.630  41.080  1.00  0.00           H
ATOM   2099 HG12 ILE A 719      34.190  57.310  40.280  1.00  0.00           H
ATOM   2100  CD  ILE A 719      35.390  58.780  41.160  1.00  0.00           C
ATOM   2101  HD1 ILE A 719      34.800  58.660  42.100  1.00  0.00           H
ATOM   2102  HD2 ILE A 719      34.920  59.540  40.520  1.00  0.00           H
ATOM   2103  HD3 ILE A 719      36.350  59.180  41.570  1.00  0.00           H
ATOM   2104  C   ILE A 719      36.670  58.140  36.880  1.00  0.00           C
ATOM   2105  O   ILE A 719      36.270  57.290  36.080  1.00  0.00           O
ATOM   2106  N   THR A 720      37.780  58.890  36.710  1.00  0.00           N
ATOM   2107  HN  THR A 720      38.150  59.350  37.520  1.00  0.00           H
ATOM   2108  CA  THR A 720      38.610  58.780  35.610  1.00  0.00           C
ATOM   2109  HA  THR A 720      38.360  57.900  35.060  1.00  0.00           H
ATOM   2110  CB  THR A 720      38.540  59.920  34.610  1.00  0.00           C
ATOM   2111  HB  THR A 720      39.280  59.770  33.790  1.00  0.00           H
ATOM   2112  OG1 THR A 720      38.630  61.220  35.200  1.00  0.00           O
ATOM   2113  HG1 THR A 720      39.300  61.770  34.790  1.00  0.00           H
ATOM   2114  CG2 THR A 720      37.120  59.840  33.960  1.00  0.00           C
ATOM   2115 HG21 THR A 720      36.370  60.160  34.720  1.00  0.00           H
ATOM   2116 HG22 THR A 720      36.860  58.790  33.700  1.00  0.00           H
ATOM   2117 HG23 THR A 720      37.090  60.590  33.140  1.00  0.00           H
ATOM   2118  C   THR A 720      40.090  58.720  36.090  1.00  0.00           C
ATOM   2119  O   THR A 720      40.390  58.910  37.300  1.00  0.00           O
ATOM   2120  N   ARG A 721      41.080  58.460  35.240  1.00  0.00           N
ATOM   2121  HN  ARG A 721      40.840  58.130  34.340  1.00  0.00           H
ATOM   2122  CA  ARG A 721      42.540  58.510  35.520  1.00  0.00           C
ATOM   2123  HA  ARG A 721      42.640  57.790  36.310  1.00  0.00           H
ATOM   2124  CB  ARG A 721      43.560  58.070  34.370  1.00  0.00           C
ATOM   2125  HB1 ARG A 721      44.560  58.170  34.840  1.00  0.00           H
ATOM   2126  HB2 ARG A 721      43.540  58.690  33.450  1.00  0.00           H
ATOM   2127  CG  ARG A 721      43.370  56.570  34.030  1.00  0.00           C
ATOM   2128  HG1 ARG A 721      44.070  56.390  33.190  1.00  0.00           H
ATOM   2129  HG2 ARG A 721      42.330  56.460  33.660  1.00  0.00           H
ATOM   2130  CD  ARG A 721      43.480  55.570  35.120  1.00  0.00           C
ATOM   2131  HD1 ARG A 721      43.120  54.590  34.740  1.00  0.00           H
ATOM   2132  HD2 ARG A 721      42.830  55.790  36.000  1.00  0.00           H
ATOM   2133  NE  ARG A 721      44.940  55.360  35.440  1.00  0.00           N
ATOM   2134  HE  ARG A 721      45.700  55.780  34.950  1.00  0.00           H
ATOM   2135  CZ  ARG A 721      45.370  54.750  36.550  1.00  0.00           C
ATOM   2136  NH1 ARG A 721      44.500  54.360  37.500  1.00  0.00           N
ATOM   2137 HH11 ARG A 721      43.520  54.540  37.400  1.00  0.00           H
ATOM   2138 HH12 ARG A 721      44.750  53.720  38.220  1.00  0.00           H
ATOM   2139  NH2 ARG A 721      46.650  54.470  36.840  1.00  0.00           N
ATOM   2140 HH21 ARG A 721      47.350  54.640  36.140  1.00  0.00           H
ATOM   2141 HH22 ARG A 721      46.740  54.000  37.710  1.00  0.00           H
ATOM   2142  C   ARG A 721      43.180  59.700  36.220  1.00  0.00           C
ATOM   2143  O   ARG A 721      44.090  59.510  36.970  1.00  0.00           O
ATOM   2144  N   PHE A 722      42.700  60.970  36.050  1.00  0.00           N
ATOM   2145  HN  PHE A 722      41.930  61.050  35.420  1.00  0.00           H
ATOM   2146  CA  PHE A 722      43.280  62.080  36.840  1.00  0.00           C
ATOM   2147  HA  PHE A 722      44.350  62.050  36.670  1.00  0.00           H
ATOM   2148  CB  PHE A 722      42.770  63.340  36.190  1.00  0.00           C
ATOM   2149  HB1 PHE A 722      41.680  63.170  36.100  1.00  0.00           H
ATOM   2150  HB2 PHE A 722      43.140  63.560  35.170  1.00  0.00           H
ATOM   2151  CG  PHE A 722      43.030  64.570  36.970  1.00  0.00           C
ATOM   2152  CD1 PHE A 722      42.160  64.970  37.950  1.00  0.00           C
ATOM   2153  HD1 PHE A 722      41.390  64.250  38.170  1.00  0.00           H
ATOM   2154  CE1 PHE A 722      42.240  66.170  38.670  1.00  0.00           C
ATOM   2155  HE1 PHE A 722      41.520  66.420  39.440  1.00  0.00           H
ATOM   2156  CZ  PHE A 722      43.320  67.020  38.400  1.00  0.00           C
ATOM   2157  HZ  PHE A 722      43.500  67.940  38.930  1.00  0.00           H
ATOM   2158  CD2 PHE A 722      44.110  65.410  36.730  1.00  0.00           C
ATOM   2159  HD2 PHE A 722      44.770  65.210  35.910  1.00  0.00           H
ATOM   2160  CE2 PHE A 722      44.190  66.670  37.400  1.00  0.00           C
ATOM   2161  HE2 PHE A 722      45.020  67.320  37.170  1.00  0.00           H
ATOM   2162  C   PHE A 722      42.940  61.900  38.320  1.00  0.00           C
ATOM   2163  O   PHE A 722      43.830  62.040  39.190  1.00  0.00           O
ATOM   2164  N   THR A 723      41.730  61.440  38.660  1.00  0.00           N
ATOM   2165  HN  THR A 723      41.030  61.370  37.940  1.00  0.00           H
ATOM   2166  CA  THR A 723      41.210  61.120  40.010  1.00  0.00           C
ATOM   2167  HA  THR A 723      41.590  61.940  40.610  1.00  0.00           H
ATOM   2168  CB  THR A 723      39.740  60.960  40.160  1.00  0.00           C
ATOM   2169  HB  THR A 723      39.450  60.050  39.590  1.00  0.00           H
ATOM   2170  OG1 THR A 723      39.100  62.200  39.720  1.00  0.00           O
ATOM   2171  HG1 THR A 723      38.450  61.860  39.100  1.00  0.00           H
ATOM   2172  CG2 THR A 723      39.350  60.750  41.610  1.00  0.00           C
ATOM   2173 HG21 THR A 723      38.240  60.790  41.640  1.00  0.00           H
ATOM   2174 HG22 THR A 723      39.610  61.620  42.240  1.00  0.00           H
ATOM   2175 HG23 THR A 723      39.670  59.750  41.990  1.00  0.00           H
ATOM   2176  C   THR A 723      41.910  59.900  40.570  1.00  0.00           C
ATOM   2177  O   THR A 723      42.300  59.920  41.740  1.00  0.00           O
ATOM   2178  N   GLU A 724      42.060  58.850  39.780  1.00  0.00           N
ATOM   2179  HN  GLU A 724      41.770  58.940  38.840  1.00  0.00           H
ATOM   2180  CA  GLU A 724      42.690  57.590  40.260  1.00  0.00           C
ATOM   2181  HA  GLU A 724      42.170  57.240  41.140  1.00  0.00           H
ATOM   2182  CB  GLU A 724      42.520  56.480  39.230  1.00  0.00           C
ATOM   2183  HB1 GLU A 724      43.250  55.650  39.400  1.00  0.00           H
ATOM   2184  HB2 GLU A 724      42.840  56.990  38.290  1.00  0.00           H
ATOM   2185  CG  GLU A 724      41.120  55.840  39.040  1.00  0.00           C
ATOM   2186  HG1 GLU A 724      40.390  56.680  39.110  1.00  0.00           H
ATOM   2187  HG2 GLU A 724      40.760  55.190  39.860  1.00  0.00           H
ATOM   2188  CD  GLU A 724      40.860  55.100  37.720  1.00  0.00           C
ATOM   2189  OE1 GLU A 724      40.010  55.570  36.960  1.00  0.00           O
ATOM   2190  OE2 GLU A 724      41.630  54.140  37.400  1.00  0.00           O
ATOM   2191  C   GLU A 724      44.130  57.760  40.580  1.00  0.00           C
ATOM   2192  O   GLU A 724      44.550  57.500  41.690  1.00  0.00           O
ATOM   2193  N   GLU A 725      44.970  58.310  39.640  1.00  0.00           N
ATOM   2194  HN  GLU A 725      44.570  58.840  38.900  1.00  0.00           H
ATOM   2195  CA  GLU A 725      46.410  58.550  39.910  1.00  0.00           C
ATOM   2196  HA  GLU A 725      46.950  57.650  40.160  1.00  0.00           H
ATOM   2197  CB  GLU A 725      47.050  59.070  38.670  1.00  0.00           C
ATOM   2198  HB1 GLU A 725      47.980  59.650  38.680  1.00  0.00           H
ATOM   2199  HB2 GLU A 725      46.420  59.840  38.180  1.00  0.00           H
ATOM   2200  CG  GLU A 725      46.980  57.920  37.590  1.00  0.00           C
ATOM   2201  HG1 GLU A 725      45.980  57.660  37.190  1.00  0.00           H
ATOM   2202  HG2 GLU A 725      47.570  57.060  37.970  1.00  0.00           H
ATOM   2203  CD  GLU A 725      47.750  58.270  36.360  1.00  0.00           C
ATOM   2204  OE1 GLU A 725      48.910  57.780  36.230  1.00  0.00           O
ATOM   2205  OE2 GLU A 725      47.180  58.870  35.460  1.00  0.00           O
ATOM   2206  C   GLU A 725      46.740  59.470  40.990  1.00  0.00           C
ATOM   2207  O   GLU A 725      47.490  59.250  41.860  1.00  0.00           O
ATOM   2208  N   ALA A 726      46.030  60.650  41.070  1.00  0.00           N
ATOM   2209  HN  ALA A 726      45.300  60.860  40.430  1.00  0.00           H
ATOM   2210  CA  ALA A 726      46.230  61.550  42.180  1.00  0.00           C
ATOM   2211  HA  ALA A 726      47.270  61.830  42.180  1.00  0.00           H
ATOM   2212  CB  ALA A 726      45.600  62.830  41.890  1.00  0.00           C
ATOM   2213  HB1 ALA A 726      45.950  63.440  41.020  1.00  0.00           H
ATOM   2214  HB2 ALA A 726      45.810  63.490  42.760  1.00  0.00           H
ATOM   2215  HB3 ALA A 726      44.500  62.700  41.920  1.00  0.00           H
ATOM   2216  C   ALA A 726      45.850  60.980  43.600  1.00  0.00           C
ATOM   2217  O   ALA A 726      46.640  61.170  44.570  1.00  0.00           O
ATOM   2218  N   PHE A 727      44.710  60.300  43.770  1.00  0.00           N
ATOM   2219  HN  PHE A 727      44.080  60.200  43.000  1.00  0.00           H
ATOM   2220  CA  PHE A 727      44.230  59.650  44.920  1.00  0.00           C
ATOM   2221  HA  PHE A 727      44.320  60.440  45.650  1.00  0.00           H
ATOM   2222  CB  PHE A 727      42.810  59.160  44.830  1.00  0.00           C
ATOM   2223  HB1 PHE A 727      42.780  58.130  44.420  1.00  0.00           H
ATOM   2224  HB2 PHE A 727      42.150  59.780  44.190  1.00  0.00           H
ATOM   2225  CG  PHE A 727      42.130  59.100  46.220  1.00  0.00           C
ATOM   2226  CD1 PHE A 727      42.180  57.950  46.990  1.00  0.00           C
ATOM   2227  HD1 PHE A 727      42.740  57.090  46.660  1.00  0.00           H
ATOM   2228  CE1 PHE A 727      41.800  57.990  48.310  1.00  0.00           C
ATOM   2229  HE1 PHE A 727      41.780  57.180  49.030  1.00  0.00           H
ATOM   2230  CZ  PHE A 727      41.480  59.220  48.940  1.00  0.00           C
ATOM   2231  HZ  PHE A 727      41.290  59.260  50.010  1.00  0.00           H
ATOM   2232  CD2 PHE A 727      41.730  60.330  46.840  1.00  0.00           C
ATOM   2233  HD2 PHE A 727      41.780  61.230  46.240  1.00  0.00           H
ATOM   2234  CE2 PHE A 727      41.380  60.400  48.190  1.00  0.00           C
ATOM   2235  HE2 PHE A 727      41.320  61.330  48.720  1.00  0.00           H
ATOM   2236  C   PHE A 727      45.130  58.580  45.420  1.00  0.00           C
ATOM   2237  O   PHE A 727      45.340  58.420  46.600  1.00  0.00           O
ATOM   2238  N   ALA A 728      45.680  57.750  44.440  1.00  0.00           N
ATOM   2239  HN  ALA A 728      45.410  57.770  43.490  1.00  0.00           H
ATOM   2240  CA  ALA A 728      46.810  56.820  44.630  1.00  0.00           C
ATOM   2241  HA  ALA A 728      46.500  56.310  45.530  1.00  0.00           H
ATOM   2242  CB  ALA A 728      46.950  55.910  43.480  1.00  0.00           C
ATOM   2243  HB1 ALA A 728      45.910  55.520  43.420  1.00  0.00           H
ATOM   2244  HB2 ALA A 728      47.680  55.090  43.650  1.00  0.00           H
ATOM   2245  HB3 ALA A 728      47.230  56.500  42.580  1.00  0.00           H
ATOM   2246  C   ALA A 728      48.210  57.360  44.980  1.00  0.00           C
ATOM   2247  O   ALA A 728      48.880  56.740  45.860  1.00  0.00           O
ATOM   2248  N   ALA A 729      48.620  58.460  44.340  1.00  0.00           N
ATOM   2249  HN  ALA A 729      48.000  58.820  43.640  1.00  0.00           H
ATOM   2250  CA  ALA A 729      49.740  59.290  44.620  1.00  0.00           C
ATOM   2251  HA  ALA A 729      50.640  58.700  44.610  1.00  0.00           H
ATOM   2252  CB  ALA A 729      50.050  60.350  43.530  1.00  0.00           C
ATOM   2253  HB1 ALA A 729      50.410  59.890  42.590  1.00  0.00           H
ATOM   2254  HB2 ALA A 729      50.870  61.020  43.860  1.00  0.00           H
ATOM   2255  HB3 ALA A 729      49.100  60.820  43.180  1.00  0.00           H
ATOM   2256  C   ALA A 729      49.720  59.810  46.080  1.00  0.00           C
ATOM   2257  O   ALA A 729      50.710  59.880  46.830  1.00  0.00           O
ATOM   2258  N   LEU A 730      48.440  60.150  46.470  1.00  0.00           N
ATOM   2259  HN  LEU A 730      47.710  60.240  45.810  1.00  0.00           H
ATOM   2260  CA  LEU A 730      48.160  60.520  47.760  1.00  0.00           C
ATOM   2261  HA  LEU A 730      48.830  61.340  48.020  1.00  0.00           H
ATOM   2262  CB  LEU A 730      46.750  61.140  47.850  1.00  0.00           C
ATOM   2263  HB1 LEU A 730      45.990  60.340  47.730  1.00  0.00           H
ATOM   2264  HB2 LEU A 730      46.560  61.660  46.890  1.00  0.00           H
ATOM   2265  CG  LEU A 730      46.520  62.060  49.080  1.00  0.00           C
ATOM   2266  HG  LEU A 730      46.770  61.390  49.920  1.00  0.00           H
ATOM   2267  CD1 LEU A 730      47.200  63.400  49.070  1.00  0.00           C
ATOM   2268 HD11 LEU A 730      48.290  63.330  49.260  1.00  0.00           H
ATOM   2269 HD12 LEU A 730      46.720  64.070  49.820  1.00  0.00           H
ATOM   2270 HD13 LEU A 730      47.060  63.860  48.080  1.00  0.00           H
ATOM   2271  CD2 LEU A 730      45.050  62.280  49.140  1.00  0.00           C
ATOM   2272 HD21 LEU A 730      44.780  63.000  48.340  1.00  0.00           H
ATOM   2273 HD22 LEU A 730      44.780  62.900  50.020  1.00  0.00           H
ATOM   2274 HD23 LEU A 730      44.490  61.320  49.060  1.00  0.00           H
ATOM   2275  C   LEU A 730      48.340  59.480  48.790  1.00  0.00           C
ATOM   2276  O   LEU A 730      48.930  59.670  49.840  1.00  0.00           O
ATOM   2277  N   ILE A 731      47.760  58.290  48.540  1.00  0.00           N
ATOM   2278  HN  ILE A 731      47.030  58.250  47.850  1.00  0.00           H
ATOM   2279  CA  ILE A 731      47.940  57.130  49.380  1.00  0.00           C
ATOM   2280  HA  ILE A 731      47.690  57.430  50.390  1.00  0.00           H
ATOM   2281  CB  ILE A 731      47.070  55.970  48.990  1.00  0.00           C
ATOM   2282  HB  ILE A 731      47.220  55.630  47.940  1.00  0.00           H
ATOM   2283  CG2 ILE A 731      47.320  54.700  49.890  1.00  0.00           C
ATOM   2284 HG21 ILE A 731      47.390  54.910  50.990  1.00  0.00           H
ATOM   2285 HG22 ILE A 731      48.290  54.240  49.580  1.00  0.00           H
ATOM   2286 HG23 ILE A 731      46.480  54.020  49.680  1.00  0.00           H
ATOM   2287  CG1 ILE A 731      45.550  56.300  49.210  1.00  0.00           C
ATOM   2288 HG11 ILE A 731      44.900  55.420  49.000  1.00  0.00           H
ATOM   2289 HG12 ILE A 731      45.160  57.020  48.450  1.00  0.00           H
ATOM   2290  CD  ILE A 731      45.110  56.790  50.590  1.00  0.00           C
ATOM   2291  HD1 ILE A 731      44.020  56.990  50.700  1.00  0.00           H
ATOM   2292  HD2 ILE A 731      45.620  57.700  50.980  1.00  0.00           H
ATOM   2293  HD3 ILE A 731      45.270  55.950  51.290  1.00  0.00           H
ATOM   2294  C   ILE A 731      49.420  56.720  49.580  1.00  0.00           C
ATOM   2295  O   ILE A 731      49.810  56.360  50.690  1.00  0.00           O
ATOM   2296  N   CYS A 732      50.260  56.780  48.490  1.00  0.00           N
ATOM   2297  HN  CYS A 732      49.820  56.990  47.610  1.00  0.00           H
ATOM   2298  CA  CYS A 732      51.730  56.580  48.480  1.00  0.00           C
ATOM   2299  HA  CYS A 732      51.930  55.550  48.760  1.00  0.00           H
ATOM   2300  CB  CYS A 732      52.320  56.930  47.120  1.00  0.00           C
ATOM   2301  HB1 CYS A 732      53.420  56.810  47.290  1.00  0.00           H
ATOM   2302  HB2 CYS A 732      52.210  57.990  46.850  1.00  0.00           H
ATOM   2303  SG  CYS A 732      51.810  55.890  45.710  1.00  0.00           S
ATOM   2304  HG1 CYS A 732      50.570  56.340  45.660  1.00  0.00           H
ATOM   2305  C   CYS A 732      52.320  57.490  49.500  1.00  0.00           C
ATOM   2306  O   CYS A 732      53.070  57.010  50.420  1.00  0.00           O
ATOM   2307  N   ILE A 733      52.130  58.840  49.380  1.00  0.00           N
ATOM   2308  HN  ILE A 733      51.510  59.170  48.680  1.00  0.00           H
ATOM   2309  CA  ILE A 733      52.890  59.870  50.190  1.00  0.00           C
ATOM   2310  HA  ILE A 733      53.940  59.650  50.140  1.00  0.00           H
ATOM   2311  CB  ILE A 733      52.740  61.300  49.720  1.00  0.00           C
ATOM   2312  HB  ILE A 733      53.310  61.950  50.430  1.00  0.00           H
ATOM   2313  CG2 ILE A 733      53.500  61.340  48.340  1.00  0.00           C
ATOM   2314 HG21 ILE A 733      52.770  61.070  47.550  1.00  0.00           H
ATOM   2315 HG22 ILE A 733      54.420  60.710  48.350  1.00  0.00           H
ATOM   2316 HG23 ILE A 733      53.770  62.380  48.050  1.00  0.00           H
ATOM   2317  CG1 ILE A 733      51.340  61.850  49.560  1.00  0.00           C
ATOM   2318 HG11 ILE A 733      50.910  61.680  50.570  1.00  0.00           H
ATOM   2319 HG12 ILE A 733      50.810  61.300  48.730  1.00  0.00           H
ATOM   2320  CD  ILE A 733      51.290  63.330  49.380  1.00  0.00           C
ATOM   2321  HD1 ILE A 733      50.250  63.660  49.180  1.00  0.00           H
ATOM   2322  HD2 ILE A 733      51.960  63.590  48.550  1.00  0.00           H
ATOM   2323  HD3 ILE A 733      51.570  63.740  50.380  1.00  0.00           H
ATOM   2324  C   ILE A 733      52.460  59.640  51.640  1.00  0.00           C
ATOM   2325  O   ILE A 733      53.360  59.690  52.510  1.00  0.00           O
ATOM   2326  N   ILE A 734      51.210  59.390  52.040  1.00  0.00           N
ATOM   2327  HN  ILE A 734      50.430  59.490  51.410  1.00  0.00           H
ATOM   2328  CA  ILE A 734      50.900  59.080  53.410  1.00  0.00           C
ATOM   2329  HA  ILE A 734      51.310  59.910  53.960  1.00  0.00           H
ATOM   2330  CB  ILE A 734      49.360  58.970  53.490  1.00  0.00           C
ATOM   2331  HB  ILE A 734      48.990  58.450  52.600  1.00  0.00           H
ATOM   2332  CG2 ILE A 734      48.920  58.230  54.780  1.00  0.00           C
ATOM   2333 HG21 ILE A 734      49.110  57.140  54.730  1.00  0.00           H
ATOM   2334 HG22 ILE A 734      47.830  58.210  54.960  1.00  0.00           H
ATOM   2335 HG23 ILE A 734      49.370  58.560  55.760  1.00  0.00           H
ATOM   2336  CG1 ILE A 734      48.630  60.290  53.350  1.00  0.00           C
ATOM   2337 HG11 ILE A 734      49.170  60.950  52.640  1.00  0.00           H
ATOM   2338 HG12 ILE A 734      48.660  60.740  54.370  1.00  0.00           H
ATOM   2339  CD  ILE A 734      47.130  60.120  52.960  1.00  0.00           C
ATOM   2340  HD1 ILE A 734      46.640  61.120  52.970  1.00  0.00           H
ATOM   2341  HD2 ILE A 734      46.550  59.310  53.450  1.00  0.00           H
ATOM   2342  HD3 ILE A 734      47.140  59.840  51.880  1.00  0.00           H
ATOM   2343  C   ILE A 734      51.610  57.860  53.880  1.00  0.00           C
ATOM   2344  O   ILE A 734      52.300  57.890  54.900  1.00  0.00           O
ATOM   2345  N   PHE A 735      51.620  56.670  53.240  1.00  0.00           N
ATOM   2346  HN  PHE A 735      51.090  56.480  52.410  1.00  0.00           H
ATOM   2347  CA  PHE A 735      52.400  55.530  53.560  1.00  0.00           C
ATOM   2348  HA  PHE A 735      52.110  55.290  54.570  1.00  0.00           H
ATOM   2349  CB  PHE A 735      52.130  54.300  52.730  1.00  0.00           C
ATOM   2350  HB1 PHE A 735      52.740  53.460  53.110  1.00  0.00           H
ATOM   2351  HB2 PHE A 735      52.360  54.430  51.650  1.00  0.00           H
ATOM   2352  CG  PHE A 735      50.700  53.690  52.780  1.00  0.00           C
ATOM   2353  CD1 PHE A 735      49.990  53.680  53.970  1.00  0.00           C
ATOM   2354  HD1 PHE A 735      50.530  54.180  54.770  1.00  0.00           H
ATOM   2355  CE1 PHE A 735      48.690  53.340  54.030  1.00  0.00           C
ATOM   2356  HE1 PHE A 735      48.160  53.390  54.960  1.00  0.00           H
ATOM   2357  CZ  PHE A 735      48.130  52.780  52.840  1.00  0.00           C
ATOM   2358  HZ  PHE A 735      47.110  52.410  52.960  1.00  0.00           H
ATOM   2359  CD2 PHE A 735      50.140  53.110  51.650  1.00  0.00           C
ATOM   2360  HD2 PHE A 735      50.670  53.290  50.720  1.00  0.00           H
ATOM   2361  CE2 PHE A 735      48.820  52.710  51.680  1.00  0.00           C
ATOM   2362  HE2 PHE A 735      48.360  52.340  50.780  1.00  0.00           H
ATOM   2363  C   PHE A 735      53.930  55.610  53.700  1.00  0.00           C
ATOM   2364  O   PHE A 735      54.560  54.880  54.520  1.00  0.00           O
ATOM   2365  N   ILE A 736      54.500  56.460  52.830  1.00  0.00           N
ATOM   2366  HN  ILE A 736      53.970  57.000  52.180  1.00  0.00           H
ATOM   2367  CA  ILE A 736      55.920  56.940  53.060  1.00  0.00           C
ATOM   2368  HA  ILE A 736      56.620  56.150  53.210  1.00  0.00           H
ATOM   2369  CB  ILE A 736      56.380  57.640  51.830  1.00  0.00           C
ATOM   2370  HB  ILE A 736      55.650  58.430  51.570  1.00  0.00           H
ATOM   2371  CG2 ILE A 736      57.670  58.320  52.160  1.00  0.00           C
ATOM   2372 HG21 ILE A 736      57.860  59.050  51.340  1.00  0.00           H
ATOM   2373 HG22 ILE A 736      58.450  57.550  52.290  1.00  0.00           H
ATOM   2374 HG23 ILE A 736      57.740  58.890  53.110  1.00  0.00           H
ATOM   2375  CG1 ILE A 736      56.420  56.650  50.710  1.00  0.00           C
ATOM   2376 HG11 ILE A 736      55.430  56.140  50.600  1.00  0.00           H
ATOM   2377 HG12 ILE A 736      57.160  55.840  50.930  1.00  0.00           H
ATOM   2378  CD  ILE A 736      56.790  57.320  49.400  1.00  0.00           C
ATOM   2379  HD1 ILE A 736      56.130  58.170  49.140  1.00  0.00           H
ATOM   2380  HD2 ILE A 736      56.870  56.670  48.500  1.00  0.00           H
ATOM   2381  HD3 ILE A 736      57.780  57.810  49.440  1.00  0.00           H
ATOM   2382  C   ILE A 736      55.950  57.730  54.430  1.00  0.00           C
ATOM   2383  O   ILE A 736      56.730  57.500  55.320  1.00  0.00           O
ATOM   2384  N   TYR A 737      55.040  58.670  54.630  1.00  0.00           N
ATOM   2385  HN  TYR A 737      54.300  58.890  53.980  1.00  0.00           H
ATOM   2386  CA  TYR A 737      55.050  59.500  55.810  1.00  0.00           C
ATOM   2387  HA  TYR A 737      56.060  59.880  55.860  1.00  0.00           H
ATOM   2388  CB  TYR A 737      53.960  60.590  55.430  1.00  0.00           C
ATOM   2389  HB1 TYR A 737      52.940  60.170  55.340  1.00  0.00           H
ATOM   2390  HB2 TYR A 737      54.140  61.100  54.470  1.00  0.00           H
ATOM   2391  CG  TYR A 737      53.790  61.630  56.470  1.00  0.00           C
ATOM   2392  CD1 TYR A 737      52.970  61.490  57.560  1.00  0.00           C
ATOM   2393  HD1 TYR A 737      52.330  60.620  57.640  1.00  0.00           H
ATOM   2394  CE1 TYR A 737      52.880  62.460  58.580  1.00  0.00           C
ATOM   2395  HE1 TYR A 737      52.190  62.400  59.410  1.00  0.00           H
ATOM   2396  CZ  TYR A 737      53.760  63.560  58.550  1.00  0.00           C
ATOM   2397  OH  TYR A 737      53.580  64.570  59.470  1.00  0.00           O
ATOM   2398  HH  TYR A 737      54.380  65.110  59.430  1.00  0.00           H
ATOM   2399  CD2 TYR A 737      54.570  62.830  56.350  1.00  0.00           C
ATOM   2400  HD2 TYR A 737      55.160  62.850  55.450  1.00  0.00           H
ATOM   2401  CE2 TYR A 737      54.650  63.720  57.470  1.00  0.00           C
ATOM   2402  HE2 TYR A 737      55.260  64.610  57.400  1.00  0.00           H
ATOM   2403  C   TYR A 737      54.850  58.820  57.100  1.00  0.00           C
ATOM   2404  O   TYR A 737      55.430  59.170  58.130  1.00  0.00           O
ATOM   2405  N   GLU A 738      53.940  57.880  57.150  1.00  0.00           N
ATOM   2406  HN  GLU A 738      53.400  57.800  56.320  1.00  0.00           H
ATOM   2407  CA  GLU A 738      53.750  56.900  58.190  1.00  0.00           C
ATOM   2408  HA  GLU A 738      53.320  57.270  59.100  1.00  0.00           H
ATOM   2409  CB  GLU A 738      52.700  55.880  57.620  1.00  0.00           C
ATOM   2410  HB1 GLU A 738      52.670  54.910  58.140  1.00  0.00           H
ATOM   2411  HB2 GLU A 738      52.980  55.730  56.550  1.00  0.00           H
ATOM   2412  CG  GLU A 738      51.240  56.290  57.550  1.00  0.00           C
ATOM   2413  HG1 GLU A 738      50.740  55.580  56.850  1.00  0.00           H
ATOM   2414  HG2 GLU A 738      51.180  57.330  57.180  1.00  0.00           H
ATOM   2415  CD  GLU A 738      50.540  56.110  58.910  1.00  0.00           C
ATOM   2416  OE1 GLU A 738      49.420  56.660  59.070  1.00  0.00           O
ATOM   2417  OE2 GLU A 738      51.070  55.560  59.900  1.00  0.00           O
ATOM   2418  C   GLU A 738      55.000  56.200  58.630  1.00  0.00           C
ATOM   2419  O   GLU A 738      55.280  56.070  59.870  1.00  0.00           O
ATOM   2420  N   ALA A 739      55.810  55.670  57.670  1.00  0.00           N
ATOM   2421  HN  ALA A 739      55.530  55.830  56.740  1.00  0.00           H
ATOM   2422  CA  ALA A 739      57.110  55.120  57.960  1.00  0.00           C
ATOM   2423  HA  ALA A 739      56.820  54.260  58.530  1.00  0.00           H
ATOM   2424  CB  ALA A 739      57.710  54.530  56.670  1.00  0.00           C
ATOM   2425  HB1 ALA A 739      56.910  53.850  56.310  1.00  0.00           H
ATOM   2426  HB2 ALA A 739      58.650  53.970  56.870  1.00  0.00           H
ATOM   2427  HB3 ALA A 739      57.790  55.330  55.910  1.00  0.00           H
ATOM   2428  C   ALA A 739      58.110  56.090  58.610  1.00  0.00           C
ATOM   2429  O   ALA A 739      58.900  55.790  59.420  1.00  0.00           O
ATOM   2430  N   LEU A 740      58.060  57.400  58.230  1.00  0.00           N
ATOM   2431  HN  LEU A 740      57.450  57.760  57.540  1.00  0.00           H
ATOM   2432  CA  LEU A 740      58.890  58.330  58.950  1.00  0.00           C
ATOM   2433  HA  LEU A 740      59.880  57.900  59.010  1.00  0.00           H
ATOM   2434  CB  LEU A 740      58.930  59.640  58.120  1.00  0.00           C
ATOM   2435  HB1 LEU A 740      59.820  60.180  58.510  1.00  0.00           H
ATOM   2436  HB2 LEU A 740      58.010  60.230  58.290  1.00  0.00           H
ATOM   2437  CG  LEU A 740      59.130  59.620  56.560  1.00  0.00           C
ATOM   2438  HG  LEU A 740      58.120  59.380  56.160  1.00  0.00           H
ATOM   2439  CD1 LEU A 740      59.480  61.020  56.050  1.00  0.00           C
ATOM   2440 HD11 LEU A 740      59.220  61.090  54.960  1.00  0.00           H
ATOM   2441 HD12 LEU A 740      60.530  61.240  56.340  1.00  0.00           H
ATOM   2442 HD13 LEU A 740      58.850  61.850  56.430  1.00  0.00           H
ATOM   2443  CD2 LEU A 740      60.210  58.720  56.160  1.00  0.00           C
ATOM   2444 HD21 LEU A 740      60.510  58.850  55.100  1.00  0.00           H
ATOM   2445 HD22 LEU A 740      60.030  57.640  56.360  1.00  0.00           H
ATOM   2446 HD23 LEU A 740      61.090  59.080  56.730  1.00  0.00           H
ATOM   2447  C   LEU A 740      58.490  58.630  60.370  1.00  0.00           C
ATOM   2448  O   LEU A 740      59.400  58.600  61.190  1.00  0.00           O
ATOM   2449  N   GLU A 741      57.160  58.630  60.630  1.00  0.00           N
ATOM   2450  HN  GLU A 741      56.450  58.600  59.930  1.00  0.00           H
ATOM   2451  CA  GLU A 741      56.710  58.800  62.010  1.00  0.00           C
ATOM   2452  HA  GLU A 741      57.160  59.660  62.460  1.00  0.00           H
ATOM   2453  CB  GLU A 741      55.140  58.950  62.000  1.00  0.00           C
ATOM   2454  HB1 GLU A 741      54.720  57.940  62.150  1.00  0.00           H
ATOM   2455  HB2 GLU A 741      54.650  59.290  61.060  1.00  0.00           H
ATOM   2456  CG  GLU A 741      54.550  60.050  62.980  1.00  0.00           C
ATOM   2457  HG1 GLU A 741      55.030  60.990  62.620  1.00  0.00           H
ATOM   2458  HG2 GLU A 741      54.800  59.740  64.020  1.00  0.00           H
ATOM   2459  CD  GLU A 741      53.010  60.210  62.860  1.00  0.00           C
ATOM   2460  OE1 GLU A 741      52.360  59.130  63.020  1.00  0.00           O
ATOM   2461  OE2 GLU A 741      52.470  61.350  62.770  1.00  0.00           O
ATOM   2462  C   GLU A 741      57.160  57.600  62.890  1.00  0.00           C
ATOM   2463  O   GLU A 741      57.500  57.770  64.080  1.00  0.00           O
ATOM   2464  N   LYS A 742      57.050  56.400  62.230  1.00  0.00           N
ATOM   2465  HN  LYS A 742      56.650  56.300  61.320  1.00  0.00           H
ATOM   2466  CA  LYS A 742      57.490  55.200  62.970  1.00  0.00           C
ATOM   2467  HA  LYS A 742      57.070  55.210  63.960  1.00  0.00           H
ATOM   2468  CB  LYS A 742      56.850  54.080  62.120  1.00  0.00           C
ATOM   2469  HB1 LYS A 742      57.290  54.100  61.110  1.00  0.00           H
ATOM   2470  HB2 LYS A 742      55.790  54.380  62.010  1.00  0.00           H
ATOM   2471  CG  LYS A 742      57.000  52.630  62.740  1.00  0.00           C
ATOM   2472  HG1 LYS A 742      58.030  52.250  62.760  1.00  0.00           H
ATOM   2473  HG2 LYS A 742      56.460  51.910  62.080  1.00  0.00           H
ATOM   2474  CD  LYS A 742      56.360  52.600  64.150  1.00  0.00           C
ATOM   2475  HD1 LYS A 742      56.890  53.350  64.770  1.00  0.00           H
ATOM   2476  HD2 LYS A 742      56.630  51.620  64.600  1.00  0.00           H
ATOM   2477  CE  LYS A 742      54.870  52.880  64.230  1.00  0.00           C
ATOM   2478  HE1 LYS A 742      54.230  52.260  63.570  1.00  0.00           H
ATOM   2479  HE2 LYS A 742      54.710  53.950  63.950  1.00  0.00           H
ATOM   2480  NZ  LYS A 742      54.360  52.780  65.610  1.00  0.00           N
ATOM   2481  HZ1 LYS A 742      53.440  53.250  65.640  1.00  0.00           H
ATOM   2482  HZ2 LYS A 742      55.020  53.290  66.230  1.00  0.00           H
ATOM   2483  HZ3 LYS A 742      54.320  51.830  66.040  1.00  0.00           H
ATOM   2484  C   LYS A 742      58.970  54.990  63.070  1.00  0.00           C
ATOM   2485  O   LYS A 742      59.450  54.470  64.070  1.00  0.00           O
ATOM   2486  N   LEU A 743      59.720  55.630  62.180  1.00  0.00           N
ATOM   2487  HN  LEU A 743      59.340  55.950  61.320  1.00  0.00           H
ATOM   2488  CA  LEU A 743      61.150  55.760  62.300  1.00  0.00           C
ATOM   2489  HA  LEU A 743      61.560  54.790  62.530  1.00  0.00           H
ATOM   2490  CB  LEU A 743      61.770  56.310  61.020  1.00  0.00           C
ATOM   2491  HB1 LEU A 743      61.210  57.210  60.680  1.00  0.00           H
ATOM   2492  HB2 LEU A 743      61.580  55.570  60.210  1.00  0.00           H
ATOM   2493  CG  LEU A 743      63.310  56.730  60.950  1.00  0.00           C
ATOM   2494  HG  LEU A 743      63.560  57.610  61.590  1.00  0.00           H
ATOM   2495  CD1 LEU A 743      64.160  55.520  61.350  1.00  0.00           C
ATOM   2496 HD11 LEU A 743      65.240  55.650  61.160  1.00  0.00           H
ATOM   2497 HD12 LEU A 743      63.740  54.560  61.000  1.00  0.00           H
ATOM   2498 HD13 LEU A 743      63.940  55.480  62.450  1.00  0.00           H
ATOM   2499  CD2 LEU A 743      63.620  57.020  59.510  1.00  0.00           C
ATOM   2500 HD21 LEU A 743      63.020  56.560  58.690  1.00  0.00           H
ATOM   2501 HD22 LEU A 743      64.690  56.880  59.270  1.00  0.00           H
ATOM   2502 HD23 LEU A 743      63.400  58.090  59.350  1.00  0.00           H
ATOM   2503  C   LEU A 743      61.490  56.680  63.510  1.00  0.00           C
ATOM   2504  O   LEU A 743      62.180  56.370  64.460  1.00  0.00           O
ATOM   2505  N   PHE A 744      60.780  57.900  63.590  1.00  0.00           N
ATOM   2506  HN  PHE A 744      60.150  58.120  62.840  1.00  0.00           H
ATOM   2507  CA  PHE A 744      60.880  58.740  64.760  1.00  0.00           C
ATOM   2508  HA  PHE A 744      61.890  59.140  64.830  1.00  0.00           H
ATOM   2509  CB  PHE A 744      59.990  60.040  64.520  1.00  0.00           C
ATOM   2510  HB1 PHE A 744      58.940  59.710  64.350  1.00  0.00           H
ATOM   2511  HB2 PHE A 744      60.320  60.490  63.560  1.00  0.00           H
ATOM   2512  CG  PHE A 744      60.040  61.070  65.550  1.00  0.00           C
ATOM   2513  CD1 PHE A 744      61.300  61.410  66.050  1.00  0.00           C
ATOM   2514  HD1 PHE A 744      62.240  60.960  65.750  1.00  0.00           H
ATOM   2515  CE1 PHE A 744      61.410  62.500  67.020  1.00  0.00           C
ATOM   2516  HE1 PHE A 744      62.350  62.710  67.500  1.00  0.00           H
ATOM   2517  CZ  PHE A 744      60.210  63.200  67.350  1.00  0.00           C
ATOM   2518  HZ  PHE A 744      60.220  64.060  68.000  1.00  0.00           H
ATOM   2519  CD2 PHE A 744      58.880  61.830  65.820  1.00  0.00           C
ATOM   2520  HD2 PHE A 744      57.950  61.560  65.330  1.00  0.00           H
ATOM   2521  CE2 PHE A 744      59.070  62.910  66.730  1.00  0.00           C
ATOM   2522  HE2 PHE A 744      58.300  63.620  66.960  1.00  0.00           H
ATOM   2523  C   PHE A 744      60.450  58.140  66.090  1.00  0.00           C
ATOM   2524  O   PHE A 744      61.020  58.380  67.140  1.00  0.00           O
ATOM   2525  N   ASP A 745      59.440  57.220  66.090  1.00  0.00           N
ATOM   2526  HN  ASP A 745      58.950  57.020  65.240  1.00  0.00           H
ATOM   2527  CA  ASP A 745      58.940  56.410  67.220  1.00  0.00           C
ATOM   2528  HA  ASP A 745      58.740  57.090  68.040  1.00  0.00           H
ATOM   2529  CB  ASP A 745      57.570  55.860  66.790  1.00  0.00           C
ATOM   2530  HB1 ASP A 745      57.720  55.290  65.850  1.00  0.00           H
ATOM   2531  HB2 ASP A 745      56.890  56.680  66.450  1.00  0.00           H
ATOM   2532  CG  ASP A 745      56.760  54.900  67.650  1.00  0.00           C
ATOM   2533  OD1 ASP A 745      57.200  54.400  68.710  1.00  0.00           O
ATOM   2534  OD2 ASP A 745      55.630  54.500  67.200  1.00  0.00           O
ATOM   2535  C   ASP A 745      60.040  55.360  67.780  1.00  0.00           C
ATOM   2536  O   ASP A 745      60.280  55.290  68.980  1.00  0.00           O
ATOM   2537  N   LEU A 746      60.820  54.790  66.840  1.00  0.00           N
ATOM   2538  HN  LEU A 746      60.420  54.630  65.940  1.00  0.00           H
ATOM   2539  CA  LEU A 746      62.050  54.090  67.150  1.00  0.00           C
ATOM   2540  HA  LEU A 746      61.700  53.480  67.960  1.00  0.00           H
ATOM   2541  CB  LEU A 746      62.690  53.410  65.930  1.00  0.00           C
ATOM   2542  HB1 LEU A 746      63.690  53.000  66.190  1.00  0.00           H
ATOM   2543  HB2 LEU A 746      62.770  54.050  65.020  1.00  0.00           H
ATOM   2544  CG  LEU A 746      61.840  52.230  65.440  1.00  0.00           C
ATOM   2545  HG  LEU A 746      60.810  52.620  65.430  1.00  0.00           H
ATOM   2546  CD1 LEU A 746      62.200  51.870  63.950  1.00  0.00           C
ATOM   2547 HD11 LEU A 746      61.590  52.450  63.220  1.00  0.00           H
ATOM   2548 HD12 LEU A 746      62.030  50.780  63.770  1.00  0.00           H
ATOM   2549 HD13 LEU A 746      63.250  52.070  63.680  1.00  0.00           H
ATOM   2550  CD2 LEU A 746      62.010  50.980  66.310  1.00  0.00           C
ATOM   2551 HD21 LEU A 746      63.100  50.760  66.300  1.00  0.00           H
ATOM   2552 HD22 LEU A 746      61.470  50.100  65.880  1.00  0.00           H
ATOM   2553 HD23 LEU A 746      61.640  51.290  67.320  1.00  0.00           H
ATOM   2554  C   LEU A 746      63.130  54.890  67.860  1.00  0.00           C
ATOM   2555  O   LEU A 746      63.730  54.470  68.850  1.00  0.00           O
ATOM   2556  N   GLY A 747      63.450  56.110  67.400  1.00  0.00           N
ATOM   2557  HN  GLY A 747      62.880  56.350  66.610  1.00  0.00           H
ATOM   2558  CA  GLY A 747      64.390  57.030  68.030  1.00  0.00           C
ATOM   2559  HA1 GLY A 747      64.600  57.780  67.280  1.00  0.00           H
ATOM   2560  HA2 GLY A 747      65.320  56.490  68.190  1.00  0.00           H
ATOM   2561  C   GLY A 747      64.010  57.680  69.280  1.00  0.00           C
ATOM   2562  O   GLY A 747      64.830  57.710  70.200  1.00  0.00           O
ATOM   2563  N   GLU A 748      62.730  57.990  69.510  1.00  0.00           N
ATOM   2564  HN  GLU A 748      62.020  57.740  68.860  1.00  0.00           H
ATOM   2565  CA  GLU A 748      62.150  58.410  70.700  1.00  0.00           C
ATOM   2566  HA  GLU A 748      62.850  59.130  71.100  1.00  0.00           H
ATOM   2567  CB  GLU A 748      60.730  58.960  70.490  1.00  0.00           C
ATOM   2568  HB1 GLU A 748      60.130  59.070  71.410  1.00  0.00           H
ATOM   2569  HB2 GLU A 748      60.110  58.270  69.880  1.00  0.00           H
ATOM   2570  CG  GLU A 748      60.710  60.300  69.800  1.00  0.00           C
ATOM   2571  HG1 GLU A 748      60.030  60.330  68.920  1.00  0.00           H
ATOM   2572  HG2 GLU A 748      61.660  60.550  69.280  1.00  0.00           H
ATOM   2573  CD  GLU A 748      60.500  61.390  70.790  1.00  0.00           C
ATOM   2574  OE1 GLU A 748      59.290  61.670  71.130  1.00  0.00           O
ATOM   2575  OE2 GLU A 748      61.480  62.050  71.220  1.00  0.00           O
ATOM   2576  C   GLU A 748      62.270  57.390  71.810  1.00  0.00           C
ATOM   2577  O   GLU A 748      62.670  57.630  72.930  1.00  0.00           O
ATOM   2578  N   THR A 749      61.830  56.190  71.420  1.00  0.00           N
ATOM   2579  HN  THR A 749      61.560  56.000  70.480  1.00  0.00           H
ATOM   2580  CA  THR A 749      61.750  55.000  72.270  1.00  0.00           C
ATOM   2581  HA  THR A 749      61.210  55.210  73.170  1.00  0.00           H
ATOM   2582  CB  THR A 749      60.910  53.900  71.620  1.00  0.00           C
ATOM   2583  HB  THR A 749      61.140  53.770  70.540  1.00  0.00           H
ATOM   2584  OG1 THR A 749      59.520  54.330  71.640  1.00  0.00           O
ATOM   2585  HG1 THR A 749      59.460  54.840  70.830  1.00  0.00           H
ATOM   2586  CG2 THR A 749      60.920  52.560  72.230  1.00  0.00           C
ATOM   2587 HG21 THR A 749      60.890  52.570  73.340  1.00  0.00           H
ATOM   2588 HG22 THR A 749      61.900  52.090  72.040  1.00  0.00           H
ATOM   2589 HG23 THR A 749      60.160  51.850  71.840  1.00  0.00           H
ATOM   2590  C   THR A 749      63.100  54.360  72.710  1.00  0.00           C
ATOM   2591  O   THR A 749      63.260  53.810  73.830  1.00  0.00           O
ATOM   2592  N   TYR A 750      64.090  54.260  71.830  1.00  0.00           N
ATOM   2593  HN  TYR A 750      64.000  54.720  70.940  1.00  0.00           H
ATOM   2594  CA  TYR A 750      65.340  53.550  72.100  1.00  0.00           C
ATOM   2595  HA  TYR A 750      65.280  53.030  73.050  1.00  0.00           H
ATOM   2596  CB  TYR A 750      65.660  52.530  71.020  1.00  0.00           C
ATOM   2597  HB1 TYR A 750      66.710  52.160  71.050  1.00  0.00           H
ATOM   2598  HB2 TYR A 750      65.720  53.000  70.020  1.00  0.00           H
ATOM   2599  CG  TYR A 750      64.570  51.450  71.160  1.00  0.00           C
ATOM   2600  CD1 TYR A 750      64.520  50.560  72.250  1.00  0.00           C
ATOM   2601  HD1 TYR A 750      65.170  50.650  73.110  1.00  0.00           H
ATOM   2602  CE1 TYR A 750      63.650  49.510  72.330  1.00  0.00           C
ATOM   2603  HE1 TYR A 750      63.710  48.800  73.120  1.00  0.00           H
ATOM   2604  CZ  TYR A 750      62.620  49.400  71.390  1.00  0.00           C
ATOM   2605  OH  TYR A 750      61.700  48.320  71.560  1.00  0.00           O
ATOM   2606  HH  TYR A 750      62.090  47.520  71.930  1.00  0.00           H
ATOM   2607  CD2 TYR A 750      63.590  51.220  70.210  1.00  0.00           C
ATOM   2608  HD2 TYR A 750      63.650  51.810  69.300  1.00  0.00           H
ATOM   2609  CE2 TYR A 750      62.600  50.270  70.290  1.00  0.00           C
ATOM   2610  HE2 TYR A 750      61.860  50.140  69.510  1.00  0.00           H
ATOM   2611  C   TYR A 750      66.500  54.590  72.200  1.00  0.00           C
ATOM   2612  O   TYR A 750      66.640  55.570  71.470  1.00  0.00           O
ATOM   2613  N   ALA A 751      67.440  54.420  73.210  1.00  0.00           N
ATOM   2614  HN  ALA A 751      67.380  53.730  73.930  1.00  0.00           H
ATOM   2615  CA  ALA A 751      68.640  55.220  73.230  1.00  0.00           C
ATOM   2616  HA  ALA A 751      68.330  56.200  72.920  1.00  0.00           H
ATOM   2617  CB  ALA A 751      69.160  55.360  74.650  1.00  0.00           C
ATOM   2618  HB1 ALA A 751      69.070  54.340  75.090  1.00  0.00           H
ATOM   2619  HB2 ALA A 751      68.620  56.130  75.250  1.00  0.00           H
ATOM   2620  HB3 ALA A 751      70.230  55.590  74.840  1.00  0.00           H
ATOM   2621  C   ALA A 751      69.690  54.910  72.160  1.00  0.00           C
ATOM   2622  O   ALA A 751      69.850  53.820  71.640  1.00  0.00           O
ATOM   2623  N   PHE A 752      70.430  55.950  71.730  1.00  0.00           N
ATOM   2624  HN  PHE A 752      70.270  56.880  72.060  1.00  0.00           H
ATOM   2625  CA  PHE A 752      71.570  55.830  70.830  1.00  0.00           C
ATOM   2626  HA  PHE A 752      71.210  55.160  70.050  1.00  0.00           H
ATOM   2627  CB  PHE A 752      71.710  57.160  70.030  1.00  0.00           C
ATOM   2628  HB1 PHE A 752      72.030  58.040  70.630  1.00  0.00           H
ATOM   2629  HB2 PHE A 752      70.670  57.310  69.660  1.00  0.00           H
ATOM   2630  CG  PHE A 752      72.670  57.240  68.870  1.00  0.00           C
ATOM   2631  CD1 PHE A 752      73.960  57.730  68.910  1.00  0.00           C
ATOM   2632  HD1 PHE A 752      74.310  58.280  69.770  1.00  0.00           H
ATOM   2633  CE1 PHE A 752      74.840  57.590  67.830  1.00  0.00           C
ATOM   2634  HE1 PHE A 752      75.790  58.110  67.880  1.00  0.00           H
ATOM   2635  CZ  PHE A 752      74.390  57.000  66.640  1.00  0.00           C
ATOM   2636  HZ  PHE A 752      75.070  57.000  65.810  1.00  0.00           H
ATOM   2637  CD2 PHE A 752      72.250  56.750  67.630  1.00  0.00           C
ATOM   2638  HD2 PHE A 752      71.220  56.420  67.550  1.00  0.00           H
ATOM   2639  CE2 PHE A 752      73.070  56.620  66.550  1.00  0.00           C
ATOM   2640  HE2 PHE A 752      72.660  56.220  65.630  1.00  0.00           H
ATOM   2641  C   PHE A 752      72.970  55.400  71.460  1.00  0.00           C
ATOM   2642  O   PHE A 752      73.110  55.520  72.710  1.00  0.00           O
ATOM   2643  N   PRO A 822      73.910  54.770  70.780  1.00  0.00           N
ATOM   2644  CD  PRO A 822      75.260  54.560  71.330  1.00  0.00           C
ATOM   2645  HD1 PRO A 822      75.240  54.130  72.370  1.00  0.00           H
ATOM   2646  HD2 PRO A 822      75.910  55.450  71.270  1.00  0.00           H
ATOM   2647  CA  PRO A 822      73.620  53.970  69.580  1.00  0.00           C
ATOM   2648  HA  PRO A 822      73.100  54.510  68.800  1.00  0.00           H
ATOM   2649  CB  PRO A 822      74.990  53.540  69.040  1.00  0.00           C
ATOM   2650  HB1 PRO A 822      75.200  54.380  68.350  1.00  0.00           H
ATOM   2651  HB2 PRO A 822      74.910  52.600  68.460  1.00  0.00           H
ATOM   2652  CG  PRO A 822      75.900  53.630  70.270  1.00  0.00           C
ATOM   2653  HG1 PRO A 822      75.860  52.660  70.790  1.00  0.00           H
ATOM   2654  HG2 PRO A 822      76.960  53.810  70.020  1.00  0.00           H
ATOM   2655  C   PRO A 822      72.750  52.680  69.910  1.00  0.00           C
ATOM   2656  O   PRO A 822      71.770  52.520  69.140  1.00  0.00           O
ATOM   2657  N   ASP A 823      73.020  51.980  71.040  1.00  0.00           N
ATOM   2658  HN  ASP A 823      73.760  52.280  71.640  1.00  0.00           H
ATOM   2659  CA  ASP A 823      72.320  50.760  71.360  1.00  0.00           C
ATOM   2660  HA  ASP A 823      73.120  50.070  71.580  1.00  0.00           H
ATOM   2661  CB  ASP A 823      71.780  50.800  72.750  1.00  0.00           C
ATOM   2662  HB1 ASP A 823      71.240  49.850  72.970  1.00  0.00           H
ATOM   2663  HB2 ASP A 823      70.990  51.570  72.890  1.00  0.00           H
ATOM   2664  CG  ASP A 823      72.860  50.970  73.850  1.00  0.00           C
ATOM   2665  OD1 ASP A 823      73.990  51.400  73.620  1.00  0.00           O
ATOM   2666  OD2 ASP A 823      72.480  50.860  75.040  1.00  0.00           O
ATOM   2667  C   ASP A 823      71.350  49.990  70.390  1.00  0.00           C
ATOM   2668  O   ASP A 823      71.840  49.410  69.410  1.00  0.00           O
ATOM   2669  N   VAL A 824      70.090  50.000  70.680  1.00  0.00           N
ATOM   2670  HN  VAL A 824      69.690  50.540  71.420  1.00  0.00           H
ATOM   2671  CA  VAL A 824      69.140  49.350  69.810  1.00  0.00           C
ATOM   2672  HA  VAL A 824      69.510  48.410  69.420  1.00  0.00           H
ATOM   2673  CB  VAL A 824      67.890  48.920  70.590  1.00  0.00           C
ATOM   2674  HB  VAL A 824      67.450  49.730  71.210  1.00  0.00           H
ATOM   2675  CG1 VAL A 824      66.760  48.420  69.700  1.00  0.00           C
ATOM   2676 HG11 VAL A 824      66.080  47.740  70.260  1.00  0.00           H
ATOM   2677 HG12 VAL A 824      67.130  47.880  68.820  1.00  0.00           H
ATOM   2678 HG13 VAL A 824      66.100  49.250  69.360  1.00  0.00           H
ATOM   2679  CG2 VAL A 824      68.320  47.800  71.620  1.00  0.00           C
ATOM   2680 HG21 VAL A 824      67.420  47.190  71.860  1.00  0.00           H
ATOM   2681 HG22 VAL A 824      68.710  48.340  72.520  1.00  0.00           H
ATOM   2682 HG23 VAL A 824      69.010  46.990  71.320  1.00  0.00           H
ATOM   2683  C   VAL A 824      68.780  50.200  68.610  1.00  0.00           C
ATOM   2684  O   VAL A 824      68.880  49.620  67.530  1.00  0.00           O
ATOM   2685  N   LEU A 825      68.760  51.590  68.830  1.00  0.00           N
ATOM   2686  HN  LEU A 825      68.950  52.140  69.630  1.00  0.00           H
ATOM   2687  CA  LEU A 825      68.530  52.510  67.730  1.00  0.00           C
ATOM   2688  HA  LEU A 825      67.590  52.200  67.310  1.00  0.00           H
ATOM   2689  CB  LEU A 825      68.320  53.850  68.330  1.00  0.00           C
ATOM   2690  HB1 LEU A 825      69.200  54.090  68.970  1.00  0.00           H
ATOM   2691  HB2 LEU A 825      67.490  53.910  69.070  1.00  0.00           H
ATOM   2692  CG  LEU A 825      68.140  55.140  67.410  1.00  0.00           C
ATOM   2693  HG  LEU A 825      69.040  55.350  66.800  1.00  0.00           H
ATOM   2694  CD1 LEU A 825      66.950  55.020  66.470  1.00  0.00           C
ATOM   2695 HD11 LEU A 825      66.110  54.930  67.200  1.00  0.00           H
ATOM   2696 HD12 LEU A 825      67.020  54.040  65.940  1.00  0.00           H
ATOM   2697 HD13 LEU A 825      66.980  55.830  65.710  1.00  0.00           H
ATOM   2698  CD2 LEU A 825      68.050  56.430  68.250  1.00  0.00           C
ATOM   2699 HD21 LEU A 825      68.890  56.460  68.980  1.00  0.00           H
ATOM   2700 HD22 LEU A 825      67.110  56.470  68.840  1.00  0.00           H
ATOM   2701 HD23 LEU A 825      68.000  57.380  67.670  1.00  0.00           H
ATOM   2702  C   LEU A 825      69.340  52.500  66.460  1.00  0.00           C
ATOM   2703  O   LEU A 825      68.850  52.560  65.340  1.00  0.00           O
ATOM   2704  N   PHE A 826      70.720  52.540  66.610  1.00  0.00           N
ATOM   2705  HN  PHE A 826      71.120  52.670  67.530  1.00  0.00           H
ATOM   2706  CA  PHE A 826      71.750  52.600  65.510  1.00  0.00           C
ATOM   2707  HA  PHE A 826      71.430  53.480  64.970  1.00  0.00           H
ATOM   2708  CB  PHE A 826      73.200  52.740  66.040  1.00  0.00           C
ATOM   2709  HB1 PHE A 826      73.360  51.920  66.780  1.00  0.00           H
ATOM   2710  HB2 PHE A 826      73.410  53.750  66.470  1.00  0.00           H
ATOM   2711  CG  PHE A 826      74.230  52.560  64.910  1.00  0.00           C
ATOM   2712  CD1 PHE A 826      75.190  51.530  64.970  1.00  0.00           C
ATOM   2713  HD1 PHE A 826      74.950  50.770  65.690  1.00  0.00           H
ATOM   2714  CE1 PHE A 826      76.220  51.480  64.010  1.00  0.00           C
ATOM   2715  HE1 PHE A 826      76.840  50.620  63.830  1.00  0.00           H
ATOM   2716  CZ  PHE A 826      76.390  52.460  63.050  1.00  0.00           C
ATOM   2717  HZ  PHE A 826      77.190  52.270  62.350  1.00  0.00           H
ATOM   2718  CD2 PHE A 826      74.340  53.480  63.860  1.00  0.00           C
ATOM   2719  HD2 PHE A 826      73.560  54.210  63.740  1.00  0.00           H
ATOM   2720  CE2 PHE A 826      75.390  53.410  62.920  1.00  0.00           C
ATOM   2721  HE2 PHE A 826      75.420  54.130  62.130  1.00  0.00           H
ATOM   2722  C   PHE A 826      71.510  51.320  64.590  1.00  0.00           C
ATOM   2723  O   PHE A 826      71.390  51.520  63.360  1.00  0.00           O
ATOM   2724  N   TRP A 827      71.420  50.170  65.220  1.00  0.00           N
ATOM   2725  HN  TRP A 827      71.350  50.060  66.210  1.00  0.00           H
ATOM   2726  CA  TRP A 827      71.180  49.000  64.360  1.00  0.00           C
ATOM   2727  HA  TRP A 827      71.830  48.970  63.500  1.00  0.00           H
ATOM   2728  CB  TRP A 827      71.440  47.780  65.110  1.00  0.00           C
ATOM   2729  HB1 TRP A 827      71.310  46.930  64.410  1.00  0.00           H
ATOM   2730  HB2 TRP A 827      70.710  47.470  65.890  1.00  0.00           H
ATOM   2731  CG  TRP A 827      72.910  47.750  65.610  1.00  0.00           C
ATOM   2732  CD1 TRP A 827      73.380  47.820  66.860  1.00  0.00           C
ATOM   2733  HD1 TRP A 827      72.770  47.800  67.740  1.00  0.00           H
ATOM   2734  NE1 TRP A 827      74.770  47.790  66.810  1.00  0.00           N
ATOM   2735  HE1 TRP A 827      75.280  47.940  67.620  1.00  0.00           H
ATOM   2736  CE2 TRP A 827      75.200  47.770  65.460  1.00  0.00           C
ATOM   2737  CD2 TRP A 827      74.020  47.680  64.710  1.00  0.00           C
ATOM   2738  CE3 TRP A 827      74.160  47.640  63.290  1.00  0.00           C
ATOM   2739  HE3 TRP A 827      73.230  47.490  62.760  1.00  0.00           H
ATOM   2740  CZ3 TRP A 827      75.470  47.700  62.750  1.00  0.00           C
ATOM   2741  HZ3 TRP A 827      75.670  47.720  61.690  1.00  0.00           H
ATOM   2742  CZ2 TRP A 827      76.480  47.570  64.920  1.00  0.00           C
ATOM   2743  HZ2 TRP A 827      77.320  47.490  65.600  1.00  0.00           H
ATOM   2744  CH2 TRP A 827      76.590  47.590  63.580  1.00  0.00           C
ATOM   2745  HH2 TRP A 827      77.570  47.640  63.130  1.00  0.00           H
ATOM   2746  C   TRP A 827      69.790  48.810  63.810  1.00  0.00           C
ATOM   2747  O   TRP A 827      69.560  48.290  62.720  1.00  0.00           O
ATOM   2748  N   CYS A 828      68.740  49.320  64.460  1.00  0.00           N
ATOM   2749  HN  CYS A 828      68.860  49.590  65.420  1.00  0.00           H
ATOM   2750  CA  CYS A 828      67.430  49.380  63.900  1.00  0.00           C
ATOM   2751  HA  CYS A 828      67.220  48.360  63.590  1.00  0.00           H
ATOM   2752  CB  CYS A 828      66.450  49.940  64.860  1.00  0.00           C
ATOM   2753  HB1 CYS A 828      65.490  50.270  64.390  1.00  0.00           H
ATOM   2754  HB2 CYS A 828      66.890  50.880  65.230  1.00  0.00           H
ATOM   2755  SG  CYS A 828      66.030  48.700  66.180  1.00  0.00           S
ATOM   2756  HG1 CYS A 828      67.310  48.650  66.470  1.00  0.00           H
ATOM   2757  C   CYS A 828      67.380  50.200  62.610  1.00  0.00           C
ATOM   2758  O   CYS A 828      66.740  49.840  61.670  1.00  0.00           O
ATOM   2759  N   VAL A 829      68.000  51.390  62.600  1.00  0.00           N
ATOM   2760  HN  VAL A 829      68.400  51.600  63.500  1.00  0.00           H
ATOM   2761  CA  VAL A 829      68.010  52.310  61.440  1.00  0.00           C
ATOM   2762  HA  VAL A 829      67.000  52.480  61.090  1.00  0.00           H
ATOM   2763  CB  VAL A 829      68.530  53.720  61.890  1.00  0.00           C
ATOM   2764  HB  VAL A 829      69.510  53.620  62.410  1.00  0.00           H
ATOM   2765  CG1 VAL A 829      68.650  54.690  60.690  1.00  0.00           C
ATOM   2766 HG11 VAL A 829      68.850  55.690  61.120  1.00  0.00           H
ATOM   2767 HG12 VAL A 829      67.660  54.690  60.180  1.00  0.00           H
ATOM   2768 HG13 VAL A 829      69.430  54.340  59.960  1.00  0.00           H
ATOM   2769  CG2 VAL A 829      67.540  54.240  62.960  1.00  0.00           C
ATOM   2770 HG21 VAL A 829      67.960  55.180  63.380  1.00  0.00           H
ATOM   2771 HG22 VAL A 829      67.240  53.450  63.700  1.00  0.00           H
ATOM   2772 HG23 VAL A 829      66.630  54.640  62.460  1.00  0.00           H
ATOM   2773  C   VAL A 829      68.790  51.710  60.270  1.00  0.00           C
ATOM   2774  O   VAL A 829      68.270  51.640  59.150  1.00  0.00           O
ATOM   2775  N   ILE A 830      69.960  51.100  60.560  1.00  0.00           N
ATOM   2776  HN  ILE A 830      70.520  51.160  61.390  1.00  0.00           H
ATOM   2777  CA  ILE A 830      70.590  50.340  59.530  1.00  0.00           C
ATOM   2778  HA  ILE A 830      70.830  50.990  58.690  1.00  0.00           H
ATOM   2779  CB  ILE A 830      71.890  49.780  60.010  1.00  0.00           C
ATOM   2780  HB  ILE A 830      71.590  49.280  60.960  1.00  0.00           H
ATOM   2781  CG2 ILE A 830      72.530  48.790  58.980  1.00  0.00           C
ATOM   2782 HG21 ILE A 830      72.500  49.260  57.980  1.00  0.00           H
ATOM   2783 HG22 ILE A 830      72.100  47.760  58.930  1.00  0.00           H
ATOM   2784 HG23 ILE A 830      73.640  48.720  58.980  1.00  0.00           H
ATOM   2785  CG1 ILE A 830      72.870  50.910  60.380  1.00  0.00           C
ATOM   2786 HG11 ILE A 830      72.400  51.680  61.030  1.00  0.00           H
ATOM   2787 HG12 ILE A 830      73.020  51.470  59.440  1.00  0.00           H
ATOM   2788  CD  ILE A 830      74.150  50.430  61.070  1.00  0.00           C
ATOM   2789  HD1 ILE A 830      74.830  51.290  61.240  1.00  0.00           H
ATOM   2790  HD2 ILE A 830      74.710  49.680  60.480  1.00  0.00           H
ATOM   2791  HD3 ILE A 830      73.950  50.040  62.100  1.00  0.00           H
ATOM   2792  C   ILE A 830      69.790  49.190  58.900  1.00  0.00           C
ATOM   2793  O   ILE A 830      69.790  49.090  57.620  1.00  0.00           O
ATOM   2794  N   LEU A 831      69.090  48.400  59.810  1.00  0.00           N
ATOM   2795  HN  LEU A 831      69.070  48.600  60.780  1.00  0.00           H
ATOM   2796  CA  LEU A 831      68.170  47.330  59.370  1.00  0.00           C
ATOM   2797  HA  LEU A 831      68.790  46.640  58.830  1.00  0.00           H
ATOM   2798  CB  LEU A 831      67.620  46.680  60.750  1.00  0.00           C
ATOM   2799  HB1 LEU A 831      67.090  47.430  61.390  1.00  0.00           H
ATOM   2800  HB2 LEU A 831      68.550  46.320  61.240  1.00  0.00           H
ATOM   2801  CG  LEU A 831      66.660  45.450  60.510  1.00  0.00           C
ATOM   2802  HG  LEU A 831      65.710  45.820  60.050  1.00  0.00           H
ATOM   2803  CD1 LEU A 831      67.250  44.380  59.610  1.00  0.00           C
ATOM   2804 HD11 LEU A 831      67.330  44.800  58.580  1.00  0.00           H
ATOM   2805 HD12 LEU A 831      66.640  43.450  59.520  1.00  0.00           H
ATOM   2806 HD13 LEU A 831      68.190  43.960  60.030  1.00  0.00           H
ATOM   2807  CD2 LEU A 831      66.260  44.950  61.910  1.00  0.00           C
ATOM   2808 HD21 LEU A 831      67.210  44.870  62.490  1.00  0.00           H
ATOM   2809 HD22 LEU A 831      65.760  43.960  61.820  1.00  0.00           H
ATOM   2810 HD23 LEU A 831      65.480  45.620  62.320  1.00  0.00           H
ATOM   2811  C   LEU A 831      66.970  47.740  58.510  1.00  0.00           C
ATOM   2812  O   LEU A 831      66.750  47.140  57.480  1.00  0.00           O
ATOM   2813  N   PHE A 832      66.290  48.840  58.930  1.00  0.00           N
ATOM   2814  HN  PHE A 832      66.560  49.280  59.780  1.00  0.00           H
ATOM   2815  CA  PHE A 832      65.370  49.530  58.060  1.00  0.00           C
ATOM   2816  HA  PHE A 832      64.570  48.810  57.980  1.00  0.00           H
ATOM   2817  CB  PHE A 832      64.760  50.680  58.940  1.00  0.00           C
ATOM   2818  HB1 PHE A 832      65.480  51.200  59.620  1.00  0.00           H
ATOM   2819  HB2 PHE A 832      64.100  50.210  59.690  1.00  0.00           H
ATOM   2820  CG  PHE A 832      64.130  51.840  58.180  1.00  0.00           C
ATOM   2821  CD1 PHE A 832      64.800  53.000  57.910  1.00  0.00           C
ATOM   2822  HD1 PHE A 832      65.860  52.960  58.120  1.00  0.00           H
ATOM   2823  CE1 PHE A 832      64.150  54.050  57.310  1.00  0.00           C
ATOM   2824  HE1 PHE A 832      64.590  55.020  57.100  1.00  0.00           H
ATOM   2825  CZ  PHE A 832      62.800  54.020  57.070  1.00  0.00           C
ATOM   2826  HZ  PHE A 832      62.260  54.860  56.640  1.00  0.00           H
ATOM   2827  CD2 PHE A 832      62.690  51.850  58.040  1.00  0.00           C
ATOM   2828  HD2 PHE A 832      62.030  51.030  58.300  1.00  0.00           H
ATOM   2829  CE2 PHE A 832      62.080  52.900  57.420  1.00  0.00           C
ATOM   2830  HE2 PHE A 832      61.030  52.830  57.210  1.00  0.00           H
ATOM   2831  C   PHE A 832      65.820  49.980  56.620  1.00  0.00           C
ATOM   2832  O   PHE A 832      65.230  49.700  55.610  1.00  0.00           O
ATOM   2833  N   PHE A 833      66.960  50.680  56.630  1.00  0.00           N
ATOM   2834  HN  PHE A 833      67.460  50.880  57.480  1.00  0.00           H
ATOM   2835  CA  PHE A 833      67.550  51.280  55.420  1.00  0.00           C
ATOM   2836  HA  PHE A 833      66.770  51.830  54.920  1.00  0.00           H
ATOM   2837  CB  PHE A 833      68.620  52.220  55.890  1.00  0.00           C
ATOM   2838  HB1 PHE A 833      69.270  52.410  55.010  1.00  0.00           H
ATOM   2839  HB2 PHE A 833      69.230  51.800  56.740  1.00  0.00           H
ATOM   2840  CG  PHE A 833      68.160  53.620  56.360  1.00  0.00           C
ATOM   2841  CD1 PHE A 833      69.040  54.270  57.280  1.00  0.00           C
ATOM   2842  HD1 PHE A 833      69.750  53.610  57.770  1.00  0.00           H
ATOM   2843  CE1 PHE A 833      68.960  55.640  57.580  1.00  0.00           C
ATOM   2844  HE1 PHE A 833      69.570  56.040  58.370  1.00  0.00           H
ATOM   2845  CZ  PHE A 833      67.870  56.350  57.090  1.00  0.00           C
ATOM   2846  HZ  PHE A 833      67.710  57.380  57.330  1.00  0.00           H
ATOM   2847  CD2 PHE A 833      67.080  54.380  55.820  1.00  0.00           C
ATOM   2848  HD2 PHE A 833      66.390  53.910  55.140  1.00  0.00           H
ATOM   2849  CE2 PHE A 833      66.950  55.730  56.160  1.00  0.00           C
ATOM   2850  HE2 PHE A 833      66.160  56.360  55.790  1.00  0.00           H
ATOM   2851  C   PHE A 833      68.080  50.130  54.500  1.00  0.00           C
ATOM   2852  O   PHE A 833      67.910  50.170  53.340  1.00  0.00           O
ATOM   2853  N   THR A 834      68.730  49.060  55.030  1.00  0.00           N
ATOM   2854  HN  THR A 834      68.920  48.990  56.000  1.00  0.00           H
ATOM   2855  CA  THR A 834      69.270  47.890  54.250  1.00  0.00           C
ATOM   2856  HA  THR A 834      69.810  48.200  53.370  1.00  0.00           H
ATOM   2857  CB  THR A 834      70.290  47.070  55.030  1.00  0.00           C
ATOM   2858  HB  THR A 834      70.500  46.130  54.480  1.00  0.00           H
ATOM   2859  OG1 THR A 834      69.970  46.780  56.380  1.00  0.00           O
ATOM   2860  HG1 THR A 834      70.040  47.570  56.920  1.00  0.00           H
ATOM   2861  CG2 THR A 834      71.610  47.810  55.090  1.00  0.00           C
ATOM   2862 HG21 THR A 834      71.370  48.840  55.430  1.00  0.00           H
ATOM   2863 HG22 THR A 834      72.120  47.840  54.100  1.00  0.00           H
ATOM   2864 HG23 THR A 834      72.360  47.360  55.770  1.00  0.00           H
ATOM   2865  C   THR A 834      68.170  47.010  53.720  1.00  0.00           C
ATOM   2866  O   THR A 834      68.250  46.450  52.640  1.00  0.00           O
ATOM   2867  N   THR A 835      67.060  46.890  54.440  1.00  0.00           N
ATOM   2868  HN  THR A 835      66.930  47.510  55.210  1.00  0.00           H
ATOM   2869  CA  THR A 835      65.800  46.280  53.990  1.00  0.00           C
ATOM   2870  HA  THR A 835      66.050  45.260  53.720  1.00  0.00           H
ATOM   2871  CB  THR A 835      64.770  46.410  55.120  1.00  0.00           C
ATOM   2872  HB  THR A 835      64.680  47.460  55.490  1.00  0.00           H
ATOM   2873  OG1 THR A 835      65.160  45.440  56.120  1.00  0.00           O
ATOM   2874  HG1 THR A 835      65.930  45.780  56.590  1.00  0.00           H
ATOM   2875  CG2 THR A 835      63.390  45.930  54.580  1.00  0.00           C
ATOM   2876 HG21 THR A 835      63.530  44.920  54.140  1.00  0.00           H
ATOM   2877 HG22 THR A 835      62.910  46.590  53.820  1.00  0.00           H
ATOM   2878 HG23 THR A 835      62.630  45.790  55.380  1.00  0.00           H
ATOM   2879  C   THR A 835      65.290  46.930  52.780  1.00  0.00           C
ATOM   2880  O   THR A 835      65.050  46.370  51.720  1.00  0.00           O
ATOM   2881  N   PHE A 836      65.320  48.310  52.930  1.00  0.00           N
ATOM   2882  HN  PHE A 836      65.500  48.760  53.790  1.00  0.00           H
ATOM   2883  CA  PHE A 836      64.850  49.220  51.840  1.00  0.00           C
ATOM   2884  HA  PHE A 836      63.880  48.990  51.420  1.00  0.00           H
ATOM   2885  CB  PHE A 836      64.740  50.700  52.350  1.00  0.00           C
ATOM   2886  HB1 PHE A 836      65.690  51.080  52.770  1.00  0.00           H
ATOM   2887  HB2 PHE A 836      63.990  50.800  53.170  1.00  0.00           H
ATOM   2888  CG  PHE A 836      64.300  51.590  51.180  1.00  0.00           C
ATOM   2889  CD1 PHE A 836      65.200  52.510  50.640  1.00  0.00           C
ATOM   2890  HD1 PHE A 836      66.180  52.630  51.060  1.00  0.00           H
ATOM   2891  CE1 PHE A 836      64.840  53.310  49.530  1.00  0.00           C
ATOM   2892  HE1 PHE A 836      65.460  54.160  49.270  1.00  0.00           H
ATOM   2893  CZ  PHE A 836      63.690  53.030  48.870  1.00  0.00           C
ATOM   2894  HZ  PHE A 836      63.370  53.610  48.020  1.00  0.00           H
ATOM   2895  CD2 PHE A 836      63.040  51.490  50.640  1.00  0.00           C
ATOM   2896  HD2 PHE A 836      62.290  50.810  51.000  1.00  0.00           H
ATOM   2897  CE2 PHE A 836      62.700  52.240  49.480  1.00  0.00           C
ATOM   2898  HE2 PHE A 836      61.760  52.100  48.980  1.00  0.00           H
ATOM   2899  C   PHE A 836      65.890  49.120  50.670  1.00  0.00           C
ATOM   2900  O   PHE A 836      65.500  49.080  49.510  1.00  0.00           O
ATOM   2901  N   PHE A 837      67.200  49.120  50.990  1.00  0.00           N
ATOM   2902  HN  PHE A 837      67.440  49.450  51.890  1.00  0.00           H
ATOM   2903  CA  PHE A 837      68.160  49.000  49.960  1.00  0.00           C
ATOM   2904  HA  PHE A 837      67.950  49.790  49.240  1.00  0.00           H
ATOM   2905  CB  PHE A 837      69.490  49.230  50.640  1.00  0.00           C
ATOM   2906  HB1 PHE A 837      69.890  48.470  51.350  1.00  0.00           H
ATOM   2907  HB2 PHE A 837      69.370  50.240  51.090  1.00  0.00           H
ATOM   2908  CG  PHE A 837      70.600  49.500  49.670  1.00  0.00           C
ATOM   2909  CD1 PHE A 837      71.910  49.690  50.190  1.00  0.00           C
ATOM   2910  HD1 PHE A 837      72.030  49.650  51.260  1.00  0.00           H
ATOM   2911  CE1 PHE A 837      72.990  49.980  49.400  1.00  0.00           C
ATOM   2912  HE1 PHE A 837      74.010  50.070  49.760  1.00  0.00           H
ATOM   2913  CZ  PHE A 837      72.850  50.040  48.020  1.00  0.00           C
ATOM   2914  HZ  PHE A 837      73.720  50.330  47.440  1.00  0.00           H
ATOM   2915  CD2 PHE A 837      70.490  49.700  48.240  1.00  0.00           C
ATOM   2916  HD2 PHE A 837      69.510  49.820  47.800  1.00  0.00           H
ATOM   2917  CE2 PHE A 837      71.590  49.910  47.400  1.00  0.00           C
ATOM   2918  HE2 PHE A 837      71.520  49.970  46.330  1.00  0.00           H
ATOM   2919  C   PHE A 837      68.110  47.730  49.240  1.00  0.00           C
ATOM   2920  O   PHE A 837      67.930  47.700  48.070  1.00  0.00           O
ATOM   2921  N   LEU A 838      68.140  46.550  49.890  1.00  0.00           N
ATOM   2922  HN  LEU A 838      68.290  46.610  50.870  1.00  0.00           H
ATOM   2923  CA  LEU A 838      68.080  45.200  49.280  1.00  0.00           C
ATOM   2924  HA  LEU A 838      68.810  45.030  48.510  1.00  0.00           H
ATOM   2925  CB  LEU A 838      68.450  44.080  50.320  1.00  0.00           C
ATOM   2926  HB1 LEU A 838      67.710  44.300  51.110  1.00  0.00           H
ATOM   2927  HB2 LEU A 838      69.460  44.380  50.680  1.00  0.00           H
ATOM   2928  CG  LEU A 838      68.530  42.470  50.120  1.00  0.00           C
ATOM   2929  HG  LEU A 838      67.460  42.210  49.960  1.00  0.00           H
ATOM   2930  CD1 LEU A 838      69.450  42.170  48.940  1.00  0.00           C
ATOM   2931 HD11 LEU A 838      70.520  42.290  49.220  1.00  0.00           H
ATOM   2932 HD12 LEU A 838      69.220  42.960  48.180  1.00  0.00           H
ATOM   2933 HD13 LEU A 838      69.290  41.150  48.550  1.00  0.00           H
ATOM   2934  CD2 LEU A 838      68.940  41.670  51.330  1.00  0.00           C
ATOM   2935 HD21 LEU A 838      69.260  40.620  51.120  1.00  0.00           H
ATOM   2936 HD22 LEU A 838      68.160  41.640  52.130  1.00  0.00           H
ATOM   2937 HD23 LEU A 838      69.800  42.180  51.790  1.00  0.00           H
ATOM   2938  C   LEU A 838      66.850  44.910  48.530  1.00  0.00           C
ATOM   2939  O   LEU A 838      66.880  44.370  47.370  1.00  0.00           O
ATOM   2940  N   SER A 839      65.740  45.380  49.120  1.00  0.00           N
ATOM   2941  HN  SER A 839      65.810  45.830  50.010  1.00  0.00           H
ATOM   2942  CA  SER A 839      64.410  45.200  48.460  1.00  0.00           C
ATOM   2943  HA  SER A 839      64.300  44.160  48.230  1.00  0.00           H
ATOM   2944  CB  SER A 839      63.030  45.440  49.340  1.00  0.00           C
ATOM   2945  HB1 SER A 839      63.210  44.620  50.070  1.00  0.00           H
ATOM   2946  HB2 SER A 839      62.050  45.420  48.820  1.00  0.00           H
ATOM   2947  OG  SER A 839      63.040  46.690  50.110  1.00  0.00           O
ATOM   2948  HG1 SER A 839      63.840  46.620  50.630  1.00  0.00           H
ATOM   2949  C   SER A 839      64.260  45.990  47.240  1.00  0.00           C
ATOM   2950  O   SER A 839      63.890  45.460  46.200  1.00  0.00           O
ATOM   2951  N   SER A 840      64.540  47.280  47.290  1.00  0.00           N
ATOM   2952  HN  SER A 840      64.580  47.730  48.180  1.00  0.00           H
ATOM   2953  CA  SER A 840      64.480  48.050  46.050  1.00  0.00           C
ATOM   2954  HA  SER A 840      63.460  47.960  45.720  1.00  0.00           H
ATOM   2955  CB  SER A 840      64.810  49.550  46.340  1.00  0.00           C
ATOM   2956  HB1 SER A 840      64.050  49.830  47.100  1.00  0.00           H
ATOM   2957  HB2 SER A 840      64.680  50.230  45.470  1.00  0.00           H
ATOM   2958  OG  SER A 840      66.110  49.770  46.900  1.00  0.00           O
ATOM   2959  HG1 SER A 840      66.230  49.390  47.780  1.00  0.00           H
ATOM   2960  C   SER A 840      65.300  47.590  44.870  1.00  0.00           C
ATOM   2961  O   SER A 840      64.830  47.420  43.800  1.00  0.00           O
ATOM   2962  N   PHE A 841      66.570  47.320  45.150  1.00  0.00           N
ATOM   2963  HN  PHE A 841      66.900  47.450  46.080  1.00  0.00           H
ATOM   2964  CA  PHE A 841      67.630  46.800  44.260  1.00  0.00           C
ATOM   2965  HA  PHE A 841      67.670  47.430  43.370  1.00  0.00           H
ATOM   2966  CB  PHE A 841      69.070  46.870  44.870  1.00  0.00           C
ATOM   2967  HB1 PHE A 841      68.920  46.670  45.940  1.00  0.00           H
ATOM   2968  HB2 PHE A 841      69.500  47.890  44.930  1.00  0.00           H
ATOM   2969  CG  PHE A 841      70.180  45.990  44.320  1.00  0.00           C
ATOM   2970  CD1 PHE A 841      70.930  45.010  45.010  1.00  0.00           C
ATOM   2971  HD1 PHE A 841      70.720  44.760  46.040  1.00  0.00           H
ATOM   2972  CE1 PHE A 841      72.040  44.380  44.410  1.00  0.00           C
ATOM   2973  HE1 PHE A 841      72.670  43.690  44.940  1.00  0.00           H
ATOM   2974  CZ  PHE A 841      72.250  44.590  43.030  1.00  0.00           C
ATOM   2975  HZ  PHE A 841      73.020  43.960  42.620  1.00  0.00           H
ATOM   2976  CD2 PHE A 841      70.530  46.250  42.980  1.00  0.00           C
ATOM   2977  HD2 PHE A 841      69.950  46.960  42.390  1.00  0.00           H
ATOM   2978  CE2 PHE A 841      71.570  45.550  42.330  1.00  0.00           C
ATOM   2979  HE2 PHE A 841      71.730  45.740  41.280  1.00  0.00           H
ATOM   2980  C   PHE A 841      67.350  45.390  43.670  1.00  0.00           C
ATOM   2981  O   PHE A 841      67.450  45.150  42.490  1.00  0.00           O
ATOM   2982  N   LEU A 842      66.890  44.460  44.520  1.00  0.00           N
ATOM   2983  HN  LEU A 842      66.980  44.630  45.510  1.00  0.00           H
ATOM   2984  CA  LEU A 842      66.440  43.140  43.950  1.00  0.00           C
ATOM   2985  HA  LEU A 842      67.240  42.700  43.380  1.00  0.00           H
ATOM   2986  CB  LEU A 842      66.210  42.100  45.090  1.00  0.00           C
ATOM   2987  HB1 LEU A 842      65.710  41.200  44.660  1.00  0.00           H
ATOM   2988  HB2 LEU A 842      65.460  42.530  45.770  1.00  0.00           H
ATOM   2989  CG  LEU A 842      67.510  41.630  45.800  1.00  0.00           C
ATOM   2990  HG  LEU A 842      68.070  42.480  46.230  1.00  0.00           H
ATOM   2991  CD1 LEU A 842      66.940  40.750  46.990  1.00  0.00           C
ATOM   2992 HD11 LEU A 842      66.300  41.220  47.780  1.00  0.00           H
ATOM   2993 HD12 LEU A 842      67.750  40.210  47.540  1.00  0.00           H
ATOM   2994 HD13 LEU A 842      66.230  40.040  46.510  1.00  0.00           H
ATOM   2995  CD2 LEU A 842      68.470  40.940  44.870  1.00  0.00           C
ATOM   2996 HD21 LEU A 842      68.020  40.130  44.260  1.00  0.00           H
ATOM   2997 HD22 LEU A 842      69.200  40.480  45.570  1.00  0.00           H
ATOM   2998 HD23 LEU A 842      68.910  41.780  44.290  1.00  0.00           H
ATOM   2999  C   LEU A 842      65.350  43.190  42.830  1.00  0.00           C
ATOM   3000  O   LEU A 842      65.570  42.510  41.790  1.00  0.00           O
ATOM   3001  N   LYS A 843      64.330  44.030  42.940  1.00  0.00           N
ATOM   3002  HN  LYS A 843      64.200  44.620  43.730  1.00  0.00           H
ATOM   3003  CA  LYS A 843      63.310  44.340  41.900  1.00  0.00           C
ATOM   3004  HA  LYS A 843      62.810  43.420  41.630  1.00  0.00           H
ATOM   3005  CB  LYS A 843      62.240  45.300  42.500  1.00  0.00           C
ATOM   3006  HB1 LYS A 843      62.690  46.210  42.920  1.00  0.00           H
ATOM   3007  HB2 LYS A 843      61.910  44.740  43.400  1.00  0.00           H
ATOM   3008  CG  LYS A 843      61.080  45.690  41.620  1.00  0.00           C
ATOM   3009  HG1 LYS A 843      61.500  46.070  40.660  1.00  0.00           H
ATOM   3010  HG2 LYS A 843      60.460  46.570  41.910  1.00  0.00           H
ATOM   3011  CD  LYS A 843      60.200  44.510  41.150  1.00  0.00           C
ATOM   3012  HD1 LYS A 843      60.870  43.760  40.670  1.00  0.00           H
ATOM   3013  HD2 LYS A 843      59.510  44.810  40.330  1.00  0.00           H
ATOM   3014  CE  LYS A 843      59.350  43.830  42.210  1.00  0.00           C
ATOM   3015  HE1 LYS A 843      59.950  43.510  43.090  1.00  0.00           H
ATOM   3016  HE2 LYS A 843      58.850  42.890  41.880  1.00  0.00           H
ATOM   3017  NZ  LYS A 843      58.270  44.750  42.710  1.00  0.00           N
ATOM   3018  HZ1 LYS A 843      57.420  44.620  42.120  1.00  0.00           H
ATOM   3019  HZ2 LYS A 843      58.590  45.730  42.690  1.00  0.00           H
ATOM   3020  HZ3 LYS A 843      58.010  44.410  43.650  1.00  0.00           H
ATOM   3021  C   LYS A 843      63.900  44.880  40.600  1.00  0.00           C
ATOM   3022  O   LYS A 843      63.350  44.560  39.550  1.00  0.00           O
ATOM   3023  N   GLN A 844      65.030  45.640  40.710  1.00  0.00           N
ATOM   3024  HN  GLN A 844      65.310  45.910  41.630  1.00  0.00           H
ATOM   3025  CA  GLN A 844      65.760  46.430  39.700  1.00  0.00           C
ATOM   3026  HA  GLN A 844      65.150  46.530  38.820  1.00  0.00           H
ATOM   3027  CB  GLN A 844      66.210  47.810  40.310  1.00  0.00           C
ATOM   3028  HB1 GLN A 844      66.950  48.310  39.650  1.00  0.00           H
ATOM   3029  HB2 GLN A 844      66.730  47.710  41.300  1.00  0.00           H
ATOM   3030  CG  GLN A 844      65.070  48.770  40.630  1.00  0.00           C
ATOM   3031  HG1 GLN A 844      65.360  49.690  41.170  1.00  0.00           H
ATOM   3032  HG2 GLN A 844      64.400  48.200  41.300  1.00  0.00           H
ATOM   3033  CD  GLN A 844      64.300  49.210  39.410  1.00  0.00           C
ATOM   3034  OE1 GLN A 844      63.300  48.610  38.910  1.00  0.00           O
ATOM   3035  NE2 GLN A 844      64.760  50.250  38.740  1.00  0.00           N
ATOM   3036 HE21 GLN A 844      64.350  50.480  37.860  1.00  0.00           H
ATOM   3037 HE22 GLN A 844      65.420  50.930  39.080  1.00  0.00           H
ATOM   3038  C   GLN A 844      66.960  45.570  39.230  1.00  0.00           C
ATOM   3039  O   GLN A 844      67.600  45.970  38.280  1.00  0.00           O
ATOM   3040  N   PHE A 845      67.140  44.400  39.770  1.00  0.00           N
ATOM   3041  HN  PHE A 845      66.480  44.140  40.470  1.00  0.00           H
ATOM   3042  CA  PHE A 845      68.160  43.410  39.370  1.00  0.00           C
ATOM   3043  HA  PHE A 845      69.080  43.940  39.570  1.00  0.00           H
ATOM   3044  CB  PHE A 845      68.060  42.160  40.260  1.00  0.00           C
ATOM   3045  HB1 PHE A 845      67.250  41.440  40.030  1.00  0.00           H
ATOM   3046  HB2 PHE A 845      67.820  42.340  41.330  1.00  0.00           H
ATOM   3047  CG  PHE A 845      69.370  41.380  40.260  1.00  0.00           C
ATOM   3048  CD1 PHE A 845      70.500  41.740  41.040  1.00  0.00           C
ATOM   3049  HD1 PHE A 845      70.560  42.630  41.630  1.00  0.00           H
ATOM   3050  CE1 PHE A 845      71.680  41.070  40.960  1.00  0.00           C
ATOM   3051  HE1 PHE A 845      72.540  41.400  41.530  1.00  0.00           H
ATOM   3052  CZ  PHE A 845      71.780  39.860  40.180  1.00  0.00           C
ATOM   3053  HZ  PHE A 845      72.620  39.170  40.150  1.00  0.00           H
ATOM   3054  CD2 PHE A 845      69.460  40.210  39.510  1.00  0.00           C
ATOM   3055  HD2 PHE A 845      68.690  39.790  38.870  1.00  0.00           H
ATOM   3056  CE2 PHE A 845      70.620  39.480  39.450  1.00  0.00           C
ATOM   3057  HE2 PHE A 845      70.650  38.510  38.980  1.00  0.00           H
ATOM   3058  C   PHE A 845      68.070  42.970  37.930  1.00  0.00           C
ATOM   3059  O   PHE A 845      69.030  42.800  37.140  1.00  0.00           O
ATOM   3060  N   LYS A 846      66.870  42.720  37.370  1.00  0.00           N
ATOM   3061  HN  LYS A 846      66.110  42.950  37.970  1.00  0.00           H
ATOM   3062  CA  LYS A 846      66.530  42.430  36.000  1.00  0.00           C
ATOM   3063  HA  LYS A 846      66.990  41.480  35.780  1.00  0.00           H
ATOM   3064  CB  LYS A 846      65.000  42.240  35.920  1.00  0.00           C
ATOM   3065  HB1 LYS A 846      64.850  41.460  36.690  1.00  0.00           H
ATOM   3066  HB2 LYS A 846      64.710  41.800  34.930  1.00  0.00           H
ATOM   3067  CG  LYS A 846      64.180  43.480  36.090  1.00  0.00           C
ATOM   3068  HG1 LYS A 846      64.350  44.230  35.290  1.00  0.00           H
ATOM   3069  HG2 LYS A 846      64.500  44.020  37.010  1.00  0.00           H
ATOM   3070  CD  LYS A 846      62.700  43.170  36.010  1.00  0.00           C
ATOM   3071  HD1 LYS A 846      62.600  42.320  36.730  1.00  0.00           H
ATOM   3072  HD2 LYS A 846      62.520  42.760  35.000  1.00  0.00           H
ATOM   3073  CE  LYS A 846      61.790  44.330  36.400  1.00  0.00           C
ATOM   3074  HE1 LYS A 846      62.010  45.280  35.880  1.00  0.00           H
ATOM   3075  HE2 LYS A 846      61.990  44.510  37.480  1.00  0.00           H
ATOM   3076  NZ  LYS A 846      60.300  44.070  36.380  1.00  0.00           N
ATOM   3077  HZ1 LYS A 846      59.840  44.890  36.830  1.00  0.00           H
ATOM   3078  HZ2 LYS A 846      60.100  43.180  36.860  1.00  0.00           H
ATOM   3079  HZ3 LYS A 846      59.920  43.890  35.430  1.00  0.00           H
ATOM   3080  C   LYS A 846      67.000  43.480  34.970  1.00  0.00           C
ATOM   3081  O   LYS A 846      67.100  43.210  33.730  1.00  0.00           O
ATOM   3082  N   THR A 847      67.340  44.720  35.390  1.00  0.00           N
ATOM   3083  HN  THR A 847      67.250  44.960  36.360  1.00  0.00           H
ATOM   3084  CA  THR A 847      68.000  45.680  34.480  1.00  0.00           C
ATOM   3085  HA  THR A 847      67.400  45.540  33.590  1.00  0.00           H
ATOM   3086  CB  THR A 847      67.910  47.180  34.870  1.00  0.00           C
ATOM   3087  HB  THR A 847      67.190  47.290  35.700  1.00  0.00           H
ATOM   3088  OG1 THR A 847      67.360  48.010  33.820  1.00  0.00           O
ATOM   3089  HG1 THR A 847      66.720  47.510  33.320  1.00  0.00           H
ATOM   3090  CG2 THR A 847      69.290  47.820  35.370  1.00  0.00           C
ATOM   3091 HG21 THR A 847      69.370  47.450  36.410  1.00  0.00           H
ATOM   3092 HG22 THR A 847      69.080  48.920  35.340  1.00  0.00           H
ATOM   3093 HG23 THR A 847      70.230  47.730  34.780  1.00  0.00           H
ATOM   3094  C   THR A 847      69.460  45.220  34.090  1.00  0.00           C
ATOM   3095  O   THR A 847      69.930  45.540  33.000  1.00  0.00           O
ATOM   3096  N   LYS A 848      70.120  44.470  35.050  1.00  0.00           N
ATOM   3097  HN  LYS A 848      69.640  44.040  35.820  1.00  0.00           H
ATOM   3098  CA  LYS A 848      71.430  43.980  34.830  1.00  0.00           C
ATOM   3099  HA  LYS A 848      72.090  44.670  34.340  1.00  0.00           H
ATOM   3100  CB  LYS A 848      72.140  43.800  36.210  1.00  0.00           C
ATOM   3101  HB1 LYS A 848      73.050  43.180  36.040  1.00  0.00           H
ATOM   3102  HB2 LYS A 848      71.520  43.180  36.910  1.00  0.00           H
ATOM   3103  CG  LYS A 848      72.460  45.110  36.930  1.00  0.00           C
ATOM   3104  HG1 LYS A 848      73.040  44.930  37.860  1.00  0.00           H
ATOM   3105  HG2 LYS A 848      71.530  45.560  37.320  1.00  0.00           H
ATOM   3106  CD  LYS A 848      73.200  46.200  36.070  1.00  0.00           C
ATOM   3107  HD1 LYS A 848      72.600  46.500  35.170  1.00  0.00           H
ATOM   3108  HD2 LYS A 848      74.160  45.810  35.680  1.00  0.00           H
ATOM   3109  CE  LYS A 848      73.400  47.470  36.960  1.00  0.00           C
ATOM   3110  HE1 LYS A 848      73.940  47.150  37.880  1.00  0.00           H
ATOM   3111  HE2 LYS A 848      72.350  47.820  37.090  1.00  0.00           H
ATOM   3112  NZ  LYS A 848      74.160  48.490  36.170  1.00  0.00           N
ATOM   3113  HZ1 LYS A 848      75.090  48.140  35.860  1.00  0.00           H
ATOM   3114  HZ2 LYS A 848      74.370  49.390  36.630  1.00  0.00           H
ATOM   3115  HZ3 LYS A 848      73.730  48.830  35.290  1.00  0.00           H
ATOM   3116  C   LYS A 848      71.480  42.660  34.060  1.00  0.00           C
ATOM   3117  O   LYS A 848      70.390  42.200  33.610  1.00  0.00           O
ATOM   3118  N   ARG A 849      72.680  42.030  33.870  1.00  0.00           N
ATOM   3119  HN  ARG A 849      73.440  42.640  34.050  1.00  0.00           H
ATOM   3120  CA  ARG A 849      72.860  40.910  32.980  1.00  0.00           C
ATOM   3121  HA  ARG A 849      71.870  40.500  32.810  1.00  0.00           H
ATOM   3122  CB  ARG A 849      73.560  41.330  31.620  1.00  0.00           C
ATOM   3123  HB1 ARG A 849      73.940  40.410  31.130  1.00  0.00           H
ATOM   3124  HB2 ARG A 849      74.460  41.930  31.890  1.00  0.00           H
ATOM   3125  CG  ARG A 849      72.610  42.160  30.720  1.00  0.00           C
ATOM   3126  HG1 ARG A 849      73.170  42.460  29.820  1.00  0.00           H
ATOM   3127  HG2 ARG A 849      72.290  43.060  31.270  1.00  0.00           H
ATOM   3128  CD  ARG A 849      71.400  41.290  30.240  1.00  0.00           C
ATOM   3129  HD1 ARG A 849      71.590  40.240  30.530  1.00  0.00           H
ATOM   3130  HD2 ARG A 849      71.380  41.510  29.150  1.00  0.00           H
ATOM   3131  NE  ARG A 849      70.090  41.650  31.000  1.00  0.00           N
ATOM   3132  HE  ARG A 849      70.010  41.730  31.990  1.00  0.00           H
ATOM   3133  CZ  ARG A 849      69.240  42.370  30.340  1.00  0.00           C
ATOM   3134  NH1 ARG A 849      68.240  42.770  31.100  1.00  0.00           N
ATOM   3135 HH11 ARG A 849      68.250  42.560  32.080  1.00  0.00           H
ATOM   3136 HH12 ARG A 849      67.360  43.000  30.680  1.00  0.00           H
ATOM   3137  NH2 ARG A 849      69.200  42.630  29.130  1.00  0.00           N
ATOM   3138 HH21 ARG A 849      69.970  42.610  28.490  1.00  0.00           H
ATOM   3139 HH22 ARG A 849      68.390  43.060  28.730  1.00  0.00           H
ATOM   3140  C   ARG A 849      73.570  39.730  33.780  1.00  0.00           C
ATOM   3141  O   ARG A 849      74.050  38.760  33.220  1.00  0.00           O
ATOM   3142  N   TYR A 850      73.570  39.780  35.130  1.00  0.00           N
ATOM   3143  HN  TYR A 850      73.010  40.440  35.610  1.00  0.00           H
ATOM   3144  CA  TYR A 850      74.080  38.830  36.030  1.00  0.00           C
ATOM   3145  HA  TYR A 850      74.830  38.200  35.560  1.00  0.00           H
ATOM   3146  CB  TYR A 850      74.750  39.290  37.290  1.00  0.00           C
ATOM   3147  HB1 TYR A 850      75.180  38.330  37.670  1.00  0.00           H
ATOM   3148  HB2 TYR A 850      73.990  39.600  38.040  1.00  0.00           H
ATOM   3149  CG  TYR A 850      75.780  40.240  37.110  1.00  0.00           C
ATOM   3150  CD1 TYR A 850      75.620  41.600  37.520  1.00  0.00           C
ATOM   3151  HD1 TYR A 850      74.670  42.020  37.810  1.00  0.00           H
ATOM   3152  CE1 TYR A 850      76.720  42.460  37.530  1.00  0.00           C
ATOM   3153  HE1 TYR A 850      76.470  43.500  37.670  1.00  0.00           H
ATOM   3154  CZ  TYR A 850      78.020  42.030  37.290  1.00  0.00           C
ATOM   3155  OH  TYR A 850      79.150  42.930  37.440  1.00  0.00           O
ATOM   3156  HH  TYR A 850      78.800  43.810  37.600  1.00  0.00           H
ATOM   3157  CD2 TYR A 850      77.150  39.840  36.800  1.00  0.00           C
ATOM   3158  HD2 TYR A 850      77.380  38.810  36.590  1.00  0.00           H
ATOM   3159  CE2 TYR A 850      78.240  40.720  36.920  1.00  0.00           C
ATOM   3160  HE2 TYR A 850      79.200  40.300  36.650  1.00  0.00           H
ATOM   3161  C   TYR A 850      73.000  37.860  36.330  1.00  0.00           C
ATOM   3162  O   TYR A 850      71.810  38.120  36.280  1.00  0.00           O
ATOM   3163  N   PHE A 851      73.410  36.600  36.500  1.00  0.00           N
ATOM   3164  HN  PHE A 851      74.370  36.430  36.680  1.00  0.00           H
ATOM   3165  CA  PHE A 851      72.570  35.430  36.520  1.00  0.00           C
ATOM   3166  HA  PHE A 851      73.320  34.690  36.780  1.00  0.00           H
ATOM   3167  CB  PHE A 851      71.490  35.560  37.680  1.00  0.00           C
ATOM   3168  HB1 PHE A 851      70.860  34.660  37.520  1.00  0.00           H
ATOM   3169  HB2 PHE A 851      70.730  36.360  37.500  1.00  0.00           H
ATOM   3170  CG  PHE A 851      71.830  35.720  39.150  1.00  0.00           C
ATOM   3171  CD1 PHE A 851      73.170  35.500  39.610  1.00  0.00           C
ATOM   3172  HD1 PHE A 851      73.940  35.190  38.920  1.00  0.00           H
ATOM   3173  CE1 PHE A 851      73.540  35.630  40.960  1.00  0.00           C
ATOM   3174  HE1 PHE A 851      74.540  35.650  41.400  1.00  0.00           H
ATOM   3175  CZ  PHE A 851      72.550  35.920  41.870  1.00  0.00           C
ATOM   3176  HZ  PHE A 851      72.770  35.930  42.930  1.00  0.00           H
ATOM   3177  CD2 PHE A 851      70.820  36.010  40.120  1.00  0.00           C
ATOM   3178  HD2 PHE A 851      69.820  36.090  39.730  1.00  0.00           H
ATOM   3179  CE2 PHE A 851      71.200  36.170  41.430  1.00  0.00           C
ATOM   3180  HE2 PHE A 851      70.470  36.370  42.200  1.00  0.00           H
ATOM   3181  C   PHE A 851      72.010  35.050  35.200  1.00  0.00           C
ATOM   3182  O   PHE A 851      72.020  35.840  34.290  1.00  0.00           O
ATOM   3183  N   PRO A 852      71.550  33.800  35.080  1.00  0.00           N
ATOM   3184  CD  PRO A 852      72.090  32.640  35.770  1.00  0.00           C
ATOM   3185  HD1 PRO A 852      71.580  32.460  36.740  1.00  0.00           H
ATOM   3186  HD2 PRO A 852      73.180  32.690  36.000  1.00  0.00           H
ATOM   3187  CA  PRO A 852      70.730  33.470  33.920  1.00  0.00           C
ATOM   3188  HA  PRO A 852      71.390  33.780  33.120  1.00  0.00           H
ATOM   3189  CB  PRO A 852      70.550  31.970  34.160  1.00  0.00           C
ATOM   3190  HB1 PRO A 852      70.420  31.360  33.240  1.00  0.00           H
ATOM   3191  HB2 PRO A 852      69.700  31.680  34.830  1.00  0.00           H
ATOM   3192  CG  PRO A 852      71.780  31.450  34.860  1.00  0.00           C
ATOM   3193  HG1 PRO A 852      71.720  30.490  35.410  1.00  0.00           H
ATOM   3194  HG2 PRO A 852      72.640  31.290  34.160  1.00  0.00           H
ATOM   3195  C   PRO A 852      69.400  34.160  33.890  1.00  0.00           C
ATOM   3196  O   PRO A 852      68.800  34.590  34.900  1.00  0.00           O
ATOM   3197  N   THR A 853      68.860  34.370  32.710  1.00  0.00           N
ATOM   3198  HN  THR A 853      69.310  33.950  31.920  1.00  0.00           H
ATOM   3199  CA  THR A 853      67.640  35.280  32.450  1.00  0.00           C
ATOM   3200  HA  THR A 853      67.860  36.300  32.730  1.00  0.00           H
ATOM   3201  CB  THR A 853      67.280  35.330  30.860  1.00  0.00           C
ATOM   3202  HB  THR A 853      67.010  34.320  30.470  1.00  0.00           H
ATOM   3203  OG1 THR A 853      68.390  35.780  30.080  1.00  0.00           O
ATOM   3204  HG1 THR A 853      68.980  35.040  29.950  1.00  0.00           H
ATOM   3205  CG2 THR A 853      66.170  36.350  30.610  1.00  0.00           C
ATOM   3206 HG21 THR A 853      66.400  37.320  31.110  1.00  0.00           H
ATOM   3207 HG22 THR A 853      65.200  36.000  31.040  1.00  0.00           H
ATOM   3208 HG23 THR A 853      66.150  36.540  29.520  1.00  0.00           H
ATOM   3209  C   THR A 853      66.470  34.930  33.280  1.00  0.00           C
ATOM   3210  O   THR A 853      66.000  35.840  33.980  1.00  0.00           O
ATOM   3211  N   LYS A 854      66.100  33.610  33.320  1.00  0.00           N
ATOM   3212  HN  LYS A 854      66.650  32.950  32.810  1.00  0.00           H
ATOM   3213  CA  LYS A 854      65.100  33.130  34.170  1.00  0.00           C
ATOM   3214  HA  LYS A 854      64.220  33.700  33.930  1.00  0.00           H
ATOM   3215  CB  LYS A 854      64.840  31.550  33.940  1.00  0.00           C
ATOM   3216  HB1 LYS A 854      64.150  31.210  34.730  1.00  0.00           H
ATOM   3217  HB2 LYS A 854      65.770  30.940  33.860  1.00  0.00           H
ATOM   3218  CG  LYS A 854      64.010  31.300  32.660  1.00  0.00           C
ATOM   3219  HG1 LYS A 854      64.060  30.220  32.470  1.00  0.00           H
ATOM   3220  HG2 LYS A 854      64.440  31.750  31.740  1.00  0.00           H
ATOM   3221  CD  LYS A 854      62.460  31.800  32.650  1.00  0.00           C
ATOM   3222  HD1 LYS A 854      62.570  32.660  33.330  1.00  0.00           H
ATOM   3223  HD2 LYS A 854      61.770  31.040  33.070  1.00  0.00           H
ATOM   3224  CE  LYS A 854      61.960  31.900  31.240  1.00  0.00           C
ATOM   3225  HE1 LYS A 854      61.970  31.030  30.540  1.00  0.00           H
ATOM   3226  HE2 LYS A 854      62.500  32.760  30.790  1.00  0.00           H
ATOM   3227  NZ  LYS A 854      60.600  32.330  31.370  1.00  0.00           N
ATOM   3228  HZ1 LYS A 854      60.270  32.560  30.410  1.00  0.00           H
ATOM   3229  HZ2 LYS A 854      60.520  33.140  32.020  1.00  0.00           H
ATOM   3230  HZ3 LYS A 854      60.090  31.550  31.820  1.00  0.00           H
ATOM   3231  C   LYS A 854      65.340  33.380  35.670  1.00  0.00           C
ATOM   3232  O   LYS A 854      64.560  33.860  36.430  1.00  0.00           O
ATOM   3233  N   VAL A 855      66.540  33.010  36.120  1.00  0.00           N
ATOM   3234  HN  VAL A 855      67.210  32.750  35.430  1.00  0.00           H
ATOM   3235  CA  VAL A 855      66.800  33.060  37.530  1.00  0.00           C
ATOM   3236  HA  VAL A 855      66.020  32.510  38.050  1.00  0.00           H
ATOM   3237  CB  VAL A 855      68.150  32.380  37.810  1.00  0.00           C
ATOM   3238  HB  VAL A 855      68.940  32.770  37.150  1.00  0.00           H
ATOM   3239  CG1 VAL A 855      68.480  32.530  39.340  1.00  0.00           C
ATOM   3240 HG11 VAL A 855      67.510  32.420  39.880  1.00  0.00           H
ATOM   3241 HG12 VAL A 855      69.010  33.480  39.590  1.00  0.00           H
ATOM   3242 HG13 VAL A 855      69.110  31.750  39.790  1.00  0.00           H
ATOM   3243  CG2 VAL A 855      67.780  30.940  37.600  1.00  0.00           C
ATOM   3244 HG21 VAL A 855      67.360  30.730  36.590  1.00  0.00           H
ATOM   3245 HG22 VAL A 855      67.100  30.520  38.380  1.00  0.00           H
ATOM   3246 HG23 VAL A 855      68.750  30.410  37.590  1.00  0.00           H
ATOM   3247  C   VAL A 855      66.820  34.530  38.080  1.00  0.00           C
ATOM   3248  O   VAL A 855      66.340  34.860  39.170  1.00  0.00           O
ATOM   3249  N   ARG A 856      67.290  35.500  37.190  1.00  0.00           N
ATOM   3250  HN  ARG A 856      67.580  35.150  36.300  1.00  0.00           H
ATOM   3251  CA  ARG A 856      67.490  36.930  37.550  1.00  0.00           C
ATOM   3252  HA  ARG A 856      67.980  37.040  38.500  1.00  0.00           H
ATOM   3253  CB  ARG A 856      68.420  37.650  36.530  1.00  0.00           C
ATOM   3254  HB1 ARG A 856      68.980  36.890  35.940  1.00  0.00           H
ATOM   3255  HB2 ARG A 856      69.220  38.100  37.160  1.00  0.00           H
ATOM   3256  CG  ARG A 856      67.930  38.750  35.590  1.00  0.00           C
ATOM   3257  HG1 ARG A 856      67.140  39.400  36.050  1.00  0.00           H
ATOM   3258  HG2 ARG A 856      67.480  38.260  34.710  1.00  0.00           H
ATOM   3259  CD  ARG A 856      69.070  39.610  35.060  1.00  0.00           C
ATOM   3260  HD1 ARG A 856      69.620  40.100  35.880  1.00  0.00           H
ATOM   3261  HD2 ARG A 856      68.650  40.400  34.410  1.00  0.00           H
ATOM   3262  NE  ARG A 856      69.940  38.640  34.340  1.00  0.00           N
ATOM   3263  HE  ARG A 856      70.660  38.130  34.820  1.00  0.00           H
ATOM   3264  CZ  ARG A 856      69.870  38.470  32.980  1.00  0.00           C
ATOM   3265  NH1 ARG A 856      69.060  39.100  32.200  1.00  0.00           N
ATOM   3266 HH11 ARG A 856      68.310  39.690  32.530  1.00  0.00           H
ATOM   3267 HH12 ARG A 856      69.150  38.990  31.210  1.00  0.00           H
ATOM   3268  NH2 ARG A 856      70.810  37.690  32.570  1.00  0.00           N
ATOM   3269 HH21 ARG A 856      70.990  37.580  31.590  1.00  0.00           H
ATOM   3270 HH22 ARG A 856      71.280  37.030  33.160  1.00  0.00           H
ATOM   3271  C   ARG A 856      66.060  37.560  37.490  1.00  0.00           C
ATOM   3272  O   ARG A 856      65.710  38.400  38.270  1.00  0.00           O
ATOM   3273  N   SER A 857      65.210  37.070  36.600  1.00  0.00           N
ATOM   3274  HN  SER A 857      65.670  36.570  35.870  1.00  0.00           H
ATOM   3275  CA  SER A 857      63.810  37.510  36.450  1.00  0.00           C
ATOM   3276  HA  SER A 857      63.860  38.580  36.580  1.00  0.00           H
ATOM   3277  CB  SER A 857      63.250  36.900  35.090  1.00  0.00           C
ATOM   3278  HB1 SER A 857      63.420  35.800  35.050  1.00  0.00           H
ATOM   3279  HB2 SER A 857      63.830  37.440  34.330  1.00  0.00           H
ATOM   3280  OG  SER A 857      61.890  37.220  34.760  1.00  0.00           O
ATOM   3281  HG1 SER A 857      61.350  36.690  35.350  1.00  0.00           H
ATOM   3282  C   SER A 857      62.990  36.970  37.620  1.00  0.00           C
ATOM   3283  O   SER A 857      62.160  37.690  38.160  1.00  0.00           O
ATOM   3284  N   THR A 858      63.310  35.730  38.060  1.00  0.00           N
ATOM   3285  HN  THR A 858      63.890  35.130  37.500  1.00  0.00           H
ATOM   3286  CA  THR A 858      62.680  35.200  39.210  1.00  0.00           C
ATOM   3287  HA  THR A 858      61.610  35.220  39.030  1.00  0.00           H
ATOM   3288  CB  THR A 858      63.050  33.690  39.460  1.00  0.00           C
ATOM   3289  HB  THR A 858      64.170  33.660  39.560  1.00  0.00           H
ATOM   3290  OG1 THR A 858      62.670  32.950  38.370  1.00  0.00           O
ATOM   3291  HG1 THR A 858      63.220  33.180  37.620  1.00  0.00           H
ATOM   3292  CG2 THR A 858      62.240  33.100  40.610  1.00  0.00           C
ATOM   3293 HG21 THR A 858      61.200  33.500  40.630  1.00  0.00           H
ATOM   3294 HG22 THR A 858      62.660  33.460  41.590  1.00  0.00           H
ATOM   3295 HG23 THR A 858      62.190  32.000  40.660  1.00  0.00           H
ATOM   3296  C   THR A 858      63.090  35.970  40.460  1.00  0.00           C
ATOM   3297  O   THR A 858      62.280  36.300  41.300  1.00  0.00           O
ATOM   3298  N   ILE A 859      64.340  36.300  40.660  1.00  0.00           N
ATOM   3299  HN  ILE A 859      64.980  36.010  39.940  1.00  0.00           H
ATOM   3300  CA  ILE A 859      64.990  37.050  41.730  1.00  0.00           C
ATOM   3301  HA  ILE A 859      64.870  36.570  42.690  1.00  0.00           H
ATOM   3302  CB  ILE A 859      66.530  37.170  41.570  1.00  0.00           C
ATOM   3303  HB  ILE A 859      66.860  37.170  40.510  1.00  0.00           H
ATOM   3304  CG2 ILE A 859      67.000  38.520  42.140  1.00  0.00           C
ATOM   3305 HG21 ILE A 859      66.780  38.570  43.240  1.00  0.00           H
ATOM   3306 HG22 ILE A 859      66.730  39.400  41.520  1.00  0.00           H
ATOM   3307 HG23 ILE A 859      68.110  38.540  42.180  1.00  0.00           H
ATOM   3308  CG1 ILE A 859      67.310  35.940  42.120  1.00  0.00           C
ATOM   3309 HG11 ILE A 859      68.380  36.020  41.830  1.00  0.00           H
ATOM   3310 HG12 ILE A 859      66.990  34.990  41.670  1.00  0.00           H
ATOM   3311  CD  ILE A 859      67.490  35.760  43.600  1.00  0.00           C
ATOM   3312  HD1 ILE A 859      66.460  35.550  43.990  1.00  0.00           H
ATOM   3313  HD2 ILE A 859      67.980  36.630  44.090  1.00  0.00           H
ATOM   3314  HD3 ILE A 859      68.130  34.900  43.870  1.00  0.00           H
ATOM   3315  C   ILE A 859      64.300  38.410  41.750  1.00  0.00           C
ATOM   3316  O   ILE A 859      63.820  38.810  42.810  1.00  0.00           O
ATOM   3317  N   SER A 860      64.020  39.140  40.630  1.00  0.00           N
ATOM   3318  HN  SER A 860      64.290  38.970  39.680  1.00  0.00           H
ATOM   3319  CA  SER A 860      63.280  40.380  40.680  1.00  0.00           C
ATOM   3320  HA  SER A 860      63.750  40.980  41.440  1.00  0.00           H
ATOM   3321  CB  SER A 860      63.330  41.250  39.400  1.00  0.00           C
ATOM   3322  HB1 SER A 860      62.660  42.130  39.360  1.00  0.00           H
ATOM   3323  HB2 SER A 860      63.050  40.500  38.610  1.00  0.00           H
ATOM   3324  OG  SER A 860      64.710  41.610  39.260  1.00  0.00           O
ATOM   3325  HG1 SER A 860      64.920  41.770  40.180  1.00  0.00           H
ATOM   3326  C   SER A 860      61.760  40.240  41.080  1.00  0.00           C
ATOM   3327  O   SER A 860      61.300  40.960  41.980  1.00  0.00           O
ATOM   3328  N   ASP A 861      61.010  39.300  40.480  1.00  0.00           N
ATOM   3329  HN  ASP A 861      61.330  38.590  39.860  1.00  0.00           H
ATOM   3330  CA  ASP A 861      59.700  38.980  40.930  1.00  0.00           C
ATOM   3331  HA  ASP A 861      59.150  39.910  40.980  1.00  0.00           H
ATOM   3332  CB  ASP A 861      59.030  38.000  39.960  1.00  0.00           C
ATOM   3333  HB1 ASP A 861      58.040  37.610  40.290  1.00  0.00           H
ATOM   3334  HB2 ASP A 861      59.710  37.130  39.870  1.00  0.00           H
ATOM   3335  CG  ASP A 861      58.700  38.720  38.620  1.00  0.00           C
ATOM   3336  OD1 ASP A 861      59.160  38.370  37.500  1.00  0.00           O
ATOM   3337  OD2 ASP A 861      57.970  39.730  38.640  1.00  0.00           O
ATOM   3338  C   ASP A 861      59.530  38.420  42.380  1.00  0.00           C
ATOM   3339  O   ASP A 861      58.470  38.530  43.020  1.00  0.00           O
ATOM   3340  N   PHE A 862      60.550  37.920  43.000  1.00  0.00           N
ATOM   3341  HN  PHE A 862      61.460  37.850  42.610  1.00  0.00           H
ATOM   3342  CA  PHE A 862      60.510  37.320  44.320  1.00  0.00           C
ATOM   3343  HA  PHE A 862      59.520  37.040  44.680  1.00  0.00           H
ATOM   3344  CB  PHE A 862      61.190  35.980  44.100  1.00  0.00           C
ATOM   3345  HB1 PHE A 862      62.260  36.250  43.950  1.00  0.00           H
ATOM   3346  HB2 PHE A 862      60.880  35.450  43.170  1.00  0.00           H
ATOM   3347  CG  PHE A 862      61.170  34.920  45.200  1.00  0.00           C
ATOM   3348  CD1 PHE A 862      62.170  33.950  45.160  1.00  0.00           C
ATOM   3349  HD1 PHE A 862      62.900  33.990  44.370  1.00  0.00           H
ATOM   3350  CE1 PHE A 862      62.130  32.920  46.090  1.00  0.00           C
ATOM   3351  HE1 PHE A 862      62.830  32.100  46.040  1.00  0.00           H
ATOM   3352  CZ  PHE A 862      61.130  32.860  47.080  1.00  0.00           C
ATOM   3353  HZ  PHE A 862      61.120  32.050  47.790  1.00  0.00           H
ATOM   3354  CD2 PHE A 862      60.170  34.860  46.150  1.00  0.00           C
ATOM   3355  HD2 PHE A 862      59.470  35.670  46.060  1.00  0.00           H
ATOM   3356  CE2 PHE A 862      60.140  33.810  47.090  1.00  0.00           C
ATOM   3357  HE2 PHE A 862      59.290  33.700  47.740  1.00  0.00           H
ATOM   3358  C   PHE A 862      61.140  38.210  45.440  1.00  0.00           C
ATOM   3359  O   PHE A 862      61.230  37.780  46.590  1.00  0.00           O
ATOM   3360  N   ALA A 863      61.570  39.410  45.060  1.00  0.00           N
ATOM   3361  HN  ALA A 863      61.560  39.510  44.060  1.00  0.00           H
ATOM   3362  CA  ALA A 863      62.430  40.230  45.810  1.00  0.00           C
ATOM   3363  HA  ALA A 863      63.400  39.770  45.890  1.00  0.00           H
ATOM   3364  CB  ALA A 863      62.610  41.580  45.120  1.00  0.00           C
ATOM   3365  HB1 ALA A 863      63.400  42.150  45.620  1.00  0.00           H
ATOM   3366  HB2 ALA A 863      61.700  42.210  45.210  1.00  0.00           H
ATOM   3367  HB3 ALA A 863      62.930  41.370  44.080  1.00  0.00           H
ATOM   3368  C   ALA A 863      62.060  40.580  47.320  1.00  0.00           C
ATOM   3369  O   ALA A 863      62.900  40.420  48.210  1.00  0.00           O
ATOM   3370  N   VAL A 864      60.780  40.990  47.540  1.00  0.00           N
ATOM   3371  HN  VAL A 864      60.160  40.830  46.780  1.00  0.00           H
ATOM   3372  CA  VAL A 864      60.340  41.330  48.880  1.00  0.00           C
ATOM   3373  HA  VAL A 864      61.020  42.110  49.190  1.00  0.00           H
ATOM   3374  CB  VAL A 864      58.920  41.950  48.790  1.00  0.00           C
ATOM   3375  HB  VAL A 864      58.240  41.140  48.490  1.00  0.00           H
ATOM   3376  CG1 VAL A 864      58.330  42.380  50.100  1.00  0.00           C
ATOM   3377 HG11 VAL A 864      58.490  43.430  50.410  1.00  0.00           H
ATOM   3378 HG12 VAL A 864      58.590  41.680  50.920  1.00  0.00           H
ATOM   3379 HG13 VAL A 864      57.230  42.350  49.960  1.00  0.00           H
ATOM   3380  CG2 VAL A 864      58.900  43.210  47.950  1.00  0.00           C
ATOM   3381 HG21 VAL A 864      58.990  42.950  46.880  1.00  0.00           H
ATOM   3382 HG22 VAL A 864      59.690  43.910  48.250  1.00  0.00           H
ATOM   3383 HG23 VAL A 864      57.870  43.610  48.110  1.00  0.00           H
ATOM   3384  C   VAL A 864      60.430  40.240  49.900  1.00  0.00           C
ATOM   3385  O   VAL A 864      61.080  40.430  50.900  1.00  0.00           O
ATOM   3386  N   PHE A 865      59.870  39.100  49.650  1.00  0.00           N
ATOM   3387  HN  PHE A 865      59.210  39.030  48.900  1.00  0.00           H
ATOM   3388  CA  PHE A 865      59.980  37.880  50.470  1.00  0.00           C
ATOM   3389  HA  PHE A 865      59.530  38.100  51.430  1.00  0.00           H
ATOM   3390  CB  PHE A 865      59.120  36.630  49.900  1.00  0.00           C
ATOM   3391  HB1 PHE A 865      59.460  36.360  48.880  1.00  0.00           H
ATOM   3392  HB2 PHE A 865      58.080  37.010  49.820  1.00  0.00           H
ATOM   3393  CG  PHE A 865      58.990  35.490  50.880  1.00  0.00           C
ATOM   3394  CD1 PHE A 865      59.830  34.370  50.800  1.00  0.00           C
ATOM   3395  HD1 PHE A 865      60.610  34.330  50.060  1.00  0.00           H
ATOM   3396  CE1 PHE A 865      59.600  33.270  51.660  1.00  0.00           C
ATOM   3397  HE1 PHE A 865      60.300  32.440  51.620  1.00  0.00           H
ATOM   3398  CZ  PHE A 865      58.590  33.360  52.710  1.00  0.00           C
ATOM   3399  HZ  PHE A 865      58.440  32.570  53.440  1.00  0.00           H
ATOM   3400  CD2 PHE A 865      58.130  35.580  51.930  1.00  0.00           C
ATOM   3401  HD2 PHE A 865      57.510  36.460  52.050  1.00  0.00           H
ATOM   3402  CE2 PHE A 865      57.910  34.570  52.830  1.00  0.00           C
ATOM   3403  HE2 PHE A 865      57.190  34.690  53.630  1.00  0.00           H
ATOM   3404  C   PHE A 865      61.470  37.520  50.580  1.00  0.00           C
ATOM   3405  O   PHE A 865      61.930  37.320  51.670  1.00  0.00           O
ATOM   3406  N   LEU A 866      62.300  37.530  49.480  1.00  0.00           N
ATOM   3407  HN  LEU A 866      61.980  37.730  48.550  1.00  0.00           H
ATOM   3408  CA  LEU A 866      63.720  37.210  49.480  1.00  0.00           C
ATOM   3409  HA  LEU A 866      63.870  36.180  49.770  1.00  0.00           H
ATOM   3410  CB  LEU A 866      64.320  37.470  48.030  1.00  0.00           C
ATOM   3411  HB1 LEU A 866      64.210  38.560  47.820  1.00  0.00           H
ATOM   3412  HB2 LEU A 866      63.700  36.860  47.340  1.00  0.00           H
ATOM   3413  CG  LEU A 866      65.820  37.100  47.940  1.00  0.00           C
ATOM   3414  HG  LEU A 866      66.440  37.880  48.420  1.00  0.00           H
ATOM   3415  CD1 LEU A 866      66.120  35.670  48.530  1.00  0.00           C
ATOM   3416 HD11 LEU A 866      66.040  35.580  49.630  1.00  0.00           H
ATOM   3417 HD12 LEU A 866      67.130  35.420  48.130  1.00  0.00           H
ATOM   3418 HD13 LEU A 866      65.380  34.930  48.160  1.00  0.00           H
ATOM   3419  CD2 LEU A 866      66.110  37.280  46.450  1.00  0.00           C
ATOM   3420 HD21 LEU A 866      65.710  38.250  46.090  1.00  0.00           H
ATOM   3421 HD22 LEU A 866      65.610  36.430  45.930  1.00  0.00           H
ATOM   3422 HD23 LEU A 866      67.200  37.200  46.200  1.00  0.00           H
ATOM   3423  C   LEU A 866      64.510  38.080  50.480  1.00  0.00           C
ATOM   3424  O   LEU A 866      65.310  37.580  51.270  1.00  0.00           O
ATOM   3425  N   THR A 867      64.230  39.390  50.530  1.00  0.00           N
ATOM   3426  HN  THR A 867      63.610  39.720  49.820  1.00  0.00           H
ATOM   3427  CA  THR A 867      64.680  40.350  51.480  1.00  0.00           C
ATOM   3428  HA  THR A 867      65.760  40.440  51.430  1.00  0.00           H
ATOM   3429  CB  THR A 867      64.270  41.810  51.180  1.00  0.00           C
ATOM   3430  HB  THR A 867      63.180  42.000  51.200  1.00  0.00           H
ATOM   3431  OG1 THR A 867      64.590  42.190  49.850  1.00  0.00           O
ATOM   3432  HG1 THR A 867      64.060  41.680  49.250  1.00  0.00           H
ATOM   3433  CG2 THR A 867      64.910  42.870  52.070  1.00  0.00           C
ATOM   3434 HG21 THR A 867      64.770  42.720  53.170  1.00  0.00           H
ATOM   3435 HG22 THR A 867      64.380  43.820  51.850  1.00  0.00           H
ATOM   3436 HG23 THR A 867      65.990  42.900  51.790  1.00  0.00           H
ATOM   3437  C   THR A 867      64.320  40.050  52.880  1.00  0.00           C
ATOM   3438  O   THR A 867      65.150  40.230  53.830  1.00  0.00           O
ATOM   3439  N   ILE A 868      63.090  39.570  53.110  1.00  0.00           N
ATOM   3440  HN  ILE A 868      62.430  39.580  52.380  1.00  0.00           H
ATOM   3441  CA  ILE A 868      62.710  39.120  54.440  1.00  0.00           C
ATOM   3442  HA  ILE A 868      63.050  39.870  55.150  1.00  0.00           H
ATOM   3443  CB  ILE A 868      61.260  39.140  54.760  1.00  0.00           C
ATOM   3444  HB  ILE A 868      60.770  38.520  53.970  1.00  0.00           H
ATOM   3445  CG2 ILE A 868      60.890  38.530  56.130  1.00  0.00           C
ATOM   3446 HG21 ILE A 868      61.090  37.440  56.240  1.00  0.00           H
ATOM   3447 HG22 ILE A 868      59.810  38.700  56.340  1.00  0.00           H
ATOM   3448 HG23 ILE A 868      61.350  39.060  56.990  1.00  0.00           H
ATOM   3449  CG1 ILE A 868      60.750  40.550  54.460  1.00  0.00           C
ATOM   3450 HG11 ILE A 868      60.750  40.670  53.360  1.00  0.00           H
ATOM   3451 HG12 ILE A 868      61.500  41.280  54.850  1.00  0.00           H
ATOM   3452  CD  ILE A 868      59.420  40.940  55.100  1.00  0.00           C
ATOM   3453  HD1 ILE A 868      59.240  42.010  54.880  1.00  0.00           H
ATOM   3454  HD2 ILE A 868      59.360  40.760  56.190  1.00  0.00           H
ATOM   3455  HD3 ILE A 868      58.600  40.370  54.610  1.00  0.00           H
ATOM   3456  C   ILE A 868      63.360  37.790  54.930  1.00  0.00           C
ATOM   3457  O   ILE A 868      63.840  37.700  56.050  1.00  0.00           O
ATOM   3458  N   VAL A 869      63.410  36.740  54.140  1.00  0.00           N
ATOM   3459  HN  VAL A 869      63.040  36.730  53.210  1.00  0.00           H
ATOM   3460  CA  VAL A 869      64.190  35.560  54.480  1.00  0.00           C
ATOM   3461  HA  VAL A 869      63.920  35.210  55.460  1.00  0.00           H
ATOM   3462  CB  VAL A 869      63.870  34.460  53.490  1.00  0.00           C
ATOM   3463  HB  VAL A 869      63.860  34.810  52.430  1.00  0.00           H
ATOM   3464  CG1 VAL A 869      65.040  33.430  53.460  1.00  0.00           C
ATOM   3465 HG11 VAL A 869      65.070  33.010  54.490  1.00  0.00           H
ATOM   3466 HG12 VAL A 869      66.090  33.740  53.240  1.00  0.00           H
ATOM   3467 HG13 VAL A 869      64.740  32.590  52.790  1.00  0.00           H
ATOM   3468  CG2 VAL A 869      62.490  33.830  53.880  1.00  0.00           C
ATOM   3469 HG21 VAL A 869      62.520  33.620  54.960  1.00  0.00           H
ATOM   3470 HG22 VAL A 869      62.150  32.940  53.300  1.00  0.00           H
ATOM   3471 HG23 VAL A 869      61.690  34.580  53.770  1.00  0.00           H
ATOM   3472  C   VAL A 869      65.740  35.770  54.730  1.00  0.00           C
ATOM   3473  O   VAL A 869      66.300  35.290  55.740  1.00  0.00           O
ATOM   3474  N   ILE A 870      66.440  36.540  53.890  1.00  0.00           N
ATOM   3475  HN  ILE A 870      66.040  36.880  53.040  1.00  0.00           H
ATOM   3476  CA  ILE A 870      67.820  37.050  54.130  1.00  0.00           C
ATOM   3477  HA  ILE A 870      68.540  36.240  54.260  1.00  0.00           H
ATOM   3478  CB  ILE A 870      68.290  37.800  52.890  1.00  0.00           C
ATOM   3479  HB  ILE A 870      67.540  38.610  52.740  1.00  0.00           H
ATOM   3480  CG2 ILE A 870      69.580  38.560  53.070  1.00  0.00           C
ATOM   3481 HG21 ILE A 870      69.450  39.320  53.880  1.00  0.00           H
ATOM   3482 HG22 ILE A 870      69.960  38.960  52.100  1.00  0.00           H
ATOM   3483 HG23 ILE A 870      70.380  37.850  53.350  1.00  0.00           H
ATOM   3484  CG1 ILE A 870      68.320  36.840  51.620  1.00  0.00           C
ATOM   3485 HG11 ILE A 870      67.270  36.480  51.500  1.00  0.00           H
ATOM   3486 HG12 ILE A 870      69.040  36.070  51.950  1.00  0.00           H
ATOM   3487  CD  ILE A 870      68.670  37.550  50.290  1.00  0.00           C
ATOM   3488  HD1 ILE A 870      69.640  38.080  50.280  1.00  0.00           H
ATOM   3489  HD2 ILE A 870      67.880  38.320  50.100  1.00  0.00           H
ATOM   3490  HD3 ILE A 870      68.740  36.770  49.490  1.00  0.00           H
ATOM   3491  C   ILE A 870      67.920  37.810  55.400  1.00  0.00           C
ATOM   3492  O   ILE A 870      68.780  37.540  56.210  1.00  0.00           O
ATOM   3493  N   MET A 871      66.990  38.750  55.680  1.00  0.00           N
ATOM   3494  HN  MET A 871      66.330  38.950  54.960  1.00  0.00           H
ATOM   3495  CA  MET A 871      66.930  39.370  56.960  1.00  0.00           C
ATOM   3496  HA  MET A 871      67.940  39.660  57.190  1.00  0.00           H
ATOM   3497  CB  MET A 871      66.030  40.660  56.900  1.00  0.00           C
ATOM   3498  HB1 MET A 871      65.970  40.920  57.990  1.00  0.00           H
ATOM   3499  HB2 MET A 871      65.070  40.340  56.470  1.00  0.00           H
ATOM   3500  CG  MET A 871      66.660  41.810  56.120  1.00  0.00           C
ATOM   3501  HG1 MET A 871      65.960  42.680  56.120  1.00  0.00           H
ATOM   3502  HG2 MET A 871      66.860  41.430  55.090  1.00  0.00           H
ATOM   3503  SD  MET A 871      68.180  42.650  56.850  1.00  0.00           S
ATOM   3504  CE  MET A 871      68.500  43.440  55.290  1.00  0.00           C
ATOM   3505  HE1 MET A 871      67.850  44.300  55.060  1.00  0.00           H
ATOM   3506  HE2 MET A 871      68.430  42.740  54.430  1.00  0.00           H
ATOM   3507  HE3 MET A 871      69.480  43.960  55.340  1.00  0.00           H
ATOM   3508  C   MET A 871      66.760  38.520  58.300  1.00  0.00           C
ATOM   3509  O   MET A 871      67.600  38.630  59.180  1.00  0.00           O
ATOM   3510  N   VAL A 872      65.860  37.560  58.330  1.00  0.00           N
ATOM   3511  HN  VAL A 872      65.270  37.430  57.540  1.00  0.00           H
ATOM   3512  CA  VAL A 872      65.810  36.600  59.510  1.00  0.00           C
ATOM   3513  HA  VAL A 872      65.810  37.300  60.330  1.00  0.00           H
ATOM   3514  CB  VAL A 872      64.500  35.720  59.620  1.00  0.00           C
ATOM   3515  HB  VAL A 872      64.590  35.310  60.650  1.00  0.00           H
ATOM   3516  CG1 VAL A 872      63.360  36.740  59.440  1.00  0.00           C
ATOM   3517 HG11 VAL A 872      63.370  37.230  58.450  1.00  0.00           H
ATOM   3518 HG12 VAL A 872      63.450  37.540  60.210  1.00  0.00           H
ATOM   3519 HG13 VAL A 872      62.370  36.240  59.490  1.00  0.00           H
ATOM   3520  CG2 VAL A 872      64.430  34.550  58.530  1.00  0.00           C
ATOM   3521 HG21 VAL A 872      64.560  34.990  57.520  1.00  0.00           H
ATOM   3522 HG22 VAL A 872      63.400  34.150  58.520  1.00  0.00           H
ATOM   3523 HG23 VAL A 872      65.120  33.710  58.770  1.00  0.00           H
ATOM   3524  C   VAL A 872      67.070  35.800  59.500  1.00  0.00           C
ATOM   3525  O   VAL A 872      67.520  35.340  60.550  1.00  0.00           O
ATOM   3526  N   THR A 873      67.690  35.490  58.370  1.00  0.00           N
ATOM   3527  HN  THR A 873      67.310  35.680  57.470  1.00  0.00           H
ATOM   3528  CA  THR A 873      68.820  34.530  58.290  1.00  0.00           C
ATOM   3529  HA  THR A 873      68.630  33.720  58.990  1.00  0.00           H
ATOM   3530  CB  THR A 873      68.960  34.000  56.910  1.00  0.00           C
ATOM   3531  HB  THR A 873      68.960  34.930  56.300  1.00  0.00           H
ATOM   3532  OG1 THR A 873      67.810  33.240  56.500  1.00  0.00           O
ATOM   3533  HG1 THR A 873      67.150  33.900  56.270  1.00  0.00           H
ATOM   3534  CG2 THR A 873      70.240  33.170  56.580  1.00  0.00           C
ATOM   3535 HG21 THR A 873      70.390  32.270  57.210  1.00  0.00           H
ATOM   3536 HG22 THR A 873      71.020  33.970  56.630  1.00  0.00           H
ATOM   3537 HG23 THR A 873      70.140  32.720  55.570  1.00  0.00           H
ATOM   3538  C   THR A 873      70.110  35.260  58.750  1.00  0.00           C
ATOM   3539  O   THR A 873      70.980  34.610  59.400  1.00  0.00           O
ATOM   3540  N   ILE A 874      70.190  36.610  58.610  1.00  0.00           N
ATOM   3541  HN  ILE A 874      69.400  37.060  58.200  1.00  0.00           H
ATOM   3542  CA  ILE A 874      71.140  37.530  59.260  1.00  0.00           C
ATOM   3543  HA  ILE A 874      72.160  37.260  58.990  1.00  0.00           H
ATOM   3544  CB  ILE A 874      71.000  38.980  58.600  1.00  0.00           C
ATOM   3545  HB  ILE A 874      69.900  39.100  58.490  1.00  0.00           H
ATOM   3546  CG2 ILE A 874      71.600  40.150  59.490  1.00  0.00           C
ATOM   3547 HG21 ILE A 874      72.710  40.100  59.500  1.00  0.00           H
ATOM   3548 HG22 ILE A 874      71.310  40.140  60.570  1.00  0.00           H
ATOM   3549 HG23 ILE A 874      71.430  41.140  59.010  1.00  0.00           H
ATOM   3550  CG1 ILE A 874      71.590  39.100  57.220  1.00  0.00           C
ATOM   3551 HG11 ILE A 874      71.250  38.250  56.600  1.00  0.00           H
ATOM   3552 HG12 ILE A 874      72.650  38.870  57.490  1.00  0.00           H
ATOM   3553  CD  ILE A 874      71.270  40.350  56.430  1.00  0.00           C
ATOM   3554  HD1 ILE A 874      70.170  40.470  56.420  1.00  0.00           H
ATOM   3555  HD2 ILE A 874      71.710  40.240  55.420  1.00  0.00           H
ATOM   3556  HD3 ILE A 874      71.630  41.270  56.960  1.00  0.00           H
ATOM   3557  C   ILE A 874      70.950  37.600  60.730  1.00  0.00           C
ATOM   3558  O   ILE A 874      71.880  37.520  61.530  1.00  0.00           O
ATOM   3559  N   ASP A 875      69.670  37.720  61.230  1.00  0.00           N
ATOM   3560  HN  ASP A 875      68.950  37.910  60.550  1.00  0.00           H
ATOM   3561  CA  ASP A 875      69.310  37.670  62.620  1.00  0.00           C
ATOM   3562  HA  ASP A 875      69.930  38.400  63.110  1.00  0.00           H
ATOM   3563  CB  ASP A 875      67.820  38.070  62.590  1.00  0.00           C
ATOM   3564  HB1 ASP A 875      67.260  37.170  62.230  1.00  0.00           H
ATOM   3565  HB2 ASP A 875      67.720  38.970  61.940  1.00  0.00           H
ATOM   3566  CG  ASP A 875      67.230  38.560  63.940  1.00  0.00           C
ATOM   3567  OD1 ASP A 875      67.850  38.350  65.010  1.00  0.00           O
ATOM   3568  OD2 ASP A 875      66.010  38.910  63.890  1.00  0.00           O
ATOM   3569  C   ASP A 875      69.750  36.330  63.300  1.00  0.00           C
ATOM   3570  O   ASP A 875      70.390  36.310  64.350  1.00  0.00           O
ATOM   3571  N   TYR A 876      69.630  35.130  62.650  1.00  0.00           N
ATOM   3572  HN  TYR A 876      69.070  35.070  61.820  1.00  0.00           H
ATOM   3573  CA  TYR A 876      70.300  33.870  62.930  1.00  0.00           C
ATOM   3574  HA  TYR A 876      69.950  33.730  63.940  1.00  0.00           H
ATOM   3575  CB  TYR A 876      69.850  32.650  62.000  1.00  0.00           C
ATOM   3576  HB1 TYR A 876      69.880  32.910  60.910  1.00  0.00           H
ATOM   3577  HB2 TYR A 876      68.760  32.500  62.140  1.00  0.00           H
ATOM   3578  CG  TYR A 876      70.590  31.400  62.140  1.00  0.00           C
ATOM   3579  CD1 TYR A 876      71.520  30.970  61.200  1.00  0.00           C
ATOM   3580  HD1 TYR A 876      71.820  31.390  60.240  1.00  0.00           H
ATOM   3581  CE1 TYR A 876      72.260  29.800  61.500  1.00  0.00           C
ATOM   3582  HE1 TYR A 876      73.140  29.540  60.910  1.00  0.00           H
ATOM   3583  CZ  TYR A 876      72.170  29.110  62.690  1.00  0.00           C
ATOM   3584  OH  TYR A 876      73.100  28.050  63.120  1.00  0.00           O
ATOM   3585  HH  TYR A 876      72.790  27.850  64.010  1.00  0.00           H
ATOM   3586  CD2 TYR A 876      70.380  30.690  63.310  1.00  0.00           C
ATOM   3587  HD2 TYR A 876      69.710  31.030  64.080  1.00  0.00           H
ATOM   3588  CE2 TYR A 876      71.100  29.470  63.550  1.00  0.00           C
ATOM   3589  HE2 TYR A 876      70.860  28.990  64.490  1.00  0.00           H
ATOM   3590  C   TYR A 876      71.860  33.880  62.880  1.00  0.00           C
ATOM   3591  O   TYR A 876      72.540  33.520  63.810  1.00  0.00           O
ATOM   3592  N   LEU A 877      72.430  34.470  61.790  1.00  0.00           N
ATOM   3593  HN  LEU A 877      71.880  34.570  60.960  1.00  0.00           H
ATOM   3594  CA  LEU A 877      73.880  34.390  61.680  1.00  0.00           C
ATOM   3595  HA  LEU A 877      74.200  33.430  62.030  1.00  0.00           H
ATOM   3596  CB  LEU A 877      74.400  34.510  60.140  1.00  0.00           C
ATOM   3597  HB1 LEU A 877      75.510  34.460  60.100  1.00  0.00           H
ATOM   3598  HB2 LEU A 877      74.040  35.510  59.810  1.00  0.00           H
ATOM   3599  CG  LEU A 877      73.880  33.350  59.250  1.00  0.00           C
ATOM   3600  HG  LEU A 877      72.800  33.260  59.500  1.00  0.00           H
ATOM   3601  CD1 LEU A 877      74.030  33.770  57.720  1.00  0.00           C
ATOM   3602 HD11 LEU A 877      73.710  34.810  57.500  1.00  0.00           H
ATOM   3603 HD12 LEU A 877      73.370  33.120  57.110  1.00  0.00           H
ATOM   3604 HD13 LEU A 877      75.090  33.600  57.480  1.00  0.00           H
ATOM   3605  CD2 LEU A 877      74.560  31.970  59.460  1.00  0.00           C
ATOM   3606 HD21 LEU A 877      74.210  31.260  58.670  1.00  0.00           H
ATOM   3607 HD22 LEU A 877      74.410  31.580  60.480  1.00  0.00           H
ATOM   3608 HD23 LEU A 877      75.650  32.150  59.370  1.00  0.00           H
ATOM   3609  C   LEU A 877      74.770  35.400  62.560  1.00  0.00           C
ATOM   3610  O   LEU A 877      75.670  34.980  63.270  1.00  0.00           O
ATOM   3611  N   VAL A 878      74.520  36.690  62.550  1.00  0.00           N
ATOM   3612  HN  VAL A 878      73.860  37.060  61.910  1.00  0.00           H
ATOM   3613  CA  VAL A 878      75.160  37.650  63.490  1.00  0.00           C
ATOM   3614  HA  VAL A 878      75.930  37.200  64.110  1.00  0.00           H
ATOM   3615  CB  VAL A 878      75.870  38.780  62.730  1.00  0.00           C
ATOM   3616  HB  VAL A 878      76.540  38.240  62.040  1.00  0.00           H
ATOM   3617  CG1 VAL A 878      74.980  39.460  61.700  1.00  0.00           C
ATOM   3618 HG11 VAL A 878      74.690  38.860  60.820  1.00  0.00           H
ATOM   3619 HG12 VAL A 878      75.640  40.270  61.310  1.00  0.00           H
ATOM   3620 HG13 VAL A 878      74.120  39.910  62.250  1.00  0.00           H
ATOM   3621  CG2 VAL A 878      76.650  39.780  63.590  1.00  0.00           C
ATOM   3622 HG21 VAL A 878      77.240  39.160  64.300  1.00  0.00           H
ATOM   3623 HG22 VAL A 878      76.050  40.480  64.220  1.00  0.00           H
ATOM   3624 HG23 VAL A 878      77.240  40.440  62.930  1.00  0.00           H
ATOM   3625  C   VAL A 878      74.280  38.290  64.470  1.00  0.00           C
ATOM   3626  O   VAL A 878      74.660  38.630  65.580  1.00  0.00           O
ATOM   3627  N   GLY A 879      72.970  38.340  64.210  1.00  0.00           N
ATOM   3628  HN  GLY A 879      72.790  37.980  63.300  1.00  0.00           H
ATOM   3629  CA  GLY A 879      71.970  39.080  65.070  1.00  0.00           C
ATOM   3630  HA1 GLY A 879      72.470  39.310  66.010  1.00  0.00           H
ATOM   3631  HA2 GLY A 879      71.060  38.490  65.120  1.00  0.00           H
ATOM   3632  C   GLY A 879      71.570  40.400  64.460  1.00  0.00           C
ATOM   3633  O   GLY A 879      71.920  40.610  63.330  1.00  0.00           O
ATOM   3634  N   VAL A 880      70.900  41.240  65.160  1.00  0.00           N
ATOM   3635  HN  VAL A 880      70.710  41.030  66.110  1.00  0.00           H
ATOM   3636  CA  VAL A 880      70.590  42.690  64.810  1.00  0.00           C
ATOM   3637  HA  VAL A 880      71.480  43.290  64.810  1.00  0.00           H
ATOM   3638  CB  VAL A 880      70.200  42.860  63.340  1.00  0.00           C
ATOM   3639  HB  VAL A 880      71.080  42.570  62.730  1.00  0.00           H
ATOM   3640  CG1 VAL A 880      68.990  42.110  62.920  1.00  0.00           C
ATOM   3641 HG11 VAL A 880      68.090  42.640  63.310  1.00  0.00           H
ATOM   3642 HG12 VAL A 880      69.090  41.070  63.300  1.00  0.00           H
ATOM   3643 HG13 VAL A 880      69.060  42.270  61.820  1.00  0.00           H
ATOM   3644  CG2 VAL A 880      70.010  44.360  63.020  1.00  0.00           C
ATOM   3645 HG21 VAL A 880      70.800  45.060  63.370  1.00  0.00           H
ATOM   3646 HG22 VAL A 880      69.050  44.760  63.400  1.00  0.00           H
ATOM   3647 HG23 VAL A 880      69.950  44.360  61.910  1.00  0.00           H
ATOM   3648  C   VAL A 880      69.580  43.260  65.750  1.00  0.00           C
ATOM   3649  O   VAL A 880      68.350  43.000  65.700  1.00  0.00           O
ATOM   3650  N   PRO A 881      70.090  43.900  66.840  1.00  0.00           N
ATOM   3651  CD  PRO A 881      71.490  44.010  67.300  1.00  0.00           C
ATOM   3652  HD1 PRO A 881      72.070  44.410  66.440  1.00  0.00           H
ATOM   3653  HD2 PRO A 881      71.900  43.020  67.610  1.00  0.00           H
ATOM   3654  CA  PRO A 881      69.250  44.650  67.810  1.00  0.00           C
ATOM   3655  HA  PRO A 881      69.060  43.850  68.510  1.00  0.00           H
ATOM   3656  CB  PRO A 881      70.200  45.650  68.430  1.00  0.00           C
ATOM   3657  HB1 PRO A 881      69.800  45.890  69.440  1.00  0.00           H
ATOM   3658  HB2 PRO A 881      70.230  46.620  67.870  1.00  0.00           H
ATOM   3659  CG  PRO A 881      71.450  44.840  68.540  1.00  0.00           C
ATOM   3660  HG1 PRO A 881      72.420  45.400  68.570  1.00  0.00           H
ATOM   3661  HG2 PRO A 881      71.280  44.170  69.410  1.00  0.00           H
ATOM   3662  C   PRO A 881      67.990  45.230  67.250  1.00  0.00           C
ATOM   3663  O   PRO A 881      68.070  46.050  66.330  1.00  0.00           O
ATOM   3664  N   SER A 882      66.810  44.920  67.870  1.00  0.00           N
ATOM   3665  HN  SER A 882      66.820  44.420  68.730  1.00  0.00           H
ATOM   3666  CA  SER A 882      65.450  45.220  67.240  1.00  0.00           C
ATOM   3667  HA  SER A 882      65.280  46.270  67.080  1.00  0.00           H
ATOM   3668  CB  SER A 882      65.340  44.630  65.830  1.00  0.00           C
ATOM   3669  HB1 SER A 882      65.610  43.550  65.860  1.00  0.00           H
ATOM   3670  HB2 SER A 882      66.050  45.140  65.150  1.00  0.00           H
ATOM   3671  OG  SER A 882      64.060  44.750  65.150  1.00  0.00           O
ATOM   3672  HG1 SER A 882      63.500  44.200  65.710  1.00  0.00           H
ATOM   3673  C   SER A 882      64.220  44.670  68.060  1.00  0.00           C
ATOM   3674  O   SER A 882      64.330  43.560  68.490  1.00  0.00           O
ATOM   3675  N   PRO A 883      63.130  45.320  68.320  1.00  0.00           N
ATOM   3676  CD  PRO A 883      63.000  46.760  68.040  1.00  0.00           C
ATOM   3677  HD1 PRO A 883      63.280  47.010  66.990  1.00  0.00           H
ATOM   3678  HD2 PRO A 883      63.640  47.290  68.780  1.00  0.00           H
ATOM   3679  CA  PRO A 883      61.850  44.680  68.600  1.00  0.00           C
ATOM   3680  HA  PRO A 883      62.030  44.080  69.470  1.00  0.00           H
ATOM   3681  CB  PRO A 883      60.860  45.800  68.970  1.00  0.00           C
ATOM   3682  HB1 PRO A 883      60.870  46.040  70.050  1.00  0.00           H
ATOM   3683  HB2 PRO A 883      59.760  45.670  68.840  1.00  0.00           H
ATOM   3684  CG  PRO A 883      61.460  46.960  68.050  1.00  0.00           C
ATOM   3685  HG1 PRO A 883      61.040  46.860  67.020  1.00  0.00           H
ATOM   3686  HG2 PRO A 883      61.190  47.970  68.460  1.00  0.00           H
ATOM   3687  C   PRO A 883      61.300  43.810  67.480  1.00  0.00           C
ATOM   3688  O   PRO A 883      61.360  44.170  66.300  1.00  0.00           O
ATOM   3689  N   LYS A 884      60.820  42.580  67.840  1.00  0.00           N
ATOM   3690  HN  LYS A 884      60.860  42.260  68.790  1.00  0.00           H
ATOM   3691  CA  LYS A 884      60.230  41.590  67.000  1.00  0.00           C
ATOM   3692  HA  LYS A 884      60.400  41.850  65.970  1.00  0.00           H
ATOM   3693  CB  LYS A 884      60.770  40.180  67.200  1.00  0.00           C
ATOM   3694  HB1 LYS A 884      60.550  39.650  66.240  1.00  0.00           H
ATOM   3695  HB2 LYS A 884      60.270  39.700  68.070  1.00  0.00           H
ATOM   3696  CG  LYS A 884      62.290  40.130  67.410  1.00  0.00           C
ATOM   3697  HG1 LYS A 884      62.580  39.060  67.420  1.00  0.00           H
ATOM   3698  HG2 LYS A 884      62.470  40.510  68.440  1.00  0.00           H
ATOM   3699  CD  LYS A 884      63.180  40.890  66.430  1.00  0.00           C
ATOM   3700  HD1 LYS A 884      62.950  41.970  66.410  1.00  0.00           H
ATOM   3701  HD2 LYS A 884      62.990  40.470  65.410  1.00  0.00           H
ATOM   3702  CE  LYS A 884      64.720  40.780  66.670  1.00  0.00           C
ATOM   3703  HE1 LYS A 884      64.820  40.890  67.770  1.00  0.00           H
ATOM   3704  HE2 LYS A 884      65.340  41.440  66.030  1.00  0.00           H
ATOM   3705  NZ  LYS A 884      65.150  39.410  66.450  1.00  0.00           N
ATOM   3706  HZ1 LYS A 884      64.340  38.750  66.450  1.00  0.00           H
ATOM   3707  HZ2 LYS A 884      65.730  39.120  67.260  1.00  0.00           H
ATOM   3708  HZ3 LYS A 884      65.620  39.250  65.540  1.00  0.00           H
ATOM   3709  C   LYS A 884      58.740  41.680  67.160  1.00  0.00           C
ATOM   3710  O   LYS A 884      58.250  42.330  68.050  1.00  0.00           O
ATOM   3711  N   LEU A 885      58.070  41.090  66.200  1.00  0.00           N
ATOM   3712  HN  LEU A 885      58.540  40.590  65.490  1.00  0.00           H
ATOM   3713  CA  LEU A 885      56.640  41.090  66.050  1.00  0.00           C
ATOM   3714  HA  LEU A 885      56.200  42.030  66.330  1.00  0.00           H
ATOM   3715  CB  LEU A 885      56.360  40.600  64.590  1.00  0.00           C
ATOM   3716  HB1 LEU A 885      56.970  39.700  64.380  1.00  0.00           H
ATOM   3717  HB2 LEU A 885      56.620  41.460  63.940  1.00  0.00           H
ATOM   3718  CG  LEU A 885      54.900  40.130  64.260  1.00  0.00           C
ATOM   3719  HG  LEU A 885      54.500  39.380  64.970  1.00  0.00           H
ATOM   3720  CD1 LEU A 885      53.890  41.300  64.200  1.00  0.00           C
ATOM   3721 HD11 LEU A 885      54.290  42.150  63.610  1.00  0.00           H
ATOM   3722 HD12 LEU A 885      53.700  41.610  65.250  1.00  0.00           H
ATOM   3723 HD13 LEU A 885      52.920  40.880  63.860  1.00  0.00           H
ATOM   3724  CD2 LEU A 885      54.980  39.560  62.850  1.00  0.00           C
ATOM   3725 HD21 LEU A 885      55.680  38.700  62.870  1.00  0.00           H
ATOM   3726 HD22 LEU A 885      55.470  40.230  62.090  1.00  0.00           H
ATOM   3727 HD23 LEU A 885      54.020  39.130  62.500  1.00  0.00           H
ATOM   3728  C   LEU A 885      56.030  40.040  66.980  1.00  0.00           C
ATOM   3729  O   LEU A 885      56.610  38.930  67.170  1.00  0.00           O
ATOM   3730  N   HSD A 886      54.920  40.380  67.660  1.00  0.00           N
ATOM   3731  HN  HSD A 886      54.470  41.270  67.540  1.00  0.00           H
ATOM   3732  CA  HSD A 886      54.360  39.660  68.810  1.00  0.00           C
ATOM   3733  HA  HSD A 886      55.020  38.830  69.000  1.00  0.00           H
ATOM   3734  CB  HSD A 886      54.140  40.570  70.020  1.00  0.00           C
ATOM   3735  HB1 HSD A 886      53.540  39.910  70.690  1.00  0.00           H
ATOM   3736  HB2 HSD A 886      53.630  41.520  69.740  1.00  0.00           H
ATOM   3737  ND1 HSD A 886      56.150  41.970  70.240  1.00  0.00           N
ATOM   3738  HD1 HSD A 886      56.110  42.360  69.320  1.00  0.00           H
ATOM   3739  CG  HSD A 886      55.400  41.060  70.760  1.00  0.00           C
ATOM   3740  CE1 HSD A 886      57.180  42.170  71.140  1.00  0.00           C
ATOM   3741  HE1 HSD A 886      57.960  42.910  70.990  1.00  0.00           H
ATOM   3742  NE2 HSD A 886      57.090  41.380  72.220  1.00  0.00           N
ATOM   3743  CD2 HSD A 886      55.900  40.690  71.990  1.00  0.00           C
ATOM   3744  HD2 HSD A 886      55.550  39.880  72.600  1.00  0.00           H
ATOM   3745  C   HSD A 886      53.010  39.160  68.390  1.00  0.00           C
ATOM   3746  O   HSD A 886      52.190  39.890  67.840  1.00  0.00           O
ATOM   3747  N   VAL A 887      52.800  37.900  68.600  1.00  0.00           N
ATOM   3748  HN  VAL A 887      53.400  37.350  69.170  1.00  0.00           H
ATOM   3749  CA  VAL A 887      51.710  37.060  68.020  1.00  0.00           C
ATOM   3750  HA  VAL A 887      51.120  37.650  67.340  1.00  0.00           H
ATOM   3751  CB  VAL A 887      52.320  35.970  67.160  1.00  0.00           C
ATOM   3752  HB  VAL A 887      52.930  35.340  67.830  1.00  0.00           H
ATOM   3753  CG1 VAL A 887      51.280  35.120  66.430  1.00  0.00           C
ATOM   3754 HG11 VAL A 887      50.490  34.630  67.030  1.00  0.00           H
ATOM   3755 HG12 VAL A 887      51.860  34.300  65.960  1.00  0.00           H
ATOM   3756 HG13 VAL A 887      50.730  35.550  65.570  1.00  0.00           H
ATOM   3757  CG2 VAL A 887      53.280  36.550  66.090  1.00  0.00           C
ATOM   3758 HG21 VAL A 887      53.730  35.790  65.420  1.00  0.00           H
ATOM   3759 HG22 VAL A 887      54.110  37.120  66.540  1.00  0.00           H
ATOM   3760 HG23 VAL A 887      52.760  37.340  65.500  1.00  0.00           H
ATOM   3761  C   VAL A 887      50.780  36.340  69.060  1.00  0.00           C
ATOM   3762  O   VAL A 887      51.230  35.650  69.920  1.00  0.00           O
ATOM   3763  N   PRO A 888      49.480  36.550  69.070  1.00  0.00           N
ATOM   3764  CD  PRO A 888      48.800  37.330  68.080  1.00  0.00           C
ATOM   3765  HD1 PRO A 888      49.160  37.230  67.040  1.00  0.00           H
ATOM   3766  HD2 PRO A 888      48.800  38.420  68.330  1.00  0.00           H
ATOM   3767  CA  PRO A 888      48.510  35.600  69.730  1.00  0.00           C
ATOM   3768  HA  PRO A 888      48.790  35.540  70.780  1.00  0.00           H
ATOM   3769  CB  PRO A 888      47.140  36.280  69.480  1.00  0.00           C
ATOM   3770  HB1 PRO A 888      47.090  37.120  70.200  1.00  0.00           H
ATOM   3771  HB2 PRO A 888      46.240  35.720  69.800  1.00  0.00           H
ATOM   3772  CG  PRO A 888      47.400  36.660  68.070  1.00  0.00           C
ATOM   3773  HG1 PRO A 888      47.420  35.790  67.390  1.00  0.00           H
ATOM   3774  HG2 PRO A 888      46.690  37.450  67.730  1.00  0.00           H
ATOM   3775  C   PRO A 888      48.500  34.110  69.310  1.00  0.00           C
ATOM   3776  O   PRO A 888      48.760  33.740  68.140  1.00  0.00           O
ATOM   3777  N   GLU A 889      48.310  33.180  70.280  1.00  0.00           N
ATOM   3778  HN  GLU A 889      47.860  33.510  71.100  1.00  0.00           H
ATOM   3779  CA  GLU A 889      48.500  31.720  70.220  1.00  0.00           C
ATOM   3780  HA  GLU A 889      48.840  31.360  69.260  1.00  0.00           H
ATOM   3781  CB  GLU A 889      49.470  31.430  71.360  1.00  0.00           C
ATOM   3782  HB1 GLU A 889      49.740  30.380  71.590  1.00  0.00           H
ATOM   3783  HB2 GLU A 889      49.070  31.740  72.350  1.00  0.00           H
ATOM   3784  CG  GLU A 889      50.820  32.130  71.320  1.00  0.00           C
ATOM   3785  HG1 GLU A 889      50.880  33.240  71.390  1.00  0.00           H
ATOM   3786  HG2 GLU A 889      51.300  31.950  70.330  1.00  0.00           H
ATOM   3787  CD  GLU A 889      51.740  31.680  72.450  1.00  0.00           C
ATOM   3788  OE1 GLU A 889      52.800  31.010  72.230  1.00  0.00           O
ATOM   3789  OE2 GLU A 889      51.380  32.020  73.590  1.00  0.00           O
ATOM   3790  C   GLU A 889      47.310  30.850  70.470  1.00  0.00           C
ATOM   3791  O   GLU A 889      46.440  31.280  71.240  1.00  0.00           O
ATOM   3792  N   LYS A 890      47.220  29.620  69.930  1.00  0.00           N
ATOM   3793  HN  LYS A 890      48.060  29.290  69.510  1.00  0.00           H
ATOM   3794  CA  LYS A 890      46.100  28.640  70.110  1.00  0.00           C
ATOM   3795  HA  LYS A 890      46.350  27.700  69.670  1.00  0.00           H
ATOM   3796  CB  LYS A 890      45.580  28.410  71.630  1.00  0.00           C
ATOM   3797  HB1 LYS A 890      44.870  27.550  71.570  1.00  0.00           H
ATOM   3798  HB2 LYS A 890      45.060  29.300  72.020  1.00  0.00           H
ATOM   3799  CG  LYS A 890      46.570  27.910  72.630  1.00  0.00           C
ATOM   3800  HG1 LYS A 890      47.360  28.680  72.780  1.00  0.00           H
ATOM   3801  HG2 LYS A 890      47.070  26.980  72.270  1.00  0.00           H
ATOM   3802  CD  LYS A 890      45.940  27.480  74.080  1.00  0.00           C
ATOM   3803  HD1 LYS A 890      45.530  28.370  74.610  1.00  0.00           H
ATOM   3804  HD2 LYS A 890      46.870  27.280  74.660  1.00  0.00           H
ATOM   3805  CE  LYS A 890      45.070  26.260  74.180  1.00  0.00           C
ATOM   3806  HE1 LYS A 890      44.180  26.360  73.520  1.00  0.00           H
ATOM   3807  HE2 LYS A 890      44.730  26.140  75.240  1.00  0.00           H
ATOM   3808  NZ  LYS A 890      45.790  25.070  73.760  1.00  0.00           N
ATOM   3809  HZ1 LYS A 890      46.690  24.990  74.270  1.00  0.00           H
ATOM   3810  HZ2 LYS A 890      45.880  25.020  72.730  1.00  0.00           H
ATOM   3811  HZ3 LYS A 890      45.160  24.330  74.170  1.00  0.00           H
ATOM   3812  C   LYS A 890      44.880  29.070  69.340  1.00  0.00           C
ATOM   3813  O   LYS A 890      43.740  28.770  69.670  1.00  0.00           O
ATOM   3814  N   PHE A 891      45.120  29.840  68.290  1.00  0.00           N
ATOM   3815  HN  PHE A 891      46.070  30.080  68.100  1.00  0.00           H
ATOM   3816  CA  PHE A 891      44.160  30.500  67.500  1.00  0.00           C
ATOM   3817  HA  PHE A 891      44.790  31.220  67.010  1.00  0.00           H
ATOM   3818  CB  PHE A 891      43.470  29.610  66.330  1.00  0.00           C
ATOM   3819  HB1 PHE A 891      42.990  28.700  66.750  1.00  0.00           H
ATOM   3820  HB2 PHE A 891      44.280  29.310  65.640  1.00  0.00           H
ATOM   3821  CG  PHE A 891      42.520  30.210  65.360  1.00  0.00           C
ATOM   3822  CD1 PHE A 891      41.260  29.670  65.130  1.00  0.00           C
ATOM   3823  HD1 PHE A 891      40.900  28.850  65.730  1.00  0.00           H
ATOM   3824  CE1 PHE A 891      40.520  30.140  64.050  1.00  0.00           C
ATOM   3825  HE1 PHE A 891      39.610  29.610  63.820  1.00  0.00           H
ATOM   3826  CZ  PHE A 891      40.920  31.280  63.370  1.00  0.00           C
ATOM   3827  HZ  PHE A 891      40.300  31.640  62.570  1.00  0.00           H
ATOM   3828  CD2 PHE A 891      43.080  31.190  64.500  1.00  0.00           C
ATOM   3829  HD2 PHE A 891      44.060  31.570  64.690  1.00  0.00           H
ATOM   3830  CE2 PHE A 891      42.220  31.770  63.530  1.00  0.00           C
ATOM   3831  HE2 PHE A 891      42.600  32.530  62.870  1.00  0.00           H
ATOM   3832  C   PHE A 891      43.110  31.400  68.260  1.00  0.00           C
ATOM   3833  O   PHE A 891      41.860  31.140  68.340  1.00  0.00           O
ATOM   3834  N   GLU A 892      43.580  32.460  68.850  1.00  0.00           N
ATOM   3835  HN  GLU A 892      44.550  32.650  68.730  1.00  0.00           H
ATOM   3836  CA  GLU A 892      42.810  33.430  69.580  1.00  0.00           C
ATOM   3837  HA  GLU A 892      41.790  33.090  69.620  1.00  0.00           H
ATOM   3838  CB  GLU A 892      43.370  33.370  71.070  1.00  0.00           C
ATOM   3839  HB1 GLU A 892      42.970  34.250  71.600  1.00  0.00           H
ATOM   3840  HB2 GLU A 892      44.460  33.530  70.980  1.00  0.00           H
ATOM   3841  CG  GLU A 892      43.130  31.990  71.700  1.00  0.00           C
ATOM   3842  HG1 GLU A 892      43.940  31.320  71.340  1.00  0.00           H
ATOM   3843  HG2 GLU A 892      42.110  31.630  71.430  1.00  0.00           H
ATOM   3844  CD  GLU A 892      43.260  32.050  73.210  1.00  0.00           C
ATOM   3845  OE1 GLU A 892      42.360  31.450  73.950  1.00  0.00           O
ATOM   3846  OE2 GLU A 892      44.200  32.690  73.730  1.00  0.00           O
ATOM   3847  C   GLU A 892      43.080  34.820  68.930  1.00  0.00           C
ATOM   3848  O   GLU A 892      44.170  35.010  68.410  1.00  0.00           O
ATOM   3849  N   PRO A 893      42.150  35.740  68.900  1.00  0.00           N
ATOM   3850  CD  PRO A 893      40.850  35.630  69.530  1.00  0.00           C
ATOM   3851  HD1 PRO A 893      40.980  35.560  70.630  1.00  0.00           H
ATOM   3852  HD2 PRO A 893      40.450  34.680  69.150  1.00  0.00           H
ATOM   3853  CA  PRO A 893      42.400  37.180  68.530  1.00  0.00           C
ATOM   3854  HA  PRO A 893      42.520  37.170  67.460  1.00  0.00           H
ATOM   3855  CB  PRO A 893      41.110  37.940  68.990  1.00  0.00           C
ATOM   3856  HB1 PRO A 893      40.720  38.560  68.160  1.00  0.00           H
ATOM   3857  HB2 PRO A 893      41.290  38.410  69.990  1.00  0.00           H
ATOM   3858  CG  PRO A 893      40.040  36.870  69.160  1.00  0.00           C
ATOM   3859  HG1 PRO A 893      39.290  37.160  69.930  1.00  0.00           H
ATOM   3860  HG2 PRO A 893      39.460  36.570  68.260  1.00  0.00           H
ATOM   3861  C   PRO A 893      43.620  37.900  69.140  1.00  0.00           C
ATOM   3862  O   PRO A 893      44.070  37.690  70.240  1.00  0.00           O
ATOM   3863  N   THR A 894      44.150  38.920  68.410  1.00  0.00           N
ATOM   3864  HN  THR A 894      43.660  39.110  67.570  1.00  0.00           H
ATOM   3865  CA  THR A 894      45.320  39.740  68.780  1.00  0.00           C
ATOM   3866  HA  THR A 894      46.210  39.150  68.960  1.00  0.00           H
ATOM   3867  CB  THR A 894      45.810  40.720  67.700  1.00  0.00           C
ATOM   3868  HB  THR A 894      45.050  41.460  67.360  1.00  0.00           H
ATOM   3869  OG1 THR A 894      46.230  40.040  66.470  1.00  0.00           O
ATOM   3870  HG1 THR A 894      45.410  40.010  65.980  1.00  0.00           H
ATOM   3871  CG2 THR A 894      46.950  41.490  68.160  1.00  0.00           C
ATOM   3872 HG21 THR A 894      46.730  42.200  68.990  1.00  0.00           H
ATOM   3873 HG22 THR A 894      47.220  42.160  67.310  1.00  0.00           H
ATOM   3874 HG23 THR A 894      47.730  40.780  68.510  1.00  0.00           H
ATOM   3875  C   THR A 894      45.050  40.490  70.060  1.00  0.00           C
ATOM   3876  O   THR A 894      45.870  40.700  70.890  1.00  0.00           O
ATOM   3877  N   HSD A 895      43.840  40.880  70.290  1.00  0.00           N
ATOM   3878  HN  HSD A 895      43.200  40.430  69.660  1.00  0.00           H
ATOM   3879  CA  HSD A 895      43.440  41.590  71.420  1.00  0.00           C
ATOM   3880  HA  HSD A 895      44.220  42.110  71.960  1.00  0.00           H
ATOM   3881  CB  HSD A 895      42.080  42.410  71.170  1.00  0.00           C
ATOM   3882  HB1 HSD A 895      41.320  41.650  70.860  1.00  0.00           H
ATOM   3883  HB2 HSD A 895      42.230  43.110  70.330  1.00  0.00           H
ATOM   3884  ND1 HSD A 895      42.490  43.780  73.370  1.00  0.00           N
ATOM   3885  HD1 HSD A 895      43.460  43.970  73.250  1.00  0.00           H
ATOM   3886  CG  HSD A 895      41.650  43.210  72.400  1.00  0.00           C
ATOM   3887  CE1 HSD A 895      41.770  44.260  74.430  1.00  0.00           C
ATOM   3888  HE1 HSD A 895      42.130  44.770  75.320  1.00  0.00           H
ATOM   3889  NE2 HSD A 895      40.460  44.010  74.120  1.00  0.00           N
ATOM   3890  CD2 HSD A 895      40.380  43.440  72.880  1.00  0.00           C
ATOM   3891  HD2 HSD A 895      39.460  43.290  72.340  1.00  0.00           H
ATOM   3892  C   HSD A 895      43.060  40.410  72.410  1.00  0.00           C
ATOM   3893  O   HSD A 895      42.150  39.710  72.050  1.00  0.00           O
ATOM   3894  N   PRO A 896      43.640  40.220  73.620  1.00  0.00           N
ATOM   3895  CD  PRO A 896      44.820  40.940  74.210  1.00  0.00           C
ATOM   3896  HD1 PRO A 896      44.590  42.030  74.280  1.00  0.00           H
ATOM   3897  HD2 PRO A 896      45.720  40.920  73.570  1.00  0.00           H
ATOM   3898  CA  PRO A 896      43.460  38.930  74.420  1.00  0.00           C
ATOM   3899  HA  PRO A 896      43.580  38.050  73.810  1.00  0.00           H
ATOM   3900  CB  PRO A 896      44.510  38.980  75.550  1.00  0.00           C
ATOM   3901  HB1 PRO A 896      45.280  38.280  75.160  1.00  0.00           H
ATOM   3902  HB2 PRO A 896      44.070  38.600  76.500  1.00  0.00           H
ATOM   3903  CG  PRO A 896      44.950  40.430  75.600  1.00  0.00           C
ATOM   3904  HG1 PRO A 896      44.280  41.020  76.260  1.00  0.00           H
ATOM   3905  HG2 PRO A 896      45.970  40.460  76.030  1.00  0.00           H
ATOM   3906  C   PRO A 896      42.040  38.930  74.950  1.00  0.00           C
ATOM   3907  O   PRO A 896      41.420  37.880  74.960  1.00  0.00           O
ATOM   3908  N   GLU A 897      41.520  39.980  75.570  1.00  0.00           N
ATOM   3909  HN  GLU A 897      42.070  40.810  75.510  1.00  0.00           H
ATOM   3910  CA  GLU A 897      40.280  40.210  76.160  1.00  0.00           C
ATOM   3911  HA  GLU A 897      39.930  39.290  76.590  1.00  0.00           H
ATOM   3912  CB  GLU A 897      40.550  41.440  77.070  1.00  0.00           C
ATOM   3913  HB1 GLU A 897      39.560  41.720  77.480  1.00  0.00           H
ATOM   3914  HB2 GLU A 897      40.840  42.340  76.480  1.00  0.00           H
ATOM   3915  CG  GLU A 897      41.530  41.250  78.270  1.00  0.00           C
ATOM   3916  HG1 GLU A 897      42.570  41.020  77.970  1.00  0.00           H
ATOM   3917  HG2 GLU A 897      41.230  40.480  79.020  1.00  0.00           H
ATOM   3918  CD  GLU A 897      41.600  42.430  79.220  1.00  0.00           C
ATOM   3919  OE1 GLU A 897      42.690  42.670  79.760  1.00  0.00           O
ATOM   3920  OE2 GLU A 897      40.560  43.010  79.520  1.00  0.00           O
ATOM   3921  C   GLU A 897      39.200  40.490  75.200  1.00  0.00           C
ATOM   3922  O   GLU A 897      38.270  41.220  75.470  1.00  0.00           O
ATOM   3923  N   ARG A 898      39.190  39.790  74.040  1.00  0.00           N
ATOM   3924  HN  ARG A 898      39.950  39.150  73.940  1.00  0.00           H
ATOM   3925  CA  ARG A 898      38.040  39.450  73.280  1.00  0.00           C
ATOM   3926  HA  ARG A 898      37.120  39.330  73.830  1.00  0.00           H
ATOM   3927  CB  ARG A 898      37.800  40.490  72.090  1.00  0.00           C
ATOM   3928  HB1 ARG A 898      37.950  41.520  72.460  1.00  0.00           H
ATOM   3929  HB2 ARG A 898      36.710  40.400  71.870  1.00  0.00           H
ATOM   3930  CG  ARG A 898      38.600  40.260  70.760  1.00  0.00           C
ATOM   3931  HG1 ARG A 898      38.440  39.230  70.390  1.00  0.00           H
ATOM   3932  HG2 ARG A 898      39.680  40.390  71.000  1.00  0.00           H
ATOM   3933  CD  ARG A 898      38.250  41.150  69.610  1.00  0.00           C
ATOM   3934  HD1 ARG A 898      38.780  42.090  69.840  1.00  0.00           H
ATOM   3935  HD2 ARG A 898      37.150  41.300  69.500  1.00  0.00           H
ATOM   3936  NE  ARG A 898      38.910  40.700  68.290  1.00  0.00           N
ATOM   3937  HE  ARG A 898      39.870  40.890  68.070  1.00  0.00           H
ATOM   3938  CZ  ARG A 898      38.280  39.970  67.350  1.00  0.00           C
ATOM   3939  NH1 ARG A 898      37.030  39.620  67.530  1.00  0.00           N
ATOM   3940 HH11 ARG A 898      36.640  39.000  66.840  1.00  0.00           H
ATOM   3941 HH12 ARG A 898      36.600  39.610  68.430  1.00  0.00           H
ATOM   3942  NH2 ARG A 898      38.930  39.580  66.290  1.00  0.00           N
ATOM   3943 HH21 ARG A 898      38.560  38.790  65.790  1.00  0.00           H
ATOM   3944 HH22 ARG A 898      39.880  39.840  66.110  1.00  0.00           H
ATOM   3945  C   ARG A 898      38.160  38.080  72.660  1.00  0.00           C
ATOM   3946  O   ARG A 898      39.270  37.460  72.640  1.00  0.00           O
ATOM   3947  N   GLY A 899      37.060  37.510  72.210  1.00  0.00           N
ATOM   3948  HN  GLY A 899      36.120  37.850  72.260  1.00  0.00           H
ATOM   3949  CA  GLY A 899      36.950  36.230  71.440  1.00  0.00           C
ATOM   3950  HA1 GLY A 899      36.120  35.670  71.860  1.00  0.00           H
ATOM   3951  HA2 GLY A 899      37.870  35.690  71.430  1.00  0.00           H
ATOM   3952  C   GLY A 899      36.700  36.520  69.960  1.00  0.00           C
ATOM   3953  O   GLY A 899      36.470  37.700  69.710  1.00  0.00           O
ATOM   3954  N   TRP A 900      36.680  35.560  69.070  1.00  0.00           N
ATOM   3955  HN  TRP A 900      36.930  34.630  69.340  1.00  0.00           H
ATOM   3956  CA  TRP A 900      36.430  35.800  67.700  1.00  0.00           C
ATOM   3957  HA  TRP A 900      37.250  36.450  67.420  1.00  0.00           H
ATOM   3958  CB  TRP A 900      36.380  34.470  66.790  1.00  0.00           C
ATOM   3959  HB1 TRP A 900      35.860  34.650  65.820  1.00  0.00           H
ATOM   3960  HB2 TRP A 900      35.770  33.600  67.120  1.00  0.00           H
ATOM   3961  CG  TRP A 900      37.770  34.040  66.510  1.00  0.00           C
ATOM   3962  CD1 TRP A 900      38.390  32.910  66.950  1.00  0.00           C
ATOM   3963  HD1 TRP A 900      37.900  32.240  67.650  1.00  0.00           H
ATOM   3964  NE1 TRP A 900      39.710  33.070  66.800  1.00  0.00           N
ATOM   3965  HE1 TRP A 900      40.430  32.520  67.160  1.00  0.00           H
ATOM   3966  CE2 TRP A 900      39.960  34.190  66.100  1.00  0.00           C
ATOM   3967  CD2 TRP A 900      38.740  34.890  65.910  1.00  0.00           C
ATOM   3968  CE3 TRP A 900      38.670  36.100  65.240  1.00  0.00           C
ATOM   3969  HE3 TRP A 900      37.750  36.620  65.020  1.00  0.00           H
ATOM   3970  CZ3 TRP A 900      39.880  36.770  64.870  1.00  0.00           C
ATOM   3971  HZ3 TRP A 900      39.870  37.650  64.240  1.00  0.00           H
ATOM   3972  CZ2 TRP A 900      41.150  34.750  65.690  1.00  0.00           C
ATOM   3973  HZ2 TRP A 900      42.080  34.420  66.090  1.00  0.00           H
ATOM   3974  CH2 TRP A 900      41.100  36.120  65.200  1.00  0.00           C
ATOM   3975  HH2 TRP A 900      42.040  36.590  64.970  1.00  0.00           H
ATOM   3976  C   TRP A 900      35.180  36.540  67.310  1.00  0.00           C
ATOM   3977  O   TRP A 900      35.290  37.530  66.550  1.00  0.00           O
ATOM   3978  N   ILE A 901      33.980  36.180  67.780  1.00  0.00           N
ATOM   3979  HN  ILE A 901      33.860  35.440  68.440  1.00  0.00           H
ATOM   3980  CA  ILE A 901      32.760  36.930  67.290  1.00  0.00           C
ATOM   3981  HA  ILE A 901      32.860  37.160  66.230  1.00  0.00           H
ATOM   3982  CB  ILE A 901      31.550  36.060  67.540  1.00  0.00           C
ATOM   3983  HB  ILE A 901      31.480  35.900  68.640  1.00  0.00           H
ATOM   3984  CG2 ILE A 901      30.230  36.840  67.150  1.00  0.00           C
ATOM   3985 HG21 ILE A 901      30.000  37.700  67.820  1.00  0.00           H
ATOM   3986 HG22 ILE A 901      29.400  36.120  67.040  1.00  0.00           H
ATOM   3987 HG23 ILE A 901      30.330  37.350  66.170  1.00  0.00           H
ATOM   3988  CG1 ILE A 901      31.510  34.650  66.770  1.00  0.00           C
ATOM   3989 HG11 ILE A 901      30.630  34.130  67.220  1.00  0.00           H
ATOM   3990 HG12 ILE A 901      32.370  33.980  66.950  1.00  0.00           H
ATOM   3991  CD  ILE A 901      31.300  34.680  65.250  1.00  0.00           C
ATOM   3992  HD1 ILE A 901      31.760  33.760  64.830  1.00  0.00           H
ATOM   3993  HD2 ILE A 901      31.780  35.560  64.780  1.00  0.00           H
ATOM   3994  HD3 ILE A 901      30.220  34.710  64.990  1.00  0.00           H
ATOM   3995  C   ILE A 901      32.600  38.280  68.020  1.00  0.00           C
ATOM   3996  O   ILE A 901      32.780  38.370  69.240  1.00  0.00           O
ATOM   3997  N   ILE A 902      32.290  39.290  67.230  1.00  0.00           N
ATOM   3998  HN  ILE A 902      32.170  39.210  66.240  1.00  0.00           H
ATOM   3999  CA  ILE A 902      31.990  40.620  67.800  1.00  0.00           C
ATOM   4000  HA  ILE A 902      31.930  40.620  68.880  1.00  0.00           H
ATOM   4001  CB  ILE A 902      33.000  41.710  67.330  1.00  0.00           C
ATOM   4002  HB  ILE A 902      33.970  41.480  67.810  1.00  0.00           H
ATOM   4003  CG2 ILE A 902      33.060  41.770  65.810  1.00  0.00           C
ATOM   4004 HG21 ILE A 902      32.170  42.270  65.350  1.00  0.00           H
ATOM   4005 HG22 ILE A 902      33.080  40.820  65.230  1.00  0.00           H
ATOM   4006 HG23 ILE A 902      34.030  42.220  65.490  1.00  0.00           H
ATOM   4007  CG1 ILE A 902      32.710  43.120  68.010  1.00  0.00           C
ATOM   4008 HG11 ILE A 902      31.690  43.460  67.770  1.00  0.00           H
ATOM   4009 HG12 ILE A 902      33.510  43.710  67.520  1.00  0.00           H
ATOM   4010  CD  ILE A 902      32.870  43.190  69.540  1.00  0.00           C
ATOM   4011  HD1 ILE A 902      33.700  42.520  69.880  1.00  0.00           H
ATOM   4012  HD2 ILE A 902      31.920  42.950  70.070  1.00  0.00           H
ATOM   4013  HD3 ILE A 902      33.130  44.250  69.760  1.00  0.00           H
ATOM   4014  C   ILE A 902      30.600  41.060  67.390  1.00  0.00           C
ATOM   4015  O   ILE A 902      30.130  40.960  66.300  1.00  0.00           O
ATOM   4016  N   SER A 903      29.800  41.560  68.360  1.00  0.00           N
ATOM   4017  HN  SER A 903      30.080  41.540  69.310  1.00  0.00           H
ATOM   4018  CA  SER A 903      28.490  42.220  68.040  1.00  0.00           C
ATOM   4019  HA  SER A 903      28.120  41.540  67.290  1.00  0.00           H
ATOM   4020  CB  SER A 903      27.550  42.150  69.240  1.00  0.00           C
ATOM   4021  HB1 SER A 903      27.970  42.810  70.030  1.00  0.00           H
ATOM   4022  HB2 SER A 903      27.510  41.090  69.580  1.00  0.00           H
ATOM   4023  OG  SER A 903      26.190  42.410  68.950  1.00  0.00           O
ATOM   4024  HG1 SER A 903      26.210  43.260  68.470  1.00  0.00           H
ATOM   4025  C   SER A 903      28.550  43.490  67.370  1.00  0.00           C
ATOM   4026  O   SER A 903      29.280  44.410  67.820  1.00  0.00           O
ATOM   4027  N   PRO A 904      27.780  43.790  66.370  1.00  0.00           N
ATOM   4028  CD  PRO A 904      26.810  42.850  65.710  1.00  0.00           C
ATOM   4029  HD1 PRO A 904      26.260  42.300  66.490  1.00  0.00           H
ATOM   4030  HD2 PRO A 904      27.220  42.150  64.950  1.00  0.00           H
ATOM   4031  CA  PRO A 904      27.600  45.170  66.080  1.00  0.00           C
ATOM   4032  HA  PRO A 904      28.520  45.670  65.820  1.00  0.00           H
ATOM   4033  CB  PRO A 904      26.760  45.000  64.810  1.00  0.00           C
ATOM   4034  HB1 PRO A 904      27.510  44.830  64.000  1.00  0.00           H
ATOM   4035  HB2 PRO A 904      26.290  45.970  64.520  1.00  0.00           H
ATOM   4036  CG  PRO A 904      25.840  43.820  64.930  1.00  0.00           C
ATOM   4037  HG1 PRO A 904      24.900  44.100  65.450  1.00  0.00           H
ATOM   4038  HG2 PRO A 904      25.770  43.380  63.910  1.00  0.00           H
ATOM   4039  C   PRO A 904      26.810  45.900  67.130  1.00  0.00           C
ATOM   4040  O   PRO A 904      26.250  45.320  68.040  1.00  0.00           O
ATOM   4041  N   LEU A 905      26.870  47.260  67.000  1.00  0.00           N
ATOM   4042  HN  LEU A 905      27.570  47.660  66.420  1.00  0.00           H
ATOM   4043  CA  LEU A 905      26.140  48.260  67.830  1.00  0.00           C
ATOM   4044  HA  LEU A 905      26.330  49.200  67.330  1.00  0.00           H
ATOM   4045  CB  LEU A 905      24.620  47.890  67.820  1.00  0.00           C
ATOM   4046  HB1 LEU A 905      24.350  46.940  68.330  1.00  0.00           H
ATOM   4047  HB2 LEU A 905      24.230  47.840  66.780  1.00  0.00           H
ATOM   4048  CG  LEU A 905      23.680  48.940  68.490  1.00  0.00           C
ATOM   4049  HG  LEU A 905      24.090  49.180  69.500  1.00  0.00           H
ATOM   4050  CD1 LEU A 905      23.570  50.230  67.650  1.00  0.00           C
ATOM   4051 HD11 LEU A 905      23.010  49.900  66.760  1.00  0.00           H
ATOM   4052 HD12 LEU A 905      24.560  50.640  67.340  1.00  0.00           H
ATOM   4053 HD13 LEU A 905      23.040  50.990  68.290  1.00  0.00           H
ATOM   4054  CD2 LEU A 905      22.220  48.390  68.570  1.00  0.00           C
ATOM   4055 HD21 LEU A 905      22.210  47.370  69.010  1.00  0.00           H
ATOM   4056 HD22 LEU A 905      21.740  48.470  67.570  1.00  0.00           H
ATOM   4057 HD23 LEU A 905      21.570  49.040  69.200  1.00  0.00           H
ATOM   4058  C   LEU A 905      26.700  48.440  69.260  1.00  0.00           C
ATOM   4059  O   LEU A 905      26.940  49.600  69.660  1.00  0.00           O
ATOM   4060  N   GLY A 906      27.000  47.310  70.000  1.00  0.00           N
ATOM   4061  HN  GLY A 906      26.750  46.440  69.590  1.00  0.00           H
ATOM   4062  CA  GLY A 906      27.560  47.340  71.290  1.00  0.00           C
ATOM   4063  HA1 GLY A 906      28.300  48.130  71.220  1.00  0.00           H
ATOM   4064  HA2 GLY A 906      27.940  46.350  71.530  1.00  0.00           H
ATOM   4065  C   GLY A 906      26.570  47.710  72.270  1.00  0.00           C
ATOM   4066  O   GLY A 906      25.380  47.280  72.270  1.00  0.00           O
ATOM   4067  N   ASP A 907      26.890  48.570  73.140  1.00  0.00           N
ATOM   4068  HN  ASP A 907      27.790  48.980  73.090  1.00  0.00           H
ATOM   4069  CA  ASP A 907      26.150  49.080  74.270  1.00  0.00           C
ATOM   4070  HA  ASP A 907      25.410  48.360  74.570  1.00  0.00           H
ATOM   4071  CB  ASP A 907      27.150  49.330  75.490  1.00  0.00           C
ATOM   4072  HB1 ASP A 907      27.550  48.370  75.860  1.00  0.00           H
ATOM   4073  HB2 ASP A 907      26.650  49.780  76.370  1.00  0.00           H
ATOM   4074  CG  ASP A 907      28.430  50.140  75.160  1.00  0.00           C
ATOM   4075  OD1 ASP A 907      29.070  50.510  76.190  1.00  0.00           O
ATOM   4076  OD2 ASP A 907      28.800  50.260  73.970  1.00  0.00           O
ATOM   4077  C   ASP A 907      25.390  50.390  73.860  1.00  0.00           C
ATOM   4078  O   ASP A 907      24.690  50.960  74.680  1.00  0.00           O
ATOM   4079  N   ASN A 908      25.550  50.850  72.630  1.00  0.00           N
ATOM   4080  HN  ASN A 908      26.270  50.380  72.120  1.00  0.00           H
ATOM   4081  CA  ASN A 908      24.990  52.090  72.140  1.00  0.00           C
ATOM   4082  HA  ASN A 908      25.150  52.800  72.930  1.00  0.00           H
ATOM   4083  CB  ASN A 908      25.640  52.660  70.850  1.00  0.00           C
ATOM   4084  HB1 ASN A 908      25.110  53.540  70.410  1.00  0.00           H
ATOM   4085  HB2 ASN A 908      25.600  51.830  70.120  1.00  0.00           H
ATOM   4086  CG  ASN A 908      27.130  53.020  70.970  1.00  0.00           C
ATOM   4087  OD1 ASN A 908      27.780  53.110  69.960  1.00  0.00           O
ATOM   4088  ND2 ASN A 908      27.630  53.520  72.170  1.00  0.00           N
ATOM   4089 HD21 ASN A 908      28.620  53.550  72.310  1.00  0.00           H
ATOM   4090 HD22 ASN A 908      27.040  53.520  72.980  1.00  0.00           H
ATOM   4091  C   ASN A 908      23.460  51.890  71.820  1.00  0.00           C
ATOM   4092  O   ASN A 908      23.080  50.780  71.530  1.00  0.00           O
ATOM   4093  N   PRO A 909      22.660  52.940  72.090  1.00  0.00           N
ATOM   4094  CD  PRO A 909      23.030  54.110  72.970  1.00  0.00           C
ATOM   4095  HD1 PRO A 909      23.730  54.750  72.380  1.00  0.00           H
ATOM   4096  HD2 PRO A 909      23.560  53.830  73.900  1.00  0.00           H
ATOM   4097  CA  PRO A 909      21.250  53.020  71.730  1.00  0.00           C
ATOM   4098  HA  PRO A 909      20.730  52.250  72.290  1.00  0.00           H
ATOM   4099  CB  PRO A 909      20.840  54.450  72.240  1.00  0.00           C
ATOM   4100  HB1 PRO A 909      19.770  54.550  72.520  1.00  0.00           H
ATOM   4101  HB2 PRO A 909      21.140  55.180  71.480  1.00  0.00           H
ATOM   4102  CG  PRO A 909      21.700  54.560  73.550  1.00  0.00           C
ATOM   4103  HG1 PRO A 909      21.540  55.630  73.790  1.00  0.00           H
ATOM   4104  HG2 PRO A 909      21.210  53.810  74.200  1.00  0.00           H
ATOM   4105  C   PRO A 909      20.890  52.620  70.310  1.00  0.00           C
ATOM   4106  O   PRO A 909      21.800  52.760  69.460  1.00  0.00           O
ATOM   4107  N   TRP A 910      19.670  52.170  70.000  1.00  0.00           N
ATOM   4108  HN  TRP A 910      18.950  51.800  70.590  1.00  0.00           H
ATOM   4109  CA  TRP A 910      19.260  51.650  68.690  1.00  0.00           C
ATOM   4110  HA  TRP A 910      19.960  50.830  68.570  1.00  0.00           H
ATOM   4111  CB  TRP A 910      17.850  51.110  68.830  1.00  0.00           C
ATOM   4112  HB1 TRP A 910      17.430  50.780  67.860  1.00  0.00           H
ATOM   4113  HB2 TRP A 910      17.120  51.820  69.280  1.00  0.00           H
ATOM   4114  CG  TRP A 910      17.810  49.870  69.740  1.00  0.00           C
ATOM   4115  CD1 TRP A 910      17.590  49.840  71.080  1.00  0.00           C
ATOM   4116  HD1 TRP A 910      17.110  50.700  71.510  1.00  0.00           H
ATOM   4117  NE1 TRP A 910      17.860  48.590  71.610  1.00  0.00           N
ATOM   4118  HE1 TRP A 910      17.600  48.320  72.530  1.00  0.00           H
ATOM   4119  CE2 TRP A 910      18.200  47.760  70.550  1.00  0.00           C
ATOM   4120  CD2 TRP A 910      18.190  48.560  69.340  1.00  0.00           C
ATOM   4121  CE3 TRP A 910      18.530  48.000  68.100  1.00  0.00           C
ATOM   4122  HE3 TRP A 910      18.530  48.550  67.180  1.00  0.00           H
ATOM   4123  CZ3 TRP A 910      18.900  46.640  68.060  1.00  0.00           C
ATOM   4124  HZ3 TRP A 910      19.190  46.180  67.130  1.00  0.00           H
ATOM   4125  CZ2 TRP A 910      18.550  46.410  70.520  1.00  0.00           C
ATOM   4126  HZ2 TRP A 910      18.470  45.790  71.400  1.00  0.00           H
ATOM   4127  CH2 TRP A 910      18.910  45.850  69.270  1.00  0.00           C
ATOM   4128  HH2 TRP A 910      19.210  44.820  69.120  1.00  0.00           H
ATOM   4129  C   TRP A 910      19.320  52.610  67.520  1.00  0.00           C
ATOM   4130  O   TRP A 910      19.600  52.160  66.390  1.00  0.00           O
ATOM   4131  N   TRP A 911      19.050  53.910  67.780  1.00  0.00           N
ATOM   4132  HN  TRP A 911      18.800  54.200  68.700  1.00  0.00           H
ATOM   4133  CA  TRP A 911      18.970  54.920  66.790  1.00  0.00           C
ATOM   4134  HA  TRP A 911      18.250  54.630  66.040  1.00  0.00           H
ATOM   4135  CB  TRP A 911      18.440  56.240  67.420  1.00  0.00           C
ATOM   4136  HB1 TRP A 911      17.500  56.000  67.970  1.00  0.00           H
ATOM   4137  HB2 TRP A 911      18.260  56.990  66.630  1.00  0.00           H
ATOM   4138  CG  TRP A 911      19.340  56.740  68.530  1.00  0.00           C
ATOM   4139  CD1 TRP A 911      19.120  56.560  69.850  1.00  0.00           C
ATOM   4140  HD1 TRP A 911      18.350  55.990  70.340  1.00  0.00           H
ATOM   4141  NE1 TRP A 911      19.900  57.400  70.570  1.00  0.00           N
ATOM   4142  HE1 TRP A 911      19.710  57.700  71.480  1.00  0.00           H
ATOM   4143  CE2 TRP A 911      20.800  58.030  69.780  1.00  0.00           C
ATOM   4144  CD2 TRP A 911      20.450  57.710  68.500  1.00  0.00           C
ATOM   4145  CE3 TRP A 911      21.120  58.360  67.440  1.00  0.00           C
ATOM   4146  HE3 TRP A 911      20.950  58.120  66.400  1.00  0.00           H
ATOM   4147  CZ3 TRP A 911      22.200  59.180  67.670  1.00  0.00           C
ATOM   4148  HZ3 TRP A 911      22.710  59.680  66.860  1.00  0.00           H
ATOM   4149  CZ2 TRP A 911      21.890  58.820  70.050  1.00  0.00           C
ATOM   4150  HZ2 TRP A 911      22.310  59.070  71.020  1.00  0.00           H
ATOM   4151  CH2 TRP A 911      22.580  59.470  68.990  1.00  0.00           C
ATOM   4152  HH2 TRP A 911      23.480  60.010  69.240  1.00  0.00           H
ATOM   4153  C   TRP A 911      20.300  55.240  66.200  1.00  0.00           C
ATOM   4154  O   TRP A 911      20.410  55.850  65.130  1.00  0.00           O
ATOM   4155  N   THR A 912      21.410  54.780  66.840  1.00  0.00           N
ATOM   4156  HN  THR A 912      21.380  54.250  67.670  1.00  0.00           H
ATOM   4157  CA  THR A 912      22.800  55.020  66.440  1.00  0.00           C
ATOM   4158  HA  THR A 912      22.870  56.030  66.050  1.00  0.00           H
ATOM   4159  CB  THR A 912      23.730  54.830  67.670  1.00  0.00           C
ATOM   4160  HB  THR A 912      24.740  55.210  67.390  1.00  0.00           H
ATOM   4161  OG1 THR A 912      23.880  53.450  68.000  1.00  0.00           O
ATOM   4162  HG1 THR A 912      23.280  53.160  68.690  1.00  0.00           H
ATOM   4163  CG2 THR A 912      23.250  55.630  68.870  1.00  0.00           C
ATOM   4164 HG21 THR A 912      22.440  55.160  69.480  1.00  0.00           H
ATOM   4165 HG22 THR A 912      23.050  56.640  68.450  1.00  0.00           H
ATOM   4166 HG23 THR A 912      24.100  55.760  69.580  1.00  0.00           H
ATOM   4167  C   THR A 912      23.120  54.020  65.360  1.00  0.00           C
ATOM   4168  O   THR A 912      24.070  54.220  64.640  1.00  0.00           O
ATOM   4169  N   LEU A 913      22.350  52.880  65.120  1.00  0.00           N
ATOM   4170  HN  LEU A 913      21.580  52.750  65.740  1.00  0.00           H
ATOM   4171  CA  LEU A 913      22.590  51.940  64.030  1.00  0.00           C
ATOM   4172  HA  LEU A 913      23.630  51.660  64.030  1.00  0.00           H
ATOM   4173  CB  LEU A 913      21.600  50.680  64.100  1.00  0.00           C
ATOM   4174  HB1 LEU A 913      20.530  50.970  64.050  1.00  0.00           H
ATOM   4175  HB2 LEU A 913      21.770  50.260  65.120  1.00  0.00           H
ATOM   4176  CG  LEU A 913      21.790  49.620  62.950  1.00  0.00           C
ATOM   4177  HG  LEU A 913      21.930  50.140  61.990  1.00  0.00           H
ATOM   4178  CD1 LEU A 913      22.860  48.620  63.420  1.00  0.00           C
ATOM   4179 HD11 LEU A 913      23.040  47.850  62.640  1.00  0.00           H
ATOM   4180 HD12 LEU A 913      22.590  48.090  64.350  1.00  0.00           H
ATOM   4181 HD13 LEU A 913      23.790  49.190  63.610  1.00  0.00           H
ATOM   4182  CD2 LEU A 913      20.560  48.730  62.770  1.00  0.00           C
ATOM   4183 HD21 LEU A 913      20.230  48.350  63.770  1.00  0.00           H
ATOM   4184 HD22 LEU A 913      20.770  47.950  62.010  1.00  0.00           H
ATOM   4185 HD23 LEU A 913      19.700  49.230  62.270  1.00  0.00           H
ATOM   4186  C   LEU A 913      22.470  52.580  62.730  1.00  0.00           C
ATOM   4187  O   LEU A 913      23.130  52.270  61.710  1.00  0.00           O
ATOM   4188  N   LEU A 914      21.540  53.540  62.650  1.00  0.00           N
ATOM   4189  HN  LEU A 914      20.910  53.800  63.380  1.00  0.00           H
ATOM   4190  CA  LEU A 914      21.220  54.150  61.410  1.00  0.00           C
ATOM   4191  HA  LEU A 914      21.330  53.460  60.590  1.00  0.00           H
ATOM   4192  CB  LEU A 914      19.790  54.750  61.420  1.00  0.00           C
ATOM   4193  HB1 LEU A 914      19.460  54.740  60.360  1.00  0.00           H
ATOM   4194  HB2 LEU A 914      19.750  55.800  61.790  1.00  0.00           H
ATOM   4195  CG  LEU A 914      18.710  53.850  62.170  1.00  0.00           C
ATOM   4196  HG  LEU A 914      19.110  53.710  63.200  1.00  0.00           H
ATOM   4197  CD1 LEU A 914      17.440  54.640  62.260  1.00  0.00           C
ATOM   4198 HD11 LEU A 914      17.670  55.500  62.930  1.00  0.00           H
ATOM   4199 HD12 LEU A 914      16.550  54.100  62.620  1.00  0.00           H
ATOM   4200 HD13 LEU A 914      17.260  55.070  61.250  1.00  0.00           H
ATOM   4201  CD2 LEU A 914      18.390  52.600  61.300  1.00  0.00           C
ATOM   4202 HD21 LEU A 914      19.310  52.010  61.060  1.00  0.00           H
ATOM   4203 HD22 LEU A 914      17.800  52.830  60.380  1.00  0.00           H
ATOM   4204 HD23 LEU A 914      17.870  51.810  61.880  1.00  0.00           H
ATOM   4205  C   LEU A 914      22.260  55.290  61.160  1.00  0.00           C
ATOM   4206  O   LEU A 914      22.420  55.760  60.020  1.00  0.00           O
ATOM   4207  N   ILE A 915      22.990  55.810  62.180  1.00  0.00           N
ATOM   4208  HN  ILE A 915      22.810  55.500  63.110  1.00  0.00           H
ATOM   4209  CA  ILE A 915      24.080  56.740  62.090  1.00  0.00           C
ATOM   4210  HA  ILE A 915      23.640  57.490  61.460  1.00  0.00           H
ATOM   4211  CB  ILE A 915      24.450  57.390  63.450  1.00  0.00           C
ATOM   4212  HB  ILE A 915      24.930  56.670  64.140  1.00  0.00           H
ATOM   4213  CG2 ILE A 915      25.390  58.590  63.310  1.00  0.00           C
ATOM   4214 HG21 ILE A 915      25.580  59.050  64.310  1.00  0.00           H
ATOM   4215 HG22 ILE A 915      24.970  59.370  62.630  1.00  0.00           H
ATOM   4216 HG23 ILE A 915      26.350  58.270  62.870  1.00  0.00           H
ATOM   4217  CG1 ILE A 915      23.110  57.750  64.170  1.00  0.00           C
ATOM   4218 HG11 ILE A 915      23.320  58.030  65.230  1.00  0.00           H
ATOM   4219 HG12 ILE A 915      22.520  56.810  64.300  1.00  0.00           H
ATOM   4220  CD  ILE A 915      22.300  58.920  63.650  1.00  0.00           C
ATOM   4221  HD1 ILE A 915      21.260  58.720  63.980  1.00  0.00           H
ATOM   4222  HD2 ILE A 915      22.120  58.940  62.550  1.00  0.00           H
ATOM   4223  HD3 ILE A 915      22.660  59.880  64.080  1.00  0.00           H
ATOM   4224  C   ILE A 915      25.270  56.160  61.300  1.00  0.00           C
ATOM   4225  O   ILE A 915      25.880  56.790  60.440  1.00  0.00           O
ATOM   4226  N   ALA A 916      25.550  54.860  61.610  1.00  0.00           N
ATOM   4227  HN  ALA A 916      25.020  54.350  62.300  1.00  0.00           H
ATOM   4228  CA  ALA A 916      26.570  54.030  61.010  1.00  0.00           C
ATOM   4229  HA  ALA A 916      27.520  54.380  61.410  1.00  0.00           H
ATOM   4230  CB  ALA A 916      26.510  52.610  61.550  1.00  0.00           C
ATOM   4231  HB1 ALA A 916      25.670  52.000  61.150  1.00  0.00           H
ATOM   4232  HB2 ALA A 916      26.430  52.610  62.650  1.00  0.00           H
ATOM   4233  HB3 ALA A 916      27.460  52.210  61.120  1.00  0.00           H
ATOM   4234  C   ALA A 916      26.590  54.000  59.480  1.00  0.00           C
ATOM   4235  O   ALA A 916      27.630  53.810  58.860  1.00  0.00           O
ATOM   4236  N   ALA A 917      25.340  54.140  58.780  1.00  0.00           N
ATOM   4237  HN  ALA A 917      24.510  54.310  59.290  1.00  0.00           H
ATOM   4238  CA  ALA A 917      25.140  54.040  57.390  1.00  0.00           C
ATOM   4239  HA  ALA A 917      25.520  53.100  57.030  1.00  0.00           H
ATOM   4240  CB  ALA A 917      23.630  54.080  57.180  1.00  0.00           C
ATOM   4241  HB1 ALA A 917      23.100  53.330  57.810  1.00  0.00           H
ATOM   4242  HB2 ALA A 917      23.440  54.020  56.090  1.00  0.00           H
ATOM   4243  HB3 ALA A 917      23.180  55.010  57.560  1.00  0.00           H
ATOM   4244  C   ALA A 917      25.900  55.140  56.550  1.00  0.00           C
ATOM   4245  O   ALA A 917      26.350  54.890  55.470  1.00  0.00           O
ATOM   4246  N   ILE A 918      25.900  56.370  56.980  1.00  0.00           N
ATOM   4247  HN  ILE A 918      25.520  56.680  57.860  1.00  0.00           H
ATOM   4248  CA  ILE A 918      26.560  57.520  56.220  1.00  0.00           C
ATOM   4249  HA  ILE A 918      26.180  57.500  55.220  1.00  0.00           H
ATOM   4250  CB  ILE A 918      25.940  58.810  56.800  1.00  0.00           C
ATOM   4251  HB  ILE A 918      26.340  59.050  57.810  1.00  0.00           H
ATOM   4252  CG2 ILE A 918      26.290  59.970  55.850  1.00  0.00           C
ATOM   4253 HG21 ILE A 918      25.920  60.950  56.210  1.00  0.00           H
ATOM   4254 HG22 ILE A 918      25.720  59.790  54.900  1.00  0.00           H
ATOM   4255 HG23 ILE A 918      27.390  60.060  55.710  1.00  0.00           H
ATOM   4256  CG1 ILE A 918      24.420  58.800  56.910  1.00  0.00           C
ATOM   4257 HG11 ILE A 918      24.060  59.820  57.140  1.00  0.00           H
ATOM   4258 HG12 ILE A 918      24.120  58.150  57.750  1.00  0.00           H
ATOM   4259  CD  ILE A 918      23.520  58.360  55.800  1.00  0.00           C
ATOM   4260  HD1 ILE A 918      22.470  58.370  56.170  1.00  0.00           H
ATOM   4261  HD2 ILE A 918      23.820  57.370  55.380  1.00  0.00           H
ATOM   4262  HD3 ILE A 918      23.570  59.060  54.950  1.00  0.00           H
ATOM   4263  C   ILE A 918      28.080  57.420  56.110  1.00  0.00           C
ATOM   4264  O   ILE A 918      28.670  57.720  55.070  1.00  0.00           O
ATOM   4265  N   PRO A 919      28.880  57.120  57.170  1.00  0.00           N
ATOM   4266  CD  PRO A 919      28.500  57.160  58.600  1.00  0.00           C
ATOM   4267  HD1 PRO A 919      27.980  56.230  58.940  1.00  0.00           H
ATOM   4268  HD2 PRO A 919      27.800  57.970  58.860  1.00  0.00           H
ATOM   4269  CA  PRO A 919      30.220  56.560  57.040  1.00  0.00           C
ATOM   4270  HA  PRO A 919      30.880  57.320  56.640  1.00  0.00           H
ATOM   4271  CB  PRO A 919      30.610  56.310  58.520  1.00  0.00           C
ATOM   4272  HB1 PRO A 919      31.670  56.390  58.860  1.00  0.00           H
ATOM   4273  HB2 PRO A 919      30.340  55.270  58.790  1.00  0.00           H
ATOM   4274  CG  PRO A 919      29.850  57.300  59.260  1.00  0.00           C
ATOM   4275  HG1 PRO A 919      29.820  56.970  60.320  1.00  0.00           H
ATOM   4276  HG2 PRO A 919      30.350  58.290  59.300  1.00  0.00           H
ATOM   4277  C   PRO A 919      30.360  55.280  56.190  1.00  0.00           C
ATOM   4278  O   PRO A 919      31.300  55.190  55.390  1.00  0.00           O
ATOM   4279  N   ALA A 920      29.410  54.430  56.330  1.00  0.00           N
ATOM   4280  HN  ALA A 920      28.730  54.560  57.050  1.00  0.00           H
ATOM   4281  CA  ALA A 920      29.280  53.290  55.380  1.00  0.00           C
ATOM   4282  HA  ALA A 920      30.220  52.770  55.500  1.00  0.00           H
ATOM   4283  CB  ALA A 920      28.190  52.370  55.990  1.00  0.00           C
ATOM   4284  HB1 ALA A 920      28.260  52.520  57.090  1.00  0.00           H
ATOM   4285  HB2 ALA A 920      28.370  51.310  55.760  1.00  0.00           H
ATOM   4286  HB3 ALA A 920      27.200  52.650  55.560  1.00  0.00           H
ATOM   4287  C   ALA A 920      29.200  53.570  53.870  1.00  0.00           C
ATOM   4288  O   ALA A 920      29.950  53.030  53.080  1.00  0.00           O
ATOM   4289  N   LEU A 921      28.400  54.520  53.450  1.00  0.00           N
ATOM   4290  HN  LEU A 921      27.720  54.840  54.100  1.00  0.00           H
ATOM   4291  CA  LEU A 921      28.300  54.960  52.030  1.00  0.00           C
ATOM   4292  HA  LEU A 921      28.080  54.090  51.410  1.00  0.00           H
ATOM   4293  CB  LEU A 921      27.150  55.900  51.880  1.00  0.00           C
ATOM   4294  HB1 LEU A 921      27.310  56.740  52.590  1.00  0.00           H
ATOM   4295  HB2 LEU A 921      26.150  55.480  52.120  1.00  0.00           H
ATOM   4296  CG  LEU A 921      26.940  56.540  50.420  1.00  0.00           C
ATOM   4297  HG  LEU A 921      27.860  57.100  50.170  1.00  0.00           H
ATOM   4298  CD1 LEU A 921      26.640  55.530  49.230  1.00  0.00           C
ATOM   4299 HD11 LEU A 921      27.420  54.750  49.150  1.00  0.00           H
ATOM   4300 HD12 LEU A 921      26.670  56.090  48.270  1.00  0.00           H
ATOM   4301 HD13 LEU A 921      25.610  55.100  49.310  1.00  0.00           H
ATOM   4302  CD2 LEU A 921      25.770  57.520  50.500  1.00  0.00           C
ATOM   4303 HD21 LEU A 921      24.970  57.080  51.130  1.00  0.00           H
ATOM   4304 HD22 LEU A 921      25.380  57.600  49.460  1.00  0.00           H
ATOM   4305 HD23 LEU A 921      26.050  58.500  50.960  1.00  0.00           H
ATOM   4306  C   LEU A 921      29.590  55.630  51.620  1.00  0.00           C
ATOM   4307  O   LEU A 921      30.090  55.410  50.500  1.00  0.00           O
ATOM   4308  N   LEU A 922      30.220  56.500  52.440  1.00  0.00           N
ATOM   4309  HN  LEU A 922      29.790  56.810  53.280  1.00  0.00           H
ATOM   4310  CA  LEU A 922      31.550  56.950  52.040  1.00  0.00           C
ATOM   4311  HA  LEU A 922      31.540  57.480  51.100  1.00  0.00           H
ATOM   4312  CB  LEU A 922      31.940  58.030  53.030  1.00  0.00           C
ATOM   4313  HB1 LEU A 922      32.970  58.410  52.850  1.00  0.00           H
ATOM   4314  HB2 LEU A 922      31.870  57.570  54.040  1.00  0.00           H
ATOM   4315  CG  LEU A 922      31.050  59.310  53.040  1.00  0.00           C
ATOM   4316  HG  LEU A 922      30.050  58.880  53.240  1.00  0.00           H
ATOM   4317  CD1 LEU A 922      31.290  60.270  54.250  1.00  0.00           C
ATOM   4318 HD11 LEU A 922      31.150  59.630  55.140  1.00  0.00           H
ATOM   4319 HD12 LEU A 922      30.580  61.120  54.360  1.00  0.00           H
ATOM   4320 HD13 LEU A 922      32.310  60.710  54.180  1.00  0.00           H
ATOM   4321  CD2 LEU A 922      31.290  60.060  51.730  1.00  0.00           C
ATOM   4322 HD21 LEU A 922      30.770  61.040  51.650  1.00  0.00           H
ATOM   4323 HD22 LEU A 922      31.080  59.420  50.850  1.00  0.00           H
ATOM   4324 HD23 LEU A 922      32.380  60.250  51.800  1.00  0.00           H
ATOM   4325  C   LEU A 922      32.730  55.880  52.060  1.00  0.00           C
ATOM   4326  O   LEU A 922      33.630  55.940  51.240  1.00  0.00           O
ATOM   4327  N   CYS A 923      32.630  54.840  52.880  1.00  0.00           N
ATOM   4328  HN  CYS A 923      31.950  54.900  53.600  1.00  0.00           H
ATOM   4329  CA  CYS A 923      33.480  53.670  52.830  1.00  0.00           C
ATOM   4330  HA  CYS A 923      34.470  54.040  52.660  1.00  0.00           H
ATOM   4331  CB  CYS A 923      33.300  52.700  54.040  1.00  0.00           C
ATOM   4332  HB1 CYS A 923      32.200  52.550  54.020  1.00  0.00           H
ATOM   4333  HB2 CYS A 923      33.500  53.240  54.980  1.00  0.00           H
ATOM   4334  SG  CYS A 923      34.160  51.110  54.000  1.00  0.00           S
ATOM   4335  HG1 CYS A 923      33.180  50.430  54.580  1.00  0.00           H
ATOM   4336  C   CYS A 923      33.310  52.910  51.550  1.00  0.00           C
ATOM   4337  O   CYS A 923      34.310  52.430  50.930  1.00  0.00           O
ATOM   4338  N   THR A 924      32.010  52.890  51.150  1.00  0.00           N
ATOM   4339  HN  THR A 924      31.390  53.330  51.810  1.00  0.00           H
ATOM   4340  CA  THR A 924      31.530  52.240  49.910  1.00  0.00           C
ATOM   4341  HA  THR A 924      31.870  51.220  49.990  1.00  0.00           H
ATOM   4342  CB  THR A 924      30.060  52.340  49.570  1.00  0.00           C
ATOM   4343  HB  THR A 924      29.810  53.370  49.290  1.00  0.00           H
ATOM   4344  OG1 THR A 924      29.210  51.870  50.590  1.00  0.00           O
ATOM   4345  HG1 THR A 924      29.700  51.980  51.400  1.00  0.00           H
ATOM   4346  CG2 THR A 924      29.740  51.490  48.350  1.00  0.00           C
ATOM   4347 HG21 THR A 924      28.720  51.720  47.970  1.00  0.00           H
ATOM   4348 HG22 THR A 924      29.740  50.410  48.570  1.00  0.00           H
ATOM   4349 HG23 THR A 924      30.430  51.770  47.530  1.00  0.00           H
ATOM   4350  C   THR A 924      32.320  52.790  48.670  1.00  0.00           C
ATOM   4351  O   THR A 924      32.860  52.010  47.870  1.00  0.00           O
ATOM   4352  N   ILE A 925      32.380  54.150  48.600  1.00  0.00           N
ATOM   4353  HN  ILE A 925      31.900  54.630  49.330  1.00  0.00           H
ATOM   4354  CA  ILE A 925      33.270  54.990  47.750  1.00  0.00           C
ATOM   4355  HA  ILE A 925      33.190  54.770  46.700  1.00  0.00           H
ATOM   4356  CB  ILE A 925      33.060  56.560  47.900  1.00  0.00           C
ATOM   4357  HB  ILE A 925      33.320  56.900  48.930  1.00  0.00           H
ATOM   4358  CG2 ILE A 925      33.930  57.310  46.880  1.00  0.00           C
ATOM   4359 HG21 ILE A 925      34.970  57.430  47.250  1.00  0.00           H
ATOM   4360 HG22 ILE A 925      33.510  58.280  46.540  1.00  0.00           H
ATOM   4361 HG23 ILE A 925      34.000  56.760  45.910  1.00  0.00           H
ATOM   4362  CG1 ILE A 925      31.540  56.900  47.640  1.00  0.00           C
ATOM   4363 HG11 ILE A 925      31.510  57.960  47.320  1.00  0.00           H
ATOM   4364 HG12 ILE A 925      30.920  56.760  48.560  1.00  0.00           H
ATOM   4365  CD  ILE A 925      30.900  56.190  46.450  1.00  0.00           C
ATOM   4366  HD1 ILE A 925      29.870  56.580  46.360  1.00  0.00           H
ATOM   4367  HD2 ILE A 925      30.750  55.100  46.510  1.00  0.00           H
ATOM   4368  HD3 ILE A 925      31.420  56.440  45.500  1.00  0.00           H
ATOM   4369  C   ILE A 925      34.750  54.650  47.830  1.00  0.00           C
ATOM   4370  O   ILE A 925      35.410  54.530  46.820  1.00  0.00           O
ATOM   4371  N   LEU A 926      35.260  54.500  49.100  1.00  0.00           N
ATOM   4372  HN  LEU A 926      34.680  54.610  49.900  1.00  0.00           H
ATOM   4373  CA  LEU A 926      36.620  54.180  49.380  1.00  0.00           C
ATOM   4374  HA  LEU A 926      37.190  54.900  48.800  1.00  0.00           H
ATOM   4375  CB  LEU A 926      36.940  54.520  50.870  1.00  0.00           C
ATOM   4376  HB1 LEU A 926      37.890  54.050  51.220  1.00  0.00           H
ATOM   4377  HB2 LEU A 926      36.140  53.960  51.410  1.00  0.00           H
ATOM   4378  CG  LEU A 926      36.990  56.100  51.130  1.00  0.00           C
ATOM   4379  HG  LEU A 926      36.010  56.500  50.770  1.00  0.00           H
ATOM   4380  CD1 LEU A 926      37.110  56.310  52.640  1.00  0.00           C
ATOM   4381 HD11 LEU A 926      37.430  57.340  52.860  1.00  0.00           H
ATOM   4382 HD12 LEU A 926      37.920  55.670  53.080  1.00  0.00           H
ATOM   4383 HD13 LEU A 926      36.200  55.970  53.190  1.00  0.00           H
ATOM   4384  CD2 LEU A 926      38.200  56.870  50.450  1.00  0.00           C
ATOM   4385 HD21 LEU A 926      39.130  56.270  50.580  1.00  0.00           H
ATOM   4386 HD22 LEU A 926      38.360  57.810  51.030  1.00  0.00           H
ATOM   4387 HD23 LEU A 926      37.980  57.040  49.370  1.00  0.00           H
ATOM   4388  C   LEU A 926      37.150  52.830  48.840  1.00  0.00           C
ATOM   4389  O   LEU A 926      38.110  52.760  48.080  1.00  0.00           O
ATOM   4390  N   ILE A 927      36.480  51.730  49.190  1.00  0.00           N
ATOM   4391  HN  ILE A 927      35.590  51.870  49.600  1.00  0.00           H
ATOM   4392  CA  ILE A 927      36.770  50.420  48.690  1.00  0.00           C
ATOM   4393  HA  ILE A 927      37.790  50.240  48.970  1.00  0.00           H
ATOM   4394  CB  ILE A 927      35.960  49.420  49.480  1.00  0.00           C
ATOM   4395  HB  ILE A 927      36.140  49.700  50.530  1.00  0.00           H
ATOM   4396  CG2 ILE A 927      34.480  49.400  49.160  1.00  0.00           C
ATOM   4397 HG21 ILE A 927      34.000  50.400  49.300  1.00  0.00           H
ATOM   4398 HG22 ILE A 927      33.950  48.720  49.860  1.00  0.00           H
ATOM   4399 HG23 ILE A 927      34.270  49.120  48.110  1.00  0.00           H
ATOM   4400  CG1 ILE A 927      36.640  48.030  49.210  1.00  0.00           C
ATOM   4401 HG11 ILE A 927      37.710  48.080  49.490  1.00  0.00           H
ATOM   4402 HG12 ILE A 927      36.640  47.800  48.130  1.00  0.00           H
ATOM   4403  CD  ILE A 927      35.970  46.730  49.850  1.00  0.00           C
ATOM   4404  HD1 ILE A 927      36.770  45.970  49.710  1.00  0.00           H
ATOM   4405  HD2 ILE A 927      35.000  46.460  49.360  1.00  0.00           H
ATOM   4406  HD3 ILE A 927      35.850  46.900  50.940  1.00  0.00           H
ATOM   4407  C   ILE A 927      36.600  50.340  47.130  1.00  0.00           C
ATOM   4408  O   ILE A 927      37.450  49.700  46.450  1.00  0.00           O
ATOM   4409  N   PHE A 928      35.600  51.090  46.630  1.00  0.00           N
ATOM   4410  HN  PHE A 928      34.900  51.490  47.210  1.00  0.00           H
ATOM   4411  CA  PHE A 928      35.370  51.200  45.160  1.00  0.00           C
ATOM   4412  HA  PHE A 928      35.300  50.200  44.750  1.00  0.00           H
ATOM   4413  CB  PHE A 928      33.940  51.800  44.810  1.00  0.00           C
ATOM   4414  HB1 PHE A 928      33.810  52.460  45.710  1.00  0.00           H
ATOM   4415  HB2 PHE A 928      33.180  51.000  44.940  1.00  0.00           H
ATOM   4416  CG  PHE A 928      33.750  52.440  43.470  1.00  0.00           C
ATOM   4417  CD1 PHE A 928      33.860  53.800  43.360  1.00  0.00           C
ATOM   4418  HD1 PHE A 928      34.260  54.290  44.240  1.00  0.00           H
ATOM   4419  CE1 PHE A 928      33.560  54.450  42.170  1.00  0.00           C
ATOM   4420  HE1 PHE A 928      33.690  55.520  42.060  1.00  0.00           H
ATOM   4421  CZ  PHE A 928      33.170  53.680  41.050  1.00  0.00           C
ATOM   4422  HZ  PHE A 928      32.930  54.300  40.200  1.00  0.00           H
ATOM   4423  CD2 PHE A 928      33.380  51.690  42.340  1.00  0.00           C
ATOM   4424  HD2 PHE A 928      33.400  50.610  42.330  1.00  0.00           H
ATOM   4425  CE2 PHE A 928      32.990  52.310  41.200  1.00  0.00           C
ATOM   4426  HE2 PHE A 928      32.520  51.710  40.440  1.00  0.00           H
ATOM   4427  C   PHE A 928      36.510  51.820  44.520  1.00  0.00           C
ATOM   4428  O   PHE A 928      36.950  51.310  43.530  1.00  0.00           O
ATOM   4429  N   MET A 929      36.970  52.980  45.040  1.00  0.00           N
ATOM   4430  HN  MET A 929      36.480  53.450  45.770  1.00  0.00           H
ATOM   4431  CA  MET A 929      38.130  53.670  44.520  1.00  0.00           C
ATOM   4432  HA  MET A 929      37.900  53.980  43.520  1.00  0.00           H
ATOM   4433  CB  MET A 929      38.230  54.980  45.330  1.00  0.00           C
ATOM   4434  HB1 MET A 929      38.180  54.540  46.340  1.00  0.00           H
ATOM   4435  HB2 MET A 929      37.300  55.530  45.030  1.00  0.00           H
ATOM   4436  CG  MET A 929      39.540  55.800  45.340  1.00  0.00           C
ATOM   4437  HG1 MET A 929      40.350  55.360  45.950  1.00  0.00           H
ATOM   4438  HG2 MET A 929      39.230  56.700  45.910  1.00  0.00           H
ATOM   4439  SD  MET A 929      40.000  56.310  43.690  1.00  0.00           S
ATOM   4440  CE  MET A 929      38.370  56.970  43.250  1.00  0.00           C
ATOM   4441  HE1 MET A 929      37.850  57.600  44.000  1.00  0.00           H
ATOM   4442  HE2 MET A 929      37.680  56.170  42.930  1.00  0.00           H
ATOM   4443  HE3 MET A 929      38.400  57.700  42.420  1.00  0.00           H
ATOM   4444  C   MET A 929      39.470  53.020  44.350  1.00  0.00           C
ATOM   4445  O   MET A 929      40.030  53.040  43.240  1.00  0.00           O
ATOM   4446  N   ASP A 930      39.830  52.240  45.340  1.00  0.00           N
ATOM   4447  HN  ASP A 930      39.420  52.270  46.250  1.00  0.00           H
ATOM   4448  CA  ASP A 930      40.960  51.220  45.300  1.00  0.00           C
ATOM   4449  HA  ASP A 930      41.850  51.680  44.890  1.00  0.00           H
ATOM   4450  CB  ASP A 930      41.110  50.630  46.690  1.00  0.00           C
ATOM   4451  HB1 ASP A 930      40.360  49.840  46.940  1.00  0.00           H
ATOM   4452  HB2 ASP A 930      40.940  51.370  47.510  1.00  0.00           H
ATOM   4453  CG  ASP A 930      42.620  50.210  46.870  1.00  0.00           C
ATOM   4454  OD1 ASP A 930      43.500  50.830  46.310  1.00  0.00           O
ATOM   4455  OD2 ASP A 930      42.820  49.390  47.790  1.00  0.00           O
ATOM   4456  C   ASP A 930      40.650  50.070  44.250  1.00  0.00           C
ATOM   4457  O   ASP A 930      41.530  49.560  43.600  1.00  0.00           O
ATOM   4458  N   GLN A 931      39.370  49.660  44.030  1.00  0.00           N
ATOM   4459  HN  GLN A 931      38.640  49.970  44.640  1.00  0.00           H
ATOM   4460  CA  GLN A 931      39.020  48.620  43.060  1.00  0.00           C
ATOM   4461  HA  GLN A 931      39.780  47.860  43.030  1.00  0.00           H
ATOM   4462  CB  GLN A 931      37.650  48.060  43.590  1.00  0.00           C
ATOM   4463  HB1 GLN A 931      36.820  48.790  43.690  1.00  0.00           H
ATOM   4464  HB2 GLN A 931      37.990  47.610  44.540  1.00  0.00           H
ATOM   4465  CG  GLN A 931      37.000  46.860  42.890  1.00  0.00           C
ATOM   4466  HG1 GLN A 931      36.620  47.360  41.980  1.00  0.00           H
ATOM   4467  HG2 GLN A 931      36.190  46.460  43.550  1.00  0.00           H
ATOM   4468  CD  GLN A 931      37.860  45.640  42.450  1.00  0.00           C
ATOM   4469  OE1 GLN A 931      37.700  44.520  42.990  1.00  0.00           O
ATOM   4470  NE2 GLN A 931      38.770  45.810  41.430  1.00  0.00           N
ATOM   4471 HE21 GLN A 931      39.290  45.010  41.130  1.00  0.00           H
ATOM   4472 HE22 GLN A 931      38.780  46.680  40.920  1.00  0.00           H
ATOM   4473  C   GLN A 931      38.970  49.310  41.680  1.00  0.00           C
ATOM   4474  O   GLN A 931      39.280  48.680  40.630  1.00  0.00           O
ATOM   4475  N   GLN A 932      38.560  50.580  41.600  1.00  0.00           N
ATOM   4476  HN  GLN A 932      38.160  51.010  42.400  1.00  0.00           H
ATOM   4477  CA  GLN A 932      38.680  51.350  40.410  1.00  0.00           C
ATOM   4478  HA  GLN A 932      38.220  50.740  39.650  1.00  0.00           H
ATOM   4479  CB  GLN A 932      38.000  52.760  40.500  1.00  0.00           C
ATOM   4480  HB1 GLN A 932      38.340  53.330  39.600  1.00  0.00           H
ATOM   4481  HB2 GLN A 932      38.350  53.410  41.330  1.00  0.00           H
ATOM   4482  CG  GLN A 932      36.450  52.850  40.380  1.00  0.00           C
ATOM   4483  HG1 GLN A 932      36.120  53.900  40.190  1.00  0.00           H
ATOM   4484  HG2 GLN A 932      35.890  52.660  41.310  1.00  0.00           H
ATOM   4485  CD  GLN A 932      35.940  52.010  39.210  1.00  0.00           C
ATOM   4486  OE1 GLN A 932      35.340  50.870  39.220  1.00  0.00           O
ATOM   4487  NE2 GLN A 932      35.960  52.630  38.000  1.00  0.00           N
ATOM   4488 HE21 GLN A 932      36.140  53.600  37.930  1.00  0.00           H
ATOM   4489 HE22 GLN A 932      35.690  52.040  37.240  1.00  0.00           H
ATOM   4490  C   GLN A 932      40.110  51.650  39.950  1.00  0.00           C
ATOM   4491  O   GLN A 932      40.300  51.350  38.770  1.00  0.00           O
ATOM   4492  N   ILE A 933      41.040  52.010  40.830  1.00  0.00           N
ATOM   4493  HN  ILE A 933      40.800  52.450  41.700  1.00  0.00           H
ATOM   4494  CA  ILE A 933      42.510  52.200  40.580  1.00  0.00           C
ATOM   4495  HA  ILE A 933      42.500  52.870  39.740  1.00  0.00           H
ATOM   4496  CB  ILE A 933      43.190  52.670  41.890  1.00  0.00           C
ATOM   4497  HB  ILE A 933      42.780  52.100  42.750  1.00  0.00           H
ATOM   4498  CG2 ILE A 933      44.700  52.520  41.860  1.00  0.00           C
ATOM   4499 HG21 ILE A 933      45.290  52.890  41.000  1.00  0.00           H
ATOM   4500 HG22 ILE A 933      44.860  51.430  42.060  1.00  0.00           H
ATOM   4501 HG23 ILE A 933      45.140  53.030  42.740  1.00  0.00           H
ATOM   4502  CG1 ILE A 933      42.830  54.150  42.180  1.00  0.00           C
ATOM   4503 HG11 ILE A 933      41.750  54.380  42.030  1.00  0.00           H
ATOM   4504 HG12 ILE A 933      43.420  54.680  41.410  1.00  0.00           H
ATOM   4505  CD  ILE A 933      43.190  54.680  43.640  1.00  0.00           C
ATOM   4506  HD1 ILE A 933      43.120  55.780  43.730  1.00  0.00           H
ATOM   4507  HD2 ILE A 933      44.240  54.430  43.890  1.00  0.00           H
ATOM   4508  HD3 ILE A 933      42.520  54.220  44.410  1.00  0.00           H
ATOM   4509  C   ILE A 933      43.150  50.950  40.060  1.00  0.00           C
ATOM   4510  O   ILE A 933      44.100  50.870  39.200  1.00  0.00           O
ATOM   4511  N   THR A 934      42.790  49.840  40.770  1.00  0.00           N
ATOM   4512  HN  THR A 934      42.000  49.920  41.370  1.00  0.00           H
ATOM   4513  CA  THR A 934      43.220  48.500  40.460  1.00  0.00           C
ATOM   4514  HA  THR A 934      44.300  48.420  40.490  1.00  0.00           H
ATOM   4515  CB  THR A 934      42.680  47.480  41.520  1.00  0.00           C
ATOM   4516  HB  THR A 934      41.570  47.460  41.510  1.00  0.00           H
ATOM   4517  OG1 THR A 934      43.130  47.790  42.820  1.00  0.00           O
ATOM   4518  HG1 THR A 934      42.540  48.450  43.180  1.00  0.00           H
ATOM   4519  CG2 THR A 934      43.220  46.000  41.270  1.00  0.00           C
ATOM   4520 HG21 THR A 934      44.330  46.040  41.150  1.00  0.00           H
ATOM   4521 HG22 THR A 934      42.840  45.450  40.380  1.00  0.00           H
ATOM   4522 HG23 THR A 934      42.910  45.380  42.150  1.00  0.00           H
ATOM   4523  C   THR A 934      42.730  48.080  39.130  1.00  0.00           C
ATOM   4524  O   THR A 934      43.580  47.540  38.400  1.00  0.00           O
ATOM   4525  N   ALA A 935      41.490  48.350  38.700  1.00  0.00           N
ATOM   4526  HN  ALA A 935      40.850  48.960  39.160  1.00  0.00           H
ATOM   4527  CA  ALA A 935      40.850  47.580  37.660  1.00  0.00           C
ATOM   4528  HA  ALA A 935      40.870  46.560  37.990  1.00  0.00           H
ATOM   4529  CB  ALA A 935      39.400  48.070  37.590  1.00  0.00           C
ATOM   4530  HB1 ALA A 935      39.410  49.080  37.110  1.00  0.00           H
ATOM   4531  HB2 ALA A 935      38.860  48.040  38.550  1.00  0.00           H
ATOM   4532  HB3 ALA A 935      38.870  47.400  36.880  1.00  0.00           H
ATOM   4533  C   ALA A 935      41.460  47.670  36.250  1.00  0.00           C
ATOM   4534  O   ALA A 935      41.590  46.670  35.550  1.00  0.00           O
ATOM   4535  N   VAL A 936      41.890  48.840  35.810  1.00  0.00           N
ATOM   4536  HN  VAL A 936      41.840  49.650  36.400  1.00  0.00           H
ATOM   4537  CA  VAL A 936      42.480  49.210  34.520  1.00  0.00           C
ATOM   4538  HA  VAL A 936      41.660  48.950  33.870  1.00  0.00           H
ATOM   4539  CB  VAL A 936      42.600  50.660  34.250  1.00  0.00           C
ATOM   4540  HB  VAL A 936      41.640  51.180  34.390  1.00  0.00           H
ATOM   4541  CG1 VAL A 936      43.460  51.370  35.230  1.00  0.00           C
ATOM   4542 HG11 VAL A 936      43.080  51.360  36.280  1.00  0.00           H
ATOM   4543 HG12 VAL A 936      43.470  52.440  35.000  1.00  0.00           H
ATOM   4544 HG13 VAL A 936      44.430  50.890  35.490  1.00  0.00           H
ATOM   4545  CG2 VAL A 936      42.930  50.890  32.810  1.00  0.00           C
ATOM   4546 HG21 VAL A 936      43.070  51.980  32.640  1.00  0.00           H
ATOM   4547 HG22 VAL A 936      42.130  50.680  32.070  1.00  0.00           H
ATOM   4548 HG23 VAL A 936      43.800  50.290  32.490  1.00  0.00           H
ATOM   4549  C   VAL A 936      43.830  48.480  34.330  1.00  0.00           C
ATOM   4550  O   VAL A 936      44.130  47.980  33.240  1.00  0.00           O
ATOM   4551  N   ILE A 937      44.640  48.340  35.420  1.00  0.00           N
ATOM   4552  HN  ILE A 937      44.300  48.560  36.330  1.00  0.00           H
ATOM   4553  CA  ILE A 937      45.890  47.590  35.320  1.00  0.00           C
ATOM   4554  HA  ILE A 937      46.380  47.890  34.400  1.00  0.00           H
ATOM   4555  CB  ILE A 937      46.670  47.740  36.630  1.00  0.00           C
ATOM   4556  HB  ILE A 937      46.080  47.360  37.480  1.00  0.00           H
ATOM   4557  CG2 ILE A 937      48.030  46.940  36.610  1.00  0.00           C
ATOM   4558 HG21 ILE A 937      47.880  45.840  36.700  1.00  0.00           H
ATOM   4559 HG22 ILE A 937      48.590  47.200  37.530  1.00  0.00           H
ATOM   4560 HG23 ILE A 937      48.660  47.160  35.730  1.00  0.00           H
ATOM   4561  CG1 ILE A 937      46.850  49.220  37.040  1.00  0.00           C
ATOM   4562 HG11 ILE A 937      47.100  49.110  38.110  1.00  0.00           H
ATOM   4563 HG12 ILE A 937      45.900  49.790  36.940  1.00  0.00           H
ATOM   4564  CD  ILE A 937      47.980  49.880  36.180  1.00  0.00           C
ATOM   4565  HD1 ILE A 937      47.420  49.910  35.220  1.00  0.00           H
ATOM   4566  HD2 ILE A 937      48.910  49.290  36.170  1.00  0.00           H
ATOM   4567  HD3 ILE A 937      48.210  50.890  36.570  1.00  0.00           H
ATOM   4568  C   ILE A 937      45.670  46.080  35.090  1.00  0.00           C
ATOM   4569  O   ILE A 937      46.420  45.550  34.260  1.00  0.00           O
ATOM   4570  N   ILE A 938      44.750  45.440  35.820  1.00  0.00           N
ATOM   4571  HN  ILE A 938      44.190  46.040  36.390  1.00  0.00           H
ATOM   4572  CA  ILE A 938      44.580  44.020  35.830  1.00  0.00           C
ATOM   4573  HA  ILE A 938      45.560  43.570  35.820  1.00  0.00           H
ATOM   4574  CB  ILE A 938      43.810  43.500  36.980  1.00  0.00           C
ATOM   4575  HB  ILE A 938      43.510  42.440  36.910  1.00  0.00           H
ATOM   4576  CG2 ILE A 938      44.760  43.600  38.200  1.00  0.00           C
ATOM   4577 HG21 ILE A 938      44.450  43.020  39.100  1.00  0.00           H
ATOM   4578 HG22 ILE A 938      45.020  44.650  38.470  1.00  0.00           H
ATOM   4579 HG23 ILE A 938      45.740  43.190  37.870  1.00  0.00           H
ATOM   4580  CG1 ILE A 938      42.530  44.270  37.320  1.00  0.00           C
ATOM   4581 HG11 ILE A 938      41.870  44.470  36.450  1.00  0.00           H
ATOM   4582 HG12 ILE A 938      42.760  45.230  37.820  1.00  0.00           H
ATOM   4583  CD  ILE A 938      41.650  43.520  38.290  1.00  0.00           C
ATOM   4584  HD1 ILE A 938      40.790  44.170  38.560  1.00  0.00           H
ATOM   4585  HD2 ILE A 938      42.130  43.270  39.250  1.00  0.00           H
ATOM   4586  HD3 ILE A 938      41.310  42.500  37.980  1.00  0.00           H
ATOM   4587  C   ILE A 938      43.960  43.490  34.500  1.00  0.00           C
ATOM   4588  O   ILE A 938      44.170  42.330  34.070  1.00  0.00           O
ATOM   4589  N   ASN A 939      43.090  44.310  33.900  1.00  0.00           N
ATOM   4590  HN  ASN A 939      42.950  45.190  34.370  1.00  0.00           H
ATOM   4591  CA  ASN A 939      42.270  44.120  32.660  1.00  0.00           C
ATOM   4592  HA  ASN A 939      42.310  43.080  32.370  1.00  0.00           H
ATOM   4593  CB  ASN A 939      40.800  44.570  32.730  1.00  0.00           C
ATOM   4594  HB1 ASN A 939      40.250  44.150  31.850  1.00  0.00           H
ATOM   4595  HB2 ASN A 939      40.690  45.660  32.830  1.00  0.00           H
ATOM   4596  CG  ASN A 939      40.020  43.860  33.790  1.00  0.00           C
ATOM   4597  OD1 ASN A 939      39.670  42.660  33.690  1.00  0.00           O
ATOM   4598  ND2 ASN A 939      39.740  44.600  34.870  1.00  0.00           N
ATOM   4599 HD21 ASN A 939      40.110  45.510  35.060  1.00  0.00           H
ATOM   4600 HD22 ASN A 939      39.040  44.280  35.500  1.00  0.00           H
ATOM   4601  C   ASN A 939      42.840  44.790  31.450  1.00  0.00           C
ATOM   4602  O   ASN A 939      42.120  45.100  30.480  1.00  0.00           O
ATOM   4603  N   ARG A 940      44.140  45.160  31.500  1.00  0.00           N
ATOM   4604  HN  ARG A 940      44.780  44.820  32.180  1.00  0.00           H
ATOM   4605  CA  ARG A 940      44.800  45.900  30.440  1.00  0.00           C
ATOM   4606  HA  ARG A 940      44.420  46.890  30.630  1.00  0.00           H
ATOM   4607  CB  ARG A 940      46.340  46.170  30.660  1.00  0.00           C
ATOM   4608  HB1 ARG A 940      46.420  46.840  31.560  1.00  0.00           H
ATOM   4609  HB2 ARG A 940      46.700  46.770  29.790  1.00  0.00           H
ATOM   4610  CG  ARG A 940      47.210  44.970  30.930  1.00  0.00           C
ATOM   4611  HG1 ARG A 940      47.030  44.150  30.210  1.00  0.00           H
ATOM   4612  HG2 ARG A 940      47.120  44.500  31.940  1.00  0.00           H
ATOM   4613  CD  ARG A 940      48.670  45.360  30.930  1.00  0.00           C
ATOM   4614  HD1 ARG A 940      48.650  46.210  31.660  1.00  0.00           H
ATOM   4615  HD2 ARG A 940      49.040  45.620  29.920  1.00  0.00           H
ATOM   4616  NE  ARG A 940      49.410  44.200  31.380  1.00  0.00           N
ATOM   4617  HE  ARG A 940      49.020  43.290  31.240  1.00  0.00           H
ATOM   4618  CZ  ARG A 940      50.580  44.230  32.070  1.00  0.00           C
ATOM   4619  NH1 ARG A 940      51.110  43.110  32.450  1.00  0.00           N
ATOM   4620 HH11 ARG A 940      50.610  42.250  32.280  1.00  0.00           H
ATOM   4621 HH12 ARG A 940      52.000  43.240  32.880  1.00  0.00           H
ATOM   4622  NH2 ARG A 940      51.360  45.340  32.180  1.00  0.00           N
ATOM   4623 HH21 ARG A 940      51.070  46.250  31.880  1.00  0.00           H
ATOM   4624 HH22 ARG A 940      52.270  45.150  32.540  1.00  0.00           H
ATOM   4625  C   ARG A 940      44.470  45.430  29.000  1.00  0.00           C
ATOM   4626  O   ARG A 940      44.210  44.260  28.720  1.00  0.00           O
ATOM   4627  N   LYS A 941      44.660  46.490  28.100  1.00  0.00           N
ATOM   4628  HN  LYS A 941      44.810  47.380  28.530  1.00  0.00           H
ATOM   4629  CA  LYS A 941      44.230  46.420  26.670  1.00  0.00           C
ATOM   4630  HA  LYS A 941      43.210  46.760  26.680  1.00  0.00           H
ATOM   4631  CB  LYS A 941      45.150  47.400  25.830  1.00  0.00           C
ATOM   4632  HB1 LYS A 941      46.160  46.940  25.850  1.00  0.00           H
ATOM   4633  HB2 LYS A 941      45.260  48.290  26.480  1.00  0.00           H
ATOM   4634  CG  LYS A 941      44.790  47.600  24.330  1.00  0.00           C
ATOM   4635  HG1 LYS A 941      44.970  46.630  23.830  1.00  0.00           H
ATOM   4636  HG2 LYS A 941      45.410  48.400  23.870  1.00  0.00           H
ATOM   4637  CD  LYS A 941      43.300  48.100  24.140  1.00  0.00           C
ATOM   4638  HD1 LYS A 941      42.710  47.180  24.260  1.00  0.00           H
ATOM   4639  HD2 LYS A 941      43.210  48.300  23.050  1.00  0.00           H
ATOM   4640  CE  LYS A 941      42.890  49.340  24.930  1.00  0.00           C
ATOM   4641  HE1 LYS A 941      43.370  50.240  24.510  1.00  0.00           H
ATOM   4642  HE2 LYS A 941      43.100  49.320  26.030  1.00  0.00           H
ATOM   4643  NZ  LYS A 941      41.470  49.560  24.760  1.00  0.00           N
ATOM   4644  HZ1 LYS A 941      40.950  48.940  25.420  1.00  0.00           H
ATOM   4645  HZ2 LYS A 941      41.130  49.310  23.810  1.00  0.00           H
ATOM   4646  HZ3 LYS A 941      41.180  50.520  24.970  1.00  0.00           H
ATOM   4647  C   LYS A 941      44.030  45.020  26.010  1.00  0.00           C
ATOM   4648  O   LYS A 941      42.930  44.590  25.790  1.00  0.00           O
ATOM   4649  N   GLU A 942      45.180  44.250  25.840  1.00  0.00           N
ATOM   4650  HN  GLU A 942      46.020  44.700  26.140  1.00  0.00           H
ATOM   4651  CA  GLU A 942      45.290  43.020  25.100  1.00  0.00           C
ATOM   4652  HA  GLU A 942      44.480  42.840  24.420  1.00  0.00           H
ATOM   4653  CB  GLU A 942      46.620  43.100  24.250  1.00  0.00           C
ATOM   4654  HB1 GLU A 942      46.980  42.100  23.920  1.00  0.00           H
ATOM   4655  HB2 GLU A 942      47.330  43.660  24.900  1.00  0.00           H
ATOM   4656  CG  GLU A 942      46.380  43.890  22.930  1.00  0.00           C
ATOM   4657  HG1 GLU A 942      45.690  44.740  23.150  1.00  0.00           H
ATOM   4658  HG2 GLU A 942      45.850  43.190  22.250  1.00  0.00           H
ATOM   4659  CD  GLU A 942      47.620  44.450  22.220  1.00  0.00           C
ATOM   4660  OE1 GLU A 942      48.530  45.030  22.880  1.00  0.00           O
ATOM   4661  OE2 GLU A 942      47.650  44.260  20.950  1.00  0.00           O
ATOM   4662  C   GLU A 942      45.250  41.770  26.000  1.00  0.00           C
ATOM   4663  O   GLU A 942      45.290  40.660  25.490  1.00  0.00           O
ATOM   4664  N   HSD A 943      45.150  41.970  27.320  1.00  0.00           N
ATOM   4665  HN  HSD A 943      44.930  42.860  27.700  1.00  0.00           H
ATOM   4666  CA  HSD A 943      45.350  40.880  28.320  1.00  0.00           C
ATOM   4667  HA  HSD A 943      45.430  39.930  27.820  1.00  0.00           H
ATOM   4668  CB  HSD A 943      46.710  41.050  28.990  1.00  0.00           C
ATOM   4669  HB1 HSD A 943      47.000  40.260  29.710  1.00  0.00           H
ATOM   4670  HB2 HSD A 943      46.730  42.060  29.450  1.00  0.00           H
ATOM   4671  ND1 HSD A 943      48.350  42.230  27.360  1.00  0.00           N
ATOM   4672  HD1 HSD A 943      48.070  43.190  27.490  1.00  0.00           H
ATOM   4673  CG  HSD A 943      47.780  41.120  27.950  1.00  0.00           C
ATOM   4674  CE1 HSD A 943      49.450  41.860  26.680  1.00  0.00           C
ATOM   4675  HE1 HSD A 943      50.220  42.550  26.340  1.00  0.00           H
ATOM   4676  NE2 HSD A 943      49.630  40.570  26.830  1.00  0.00           N
ATOM   4677  CD2 HSD A 943      48.620  40.110  27.670  1.00  0.00           C
ATOM   4678  HD2 HSD A 943      48.590  39.050  27.900  1.00  0.00           H
ATOM   4679  C   HSD A 943      44.160  40.710  29.310  1.00  0.00           C
ATOM   4680  O   HSD A 943      44.200  40.700  30.560  1.00  0.00           O
ATOM   4681  N   LYS A 944      42.960  40.690  28.660  1.00  0.00           N
ATOM   4682  HN  LYS A 944      42.980  40.520  27.670  1.00  0.00           H
ATOM   4683  CA  LYS A 944      41.710  40.520  29.370  1.00  0.00           C
ATOM   4684  HA  LYS A 944      41.820  40.840  30.400  1.00  0.00           H
ATOM   4685  CB  LYS A 944      40.450  41.130  28.650  1.00  0.00           C
ATOM   4686  HB1 LYS A 944      39.570  41.120  29.330  1.00  0.00           H
ATOM   4687  HB2 LYS A 944      40.110  40.580  27.750  1.00  0.00           H
ATOM   4688  CG  LYS A 944      40.810  42.480  28.180  1.00  0.00           C
ATOM   4689  HG1 LYS A 944      41.480  42.370  27.300  1.00  0.00           H
ATOM   4690  HG2 LYS A 944      41.330  42.940  29.050  1.00  0.00           H
ATOM   4691  CD  LYS A 944      39.570  43.390  27.830  1.00  0.00           C
ATOM   4692  HD1 LYS A 944      38.960  42.770  27.150  1.00  0.00           H
ATOM   4693  HD2 LYS A 944      40.100  44.180  27.270  1.00  0.00           H
ATOM   4694  CE  LYS A 944      38.730  43.730  28.970  1.00  0.00           C
ATOM   4695  HE1 LYS A 944      39.350  43.900  29.870  1.00  0.00           H
ATOM   4696  HE2 LYS A 944      38.000  42.890  29.060  1.00  0.00           H
ATOM   4697  NZ  LYS A 944      38.070  45.000  28.660  1.00  0.00           N
ATOM   4698  HZ1 LYS A 944      37.630  45.280  29.570  1.00  0.00           H
ATOM   4699  HZ2 LYS A 944      37.310  44.900  27.940  1.00  0.00           H
ATOM   4700  HZ3 LYS A 944      38.660  45.770  28.260  1.00  0.00           H
ATOM   4701  C   LYS A 944      41.520  38.990  29.380  1.00  0.00           C
ATOM   4702  O   LYS A 944      41.690  38.340  28.360  1.00  0.00           O
ATOM   4703  N   LEU A 945      41.230  38.400  30.500  1.00  0.00           N
ATOM   4704  HN  LEU A 945      41.200  38.870  31.380  1.00  0.00           H
ATOM   4705  CA  LEU A 945      41.010  36.970  30.560  1.00  0.00           C
ATOM   4706  HA  LEU A 945      41.870  36.490  30.090  1.00  0.00           H
ATOM   4707  CB  LEU A 945      40.810  36.310  31.940  1.00  0.00           C
ATOM   4708  HB1 LEU A 945      40.480  35.240  32.000  1.00  0.00           H
ATOM   4709  HB2 LEU A 945      40.130  36.950  32.530  1.00  0.00           H
ATOM   4710  CG  LEU A 945      42.100  36.500  32.810  1.00  0.00           C
ATOM   4711  HG  LEU A 945      42.660  37.430  32.600  1.00  0.00           H
ATOM   4712  CD1 LEU A 945      41.830  36.530  34.260  1.00  0.00           C
ATOM   4713 HD11 LEU A 945      41.230  35.620  34.500  1.00  0.00           H
ATOM   4714 HD12 LEU A 945      41.290  37.470  34.490  1.00  0.00           H
ATOM   4715 HD13 LEU A 945      42.830  36.450  34.730  1.00  0.00           H
ATOM   4716  CD2 LEU A 945      43.130  35.400  32.370  1.00  0.00           C
ATOM   4717 HD21 LEU A 945      44.120  35.670  32.790  1.00  0.00           H
ATOM   4718 HD22 LEU A 945      43.280  35.520  31.270  1.00  0.00           H
ATOM   4719 HD23 LEU A 945      42.850  34.350  32.610  1.00  0.00           H
ATOM   4720  C   LEU A 945      39.830  36.550  29.720  1.00  0.00           C
ATOM   4721  O   LEU A 945      38.730  37.120  29.790  1.00  0.00           O
ATOM   4722  N   LYS A 946      40.080  35.470  28.960  1.00  0.00           N
ATOM   4723  HN  LYS A 946      40.880  34.870  28.970  1.00  0.00           H
ATOM   4724  CA  LYS A 946      38.950  34.960  28.140  1.00  0.00           C
ATOM   4725  HA  LYS A 946      38.460  35.770  27.630  1.00  0.00           H
ATOM   4726  CB  LYS A 946      39.450  33.990  27.050  1.00  0.00           C
ATOM   4727  HB1 LYS A 946      38.570  33.570  26.510  1.00  0.00           H
ATOM   4728  HB2 LYS A 946      39.980  33.190  27.610  1.00  0.00           H
ATOM   4729  CG  LYS A 946      40.470  34.560  26.040  1.00  0.00           C
ATOM   4730  HG1 LYS A 946      41.260  35.110  26.610  1.00  0.00           H
ATOM   4731  HG2 LYS A 946      40.010  35.330  25.390  1.00  0.00           H
ATOM   4732  CD  LYS A 946      41.050  33.430  25.150  1.00  0.00           C
ATOM   4733  HD1 LYS A 946      41.720  33.880  24.380  1.00  0.00           H
ATOM   4734  HD2 LYS A 946      40.200  32.990  24.590  1.00  0.00           H
ATOM   4735  CE  LYS A 946      41.800  32.240  25.800  1.00  0.00           C
ATOM   4736  HE1 LYS A 946      42.230  31.540  25.050  1.00  0.00           H
ATOM   4737  HE2 LYS A 946      41.110  31.720  26.500  1.00  0.00           H
ATOM   4738  NZ  LYS A 946      42.980  32.740  26.550  1.00  0.00           N
ATOM   4739  HZ1 LYS A 946      42.790  33.270  27.430  1.00  0.00           H
ATOM   4740  HZ2 LYS A 946      43.660  33.220  25.940  1.00  0.00           H
ATOM   4741  HZ3 LYS A 946      43.340  31.810  26.850  1.00  0.00           H
ATOM   4742  C   LYS A 946      37.870  34.300  29.000  1.00  0.00           C
ATOM   4743  O   LYS A 946      36.640  34.580  28.910  1.00  0.00           O
ATOM   4744  N   LYS A 947      38.410  33.520  30.020  1.00  0.00           N
ATOM   4745  HN  LYS A 947      39.390  33.370  30.100  1.00  0.00           H
ATOM   4746  CA  LYS A 947      37.540  33.000  31.090  1.00  0.00           C
ATOM   4747  HA  LYS A 947      36.560  32.770  30.690  1.00  0.00           H
ATOM   4748  CB  LYS A 947      38.100  31.630  31.600  1.00  0.00           C
ATOM   4749  HB1 LYS A 947      37.650  31.480  32.610  1.00  0.00           H
ATOM   4750  HB2 LYS A 947      39.210  31.590  31.670  1.00  0.00           H
ATOM   4751  CG  LYS A 947      37.570  30.440  30.760  1.00  0.00           C
ATOM   4752  HG1 LYS A 947      38.080  30.320  29.780  1.00  0.00           H
ATOM   4753  HG2 LYS A 947      36.470  30.570  30.660  1.00  0.00           H
ATOM   4754  CD  LYS A 947      37.650  29.090  31.490  1.00  0.00           C
ATOM   4755  HD1 LYS A 947      36.960  28.360  31.020  1.00  0.00           H
ATOM   4756  HD2 LYS A 947      37.140  29.000  32.470  1.00  0.00           H
ATOM   4757  CE  LYS A 947      39.090  28.600  31.430  1.00  0.00           C
ATOM   4758  HE1 LYS A 947      39.780  29.250  31.980  1.00  0.00           H
ATOM   4759  HE2 LYS A 947      39.500  28.380  30.420  1.00  0.00           H
ATOM   4760  NZ  LYS A 947      39.280  27.330  32.200  1.00  0.00           N
ATOM   4761  HZ1 LYS A 947      40.300  27.160  32.160  1.00  0.00           H
ATOM   4762  HZ2 LYS A 947      38.830  26.490  31.800  1.00  0.00           H
ATOM   4763  HZ3 LYS A 947      39.100  27.410  33.220  1.00  0.00           H
ATOM   4764  C   LYS A 947      37.280  34.030  32.170  1.00  0.00           C
ATOM   4765  O   LYS A 947      36.800  33.710  33.280  1.00  0.00           O
ATOM   4766  N   GLY A 948      37.480  35.310  31.940  1.00  0.00           N
ATOM   4767  HN  GLY A 948      37.780  35.530  31.010  1.00  0.00           H
ATOM   4768  CA  GLY A 948      37.350  36.370  32.870  1.00  0.00           C
ATOM   4769  HA1 GLY A 948      37.650  37.340  32.490  1.00  0.00           H
ATOM   4770  HA2 GLY A 948      37.890  36.110  33.770  1.00  0.00           H
ATOM   4771  C   GLY A 948      35.910  36.620  33.400  1.00  0.00           C
ATOM   4772  O   GLY A 948      34.860  36.250  32.840  1.00  0.00           O
ATOM   4773  N   ALA A 949      35.800  37.350  34.450  1.00  0.00           N
ATOM   4774  HN  ALA A 949      36.670  37.710  34.780  1.00  0.00           H
ATOM   4775  CA  ALA A 949      34.620  37.750  35.180  1.00  0.00           C
ATOM   4776  HA  ALA A 949      33.870  36.970  35.160  1.00  0.00           H
ATOM   4777  CB  ALA A 949      35.010  37.790  36.600  1.00  0.00           C
ATOM   4778  HB1 ALA A 949      34.160  38.050  37.260  1.00  0.00           H
ATOM   4779  HB2 ALA A 949      35.810  38.550  36.720  1.00  0.00           H
ATOM   4780  HB3 ALA A 949      35.450  36.880  37.100  1.00  0.00           H
ATOM   4781  C   ALA A 949      34.090  39.160  34.740  1.00  0.00           C
ATOM   4782  O   ALA A 949      34.920  40.070  34.490  1.00  0.00           O
ATOM   4783  N   GLY A 950      32.760  39.420  34.740  1.00  0.00           N
ATOM   4784  HN  GLY A 950      32.100  38.690  34.940  1.00  0.00           H
ATOM   4785  CA  GLY A 950      32.090  40.710  34.560  1.00  0.00           C
ATOM   4786  HA1 GLY A 950      31.030  40.600  34.730  1.00  0.00           H
ATOM   4787  HA2 GLY A 950      32.370  40.890  33.530  1.00  0.00           H
ATOM   4788  C   GLY A 950      32.570  41.860  35.420  1.00  0.00           C
ATOM   4789  O   GLY A 950      33.070  41.680  36.520  1.00  0.00           O
ATOM   4790  N   TYR A 951      32.570  43.100  34.910  1.00  0.00           N
ATOM   4791  HN  TYR A 951      31.940  43.380  34.180  1.00  0.00           H
ATOM   4792  CA  TYR A 951      33.380  44.150  35.450  1.00  0.00           C
ATOM   4793  HA  TYR A 951      34.360  43.690  35.550  1.00  0.00           H
ATOM   4794  CB  TYR A 951      33.530  45.330  34.420  1.00  0.00           C
ATOM   4795  HB1 TYR A 951      32.500  45.720  34.270  1.00  0.00           H
ATOM   4796  HB2 TYR A 951      33.980  45.020  33.460  1.00  0.00           H
ATOM   4797  CG  TYR A 951      34.230  46.560  35.020  1.00  0.00           C
ATOM   4798  CD1 TYR A 951      35.620  46.490  34.620  1.00  0.00           C
ATOM   4799  HD1 TYR A 951      36.040  45.730  33.990  1.00  0.00           H
ATOM   4800  CE1 TYR A 951      36.490  47.450  35.050  1.00  0.00           C
ATOM   4801  HE1 TYR A 951      37.530  47.410  34.760  1.00  0.00           H
ATOM   4802  CZ  TYR A 951      36.040  48.410  35.990  1.00  0.00           C
ATOM   4803  OH  TYR A 951      36.730  49.600  36.350  1.00  0.00           O
ATOM   4804  HH  TYR A 951      37.450  49.710  35.730  1.00  0.00           H
ATOM   4805  CD2 TYR A 951      33.800  47.460  35.970  1.00  0.00           C
ATOM   4806  HD2 TYR A 951      32.810  47.480  36.420  1.00  0.00           H
ATOM   4807  CE2 TYR A 951      34.710  48.480  36.440  1.00  0.00           C
ATOM   4808  HE2 TYR A 951      34.230  49.270  36.990  1.00  0.00           H
ATOM   4809  C   TYR A 951      33.170  44.430  36.950  1.00  0.00           C
ATOM   4810  O   TYR A 951      34.180  44.680  37.670  1.00  0.00           O
ATOM   4811  N   HSD A 952      31.920  44.480  37.440  1.00  0.00           N
ATOM   4812  HN  HSD A 952      31.150  44.240  36.850  1.00  0.00           H
ATOM   4813  CA  HSD A 952      31.650  44.800  38.800  1.00  0.00           C
ATOM   4814  HA  HSD A 952      32.400  45.500  39.170  1.00  0.00           H
ATOM   4815  CB  HSD A 952      30.340  45.550  38.810  1.00  0.00           C
ATOM   4816  HB1 HSD A 952      30.140  45.730  39.880  1.00  0.00           H
ATOM   4817  HB2 HSD A 952      29.520  44.870  38.470  1.00  0.00           H
ATOM   4818  ND1 HSD A 952      30.730  48.010  38.320  1.00  0.00           N
ATOM   4819  HD1 HSD A 952      31.300  48.310  39.090  1.00  0.00           H
ATOM   4820  CG  HSD A 952      30.350  46.790  37.950  1.00  0.00           C
ATOM   4821  CE1 HSD A 952      30.330  48.920  37.420  1.00  0.00           C
ATOM   4822  HE1 HSD A 952      30.620  49.960  37.640  1.00  0.00           H
ATOM   4823  NE2 HSD A 952      29.670  48.350  36.370  1.00  0.00           N
ATOM   4824  CD2 HSD A 952      29.660  46.970  36.770  1.00  0.00           C
ATOM   4825  HD2 HSD A 952      29.170  46.310  36.090  1.00  0.00           H
ATOM   4826  C   HSD A 952      31.590  43.580  39.670  1.00  0.00           C
ATOM   4827  O   HSD A 952      31.230  43.640  40.880  1.00  0.00           O
ATOM   4828  N   LEU A 953      31.880  42.420  39.140  1.00  0.00           N
ATOM   4829  HN  LEU A 953      32.430  42.410  38.300  1.00  0.00           H
ATOM   4830  CA  LEU A 953      31.700  41.160  39.950  1.00  0.00           C
ATOM   4831  HA  LEU A 953      30.690  41.360  40.260  1.00  0.00           H
ATOM   4832  CB  LEU A 953      31.770  39.900  39.120  1.00  0.00           C
ATOM   4833  HB1 LEU A 953      32.790  39.740  38.690  1.00  0.00           H
ATOM   4834  HB2 LEU A 953      31.070  39.950  38.250  1.00  0.00           H
ATOM   4835  CG  LEU A 953      31.320  38.610  39.760  1.00  0.00           C
ATOM   4836  HG  LEU A 953      32.090  38.440  40.550  1.00  0.00           H
ATOM   4837  CD1 LEU A 953      30.030  38.720  40.500  1.00  0.00           C
ATOM   4838 HD11 LEU A 953      29.670  37.780  40.970  1.00  0.00           H
ATOM   4839 HD12 LEU A 953      29.260  39.250  39.900  1.00  0.00           H
ATOM   4840 HD13 LEU A 953      30.160  39.310  41.440  1.00  0.00           H
ATOM   4841  CD2 LEU A 953      31.310  37.440  38.810  1.00  0.00           C
ATOM   4842 HD21 LEU A 953      30.970  36.550  39.390  1.00  0.00           H
ATOM   4843 HD22 LEU A 953      32.300  37.180  38.360  1.00  0.00           H
ATOM   4844 HD23 LEU A 953      30.570  37.490  37.980  1.00  0.00           H
ATOM   4845  C   LEU A 953      32.490  40.970  41.250  1.00  0.00           C
ATOM   4846  O   LEU A 953      32.090  40.350  42.250  1.00  0.00           O
ATOM   4847  N   ASP A 954      33.740  41.440  41.190  1.00  0.00           N
ATOM   4848  HN  ASP A 954      33.990  41.740  40.260  1.00  0.00           H
ATOM   4849  CA  ASP A 954      34.740  41.330  42.230  1.00  0.00           C
ATOM   4850  HA  ASP A 954      34.810  40.310  42.560  1.00  0.00           H
ATOM   4851  CB  ASP A 954      36.110  41.620  41.760  1.00  0.00           C
ATOM   4852  HB1 ASP A 954      36.290  40.750  41.100  1.00  0.00           H
ATOM   4853  HB2 ASP A 954      36.810  41.770  42.600  1.00  0.00           H
ATOM   4854  CG  ASP A 954      36.150  42.900  40.940  1.00  0.00           C
ATOM   4855  OD1 ASP A 954      35.400  43.810  41.010  1.00  0.00           O
ATOM   4856  OD2 ASP A 954      37.110  42.850  39.930  1.00  0.00           O
ATOM   4857  HD2 ASP A 954      36.940  43.540  39.270  1.00  0.00           H
ATOM   4858  C   ASP A 954      34.310  42.180  43.390  1.00  0.00           C
ATOM   4859  O   ASP A 954      34.490  41.710  44.540  1.00  0.00           O
ATOM   4860  N   LEU A 955      33.730  43.420  43.190  1.00  0.00           N
ATOM   4861  HN  LEU A 955      33.760  43.840  42.280  1.00  0.00           H
ATOM   4862  CA  LEU A 955      33.240  44.300  44.260  1.00  0.00           C
ATOM   4863  HA  LEU A 955      34.010  44.410  45.000  1.00  0.00           H
ATOM   4864  CB  LEU A 955      32.870  45.680  43.650  1.00  0.00           C
ATOM   4865  HB1 LEU A 955      32.230  45.510  42.760  1.00  0.00           H
ATOM   4866  HB2 LEU A 955      33.800  46.220  43.360  1.00  0.00           H
ATOM   4867  CG  LEU A 955      32.200  46.620  44.730  1.00  0.00           C
ATOM   4868  HG  LEU A 955      31.270  46.150  45.110  1.00  0.00           H
ATOM   4869  CD1 LEU A 955      33.140  46.930  45.890  1.00  0.00           C
ATOM   4870 HD11 LEU A 955      32.570  47.540  46.620  1.00  0.00           H
ATOM   4871 HD12 LEU A 955      33.930  47.630  45.510  1.00  0.00           H
ATOM   4872 HD13 LEU A 955      33.560  46.010  46.350  1.00  0.00           H
ATOM   4873  CD2 LEU A 955      31.780  47.920  44.050  1.00  0.00           C
ATOM   4874 HD21 LEU A 955      31.200  48.570  44.750  1.00  0.00           H
ATOM   4875 HD22 LEU A 955      31.160  47.710  43.160  1.00  0.00           H
ATOM   4876 HD23 LEU A 955      32.640  48.450  43.600  1.00  0.00           H
ATOM   4877  C   LEU A 955      32.030  43.600  44.890  1.00  0.00           C
ATOM   4878  O   LEU A 955      31.800  43.630  46.070  1.00  0.00           O
ATOM   4879  N   LEU A 956      31.190  42.890  44.190  1.00  0.00           N
ATOM   4880  HN  LEU A 956      31.390  42.820  43.220  1.00  0.00           H
ATOM   4881  CA  LEU A 956      30.170  42.000  44.720  1.00  0.00           C
ATOM   4882  HA  LEU A 956      29.580  42.620  45.390  1.00  0.00           H
ATOM   4883  CB  LEU A 956      29.260  41.500  43.630  1.00  0.00           C
ATOM   4884  HB1 LEU A 956      28.670  40.620  43.920  1.00  0.00           H
ATOM   4885  HB2 LEU A 956      29.920  41.120  42.830  1.00  0.00           H
ATOM   4886  CG  LEU A 956      28.270  42.520  42.870  1.00  0.00           C
ATOM   4887  HG  LEU A 956      28.770  43.410  42.440  1.00  0.00           H
ATOM   4888  CD1 LEU A 956      27.670  41.810  41.630  1.00  0.00           C
ATOM   4889 HD11 LEU A 956      28.410  41.530  40.840  1.00  0.00           H
ATOM   4890 HD12 LEU A 956      26.850  42.440  41.240  1.00  0.00           H
ATOM   4891 HD13 LEU A 956      27.210  40.860  42.000  1.00  0.00           H
ATOM   4892  CD2 LEU A 956      27.200  43.110  43.790  1.00  0.00           C
ATOM   4893 HD21 LEU A 956      27.750  43.810  44.440  1.00  0.00           H
ATOM   4894 HD22 LEU A 956      26.660  42.320  44.350  1.00  0.00           H
ATOM   4895 HD23 LEU A 956      26.420  43.660  43.240  1.00  0.00           H
ATOM   4896  C   LEU A 956      30.780  40.850  45.590  1.00  0.00           C
ATOM   4897  O   LEU A 956      30.270  40.530  46.680  1.00  0.00           O
ATOM   4898  N   MET A 957      31.810  40.220  45.060  1.00  0.00           N
ATOM   4899  HN  MET A 957      32.150  40.540  44.170  1.00  0.00           H
ATOM   4900  CA  MET A 957      32.470  38.990  45.680  1.00  0.00           C
ATOM   4901  HA  MET A 957      31.640  38.340  45.930  1.00  0.00           H
ATOM   4902  CB  MET A 957      33.540  38.360  44.690  1.00  0.00           C
ATOM   4903  HB1 MET A 957      34.330  39.130  44.660  1.00  0.00           H
ATOM   4904  HB2 MET A 957      32.970  38.390  43.730  1.00  0.00           H
ATOM   4905  CG  MET A 957      33.930  36.870  44.900  1.00  0.00           C
ATOM   4906  HG1 MET A 957      34.450  36.600  45.830  1.00  0.00           H
ATOM   4907  HG2 MET A 957      34.500  36.630  43.980  1.00  0.00           H
ATOM   4908  SD  MET A 957      32.450  35.840  44.840  1.00  0.00           S
ATOM   4909  CE  MET A 957      32.310  35.420  46.590  1.00  0.00           C
ATOM   4910  HE1 MET A 957      31.420  34.790  46.840  1.00  0.00           H
ATOM   4911  HE2 MET A 957      32.200  36.340  47.190  1.00  0.00           H
ATOM   4912  HE3 MET A 957      33.310  35.060  46.900  1.00  0.00           H
ATOM   4913  C   MET A 957      33.140  39.370  46.970  1.00  0.00           C
ATOM   4914  O   MET A 957      32.830  38.770  48.000  1.00  0.00           O
ATOM   4915  N   VAL A 958      33.780  40.510  47.030  1.00  0.00           N
ATOM   4916  HN  VAL A 958      34.010  40.880  46.140  1.00  0.00           H
ATOM   4917  CA  VAL A 958      34.330  41.220  48.220  1.00  0.00           C
ATOM   4918  HA  VAL A 958      34.930  40.590  48.840  1.00  0.00           H
ATOM   4919  CB  VAL A 958      35.100  42.530  47.720  1.00  0.00           C
ATOM   4920  HB  VAL A 958      34.470  42.960  46.910  1.00  0.00           H
ATOM   4921  CG1 VAL A 958      35.350  43.550  48.840  1.00  0.00           C
ATOM   4922 HG11 VAL A 958      34.400  44.010  49.200  1.00  0.00           H
ATOM   4923 HG12 VAL A 958      36.060  44.300  48.450  1.00  0.00           H
ATOM   4924 HG13 VAL A 958      35.870  43.080  49.710  1.00  0.00           H
ATOM   4925  CG2 VAL A 958      36.460  42.000  47.100  1.00  0.00           C
ATOM   4926 HG21 VAL A 958      36.970  42.690  46.400  1.00  0.00           H
ATOM   4927 HG22 VAL A 958      36.190  41.060  46.580  1.00  0.00           H
ATOM   4928 HG23 VAL A 958      37.110  41.820  47.990  1.00  0.00           H
ATOM   4929  C   VAL A 958      33.220  41.640  49.200  1.00  0.00           C
ATOM   4930  O   VAL A 958      33.340  41.310  50.350  1.00  0.00           O
ATOM   4931  N   GLY A 959      32.120  42.320  48.720  1.00  0.00           N
ATOM   4932  HN  GLY A 959      31.970  42.430  47.740  1.00  0.00           H
ATOM   4933  CA  GLY A 959      31.100  42.920  49.600  1.00  0.00           C
ATOM   4934  HA1 GLY A 959      30.340  43.320  48.940  1.00  0.00           H
ATOM   4935  HA2 GLY A 959      31.670  43.550  50.260  1.00  0.00           H
ATOM   4936  C   GLY A 959      30.220  41.910  50.370  1.00  0.00           C
ATOM   4937  O   GLY A 959      29.900  42.150  51.510  1.00  0.00           O
ATOM   4938  N   VAL A 960      30.040  40.700  49.700  1.00  0.00           N
ATOM   4939  HN  VAL A 960      30.290  40.620  48.750  1.00  0.00           H
ATOM   4940  CA  VAL A 960      29.370  39.560  50.370  1.00  0.00           C
ATOM   4941  HA  VAL A 960      28.460  39.810  50.880  1.00  0.00           H
ATOM   4942  CB  VAL A 960      29.170  38.420  49.380  1.00  0.00           C
ATOM   4943  HB  VAL A 960      30.100  38.360  48.760  1.00  0.00           H
ATOM   4944  CG1 VAL A 960      28.780  37.050  49.990  1.00  0.00           C
ATOM   4945 HG11 VAL A 960      27.970  37.300  50.700  1.00  0.00           H
ATOM   4946 HG12 VAL A 960      29.590  36.530  50.540  1.00  0.00           H
ATOM   4947 HG13 VAL A 960      28.370  36.430  49.170  1.00  0.00           H
ATOM   4948  CG2 VAL A 960      27.920  38.890  48.600  1.00  0.00           C
ATOM   4949 HG21 VAL A 960      27.180  39.340  49.290  1.00  0.00           H
ATOM   4950 HG22 VAL A 960      27.370  38.040  48.140  1.00  0.00           H
ATOM   4951 HG23 VAL A 960      28.220  39.620  47.820  1.00  0.00           H
ATOM   4952  C   VAL A 960      30.250  39.070  51.610  1.00  0.00           C
ATOM   4953  O   VAL A 960      29.750  38.960  52.710  1.00  0.00           O
ATOM   4954  N   MET A 961      31.580  38.870  51.300  1.00  0.00           N
ATOM   4955  HN  MET A 961      31.820  38.900  50.340  1.00  0.00           H
ATOM   4956  CA  MET A 961      32.580  38.490  52.330  1.00  0.00           C
ATOM   4957  HA  MET A 961      32.090  37.710  52.900  1.00  0.00           H
ATOM   4958  CB  MET A 961      33.700  37.720  51.570  1.00  0.00           C
ATOM   4959  HB1 MET A 961      34.480  37.350  52.290  1.00  0.00           H
ATOM   4960  HB2 MET A 961      34.160  38.450  50.870  1.00  0.00           H
ATOM   4961  CG  MET A 961      33.320  36.380  50.870  1.00  0.00           C
ATOM   4962  HG1 MET A 961      34.270  36.010  50.420  1.00  0.00           H
ATOM   4963  HG2 MET A 961      32.680  36.670  50.010  1.00  0.00           H
ATOM   4964  SD  MET A 961      32.520  35.060  52.000  1.00  0.00           S
ATOM   4965  CE  MET A 961      33.900  34.900  53.110  1.00  0.00           C
ATOM   4966  HE1 MET A 961      33.710  34.020  53.750  1.00  0.00           H
ATOM   4967  HE2 MET A 961      34.090  35.830  53.700  1.00  0.00           H
ATOM   4968  HE3 MET A 961      34.890  34.780  52.610  1.00  0.00           H
ATOM   4969  C   MET A 961      33.010  39.480  53.350  1.00  0.00           C
ATOM   4970  O   MET A 961      33.300  39.190  54.480  1.00  0.00           O
ATOM   4971  N   LEU A 962      32.830  40.790  52.990  1.00  0.00           N
ATOM   4972  HN  LEU A 962      32.590  41.000  52.050  1.00  0.00           H
ATOM   4973  CA  LEU A 962      33.100  41.900  53.870  1.00  0.00           C
ATOM   4974  HA  LEU A 962      34.140  41.790  54.130  1.00  0.00           H
ATOM   4975  CB  LEU A 962      32.900  43.180  53.040  1.00  0.00           C
ATOM   4976  HB1 LEU A 962      31.830  43.350  52.820  1.00  0.00           H
ATOM   4977  HB2 LEU A 962      33.540  43.020  52.140  1.00  0.00           H
ATOM   4978  CG  LEU A 962      33.400  44.520  53.700  1.00  0.00           C
ATOM   4979  HG  LEU A 962      34.380  44.330  54.180  1.00  0.00           H
ATOM   4980  CD1 LEU A 962      33.750  45.630  52.680  1.00  0.00           C
ATOM   4981 HD11 LEU A 962      32.830  46.000  52.180  1.00  0.00           H
ATOM   4982 HD12 LEU A 962      34.450  45.260  51.890  1.00  0.00           H
ATOM   4983 HD13 LEU A 962      34.100  46.520  53.240  1.00  0.00           H
ATOM   4984  CD2 LEU A 962      32.300  44.960  54.730  1.00  0.00           C
ATOM   4985 HD21 LEU A 962      32.600  45.780  55.420  1.00  0.00           H
ATOM   4986 HD22 LEU A 962      31.940  44.130  55.370  1.00  0.00           H
ATOM   4987 HD23 LEU A 962      31.360  45.360  54.300  1.00  0.00           H
ATOM   4988  C   LEU A 962      32.260  41.790  55.100  1.00  0.00           C
ATOM   4989  O   LEU A 962      32.710  42.030  56.190  1.00  0.00           O
ATOM   4990  N   GLY A 963      30.970  41.430  54.900  1.00  0.00           N
ATOM   4991  HN  GLY A 963      30.810  41.150  53.960  1.00  0.00           H
ATOM   4992  CA  GLY A 963      29.990  41.270  55.990  1.00  0.00           C
ATOM   4993  HA1 GLY A 963      29.050  41.180  55.450  1.00  0.00           H
ATOM   4994  HA2 GLY A 963      29.910  42.190  56.560  1.00  0.00           H
ATOM   4995  C   GLY A 963      30.310  40.080  56.870  1.00  0.00           C
ATOM   4996  O   GLY A 963      30.270  40.010  58.090  1.00  0.00           O
ATOM   4997  N   VAL A 964      30.730  38.950  56.180  1.00  0.00           N
ATOM   4998  HN  VAL A 964      30.520  38.920  55.210  1.00  0.00           H
ATOM   4999  CA  VAL A 964      31.070  37.690  56.910  1.00  0.00           C
ATOM   5000  HA  VAL A 964      30.160  37.360  57.360  1.00  0.00           H
ATOM   5001  CB  VAL A 964      31.420  36.500  55.970  1.00  0.00           C
ATOM   5002  HB  VAL A 964      32.290  36.760  55.330  1.00  0.00           H
ATOM   5003  CG1 VAL A 964      31.700  35.170  56.730  1.00  0.00           C
ATOM   5004 HG11 VAL A 964      32.640  35.310  57.330  1.00  0.00           H
ATOM   5005 HG12 VAL A 964      31.890  34.380  55.980  1.00  0.00           H
ATOM   5006 HG13 VAL A 964      30.880  34.840  57.410  1.00  0.00           H
ATOM   5007  CG2 VAL A 964      30.170  36.340  55.080  1.00  0.00           C
ATOM   5008 HG21 VAL A 964      29.200  36.350  55.620  1.00  0.00           H
ATOM   5009 HG22 VAL A 964      30.230  35.390  54.500  1.00  0.00           H
ATOM   5010 HG23 VAL A 964      30.160  37.160  54.330  1.00  0.00           H
ATOM   5011  C   VAL A 964      32.290  37.930  57.890  1.00  0.00           C
ATOM   5012  O   VAL A 964      32.240  37.510  59.060  1.00  0.00           O
ATOM   5013  N   CYS A 965      33.260  38.670  57.340  1.00  0.00           N
ATOM   5014  HN  CYS A 965      33.120  38.860  56.370  1.00  0.00           H
ATOM   5015  CA  CYS A 965      34.460  39.170  57.990  1.00  0.00           C
ATOM   5016  HA  CYS A 965      34.960  38.390  58.530  1.00  0.00           H
ATOM   5017  CB  CYS A 965      35.370  39.850  56.910  1.00  0.00           C
ATOM   5018  HB1 CYS A 965      36.210  40.320  57.460  1.00  0.00           H
ATOM   5019  HB2 CYS A 965      34.850  40.680  56.380  1.00  0.00           H
ATOM   5020  SG  CYS A 965      36.250  38.710  55.780  1.00  0.00           S
ATOM   5021  HG1 CYS A 965      35.270  38.360  54.960  1.00  0.00           H
ATOM   5022  C   CYS A 965      34.220  40.140  59.090  1.00  0.00           C
ATOM   5023  O   CYS A 965      34.830  40.060  60.120  1.00  0.00           O
ATOM   5024  N   SER A 966      33.250  41.040  58.900  1.00  0.00           N
ATOM   5025  HN  SER A 966      32.690  41.060  58.080  1.00  0.00           H
ATOM   5026  CA  SER A 966      32.960  42.080  59.850  1.00  0.00           C
ATOM   5027  HA  SER A 966      33.910  42.580  59.970  1.00  0.00           H
ATOM   5028  CB  SER A 966      31.820  43.020  59.390  1.00  0.00           C
ATOM   5029  HB1 SER A 966      31.460  43.640  60.230  1.00  0.00           H
ATOM   5030  HB2 SER A 966      30.880  42.540  59.060  1.00  0.00           H
ATOM   5031  OG  SER A 966      32.210  43.830  58.240  1.00  0.00           O
ATOM   5032  HG1 SER A 966      32.070  43.270  57.470  1.00  0.00           H
ATOM   5033  C   SER A 966      32.460  41.580  61.160  1.00  0.00           C
ATOM   5034  O   SER A 966      32.920  42.010  62.240  1.00  0.00           O
ATOM   5035  N   VAL A 967      31.590  40.570  61.150  1.00  0.00           N
ATOM   5036  HN  VAL A 967      31.290  40.220  60.260  1.00  0.00           H
ATOM   5037  CA  VAL A 967      31.080  40.020  62.440  1.00  0.00           C
ATOM   5038  HA  VAL A 967      30.930  40.790  63.190  1.00  0.00           H
ATOM   5039  CB  VAL A 967      29.760  39.200  62.310  1.00  0.00           C
ATOM   5040  HB  VAL A 967      29.530  38.740  63.300  1.00  0.00           H
ATOM   5041  CG1 VAL A 967      28.640  40.190  61.980  1.00  0.00           C
ATOM   5042 HG11 VAL A 967      28.960  40.770  61.080  1.00  0.00           H
ATOM   5043 HG12 VAL A 967      28.660  40.920  62.810  1.00  0.00           H
ATOM   5044 HG13 VAL A 967      27.630  39.760  61.820  1.00  0.00           H
ATOM   5045  CG2 VAL A 967      29.830  38.080  61.250  1.00  0.00           C
ATOM   5046 HG21 VAL A 967      29.740  38.440  60.200  1.00  0.00           H
ATOM   5047 HG22 VAL A 967      28.990  37.350  61.390  1.00  0.00           H
ATOM   5048 HG23 VAL A 967      30.790  37.530  61.370  1.00  0.00           H
ATOM   5049  C   VAL A 967      32.140  39.170  63.120  1.00  0.00           C
ATOM   5050  O   VAL A 967      31.980  38.730  64.260  1.00  0.00           O
ATOM   5051  N   MET A 968      33.260  38.910  62.520  1.00  0.00           N
ATOM   5052  HN  MET A 968      33.400  39.200  61.570  1.00  0.00           H
ATOM   5053  CA  MET A 968      34.330  38.170  63.070  1.00  0.00           C
ATOM   5054  HA  MET A 968      34.140  37.730  64.050  1.00  0.00           H
ATOM   5055  CB  MET A 968      34.710  36.960  62.250  1.00  0.00           C
ATOM   5056  HB1 MET A 968      35.770  36.700  62.420  1.00  0.00           H
ATOM   5057  HB2 MET A 968      34.680  37.040  61.130  1.00  0.00           H
ATOM   5058  CG  MET A 968      34.120  35.560  62.680  1.00  0.00           C
ATOM   5059  HG1 MET A 968      34.110  35.400  63.790  1.00  0.00           H
ATOM   5060  HG2 MET A 968      34.770  34.800  62.200  1.00  0.00           H
[truncated: 6,873,249 more chars]
