# Supplementary material for: CryoEM and computational modeling structural insights into the pH regulator NBCn1
Source: Nat Commun. 2025 Nov 11;16:9932. doi: 10.1038/s41467-025-64868-z (PMC12606367; doi:10.1038/s41467-025-64868-z)
Supplement: Supplementary file 7 — Supplementary Data 5 [file 41467_2025_64868_MOESM7_ESM.zip › 100ns_z_restr_MD_NBCn1_2NaCO3/hNBCn1_IF/z-restr_hNBCn1_IF_2NaCO3_last_step_8.pdb]

REMARK    GENERATED BY TRJCONV
TITLE     Title t= 101000.00000 step= 50500000
REMARK    THIS IS A SIMULATION BOX
CRYST1   92.173   92.173  105.012  90.00  90.00  90.00 P 1           1
MODEL        1
ATOM      1  N   LEU A 585      23.640  32.160  39.620  1.00  0.00           N
ATOM      2  HT1 LEU A 585      23.930  31.550  38.830  1.00  0.00           H
ATOM      3  HT2 LEU A 585      23.830  33.150  39.360  1.00  0.00           H
ATOM      4  HT3 LEU A 585      22.620  32.030  39.800  1.00  0.00           H
ATOM      5  CA  LEU A 585      24.470  31.810  40.820  1.00  0.00           C
ATOM      6  HA  LEU A 585      25.460  31.630  40.400  1.00  0.00           H
ATOM      7  CB  LEU A 585      24.530  33.050  41.760  1.00  0.00           C
ATOM      8  HB1 LEU A 585      23.540  33.160  42.250  1.00  0.00           H
ATOM      9  HB2 LEU A 585      24.950  33.940  41.250  1.00  0.00           H
ATOM     10  CG  LEU A 585      25.530  32.980  42.960  1.00  0.00           C
ATOM     11  HG  LEU A 585      25.020  32.240  43.600  1.00  0.00           H
ATOM     12  CD1 LEU A 585      26.870  32.330  42.490  1.00  0.00           C
ATOM     13 HD11 LEU A 585      26.760  31.240  42.300  1.00  0.00           H
ATOM     14 HD12 LEU A 585      27.720  32.460  43.180  1.00  0.00           H
ATOM     15 HD13 LEU A 585      27.210  32.700  41.500  1.00  0.00           H
ATOM     16  CD2 LEU A 585      25.760  34.290  43.660  1.00  0.00           C
ATOM     17 HD21 LEU A 585      24.800  34.720  44.020  1.00  0.00           H
ATOM     18 HD22 LEU A 585      26.350  34.940  42.970  1.00  0.00           H
ATOM     19 HD23 LEU A 585      26.490  34.170  44.480  1.00  0.00           H
ATOM     20  C   LEU A 585      24.120  30.540  41.560  1.00  0.00           C
ATOM     21  O   LEU A 585      24.970  29.630  41.550  1.00  0.00           O
ATOM     22  N   ILE A 586      22.920  30.410  42.170  1.00  0.00           N
ATOM     23  HN  ILE A 586      22.290  31.160  41.980  1.00  0.00           H
ATOM     24  CA  ILE A 586      22.580  29.350  43.070  1.00  0.00           C
ATOM     25  HA  ILE A 586      23.380  29.400  43.790  1.00  0.00           H
ATOM     26  CB  ILE A 586      21.280  29.640  43.870  1.00  0.00           C
ATOM     27  HB  ILE A 586      20.430  29.620  43.150  1.00  0.00           H
ATOM     28  CG2 ILE A 586      20.970  28.550  44.860  1.00  0.00           C
ATOM     29 HG21 ILE A 586      19.880  28.570  45.040  1.00  0.00           H
ATOM     30 HG22 ILE A 586      21.540  28.720  45.790  1.00  0.00           H
ATOM     31 HG23 ILE A 586      21.100  27.500  44.520  1.00  0.00           H
ATOM     32  CG1 ILE A 586      21.370  31.040  44.460  1.00  0.00           C
ATOM     33 HG11 ILE A 586      21.700  31.810  43.730  1.00  0.00           H
ATOM     34 HG12 ILE A 586      22.070  30.950  45.320  1.00  0.00           H
ATOM     35  CD  ILE A 586      20.070  31.630  44.990  1.00  0.00           C
ATOM     36  HD1 ILE A 586      20.240  32.550  45.590  1.00  0.00           H
ATOM     37  HD2 ILE A 586      19.670  31.010  45.810  1.00  0.00           H
ATOM     38  HD3 ILE A 586      19.360  31.800  44.150  1.00  0.00           H
ATOM     39  C   ILE A 586      22.630  27.950  42.420  1.00  0.00           C
ATOM     40  O   ILE A 586      23.240  27.020  42.970  1.00  0.00           O
ATOM     41  N   LEU A 587      22.140  27.780  41.220  1.00  0.00           N
ATOM     42  HN  LEU A 587      21.730  28.620  40.860  1.00  0.00           H
ATOM     43  CA  LEU A 587      22.170  26.560  40.440  1.00  0.00           C
ATOM     44  HA  LEU A 587      22.270  25.700  41.080  1.00  0.00           H
ATOM     45  CB  LEU A 587      20.900  26.340  39.620  1.00  0.00           C
ATOM     46  HB1 LEU A 587      21.110  25.370  39.140  1.00  0.00           H
ATOM     47  HB2 LEU A 587      20.910  27.270  39.020  1.00  0.00           H
ATOM     48  CG  LEU A 587      19.630  26.370  40.500  1.00  0.00           C
ATOM     49  HG  LEU A 587      19.410  27.450  40.580  1.00  0.00           H
ATOM     50  CD1 LEU A 587      18.470  25.890  39.650  1.00  0.00           C
ATOM     51 HD11 LEU A 587      18.450  26.420  38.680  1.00  0.00           H
ATOM     52 HD12 LEU A 587      17.520  26.100  40.190  1.00  0.00           H
ATOM     53 HD13 LEU A 587      18.510  24.790  39.510  1.00  0.00           H
ATOM     54  CD2 LEU A 587      19.820  25.630  41.830  1.00  0.00           C
ATOM     55 HD21 LEU A 587      19.890  24.540  41.640  1.00  0.00           H
ATOM     56 HD22 LEU A 587      18.860  25.740  42.400  1.00  0.00           H
ATOM     57 HD23 LEU A 587      20.630  26.010  42.490  1.00  0.00           H
ATOM     58  C   LEU A 587      23.370  26.460  39.550  1.00  0.00           C
ATOM     59  O   LEU A 587      23.530  25.500  38.810  1.00  0.00           O
ATOM     60  N   ASP A 588      24.290  27.470  39.550  1.00  0.00           N
ATOM     61  HN  ASP A 588      24.240  28.320  40.080  1.00  0.00           H
ATOM     62  CA  ASP A 588      25.510  27.440  38.810  1.00  0.00           C
ATOM     63  HA  ASP A 588      25.130  27.110  37.860  1.00  0.00           H
ATOM     64  CB  ASP A 588      26.240  28.720  38.670  1.00  0.00           C
ATOM     65  HB1 ASP A 588      27.110  28.820  37.990  1.00  0.00           H
ATOM     66  HB2 ASP A 588      26.480  29.120  39.670  1.00  0.00           H
ATOM     67  CG  ASP A 588      25.370  29.930  38.100  1.00  0.00           C
ATOM     68  OD1 ASP A 588      26.040  31.010  38.060  1.00  0.00           O
ATOM     69  OD2 ASP A 588      24.160  29.760  37.810  1.00  0.00           O
ATOM     70  C   ASP A 588      26.540  26.430  39.340  1.00  0.00           C
ATOM     71  O   ASP A 588      27.240  25.780  38.570  1.00  0.00           O
ATOM     72  N   ILE A 589      26.580  26.160  40.690  1.00  0.00           N
ATOM     73  HN  ILE A 589      25.840  26.450  41.290  1.00  0.00           H
ATOM     74  CA  ILE A 589      27.630  25.360  41.280  1.00  0.00           C
ATOM     75  HA  ILE A 589      28.560  25.780  40.940  1.00  0.00           H
ATOM     76  CB  ILE A 589      27.680  25.500  42.870  1.00  0.00           C
ATOM     77  HB  ILE A 589      26.660  25.680  43.250  1.00  0.00           H
ATOM     78  CG2 ILE A 589      28.190  24.180  43.680  1.00  0.00           C
ATOM     79 HG21 ILE A 589      29.240  23.950  43.440  1.00  0.00           H
ATOM     80 HG22 ILE A 589      27.550  23.340  43.320  1.00  0.00           H
ATOM     81 HG23 ILE A 589      28.090  24.230  44.780  1.00  0.00           H
ATOM     82  CG1 ILE A 589      28.510  26.690  43.290  1.00  0.00           C
ATOM     83 HG11 ILE A 589      29.480  26.670  42.740  1.00  0.00           H
ATOM     84 HG12 ILE A 589      28.720  26.620  44.380  1.00  0.00           H
ATOM     85  CD  ILE A 589      27.870  28.050  43.080  1.00  0.00           C
ATOM     86  HD1 ILE A 589      27.990  28.330  42.020  1.00  0.00           H
ATOM     87  HD2 ILE A 589      28.420  28.810  43.650  1.00  0.00           H
ATOM     88  HD3 ILE A 589      26.790  28.120  43.370  1.00  0.00           H
ATOM     89  C   ILE A 589      27.670  23.900  40.800  1.00  0.00           C
ATOM     90  O   ILE A 589      28.660  23.320  40.390  1.00  0.00           O
ATOM     91  N   LYS A 590      26.470  23.240  40.690  1.00  0.00           N
ATOM     92  HN  LYS A 590      25.780  23.700  41.230  1.00  0.00           H
ATOM     93  CA  LYS A 590      26.210  21.910  40.190  1.00  0.00           C
ATOM     94  HA  LYS A 590      26.890  21.220  40.650  1.00  0.00           H
ATOM     95  CB  LYS A 590      24.830  21.380  40.460  1.00  0.00           C
ATOM     96  HB1 LYS A 590      24.680  21.590  41.550  1.00  0.00           H
ATOM     97  HB2 LYS A 590      24.740  20.290  40.350  1.00  0.00           H
ATOM     98  CG  LYS A 590      23.680  22.130  39.780  1.00  0.00           C
ATOM     99  HG1 LYS A 590      23.760  21.940  38.690  1.00  0.00           H
ATOM    100  HG2 LYS A 590      23.640  23.230  39.940  1.00  0.00           H
ATOM    101  CD  LYS A 590      22.300  21.520  40.150  1.00  0.00           C
ATOM    102  HD1 LYS A 590      22.240  21.520  41.250  1.00  0.00           H
ATOM    103  HD2 LYS A 590      22.440  20.460  39.870  1.00  0.00           H
ATOM    104  CE  LYS A 590      21.200  22.260  39.430  1.00  0.00           C
ATOM    105  HE1 LYS A 590      21.530  22.180  38.370  1.00  0.00           H
ATOM    106  HE2 LYS A 590      21.110  23.330  39.710  1.00  0.00           H
ATOM    107  NZ  LYS A 590      19.940  21.560  39.590  1.00  0.00           N
ATOM    108  HZ1 LYS A 590      19.340  21.780  38.770  1.00  0.00           H
ATOM    109  HZ2 LYS A 590      19.410  21.770  40.460  1.00  0.00           H
ATOM    110  HZ3 LYS A 590      20.080  20.530  39.630  1.00  0.00           H
ATOM    111  C   LYS A 590      26.530  21.850  38.750  1.00  0.00           C
ATOM    112  O   LYS A 590      27.000  20.870  38.200  1.00  0.00           O
ATOM    113  N   ARG A 591      26.320  22.910  37.980  1.00  0.00           N
ATOM    114  HN  ARG A 591      25.760  23.680  38.270  1.00  0.00           H
ATOM    115  CA  ARG A 591      26.630  22.950  36.570  1.00  0.00           C
ATOM    116  HA  ARG A 591      26.580  22.040  35.990  1.00  0.00           H
ATOM    117  CB  ARG A 591      25.700  24.040  35.860  1.00  0.00           C
ATOM    118  HB1 ARG A 591      26.180  24.190  34.870  1.00  0.00           H
ATOM    119  HB2 ARG A 591      25.910  24.920  36.510  1.00  0.00           H
ATOM    120  CG  ARG A 591      24.170  23.690  35.890  1.00  0.00           C
ATOM    121  HG1 ARG A 591      23.930  23.300  36.890  1.00  0.00           H
ATOM    122  HG2 ARG A 591      24.010  22.900  35.140  1.00  0.00           H
ATOM    123  CD  ARG A 591      23.290  25.010  35.710  1.00  0.00           C
ATOM    124  HD1 ARG A 591      23.400  25.500  34.710  1.00  0.00           H
ATOM    125  HD2 ARG A 591      23.610  25.830  36.380  1.00  0.00           H
ATOM    126  NE  ARG A 591      21.770  24.780  35.870  1.00  0.00           N
ATOM    127  HE  ARG A 591      21.470  23.830  35.800  1.00  0.00           H
ATOM    128  CZ  ARG A 591      20.900  25.720  36.170  1.00  0.00           C
ATOM    129  NH1 ARG A 591      21.320  26.960  36.410  1.00  0.00           N
ATOM    130 HH11 ARG A 591      22.260  27.190  36.140  1.00  0.00           H
ATOM    131 HH12 ARG A 591      20.650  27.690  36.610  1.00  0.00           H
ATOM    132  NH2 ARG A 591      19.660  25.450  36.280  1.00  0.00           N
ATOM    133 HH21 ARG A 591      19.060  26.230  36.450  1.00  0.00           H
ATOM    134 HH22 ARG A 591      19.180  24.610  36.030  1.00  0.00           H
ATOM    135  C   ARG A 591      28.090  23.320  36.270  1.00  0.00           C
ATOM    136  O   ARG A 591      28.610  22.970  35.230  1.00  0.00           O
ATOM    137  N   LYS A 592      28.760  23.990  37.160  1.00  0.00           N
ATOM    138  HN  LYS A 592      28.270  24.490  37.880  1.00  0.00           H
ATOM    139  CA  LYS A 592      30.180  24.240  37.060  1.00  0.00           C
ATOM    140  HA  LYS A 592      30.400  24.290  36.000  1.00  0.00           H
ATOM    141  CB  LYS A 592      30.490  25.630  37.640  1.00  0.00           C
ATOM    142  HB1 LYS A 592      31.590  25.720  37.850  1.00  0.00           H
ATOM    143  HB2 LYS A 592      29.880  25.660  38.570  1.00  0.00           H
ATOM    144  CG  LYS A 592      30.040  26.910  36.990  1.00  0.00           C
ATOM    145  HG1 LYS A 592      30.070  27.820  37.620  1.00  0.00           H
ATOM    146  HG2 LYS A 592      28.970  26.740  36.750  1.00  0.00           H
ATOM    147  CD  LYS A 592      30.740  27.110  35.580  1.00  0.00           C
ATOM    148  HD1 LYS A 592      30.510  26.160  35.080  1.00  0.00           H
ATOM    149  HD2 LYS A 592      31.820  27.320  35.690  1.00  0.00           H
ATOM    150  CE  LYS A 592      30.100  28.300  34.840  1.00  0.00           C
ATOM    151  HE1 LYS A 592      30.000  29.200  35.480  1.00  0.00           H
ATOM    152  HE2 LYS A 592      29.060  27.990  34.560  1.00  0.00           H
ATOM    153  NZ  LYS A 592      30.860  28.670  33.630  1.00  0.00           N
ATOM    154  HZ1 LYS A 592      31.300  27.780  33.300  1.00  0.00           H
ATOM    155  HZ2 LYS A 592      31.580  29.350  33.920  1.00  0.00           H
ATOM    156  HZ3 LYS A 592      30.200  29.030  32.900  1.00  0.00           H
ATOM    157  C   LYS A 592      31.120  23.180  37.700  1.00  0.00           C
ATOM    158  O   LYS A 592      32.290  23.220  37.460  1.00  0.00           O
ATOM    159  N   ALA A 593      30.530  22.180  38.390  1.00  0.00           N
ATOM    160  HN  ALA A 593      29.610  22.390  38.720  1.00  0.00           H
ATOM    161  CA  ALA A 593      31.200  21.070  39.010  1.00  0.00           C
ATOM    162  HA  ALA A 593      31.870  21.520  39.740  1.00  0.00           H
ATOM    163  CB  ALA A 593      30.030  20.250  39.690  1.00  0.00           C
ATOM    164  HB1 ALA A 593      29.600  20.820  40.540  1.00  0.00           H
ATOM    165  HB2 ALA A 593      30.510  19.320  40.060  1.00  0.00           H
ATOM    166  HB3 ALA A 593      29.200  19.900  39.060  1.00  0.00           H
ATOM    167  C   ALA A 593      32.060  20.260  38.100  1.00  0.00           C
ATOM    168  O   ALA A 593      33.160  19.910  38.650  1.00  0.00           O
ATOM    169  N   PRO A 594      31.820  19.980  36.830  1.00  0.00           N
ATOM    170  CD  PRO A 594      30.470  19.870  36.200  1.00  0.00           C
ATOM    171  HD1 PRO A 594      29.900  20.810  36.370  1.00  0.00           H
ATOM    172  HD2 PRO A 594      29.940  19.020  36.680  1.00  0.00           H
ATOM    173  CA  PRO A 594      32.860  19.400  35.970  1.00  0.00           C
ATOM    174  HA  PRO A 594      33.430  18.620  36.440  1.00  0.00           H
ATOM    175  CB  PRO A 594      32.050  19.040  34.670  1.00  0.00           C
ATOM    176  HB1 PRO A 594      31.920  17.920  34.700  1.00  0.00           H
ATOM    177  HB2 PRO A 594      32.570  19.250  33.710  1.00  0.00           H
ATOM    178  CG  PRO A 594      30.640  19.620  34.770  1.00  0.00           C
ATOM    179  HG1 PRO A 594      30.640  20.580  34.210  1.00  0.00           H
ATOM    180  HG2 PRO A 594      29.800  19.010  34.380  1.00  0.00           H
ATOM    181  C   PRO A 594      33.990  20.340  35.530  1.00  0.00           C
ATOM    182  O   PRO A 594      35.150  19.930  35.610  1.00  0.00           O
ATOM    183  N   PHE A 595      33.690  21.560  35.200  1.00  0.00           N
ATOM    184  HN  PHE A 595      32.740  21.820  35.090  1.00  0.00           H
ATOM    185  CA  PHE A 595      34.660  22.600  34.840  1.00  0.00           C
ATOM    186  HA  PHE A 595      35.260  22.440  33.960  1.00  0.00           H
ATOM    187  CB  PHE A 595      33.910  23.870  34.490  1.00  0.00           C
ATOM    188  HB1 PHE A 595      34.580  24.770  34.450  1.00  0.00           H
ATOM    189  HB2 PHE A 595      33.190  24.040  35.310  1.00  0.00           H
ATOM    190  CG  PHE A 595      33.130  23.750  33.270  1.00  0.00           C
ATOM    191  CD1 PHE A 595      33.750  24.270  32.140  1.00  0.00           C
ATOM    192  HD1 PHE A 595      34.770  24.570  32.260  1.00  0.00           H
ATOM    193  CE1 PHE A 595      33.070  24.280  30.910  1.00  0.00           C
ATOM    194  HE1 PHE A 595      33.550  24.770  30.060  1.00  0.00           H
ATOM    195  CZ  PHE A 595      31.770  23.710  30.870  1.00  0.00           C
ATOM    196  HZ  PHE A 595      31.240  23.790  29.920  1.00  0.00           H
ATOM    197  CD2 PHE A 595      31.840  23.240  33.190  1.00  0.00           C
ATOM    198  HD2 PHE A 595      31.210  23.000  34.030  1.00  0.00           H
ATOM    199  CE2 PHE A 595      31.140  23.280  32.010  1.00  0.00           C
ATOM    200  HE2 PHE A 595      30.080  23.100  31.960  1.00  0.00           H
ATOM    201  C   PHE A 595      35.650  22.920  35.930  1.00  0.00           C
ATOM    202  O   PHE A 595      36.850  22.960  35.750  1.00  0.00           O
ATOM    203  N   PHE A 596      35.130  23.040  37.200  1.00  0.00           N
ATOM    204  HN  PHE A 596      34.140  23.100  37.230  1.00  0.00           H
ATOM    205  CA  PHE A 596      35.880  23.190  38.480  1.00  0.00           C
ATOM    206  HA  PHE A 596      36.600  24.000  38.350  1.00  0.00           H
ATOM    207  CB  PHE A 596      34.870  23.420  39.590  1.00  0.00           C
ATOM    208  HB1 PHE A 596      34.110  22.610  39.670  1.00  0.00           H
ATOM    209  HB2 PHE A 596      34.260  24.290  39.240  1.00  0.00           H
ATOM    210  CG  PHE A 596      35.380  23.690  40.980  1.00  0.00           C
ATOM    211  CD1 PHE A 596      34.730  23.200  42.120  1.00  0.00           C
ATOM    212  HD1 PHE A 596      33.780  22.710  42.170  1.00  0.00           H
ATOM    213  CE1 PHE A 596      35.290  23.490  43.420  1.00  0.00           C
ATOM    214  HE1 PHE A 596      34.820  22.960  44.230  1.00  0.00           H
ATOM    215  CZ  PHE A 596      36.440  24.140  43.530  1.00  0.00           C
ATOM    216  HZ  PHE A 596      36.890  24.260  44.490  1.00  0.00           H
ATOM    217  CD2 PHE A 596      36.460  24.530  41.170  1.00  0.00           C
ATOM    218  HD2 PHE A 596      36.980  25.010  40.350  1.00  0.00           H
ATOM    219  CE2 PHE A 596      36.960  24.800  42.420  1.00  0.00           C
ATOM    220  HE2 PHE A 596      37.900  25.300  42.600  1.00  0.00           H
ATOM    221  C   PHE A 596      36.710  22.030  38.810  1.00  0.00           C
ATOM    222  O   PHE A 596      37.880  22.180  39.130  1.00  0.00           O
ATOM    223  N   LEU A 597      36.160  20.770  38.620  1.00  0.00           N
ATOM    224  HN  LEU A 597      35.290  20.790  38.160  1.00  0.00           H
ATOM    225  CA  LEU A 597      37.030  19.530  38.760  1.00  0.00           C
ATOM    226  HA  LEU A 597      37.460  19.520  39.750  1.00  0.00           H
ATOM    227  CB  LEU A 597      36.100  18.230  38.690  1.00  0.00           C
ATOM    228  HB1 LEU A 597      35.480  18.160  37.770  1.00  0.00           H
ATOM    229  HB2 LEU A 597      35.390  18.180  39.550  1.00  0.00           H
ATOM    230  CG  LEU A 597      36.820  16.860  38.840  1.00  0.00           C
ATOM    231  HG  LEU A 597      37.590  16.840  38.050  1.00  0.00           H
ATOM    232  CD1 LEU A 597      37.550  16.790  40.170  1.00  0.00           C
ATOM    233 HD11 LEU A 597      36.850  16.840  41.020  1.00  0.00           H
ATOM    234 HD12 LEU A 597      38.250  17.620  40.360  1.00  0.00           H
ATOM    235 HD13 LEU A 597      38.160  15.850  40.160  1.00  0.00           H
ATOM    236  CD2 LEU A 597      35.790  15.680  38.660  1.00  0.00           C
ATOM    237 HD21 LEU A 597      35.020  15.860  39.430  1.00  0.00           H
ATOM    238 HD22 LEU A 597      36.360  14.780  38.980  1.00  0.00           H
ATOM    239 HD23 LEU A 597      35.350  15.670  37.640  1.00  0.00           H
ATOM    240  C   LEU A 597      38.240  19.390  37.840  1.00  0.00           C
ATOM    241  O   LEU A 597      39.330  19.080  38.270  1.00  0.00           O
ATOM    242  N   SER A 598      37.960  19.680  36.520  1.00  0.00           N
ATOM    243  HN  SER A 598      37.040  19.950  36.290  1.00  0.00           H
ATOM    244  CA  SER A 598      38.920  19.680  35.490  1.00  0.00           C
ATOM    245  HA  SER A 598      39.450  18.750  35.490  1.00  0.00           H
ATOM    246  CB  SER A 598      38.180  19.940  34.180  1.00  0.00           C
ATOM    247  HB1 SER A 598      37.720  20.960  34.180  1.00  0.00           H
ATOM    248  HB2 SER A 598      37.390  19.160  34.200  1.00  0.00           H
ATOM    249  OG  SER A 598      38.950  19.830  32.980  1.00  0.00           O
ATOM    250  HG1 SER A 598      39.320  20.710  33.050  1.00  0.00           H
ATOM    251  C   SER A 598      39.990  20.780  35.800  1.00  0.00           C
ATOM    252  O   SER A 598      41.180  20.550  35.850  1.00  0.00           O
ATOM    253  N   ASP A 599      39.510  21.980  36.200  1.00  0.00           N
ATOM    254  HN  ASP A 599      38.550  22.210  36.150  1.00  0.00           H
ATOM    255  CA  ASP A 599      40.340  23.140  36.560  1.00  0.00           C
ATOM    256  HA  ASP A 599      41.160  23.320  35.880  1.00  0.00           H
ATOM    257  CB  ASP A 599      39.490  24.480  36.650  1.00  0.00           C
ATOM    258  HB1 ASP A 599      40.230  25.210  37.030  1.00  0.00           H
ATOM    259  HB2 ASP A 599      38.620  24.300  37.320  1.00  0.00           H
ATOM    260  CG  ASP A 599      38.920  25.000  35.320  1.00  0.00           C
ATOM    261  OD1 ASP A 599      38.240  26.070  35.260  1.00  0.00           O
ATOM    262  OD2 ASP A 599      39.160  24.330  34.280  1.00  0.00           O
ATOM    263  C   ASP A 599      41.170  22.930  37.800  1.00  0.00           C
ATOM    264  O   ASP A 599      42.320  23.290  37.780  1.00  0.00           O
ATOM    265  N   PHE A 600      40.600  22.270  38.800  1.00  0.00           N
ATOM    266  HN  PHE A 600      39.690  21.890  38.670  1.00  0.00           H
ATOM    267  CA  PHE A 600      41.260  21.840  39.970  1.00  0.00           C
ATOM    268  HA  PHE A 600      41.750  22.680  40.450  1.00  0.00           H
ATOM    269  CB  PHE A 600      40.180  21.280  41.050  1.00  0.00           C
ATOM    270  HB1 PHE A 600      39.510  20.590  40.490  1.00  0.00           H
ATOM    271  HB2 PHE A 600      39.560  22.070  41.520  1.00  0.00           H
ATOM    272  CG  PHE A 600      40.580  20.520  42.310  1.00  0.00           C
ATOM    273  CD1 PHE A 600      39.690  19.590  42.800  1.00  0.00           C
ATOM    274  HD1 PHE A 600      38.730  19.360  42.350  1.00  0.00           H
ATOM    275  CE1 PHE A 600      40.050  18.880  43.930  1.00  0.00           C
ATOM    276  HE1 PHE A 600      39.200  18.310  44.270  1.00  0.00           H
ATOM    277  CZ  PHE A 600      41.250  19.210  44.610  1.00  0.00           C
ATOM    278  HZ  PHE A 600      41.520  18.670  45.520  1.00  0.00           H
ATOM    279  CD2 PHE A 600      41.710  20.940  42.920  1.00  0.00           C
ATOM    280  HD2 PHE A 600      42.410  21.710  42.640  1.00  0.00           H
ATOM    281  CE2 PHE A 600      42.090  20.200  44.110  1.00  0.00           C
ATOM    282  HE2 PHE A 600      43.000  20.400  44.670  1.00  0.00           H
ATOM    283  C   PHE A 600      42.410  20.860  39.720  1.00  0.00           C
ATOM    284  O   PHE A 600      43.480  21.040  40.260  1.00  0.00           O
ATOM    285  N   LYS A 601      42.230  19.850  38.880  1.00  0.00           N
ATOM    286  HN  LYS A 601      41.340  19.760  38.450  1.00  0.00           H
ATOM    287  CA  LYS A 601      43.370  19.100  38.340  1.00  0.00           C
ATOM    288  HA  LYS A 601      43.890  18.710  39.200  1.00  0.00           H
ATOM    289  CB  LYS A 601      42.870  17.840  37.570  1.00  0.00           C
ATOM    290  HB1 LYS A 601      41.990  18.140  36.970  1.00  0.00           H
ATOM    291  HB2 LYS A 601      42.420  17.240  38.390  1.00  0.00           H
ATOM    292  CG  LYS A 601      43.810  17.000  36.710  1.00  0.00           C
ATOM    293  HG1 LYS A 601      43.400  15.980  36.650  1.00  0.00           H
ATOM    294  HG2 LYS A 601      44.800  16.900  37.210  1.00  0.00           H
ATOM    295  CD  LYS A 601      44.160  17.500  35.330  1.00  0.00           C
ATOM    296  HD1 LYS A 601      44.860  16.750  34.880  1.00  0.00           H
ATOM    297  HD2 LYS A 601      44.710  18.460  35.220  1.00  0.00           H
ATOM    298  CE  LYS A 601      42.920  17.440  34.420  1.00  0.00           C
ATOM    299  HE1 LYS A 601      42.020  18.010  34.720  1.00  0.00           H
ATOM    300  HE2 LYS A 601      42.680  16.360  34.240  1.00  0.00           H
ATOM    301  NZ  LYS A 601      43.240  18.040  33.090  1.00  0.00           N
ATOM    302  HZ1 LYS A 601      42.360  18.070  32.540  1.00  0.00           H
ATOM    303  HZ2 LYS A 601      43.920  17.430  32.590  1.00  0.00           H
ATOM    304  HZ3 LYS A 601      43.550  19.020  33.260  1.00  0.00           H
ATOM    305  C   LYS A 601      44.480  19.780  37.540  1.00  0.00           C
ATOM    306  O   LYS A 601      45.660  19.480  37.610  1.00  0.00           O
ATOM    307  N   ASP A 602      44.160  20.860  36.830  1.00  0.00           N
ATOM    308  HN  ASP A 602      43.240  21.230  36.860  1.00  0.00           H
ATOM    309  CA  ASP A 602      45.030  21.680  36.000  1.00  0.00           C
ATOM    310  HA  ASP A 602      45.710  21.000  35.490  1.00  0.00           H
ATOM    311  CB  ASP A 602      44.270  22.510  34.980  1.00  0.00           C
ATOM    312  HB1 ASP A 602      44.940  23.240  34.460  1.00  0.00           H
ATOM    313  HB2 ASP A 602      43.410  23.050  35.440  1.00  0.00           H
ATOM    314  CG  ASP A 602      43.540  21.770  33.880  1.00  0.00           C
ATOM    315  OD1 ASP A 602      42.710  22.400  33.180  1.00  0.00           O
ATOM    316  OD2 ASP A 602      44.030  20.700  33.480  1.00  0.00           O
ATOM    317  C   ASP A 602      45.820  22.630  36.880  1.00  0.00           C
ATOM    318  O   ASP A 602      46.980  23.020  36.720  1.00  0.00           O
ATOM    319  N   ALA A 603      45.290  23.040  38.060  1.00  0.00           N
ATOM    320  HN  ALA A 603      44.310  22.970  38.230  1.00  0.00           H
ATOM    321  CA  ALA A 603      46.030  23.720  39.130  1.00  0.00           C
ATOM    322  HA  ALA A 603      46.510  24.580  38.690  1.00  0.00           H
ATOM    323  CB  ALA A 603      44.970  24.130  40.190  1.00  0.00           C
ATOM    324  HB1 ALA A 603      44.690  23.320  40.910  1.00  0.00           H
ATOM    325  HB2 ALA A 603      44.070  24.470  39.630  1.00  0.00           H
ATOM    326  HB3 ALA A 603      45.430  24.970  40.760  1.00  0.00           H
ATOM    327  C   ALA A 603      47.110  22.840  39.790  1.00  0.00           C
ATOM    328  O   ALA A 603      48.000  23.440  40.470  1.00  0.00           O
ATOM    329  N   LEU A 604      47.070  21.500  39.530  1.00  0.00           N
ATOM    330  HN  LEU A 604      46.300  21.020  39.110  1.00  0.00           H
ATOM    331  CA  LEU A 604      48.000  20.530  40.100  1.00  0.00           C
ATOM    332  HA  LEU A 604      48.540  20.940  40.940  1.00  0.00           H
ATOM    333  CB  LEU A 604      47.240  19.220  40.500  1.00  0.00           C
ATOM    334  HB1 LEU A 604      48.090  18.500  40.570  1.00  0.00           H
ATOM    335  HB2 LEU A 604      46.450  18.980  39.770  1.00  0.00           H
ATOM    336  CG  LEU A 604      46.550  19.150  41.900  1.00  0.00           C
ATOM    337  HG  LEU A 604      45.910  20.060  41.920  1.00  0.00           H
ATOM    338  CD1 LEU A 604      45.480  17.950  41.960  1.00  0.00           C
ATOM    339 HD11 LEU A 604      44.860  17.990  42.880  1.00  0.00           H
ATOM    340 HD12 LEU A 604      46.040  16.990  41.920  1.00  0.00           H
ATOM    341 HD13 LEU A 604      44.780  17.930  41.090  1.00  0.00           H
ATOM    342  CD2 LEU A 604      47.530  19.150  43.000  1.00  0.00           C
ATOM    343 HD21 LEU A 604      47.000  18.970  43.960  1.00  0.00           H
ATOM    344 HD22 LEU A 604      48.160  20.060  43.040  1.00  0.00           H
ATOM    345 HD23 LEU A 604      48.120  18.220  42.910  1.00  0.00           H
ATOM    346  C   LEU A 604      49.120  20.210  39.100  1.00  0.00           C
ATOM    347  O   LEU A 604      49.910  19.260  39.350  1.00  0.00           O
ATOM    348  N   SER A 605      49.290  21.070  38.080  1.00  0.00           N
ATOM    349  HN  SER A 605      48.590  21.760  37.900  1.00  0.00           H
ATOM    350  CA  SER A 605      50.380  21.210  37.110  1.00  0.00           C
ATOM    351  HA  SER A 605      50.580  20.190  36.820  1.00  0.00           H
ATOM    352  CB  SER A 605      49.980  21.960  35.820  1.00  0.00           C
ATOM    353  HB1 SER A 605      49.430  22.890  36.080  1.00  0.00           H
ATOM    354  HB2 SER A 605      49.210  21.420  35.240  1.00  0.00           H
ATOM    355  OG  SER A 605      51.010  22.460  35.000  1.00  0.00           O
ATOM    356  HG1 SER A 605      51.090  21.800  34.300  1.00  0.00           H
ATOM    357  C   SER A 605      51.600  21.790  37.740  1.00  0.00           C
ATOM    358  O   SER A 605      51.520  22.800  38.380  1.00  0.00           O
ATOM    359  N   LEU A 606      52.840  21.240  37.600  1.00  0.00           N
ATOM    360  HN  LEU A 606      52.920  20.350  37.160  1.00  0.00           H
ATOM    361  CA  LEU A 606      54.090  21.800  38.170  1.00  0.00           C
ATOM    362  HA  LEU A 606      53.910  21.750  39.240  1.00  0.00           H
ATOM    363  CB  LEU A 606      55.340  20.860  38.030  1.00  0.00           C
ATOM    364  HB1 LEU A 606      55.470  20.860  36.920  1.00  0.00           H
ATOM    365  HB2 LEU A 606      54.980  19.880  38.430  1.00  0.00           H
ATOM    366  CG  LEU A 606      56.680  21.310  38.680  1.00  0.00           C
ATOM    367  HG  LEU A 606      56.900  22.400  38.630  1.00  0.00           H
ATOM    368  CD1 LEU A 606      56.590  21.080  40.190  1.00  0.00           C
ATOM    369 HD11 LEU A 606      55.580  21.370  40.590  1.00  0.00           H
ATOM    370 HD12 LEU A 606      57.360  21.700  40.680  1.00  0.00           H
ATOM    371 HD13 LEU A 606      56.780  20.000  40.360  1.00  0.00           H
ATOM    372  CD2 LEU A 606      57.950  20.640  38.000  1.00  0.00           C
ATOM    373 HD21 LEU A 606      57.790  19.540  38.010  1.00  0.00           H
ATOM    374 HD22 LEU A 606      58.830  20.990  38.580  1.00  0.00           H
ATOM    375 HD23 LEU A 606      57.970  21.040  36.960  1.00  0.00           H
ATOM    376  C   LEU A 606      54.340  23.260  37.950  1.00  0.00           C
ATOM    377  O   LEU A 606      54.850  24.000  38.820  1.00  0.00           O
ATOM    378  N   GLN A 607      53.910  23.780  36.710  1.00  0.00           N
ATOM    379  HN  GLN A 607      53.540  23.180  36.000  1.00  0.00           H
ATOM    380  CA  GLN A 607      53.860  25.200  36.320  1.00  0.00           C
ATOM    381  HA  GLN A 607      54.910  25.460  36.460  1.00  0.00           H
ATOM    382  CB  GLN A 607      53.500  25.390  34.890  1.00  0.00           C
ATOM    383  HB1 GLN A 607      53.180  26.450  34.730  1.00  0.00           H
ATOM    384  HB2 GLN A 607      52.490  24.950  34.800  1.00  0.00           H
ATOM    385  CG  GLN A 607      54.520  24.860  33.830  1.00  0.00           C
ATOM    386  HG1 GLN A 607      54.220  25.180  32.800  1.00  0.00           H
ATOM    387  HG2 GLN A 607      54.420  23.760  33.730  1.00  0.00           H
ATOM    388  CD  GLN A 607      55.960  25.300  34.040  1.00  0.00           C
ATOM    389  OE1 GLN A 607      56.750  24.750  34.850  1.00  0.00           O
ATOM    390  NE2 GLN A 607      56.400  26.340  33.270  1.00  0.00           N
ATOM    391 HE21 GLN A 607      57.280  26.750  33.510  1.00  0.00           H
ATOM    392 HE22 GLN A 607      55.830  26.630  32.490  1.00  0.00           H
ATOM    393  C   GLN A 607      53.000  26.020  37.200  1.00  0.00           C
ATOM    394  O   GLN A 607      53.490  27.030  37.710  1.00  0.00           O
ATOM    395  N   CYS A 608      51.720  25.570  37.500  1.00  0.00           N
ATOM    396  HN  CYS A 608      51.260  24.760  37.150  1.00  0.00           H
ATOM    397  CA  CYS A 608      50.920  26.260  38.510  1.00  0.00           C
ATOM    398  HA  CYS A 608      50.840  27.300  38.240  1.00  0.00           H
ATOM    399  CB  CYS A 608      49.520  25.540  38.690  1.00  0.00           C
ATOM    400  HB1 CYS A 608      48.870  26.090  39.400  1.00  0.00           H
ATOM    401  HB2 CYS A 608      49.730  24.480  38.960  1.00  0.00           H
ATOM    402  SG  CYS A 608      48.590  25.660  37.180  1.00  0.00           S
ATOM    403  HG1 CYS A 608      49.170  24.590  36.660  1.00  0.00           H
ATOM    404  C   CYS A 608      51.570  26.280  39.840  1.00  0.00           C
ATOM    405  O   CYS A 608      51.620  27.280  40.450  1.00  0.00           O
ATOM    406  N   LEU A 609      52.110  25.130  40.340  1.00  0.00           N
ATOM    407  HN  LEU A 609      52.100  24.290  39.790  1.00  0.00           H
ATOM    408  CA  LEU A 609      52.740  25.140  41.710  1.00  0.00           C
ATOM    409  HA  LEU A 609      51.950  25.470  42.370  1.00  0.00           H
ATOM    410  CB  LEU A 609      53.070  23.660  42.120  1.00  0.00           C
ATOM    411  HB1 LEU A 609      53.110  23.650  43.240  1.00  0.00           H
ATOM    412  HB2 LEU A 609      54.070  23.420  41.690  1.00  0.00           H
ATOM    413  CG  LEU A 609      52.180  22.470  41.720  1.00  0.00           C
ATOM    414  HG  LEU A 609      52.190  22.430  40.600  1.00  0.00           H
ATOM    415  CD1 LEU A 609      52.670  21.090  42.270  1.00  0.00           C
ATOM    416 HD11 LEU A 609      52.210  20.320  41.620  1.00  0.00           H
ATOM    417 HD12 LEU A 609      52.360  20.950  43.320  1.00  0.00           H
ATOM    418 HD13 LEU A 609      53.770  21.000  42.150  1.00  0.00           H
ATOM    419  CD2 LEU A 609      50.790  22.620  42.300  1.00  0.00           C
ATOM    420 HD21 LEU A 609      50.280  23.430  41.730  1.00  0.00           H
ATOM    421 HD22 LEU A 609      50.900  22.810  43.380  1.00  0.00           H
ATOM    422 HD23 LEU A 609      50.240  21.660  42.200  1.00  0.00           H
ATOM    423  C   LEU A 609      53.940  26.120  41.940  1.00  0.00           C
ATOM    424  O   LEU A 609      53.930  26.900  42.860  1.00  0.00           O
ATOM    425  N   ALA A 610      54.890  26.210  40.900  1.00  0.00           N
ATOM    426  HN  ALA A 610      54.890  25.670  40.070  1.00  0.00           H
ATOM    427  CA  ALA A 610      55.820  27.230  40.850  1.00  0.00           C
ATOM    428  HA  ALA A 610      56.250  27.070  41.830  1.00  0.00           H
ATOM    429  CB  ALA A 610      56.850  26.720  39.780  1.00  0.00           C
ATOM    430  HB1 ALA A 610      56.350  26.630  38.800  1.00  0.00           H
ATOM    431  HB2 ALA A 610      57.210  25.680  39.950  1.00  0.00           H
ATOM    432  HB3 ALA A 610      57.710  27.430  39.720  1.00  0.00           H
ATOM    433  C   ALA A 610      55.270  28.620  40.650  1.00  0.00           C
ATOM    434  O   ALA A 610      55.710  29.590  41.260  1.00  0.00           O
ATOM    435  N   SER A 611      54.270  28.760  39.760  1.00  0.00           N
ATOM    436  HN  SER A 611      53.840  28.020  39.250  1.00  0.00           H
ATOM    437  CA  SER A 611      53.530  29.980  39.830  1.00  0.00           C
ATOM    438  HA  SER A 611      54.290  30.730  39.760  1.00  0.00           H
ATOM    439  CB  SER A 611      52.570  30.180  38.520  1.00  0.00           C
ATOM    440  HB1 SER A 611      51.930  31.080  38.600  1.00  0.00           H
ATOM    441  HB2 SER A 611      51.950  29.270  38.480  1.00  0.00           H
ATOM    442  OG  SER A 611      53.320  30.260  37.340  1.00  0.00           O
ATOM    443  HG1 SER A 611      53.850  31.060  37.320  1.00  0.00           H
ATOM    444  C   SER A 611      52.750  30.400  41.060  1.00  0.00           C
ATOM    445  O   SER A 611      52.880  31.490  41.540  1.00  0.00           O
ATOM    446  N   ILE A 612      52.030  29.460  41.690  1.00  0.00           N
ATOM    447  HN  ILE A 612      51.950  28.570  41.260  1.00  0.00           H
ATOM    448  CA  ILE A 612      51.290  29.730  42.980  1.00  0.00           C
ATOM    449  HA  ILE A 612      50.570  30.540  42.900  1.00  0.00           H
ATOM    450  CB  ILE A 612      50.520  28.450  43.360  1.00  0.00           C
ATOM    451  HB  ILE A 612      51.260  27.630  43.320  1.00  0.00           H
ATOM    452  CG2 ILE A 612      49.920  28.590  44.770  1.00  0.00           C
ATOM    453 HG21 ILE A 612      49.600  29.630  44.970  1.00  0.00           H
ATOM    454 HG22 ILE A 612      50.770  28.310  45.440  1.00  0.00           H
ATOM    455 HG23 ILE A 612      49.100  27.860  44.910  1.00  0.00           H
ATOM    456  CG1 ILE A 612      49.370  28.020  42.380  1.00  0.00           C
ATOM    457 HG11 ILE A 612      49.630  28.230  41.320  1.00  0.00           H
ATOM    458 HG12 ILE A 612      48.490  28.580  42.750  1.00  0.00           H
ATOM    459  CD  ILE A 612      48.960  26.530  42.430  1.00  0.00           C
ATOM    460  HD1 ILE A 612      48.110  26.380  41.720  1.00  0.00           H
ATOM    461  HD2 ILE A 612      48.700  26.190  43.450  1.00  0.00           H
ATOM    462  HD3 ILE A 612      49.780  25.870  42.090  1.00  0.00           H
ATOM    463  C   ILE A 612      52.280  30.130  44.060  1.00  0.00           C
ATOM    464  O   ILE A 612      52.110  31.070  44.810  1.00  0.00           O
ATOM    465  N   LEU A 613      53.440  29.440  44.110  1.00  0.00           N
ATOM    466  HN  LEU A 613      53.530  28.680  43.460  1.00  0.00           H
ATOM    467  CA  LEU A 613      54.550  29.760  44.950  1.00  0.00           C
ATOM    468  HA  LEU A 613      54.160  29.570  45.930  1.00  0.00           H
ATOM    469  CB  LEU A 613      55.720  28.680  44.670  1.00  0.00           C
ATOM    470  HB1 LEU A 613      55.920  28.720  43.570  1.00  0.00           H
ATOM    471  HB2 LEU A 613      55.420  27.650  44.940  1.00  0.00           H
ATOM    472  CG  LEU A 613      57.080  28.970  45.260  1.00  0.00           C
ATOM    473  HG  LEU A 613      57.390  29.970  44.890  1.00  0.00           H
ATOM    474  CD1 LEU A 613      57.060  29.120  46.750  1.00  0.00           C
ATOM    475 HD11 LEU A 613      56.320  29.900  47.030  1.00  0.00           H
ATOM    476 HD12 LEU A 613      58.020  29.450  47.190  1.00  0.00           H
ATOM    477 HD13 LEU A 613      56.790  28.100  47.120  1.00  0.00           H
ATOM    478  CD2 LEU A 613      58.140  27.930  44.830  1.00  0.00           C
ATOM    479 HD21 LEU A 613      57.830  26.940  45.230  1.00  0.00           H
ATOM    480 HD22 LEU A 613      59.170  28.070  45.240  1.00  0.00           H
ATOM    481 HD23 LEU A 613      58.170  27.650  43.760  1.00  0.00           H
ATOM    482  C   LEU A 613      55.070  31.200  44.870  1.00  0.00           C
ATOM    483  O   LEU A 613      55.060  31.960  45.820  1.00  0.00           O
ATOM    484  N   PHE A 614      55.410  31.700  43.660  1.00  0.00           N
ATOM    485  HN  PHE A 614      55.420  31.090  42.870  1.00  0.00           H
ATOM    486  CA  PHE A 614      55.810  33.070  43.330  1.00  0.00           C
ATOM    487  HA  PHE A 614      56.590  33.310  44.050  1.00  0.00           H
ATOM    488  CB  PHE A 614      56.410  33.190  41.920  1.00  0.00           C
ATOM    489  HB1 PHE A 614      55.820  32.410  41.380  1.00  0.00           H
ATOM    490  HB2 PHE A 614      57.500  32.970  41.920  1.00  0.00           H
ATOM    491  CG  PHE A 614      56.220  34.450  41.170  1.00  0.00           C
ATOM    492  CD1 PHE A 614      56.920  35.560  41.640  1.00  0.00           C
ATOM    493  HD1 PHE A 614      57.590  35.400  42.490  1.00  0.00           H
ATOM    494  CE1 PHE A 614      56.920  36.790  40.890  1.00  0.00           C
ATOM    495  HE1 PHE A 614      57.560  37.630  41.140  1.00  0.00           H
ATOM    496  CZ  PHE A 614      56.080  36.820  39.780  1.00  0.00           C
ATOM    497  HZ  PHE A 614      56.050  37.730  39.190  1.00  0.00           H
ATOM    498  CD2 PHE A 614      55.410  34.540  40.040  1.00  0.00           C
ATOM    499  HD2 PHE A 614      54.970  33.580  39.810  1.00  0.00           H
ATOM    500  CE2 PHE A 614      55.330  35.730  39.330  1.00  0.00           C
ATOM    501  HE2 PHE A 614      54.800  35.890  38.410  1.00  0.00           H
ATOM    502  C   PHE A 614      54.830  34.120  43.710  1.00  0.00           C
ATOM    503  O   PHE A 614      55.220  35.020  44.430  1.00  0.00           O
ATOM    504  N   LEU A 615      53.530  33.970  43.400  1.00  0.00           N
ATOM    505  HN  LEU A 615      53.340  33.220  42.780  1.00  0.00           H
ATOM    506  CA  LEU A 615      52.410  34.820  43.860  1.00  0.00           C
ATOM    507  HA  LEU A 615      52.800  35.800  43.650  1.00  0.00           H
ATOM    508  CB  LEU A 615      51.070  34.500  43.080  1.00  0.00           C
ATOM    509  HB1 LEU A 615      50.240  35.180  43.340  1.00  0.00           H
ATOM    510  HB2 LEU A 615      50.630  33.550  43.460  1.00  0.00           H
ATOM    511  CG  LEU A 615      51.290  34.370  41.560  1.00  0.00           C
ATOM    512  HG  LEU A 615      52.100  33.640  41.380  1.00  0.00           H
ATOM    513  CD1 LEU A 615      50.050  33.920  40.860  1.00  0.00           C
ATOM    514 HD11 LEU A 615      50.240  33.740  39.780  1.00  0.00           H
ATOM    515 HD12 LEU A 615      49.130  34.530  41.020  1.00  0.00           H
ATOM    516 HD13 LEU A 615      49.900  32.930  41.330  1.00  0.00           H
ATOM    517  CD2 LEU A 615      51.750  35.710  40.990  1.00  0.00           C
ATOM    518 HD21 LEU A 615      52.750  36.010  41.370  1.00  0.00           H
ATOM    519 HD22 LEU A 615      51.050  36.550  41.100  1.00  0.00           H
ATOM    520 HD23 LEU A 615      51.740  35.600  39.890  1.00  0.00           H
ATOM    521  C   LEU A 615      52.140  34.670  45.330  1.00  0.00           C
ATOM    522  O   LEU A 615      51.670  35.670  45.890  1.00  0.00           O
ATOM    523  N   TYR A 616      52.430  33.550  46.010  1.00  0.00           N
ATOM    524  HN  TYR A 616      52.610  32.730  45.480  1.00  0.00           H
ATOM    525  CA  TYR A 616      52.330  33.420  47.440  1.00  0.00           C
ATOM    526  HA  TYR A 616      51.470  33.970  47.800  1.00  0.00           H
ATOM    527  CB  TYR A 616      52.190  31.930  47.840  1.00  0.00           C
ATOM    528  HB1 TYR A 616      52.930  31.340  47.270  1.00  0.00           H
ATOM    529  HB2 TYR A 616      51.150  31.620  47.630  1.00  0.00           H
ATOM    530  CG  TYR A 616      52.440  31.700  49.350  1.00  0.00           C
ATOM    531  CD1 TYR A 616      53.690  31.200  49.790  1.00  0.00           C
ATOM    532  HD1 TYR A 616      54.320  30.820  49.010  1.00  0.00           H
ATOM    533  CE1 TYR A 616      53.960  31.030  51.150  1.00  0.00           C
ATOM    534  HE1 TYR A 616      54.900  30.570  51.480  1.00  0.00           H
ATOM    535  CZ  TYR A 616      53.090  31.560  52.090  1.00  0.00           C
ATOM    536  OH  TYR A 616      53.430  31.480  53.400  1.00  0.00           O
ATOM    537  HH  TYR A 616      52.610  31.410  53.880  1.00  0.00           H
ATOM    538  CD2 TYR A 616      51.470  32.020  50.310  1.00  0.00           C
ATOM    539  HD2 TYR A 616      50.490  32.410  50.100  1.00  0.00           H
ATOM    540  CE2 TYR A 616      51.760  31.910  51.690  1.00  0.00           C
ATOM    541  HE2 TYR A 616      50.890  32.140  52.280  1.00  0.00           H
ATOM    542  C   TYR A 616      53.460  34.200  48.140  1.00  0.00           C
ATOM    543  O   TYR A 616      53.280  34.970  49.080  1.00  0.00           O
ATOM    544  N   CYS A 617      54.710  34.110  47.660  1.00  0.00           N
ATOM    545  HN  CYS A 617      54.880  33.410  46.990  1.00  0.00           H
ATOM    546  CA  CYS A 617      55.790  34.870  48.170  1.00  0.00           C
ATOM    547  HA  CYS A 617      55.830  34.660  49.230  1.00  0.00           H
ATOM    548  CB  CYS A 617      57.120  34.490  47.450  1.00  0.00           C
ATOM    549  HB1 CYS A 617      58.020  35.080  47.700  1.00  0.00           H
ATOM    550  HB2 CYS A 617      57.050  34.530  46.340  1.00  0.00           H
ATOM    551  SG  CYS A 617      57.570  32.780  47.870  1.00  0.00           S
ATOM    552  HG1 CYS A 617      57.770  32.980  49.170  1.00  0.00           H
ATOM    553  C   CYS A 617      55.480  36.320  47.970  1.00  0.00           C
ATOM    554  O   CYS A 617      55.840  37.060  48.770  1.00  0.00           O
ATOM    555  N   ALA A 618      54.680  36.750  46.930  1.00  0.00           N
ATOM    556  HN  ALA A 618      54.490  36.090  46.200  1.00  0.00           H
ATOM    557  CA  ALA A 618      54.250  38.080  46.650  1.00  0.00           C
ATOM    558  HA  ALA A 618      55.080  38.750  46.780  1.00  0.00           H
ATOM    559  CB  ALA A 618      53.980  38.210  45.110  1.00  0.00           C
ATOM    560  HB1 ALA A 618      53.570  39.200  44.830  1.00  0.00           H
ATOM    561  HB2 ALA A 618      53.230  37.420  44.920  1.00  0.00           H
ATOM    562  HB3 ALA A 618      54.860  37.890  44.510  1.00  0.00           H
ATOM    563  C   ALA A 618      53.070  38.580  47.550  1.00  0.00           C
ATOM    564  O   ALA A 618      53.100  39.680  48.110  1.00  0.00           O
ATOM    565  N   CYS A 619      52.020  37.760  47.730  1.00  0.00           N
ATOM    566  HN  CYS A 619      51.930  36.910  47.200  1.00  0.00           H
ATOM    567  CA  CYS A 619      50.920  38.050  48.590  1.00  0.00           C
ATOM    568  HA  CYS A 619      50.570  39.040  48.340  1.00  0.00           H
ATOM    569  CB  CYS A 619      49.970  36.940  48.150  1.00  0.00           C
ATOM    570  HB1 CYS A 619      50.390  35.930  48.360  1.00  0.00           H
ATOM    571  HB2 CYS A 619      49.930  37.050  47.040  1.00  0.00           H
ATOM    572  SG  CYS A 619      48.330  37.220  48.860  1.00  0.00           S
ATOM    573  HG1 CYS A 619      47.770  37.350  47.660  1.00  0.00           H
ATOM    574  C   CYS A 619      51.140  38.140  50.050  1.00  0.00           C
ATOM    575  O   CYS A 619      50.580  39.050  50.650  1.00  0.00           O
ATOM    576  N   MET A 620      51.970  37.260  50.650  1.00  0.00           N
ATOM    577  HN  MET A 620      52.350  36.500  50.140  1.00  0.00           H
ATOM    578  CA  MET A 620      52.290  37.260  52.100  1.00  0.00           C
ATOM    579  HA  MET A 620      51.320  37.110  52.540  1.00  0.00           H
ATOM    580  CB  MET A 620      53.270  36.120  52.430  1.00  0.00           C
ATOM    581  HB1 MET A 620      53.780  36.200  53.410  1.00  0.00           H
ATOM    582  HB2 MET A 620      54.050  36.100  51.640  1.00  0.00           H
ATOM    583  CG  MET A 620      52.610  34.730  52.390  1.00  0.00           C
ATOM    584  HG1 MET A 620      53.390  33.940  52.290  1.00  0.00           H
ATOM    585  HG2 MET A 620      52.110  34.710  51.390  1.00  0.00           H
ATOM    586  SD  MET A 620      51.430  34.440  53.760  1.00  0.00           S
ATOM    587  CE  MET A 620      52.560  34.610  55.150  1.00  0.00           C
ATOM    588  HE1 MET A 620      52.190  34.250  56.140  1.00  0.00           H
ATOM    589  HE2 MET A 620      52.780  35.680  55.260  1.00  0.00           H
ATOM    590  HE3 MET A 620      53.390  33.890  55.010  1.00  0.00           H
ATOM    591  C   MET A 620      52.900  38.430  52.690  1.00  0.00           C
ATOM    592  O   MET A 620      52.370  38.920  53.700  1.00  0.00           O
ATOM    593  N   SER A 621      53.960  38.950  52.020  1.00  0.00           N
ATOM    594  HN  SER A 621      54.250  38.360  51.280  1.00  0.00           H
ATOM    595  CA  SER A 621      54.790  39.980  52.650  1.00  0.00           C
ATOM    596  HA  SER A 621      55.000  39.620  53.640  1.00  0.00           H
ATOM    597  CB  SER A 621      56.170  40.340  52.050  1.00  0.00           C
ATOM    598  HB1 SER A 621      56.500  41.210  52.660  1.00  0.00           H
ATOM    599  HB2 SER A 621      56.140  40.780  51.040  1.00  0.00           H
ATOM    600  OG  SER A 621      57.110  39.250  52.130  1.00  0.00           O
ATOM    601  HG1 SER A 621      57.440  39.130  51.240  1.00  0.00           H
ATOM    602  C   SER A 621      54.040  41.190  52.900  1.00  0.00           C
ATOM    603  O   SER A 621      54.110  41.650  54.010  1.00  0.00           O
ATOM    604  N   PRO A 622      53.260  41.810  52.040  1.00  0.00           N
ATOM    605  CD  PRO A 622      53.220  41.510  50.600  1.00  0.00           C
ATOM    606  HD1 PRO A 622      52.380  40.790  50.450  1.00  0.00           H
ATOM    607  HD2 PRO A 622      54.140  41.060  50.170  1.00  0.00           H
ATOM    608  CA  PRO A 622      52.520  43.090  52.330  1.00  0.00           C
ATOM    609  HA  PRO A 622      53.240  43.700  52.850  1.00  0.00           H
ATOM    610  CB  PRO A 622      52.110  43.530  50.930  1.00  0.00           C
ATOM    611  HB1 PRO A 622      52.080  44.640  50.860  1.00  0.00           H
ATOM    612  HB2 PRO A 622      51.100  43.130  50.700  1.00  0.00           H
ATOM    613  CG  PRO A 622      53.130  42.860  49.960  1.00  0.00           C
ATOM    614  HG1 PRO A 622      52.680  42.760  48.960  1.00  0.00           H
ATOM    615  HG2 PRO A 622      54.120  43.330  50.040  1.00  0.00           H
ATOM    616  C   PRO A 622      51.360  42.890  53.260  1.00  0.00           C
ATOM    617  O   PRO A 622      51.000  43.810  53.970  1.00  0.00           O
ATOM    618  N   VAL A 623      50.750  41.690  53.430  1.00  0.00           N
ATOM    619  HN  VAL A 623      51.070  40.900  52.900  1.00  0.00           H
ATOM    620  CA  VAL A 623      49.740  41.380  54.500  1.00  0.00           C
ATOM    621  HA  VAL A 623      49.000  42.170  54.600  1.00  0.00           H
ATOM    622  CB  VAL A 623      48.840  40.210  54.230  1.00  0.00           C
ATOM    623  HB  VAL A 623      49.410  39.250  54.280  1.00  0.00           H
ATOM    624  CG1 VAL A 623      47.860  40.040  55.300  1.00  0.00           C
ATOM    625 HG11 VAL A 623      47.410  39.020  55.200  1.00  0.00           H
ATOM    626 HG12 VAL A 623      46.990  40.730  55.310  1.00  0.00           H
ATOM    627 HG13 VAL A 623      48.340  39.980  56.290  1.00  0.00           H
ATOM    628  CG2 VAL A 623      48.240  40.330  52.780  1.00  0.00           C
ATOM    629 HG21 VAL A 623      49.000  40.240  51.970  1.00  0.00           H
ATOM    630 HG22 VAL A 623      47.640  41.270  52.730  1.00  0.00           H
ATOM    631 HG23 VAL A 623      47.530  39.490  52.680  1.00  0.00           H
ATOM    632  C   VAL A 623      50.380  41.480  55.830  1.00  0.00           C
ATOM    633  O   VAL A 623      49.790  42.070  56.740  1.00  0.00           O
ATOM    634  N   ILE A 624      51.610  40.860  56.050  1.00  0.00           N
ATOM    635  HN  ILE A 624      51.890  40.340  55.240  1.00  0.00           H
ATOM    636  CA  ILE A 624      52.370  40.930  57.240  1.00  0.00           C
ATOM    637  HA  ILE A 624      51.710  40.650  58.040  1.00  0.00           H
ATOM    638  CB  ILE A 624      53.420  39.800  57.310  1.00  0.00           C
ATOM    639  HB  ILE A 624      53.730  39.770  56.250  1.00  0.00           H
ATOM    640  CG2 ILE A 624      54.650  40.070  58.160  1.00  0.00           C
ATOM    641 HG21 ILE A 624      55.210  40.930  57.740  1.00  0.00           H
ATOM    642 HG22 ILE A 624      55.340  39.210  58.140  1.00  0.00           H
ATOM    643 HG23 ILE A 624      54.350  40.220  59.210  1.00  0.00           H
ATOM    644  CG1 ILE A 624      52.900  38.280  57.610  1.00  0.00           C
ATOM    645 HG11 ILE A 624      52.550  38.170  58.650  1.00  0.00           H
ATOM    646 HG12 ILE A 624      53.770  37.610  57.450  1.00  0.00           H
ATOM    647  CD  ILE A 624      51.590  37.950  56.860  1.00  0.00           C
ATOM    648  HD1 ILE A 624      51.650  38.170  55.780  1.00  0.00           H
ATOM    649  HD2 ILE A 624      50.680  38.450  57.270  1.00  0.00           H
ATOM    650  HD3 ILE A 624      51.340  36.860  56.930  1.00  0.00           H
ATOM    651  C   ILE A 624      52.820  42.290  57.550  1.00  0.00           C
ATOM    652  O   ILE A 624      52.720  42.840  58.690  1.00  0.00           O
ATOM    653  N   THR A 625      53.320  42.970  56.580  1.00  0.00           N
ATOM    654  HN  THR A 625      53.590  42.510  55.740  1.00  0.00           H
ATOM    655  CA  THR A 625      53.760  44.410  56.660  1.00  0.00           C
ATOM    656  HA  THR A 625      54.520  44.530  57.430  1.00  0.00           H
ATOM    657  CB  THR A 625      54.500  44.800  55.420  1.00  0.00           C
ATOM    658  HB  THR A 625      53.780  45.120  54.630  1.00  0.00           H
ATOM    659  OG1 THR A 625      55.330  43.710  54.860  1.00  0.00           O
ATOM    660  HG1 THR A 625      54.740  42.990  54.630  1.00  0.00           H
ATOM    661  CG2 THR A 625      55.450  46.000  55.550  1.00  0.00           C
ATOM    662 HG21 THR A 625      55.730  46.290  54.510  1.00  0.00           H
ATOM    663 HG22 THR A 625      56.280  45.530  56.100  1.00  0.00           H
ATOM    664 HG23 THR A 625      54.960  46.770  56.180  1.00  0.00           H
ATOM    665  C   THR A 625      52.680  45.380  56.960  1.00  0.00           C
ATOM    666  O   THR A 625      52.850  46.270  57.840  1.00  0.00           O
ATOM    667  N   PHE A 626      51.480  45.260  56.310  1.00  0.00           N
ATOM    668  HN  PHE A 626      51.310  44.620  55.560  1.00  0.00           H
ATOM    669  CA  PHE A 626      50.280  45.950  56.670  1.00  0.00           C
ATOM    670  HA  PHE A 626      50.290  47.020  56.610  1.00  0.00           H
ATOM    671  CB  PHE A 626      49.150  45.730  55.650  1.00  0.00           C
ATOM    672  HB1 PHE A 626      49.210  44.700  55.260  1.00  0.00           H
ATOM    673  HB2 PHE A 626      49.300  46.370  54.750  1.00  0.00           H
ATOM    674  CG  PHE A 626      47.580  45.880  56.020  1.00  0.00           C
ATOM    675  CD1 PHE A 626      46.820  44.780  56.260  1.00  0.00           C
ATOM    676  HD1 PHE A 626      47.210  43.780  56.330  1.00  0.00           H
ATOM    677  CE1 PHE A 626      45.480  44.860  56.530  1.00  0.00           C
ATOM    678  HE1 PHE A 626      44.860  44.040  56.870  1.00  0.00           H
ATOM    679  CZ  PHE A 626      44.830  46.130  56.370  1.00  0.00           C
ATOM    680  HZ  PHE A 626      43.770  46.250  56.490  1.00  0.00           H
ATOM    681  CD2 PHE A 626      47.020  47.160  55.860  1.00  0.00           C
ATOM    682  HD2 PHE A 626      47.650  47.970  55.560  1.00  0.00           H
ATOM    683  CE2 PHE A 626      45.660  47.270  56.060  1.00  0.00           C
ATOM    684  HE2 PHE A 626      45.070  48.180  55.980  1.00  0.00           H
ATOM    685  C   PHE A 626      49.780  45.660  58.050  1.00  0.00           C
ATOM    686  O   PHE A 626      49.660  46.520  58.920  1.00  0.00           O
ATOM    687  N   GLY A 627      49.620  44.340  58.380  1.00  0.00           N
ATOM    688  HN  GLY A 627      49.770  43.710  57.630  1.00  0.00           H
ATOM    689  CA  GLY A 627      49.180  43.740  59.690  1.00  0.00           C
ATOM    690  HA1 GLY A 627      49.350  42.690  59.530  1.00  0.00           H
ATOM    691  HA2 GLY A 627      48.160  44.060  59.850  1.00  0.00           H
ATOM    692  C   GLY A 627      49.990  44.130  60.920  1.00  0.00           C
ATOM    693  O   GLY A 627      49.430  44.470  61.970  1.00  0.00           O
ATOM    694  N   GLY A 628      51.380  44.200  60.670  1.00  0.00           N
ATOM    695  HN  GLY A 628      51.780  43.720  59.900  1.00  0.00           H
ATOM    696  CA  GLY A 628      52.270  44.700  61.660  1.00  0.00           C
ATOM    697  HA1 GLY A 628      53.270  44.490  61.320  1.00  0.00           H
ATOM    698  HA2 GLY A 628      52.030  44.280  62.630  1.00  0.00           H
ATOM    699  C   GLY A 628      52.200  46.220  61.950  1.00  0.00           C
ATOM    700  O   GLY A 628      52.000  46.700  63.060  1.00  0.00           O
ATOM    701  N   LEU A 629      52.370  47.040  60.880  1.00  0.00           N
ATOM    702  HN  LEU A 629      52.480  46.700  59.950  1.00  0.00           H
ATOM    703  CA  LEU A 629      52.240  48.480  60.940  1.00  0.00           C
ATOM    704  HA  LEU A 629      52.870  48.720  61.790  1.00  0.00           H
ATOM    705  CB  LEU A 629      52.670  49.160  59.650  1.00  0.00           C
ATOM    706  HB1 LEU A 629      52.050  48.850  58.780  1.00  0.00           H
ATOM    707  HB2 LEU A 629      53.720  48.830  59.450  1.00  0.00           H
ATOM    708  CG  LEU A 629      52.640  50.710  59.770  1.00  0.00           C
ATOM    709  HG  LEU A 629      51.640  51.020  60.140  1.00  0.00           H
ATOM    710  CD1 LEU A 629      53.890  51.240  60.580  1.00  0.00           C
ATOM    711 HD11 LEU A 629      54.000  52.350  60.500  1.00  0.00           H
ATOM    712 HD12 LEU A 629      54.800  50.790  60.160  1.00  0.00           H
ATOM    713 HD13 LEU A 629      53.860  50.960  61.660  1.00  0.00           H
ATOM    714  CD2 LEU A 629      52.790  51.150  58.370  1.00  0.00           C
ATOM    715 HD21 LEU A 629      52.820  52.250  58.330  1.00  0.00           H
ATOM    716 HD22 LEU A 629      51.950  50.950  57.670  1.00  0.00           H
ATOM    717 HD23 LEU A 629      53.660  50.710  57.820  1.00  0.00           H
ATOM    718  C   LEU A 629      50.900  48.930  61.390  1.00  0.00           C
ATOM    719  O   LEU A 629      50.790  49.720  62.310  1.00  0.00           O
ATOM    720  N   LEU A 630      49.800  48.420  60.860  1.00  0.00           N
ATOM    721  HN  LEU A 630      49.790  47.590  60.290  1.00  0.00           H
ATOM    722  CA  LEU A 630      48.490  48.900  61.290  1.00  0.00           C
ATOM    723  HA  LEU A 630      48.640  49.970  61.320  1.00  0.00           H
ATOM    724  CB  LEU A 630      47.290  48.450  60.350  1.00  0.00           C
ATOM    725  HB1 LEU A 630      47.220  47.350  60.290  1.00  0.00           H
ATOM    726  HB2 LEU A 630      47.480  48.890  59.350  1.00  0.00           H
ATOM    727  CG  LEU A 630      45.880  48.950  60.690  1.00  0.00           C
ATOM    728  HG  LEU A 630      45.550  48.550  61.680  1.00  0.00           H
ATOM    729  CD1 LEU A 630      45.770  50.500  60.730  1.00  0.00           C
ATOM    730 HD11 LEU A 630      44.730  50.720  61.060  1.00  0.00           H
ATOM    731 HD12 LEU A 630      45.800  50.930  59.690  1.00  0.00           H
ATOM    732 HD13 LEU A 630      46.500  51.110  61.310  1.00  0.00           H
ATOM    733  CD2 LEU A 630      44.970  48.480  59.550  1.00  0.00           C
ATOM    734 HD21 LEU A 630      44.790  47.390  59.580  1.00  0.00           H
ATOM    735 HD22 LEU A 630      45.420  48.770  58.570  1.00  0.00           H
ATOM    736 HD23 LEU A 630      43.970  48.950  59.640  1.00  0.00           H
ATOM    737  C   LEU A 630      48.230  48.460  62.700  1.00  0.00           C
ATOM    738  O   LEU A 630      47.550  49.120  63.480  1.00  0.00           O
ATOM    739  N   GLY A 631      48.720  47.290  63.200  1.00  0.00           N
ATOM    740  HN  GLY A 631      49.330  46.820  62.570  1.00  0.00           H
ATOM    741  CA  GLY A 631      48.660  46.880  64.570  1.00  0.00           C
ATOM    742  HA1 GLY A 631      49.060  45.870  64.510  1.00  0.00           H
ATOM    743  HA2 GLY A 631      47.650  46.810  64.930  1.00  0.00           H
ATOM    744  C   GLY A 631      49.380  47.720  65.570  1.00  0.00           C
ATOM    745  O   GLY A 631      48.890  48.120  66.610  1.00  0.00           O
ATOM    746  N   GLU A 632      50.530  48.240  65.220  1.00  0.00           N
ATOM    747  HN  GLU A 632      51.070  48.020  64.410  1.00  0.00           H
ATOM    748  CA  GLU A 632      51.110  49.370  65.940  1.00  0.00           C
ATOM    749  HA  GLU A 632      51.480  49.080  66.910  1.00  0.00           H
ATOM    750  CB  GLU A 632      52.450  49.800  65.070  1.00  0.00           C
ATOM    751  HB1 GLU A 632      52.640  50.890  65.160  1.00  0.00           H
ATOM    752  HB2 GLU A 632      52.250  49.540  64.010  1.00  0.00           H
ATOM    753  CG  GLU A 632      53.660  48.900  65.510  1.00  0.00           C
ATOM    754  HG1 GLU A 632      54.490  49.120  64.810  1.00  0.00           H
ATOM    755  HG2 GLU A 632      53.450  47.820  65.580  1.00  0.00           H
ATOM    756  CD  GLU A 632      54.190  49.340  66.900  1.00  0.00           C
ATOM    757  OE1 GLU A 632      54.470  48.420  67.760  1.00  0.00           O
ATOM    758  OE2 GLU A 632      54.340  50.540  67.110  1.00  0.00           O
ATOM    759  C   GLU A 632      50.200  50.610  66.010  1.00  0.00           C
ATOM    760  O   GLU A 632      49.840  51.130  67.070  1.00  0.00           O
ATOM    761  N   ALA A 633      49.680  51.060  64.870  1.00  0.00           N
ATOM    762  HN  ALA A 633      49.900  50.480  64.080  1.00  0.00           H
ATOM    763  CA  ALA A 633      49.000  52.340  64.700  1.00  0.00           C
ATOM    764  HA  ALA A 633      49.640  53.120  65.090  1.00  0.00           H
ATOM    765  CB  ALA A 633      48.690  52.560  63.260  1.00  0.00           C
ATOM    766  HB1 ALA A 633      47.940  51.810  62.890  1.00  0.00           H
ATOM    767  HB2 ALA A 633      49.570  52.690  62.600  1.00  0.00           H
ATOM    768  HB3 ALA A 633      48.190  53.550  63.140  1.00  0.00           H
ATOM    769  C   ALA A 633      47.740  52.320  65.580  1.00  0.00           C
ATOM    770  O   ALA A 633      47.480  53.170  66.390  1.00  0.00           O
ATOM    771  N   THR A 634      46.990  51.180  65.570  1.00  0.00           N
ATOM    772  HN  THR A 634      47.360  50.450  65.000  1.00  0.00           H
ATOM    773  CA  THR A 634      45.790  50.940  66.370  1.00  0.00           C
ATOM    774  HA  THR A 634      45.300  51.900  66.390  1.00  0.00           H
ATOM    775  CB  THR A 634      44.760  49.910  65.740  1.00  0.00           C
ATOM    776  HB  THR A 634      43.800  49.780  66.290  1.00  0.00           H
ATOM    777  OG1 THR A 634      45.410  48.700  65.570  1.00  0.00           O
ATOM    778  HG1 THR A 634      45.840  48.900  64.740  1.00  0.00           H
ATOM    779  CG2 THR A 634      44.350  50.510  64.310  1.00  0.00           C
ATOM    780 HG21 THR A 634      43.520  49.940  63.830  1.00  0.00           H
ATOM    781 HG22 THR A 634      45.260  50.440  63.670  1.00  0.00           H
ATOM    782 HG23 THR A 634      44.050  51.570  64.490  1.00  0.00           H
ATOM    783  C   THR A 634      46.050  50.500  67.840  1.00  0.00           C
ATOM    784  O   THR A 634      45.070  50.350  68.600  1.00  0.00           O
ATOM    785  N   GLU A 635      47.370  50.320  68.170  1.00  0.00           N
ATOM    786  HN  GLU A 635      48.110  50.430  67.500  1.00  0.00           H
ATOM    787  CA  GLU A 635      47.740  49.920  69.570  1.00  0.00           C
ATOM    788  HA  GLU A 635      48.820  49.900  69.540  1.00  0.00           H
ATOM    789  CB  GLU A 635      47.260  50.970  70.570  1.00  0.00           C
ATOM    790  HB1 GLU A 635      47.470  50.690  71.630  1.00  0.00           H
ATOM    791  HB2 GLU A 635      46.160  51.140  70.610  1.00  0.00           H
ATOM    792  CG  GLU A 635      47.950  52.360  70.200  1.00  0.00           C
ATOM    793  HG1 GLU A 635      47.620  52.700  69.190  1.00  0.00           H
ATOM    794  HG2 GLU A 635      49.040  52.220  70.060  1.00  0.00           H
ATOM    795  CD  GLU A 635      47.690  53.470  71.160  1.00  0.00           C
ATOM    796  OE1 GLU A 635      47.570  54.640  70.740  1.00  0.00           O
ATOM    797  OE2 GLU A 635      47.600  53.140  72.330  1.00  0.00           O
ATOM    798  C   GLU A 635      47.350  48.530  70.000  1.00  0.00           C
ATOM    799  O   GLU A 635      46.670  48.350  70.970  1.00  0.00           O
ATOM    800  N   GLY A 636      47.640  47.530  69.130  1.00  0.00           N
ATOM    801  HN  GLY A 636      48.130  47.640  68.270  1.00  0.00           H
ATOM    802  CA  GLY A 636      47.500  46.060  69.420  1.00  0.00           C
ATOM    803  HA1 GLY A 636      47.700  45.780  70.440  1.00  0.00           H
ATOM    804  HA2 GLY A 636      48.100  45.510  68.720  1.00  0.00           H
ATOM    805  C   GLY A 636      46.080  45.660  69.120  1.00  0.00           C
ATOM    806  O   GLY A 636      45.680  44.530  69.440  1.00  0.00           O
ATOM    807  N   ARG A 637      45.160  46.480  68.520  1.00  0.00           N
ATOM    808  HN  ARG A 637      45.510  47.380  68.280  1.00  0.00           H
ATOM    809  CA  ARG A 637      43.770  46.130  68.330  1.00  0.00           C
ATOM    810  HA  ARG A 637      43.510  45.420  69.110  1.00  0.00           H
ATOM    811  CB  ARG A 637      42.950  47.490  68.470  1.00  0.00           C
ATOM    812  HB1 ARG A 637      41.890  47.400  68.150  1.00  0.00           H
ATOM    813  HB2 ARG A 637      43.370  48.290  67.820  1.00  0.00           H
ATOM    814  CG  ARG A 637      42.980  48.130  69.900  1.00  0.00           C
ATOM    815  HG1 ARG A 637      42.780  49.180  69.600  1.00  0.00           H
ATOM    816  HG2 ARG A 637      44.000  48.070  70.330  1.00  0.00           H
ATOM    817  CD  ARG A 637      41.980  47.640  70.860  1.00  0.00           C
ATOM    818  HD1 ARG A 637      42.040  46.550  71.070  1.00  0.00           H
ATOM    819  HD2 ARG A 637      40.980  47.780  70.400  1.00  0.00           H
ATOM    820  NE  ARG A 637      42.130  48.400  72.140  1.00  0.00           N
ATOM    821  HE  ARG A 637      42.690  49.220  72.110  1.00  0.00           H
ATOM    822  CZ  ARG A 637      41.610  48.000  73.270  1.00  0.00           C
ATOM    823  NH1 ARG A 637      41.900  48.730  74.250  1.00  0.00           N
ATOM    824 HH11 ARG A 637      42.480  49.550  74.140  1.00  0.00           H
ATOM    825 HH12 ARG A 637      41.440  48.440  75.080  1.00  0.00           H
ATOM    826  NH2 ARG A 637      41.010  46.810  73.440  1.00  0.00           N
ATOM    827 HH21 ARG A 637      40.720  46.270  72.650  1.00  0.00           H
ATOM    828 HH22 ARG A 637      40.640  46.650  74.360  1.00  0.00           H
ATOM    829  C   ARG A 637      43.600  45.450  67.030  1.00  0.00           C
ATOM    830  O   ARG A 637      42.550  44.850  66.740  1.00  0.00           O
ATOM    831  N   ILE A 638      44.580  45.530  66.150  1.00  0.00           N
ATOM    832  HN  ILE A 638      45.280  46.200  66.360  1.00  0.00           H
ATOM    833  CA  ILE A 638      44.760  44.690  64.990  1.00  0.00           C
ATOM    834  HA  ILE A 638      43.910  44.040  64.840  1.00  0.00           H
ATOM    835  CB  ILE A 638      44.930  45.620  63.740  1.00  0.00           C
ATOM    836  HB  ILE A 638      45.800  46.260  63.970  1.00  0.00           H
ATOM    837  CG2 ILE A 638      45.110  44.910  62.420  1.00  0.00           C
ATOM    838 HG21 ILE A 638      44.980  45.600  61.560  1.00  0.00           H
ATOM    839 HG22 ILE A 638      44.410  44.060  62.280  1.00  0.00           H
ATOM    840 HG23 ILE A 638      46.110  44.460  62.360  1.00  0.00           H
ATOM    841  CG1 ILE A 638      43.760  46.630  63.630  1.00  0.00           C
ATOM    842 HG11 ILE A 638      43.950  47.380  62.830  1.00  0.00           H
ATOM    843 HG12 ILE A 638      43.680  47.270  64.530  1.00  0.00           H
ATOM    844  CD  ILE A 638      42.470  46.020  63.240  1.00  0.00           C
ATOM    845  HD1 ILE A 638      42.290  45.140  63.910  1.00  0.00           H
ATOM    846  HD2 ILE A 638      42.350  45.760  62.170  1.00  0.00           H
ATOM    847  HD3 ILE A 638      41.600  46.690  63.410  1.00  0.00           H
ATOM    848  C   ILE A 638      46.030  43.940  65.170  1.00  0.00           C
ATOM    849  O   ILE A 638      47.020  44.480  65.670  1.00  0.00           O
ATOM    850  N   SER A 639      46.160  42.680  64.680  1.00  0.00           N
ATOM    851  HN  SER A 639      45.390  42.170  64.300  1.00  0.00           H
ATOM    852  CA  SER A 639      47.470  42.070  64.430  1.00  0.00           C
ATOM    853  HA  SER A 639      48.190  42.840  64.670  1.00  0.00           H
ATOM    854  CB  SER A 639      47.710  40.810  65.350  1.00  0.00           C
ATOM    855  HB1 SER A 639      47.470  41.160  66.370  1.00  0.00           H
ATOM    856  HB2 SER A 639      48.800  40.580  65.360  1.00  0.00           H
ATOM    857  OG  SER A 639      46.890  39.660  65.020  1.00  0.00           O
ATOM    858  HG1 SER A 639      45.990  39.920  65.200  1.00  0.00           H
ATOM    859  C   SER A 639      47.590  41.600  62.920  1.00  0.00           C
ATOM    860  O   SER A 639      46.620  41.580  62.150  1.00  0.00           O
ATOM    861  N   ALA A 640      48.730  41.070  62.570  1.00  0.00           N
ATOM    862  HN  ALA A 640      49.530  41.270  63.140  1.00  0.00           H
ATOM    863  CA  ALA A 640      49.070  40.290  61.380  1.00  0.00           C
ATOM    864  HA  ALA A 640      48.710  40.930  60.600  1.00  0.00           H
ATOM    865  CB  ALA A 640      50.490  39.770  61.290  1.00  0.00           C
ATOM    866  HB1 ALA A 640      51.190  40.620  61.080  1.00  0.00           H
ATOM    867  HB2 ALA A 640      50.680  39.000  60.520  1.00  0.00           H
ATOM    868  HB3 ALA A 640      50.780  39.210  62.210  1.00  0.00           H
ATOM    869  C   ALA A 640      48.160  39.040  61.210  1.00  0.00           C
ATOM    870  O   ALA A 640      47.700  38.750  60.070  1.00  0.00           O
ATOM    871  N   ILE A 641      47.970  38.220  62.290  1.00  0.00           N
ATOM    872  HN  ILE A 641      48.180  38.600  63.180  1.00  0.00           H
ATOM    873  CA  ILE A 641      47.300  36.960  62.110  1.00  0.00           C
ATOM    874  HA  ILE A 641      47.910  36.360  61.460  1.00  0.00           H
ATOM    875  CB  ILE A 641      47.250  36.250  63.430  1.00  0.00           C
ATOM    876  HB  ILE A 641      46.760  36.920  64.150  1.00  0.00           H
ATOM    877  CG2 ILE A 641      46.480  34.850  63.400  1.00  0.00           C
ATOM    878 HG21 ILE A 641      46.580  34.480  64.440  1.00  0.00           H
ATOM    879 HG22 ILE A 641      47.020  34.250  62.650  1.00  0.00           H
ATOM    880 HG23 ILE A 641      45.440  34.910  63.010  1.00  0.00           H
ATOM    881  CG1 ILE A 641      48.600  36.070  64.160  1.00  0.00           C
ATOM    882 HG11 ILE A 641      48.470  35.380  65.010  1.00  0.00           H
ATOM    883 HG12 ILE A 641      48.980  37.050  64.510  1.00  0.00           H
ATOM    884  CD  ILE A 641      49.610  35.520  63.150  1.00  0.00           C
ATOM    885  HD1 ILE A 641      50.050  36.340  62.540  1.00  0.00           H
ATOM    886  HD2 ILE A 641      49.080  34.810  62.480  1.00  0.00           H
ATOM    887  HD3 ILE A 641      50.450  35.020  63.670  1.00  0.00           H
ATOM    888  C   ILE A 641      45.950  37.130  61.500  1.00  0.00           C
ATOM    889  O   ILE A 641      45.640  36.420  60.510  1.00  0.00           O
ATOM    890  N   GLU A 642      45.090  38.070  62.060  1.00  0.00           N
ATOM    891  HN  GLU A 642      45.500  38.620  62.770  1.00  0.00           H
ATOM    892  CA  GLU A 642      43.730  38.410  61.710  1.00  0.00           C
ATOM    893  HA  GLU A 642      43.130  37.510  61.760  1.00  0.00           H
ATOM    894  CB  GLU A 642      43.210  39.330  62.730  1.00  0.00           C
ATOM    895  HB1 GLU A 642      42.190  39.680  62.460  1.00  0.00           H
ATOM    896  HB2 GLU A 642      43.830  40.260  62.750  1.00  0.00           H
ATOM    897  CG  GLU A 642      43.210  38.710  64.150  1.00  0.00           C
ATOM    898  HG1 GLU A 642      44.110  38.070  64.340  1.00  0.00           H
ATOM    899  HG2 GLU A 642      42.270  38.130  64.150  1.00  0.00           H
ATOM    900  CD  GLU A 642      43.250  39.780  65.140  1.00  0.00           C
ATOM    901  OE1 GLU A 642      44.330  40.380  65.350  1.00  0.00           O
ATOM    902  OE2 GLU A 642      42.190  39.970  65.830  1.00  0.00           O
ATOM    903  C   GLU A 642      43.710  38.950  60.300  1.00  0.00           C
ATOM    904  O   GLU A 642      42.840  38.620  59.540  1.00  0.00           O
ATOM    905  N   SER A 643      44.790  39.750  59.940  1.00  0.00           N
ATOM    906  HN  SER A 643      45.490  39.970  60.610  1.00  0.00           H
ATOM    907  CA  SER A 643      44.960  40.220  58.540  1.00  0.00           C
ATOM    908  HA  SER A 643      44.070  40.780  58.300  1.00  0.00           H
ATOM    909  CB  SER A 643      46.170  41.210  58.360  1.00  0.00           C
ATOM    910  HB1 SER A 643      46.070  41.470  57.290  1.00  0.00           H
ATOM    911  HB2 SER A 643      47.180  40.860  58.640  1.00  0.00           H
ATOM    912  OG  SER A 643      45.870  42.480  58.970  1.00  0.00           O
ATOM    913  HG1 SER A 643      46.040  42.330  59.910  1.00  0.00           H
ATOM    914  C   SER A 643      45.180  39.190  57.500  1.00  0.00           C
ATOM    915  O   SER A 643      44.520  39.200  56.450  1.00  0.00           O
ATOM    916  N   LEU A 644      46.040  38.140  57.770  1.00  0.00           N
ATOM    917  HN  LEU A 644      46.490  38.090  58.650  1.00  0.00           H
ATOM    918  CA  LEU A 644      46.280  37.010  56.870  1.00  0.00           C
ATOM    919  HA  LEU A 644      46.520  37.440  55.900  1.00  0.00           H
ATOM    920  CB  LEU A 644      47.520  36.310  57.550  1.00  0.00           C
ATOM    921  HB1 LEU A 644      47.300  36.080  58.610  1.00  0.00           H
ATOM    922  HB2 LEU A 644      48.360  37.030  57.640  1.00  0.00           H
ATOM    923  CG  LEU A 644      48.170  35.100  56.890  1.00  0.00           C
ATOM    924  HG  LEU A 644      47.480  34.230  56.960  1.00  0.00           H
ATOM    925  CD1 LEU A 644      48.280  35.380  55.410  1.00  0.00           C
ATOM    926 HD11 LEU A 644      48.890  34.680  54.790  1.00  0.00           H
ATOM    927 HD12 LEU A 644      48.950  36.250  55.260  1.00  0.00           H
ATOM    928 HD13 LEU A 644      47.350  35.670  54.860  1.00  0.00           H
ATOM    929  CD2 LEU A 644      49.440  34.590  57.510  1.00  0.00           C
ATOM    930 HD21 LEU A 644      49.100  33.960  58.360  1.00  0.00           H
ATOM    931 HD22 LEU A 644      50.130  35.380  57.900  1.00  0.00           H
ATOM    932 HD23 LEU A 644      50.030  34.060  56.730  1.00  0.00           H
ATOM    933  C   LEU A 644      45.060  36.110  56.870  1.00  0.00           C
ATOM    934  O   LEU A 644      44.640  35.620  55.810  1.00  0.00           O
ATOM    935  N   PHE A 645      44.360  35.970  58.010  1.00  0.00           N
ATOM    936  HN  PHE A 645      44.820  36.260  58.840  1.00  0.00           H
ATOM    937  CA  PHE A 645      43.090  35.310  58.100  1.00  0.00           C
ATOM    938  HA  PHE A 645      43.140  34.350  57.600  1.00  0.00           H
ATOM    939  CB  PHE A 645      42.730  35.030  59.580  1.00  0.00           C
ATOM    940  HB1 PHE A 645      42.960  35.950  60.170  1.00  0.00           H
ATOM    941  HB2 PHE A 645      43.390  34.210  59.950  1.00  0.00           H
ATOM    942  CG  PHE A 645      41.330  34.660  59.820  1.00  0.00           C
ATOM    943  CD1 PHE A 645      40.690  35.140  61.010  1.00  0.00           C
ATOM    944  HD1 PHE A 645      41.280  35.760  61.670  1.00  0.00           H
ATOM    945  CE1 PHE A 645      39.510  34.600  61.440  1.00  0.00           C
ATOM    946  HE1 PHE A 645      39.180  35.110  62.330  1.00  0.00           H
ATOM    947  CZ  PHE A 645      38.780  33.770  60.600  1.00  0.00           C
ATOM    948  HZ  PHE A 645      37.860  33.270  60.900  1.00  0.00           H
ATOM    949  CD2 PHE A 645      40.590  33.740  59.040  1.00  0.00           C
ATOM    950  HD2 PHE A 645      41.060  33.260  58.190  1.00  0.00           H
ATOM    951  CE2 PHE A 645      39.300  33.280  59.400  1.00  0.00           C
ATOM    952  HE2 PHE A 645      38.700  32.610  58.810  1.00  0.00           H
ATOM    953  C   PHE A 645      41.950  36.000  57.320  1.00  0.00           C
ATOM    954  O   PHE A 645      41.220  35.400  56.560  1.00  0.00           O
ATOM    955  N   GLY A 646      41.840  37.350  57.440  1.00  0.00           N
ATOM    956  HN  GLY A 646      42.450  37.880  58.040  1.00  0.00           H
ATOM    957  CA  GLY A 646      40.930  38.280  56.780  1.00  0.00           C
ATOM    958  HA1 GLY A 646      41.140  39.280  57.170  1.00  0.00           H
ATOM    959  HA2 GLY A 646      39.910  38.020  57.000  1.00  0.00           H
ATOM    960  C   GLY A 646      41.080  38.230  55.290  1.00  0.00           C
ATOM    961  O   GLY A 646      40.140  38.150  54.530  1.00  0.00           O
ATOM    962  N   ALA A 647      42.360  38.230  54.880  1.00  0.00           N
ATOM    963  HN  ALA A 647      43.060  38.350  55.590  1.00  0.00           H
ATOM    964  CA  ALA A 647      42.760  38.230  53.490  1.00  0.00           C
ATOM    965  HA  ALA A 647      42.300  39.090  53.030  1.00  0.00           H
ATOM    966  CB  ALA A 647      44.290  38.240  53.360  1.00  0.00           C
ATOM    967  HB1 ALA A 647      44.660  38.070  52.320  1.00  0.00           H
ATOM    968  HB2 ALA A 647      44.730  37.440  54.010  1.00  0.00           H
ATOM    969  HB3 ALA A 647      44.670  39.230  53.700  1.00  0.00           H
ATOM    970  C   ALA A 647      42.330  36.980  52.770  1.00  0.00           C
ATOM    971  O   ALA A 647      41.770  37.000  51.690  1.00  0.00           O
ATOM    972  N   SER A 648      42.610  35.790  53.380  1.00  0.00           N
ATOM    973  HN  SER A 648      43.030  35.790  54.290  1.00  0.00           H
ATOM    974  CA  SER A 648      42.210  34.430  52.980  1.00  0.00           C
ATOM    975  HA  SER A 648      42.570  34.170  52.000  1.00  0.00           H
ATOM    976  CB  SER A 648      42.800  33.330  53.970  1.00  0.00           C
ATOM    977  HB1 SER A 648      42.420  33.550  54.990  1.00  0.00           H
ATOM    978  HB2 SER A 648      43.900  33.400  54.080  1.00  0.00           H
ATOM    979  OG  SER A 648      42.380  32.030  53.510  1.00  0.00           O
ATOM    980  HG1 SER A 648      42.960  31.860  52.770  1.00  0.00           H
ATOM    981  C   SER A 648      40.680  34.320  53.010  1.00  0.00           C
ATOM    982  O   SER A 648      40.080  33.970  52.010  1.00  0.00           O
ATOM    983  N   LEU A 649      39.960  34.750  54.060  1.00  0.00           N
ATOM    984  HN  LEU A 649      40.450  35.220  54.790  1.00  0.00           H
ATOM    985  CA  LEU A 649      38.570  34.500  54.260  1.00  0.00           C
ATOM    986  HA  LEU A 649      38.400  33.450  54.070  1.00  0.00           H
ATOM    987  CB  LEU A 649      38.190  35.080  55.700  1.00  0.00           C
ATOM    988  HB1 LEU A 649      38.740  36.040  55.740  1.00  0.00           H
ATOM    989  HB2 LEU A 649      38.640  34.440  56.480  1.00  0.00           H
ATOM    990  CG  LEU A 649      36.770  35.330  56.160  1.00  0.00           C
ATOM    991  HG  LEU A 649      36.220  35.910  55.380  1.00  0.00           H
ATOM    992  CD1 LEU A 649      36.060  33.990  56.350  1.00  0.00           C
ATOM    993 HD11 LEU A 649      35.960  33.430  55.390  1.00  0.00           H
ATOM    994 HD12 LEU A 649      35.020  34.210  56.710  1.00  0.00           H
ATOM    995 HD13 LEU A 649      36.670  33.370  57.050  1.00  0.00           H
ATOM    996  CD2 LEU A 649      36.780  36.100  57.510  1.00  0.00           C
ATOM    997 HD21 LEU A 649      37.400  37.020  57.450  1.00  0.00           H
ATOM    998 HD22 LEU A 649      37.140  35.450  58.330  1.00  0.00           H
ATOM    999 HD23 LEU A 649      35.770  36.470  57.840  1.00  0.00           H
ATOM   1000  C   LEU A 649      37.790  35.400  53.240  1.00  0.00           C
ATOM   1001  O   LEU A 649      36.800  35.080  52.650  1.00  0.00           O
ATOM   1002  N   THR A 650      38.320  36.590  53.000  1.00  0.00           N
ATOM   1003  HN  THR A 650      39.150  36.790  53.510  1.00  0.00           H
ATOM   1004  CA  THR A 650      37.900  37.450  51.940  1.00  0.00           C
ATOM   1005  HA  THR A 650      36.830  37.530  52.110  1.00  0.00           H
ATOM   1006  CB  THR A 650      38.450  38.830  51.850  1.00  0.00           C
ATOM   1007  HB  THR A 650      39.470  38.900  51.420  1.00  0.00           H
ATOM   1008  OG1 THR A 650      38.360  39.390  53.180  1.00  0.00           O
ATOM   1009  HG1 THR A 650      39.000  38.900  53.700  1.00  0.00           H
ATOM   1010  CG2 THR A 650      37.470  39.620  51.030  1.00  0.00           C
ATOM   1011 HG21 THR A 650      36.410  39.350  51.220  1.00  0.00           H
ATOM   1012 HG22 THR A 650      37.670  39.420  49.960  1.00  0.00           H
ATOM   1013 HG23 THR A 650      37.580  40.720  51.200  1.00  0.00           H
ATOM   1014  C   THR A 650      38.080  36.870  50.490  1.00  0.00           C
ATOM   1015  O   THR A 650      37.160  36.850  49.710  1.00  0.00           O
ATOM   1016  N   GLY A 651      39.260  36.340  50.200  1.00  0.00           N
ATOM   1017  HN  GLY A 651      40.010  36.390  50.870  1.00  0.00           H
ATOM   1018  CA  GLY A 651      39.590  35.790  48.820  1.00  0.00           C
ATOM   1019  HA1 GLY A 651      40.680  35.820  48.810  1.00  0.00           H
ATOM   1020  HA2 GLY A 651      39.150  36.420  48.060  1.00  0.00           H
ATOM   1021  C   GLY A 651      39.240  34.350  48.470  1.00  0.00           C
ATOM   1022  O   GLY A 651      38.930  34.030  47.320  1.00  0.00           O
ATOM   1023  N   ILE A 652      39.180  33.390  49.440  1.00  0.00           N
ATOM   1024  HN  ILE A 652      39.260  33.750  50.370  1.00  0.00           H
ATOM   1025  CA  ILE A 652      38.830  31.980  49.240  1.00  0.00           C
ATOM   1026  HA  ILE A 652      39.480  31.600  48.460  1.00  0.00           H
ATOM   1027  CB  ILE A 652      39.190  31.120  50.470  1.00  0.00           C
ATOM   1028  HB  ILE A 652      40.220  31.460  50.740  1.00  0.00           H
ATOM   1029  CG2 ILE A 652      38.240  31.460  51.650  1.00  0.00           C
ATOM   1030 HG21 ILE A 652      38.090  32.550  51.730  1.00  0.00           H
ATOM   1031 HG22 ILE A 652      38.630  31.170  52.660  1.00  0.00           H
ATOM   1032 HG23 ILE A 652      37.250  30.980  51.490  1.00  0.00           H
ATOM   1033  CG1 ILE A 652      39.240  29.630  50.030  1.00  0.00           C
ATOM   1034 HG11 ILE A 652      39.880  29.480  49.150  1.00  0.00           H
ATOM   1035 HG12 ILE A 652      38.240  29.300  49.670  1.00  0.00           H
ATOM   1036  CD  ILE A 652      39.750  28.640  51.040  1.00  0.00           C
ATOM   1037  HD1 ILE A 652      38.900  28.590  51.750  1.00  0.00           H
ATOM   1038  HD2 ILE A 652      40.620  29.000  51.630  1.00  0.00           H
ATOM   1039  HD3 ILE A 652      39.910  27.630  50.630  1.00  0.00           H
ATOM   1040  C   ILE A 652      37.450  31.720  48.710  1.00  0.00           C
ATOM   1041  O   ILE A 652      37.240  30.930  47.810  1.00  0.00           O
ATOM   1042  N   ALA A 653      36.470  32.490  49.200  1.00  0.00           N
ATOM   1043  HN  ALA A 653      36.700  33.250  49.830  1.00  0.00           H
ATOM   1044  CA  ALA A 653      35.160  32.500  48.590  1.00  0.00           C
ATOM   1045  HA  ALA A 653      34.880  31.480  48.410  1.00  0.00           H
ATOM   1046  CB  ALA A 653      34.200  33.110  49.660  1.00  0.00           C
ATOM   1047  HB1 ALA A 653      34.100  34.220  49.680  1.00  0.00           H
ATOM   1048  HB2 ALA A 653      34.590  32.820  50.660  1.00  0.00           H
ATOM   1049  HB3 ALA A 653      33.180  32.700  49.500  1.00  0.00           H
ATOM   1050  C   ALA A 653      34.980  33.260  47.260  1.00  0.00           C
ATOM   1051  O   ALA A 653      34.320  32.810  46.310  1.00  0.00           O
ATOM   1052  N   TYR A 654      35.580  34.510  47.160  1.00  0.00           N
ATOM   1053  HN  TYR A 654      36.140  34.840  47.920  1.00  0.00           H
ATOM   1054  CA  TYR A 654      35.690  35.160  45.910  1.00  0.00           C
ATOM   1055  HA  TYR A 654      34.710  35.530  45.640  1.00  0.00           H
ATOM   1056  CB  TYR A 654      36.560  36.420  46.260  1.00  0.00           C
ATOM   1057  HB1 TYR A 654      37.600  36.260  46.610  1.00  0.00           H
ATOM   1058  HB2 TYR A 654      36.050  36.920  47.110  1.00  0.00           H
ATOM   1059  CG  TYR A 654      36.640  37.370  45.010  1.00  0.00           C
ATOM   1060  CD1 TYR A 654      37.740  37.310  44.130  1.00  0.00           C
ATOM   1061  HD1 TYR A 654      38.480  36.550  44.320  1.00  0.00           H
ATOM   1062  CE1 TYR A 654      37.830  38.280  43.110  1.00  0.00           C
ATOM   1063  HE1 TYR A 654      38.680  38.250  42.440  1.00  0.00           H
ATOM   1064  CZ  TYR A 654      36.870  39.270  43.040  1.00  0.00           C
ATOM   1065  OH  TYR A 654      37.170  40.410  42.270  1.00  0.00           O
ATOM   1066  HH  TYR A 654      38.050  40.120  42.030  1.00  0.00           H
ATOM   1067  CD2 TYR A 654      35.720  38.420  44.930  1.00  0.00           C
ATOM   1068  HD2 TYR A 654      34.920  38.500  45.640  1.00  0.00           H
ATOM   1069  CE2 TYR A 654      35.790  39.390  44.010  1.00  0.00           C
ATOM   1070  HE2 TYR A 654      35.040  40.160  44.010  1.00  0.00           H
ATOM   1071  C   TYR A 654      36.370  34.360  44.800  1.00  0.00           C
ATOM   1072  O   TYR A 654      35.840  34.260  43.720  1.00  0.00           O
ATOM   1073  N   SER A 655      37.480  33.680  45.050  1.00  0.00           N
ATOM   1074  HN  SER A 655      38.000  33.870  45.880  1.00  0.00           H
ATOM   1075  CA  SER A 655      38.080  32.750  44.080  1.00  0.00           C
ATOM   1076  HA  SER A 655      38.090  33.200  43.090  1.00  0.00           H
ATOM   1077  CB  SER A 655      39.540  32.280  44.460  1.00  0.00           C
ATOM   1078  HB1 SER A 655      40.190  33.180  44.370  1.00  0.00           H
ATOM   1079  HB2 SER A 655      40.040  31.640  43.700  1.00  0.00           H
ATOM   1080  OG  SER A 655      39.550  31.690  45.740  1.00  0.00           O
ATOM   1081  HG1 SER A 655      39.310  32.480  46.230  1.00  0.00           H
ATOM   1082  C   SER A 655      37.140  31.540  43.810  1.00  0.00           C
ATOM   1083  O   SER A 655      36.740  31.330  42.700  1.00  0.00           O
ATOM   1084  N   LEU A 656      36.710  30.830  44.810  1.00  0.00           N
ATOM   1085  HN  LEU A 656      36.990  30.900  45.760  1.00  0.00           H
ATOM   1086  CA  LEU A 656      35.840  29.620  44.590  1.00  0.00           C
ATOM   1087  HA  LEU A 656      36.440  28.970  43.970  1.00  0.00           H
ATOM   1088  CB  LEU A 656      35.500  28.940  45.970  1.00  0.00           C
ATOM   1089  HB1 LEU A 656      35.150  29.640  46.780  1.00  0.00           H
ATOM   1090  HB2 LEU A 656      36.500  28.660  46.360  1.00  0.00           H
ATOM   1091  CG  LEU A 656      34.530  27.810  45.940  1.00  0.00           C
ATOM   1092  HG  LEU A 656      33.480  28.060  45.670  1.00  0.00           H
ATOM   1093  CD1 LEU A 656      35.070  26.710  45.050  1.00  0.00           C
ATOM   1094 HD11 LEU A 656      36.030  26.270  45.380  1.00  0.00           H
ATOM   1095 HD12 LEU A 656      35.110  27.000  43.980  1.00  0.00           H
ATOM   1096 HD13 LEU A 656      34.420  25.800  45.030  1.00  0.00           H
ATOM   1097  CD2 LEU A 656      34.210  27.280  47.340  1.00  0.00           C
ATOM   1098 HD21 LEU A 656      33.370  26.560  47.430  1.00  0.00           H
ATOM   1099 HD22 LEU A 656      33.900  28.130  47.970  1.00  0.00           H
ATOM   1100 HD23 LEU A 656      35.090  26.890  47.910  1.00  0.00           H
ATOM   1101  C   LEU A 656      34.660  29.830  43.810  1.00  0.00           C
ATOM   1102  O   LEU A 656      34.360  29.020  42.930  1.00  0.00           O
ATOM   1103  N   PHE A 657      33.900  30.890  43.990  1.00  0.00           N
ATOM   1104  HN  PHE A 657      34.130  31.600  44.670  1.00  0.00           H
ATOM   1105  CA  PHE A 657      32.660  31.070  43.320  1.00  0.00           C
ATOM   1106  HA  PHE A 657      32.440  30.130  42.820  1.00  0.00           H
ATOM   1107  CB  PHE A 657      31.570  31.430  44.350  1.00  0.00           C
ATOM   1108  HB1 PHE A 657      30.650  31.590  43.750  1.00  0.00           H
ATOM   1109  HB2 PHE A 657      31.850  32.400  44.830  1.00  0.00           H
ATOM   1110  CG  PHE A 657      31.330  30.420  45.460  1.00  0.00           C
ATOM   1111  CD1 PHE A 657      31.560  30.770  46.790  1.00  0.00           C
ATOM   1112  HD1 PHE A 657      31.790  31.810  47.000  1.00  0.00           H
ATOM   1113  CE1 PHE A 657      31.550  29.900  47.870  1.00  0.00           C
ATOM   1114  HE1 PHE A 657      31.790  30.160  48.890  1.00  0.00           H
ATOM   1115  CZ  PHE A 657      31.030  28.690  47.650  1.00  0.00           C
ATOM   1116  HZ  PHE A 657      31.050  27.930  48.420  1.00  0.00           H
ATOM   1117  CD2 PHE A 657      30.930  29.090  45.250  1.00  0.00           C
ATOM   1118  HD2 PHE A 657      30.690  28.620  44.310  1.00  0.00           H
ATOM   1119  CE2 PHE A 657      30.820  28.180  46.350  1.00  0.00           C
ATOM   1120  HE2 PHE A 657      30.540  27.150  46.200  1.00  0.00           H
ATOM   1121  C   PHE A 657      32.710  32.020  42.160  1.00  0.00           C
ATOM   1122  O   PHE A 657      31.730  32.080  41.460  1.00  0.00           O
ATOM   1123  N   ALA A 658      33.860  32.600  41.880  1.00  0.00           N
ATOM   1124  HN  ALA A 658      34.610  32.340  42.490  1.00  0.00           H
ATOM   1125  CA  ALA A 658      34.230  33.360  40.680  1.00  0.00           C
ATOM   1126  HA  ALA A 658      35.260  33.680  40.750  1.00  0.00           H
ATOM   1127  CB  ALA A 658      33.960  32.560  39.360  1.00  0.00           C
ATOM   1128  HB1 ALA A 658      34.410  31.550  39.460  1.00  0.00           H
ATOM   1129  HB2 ALA A 658      34.420  33.110  38.520  1.00  0.00           H
ATOM   1130  HB3 ALA A 658      32.860  32.540  39.210  1.00  0.00           H
ATOM   1131  C   ALA A 658      33.560  34.700  40.810  1.00  0.00           C
ATOM   1132  O   ALA A 658      32.580  34.970  40.160  1.00  0.00           O
ATOM   1133  N   GLY A 659      34.050  35.640  41.630  1.00  0.00           N
ATOM   1134  HN  GLY A 659      34.700  35.500  42.370  1.00  0.00           H
ATOM   1135  CA  GLY A 659      33.480  36.970  41.510  1.00  0.00           C
ATOM   1136  HA1 GLY A 659      33.710  37.530  42.400  1.00  0.00           H
ATOM   1137  HA2 GLY A 659      32.410  36.820  41.380  1.00  0.00           H
ATOM   1138  C   GLY A 659      34.040  37.690  40.290  1.00  0.00           C
ATOM   1139  O   GLY A 659      33.340  38.380  39.530  1.00  0.00           O
ATOM   1140  N   GLN A 660      35.380  37.470  40.130  1.00  0.00           N
ATOM   1141  HN  GLN A 660      35.810  36.920  40.840  1.00  0.00           H
ATOM   1142  CA  GLN A 660      36.250  37.920  39.080  1.00  0.00           C
ATOM   1143  HA  GLN A 660      35.780  37.590  38.180  1.00  0.00           H
ATOM   1144  CB  GLN A 660      36.450  39.430  39.170  1.00  0.00           C
ATOM   1145  HB1 GLN A 660      36.840  39.610  40.200  1.00  0.00           H
ATOM   1146  HB2 GLN A 660      35.450  39.910  39.090  1.00  0.00           H
ATOM   1147  CG  GLN A 660      37.270  40.100  38.100  1.00  0.00           C
ATOM   1148  HG1 GLN A 660      38.320  40.050  38.450  1.00  0.00           H
ATOM   1149  HG2 GLN A 660      36.930  41.150  37.920  1.00  0.00           H
ATOM   1150  CD  GLN A 660      37.220  39.460  36.730  1.00  0.00           C
ATOM   1151  OE1 GLN A 660      38.030  38.590  36.360  1.00  0.00           O
ATOM   1152  NE2 GLN A 660      36.290  39.940  35.920  1.00  0.00           N
ATOM   1153 HE21 GLN A 660      36.460  39.750  34.950  1.00  0.00           H
ATOM   1154 HE22 GLN A 660      35.590  40.560  36.270  1.00  0.00           H
ATOM   1155  C   GLN A 660      37.610  37.130  39.150  1.00  0.00           C
ATOM   1156  O   GLN A 660      38.620  37.590  39.700  1.00  0.00           O
ATOM   1157  N   PRO A 661      37.590  35.860  38.750  1.00  0.00           N
ATOM   1158  CD  PRO A 661      36.580  35.210  37.950  1.00  0.00           C
ATOM   1159  HD1 PRO A 661      36.170  35.870  37.150  1.00  0.00           H
ATOM   1160  HD2 PRO A 661      35.710  34.960  38.600  1.00  0.00           H
ATOM   1161  CA  PRO A 661      38.740  34.940  38.920  1.00  0.00           C
ATOM   1162  HA  PRO A 661      38.680  34.740  39.990  1.00  0.00           H
ATOM   1163  CB  PRO A 661      38.250  33.620  38.210  1.00  0.00           C
ATOM   1164  HB1 PRO A 661      37.720  33.000  38.970  1.00  0.00           H
ATOM   1165  HB2 PRO A 661      39.120  32.970  38.000  1.00  0.00           H
ATOM   1166  CG  PRO A 661      37.190  33.990  37.210  1.00  0.00           C
ATOM   1167  HG1 PRO A 661      37.760  34.290  36.310  1.00  0.00           H
ATOM   1168  HG2 PRO A 661      36.500  33.180  36.900  1.00  0.00           H
ATOM   1169  C   PRO A 661      40.110  35.350  38.500  1.00  0.00           C
ATOM   1170  O   PRO A 661      41.090  34.870  39.050  1.00  0.00           O
ATOM   1171  N   LEU A 662      40.280  36.250  37.490  1.00  0.00           N
ATOM   1172  HN  LEU A 662      39.490  36.520  36.940  1.00  0.00           H
ATOM   1173  CA  LEU A 662      41.570  36.840  37.230  1.00  0.00           C
ATOM   1174  HA  LEU A 662      42.350  36.100  37.180  1.00  0.00           H
ATOM   1175  CB  LEU A 662      41.400  37.600  35.940  1.00  0.00           C
ATOM   1176  HB1 LEU A 662      42.380  38.050  35.660  1.00  0.00           H
ATOM   1177  HB2 LEU A 662      40.620  38.390  36.020  1.00  0.00           H
ATOM   1178  CG  LEU A 662      41.040  36.780  34.710  1.00  0.00           C
ATOM   1179  HG  LEU A 662      40.000  36.390  34.830  1.00  0.00           H
ATOM   1180  CD1 LEU A 662      41.190  37.640  33.450  1.00  0.00           C
ATOM   1181 HD11 LEU A 662      42.240  37.990  33.370  1.00  0.00           H
ATOM   1182 HD12 LEU A 662      40.470  38.480  33.500  1.00  0.00           H
ATOM   1183 HD13 LEU A 662      41.000  37.070  32.520  1.00  0.00           H
ATOM   1184  CD2 LEU A 662      41.840  35.530  34.540  1.00  0.00           C
ATOM   1185 HD21 LEU A 662      41.880  34.910  35.460  1.00  0.00           H
ATOM   1186 HD22 LEU A 662      42.860  35.850  34.220  1.00  0.00           H
ATOM   1187 HD23 LEU A 662      41.450  34.890  33.710  1.00  0.00           H
ATOM   1188  C   LEU A 662      42.140  37.800  38.200  1.00  0.00           C
ATOM   1189  O   LEU A 662      43.350  38.050  38.220  1.00  0.00           O
ATOM   1190  N   THR A 663      41.280  38.360  39.090  1.00  0.00           N
ATOM   1191  HN  THR A 663      40.320  38.130  39.070  1.00  0.00           H
ATOM   1192  CA  THR A 663      41.750  39.190  40.180  1.00  0.00           C
ATOM   1193  HA  THR A 663      42.570  39.790  39.810  1.00  0.00           H
ATOM   1194  CB  THR A 663      40.770  40.330  40.590  1.00  0.00           C
ATOM   1195  HB  THR A 663      41.190  40.820  41.500  1.00  0.00           H
ATOM   1196  OG1 THR A 663      39.450  39.850  40.870  1.00  0.00           O
ATOM   1197  HG1 THR A 663      39.280  39.110  40.280  1.00  0.00           H
ATOM   1198  CG2 THR A 663      40.650  41.360  39.510  1.00  0.00           C
ATOM   1199 HG21 THR A 663      41.610  41.910  39.450  1.00  0.00           H
ATOM   1200 HG22 THR A 663      39.870  42.110  39.750  1.00  0.00           H
ATOM   1201 HG23 THR A 663      40.350  40.920  38.540  1.00  0.00           H
ATOM   1202  C   THR A 663      42.140  38.360  41.330  1.00  0.00           C
ATOM   1203  O   THR A 663      41.560  37.410  41.830  1.00  0.00           O
ATOM   1204  N   ILE A 664      43.220  38.800  41.960  1.00  0.00           N
ATOM   1205  HN  ILE A 664      43.800  39.510  41.580  1.00  0.00           H
ATOM   1206  CA  ILE A 664      43.730  38.440  43.240  1.00  0.00           C
ATOM   1207  HA  ILE A 664      43.120  37.630  43.630  1.00  0.00           H
ATOM   1208  CB  ILE A 664      45.220  37.970  43.170  1.00  0.00           C
ATOM   1209  HB  ILE A 664      45.790  38.880  42.870  1.00  0.00           H
ATOM   1210  CG2 ILE A 664      45.810  37.630  44.570  1.00  0.00           C
ATOM   1211 HG21 ILE A 664      45.230  36.930  45.210  1.00  0.00           H
ATOM   1212 HG22 ILE A 664      45.900  38.550  45.180  1.00  0.00           H
ATOM   1213 HG23 ILE A 664      46.800  37.130  44.560  1.00  0.00           H
ATOM   1214  CG1 ILE A 664      45.490  36.860  42.150  1.00  0.00           C
ATOM   1215 HG11 ILE A 664      46.580  36.660  42.020  1.00  0.00           H
ATOM   1216 HG12 ILE A 664      45.160  37.210  41.140  1.00  0.00           H
ATOM   1217  CD  ILE A 664      44.740  35.520  42.440  1.00  0.00           C
ATOM   1218  HD1 ILE A 664      43.660  35.760  42.290  1.00  0.00           H
ATOM   1219  HD2 ILE A 664      44.880  35.300  43.520  1.00  0.00           H
ATOM   1220  HD3 ILE A 664      44.940  34.800  41.620  1.00  0.00           H
ATOM   1221  C   ILE A 664      43.500  39.650  44.160  1.00  0.00           C
ATOM   1222  O   ILE A 664      43.830  40.830  43.850  1.00  0.00           O
ATOM   1223  N   LEU A 665      42.910  39.300  45.300  1.00  0.00           N
ATOM   1224  HN  LEU A 665      42.900  38.330  45.520  1.00  0.00           H
ATOM   1225  CA  LEU A 665      42.720  40.220  46.400  1.00  0.00           C
ATOM   1226  HA  LEU A 665      42.740  41.230  46.020  1.00  0.00           H
ATOM   1227  CB  LEU A 665      41.410  39.830  47.240  1.00  0.00           C
ATOM   1228  HB1 LEU A 665      41.340  40.690  47.940  1.00  0.00           H
ATOM   1229  HB2 LEU A 665      41.560  38.950  47.930  1.00  0.00           H
ATOM   1230  CG  LEU A 665      40.080  39.590  46.500  1.00  0.00           C
ATOM   1231  HG  LEU A 665      40.190  38.670  45.870  1.00  0.00           H
ATOM   1232  CD1 LEU A 665      38.970  39.430  47.540  1.00  0.00           C
ATOM   1233 HD11 LEU A 665      38.030  39.050  47.070  1.00  0.00           H
ATOM   1234 HD12 LEU A 665      38.640  40.440  47.860  1.00  0.00           H
ATOM   1235 HD13 LEU A 665      39.270  38.760  48.360  1.00  0.00           H
ATOM   1236  CD2 LEU A 665      39.670  40.720  45.510  1.00  0.00           C
ATOM   1237 HD21 LEU A 665      40.190  40.660  44.530  1.00  0.00           H
ATOM   1238 HD22 LEU A 665      39.570  41.750  45.920  1.00  0.00           H
ATOM   1239 HD23 LEU A 665      38.630  40.360  45.300  1.00  0.00           H
ATOM   1240  C   LEU A 665      43.890  40.330  47.370  1.00  0.00           C
ATOM   1241  O   LEU A 665      44.660  39.360  47.450  1.00  0.00           O
ATOM   1242  N   GLY A 666      44.110  41.500  47.960  1.00  0.00           N
ATOM   1243  HN  GLY A 666      43.490  42.270  47.950  1.00  0.00           H
ATOM   1244  CA  GLY A 666      45.090  41.620  49.050  1.00  0.00           C
ATOM   1245  HA1 GLY A 666      46.020  41.650  48.500  1.00  0.00           H
ATOM   1246  HA2 GLY A 666      44.890  40.750  49.640  1.00  0.00           H
ATOM   1247  C   GLY A 666      44.850  42.840  49.800  1.00  0.00           C
ATOM   1248  O   GLY A 666      43.730  43.290  49.910  1.00  0.00           O
ATOM   1249  N   SER A 667      45.930  43.320  50.360  1.00  0.00           N
ATOM   1250  HN  SER A 667      46.780  42.800  50.230  1.00  0.00           H
ATOM   1251  CA  SER A 667      46.070  44.530  51.210  1.00  0.00           C
ATOM   1252  HA  SER A 667      45.310  44.460  51.980  1.00  0.00           H
ATOM   1253  CB  SER A 667      47.400  44.540  51.980  1.00  0.00           C
ATOM   1254  HB1 SER A 667      47.420  43.710  52.710  1.00  0.00           H
ATOM   1255  HB2 SER A 667      47.560  45.500  52.530  1.00  0.00           H
ATOM   1256  OG  SER A 667      48.430  44.450  50.990  1.00  0.00           O
ATOM   1257  HG1 SER A 667      48.670  43.530  50.840  1.00  0.00           H
ATOM   1258  C   SER A 667      45.730  45.840  50.500  1.00  0.00           C
ATOM   1259  O   SER A 667      46.120  46.050  49.320  1.00  0.00           O
ATOM   1260  N   THR A 668      44.960  46.830  51.150  1.00  0.00           N
ATOM   1261  HN  THR A 668      44.760  46.750  52.130  1.00  0.00           H
ATOM   1262  CA  THR A 668      44.590  48.070  50.540  1.00  0.00           C
ATOM   1263  HA  THR A 668      45.020  48.140  49.550  1.00  0.00           H
ATOM   1264  CB  THR A 668      43.150  48.230  50.170  1.00  0.00           C
ATOM   1265  HB  THR A 668      42.900  47.740  49.190  1.00  0.00           H
ATOM   1266  OG1 THR A 668      42.730  49.570  50.190  1.00  0.00           O
ATOM   1267  HG1 THR A 668      42.550  49.830  49.290  1.00  0.00           H
ATOM   1268  CG2 THR A 668      42.280  47.600  51.210  1.00  0.00           C
ATOM   1269 HG21 THR A 668      42.370  46.490  51.160  1.00  0.00           H
ATOM   1270 HG22 THR A 668      41.210  47.650  50.960  1.00  0.00           H
ATOM   1271 HG23 THR A 668      42.450  48.050  52.200  1.00  0.00           H
ATOM   1272  C   THR A 668      45.210  49.310  51.300  1.00  0.00           C
ATOM   1273  O   THR A 668      45.260  49.270  52.520  1.00  0.00           O
ATOM   1274  N   GLY A 669      45.830  50.300  50.590  1.00  0.00           N
ATOM   1275  HN  GLY A 669      45.810  50.150  49.610  1.00  0.00           H
ATOM   1276  CA  GLY A 669      46.440  51.500  51.180  1.00  0.00           C
ATOM   1277  HA1 GLY A 669      47.020  52.010  50.420  1.00  0.00           H
ATOM   1278  HA2 GLY A 669      47.030  51.180  52.020  1.00  0.00           H
ATOM   1279  C   GLY A 669      45.520  52.540  51.630  1.00  0.00           C
ATOM   1280  O   GLY A 669      45.760  53.190  52.590  1.00  0.00           O
ATOM   1281  N   PRO A 670      44.460  52.890  50.850  1.00  0.00           N
ATOM   1282  CD  PRO A 670      44.320  52.540  49.420  1.00  0.00           C
ATOM   1283  HD1 PRO A 670      44.070  51.470  49.260  1.00  0.00           H
ATOM   1284  HD2 PRO A 670      45.170  52.750  48.730  1.00  0.00           H
ATOM   1285  CA  PRO A 670      43.440  53.780  51.300  1.00  0.00           C
ATOM   1286  HA  PRO A 670      43.890  54.730  51.510  1.00  0.00           H
ATOM   1287  CB  PRO A 670      42.450  53.800  50.160  1.00  0.00           C
ATOM   1288  HB1 PRO A 670      42.010  54.800  49.990  1.00  0.00           H
ATOM   1289  HB2 PRO A 670      41.570  53.120  50.240  1.00  0.00           H
ATOM   1290  CG  PRO A 670      43.230  53.490  48.910  1.00  0.00           C
ATOM   1291  HG1 PRO A 670      42.630  52.980  48.110  1.00  0.00           H
ATOM   1292  HG2 PRO A 670      43.560  54.460  48.460  1.00  0.00           H
ATOM   1293  C   PRO A 670      42.580  53.370  52.530  1.00  0.00           C
ATOM   1294  O   PRO A 670      42.280  54.310  53.270  1.00  0.00           O
ATOM   1295  N   VAL A 671      42.210  52.130  52.680  1.00  0.00           N
ATOM   1296  HN  VAL A 671      42.520  51.450  52.030  1.00  0.00           H
ATOM   1297  CA  VAL A 671      41.580  51.580  53.880  1.00  0.00           C
ATOM   1298  HA  VAL A 671      40.680  52.160  54.000  1.00  0.00           H
ATOM   1299  CB  VAL A 671      41.010  50.240  53.540  1.00  0.00           C
ATOM   1300  HB  VAL A 671      41.870  49.530  53.450  1.00  0.00           H
ATOM   1301  CG1 VAL A 671      40.220  49.710  54.860  1.00  0.00           C
ATOM   1302 HG11 VAL A 671      39.770  48.700  54.780  1.00  0.00           H
ATOM   1303 HG12 VAL A 671      39.480  50.460  55.200  1.00  0.00           H
ATOM   1304 HG13 VAL A 671      41.030  49.750  55.620  1.00  0.00           H
ATOM   1305  CG2 VAL A 671      40.030  50.360  52.400  1.00  0.00           C
ATOM   1306 HG21 VAL A 671      39.730  49.380  51.960  1.00  0.00           H
ATOM   1307 HG22 VAL A 671      40.510  50.810  51.500  1.00  0.00           H
ATOM   1308 HG23 VAL A 671      39.120  50.990  52.550  1.00  0.00           H
ATOM   1309  C   VAL A 671      42.560  51.690  55.090  1.00  0.00           C
ATOM   1310  O   VAL A 671      42.280  52.020  56.250  1.00  0.00           O
ATOM   1311  N   LEU A 672      43.820  51.350  54.910  1.00  0.00           N
ATOM   1312  HN  LEU A 672      44.130  50.860  54.110  1.00  0.00           H
ATOM   1313  CA  LEU A 672      44.890  51.720  55.920  1.00  0.00           C
ATOM   1314  HA  LEU A 672      44.680  51.310  56.900  1.00  0.00           H
ATOM   1315  CB  LEU A 672      46.240  51.150  55.430  1.00  0.00           C
ATOM   1316  HB1 LEU A 672      46.480  51.580  54.440  1.00  0.00           H
ATOM   1317  HB2 LEU A 672      46.400  50.060  55.320  1.00  0.00           H
ATOM   1318  CG  LEU A 672      47.560  51.650  56.180  1.00  0.00           C
ATOM   1319  HG  LEU A 672      47.550  52.760  56.190  1.00  0.00           H
ATOM   1320  CD1 LEU A 672      47.680  51.220  57.650  1.00  0.00           C
ATOM   1321 HD11 LEU A 672      47.390  50.150  57.730  1.00  0.00           H
ATOM   1322 HD12 LEU A 672      46.990  51.770  58.310  1.00  0.00           H
ATOM   1323 HD13 LEU A 672      48.700  51.270  58.070  1.00  0.00           H
ATOM   1324  CD2 LEU A 672      48.890  51.110  55.490  1.00  0.00           C
ATOM   1325 HD21 LEU A 672      49.810  51.620  55.860  1.00  0.00           H
ATOM   1326 HD22 LEU A 672      48.820  51.300  54.390  1.00  0.00           H
ATOM   1327 HD23 LEU A 672      48.900  50.010  55.590  1.00  0.00           H
ATOM   1328  C   LEU A 672      45.000  53.180  56.280  1.00  0.00           C
ATOM   1329  O   LEU A 672      45.270  53.460  57.480  1.00  0.00           O
ATOM   1330  N   VAL A 673      44.890  54.150  55.320  1.00  0.00           N
ATOM   1331  HN  VAL A 673      44.670  54.020  54.350  1.00  0.00           H
ATOM   1332  CA  VAL A 673      44.860  55.580  55.630  1.00  0.00           C
ATOM   1333  HA  VAL A 673      45.730  55.820  56.220  1.00  0.00           H
ATOM   1334  CB  VAL A 673      44.980  56.440  54.370  1.00  0.00           C
ATOM   1335  HB  VAL A 673      44.340  56.120  53.520  1.00  0.00           H
ATOM   1336  CG1 VAL A 673      44.700  57.910  54.620  1.00  0.00           C
ATOM   1337 HG11 VAL A 673      43.600  57.940  54.810  1.00  0.00           H
ATOM   1338 HG12 VAL A 673      44.900  58.520  53.700  1.00  0.00           H
ATOM   1339 HG13 VAL A 673      45.300  58.340  55.450  1.00  0.00           H
ATOM   1340  CG2 VAL A 673      46.480  56.380  53.890  1.00  0.00           C
ATOM   1341 HG21 VAL A 673      46.680  55.370  53.490  1.00  0.00           H
ATOM   1342 HG22 VAL A 673      47.110  56.590  54.780  1.00  0.00           H
ATOM   1343 HG23 VAL A 673      46.670  57.130  53.080  1.00  0.00           H
ATOM   1344  C   VAL A 673      43.670  55.940  56.500  1.00  0.00           C
ATOM   1345  O   VAL A 673      43.700  56.510  57.580  1.00  0.00           O
ATOM   1346  N   PHE A 674      42.480  55.390  56.110  1.00  0.00           N
ATOM   1347  HN  PHE A 674      42.450  54.930  55.230  1.00  0.00           H
ATOM   1348  CA  PHE A 674      41.170  55.550  56.740  1.00  0.00           C
ATOM   1349  HA  PHE A 674      40.990  56.600  56.770  1.00  0.00           H
ATOM   1350  CB  PHE A 674      40.130  54.840  55.830  1.00  0.00           C
ATOM   1351  HB1 PHE A 674      40.130  53.730  55.870  1.00  0.00           H
ATOM   1352  HB2 PHE A 674      40.230  55.050  54.740  1.00  0.00           H
ATOM   1353  CG  PHE A 674      38.710  55.220  56.130  1.00  0.00           C
ATOM   1354  CD1 PHE A 674      38.140  56.210  55.340  1.00  0.00           C
ATOM   1355  HD1 PHE A 674      38.670  56.760  54.580  1.00  0.00           H
ATOM   1356  CE1 PHE A 674      36.840  56.650  55.580  1.00  0.00           C
ATOM   1357  HE1 PHE A 674      36.420  57.480  55.050  1.00  0.00           H
ATOM   1358  CZ  PHE A 674      36.140  56.020  56.650  1.00  0.00           C
ATOM   1359  HZ  PHE A 674      35.110  56.290  56.860  1.00  0.00           H
ATOM   1360  CD2 PHE A 674      38.020  54.540  57.110  1.00  0.00           C
ATOM   1361  HD2 PHE A 674      38.550  53.760  57.630  1.00  0.00           H
ATOM   1362  CE2 PHE A 674      36.750  55.000  57.440  1.00  0.00           C
ATOM   1363  HE2 PHE A 674      36.220  54.650  58.320  1.00  0.00           H
ATOM   1364  C   PHE A 674      41.240  55.060  58.170  1.00  0.00           C
ATOM   1365  O   PHE A 674      40.610  55.660  59.040  1.00  0.00           O
ATOM   1366  N   GLU A 675      41.860  53.880  58.430  1.00  0.00           N
ATOM   1367  HN  GLU A 675      42.430  53.440  57.740  1.00  0.00           H
ATOM   1368  CA  GLU A 675      41.810  53.320  59.710  1.00  0.00           C
ATOM   1369  HA  GLU A 675      40.770  53.250  60.000  1.00  0.00           H
ATOM   1370  CB  GLU A 675      42.390  51.910  59.630  1.00  0.00           C
ATOM   1371  HB1 GLU A 675      42.700  51.590  60.640  1.00  0.00           H
ATOM   1372  HB2 GLU A 675      43.310  51.940  59.030  1.00  0.00           H
ATOM   1373  CG  GLU A 675      41.410  50.870  59.030  1.00  0.00           C
ATOM   1374  HG1 GLU A 675      42.050  50.150  58.470  1.00  0.00           H
ATOM   1375  HG2 GLU A 675      40.650  51.390  58.410  1.00  0.00           H
ATOM   1376  CD  GLU A 675      40.640  50.060  60.090  1.00  0.00           C
ATOM   1377  OE1 GLU A 675      39.960  50.720  60.880  1.00  0.00           O
ATOM   1378  OE2 GLU A 675      40.600  48.830  60.100  1.00  0.00           O
ATOM   1379  C   GLU A 675      42.500  54.160  60.830  1.00  0.00           C
ATOM   1380  O   GLU A 675      41.900  54.410  61.890  1.00  0.00           O
ATOM   1381  N   LYS A 676      43.720  54.650  60.570  1.00  0.00           N
ATOM   1382  HN  LYS A 676      44.110  54.430  59.680  1.00  0.00           H
ATOM   1383  CA  LYS A 676      44.450  55.540  61.490  1.00  0.00           C
ATOM   1384  HA  LYS A 676      44.310  55.070  62.450  1.00  0.00           H
ATOM   1385  CB  LYS A 676      45.970  55.600  61.070  1.00  0.00           C
ATOM   1386  HB1 LYS A 676      46.000  55.700  59.960  1.00  0.00           H
ATOM   1387  HB2 LYS A 676      46.440  54.640  61.370  1.00  0.00           H
ATOM   1388  CG  LYS A 676      46.770  56.800  61.600  1.00  0.00           C
ATOM   1389  HG1 LYS A 676      46.660  56.790  62.710  1.00  0.00           H
ATOM   1390  HG2 LYS A 676      46.420  57.780  61.230  1.00  0.00           H
ATOM   1391  CD  LYS A 676      48.250  56.660  61.270  1.00  0.00           C
ATOM   1392  HD1 LYS A 676      48.300  56.830  60.170  1.00  0.00           H
ATOM   1393  HD2 LYS A 676      48.590  55.610  61.390  1.00  0.00           H
ATOM   1394  CE  LYS A 676      49.190  57.600  62.060  1.00  0.00           C
ATOM   1395  HE1 LYS A 676      49.020  57.330  63.120  1.00  0.00           H
ATOM   1396  HE2 LYS A 676      49.030  58.690  61.900  1.00  0.00           H
ATOM   1397  NZ  LYS A 676      50.590  57.390  61.690  1.00  0.00           N
ATOM   1398  HZ1 LYS A 676      51.180  58.140  62.090  1.00  0.00           H
ATOM   1399  HZ2 LYS A 676      50.670  57.400  60.640  1.00  0.00           H
ATOM   1400  HZ3 LYS A 676      50.920  56.490  62.090  1.00  0.00           H
ATOM   1401  C   LYS A 676      43.840  56.920  61.640  1.00  0.00           C
ATOM   1402  O   LYS A 676      43.820  57.470  62.730  1.00  0.00           O
ATOM   1403  N   ILE A 677      43.230  57.550  60.570  1.00  0.00           N
ATOM   1404  HN  ILE A 677      43.320  57.110  59.670  1.00  0.00           H
ATOM   1405  CA  ILE A 677      42.310  58.640  60.650  1.00  0.00           C
ATOM   1406  HA  ILE A 677      42.890  59.370  61.190  1.00  0.00           H
ATOM   1407  CB  ILE A 677      41.890  59.110  59.280  1.00  0.00           C
ATOM   1408  HB  ILE A 677      41.490  58.210  58.760  1.00  0.00           H
ATOM   1409  CG2 ILE A 677      40.650  59.920  59.280  1.00  0.00           C
ATOM   1410 HG21 ILE A 677      40.550  60.220  58.220  1.00  0.00           H
ATOM   1411 HG22 ILE A 677      40.720  60.870  59.850  1.00  0.00           H
ATOM   1412 HG23 ILE A 677      39.760  59.350  59.570  1.00  0.00           H
ATOM   1413  CG1 ILE A 677      42.990  59.830  58.520  1.00  0.00           C
ATOM   1414 HG11 ILE A 677      44.010  59.400  58.680  1.00  0.00           H
ATOM   1415 HG12 ILE A 677      43.070  60.840  58.980  1.00  0.00           H
ATOM   1416  CD  ILE A 677      42.840  60.000  56.930  1.00  0.00           C
ATOM   1417  HD1 ILE A 677      42.930  58.940  56.600  1.00  0.00           H
ATOM   1418  HD2 ILE A 677      43.750  60.530  56.560  1.00  0.00           H
ATOM   1419  HD3 ILE A 677      41.900  60.490  56.630  1.00  0.00           H
ATOM   1420  C   ILE A 677      41.110  58.290  61.490  1.00  0.00           C
ATOM   1421  O   ILE A 677      40.750  59.000  62.380  1.00  0.00           O
ATOM   1422  N   LEU A 678      40.440  57.040  61.380  1.00  0.00           N
ATOM   1423  HN  LEU A 678      40.680  56.440  60.620  1.00  0.00           H
ATOM   1424  CA  LEU A 678      39.220  56.620  62.110  1.00  0.00           C
ATOM   1425  HA  LEU A 678      38.610  57.500  62.120  1.00  0.00           H
ATOM   1426  CB  LEU A 678      38.480  55.480  61.430  1.00  0.00           C
ATOM   1427  HB1 LEU A 678      39.200  54.640  61.310  1.00  0.00           H
ATOM   1428  HB2 LEU A 678      38.320  55.900  60.410  1.00  0.00           H
ATOM   1429  CG  LEU A 678      37.070  55.010  61.970  1.00  0.00           C
ATOM   1430  HG  LEU A 678      36.660  54.340  61.180  1.00  0.00           H
ATOM   1431  CD1 LEU A 678      36.940  54.250  63.290  1.00  0.00           C
ATOM   1432 HD11 LEU A 678      35.890  53.940  63.480  1.00  0.00           H
ATOM   1433 HD12 LEU A 678      37.260  54.870  64.160  1.00  0.00           H
ATOM   1434 HD13 LEU A 678      37.590  53.360  63.370  1.00  0.00           H
ATOM   1435  CD2 LEU A 678      36.210  56.230  62.150  1.00  0.00           C
ATOM   1436 HD21 LEU A 678      36.420  56.730  63.120  1.00  0.00           H
ATOM   1437 HD22 LEU A 678      35.180  55.850  62.120  1.00  0.00           H
ATOM   1438 HD23 LEU A 678      36.380  56.960  61.330  1.00  0.00           H
ATOM   1439  C   LEU A 678      39.460  56.410  63.600  1.00  0.00           C
ATOM   1440  O   LEU A 678      38.680  56.780  64.510  1.00  0.00           O
ATOM   1441  N   TYR A 679      40.590  55.810  64.000  1.00  0.00           N
ATOM   1442  HN  TYR A 679      41.130  55.540  63.210  1.00  0.00           H
ATOM   1443  CA  TYR A 679      40.940  55.640  65.380  1.00  0.00           C
ATOM   1444  HA  TYR A 679      40.100  55.230  65.910  1.00  0.00           H
ATOM   1445  CB  TYR A 679      42.080  54.600  65.410  1.00  0.00           C
ATOM   1446  HB1 TYR A 679      42.770  54.890  64.590  1.00  0.00           H
ATOM   1447  HB2 TYR A 679      41.590  53.640  65.130  1.00  0.00           H
ATOM   1448  CG  TYR A 679      42.790  54.450  66.700  1.00  0.00           C
ATOM   1449  CD1 TYR A 679      42.050  54.100  67.760  1.00  0.00           C
ATOM   1450  HD1 TYR A 679      40.970  54.010  67.690  1.00  0.00           H
ATOM   1451  CE1 TYR A 679      42.700  53.840  69.030  1.00  0.00           C
ATOM   1452  HE1 TYR A 679      42.050  53.640  69.860  1.00  0.00           H
ATOM   1453  CZ  TYR A 679      44.080  53.870  69.190  1.00  0.00           C
ATOM   1454  OH  TYR A 679      44.580  53.300  70.360  1.00  0.00           O
ATOM   1455  HH  TYR A 679      45.510  53.500  70.440  1.00  0.00           H
ATOM   1456  CD2 TYR A 679      44.220  54.580  66.850  1.00  0.00           C
ATOM   1457  HD2 TYR A 679      44.620  54.940  65.900  1.00  0.00           H
ATOM   1458  CE2 TYR A 679      44.860  54.260  68.080  1.00  0.00           C
ATOM   1459  HE2 TYR A 679      45.940  54.200  68.070  1.00  0.00           H
ATOM   1460  C   TYR A 679      41.270  57.030  66.020  1.00  0.00           C
ATOM   1461  O   TYR A 679      40.830  57.310  67.090  1.00  0.00           O
ATOM   1462  N   LYS A 680      42.080  57.870  65.250  1.00  0.00           N
ATOM   1463  HN  LYS A 680      42.400  57.530  64.380  1.00  0.00           H
ATOM   1464  CA  LYS A 680      42.210  59.250  65.740  1.00  0.00           C
ATOM   1465  HA  LYS A 680      42.560  59.200  66.760  1.00  0.00           H
ATOM   1466  CB  LYS A 680      43.190  59.970  64.840  1.00  0.00           C
ATOM   1467  HB1 LYS A 680      42.760  59.890  63.820  1.00  0.00           H
ATOM   1468  HB2 LYS A 680      44.170  59.450  64.870  1.00  0.00           H
ATOM   1469  CG  LYS A 680      43.490  61.500  65.170  1.00  0.00           C
ATOM   1470  HG1 LYS A 680      42.470  61.930  65.050  1.00  0.00           H
ATOM   1471  HG2 LYS A 680      44.220  61.960  64.470  1.00  0.00           H
ATOM   1472  CD  LYS A 680      44.000  61.870  66.590  1.00  0.00           C
ATOM   1473  HD1 LYS A 680      44.800  61.110  66.600  1.00  0.00           H
ATOM   1474  HD2 LYS A 680      43.290  61.640  67.420  1.00  0.00           H
ATOM   1475  CE  LYS A 680      44.620  63.290  66.730  1.00  0.00           C
ATOM   1476  HE1 LYS A 680      45.340  63.320  65.890  1.00  0.00           H
ATOM   1477  HE2 LYS A 680      45.260  63.430  67.640  1.00  0.00           H
ATOM   1478  NZ  LYS A 680      43.660  64.340  66.530  1.00  0.00           N
ATOM   1479  HZ1 LYS A 680      44.130  65.240  66.750  1.00  0.00           H
ATOM   1480  HZ2 LYS A 680      42.870  64.220  67.190  1.00  0.00           H
ATOM   1481  HZ3 LYS A 680      43.380  64.450  65.540  1.00  0.00           H
ATOM   1482  C   LYS A 680      40.890  60.030  65.900  1.00  0.00           C
ATOM   1483  O   LYS A 680      40.710  60.790  66.830  1.00  0.00           O
ATOM   1484  N   PHE A 681      39.970  59.890  64.900  1.00  0.00           N
ATOM   1485  HN  PHE A 681      40.160  59.390  64.060  1.00  0.00           H
ATOM   1486  CA  PHE A 681      38.650  60.520  64.900  1.00  0.00           C
ATOM   1487  HA  PHE A 681      38.840  61.580  64.990  1.00  0.00           H
ATOM   1488  CB  PHE A 681      37.840  60.120  63.600  1.00  0.00           C
ATOM   1489  HB1 PHE A 681      37.630  59.030  63.590  1.00  0.00           H
ATOM   1490  HB2 PHE A 681      38.370  60.340  62.660  1.00  0.00           H
ATOM   1491  CG  PHE A 681      36.530  60.870  63.450  1.00  0.00           C
ATOM   1492  CD1 PHE A 681      36.490  62.120  62.770  1.00  0.00           C
ATOM   1493  HD1 PHE A 681      37.430  62.590  62.490  1.00  0.00           H
ATOM   1494  CE1 PHE A 681      35.340  62.900  62.680  1.00  0.00           C
ATOM   1495  HE1 PHE A 681      35.380  63.840  62.170  1.00  0.00           H
ATOM   1496  CZ  PHE A 681      34.080  62.360  63.180  1.00  0.00           C
ATOM   1497  HZ  PHE A 681      33.200  62.940  63.000  1.00  0.00           H
ATOM   1498  CD2 PHE A 681      35.260  60.410  63.870  1.00  0.00           C
ATOM   1499  HD2 PHE A 681      35.230  59.400  64.240  1.00  0.00           H
ATOM   1500  CE2 PHE A 681      34.090  61.080  63.700  1.00  0.00           C
ATOM   1501  HE2 PHE A 681      33.150  60.590  63.850  1.00  0.00           H
ATOM   1502  C   PHE A 681      37.870  60.120  66.110  1.00  0.00           C
ATOM   1503  O   PHE A 681      37.310  60.930  66.820  1.00  0.00           O
ATOM   1504  N   CYS A 682      37.710  58.790  66.400  1.00  0.00           N
ATOM   1505  HN  CYS A 682      38.110  58.150  65.740  1.00  0.00           H
ATOM   1506  CA  CYS A 682      37.160  58.270  67.650  1.00  0.00           C
ATOM   1507  HA  CYS A 682      36.190  58.740  67.680  1.00  0.00           H
ATOM   1508  CB  CYS A 682      37.120  56.720  67.580  1.00  0.00           C
ATOM   1509  HB1 CYS A 682      36.760  56.450  68.590  1.00  0.00           H
ATOM   1510  HB2 CYS A 682      38.120  56.220  67.590  1.00  0.00           H
ATOM   1511  SG  CYS A 682      36.070  56.100  66.220  1.00  0.00           S
ATOM   1512  HG1 CYS A 682      36.950  56.250  65.250  1.00  0.00           H
ATOM   1513  C   CYS A 682      37.960  58.720  68.940  1.00  0.00           C
ATOM   1514  O   CYS A 682      37.350  58.880  70.020  1.00  0.00           O
ATOM   1515  N   ARG A 683      39.330  58.820  68.960  1.00  0.00           N
ATOM   1516  HN  ARG A 683      39.950  58.340  68.340  1.00  0.00           H
ATOM   1517  CA  ARG A 683      40.000  59.550  70.020  1.00  0.00           C
ATOM   1518  HA  ARG A 683      39.770  59.060  70.960  1.00  0.00           H
ATOM   1519  CB  ARG A 683      41.570  59.460  69.810  1.00  0.00           C
ATOM   1520  HB1 ARG A 683      42.010  60.140  70.570  1.00  0.00           H
ATOM   1521  HB2 ARG A 683      41.900  59.730  68.790  1.00  0.00           H
ATOM   1522  CG  ARG A 683      42.190  58.070  70.250  1.00  0.00           C
ATOM   1523  HG1 ARG A 683      43.290  58.120  70.070  1.00  0.00           H
ATOM   1524  HG2 ARG A 683      41.830  57.320  69.510  1.00  0.00           H
ATOM   1525  CD  ARG A 683      41.810  57.550  71.620  1.00  0.00           C
ATOM   1526  HD1 ARG A 683      40.700  57.480  71.680  1.00  0.00           H
ATOM   1527  HD2 ARG A 683      42.050  58.330  72.370  1.00  0.00           H
ATOM   1528  NE  ARG A 683      42.570  56.310  71.890  1.00  0.00           N
ATOM   1529  HE  ARG A 683      43.090  55.900  71.150  1.00  0.00           H
ATOM   1530  CZ  ARG A 683      42.400  55.570  73.000  1.00  0.00           C
ATOM   1531  NH1 ARG A 683      43.000  54.380  73.120  1.00  0.00           N
ATOM   1532 HH11 ARG A 683      42.690  53.650  73.730  1.00  0.00           H
ATOM   1533 HH12 ARG A 683      43.470  54.070  72.290  1.00  0.00           H
ATOM   1534  NH2 ARG A 683      41.580  55.860  73.960  1.00  0.00           N
ATOM   1535 HH21 ARG A 683      40.940  56.640  73.940  1.00  0.00           H
ATOM   1536 HH22 ARG A 683      41.700  55.330  74.790  1.00  0.00           H
ATOM   1537  C   ARG A 683      39.550  61.020  70.220  1.00  0.00           C
ATOM   1538  O   ARG A 683      39.200  61.480  71.340  1.00  0.00           O
ATOM   1539  N   ASP A 684      39.480  61.910  69.180  1.00  0.00           N
ATOM   1540  HN  ASP A 684      39.560  61.630  68.220  1.00  0.00           H
ATOM   1541  CA  ASP A 684      39.090  63.350  69.400  1.00  0.00           C
ATOM   1542  HA  ASP A 684      39.660  63.740  70.230  1.00  0.00           H
ATOM   1543  CB  ASP A 684      39.290  64.130  68.090  1.00  0.00           C
ATOM   1544  HB1 ASP A 684      38.730  65.090  68.180  1.00  0.00           H
ATOM   1545  HB2 ASP A 684      38.820  63.610  67.230  1.00  0.00           H
ATOM   1546  CG  ASP A 684      40.730  64.380  67.790  1.00  0.00           C
ATOM   1547  OD1 ASP A 684      41.680  64.160  68.600  1.00  0.00           O
ATOM   1548  OD2 ASP A 684      40.970  64.840  66.640  1.00  0.00           O
ATOM   1549  C   ASP A 684      37.660  63.450  69.850  1.00  0.00           C
ATOM   1550  O   ASP A 684      37.320  64.250  70.680  1.00  0.00           O
ATOM   1551  N   TYR A 685      36.740  62.640  69.350  1.00  0.00           N
ATOM   1552  HN  TYR A 685      36.980  62.010  68.620  1.00  0.00           H
ATOM   1553  CA  TYR A 685      35.300  62.940  69.650  1.00  0.00           C
ATOM   1554  HA  TYR A 685      35.130  63.890  70.140  1.00  0.00           H
ATOM   1555  CB  TYR A 685      34.390  63.070  68.410  1.00  0.00           C
ATOM   1556  HB1 TYR A 685      33.400  63.390  68.810  1.00  0.00           H
ATOM   1557  HB2 TYR A 685      34.310  62.190  67.740  1.00  0.00           H
ATOM   1558  CG  TYR A 685      35.040  64.210  67.590  1.00  0.00           C
ATOM   1559  CD1 TYR A 685      35.760  63.900  66.400  1.00  0.00           C
ATOM   1560  HD1 TYR A 685      35.930  62.860  66.190  1.00  0.00           H
ATOM   1561  CE1 TYR A 685      36.270  64.950  65.680  1.00  0.00           C
ATOM   1562  HE1 TYR A 685      36.800  64.810  64.750  1.00  0.00           H
ATOM   1563  CZ  TYR A 685      36.100  66.310  66.040  1.00  0.00           C
ATOM   1564  OH  TYR A 685      36.820  67.310  65.350  1.00  0.00           O
ATOM   1565  HH  TYR A 685      37.270  66.760  64.700  1.00  0.00           H
ATOM   1566  CD2 TYR A 685      34.830  65.540  67.950  1.00  0.00           C
ATOM   1567  HD2 TYR A 685      34.210  65.900  68.750  1.00  0.00           H
ATOM   1568  CE2 TYR A 685      35.290  66.590  67.130  1.00  0.00           C
ATOM   1569  HE2 TYR A 685      35.220  67.620  67.420  1.00  0.00           H
ATOM   1570  C   TYR A 685      34.810  61.940  70.700  1.00  0.00           C
ATOM   1571  O   TYR A 685      33.710  62.170  71.260  1.00  0.00           O
ATOM   1572  N   GLN A 686      35.710  60.970  71.140  1.00  0.00           N
ATOM   1573  HN  GLN A 686      36.650  60.900  70.790  1.00  0.00           H
ATOM   1574  CA  GLN A 686      35.520  60.020  72.190  1.00  0.00           C
ATOM   1575  HA  GLN A 686      36.560  59.730  72.200  1.00  0.00           H
ATOM   1576  CB  GLN A 686      35.400  60.630  73.600  1.00  0.00           C
ATOM   1577  HB1 GLN A 686      35.270  59.920  74.450  1.00  0.00           H
ATOM   1578  HB2 GLN A 686      34.500  61.270  73.570  1.00  0.00           H
ATOM   1579  CG  GLN A 686      36.690  61.550  73.930  1.00  0.00           C
ATOM   1580  HG1 GLN A 686      36.760  62.470  73.320  1.00  0.00           H
ATOM   1581  HG2 GLN A 686      37.650  61.030  73.740  1.00  0.00           H
ATOM   1582  CD  GLN A 686      36.590  61.860  75.370  1.00  0.00           C
ATOM   1583  OE1 GLN A 686      36.980  61.100  76.220  1.00  0.00           O
ATOM   1584  NE2 GLN A 686      35.910  63.060  75.610  1.00  0.00           N
ATOM   1585 HE21 GLN A 686      35.860  63.480  76.520  1.00  0.00           H
ATOM   1586 HE22 GLN A 686      35.370  63.480  74.890  1.00  0.00           H
ATOM   1587  C   GLN A 686      34.590  58.890  71.800  1.00  0.00           C
ATOM   1588  O   GLN A 686      33.880  58.430  72.680  1.00  0.00           O
ATOM   1589  N   LEU A 687      34.490  58.460  70.570  1.00  0.00           N
ATOM   1590  HN  LEU A 687      35.090  58.880  69.900  1.00  0.00           H
ATOM   1591  CA  LEU A 687      33.590  57.420  70.080  1.00  0.00           C
ATOM   1592  HA  LEU A 687      32.620  57.670  70.480  1.00  0.00           H
ATOM   1593  CB  LEU A 687      33.450  57.440  68.560  1.00  0.00           C
ATOM   1594  HB1 LEU A 687      32.500  56.930  68.320  1.00  0.00           H
ATOM   1595  HB2 LEU A 687      34.320  56.960  68.060  1.00  0.00           H
ATOM   1596  CG  LEU A 687      33.330  58.860  67.940  1.00  0.00           C
ATOM   1597  HG  LEU A 687      34.280  59.440  67.940  1.00  0.00           H
ATOM   1598  CD1 LEU A 687      32.980  58.620  66.450  1.00  0.00           C
ATOM   1599 HD11 LEU A 687      33.680  57.890  66.000  1.00  0.00           H
ATOM   1600 HD12 LEU A 687      33.000  59.590  65.910  1.00  0.00           H
ATOM   1601 HD13 LEU A 687      31.950  58.250  66.320  1.00  0.00           H
ATOM   1602  CD2 LEU A 687      32.200  59.760  68.570  1.00  0.00           C
ATOM   1603 HD21 LEU A 687      32.490  60.140  69.570  1.00  0.00           H
ATOM   1604 HD22 LEU A 687      31.230  59.240  68.710  1.00  0.00           H
ATOM   1605 HD23 LEU A 687      32.010  60.570  67.840  1.00  0.00           H
ATOM   1606  C   LEU A 687      33.900  55.980  70.560  1.00  0.00           C
ATOM   1607  O   LEU A 687      35.050  55.550  70.700  1.00  0.00           O
ATOM   1608  N   SER A 688      32.890  55.130  70.750  1.00  0.00           N
ATOM   1609  HN  SER A 688      31.950  55.440  70.670  1.00  0.00           H
ATOM   1610  CA  SER A 688      33.000  53.790  71.220  1.00  0.00           C
ATOM   1611  HA  SER A 688      33.650  53.830  72.070  1.00  0.00           H
ATOM   1612  CB  SER A 688      31.600  53.250  71.650  1.00  0.00           C
ATOM   1613  HB1 SER A 688      31.490  52.150  71.820  1.00  0.00           H
ATOM   1614  HB2 SER A 688      30.830  53.320  70.840  1.00  0.00           H
ATOM   1615  OG  SER A 688      31.170  53.970  72.810  1.00  0.00           O
ATOM   1616  HG1 SER A 688      31.370  53.350  73.510  1.00  0.00           H
ATOM   1617  C   SER A 688      33.480  52.820  70.180  1.00  0.00           C
ATOM   1618  O   SER A 688      32.760  52.280  69.330  1.00  0.00           O
ATOM   1619  N   TYR A 689      34.820  52.820  69.960  1.00  0.00           N
ATOM   1620  HN  TYR A 689      35.360  53.400  70.570  1.00  0.00           H
ATOM   1621  CA  TYR A 689      35.600  52.270  68.890  1.00  0.00           C
ATOM   1622  HA  TYR A 689      35.540  52.860  67.980  1.00  0.00           H
ATOM   1623  CB  TYR A 689      37.050  52.300  69.350  1.00  0.00           C
ATOM   1624  HB1 TYR A 689      37.060  51.600  70.220  1.00  0.00           H
ATOM   1625  HB2 TYR A 689      37.300  53.280  69.800  1.00  0.00           H
ATOM   1626  CG  TYR A 689      38.140  52.030  68.290  1.00  0.00           C
ATOM   1627  CD1 TYR A 689      38.970  50.880  68.400  1.00  0.00           C
ATOM   1628  HD1 TYR A 689      38.880  50.350  69.340  1.00  0.00           H
ATOM   1629  CE1 TYR A 689      40.020  50.610  67.540  1.00  0.00           C
ATOM   1630  HE1 TYR A 689      40.760  49.830  67.670  1.00  0.00           H
ATOM   1631  CZ  TYR A 689      40.250  51.420  66.380  1.00  0.00           C
ATOM   1632  OH  TYR A 689      41.210  51.070  65.380  1.00  0.00           O
ATOM   1633  HH  TYR A 689      40.930  51.510  64.580  1.00  0.00           H
ATOM   1634  CD2 TYR A 689      38.360  52.770  67.130  1.00  0.00           C
ATOM   1635  HD2 TYR A 689      37.770  53.660  66.980  1.00  0.00           H
ATOM   1636  CE2 TYR A 689      39.290  52.410  66.160  1.00  0.00           C
ATOM   1637  HE2 TYR A 689      39.320  53.060  65.300  1.00  0.00           H
ATOM   1638  C   TYR A 689      35.190  50.860  68.330  1.00  0.00           C
ATOM   1639  O   TYR A 689      34.720  50.700  67.180  1.00  0.00           O
ATOM   1640  N   LEU A 690      35.330  49.760  69.090  1.00  0.00           N
ATOM   1641  HN  LEU A 690      35.550  49.770  70.050  1.00  0.00           H
ATOM   1642  CA  LEU A 690      35.010  48.460  68.600  1.00  0.00           C
ATOM   1643  HA  LEU A 690      35.600  48.230  67.730  1.00  0.00           H
ATOM   1644  CB  LEU A 690      35.580  47.420  69.560  1.00  0.00           C
ATOM   1645  HB1 LEU A 690      35.180  47.730  70.560  1.00  0.00           H
ATOM   1646  HB2 LEU A 690      36.670  47.590  69.700  1.00  0.00           H
ATOM   1647  CG  LEU A 690      35.370  45.920  69.350  1.00  0.00           C
ATOM   1648  HG  LEU A 690      34.320  45.660  69.110  1.00  0.00           H
ATOM   1649  CD1 LEU A 690      36.080  45.450  68.150  1.00  0.00           C
ATOM   1650 HD11 LEU A 690      37.030  46.020  68.130  1.00  0.00           H
ATOM   1651 HD12 LEU A 690      35.540  45.540  67.180  1.00  0.00           H
ATOM   1652 HD13 LEU A 690      36.350  44.370  68.180  1.00  0.00           H
ATOM   1653  CD2 LEU A 690      35.800  45.020  70.530  1.00  0.00           C
ATOM   1654 HD21 LEU A 690      35.360  45.310  71.500  1.00  0.00           H
ATOM   1655 HD22 LEU A 690      36.910  45.100  70.530  1.00  0.00           H
ATOM   1656 HD23 LEU A 690      35.510  43.970  70.310  1.00  0.00           H
ATOM   1657  C   LEU A 690      33.580  48.220  68.100  1.00  0.00           C
ATOM   1658  O   LEU A 690      33.360  47.540  67.100  1.00  0.00           O
ATOM   1659  N   SER A 691      32.580  48.730  68.850  1.00  0.00           N
ATOM   1660  HN  SER A 691      32.760  49.230  69.690  1.00  0.00           H
ATOM   1661  CA  SER A 691      31.220  48.720  68.500  1.00  0.00           C
ATOM   1662  HA  SER A 691      31.100  47.710  68.140  1.00  0.00           H
ATOM   1663  CB  SER A 691      30.350  48.970  69.710  1.00  0.00           C
ATOM   1664  HB1 SER A 691      30.480  48.270  70.570  1.00  0.00           H
ATOM   1665  HB2 SER A 691      29.320  48.880  69.310  1.00  0.00           H
ATOM   1666  OG  SER A 691      30.620  50.280  70.250  1.00  0.00           O
ATOM   1667  HG1 SER A 691      31.450  50.340  70.730  1.00  0.00           H
ATOM   1668  C   SER A 691      30.910  49.650  67.260  1.00  0.00           C
ATOM   1669  O   SER A 691      30.210  49.280  66.340  1.00  0.00           O
ATOM   1670  N   LEU A 692      31.530  50.910  67.180  1.00  0.00           N
ATOM   1671  HN  LEU A 692      32.130  51.200  67.920  1.00  0.00           H
ATOM   1672  CA  LEU A 692      31.350  51.790  66.090  1.00  0.00           C
ATOM   1673  HA  LEU A 692      30.270  51.810  65.920  1.00  0.00           H
ATOM   1674  CB  LEU A 692      31.840  53.250  66.430  1.00  0.00           C
ATOM   1675  HB1 LEU A 692      32.930  53.290  66.660  1.00  0.00           H
ATOM   1676  HB2 LEU A 692      31.150  53.530  67.260  1.00  0.00           H
ATOM   1677  CG  LEU A 692      31.700  54.230  65.280  1.00  0.00           C
ATOM   1678  HG  LEU A 692      32.270  53.840  64.420  1.00  0.00           H
ATOM   1679  CD1 LEU A 692      30.190  54.390  64.920  1.00  0.00           C
ATOM   1680 HD11 LEU A 692      29.750  53.420  64.650  1.00  0.00           H
ATOM   1681 HD12 LEU A 692      30.000  55.070  64.060  1.00  0.00           H
ATOM   1682 HD13 LEU A 692      29.700  54.820  65.830  1.00  0.00           H
ATOM   1683  CD2 LEU A 692      32.270  55.630  65.520  1.00  0.00           C
ATOM   1684 HD21 LEU A 692      32.670  56.080  64.590  1.00  0.00           H
ATOM   1685 HD22 LEU A 692      33.170  55.530  66.160  1.00  0.00           H
ATOM   1686 HD23 LEU A 692      31.560  56.280  66.060  1.00  0.00           H
ATOM   1687  C   LEU A 692      32.120  51.250  64.850  1.00  0.00           C
ATOM   1688  O   LEU A 692      31.590  51.320  63.730  1.00  0.00           O
ATOM   1689  N   ARG A 693      33.410  50.820  64.940  1.00  0.00           N
ATOM   1690  HN  ARG A 693      34.010  50.850  65.730  1.00  0.00           H
ATOM   1691  CA  ARG A 693      34.050  50.170  63.740  1.00  0.00           C
ATOM   1692  HA  ARG A 693      34.140  50.930  62.980  1.00  0.00           H
ATOM   1693  CB  ARG A 693      35.520  49.920  64.120  1.00  0.00           C
ATOM   1694  HB1 ARG A 693      35.550  49.250  65.000  1.00  0.00           H
ATOM   1695  HB2 ARG A 693      36.080  50.850  64.360  1.00  0.00           H
ATOM   1696  CG  ARG A 693      36.370  49.300  62.940  1.00  0.00           C
ATOM   1697  HG1 ARG A 693      36.560  50.110  62.200  1.00  0.00           H
ATOM   1698  HG2 ARG A 693      35.800  48.450  62.510  1.00  0.00           H
ATOM   1699  CD  ARG A 693      37.730  48.840  63.400  1.00  0.00           C
ATOM   1700  HD1 ARG A 693      37.910  48.120  64.220  1.00  0.00           H
ATOM   1701  HD2 ARG A 693      38.320  49.750  63.660  1.00  0.00           H
ATOM   1702  NE  ARG A 693      38.460  48.300  62.210  1.00  0.00           N
ATOM   1703  HE  ARG A 693      39.000  48.870  61.570  1.00  0.00           H
ATOM   1704  CZ  ARG A 693      38.160  47.220  61.560  1.00  0.00           C
ATOM   1705  NH1 ARG A 693      37.270  46.280  61.870  1.00  0.00           N
ATOM   1706 HH11 ARG A 693      36.630  46.460  62.610  1.00  0.00           H
ATOM   1707 HH12 ARG A 693      37.270  45.400  61.380  1.00  0.00           H
ATOM   1708  NH2 ARG A 693      38.770  47.070  60.440  1.00  0.00           N
ATOM   1709 HH21 ARG A 693      38.340  46.600  59.670  1.00  0.00           H
ATOM   1710 HH22 ARG A 693      39.640  47.560  60.330  1.00  0.00           H
ATOM   1711  C   ARG A 693      33.300  48.960  63.190  1.00  0.00           C
ATOM   1712  O   ARG A 693      33.170  48.770  62.010  1.00  0.00           O
ATOM   1713  N   THR A 694      32.760  48.100  64.030  1.00  0.00           N
ATOM   1714  HN  THR A 694      33.000  48.240  64.980  1.00  0.00           H
ATOM   1715  CA  THR A 694      31.910  46.960  63.650  1.00  0.00           C
ATOM   1716  HA  THR A 694      32.450  46.440  62.870  1.00  0.00           H
ATOM   1717  CB  THR A 694      31.410  45.940  64.710  1.00  0.00           C
ATOM   1718  HB  THR A 694      30.680  46.420  65.380  1.00  0.00           H
ATOM   1719  OG1 THR A 694      32.390  45.410  65.640  1.00  0.00           O
ATOM   1720  HG1 THR A 694      32.510  46.130  66.260  1.00  0.00           H
ATOM   1721  CG2 THR A 694      30.720  44.670  64.070  1.00  0.00           C
ATOM   1722 HG21 THR A 694      29.730  44.940  63.650  1.00  0.00           H
ATOM   1723 HG22 THR A 694      30.430  43.880  64.790  1.00  0.00           H
ATOM   1724 HG23 THR A 694      31.390  44.150  63.350  1.00  0.00           H
ATOM   1725  C   THR A 694      30.610  47.380  62.970  1.00  0.00           C
ATOM   1726  O   THR A 694      30.120  46.820  62.030  1.00  0.00           O
ATOM   1727  N   SER A 695      30.000  48.460  63.540  1.00  0.00           N
ATOM   1728  HN  SER A 695      30.430  48.910  64.300  1.00  0.00           H
ATOM   1729  CA  SER A 695      28.940  49.220  62.840  1.00  0.00           C
ATOM   1730  HA  SER A 695      28.140  48.510  62.740  1.00  0.00           H
ATOM   1731  CB  SER A 695      28.280  50.210  63.820  1.00  0.00           C
ATOM   1732  HB1 SER A 695      27.580  50.870  63.250  1.00  0.00           H
ATOM   1733  HB2 SER A 695      28.970  50.960  64.270  1.00  0.00           H
ATOM   1734  OG  SER A 695      27.490  49.410  64.720  1.00  0.00           O
ATOM   1735  HG1 SER A 695      27.500  49.910  65.540  1.00  0.00           H
ATOM   1736  C   SER A 695      29.270  49.830  61.560  1.00  0.00           C
ATOM   1737  O   SER A 695      28.470  49.740  60.630  1.00  0.00           O
ATOM   1738  N   ILE A 696      30.460  50.450  61.390  1.00  0.00           N
ATOM   1739  HN  ILE A 696      31.130  50.640  62.110  1.00  0.00           H
ATOM   1740  CA  ILE A 696      30.970  50.930  60.120  1.00  0.00           C
ATOM   1741  HA  ILE A 696      30.240  51.570  59.650  1.00  0.00           H
ATOM   1742  CB  ILE A 696      32.350  51.630  60.330  1.00  0.00           C
ATOM   1743  HB  ILE A 696      32.870  50.960  61.050  1.00  0.00           H
ATOM   1744  CG2 ILE A 696      33.210  51.630  59.000  1.00  0.00           C
ATOM   1745 HG21 ILE A 696      34.170  52.170  59.160  1.00  0.00           H
ATOM   1746 HG22 ILE A 696      32.600  52.060  58.170  1.00  0.00           H
ATOM   1747 HG23 ILE A 696      33.550  50.600  58.810  1.00  0.00           H
ATOM   1748  CG1 ILE A 696      32.220  53.080  61.010  1.00  0.00           C
ATOM   1749 HG11 ILE A 696      31.420  53.110  61.780  1.00  0.00           H
ATOM   1750 HG12 ILE A 696      31.800  53.790  60.260  1.00  0.00           H
ATOM   1751  CD  ILE A 696      33.580  53.720  61.500  1.00  0.00           C
ATOM   1752  HD1 ILE A 696      33.300  54.630  62.070  1.00  0.00           H
ATOM   1753  HD2 ILE A 696      34.250  53.970  60.650  1.00  0.00           H
ATOM   1754  HD3 ILE A 696      34.080  52.960  62.130  1.00  0.00           H
ATOM   1755  C   ILE A 696      31.050  49.780  59.100  1.00  0.00           C
ATOM   1756  O   ILE A 696      30.590  49.980  57.970  1.00  0.00           O
ATOM   1757  N   GLY A 697      31.580  48.620  59.570  1.00  0.00           N
ATOM   1758  HN  GLY A 697      31.920  48.620  60.510  1.00  0.00           H
ATOM   1759  CA  GLY A 697      31.870  47.480  58.780  1.00  0.00           C
ATOM   1760  HA1 GLY A 697      32.150  46.690  59.470  1.00  0.00           H
ATOM   1761  HA2 GLY A 697      32.560  47.650  57.970  1.00  0.00           H
ATOM   1762  C   GLY A 697      30.630  46.920  58.240  1.00  0.00           C
ATOM   1763  O   GLY A 697      30.440  46.760  57.010  1.00  0.00           O
ATOM   1764  N   LEU A 698      29.720  46.540  59.110  1.00  0.00           N
ATOM   1765  HN  LEU A 698      29.810  46.750  60.080  1.00  0.00           H
ATOM   1766  CA  LEU A 698      28.390  46.020  58.730  1.00  0.00           C
ATOM   1767  HA  LEU A 698      28.690  45.130  58.200  1.00  0.00           H
ATOM   1768  CB  LEU A 698      27.580  45.630  59.920  1.00  0.00           C
ATOM   1769  HB1 LEU A 698      26.570  45.290  59.630  1.00  0.00           H
ATOM   1770  HB2 LEU A 698      27.500  46.490  60.620  1.00  0.00           H
ATOM   1771  CG  LEU A 698      28.250  44.530  60.700  1.00  0.00           C
ATOM   1772  HG  LEU A 698      29.350  44.680  60.650  1.00  0.00           H
ATOM   1773  CD1 LEU A 698      27.670  44.560  62.160  1.00  0.00           C
ATOM   1774 HD11 LEU A 698      28.210  43.770  62.720  1.00  0.00           H
ATOM   1775 HD12 LEU A 698      26.570  44.470  62.270  1.00  0.00           H
ATOM   1776 HD13 LEU A 698      27.990  45.560  62.510  1.00  0.00           H
ATOM   1777  CD2 LEU A 698      27.870  43.170  60.150  1.00  0.00           C
ATOM   1778 HD21 LEU A 698      28.240  42.400  60.850  1.00  0.00           H
ATOM   1779 HD22 LEU A 698      28.250  42.930  59.130  1.00  0.00           H
ATOM   1780 HD23 LEU A 698      26.770  43.090  60.170  1.00  0.00           H
ATOM   1781  C   LEU A 698      27.610  46.940  57.730  1.00  0.00           C
ATOM   1782  O   LEU A 698      27.060  46.470  56.740  1.00  0.00           O
ATOM   1783  N   TRP A 699      27.500  48.250  58.060  1.00  0.00           N
ATOM   1784  HN  TRP A 699      27.950  48.570  58.880  1.00  0.00           H
ATOM   1785  CA  TRP A 699      26.870  49.250  57.180  1.00  0.00           C
ATOM   1786  HA  TRP A 699      25.890  48.890  56.950  1.00  0.00           H
ATOM   1787  CB  TRP A 699      26.800  50.630  57.860  1.00  0.00           C
ATOM   1788  HB1 TRP A 699      27.040  51.380  57.080  1.00  0.00           H
ATOM   1789  HB2 TRP A 699      27.640  50.530  58.600  1.00  0.00           H
ATOM   1790  CG  TRP A 699      25.520  51.130  58.460  1.00  0.00           C
ATOM   1791  CD1 TRP A 699      25.200  51.300  59.840  1.00  0.00           C
ATOM   1792  HD1 TRP A 699      25.810  51.020  60.680  1.00  0.00           H
ATOM   1793  NE1 TRP A 699      23.960  51.970  59.890  1.00  0.00           N
ATOM   1794  HE1 TRP A 699      23.530  52.380  60.660  1.00  0.00           H
ATOM   1795  CE2 TRP A 699      23.400  52.030  58.660  1.00  0.00           C
ATOM   1796  CD2 TRP A 699      24.360  51.520  57.730  1.00  0.00           C
ATOM   1797  CE3 TRP A 699      24.050  51.620  56.330  1.00  0.00           C
ATOM   1798  HE3 TRP A 699      24.710  51.340  55.530  1.00  0.00           H
ATOM   1799  CZ3 TRP A 699      22.850  52.220  56.000  1.00  0.00           C
ATOM   1800  HZ3 TRP A 699      22.620  52.420  54.960  1.00  0.00           H
ATOM   1801  CZ2 TRP A 699      22.130  52.530  58.280  1.00  0.00           C
ATOM   1802  HZ2 TRP A 699      21.400  53.000  58.930  1.00  0.00           H
ATOM   1803  CH2 TRP A 699      21.890  52.670  56.920  1.00  0.00           C
ATOM   1804  HH2 TRP A 699      20.970  53.130  56.590  1.00  0.00           H
ATOM   1805  C   TRP A 699      27.660  49.340  55.860  1.00  0.00           C
ATOM   1806  O   TRP A 699      27.000  49.570  54.840  1.00  0.00           O
ATOM   1807  N   THR A 700      28.950  49.190  55.840  1.00  0.00           N
ATOM   1808  HN  THR A 700      29.480  49.070  56.670  1.00  0.00           H
ATOM   1809  CA  THR A 700      29.690  49.070  54.600  1.00  0.00           C
ATOM   1810  HA  THR A 700      29.410  49.920  53.980  1.00  0.00           H
ATOM   1811  CB  THR A 700      31.180  49.150  54.820  1.00  0.00           C
ATOM   1812  HB  THR A 700      31.430  48.250  55.440  1.00  0.00           H
ATOM   1813  OG1 THR A 700      31.570  50.310  55.490  1.00  0.00           O
ATOM   1814  HG1 THR A 700      31.130  50.310  56.340  1.00  0.00           H
ATOM   1815  CG2 THR A 700      31.880  49.130  53.480  1.00  0.00           C
ATOM   1816 HG21 THR A 700      32.960  49.380  53.560  1.00  0.00           H
ATOM   1817 HG22 THR A 700      31.420  49.920  52.840  1.00  0.00           H
ATOM   1818 HG23 THR A 700      31.820  48.140  52.980  1.00  0.00           H
ATOM   1819  C   THR A 700      29.310  47.910  53.700  1.00  0.00           C
ATOM   1820  O   THR A 700      29.150  48.090  52.460  1.00  0.00           O
ATOM   1821  N   SER A 701      29.270  46.740  54.340  1.00  0.00           N
ATOM   1822  HN  SER A 701      29.300  46.620  55.330  1.00  0.00           H
ATOM   1823  CA  SER A 701      28.720  45.540  53.690  1.00  0.00           C
ATOM   1824  HA  SER A 701      29.400  45.220  52.920  1.00  0.00           H
ATOM   1825  CB  SER A 701      28.910  44.280  54.630  1.00  0.00           C
ATOM   1826  HB1 SER A 701      28.340  44.560  55.540  1.00  0.00           H
ATOM   1827  HB2 SER A 701      30.000  44.170  54.820  1.00  0.00           H
ATOM   1828  OG  SER A 701      28.330  43.100  54.100  1.00  0.00           O
ATOM   1829  HG1 SER A 701      29.010  42.790  53.510  1.00  0.00           H
ATOM   1830  C   SER A 701      27.260  45.620  53.170  1.00  0.00           C
ATOM   1831  O   SER A 701      26.970  45.180  52.070  1.00  0.00           O
ATOM   1832  N   PHE A 702      26.360  46.210  53.990  1.00  0.00           N
ATOM   1833  HN  PHE A 702      26.730  46.430  54.890  1.00  0.00           H
ATOM   1834  CA  PHE A 702      25.050  46.670  53.620  1.00  0.00           C
ATOM   1835  HA  PHE A 702      24.550  45.770  53.280  1.00  0.00           H
ATOM   1836  CB  PHE A 702      24.250  47.220  54.800  1.00  0.00           C
ATOM   1837  HB1 PHE A 702      24.680  48.150  55.230  1.00  0.00           H
ATOM   1838  HB2 PHE A 702      24.160  46.500  55.650  1.00  0.00           H
ATOM   1839  CG  PHE A 702      22.810  47.560  54.350  1.00  0.00           C
ATOM   1840  CD1 PHE A 702      21.870  46.510  54.250  1.00  0.00           C
ATOM   1841  HD1 PHE A 702      22.190  45.490  54.390  1.00  0.00           H
ATOM   1842  CE1 PHE A 702      20.590  46.850  53.700  1.00  0.00           C
ATOM   1843  HE1 PHE A 702      19.830  46.070  53.630  1.00  0.00           H
ATOM   1844  CZ  PHE A 702      20.220  48.180  53.550  1.00  0.00           C
ATOM   1845  HZ  PHE A 702      19.240  48.450  53.190  1.00  0.00           H
ATOM   1846  CD2 PHE A 702      22.440  48.860  54.080  1.00  0.00           C
ATOM   1847  HD2 PHE A 702      23.210  49.620  54.080  1.00  0.00           H
ATOM   1848  CE2 PHE A 702      21.150  49.170  53.800  1.00  0.00           C
ATOM   1849  HE2 PHE A 702      20.920  50.200  53.580  1.00  0.00           H
ATOM   1850  C   PHE A 702      24.990  47.600  52.440  1.00  0.00           C
ATOM   1851  O   PHE A 702      24.260  47.350  51.430  1.00  0.00           O
ATOM   1852  N   LEU A 703      25.820  48.690  52.430  1.00  0.00           N
ATOM   1853  HN  LEU A 703      26.310  48.890  53.270  1.00  0.00           H
ATOM   1854  CA  LEU A 703      25.870  49.610  51.330  1.00  0.00           C
ATOM   1855  HA  LEU A 703      24.840  49.910  51.240  1.00  0.00           H
ATOM   1856  CB  LEU A 703      26.660  50.870  51.760  1.00  0.00           C
ATOM   1857  HB1 LEU A 703      26.940  51.430  50.850  1.00  0.00           H
ATOM   1858  HB2 LEU A 703      27.570  50.700  52.380  1.00  0.00           H
ATOM   1859  CG  LEU A 703      25.850  51.970  52.500  1.00  0.00           C
ATOM   1860  HG  LEU A 703      25.230  51.500  53.290  1.00  0.00           H
ATOM   1861  CD1 LEU A 703      26.900  52.800  53.400  1.00  0.00           C
ATOM   1862 HD11 LEU A 703      27.460  52.140  54.110  1.00  0.00           H
ATOM   1863 HD12 LEU A 703      26.320  53.500  54.070  1.00  0.00           H
ATOM   1864 HD13 LEU A 703      27.510  53.340  52.660  1.00  0.00           H
ATOM   1865  CD2 LEU A 703      25.020  52.920  51.630  1.00  0.00           C
ATOM   1866 HD21 LEU A 703      24.270  52.340  51.050  1.00  0.00           H
ATOM   1867 HD22 LEU A 703      25.630  53.560  50.950  1.00  0.00           H
ATOM   1868 HD23 LEU A 703      24.380  53.610  52.210  1.00  0.00           H
ATOM   1869  C   LEU A 703      26.280  49.010  50.070  1.00  0.00           C
ATOM   1870  O   LEU A 703      25.710  49.320  49.050  1.00  0.00           O
ATOM   1871  N   CYS A 704      27.230  48.090  50.130  1.00  0.00           N
ATOM   1872  HN  CYS A 704      27.560  47.870  51.050  1.00  0.00           H
ATOM   1873  CA  CYS A 704      27.670  47.250  48.940  1.00  0.00           C
ATOM   1874  HA  CYS A 704      28.020  47.980  48.220  1.00  0.00           H
ATOM   1875  CB  CYS A 704      28.950  46.400  49.190  1.00  0.00           C
ATOM   1876  HB1 CYS A 704      29.310  45.840  48.300  1.00  0.00           H
ATOM   1877  HB2 CYS A 704      28.760  45.760  50.080  1.00  0.00           H
ATOM   1878  SG  CYS A 704      30.290  47.460  49.740  1.00  0.00           S
ATOM   1879  HG1 CYS A 704      29.830  47.840  50.930  1.00  0.00           H
ATOM   1880  C   CYS A 704      26.620  46.380  48.320  1.00  0.00           C
ATOM   1881  O   CYS A 704      26.450  46.440  47.100  1.00  0.00           O
ATOM   1882  N   ILE A 705      25.810  45.680  49.060  1.00  0.00           N
ATOM   1883  HN  ILE A 705      25.800  45.660  50.060  1.00  0.00           H
ATOM   1884  CA  ILE A 705      24.570  45.020  48.700  1.00  0.00           C
ATOM   1885  HA  ILE A 705      24.760  44.300  47.920  1.00  0.00           H
ATOM   1886  CB  ILE A 705      23.980  44.140  49.770  1.00  0.00           C
ATOM   1887  HB  ILE A 705      23.720  44.780  50.650  1.00  0.00           H
ATOM   1888  CG2 ILE A 705      22.610  43.560  49.270  1.00  0.00           C
ATOM   1889 HG21 ILE A 705      22.700  43.120  48.240  1.00  0.00           H
ATOM   1890 HG22 ILE A 705      21.750  44.270  49.310  1.00  0.00           H
ATOM   1891 HG23 ILE A 705      22.310  42.670  49.880  1.00  0.00           H
ATOM   1892  CG1 ILE A 705      24.960  43.030  50.140  1.00  0.00           C
ATOM   1893 HG11 ILE A 705      25.980  43.450  50.180  1.00  0.00           H
ATOM   1894 HG12 ILE A 705      24.870  42.320  49.290  1.00  0.00           H
ATOM   1895  CD  ILE A 705      24.700  42.300  51.490  1.00  0.00           C
ATOM   1896  HD1 ILE A 705      25.680  42.000  51.930  1.00  0.00           H
ATOM   1897  HD2 ILE A 705      24.020  41.430  51.390  1.00  0.00           H
ATOM   1898  HD3 ILE A 705      24.280  43.010  52.230  1.00  0.00           H
ATOM   1899  C   ILE A 705      23.530  45.980  48.130  1.00  0.00           C
ATOM   1900  O   ILE A 705      22.830  45.730  47.130  1.00  0.00           O
ATOM   1901  N   VAL A 706      23.320  47.200  48.740  1.00  0.00           N
ATOM   1902  HN  VAL A 706      23.790  47.390  49.600  1.00  0.00           H
ATOM   1903  CA  VAL A 706      22.310  48.050  48.220  1.00  0.00           C
ATOM   1904  HA  VAL A 706      21.370  47.540  48.030  1.00  0.00           H
ATOM   1905  CB  VAL A 706      21.880  49.100  49.220  1.00  0.00           C
ATOM   1906  HB  VAL A 706      22.800  49.600  49.590  1.00  0.00           H
ATOM   1907  CG1 VAL A 706      20.910  50.160  48.730  1.00  0.00           C
ATOM   1908 HG11 VAL A 706      20.470  50.900  49.430  1.00  0.00           H
ATOM   1909 HG12 VAL A 706      20.040  49.680  48.200  1.00  0.00           H
ATOM   1910 HG13 VAL A 706      21.310  50.810  47.920  1.00  0.00           H
ATOM   1911  CG2 VAL A 706      21.230  48.480  50.440  1.00  0.00           C
ATOM   1912 HG21 VAL A 706      20.330  47.890  50.120  1.00  0.00           H
ATOM   1913 HG22 VAL A 706      20.740  49.300  51.010  1.00  0.00           H
ATOM   1914 HG23 VAL A 706      21.900  47.830  51.040  1.00  0.00           H
ATOM   1915  C   VAL A 706      22.620  48.710  46.850  1.00  0.00           C
ATOM   1916  O   VAL A 706      21.800  48.850  45.950  1.00  0.00           O
ATOM   1917  N   LEU A 707      23.900  49.110  46.620  1.00  0.00           N
ATOM   1918  HN  LEU A 707      24.550  49.050  47.370  1.00  0.00           H
ATOM   1919  CA  LEU A 707      24.430  49.570  45.290  1.00  0.00           C
ATOM   1920  HA  LEU A 707      23.930  50.510  45.120  1.00  0.00           H
ATOM   1921  CB  LEU A 707      25.950  49.790  45.440  1.00  0.00           C
ATOM   1922  HB1 LEU A 707      26.420  49.950  44.440  1.00  0.00           H
ATOM   1923  HB2 LEU A 707      26.250  48.890  46.030  1.00  0.00           H
ATOM   1924  CG  LEU A 707      26.400  51.010  46.290  1.00  0.00           C
ATOM   1925  HG  LEU A 707      25.790  51.220  47.200  1.00  0.00           H
ATOM   1926  CD1 LEU A 707      27.810  50.790  46.730  1.00  0.00           C
ATOM   1927 HD11 LEU A 707      27.860  49.920  47.420  1.00  0.00           H
ATOM   1928 HD12 LEU A 707      28.240  51.710  47.190  1.00  0.00           H
ATOM   1929 HD13 LEU A 707      28.480  50.560  45.880  1.00  0.00           H
ATOM   1930  CD2 LEU A 707      26.330  52.220  45.270  1.00  0.00           C
ATOM   1931 HD21 LEU A 707      25.320  52.680  45.330  1.00  0.00           H
ATOM   1932 HD22 LEU A 707      26.700  51.940  44.260  1.00  0.00           H
ATOM   1933 HD23 LEU A 707      27.000  53.040  45.600  1.00  0.00           H
ATOM   1934  C   LEU A 707      24.150  48.610  44.170  1.00  0.00           C
ATOM   1935  O   LEU A 707      23.790  49.000  43.050  1.00  0.00           O
ATOM   1936  N   VAL A 708      24.180  47.320  44.550  1.00  0.00           N
ATOM   1937  HN  VAL A 708      24.300  47.090  45.500  1.00  0.00           H
ATOM   1938  CA  VAL A 708      23.930  46.240  43.600  1.00  0.00           C
ATOM   1939  HA  VAL A 708      24.250  46.470  42.590  1.00  0.00           H
ATOM   1940  CB  VAL A 708      24.770  45.030  43.880  1.00  0.00           C
ATOM   1941  HB  VAL A 708      24.610  44.790  44.940  1.00  0.00           H
ATOM   1942  CG1 VAL A 708      24.370  43.820  43.020  1.00  0.00           C
ATOM   1943 HG11 VAL A 708      23.510  43.250  43.410  1.00  0.00           H
ATOM   1944 HG12 VAL A 708      25.130  42.990  43.140  1.00  0.00           H
ATOM   1945 HG13 VAL A 708      24.220  44.050  41.950  1.00  0.00           H
ATOM   1946  CG2 VAL A 708      26.310  45.420  43.700  1.00  0.00           C
ATOM   1947 HG21 VAL A 708      26.550  45.670  42.650  1.00  0.00           H
ATOM   1948 HG22 VAL A 708      26.940  44.540  43.980  1.00  0.00           H
ATOM   1949 HG23 VAL A 708      26.610  46.240  44.380  1.00  0.00           H
ATOM   1950  C   VAL A 708      22.520  45.980  43.470  1.00  0.00           C
ATOM   1951  O   VAL A 708      22.000  45.760  42.420  1.00  0.00           O
ATOM   1952  N   ALA A 709      21.720  46.000  44.540  1.00  0.00           N
ATOM   1953  HN  ALA A 709      22.120  46.100  45.460  1.00  0.00           H
ATOM   1954  CA  ALA A 709      20.250  45.960  44.320  1.00  0.00           C
ATOM   1955  HA  ALA A 709      19.910  45.010  43.920  1.00  0.00           H
ATOM   1956  CB  ALA A 709      19.580  46.080  45.710  1.00  0.00           C
ATOM   1957  HB1 ALA A 709      19.830  47.020  46.260  1.00  0.00           H
ATOM   1958  HB2 ALA A 709      19.820  45.190  46.330  1.00  0.00           H
ATOM   1959  HB3 ALA A 709      18.500  45.970  45.460  1.00  0.00           H
ATOM   1960  C   ALA A 709      19.710  47.080  43.420  1.00  0.00           C
ATOM   1961  O   ALA A 709      18.810  46.900  42.560  1.00  0.00           O
ATOM   1962  N   THR A 710      20.210  48.290  43.610  1.00  0.00           N
ATOM   1963  HN  THR A 710      20.850  48.380  44.370  1.00  0.00           H
ATOM   1964  CA  THR A 710      19.770  49.430  42.810  1.00  0.00           C
ATOM   1965  HA  THR A 710      18.690  49.420  42.790  1.00  0.00           H
ATOM   1966  CB  THR A 710      20.060  50.800  43.430  1.00  0.00           C
ATOM   1967  HB  THR A 710      19.810  51.560  42.670  1.00  0.00           H
ATOM   1968  OG1 THR A 710      21.400  50.890  43.900  1.00  0.00           O
ATOM   1969  HG1 THR A 710      21.540  50.230  44.580  1.00  0.00           H
ATOM   1970  CG2 THR A 710      19.170  51.010  44.630  1.00  0.00           C
ATOM   1971 HG21 THR A 710      18.110  50.730  44.450  1.00  0.00           H
ATOM   1972 HG22 THR A 710      19.170  52.100  44.800  1.00  0.00           H
ATOM   1973 HG23 THR A 710      19.570  50.540  45.570  1.00  0.00           H
ATOM   1974  C   THR A 710      20.170  49.460  41.330  1.00  0.00           C
ATOM   1975  O   THR A 710      19.510  50.170  40.550  1.00  0.00           O
ATOM   1976  N   ASP A 711      21.240  48.800  40.890  1.00  0.00           N
ATOM   1977  HN  ASP A 711      21.720  48.210  41.540  1.00  0.00           H
ATOM   1978  CA  ASP A 711      21.950  49.030  39.620  1.00  0.00           C
ATOM   1979  HA  ASP A 711      22.520  48.170  39.320  1.00  0.00           H
ATOM   1980  CB  ASP A 711      21.000  49.110  38.390  1.00  0.00           C
ATOM   1981  HB1 ASP A 711      20.320  49.990  38.540  1.00  0.00           H
ATOM   1982  HB2 ASP A 711      20.390  48.190  38.270  1.00  0.00           H
ATOM   1983  CG  ASP A 711      21.690  49.210  37.090  1.00  0.00           C
ATOM   1984  OD1 ASP A 711      20.970  49.410  36.050  1.00  0.00           O
ATOM   1985  OD2 ASP A 711      22.930  49.060  36.910  1.00  0.00           O
ATOM   1986  C   ASP A 711      23.070  50.190  39.720  1.00  0.00           C
ATOM   1987  O   ASP A 711      22.710  51.360  39.920  1.00  0.00           O
ATOM   1988  N   ALA A 712      24.320  49.810  39.540  1.00  0.00           N
ATOM   1989  HN  ALA A 712      24.530  48.890  39.210  1.00  0.00           H
ATOM   1990  CA  ALA A 712      25.440  50.720  39.510  1.00  0.00           C
ATOM   1991  HA  ALA A 712      25.130  51.730  39.710  1.00  0.00           H
ATOM   1992  CB  ALA A 712      26.360  50.220  40.670  1.00  0.00           C
ATOM   1993  HB1 ALA A 712      26.420  49.120  40.600  1.00  0.00           H
ATOM   1994  HB2 ALA A 712      25.950  50.490  41.670  1.00  0.00           H
ATOM   1995  HB3 ALA A 712      27.430  50.530  40.540  1.00  0.00           H
ATOM   1996  C   ALA A 712      26.160  50.600  38.110  1.00  0.00           C
ATOM   1997  O   ALA A 712      27.320  50.990  38.010  1.00  0.00           O
ATOM   1998  N   SER A 713      25.460  50.240  37.060  1.00  0.00           N
ATOM   1999  HN  SER A 713      24.520  49.890  37.150  1.00  0.00           H
ATOM   2000  CA  SER A 713      26.070  50.170  35.750  1.00  0.00           C
ATOM   2001  HA  SER A 713      26.950  49.580  35.910  1.00  0.00           H
ATOM   2002  CB  SER A 713      25.240  49.520  34.650  1.00  0.00           C
ATOM   2003  HB1 SER A 713      25.920  49.320  33.800  1.00  0.00           H
ATOM   2004  HB2 SER A 713      24.360  50.150  34.380  1.00  0.00           H
ATOM   2005  OG  SER A 713      24.720  48.270  35.180  1.00  0.00           O
ATOM   2006  HG1 SER A 713      24.070  48.560  35.820  1.00  0.00           H
ATOM   2007  C   SER A 713      26.550  51.500  35.210  1.00  0.00           C
ATOM   2008  O   SER A 713      27.690  51.610  34.780  1.00  0.00           O
ATOM   2009  N   SER A 714      25.730  52.520  35.420  1.00  0.00           N
ATOM   2010  HN  SER A 714      24.770  52.480  35.690  1.00  0.00           H
ATOM   2011  CA  SER A 714      26.170  53.890  35.280  1.00  0.00           C
ATOM   2012  HA  SER A 714      26.600  53.900  34.290  1.00  0.00           H
ATOM   2013  CB  SER A 714      24.980  54.940  35.340  1.00  0.00           C
ATOM   2014  HB1 SER A 714      24.160  54.520  34.700  1.00  0.00           H
ATOM   2015  HB2 SER A 714      25.370  55.910  34.960  1.00  0.00           H
ATOM   2016  OG  SER A 714      24.510  55.040  36.640  1.00  0.00           O
ATOM   2017  HG1 SER A 714      24.320  54.170  37.000  1.00  0.00           H
ATOM   2018  C   SER A 714      27.360  54.440  36.080  1.00  0.00           C
ATOM   2019  O   SER A 714      28.250  55.150  35.580  1.00  0.00           O
ATOM   2020  N   LEU A 715      27.420  54.020  37.380  1.00  0.00           N
ATOM   2021  HN  LEU A 715      26.950  53.230  37.760  1.00  0.00           H
ATOM   2022  CA  LEU A 715      28.430  54.510  38.330  1.00  0.00           C
ATOM   2023  HA  LEU A 715      28.440  55.590  38.240  1.00  0.00           H
ATOM   2024  CB  LEU A 715      27.960  54.010  39.720  1.00  0.00           C
ATOM   2025  HB1 LEU A 715      28.710  54.030  40.540  1.00  0.00           H
ATOM   2026  HB2 LEU A 715      27.740  52.930  39.620  1.00  0.00           H
ATOM   2027  CG  LEU A 715      26.690  54.670  40.260  1.00  0.00           C
ATOM   2028  HG  LEU A 715      25.860  54.400  39.560  1.00  0.00           H
ATOM   2029  CD1 LEU A 715      26.500  54.110  41.630  1.00  0.00           C
ATOM   2030 HD11 LEU A 715      25.480  54.300  42.020  1.00  0.00           H
ATOM   2031 HD12 LEU A 715      27.220  54.620  42.300  1.00  0.00           H
ATOM   2032 HD13 LEU A 715      26.750  53.030  41.620  1.00  0.00           H
ATOM   2033  CD2 LEU A 715      26.820  56.150  40.370  1.00  0.00           C
ATOM   2034 HD21 LEU A 715      26.930  56.560  39.350  1.00  0.00           H
ATOM   2035 HD22 LEU A 715      27.660  56.360  41.080  1.00  0.00           H
ATOM   2036 HD23 LEU A 715      25.870  56.420  40.860  1.00  0.00           H
ATOM   2037  C   LEU A 715      29.830  54.070  38.020  1.00  0.00           C
ATOM   2038  O   LEU A 715      30.810  54.750  38.160  1.00  0.00           O
ATOM   2039  N   VAL A 716      29.910  52.780  37.450  1.00  0.00           N
ATOM   2040  HN  VAL A 716      29.030  52.340  37.330  1.00  0.00           H
ATOM   2041  CA  VAL A 716      31.150  52.210  36.980  1.00  0.00           C
ATOM   2042  HA  VAL A 716      31.830  52.350  37.810  1.00  0.00           H
ATOM   2043  CB  VAL A 716      31.150  50.690  36.840  1.00  0.00           C
ATOM   2044  HB  VAL A 716      32.140  50.380  36.460  1.00  0.00           H
ATOM   2045  CG1 VAL A 716      31.060  50.060  38.240  1.00  0.00           C
ATOM   2046 HG11 VAL A 716      31.030  48.960  38.100  1.00  0.00           H
ATOM   2047 HG12 VAL A 716      30.200  50.340  38.890  1.00  0.00           H
ATOM   2048 HG13 VAL A 716      32.030  50.290  38.740  1.00  0.00           H
ATOM   2049  CG2 VAL A 716      30.030  50.230  35.980  1.00  0.00           C
ATOM   2050 HG21 VAL A 716      30.260  50.550  34.940  1.00  0.00           H
ATOM   2051 HG22 VAL A 716      29.090  50.760  36.240  1.00  0.00           H
ATOM   2052 HG23 VAL A 716      29.840  49.160  35.810  1.00  0.00           H
ATOM   2053  C   VAL A 716      31.670  52.890  35.760  1.00  0.00           C
ATOM   2054  O   VAL A 716      32.880  52.860  35.640  1.00  0.00           O
ATOM   2055  N   CYS A 717      30.870  53.580  34.990  1.00  0.00           N
ATOM   2056  HN  CYS A 717      29.920  53.680  35.280  1.00  0.00           H
ATOM   2057  CA  CYS A 717      31.310  54.430  33.910  1.00  0.00           C
ATOM   2058  HA  CYS A 717      32.120  53.930  33.390  1.00  0.00           H
ATOM   2059  CB  CYS A 717      30.130  54.840  33.030  1.00  0.00           C
ATOM   2060  HB1 CYS A 717      29.630  55.700  33.510  1.00  0.00           H
ATOM   2061  HB2 CYS A 717      29.400  54.020  32.930  1.00  0.00           H
ATOM   2062  SG  CYS A 717      30.500  55.450  31.360  1.00  0.00           S
ATOM   2063  HG1 CYS A 717      29.420  56.180  31.120  1.00  0.00           H
ATOM   2064  C   CYS A 717      31.970  55.720  34.380  1.00  0.00           C
ATOM   2065  O   CYS A 717      32.660  56.320  33.570  1.00  0.00           O
ATOM   2066  N   TYR A 718      31.680  56.360  35.540  1.00  0.00           N
ATOM   2067  HN  TYR A 718      31.090  55.830  36.150  1.00  0.00           H
ATOM   2068  CA  TYR A 718      32.190  57.690  36.010  1.00  0.00           C
ATOM   2069  HA  TYR A 718      32.180  58.310  35.120  1.00  0.00           H
ATOM   2070  CB  TYR A 718      31.330  58.380  37.090  1.00  0.00           C
ATOM   2071  HB1 TYR A 718      31.650  59.400  37.390  1.00  0.00           H
ATOM   2072  HB2 TYR A 718      31.340  57.820  38.060  1.00  0.00           H
ATOM   2073  CG  TYR A 718      29.970  58.500  36.530  1.00  0.00           C
ATOM   2074  CD1 TYR A 718      29.650  58.990  35.250  1.00  0.00           C
ATOM   2075  HD1 TYR A 718      30.430  59.290  34.560  1.00  0.00           H
ATOM   2076  CE1 TYR A 718      28.320  59.130  34.870  1.00  0.00           C
ATOM   2077  HE1 TYR A 718      28.040  59.610  33.950  1.00  0.00           H
ATOM   2078  CZ  TYR A 718      27.260  58.770  35.730  1.00  0.00           C
ATOM   2079  OH  TYR A 718      25.910  58.840  35.270  1.00  0.00           O
ATOM   2080  HH  TYR A 718      25.310  58.740  36.020  1.00  0.00           H
ATOM   2081  CD2 TYR A 718      28.890  58.180  37.360  1.00  0.00           C
ATOM   2082  HD2 TYR A 718      29.090  57.900  38.380  1.00  0.00           H
ATOM   2083  CE2 TYR A 718      27.570  58.320  37.020  1.00  0.00           C
ATOM   2084  HE2 TYR A 718      26.800  58.030  37.720  1.00  0.00           H
ATOM   2085  C   TYR A 718      33.620  57.530  36.500  1.00  0.00           C
ATOM   2086  O   TYR A 718      34.270  58.520  36.730  1.00  0.00           O
ATOM   2087  N   ILE A 719      34.130  56.270  36.770  1.00  0.00           N
ATOM   2088  HN  ILE A 719      33.530  55.490  36.630  1.00  0.00           H
ATOM   2089  CA  ILE A 719      35.570  55.940  37.060  1.00  0.00           C
ATOM   2090  HA  ILE A 719      35.900  56.540  37.890  1.00  0.00           H
ATOM   2091  CB  ILE A 719      35.790  54.590  37.670  1.00  0.00           C
ATOM   2092  HB  ILE A 719      35.370  53.800  37.030  1.00  0.00           H
ATOM   2093  CG2 ILE A 719      37.220  54.210  37.950  1.00  0.00           C
ATOM   2094 HG21 ILE A 719      37.920  54.240  37.090  1.00  0.00           H
ATOM   2095 HG22 ILE A 719      37.310  53.170  38.330  1.00  0.00           H
ATOM   2096 HG23 ILE A 719      37.510  54.900  38.770  1.00  0.00           H
ATOM   2097  CG1 ILE A 719      35.060  54.520  39.030  1.00  0.00           C
ATOM   2098 HG11 ILE A 719      33.990  54.860  39.020  1.00  0.00           H
ATOM   2099 HG12 ILE A 719      35.440  55.330  39.690  1.00  0.00           H
ATOM   2100  CD  ILE A 719      35.050  53.070  39.650  1.00  0.00           C
ATOM   2101  HD1 ILE A 719      36.110  52.820  39.870  1.00  0.00           H
ATOM   2102  HD2 ILE A 719      34.490  52.370  39.000  1.00  0.00           H
ATOM   2103  HD3 ILE A 719      34.460  52.880  40.570  1.00  0.00           H
ATOM   2104  C   ILE A 719      36.550  56.350  35.910  1.00  0.00           C
ATOM   2105  O   ILE A 719      36.310  56.160  34.690  1.00  0.00           O
ATOM   2106  N   THR A 720      37.590  57.080  36.290  1.00  0.00           N
ATOM   2107  HN  THR A 720      37.880  57.190  37.230  1.00  0.00           H
ATOM   2108  CA  THR A 720      38.470  57.750  35.330  1.00  0.00           C
ATOM   2109  HA  THR A 720      38.440  57.230  34.380  1.00  0.00           H
ATOM   2110  CB  THR A 720      37.990  59.110  34.940  1.00  0.00           C
ATOM   2111  HB  THR A 720      36.980  59.090  34.480  1.00  0.00           H
ATOM   2112  OG1 THR A 720      38.930  59.730  34.050  1.00  0.00           O
ATOM   2113  HG1 THR A 720      38.730  59.270  33.230  1.00  0.00           H
ATOM   2114  CG2 THR A 720      37.810  59.980  36.200  1.00  0.00           C
ATOM   2115 HG21 THR A 720      38.670  60.090  36.890  1.00  0.00           H
ATOM   2116 HG22 THR A 720      36.930  59.770  36.850  1.00  0.00           H
ATOM   2117 HG23 THR A 720      37.550  60.980  35.800  1.00  0.00           H
ATOM   2118  C   THR A 720      39.970  57.800  35.710  1.00  0.00           C
ATOM   2119  O   THR A 720      40.290  57.780  36.900  1.00  0.00           O
ATOM   2120  N   ARG A 721      40.880  57.770  34.720  1.00  0.00           N
ATOM   2121  HN  ARG A 721      40.640  57.750  33.750  1.00  0.00           H
ATOM   2122  CA  ARG A 721      42.290  57.510  34.950  1.00  0.00           C
ATOM   2123  HA  ARG A 721      42.410  56.550  35.440  1.00  0.00           H
ATOM   2124  CB  ARG A 721      42.990  57.510  33.530  1.00  0.00           C
ATOM   2125  HB1 ARG A 721      44.010  57.090  33.690  1.00  0.00           H
ATOM   2126  HB2 ARG A 721      43.000  58.520  33.070  1.00  0.00           H
ATOM   2127  CG  ARG A 721      42.410  56.620  32.430  1.00  0.00           C
ATOM   2128  HG1 ARG A 721      42.910  56.820  31.460  1.00  0.00           H
ATOM   2129  HG2 ARG A 721      41.330  56.860  32.290  1.00  0.00           H
ATOM   2130  CD  ARG A 721      42.370  55.060  32.650  1.00  0.00           C
ATOM   2131  HD1 ARG A 721      43.370  54.700  32.960  1.00  0.00           H
ATOM   2132  HD2 ARG A 721      42.100  54.400  31.780  1.00  0.00           H
ATOM   2133  NE  ARG A 721      41.470  54.690  33.750  1.00  0.00           N
ATOM   2134  HE  ARG A 721      41.820  54.400  34.630  1.00  0.00           H
ATOM   2135  CZ  ARG A 721      40.080  54.700  33.690  1.00  0.00           C
ATOM   2136  NH1 ARG A 721      39.440  54.990  32.610  1.00  0.00           N
ATOM   2137 HH11 ARG A 721      39.910  55.340  31.800  1.00  0.00           H
ATOM   2138 HH12 ARG A 721      38.450  54.900  32.530  1.00  0.00           H
ATOM   2139  NH2 ARG A 721      39.410  54.360  34.820  1.00  0.00           N
ATOM   2140 HH21 ARG A 721      39.890  54.050  35.640  1.00  0.00           H
ATOM   2141 HH22 ARG A 721      38.520  53.940  34.690  1.00  0.00           H
ATOM   2142  C   ARG A 721      42.970  58.660  35.820  1.00  0.00           C
ATOM   2143  O   ARG A 721      43.680  58.470  36.770  1.00  0.00           O
ATOM   2144  N   PHE A 722      42.590  59.940  35.520  1.00  0.00           N
ATOM   2145  HN  PHE A 722      41.980  60.010  34.740  1.00  0.00           H
ATOM   2146  CA  PHE A 722      42.970  61.170  36.260  1.00  0.00           C
ATOM   2147  HA  PHE A 722      43.990  61.360  35.990  1.00  0.00           H
ATOM   2148  CB  PHE A 722      42.060  62.250  35.680  1.00  0.00           C
ATOM   2149  HB1 PHE A 722      40.980  62.070  35.820  1.00  0.00           H
ATOM   2150  HB2 PHE A 722      42.240  62.280  34.590  1.00  0.00           H
ATOM   2151  CG  PHE A 722      42.280  63.560  36.390  1.00  0.00           C
ATOM   2152  CD1 PHE A 722      41.420  64.070  37.370  1.00  0.00           C
ATOM   2153  HD1 PHE A 722      40.660  63.430  37.790  1.00  0.00           H
ATOM   2154  CE1 PHE A 722      41.560  65.390  37.860  1.00  0.00           C
ATOM   2155  HE1 PHE A 722      40.920  65.680  38.670  1.00  0.00           H
ATOM   2156  CZ  PHE A 722      42.480  66.220  37.300  1.00  0.00           C
ATOM   2157  HZ  PHE A 722      42.610  67.230  37.670  1.00  0.00           H
ATOM   2158  CD2 PHE A 722      43.110  64.470  35.700  1.00  0.00           C
ATOM   2159  HD2 PHE A 722      43.690  64.240  34.810  1.00  0.00           H
ATOM   2160  CE2 PHE A 722      43.230  65.750  36.160  1.00  0.00           C
ATOM   2161  HE2 PHE A 722      43.850  66.520  35.710  1.00  0.00           H
ATOM   2162  C   PHE A 722      42.840  61.070  37.810  1.00  0.00           C
ATOM   2163  O   PHE A 722      43.800  61.290  38.530  1.00  0.00           O
ATOM   2164  N   THR A 723      41.690  60.470  38.220  1.00  0.00           N
ATOM   2165  HN  THR A 723      41.100  59.950  37.580  1.00  0.00           H
ATOM   2166  CA  THR A 723      41.480  60.030  39.610  1.00  0.00           C
ATOM   2167  HA  THR A 723      41.700  60.900  40.200  1.00  0.00           H
ATOM   2168  CB  THR A 723      40.020  59.480  39.820  1.00  0.00           C
ATOM   2169  HB  THR A 723      39.730  58.600  39.210  1.00  0.00           H
ATOM   2170  OG1 THR A 723      39.090  60.590  39.570  1.00  0.00           O
ATOM   2171  HG1 THR A 723      39.190  60.770  38.640  1.00  0.00           H
ATOM   2172  CG2 THR A 723      39.770  59.080  41.260  1.00  0.00           C
ATOM   2173 HG21 THR A 723      40.330  58.160  41.550  1.00  0.00           H
ATOM   2174 HG22 THR A 723      38.680  58.930  41.430  1.00  0.00           H
ATOM   2175 HG23 THR A 723      39.930  59.900  41.980  1.00  0.00           H
ATOM   2176  C   THR A 723      42.390  58.950  40.080  1.00  0.00           C
ATOM   2177  O   THR A 723      42.960  59.010  41.170  1.00  0.00           O
ATOM   2178  N   GLU A 724      42.520  57.820  39.330  1.00  0.00           N
ATOM   2179  HN  GLU A 724      41.970  57.680  38.520  1.00  0.00           H
ATOM   2180  CA  GLU A 724      43.390  56.660  39.660  1.00  0.00           C
ATOM   2181  HA  GLU A 724      43.090  56.270  40.620  1.00  0.00           H
ATOM   2182  CB  GLU A 724      43.310  55.640  38.540  1.00  0.00           C
ATOM   2183  HB1 GLU A 724      44.220  55.010  38.410  1.00  0.00           H
ATOM   2184  HB2 GLU A 724      43.270  56.240  37.600  1.00  0.00           H
ATOM   2185  CG  GLU A 724      41.930  54.910  38.550  1.00  0.00           C
ATOM   2186  HG1 GLU A 724      41.070  55.610  38.670  1.00  0.00           H
ATOM   2187  HG2 GLU A 724      41.910  54.120  39.350  1.00  0.00           H
ATOM   2188  CD  GLU A 724      41.670  54.190  37.250  1.00  0.00           C
ATOM   2189  OE1 GLU A 724      42.530  54.190  36.290  1.00  0.00           O
ATOM   2190  OE2 GLU A 724      40.610  53.480  37.190  1.00  0.00           O
ATOM   2191  C   GLU A 724      44.810  57.000  40.090  1.00  0.00           C
ATOM   2192  O   GLU A 724      45.240  56.620  41.200  1.00  0.00           O
ATOM   2193  N   GLU A 725      45.530  57.770  39.310  1.00  0.00           N
ATOM   2194  HN  GLU A 725      45.100  58.140  38.480  1.00  0.00           H
ATOM   2195  CA  GLU A 725      46.940  58.130  39.610  1.00  0.00           C
ATOM   2196  HA  GLU A 725      47.550  57.270  39.860  1.00  0.00           H
ATOM   2197  CB  GLU A 725      47.490  58.950  38.420  1.00  0.00           C
ATOM   2198  HB1 GLU A 725      48.430  59.530  38.570  1.00  0.00           H
ATOM   2199  HB2 GLU A 725      46.750  59.740  38.190  1.00  0.00           H
ATOM   2200  CG  GLU A 725      47.470  58.080  37.180  1.00  0.00           C
ATOM   2201  HG1 GLU A 725      46.450  58.050  36.740  1.00  0.00           H
ATOM   2202  HG2 GLU A 725      47.900  57.050  37.210  1.00  0.00           H
ATOM   2203  CD  GLU A 725      48.320  58.720  36.100  1.00  0.00           C
ATOM   2204  OE1 GLU A 725      48.050  59.950  35.830  1.00  0.00           O
ATOM   2205  OE2 GLU A 725      49.110  57.990  35.400  1.00  0.00           O
ATOM   2206  C   GLU A 725      46.980  58.970  40.810  1.00  0.00           C
ATOM   2207  O   GLU A 725      47.690  58.670  41.780  1.00  0.00           O
ATOM   2208  N   ALA A 726      46.170  60.080  40.880  1.00  0.00           N
ATOM   2209  HN  ALA A 726      45.460  60.220  40.190  1.00  0.00           H
ATOM   2210  CA  ALA A 726      46.250  60.920  42.070  1.00  0.00           C
ATOM   2211  HA  ALA A 726      47.250  61.330  42.070  1.00  0.00           H
ATOM   2212  CB  ALA A 726      45.290  62.100  41.930  1.00  0.00           C
ATOM   2213  HB1 ALA A 726      45.730  62.900  41.310  1.00  0.00           H
ATOM   2214  HB2 ALA A 726      45.030  62.630  42.880  1.00  0.00           H
ATOM   2215  HB3 ALA A 726      44.350  61.760  41.450  1.00  0.00           H
ATOM   2216  C   ALA A 726      45.930  60.140  43.400  1.00  0.00           C
ATOM   2217  O   ALA A 726      46.540  60.360  44.460  1.00  0.00           O
ATOM   2218  N   PHE A 727      44.910  59.320  43.300  1.00  0.00           N
ATOM   2219  HN  PHE A 727      44.490  59.250  42.390  1.00  0.00           H
ATOM   2220  CA  PHE A 727      44.390  58.540  44.330  1.00  0.00           C
ATOM   2221  HA  PHE A 727      44.270  59.170  45.200  1.00  0.00           H
ATOM   2222  CB  PHE A 727      43.200  57.790  43.860  1.00  0.00           C
ATOM   2223  HB1 PHE A 727      43.490  57.230  42.940  1.00  0.00           H
ATOM   2224  HB2 PHE A 727      42.360  58.490  43.730  1.00  0.00           H
ATOM   2225  CG  PHE A 727      42.630  56.710  44.740  1.00  0.00           C
ATOM   2226  CD1 PHE A 727      41.990  55.570  44.180  1.00  0.00           C
ATOM   2227  HD1 PHE A 727      42.110  55.300  43.140  1.00  0.00           H
ATOM   2228  CE1 PHE A 727      41.240  54.730  45.020  1.00  0.00           C
ATOM   2229  HE1 PHE A 727      40.730  53.860  44.640  1.00  0.00           H
ATOM   2230  CZ  PHE A 727      41.010  55.010  46.380  1.00  0.00           C
ATOM   2231  HZ  PHE A 727      40.480  54.210  46.890  1.00  0.00           H
ATOM   2232  CD2 PHE A 727      42.440  56.960  46.110  1.00  0.00           C
ATOM   2233  HD2 PHE A 727      42.920  57.790  46.600  1.00  0.00           H
ATOM   2234  CE2 PHE A 727      41.680  56.090  46.920  1.00  0.00           C
ATOM   2235  HE2 PHE A 727      41.570  56.250  47.970  1.00  0.00           H
ATOM   2236  C   PHE A 727      45.440  57.590  44.850  1.00  0.00           C
ATOM   2237  O   PHE A 727      45.630  57.350  46.020  1.00  0.00           O
ATOM   2238  N   ALA A 728      46.190  56.930  43.900  1.00  0.00           N
ATOM   2239  HN  ALA A 728      45.980  56.940  42.920  1.00  0.00           H
ATOM   2240  CA  ALA A 728      47.280  56.030  44.180  1.00  0.00           C
ATOM   2241  HA  ALA A 728      46.900  55.300  44.860  1.00  0.00           H
ATOM   2242  CB  ALA A 728      47.720  55.340  42.840  1.00  0.00           C
ATOM   2243  HB1 ALA A 728      48.170  56.020  42.070  1.00  0.00           H
ATOM   2244  HB2 ALA A 728      46.800  54.880  42.400  1.00  0.00           H
ATOM   2245  HB3 ALA A 728      48.380  54.510  43.150  1.00  0.00           H
ATOM   2246  C   ALA A 728      48.440  56.710  44.820  1.00  0.00           C
ATOM   2247  O   ALA A 728      49.030  56.350  45.850  1.00  0.00           O
ATOM   2248  N   ALA A 729      48.820  57.850  44.190  1.00  0.00           N
ATOM   2249  HN  ALA A 729      48.170  58.210  43.520  1.00  0.00           H
ATOM   2250  CA  ALA A 729      50.030  58.580  44.350  1.00  0.00           C
ATOM   2251  HA  ALA A 729      50.880  57.920  44.290  1.00  0.00           H
ATOM   2252  CB  ALA A 729      50.080  59.670  43.290  1.00  0.00           C
ATOM   2253  HB1 ALA A 729      50.910  60.370  43.480  1.00  0.00           H
ATOM   2254  HB2 ALA A 729      49.130  60.230  43.350  1.00  0.00           H
ATOM   2255  HB3 ALA A 729      50.030  59.300  42.240  1.00  0.00           H
ATOM   2256  C   ALA A 729      50.050  59.120  45.770  1.00  0.00           C
ATOM   2257  O   ALA A 729      51.030  59.030  46.530  1.00  0.00           O
ATOM   2258  N   LEU A 730      48.930  59.680  46.180  1.00  0.00           N
ATOM   2259  HN  LEU A 730      48.170  59.710  45.540  1.00  0.00           H
ATOM   2260  CA  LEU A 730      48.670  60.300  47.450  1.00  0.00           C
ATOM   2261  HA  LEU A 730      49.300  61.170  47.530  1.00  0.00           H
ATOM   2262  CB  LEU A 730      47.130  60.570  47.570  1.00  0.00           C
ATOM   2263  HB1 LEU A 730      46.490  59.670  47.520  1.00  0.00           H
ATOM   2264  HB2 LEU A 730      47.070  61.140  46.630  1.00  0.00           H
ATOM   2265  CG  LEU A 730      46.630  61.540  48.650  1.00  0.00           C
ATOM   2266  HG  LEU A 730      45.650  61.960  48.360  1.00  0.00           H
ATOM   2267  CD1 LEU A 730      46.190  60.670  49.850  1.00  0.00           C
ATOM   2268 HD11 LEU A 730      45.790  61.260  50.700  1.00  0.00           H
ATOM   2269 HD12 LEU A 730      47.040  60.120  50.260  1.00  0.00           H
ATOM   2270 HD13 LEU A 730      45.410  59.950  49.530  1.00  0.00           H
ATOM   2271  CD2 LEU A 730      47.620  62.590  49.040  1.00  0.00           C
ATOM   2272 HD21 LEU A 730      47.190  63.150  49.900  1.00  0.00           H
ATOM   2273 HD22 LEU A 730      47.890  63.230  48.170  1.00  0.00           H
ATOM   2274 HD23 LEU A 730      48.520  62.150  49.520  1.00  0.00           H
ATOM   2275  C   LEU A 730      49.000  59.350  48.650  1.00  0.00           C
ATOM   2276  O   LEU A 730      49.670  59.750  49.600  1.00  0.00           O
ATOM   2277  N   ILE A 731      48.550  58.070  48.530  1.00  0.00           N
ATOM   2278  HN  ILE A 731      48.010  57.780  47.740  1.00  0.00           H
ATOM   2279  CA  ILE A 731      48.880  57.060  49.460  1.00  0.00           C
ATOM   2280  HA  ILE A 731      48.690  57.390  50.460  1.00  0.00           H
ATOM   2281  CB  ILE A 731      47.940  55.850  49.180  1.00  0.00           C
ATOM   2282  HB  ILE A 731      48.130  55.450  48.160  1.00  0.00           H
ATOM   2283  CG2 ILE A 731      48.200  54.760  50.200  1.00  0.00           C
ATOM   2284 HG21 ILE A 731      49.090  54.140  49.940  1.00  0.00           H
ATOM   2285 HG22 ILE A 731      47.390  54.010  50.280  1.00  0.00           H
ATOM   2286 HG23 ILE A 731      48.350  55.330  51.140  1.00  0.00           H
ATOM   2287  CG1 ILE A 731      46.390  56.150  49.140  1.00  0.00           C
ATOM   2288 HG11 ILE A 731      45.790  55.260  48.860  1.00  0.00           H
ATOM   2289 HG12 ILE A 731      46.170  56.930  48.380  1.00  0.00           H
ATOM   2290  CD  ILE A 731      45.880  56.770  50.490  1.00  0.00           C
ATOM   2291  HD1 ILE A 731      44.810  57.050  50.410  1.00  0.00           H
ATOM   2292  HD2 ILE A 731      46.510  57.610  50.840  1.00  0.00           H
ATOM   2293  HD3 ILE A 731      45.950  55.890  51.170  1.00  0.00           H
ATOM   2294  C   ILE A 731      50.310  56.660  49.360  1.00  0.00           C
ATOM   2295  O   ILE A 731      50.960  56.420  50.400  1.00  0.00           O
ATOM   2296  N   CYS A 732      50.850  56.470  48.170  1.00  0.00           N
ATOM   2297  HN  CYS A 732      50.460  56.470  47.260  1.00  0.00           H
ATOM   2298  CA  CYS A 732      52.290  56.210  48.120  1.00  0.00           C
ATOM   2299  HA  CYS A 732      52.440  55.320  48.710  1.00  0.00           H
ATOM   2300  CB  CYS A 732      52.770  56.000  46.680  1.00  0.00           C
ATOM   2301  HB1 CYS A 732      53.820  55.630  46.710  1.00  0.00           H
ATOM   2302  HB2 CYS A 732      52.750  56.990  46.210  1.00  0.00           H
ATOM   2303  SG  CYS A 732      51.840  54.860  45.610  1.00  0.00           S
ATOM   2304  HG1 CYS A 732      52.710  53.860  45.760  1.00  0.00           H
ATOM   2305  C   CYS A 732      53.210  57.220  48.760  1.00  0.00           C
ATOM   2306  O   CYS A 732      54.060  56.850  49.590  1.00  0.00           O
ATOM   2307  N   ILE A 733      52.880  58.480  48.580  1.00  0.00           N
ATOM   2308  HN  ILE A 733      52.230  58.640  47.850  1.00  0.00           H
ATOM   2309  CA  ILE A 733      53.490  59.570  49.420  1.00  0.00           C
ATOM   2310  HA  ILE A 733      54.550  59.520  49.240  1.00  0.00           H
ATOM   2311  CB  ILE A 733      53.120  60.940  48.920  1.00  0.00           C
ATOM   2312  HB  ILE A 733      52.030  61.080  49.010  1.00  0.00           H
ATOM   2313  CG2 ILE A 733      53.800  62.060  49.770  1.00  0.00           C
ATOM   2314 HG21 ILE A 733      53.940  63.010  49.220  1.00  0.00           H
ATOM   2315 HG22 ILE A 733      54.860  61.760  49.870  1.00  0.00           H
ATOM   2316 HG23 ILE A 733      53.360  62.150  50.790  1.00  0.00           H
ATOM   2317  CG1 ILE A 733      53.600  61.220  47.480  1.00  0.00           C
ATOM   2318 HG11 ILE A 733      53.080  62.160  47.190  1.00  0.00           H
ATOM   2319 HG12 ILE A 733      53.290  60.410  46.800  1.00  0.00           H
ATOM   2320  CD  ILE A 733      55.090  61.520  47.240  1.00  0.00           C
ATOM   2321  HD1 ILE A 733      55.860  60.860  47.700  1.00  0.00           H
ATOM   2322  HD2 ILE A 733      55.340  62.510  47.670  1.00  0.00           H
ATOM   2323  HD3 ILE A 733      55.330  61.530  46.160  1.00  0.00           H
ATOM   2324  C   ILE A 733      53.310  59.410  50.940  1.00  0.00           C
ATOM   2325  O   ILE A 733      54.200  59.610  51.790  1.00  0.00           O
ATOM   2326  N   ILE A 734      52.060  59.070  51.370  1.00  0.00           N
ATOM   2327  HN  ILE A 734      51.320  58.960  50.720  1.00  0.00           H
ATOM   2328  CA  ILE A 734      51.680  58.760  52.740  1.00  0.00           C
ATOM   2329  HA  ILE A 734      52.040  59.570  53.360  1.00  0.00           H
ATOM   2330  CB  ILE A 734      50.170  58.800  52.960  1.00  0.00           C
ATOM   2331  HB  ILE A 734      49.740  58.200  52.140  1.00  0.00           H
ATOM   2332  CG2 ILE A 734      49.710  58.290  54.300  1.00  0.00           C
ATOM   2333 HG21 ILE A 734      48.600  58.230  54.320  1.00  0.00           H
ATOM   2334 HG22 ILE A 734      49.980  58.910  55.180  1.00  0.00           H
ATOM   2335 HG23 ILE A 734      50.060  57.270  54.550  1.00  0.00           H
ATOM   2336  CG1 ILE A 734      49.770  60.310  52.850  1.00  0.00           C
ATOM   2337 HG11 ILE A 734      50.090  60.600  51.820  1.00  0.00           H
ATOM   2338 HG12 ILE A 734      50.370  60.850  53.600  1.00  0.00           H
ATOM   2339  CD  ILE A 734      48.230  60.610  52.880  1.00  0.00           C
ATOM   2340  HD1 ILE A 734      47.680  60.340  53.800  1.00  0.00           H
ATOM   2341  HD2 ILE A 734      47.770  59.960  52.110  1.00  0.00           H
ATOM   2342  HD3 ILE A 734      48.080  61.670  52.590  1.00  0.00           H
ATOM   2343  C   ILE A 734      52.430  57.600  53.270  1.00  0.00           C
ATOM   2344  O   ILE A 734      52.880  57.610  54.440  1.00  0.00           O
ATOM   2345  N   PHE A 735      52.610  56.480  52.500  1.00  0.00           N
ATOM   2346  HN  PHE A 735      52.170  56.430  51.610  1.00  0.00           H
ATOM   2347  CA  PHE A 735      53.510  55.390  52.810  1.00  0.00           C
ATOM   2348  HA  PHE A 735      53.100  54.770  53.590  1.00  0.00           H
ATOM   2349  CB  PHE A 735      53.450  54.340  51.550  1.00  0.00           C
ATOM   2350  HB1 PHE A 735      54.400  53.760  51.560  1.00  0.00           H
ATOM   2351  HB2 PHE A 735      53.240  54.800  50.560  1.00  0.00           H
ATOM   2352  CG  PHE A 735      52.310  53.320  51.560  1.00  0.00           C
ATOM   2353  CD1 PHE A 735      52.420  52.120  50.780  1.00  0.00           C
ATOM   2354  HD1 PHE A 735      53.350  52.030  50.250  1.00  0.00           H
ATOM   2355  CE1 PHE A 735      51.510  51.080  50.830  1.00  0.00           C
ATOM   2356  HE1 PHE A 735      51.620  50.140  50.300  1.00  0.00           H
ATOM   2357  CZ  PHE A 735      50.290  51.290  51.490  1.00  0.00           C
ATOM   2358  HZ  PHE A 735      49.620  50.460  51.620  1.00  0.00           H
ATOM   2359  CD2 PHE A 735      50.980  53.540  52.110  1.00  0.00           C
ATOM   2360  HD2 PHE A 735      50.710  54.490  52.550  1.00  0.00           H
ATOM   2361  CE2 PHE A 735      50.090  52.510  52.170  1.00  0.00           C
ATOM   2362  HE2 PHE A 735      49.100  52.700  52.580  1.00  0.00           H
ATOM   2363  C   PHE A 735      55.000  55.660  53.060  1.00  0.00           C
ATOM   2364  O   PHE A 735      55.580  54.990  53.940  1.00  0.00           O
ATOM   2365  N   ILE A 736      55.610  56.610  52.270  1.00  0.00           N
ATOM   2366  HN  ILE A 736      55.180  57.050  51.490  1.00  0.00           H
ATOM   2367  CA  ILE A 736      56.970  57.150  52.490  1.00  0.00           C
ATOM   2368  HA  ILE A 736      57.630  56.300  52.510  1.00  0.00           H
ATOM   2369  CB  ILE A 736      57.290  58.030  51.330  1.00  0.00           C
ATOM   2370  HB  ILE A 736      56.390  58.680  51.240  1.00  0.00           H
ATOM   2371  CG2 ILE A 736      58.630  58.820  51.480  1.00  0.00           C
ATOM   2372 HG21 ILE A 736      59.460  58.210  51.920  1.00  0.00           H
ATOM   2373 HG22 ILE A 736      58.430  59.590  52.260  1.00  0.00           H
ATOM   2374 HG23 ILE A 736      58.850  59.270  50.500  1.00  0.00           H
ATOM   2375  CG1 ILE A 736      57.420  57.170  50.080  1.00  0.00           C
ATOM   2376 HG11 ILE A 736      56.650  56.380  50.040  1.00  0.00           H
ATOM   2377 HG12 ILE A 736      58.400  56.680  50.280  1.00  0.00           H
ATOM   2378  CD  ILE A 736      57.510  57.810  48.650  1.00  0.00           C
ATOM   2379  HD1 ILE A 736      57.930  57.090  47.920  1.00  0.00           H
ATOM   2380  HD2 ILE A 736      58.100  58.750  48.630  1.00  0.00           H
ATOM   2381  HD3 ILE A 736      56.520  58.090  48.200  1.00  0.00           H
ATOM   2382  C   ILE A 736      56.940  57.930  53.840  1.00  0.00           C
ATOM   2383  O   ILE A 736      57.820  57.750  54.630  1.00  0.00           O
ATOM   2384  N   TYR A 737      56.030  58.910  54.080  1.00  0.00           N
ATOM   2385  HN  TYR A 737      55.370  59.050  53.340  1.00  0.00           H
ATOM   2386  CA  TYR A 737      55.960  59.660  55.370  1.00  0.00           C
ATOM   2387  HA  TYR A 737      56.940  60.090  55.500  1.00  0.00           H
ATOM   2388  CB  TYR A 737      54.910  60.800  55.140  1.00  0.00           C
ATOM   2389  HB1 TYR A 737      53.950  60.400  54.750  1.00  0.00           H
ATOM   2390  HB2 TYR A 737      55.230  61.280  54.180  1.00  0.00           H
ATOM   2391  CG  TYR A 737      54.640  61.700  56.290  1.00  0.00           C
ATOM   2392  CD1 TYR A 737      55.060  63.090  56.270  1.00  0.00           C
ATOM   2393  HD1 TYR A 737      55.480  63.600  55.420  1.00  0.00           H
ATOM   2394  CE1 TYR A 737      54.630  63.920  57.300  1.00  0.00           C
ATOM   2395  HE1 TYR A 737      54.760  65.000  57.390  1.00  0.00           H
ATOM   2396  CZ  TYR A 737      53.760  63.430  58.340  1.00  0.00           C
ATOM   2397  OH  TYR A 737      53.070  64.280  59.200  1.00  0.00           O
ATOM   2398  HH  TYR A 737      53.570  65.100  59.240  1.00  0.00           H
ATOM   2399  CD2 TYR A 737      53.890  61.210  57.350  1.00  0.00           C
ATOM   2400  HD2 TYR A 737      53.680  60.160  57.380  1.00  0.00           H
ATOM   2401  CE2 TYR A 737      53.420  62.040  58.370  1.00  0.00           C
ATOM   2402  HE2 TYR A 737      52.880  61.580  59.180  1.00  0.00           H
ATOM   2403  C   TYR A 737      55.740  58.780  56.640  1.00  0.00           C
ATOM   2404  O   TYR A 737      56.410  58.970  57.630  1.00  0.00           O
ATOM   2405  N   GLU A 738      54.810  57.840  56.570  1.00  0.00           N
ATOM   2406  HN  GLU A 738      54.180  57.800  55.790  1.00  0.00           H
ATOM   2407  CA  GLU A 738      54.440  56.820  57.630  1.00  0.00           C
ATOM   2408  HA  GLU A 738      54.260  57.370  58.540  1.00  0.00           H
ATOM   2409  CB  GLU A 738      53.120  56.040  57.120  1.00  0.00           C
ATOM   2410  HB1 GLU A 738      52.900  55.100  57.640  1.00  0.00           H
ATOM   2411  HB2 GLU A 738      53.350  55.640  56.110  1.00  0.00           H
ATOM   2412  CG  GLU A 738      51.840  56.880  57.200  1.00  0.00           C
ATOM   2413  HG1 GLU A 738      51.110  56.240  56.670  1.00  0.00           H
ATOM   2414  HG2 GLU A 738      51.910  57.910  56.810  1.00  0.00           H
ATOM   2415  CD  GLU A 738      51.360  57.030  58.670  1.00  0.00           C
ATOM   2416  OE1 GLU A 738      51.330  56.080  59.450  1.00  0.00           O
ATOM   2417  OE2 GLU A 738      50.950  58.210  58.930  1.00  0.00           O
ATOM   2418  C   GLU A 738      55.660  55.940  58.070  1.00  0.00           C
ATOM   2419  O   GLU A 738      55.860  55.800  59.240  1.00  0.00           O
ATOM   2420  N   ALA A 739      56.480  55.480  57.150  1.00  0.00           N
ATOM   2421  HN  ALA A 739      56.320  55.580  56.170  1.00  0.00           H
ATOM   2422  CA  ALA A 739      57.630  54.750  57.510  1.00  0.00           C
ATOM   2423  HA  ALA A 739      57.310  53.910  58.120  1.00  0.00           H
ATOM   2424  CB  ALA A 739      58.270  54.250  56.180  1.00  0.00           C
ATOM   2425  HB1 ALA A 739      57.650  53.510  55.610  1.00  0.00           H
ATOM   2426  HB2 ALA A 739      59.250  53.750  56.320  1.00  0.00           H
ATOM   2427  HB3 ALA A 739      58.520  55.110  55.520  1.00  0.00           H
ATOM   2428  C   ALA A 739      58.780  55.590  58.210  1.00  0.00           C
ATOM   2429  O   ALA A 739      59.570  55.110  59.050  1.00  0.00           O
ATOM   2430  N   LEU A 740      58.760  56.860  57.950  1.00  0.00           N
ATOM   2431  HN  LEU A 740      58.150  57.320  57.310  1.00  0.00           H
ATOM   2432  CA  LEU A 740      59.590  57.880  58.640  1.00  0.00           C
ATOM   2433  HA  LEU A 740      60.460  57.350  58.970  1.00  0.00           H
ATOM   2434  CB  LEU A 740      60.090  58.950  57.710  1.00  0.00           C
ATOM   2435  HB1 LEU A 740      60.880  59.530  58.220  1.00  0.00           H
ATOM   2436  HB2 LEU A 740      59.230  59.640  57.500  1.00  0.00           H
ATOM   2437  CG  LEU A 740      60.660  58.510  56.320  1.00  0.00           C
ATOM   2438  HG  LEU A 740      60.050  57.730  55.820  1.00  0.00           H
ATOM   2439  CD1 LEU A 740      60.770  59.650  55.360  1.00  0.00           C
ATOM   2440 HD11 LEU A 740      61.430  60.450  55.770  1.00  0.00           H
ATOM   2441 HD12 LEU A 740      59.780  60.150  55.270  1.00  0.00           H
ATOM   2442 HD13 LEU A 740      61.160  59.430  54.340  1.00  0.00           H
ATOM   2443  CD2 LEU A 740      62.080  57.960  56.490  1.00  0.00           C
ATOM   2444 HD21 LEU A 740      62.130  57.010  57.070  1.00  0.00           H
ATOM   2445 HD22 LEU A 740      62.710  58.690  57.040  1.00  0.00           H
ATOM   2446 HD23 LEU A 740      62.460  57.790  55.470  1.00  0.00           H
ATOM   2447  C   LEU A 740      59.060  58.470  59.900  1.00  0.00           C
ATOM   2448  O   LEU A 740      59.760  58.820  60.880  1.00  0.00           O
ATOM   2449  N   GLU A 741      57.720  58.530  60.070  1.00  0.00           N
ATOM   2450  HN  GLU A 741      57.180  58.400  59.250  1.00  0.00           H
ATOM   2451  CA  GLU A 741      56.980  58.830  61.260  1.00  0.00           C
ATOM   2452  HA  GLU A 741      57.410  59.700  61.760  1.00  0.00           H
ATOM   2453  CB  GLU A 741      55.450  59.110  61.060  1.00  0.00           C
ATOM   2454  HB1 GLU A 741      54.820  58.230  60.780  1.00  0.00           H
ATOM   2455  HB2 GLU A 741      55.230  59.830  60.240  1.00  0.00           H
ATOM   2456  CG  GLU A 741      54.890  59.750  62.330  1.00  0.00           C
ATOM   2457  HG1 GLU A 741      55.280  60.780  62.340  1.00  0.00           H
ATOM   2458  HG2 GLU A 741      55.180  59.090  63.190  1.00  0.00           H
ATOM   2459  CD  GLU A 741      53.400  59.760  62.360  1.00  0.00           C
ATOM   2460  OE1 GLU A 741      52.670  60.760  61.980  1.00  0.00           O
ATOM   2461  OE2 GLU A 741      52.800  58.730  62.860  1.00  0.00           O
ATOM   2462  C   GLU A 741      57.220  57.720  62.180  1.00  0.00           C
ATOM   2463  O   GLU A 741      57.470  58.020  63.330  1.00  0.00           O
ATOM   2464  N   LYS A 742      57.320  56.480  61.750  1.00  0.00           N
ATOM   2465  HN  LYS A 742      57.140  56.270  60.790  1.00  0.00           H
ATOM   2466  CA  LYS A 742      57.900  55.460  62.600  1.00  0.00           C
ATOM   2467  HA  LYS A 742      57.420  55.600  63.550  1.00  0.00           H
ATOM   2468  CB  LYS A 742      57.450  54.080  62.100  1.00  0.00           C
ATOM   2469  HB1 LYS A 742      58.240  53.330  62.330  1.00  0.00           H
ATOM   2470  HB2 LYS A 742      57.470  54.120  60.990  1.00  0.00           H
ATOM   2471  CG  LYS A 742      56.010  53.700  62.590  1.00  0.00           C
ATOM   2472  HG1 LYS A 742      55.970  52.670  62.160  1.00  0.00           H
ATOM   2473  HG2 LYS A 742      55.140  54.220  62.130  1.00  0.00           H
ATOM   2474  CD  LYS A 742      56.050  53.620  64.150  1.00  0.00           C
ATOM   2475  HD1 LYS A 742      56.150  54.590  64.680  1.00  0.00           H
ATOM   2476  HD2 LYS A 742      56.890  52.930  64.410  1.00  0.00           H
ATOM   2477  CE  LYS A 742      54.790  53.130  64.780  1.00  0.00           C
ATOM   2478  HE1 LYS A 742      54.570  52.100  64.410  1.00  0.00           H
ATOM   2479  HE2 LYS A 742      53.900  53.750  64.570  1.00  0.00           H
ATOM   2480  NZ  LYS A 742      54.880  53.040  66.260  1.00  0.00           N
ATOM   2481  HZ1 LYS A 742      55.560  52.320  66.560  1.00  0.00           H
ATOM   2482  HZ2 LYS A 742      53.960  52.720  66.600  1.00  0.00           H
ATOM   2483  HZ3 LYS A 742      55.080  54.020  66.560  1.00  0.00           H
ATOM   2484  C   LYS A 742      59.400  55.540  62.870  1.00  0.00           C
ATOM   2485  O   LYS A 742      59.840  55.340  64.000  1.00  0.00           O
ATOM   2486  N   LEU A 743      60.260  55.980  61.870  1.00  0.00           N
ATOM   2487  HN  LEU A 743      59.780  56.210  61.030  1.00  0.00           H
ATOM   2488  CA  LEU A 743      61.630  56.330  62.240  1.00  0.00           C
ATOM   2489  HA  LEU A 743      62.130  55.460  62.630  1.00  0.00           H
ATOM   2490  CB  LEU A 743      62.440  56.940  61.140  1.00  0.00           C
ATOM   2491  HB1 LEU A 743      61.920  57.770  60.620  1.00  0.00           H
ATOM   2492  HB2 LEU A 743      62.570  56.220  60.310  1.00  0.00           H
ATOM   2493  CG  LEU A 743      63.850  57.370  61.580  1.00  0.00           C
ATOM   2494  HG  LEU A 743      63.820  58.060  62.450  1.00  0.00           H
ATOM   2495  CD1 LEU A 743      64.660  56.180  62.030  1.00  0.00           C
ATOM   2496 HD11 LEU A 743      65.700  56.510  62.220  1.00  0.00           H
ATOM   2497 HD12 LEU A 743      64.660  55.360  61.270  1.00  0.00           H
ATOM   2498 HD13 LEU A 743      64.110  55.790  62.910  1.00  0.00           H
ATOM   2499  CD2 LEU A 743      64.580  58.020  60.340  1.00  0.00           C
ATOM   2500 HD21 LEU A 743      64.540  57.230  59.570  1.00  0.00           H
ATOM   2501 HD22 LEU A 743      65.650  58.250  60.530  1.00  0.00           H
ATOM   2502 HD23 LEU A 743      63.970  58.900  60.050  1.00  0.00           H
ATOM   2503  C   LEU A 743      61.660  57.350  63.340  1.00  0.00           C
ATOM   2504  O   LEU A 743      62.360  57.130  64.340  1.00  0.00           O
ATOM   2505  N   PHE A 744      60.850  58.470  63.290  1.00  0.00           N
ATOM   2506  HN  PHE A 744      60.410  58.670  62.420  1.00  0.00           H
ATOM   2507  CA  PHE A 744      60.950  59.510  64.320  1.00  0.00           C
ATOM   2508  HA  PHE A 744      61.980  59.800  64.450  1.00  0.00           H
ATOM   2509  CB  PHE A 744      60.250  60.840  63.850  1.00  0.00           C
ATOM   2510  HB1 PHE A 744      60.180  61.560  64.690  1.00  0.00           H
ATOM   2511  HB2 PHE A 744      59.230  60.510  63.550  1.00  0.00           H
ATOM   2512  CG  PHE A 744      61.040  61.420  62.740  1.00  0.00           C
ATOM   2513  CD1 PHE A 744      62.340  61.860  62.960  1.00  0.00           C
ATOM   2514  HD1 PHE A 744      62.750  61.710  63.950  1.00  0.00           H
ATOM   2515  CE1 PHE A 744      63.090  62.590  62.040  1.00  0.00           C
ATOM   2516  HE1 PHE A 744      64.100  62.860  62.270  1.00  0.00           H
ATOM   2517  CZ  PHE A 744      62.410  62.920  60.840  1.00  0.00           C
ATOM   2518  HZ  PHE A 744      62.920  63.460  60.060  1.00  0.00           H
ATOM   2519  CD2 PHE A 744      60.540  61.620  61.440  1.00  0.00           C
ATOM   2520  HD2 PHE A 744      59.540  61.300  61.160  1.00  0.00           H
ATOM   2521  CE2 PHE A 744      61.170  62.410  60.510  1.00  0.00           C
ATOM   2522  HE2 PHE A 744      60.740  62.770  59.590  1.00  0.00           H
ATOM   2523  C   PHE A 744      60.400  59.050  65.640  1.00  0.00           C
ATOM   2524  O   PHE A 744      60.910  59.430  66.700  1.00  0.00           O
ATOM   2525  N   ASP A 745      59.300  58.240  65.640  1.00  0.00           N
ATOM   2526  HN  ASP A 745      58.990  58.080  64.710  1.00  0.00           H
ATOM   2527  CA  ASP A 745      58.810  57.540  66.870  1.00  0.00           C
ATOM   2528  HA  ASP A 745      58.590  58.240  67.670  1.00  0.00           H
ATOM   2529  CB  ASP A 745      57.570  56.700  66.380  1.00  0.00           C
ATOM   2530  HB1 ASP A 745      57.840  55.830  65.750  1.00  0.00           H
ATOM   2531  HB2 ASP A 745      56.960  57.450  65.850  1.00  0.00           H
ATOM   2532  CG  ASP A 745      56.680  56.340  67.530  1.00  0.00           C
ATOM   2533  OD1 ASP A 745      56.740  56.960  68.650  1.00  0.00           O
ATOM   2534  OD2 ASP A 745      55.730  55.520  67.270  1.00  0.00           O
ATOM   2535  C   ASP A 745      59.790  56.530  67.470  1.00  0.00           C
ATOM   2536  O   ASP A 745      59.970  56.320  68.670  1.00  0.00           O
ATOM   2537  N   LEU A 746      60.640  55.880  66.570  1.00  0.00           N
ATOM   2538  HN  LEU A 746      60.530  55.990  65.590  1.00  0.00           H
ATOM   2539  CA  LEU A 746      61.650  54.960  67.040  1.00  0.00           C
ATOM   2540  HA  LEU A 746      61.280  54.390  67.870  1.00  0.00           H
ATOM   2541  CB  LEU A 746      62.140  54.060  65.860  1.00  0.00           C
ATOM   2542  HB1 LEU A 746      62.340  54.710  64.980  1.00  0.00           H
ATOM   2543  HB2 LEU A 746      61.320  53.440  65.450  1.00  0.00           H
ATOM   2544  CG  LEU A 746      63.420  53.240  66.050  1.00  0.00           C
ATOM   2545  HG  LEU A 746      63.950  53.570  66.960  1.00  0.00           H
ATOM   2546  CD1 LEU A 746      62.850  51.810  66.230  1.00  0.00           C
ATOM   2547 HD11 LEU A 746      62.190  51.410  65.430  1.00  0.00           H
ATOM   2548 HD12 LEU A 746      62.350  51.600  67.190  1.00  0.00           H
ATOM   2549 HD13 LEU A 746      63.760  51.170  66.280  1.00  0.00           H
ATOM   2550  CD2 LEU A 746      64.190  53.250  64.830  1.00  0.00           C
ATOM   2551 HD21 LEU A 746      63.690  52.660  64.030  1.00  0.00           H
ATOM   2552 HD22 LEU A 746      65.150  52.740  65.080  1.00  0.00           H
ATOM   2553 HD23 LEU A 746      64.440  54.290  64.520  1.00  0.00           H
ATOM   2554  C   LEU A 746      62.740  55.850  67.670  1.00  0.00           C
ATOM   2555  O   LEU A 746      63.420  55.480  68.640  1.00  0.00           O
ATOM   2556  N   GLY A 747      62.990  57.080  67.200  1.00  0.00           N
ATOM   2557  HN  GLY A 747      62.630  57.330  66.310  1.00  0.00           H
ATOM   2558  CA  GLY A 747      63.930  57.950  67.840  1.00  0.00           C
ATOM   2559  HA1 GLY A 747      64.020  58.780  67.160  1.00  0.00           H
ATOM   2560  HA2 GLY A 747      64.860  57.450  68.100  1.00  0.00           H
ATOM   2561  C   GLY A 747      63.390  58.620  69.110  1.00  0.00           C
ATOM   2562  O   GLY A 747      64.190  58.860  69.980  1.00  0.00           O
ATOM   2563  N   GLU A 748      62.070  58.920  69.270  1.00  0.00           N
ATOM   2564  HN  GLU A 748      61.510  58.900  68.450  1.00  0.00           H
ATOM   2565  CA  GLU A 748      61.480  59.220  70.600  1.00  0.00           C
ATOM   2566  HA  GLU A 748      62.020  60.050  71.050  1.00  0.00           H
ATOM   2567  CB  GLU A 748      60.040  59.650  70.420  1.00  0.00           C
ATOM   2568  HB1 GLU A 748      59.580  59.880  71.400  1.00  0.00           H
ATOM   2569  HB2 GLU A 748      59.380  58.840  70.040  1.00  0.00           H
ATOM   2570  CG  GLU A 748      59.970  60.990  69.600  1.00  0.00           C
ATOM   2571  HG1 GLU A 748      58.990  60.820  69.090  1.00  0.00           H
ATOM   2572  HG2 GLU A 748      60.800  61.080  68.870  1.00  0.00           H
ATOM   2573  CD  GLU A 748      59.870  62.250  70.400  1.00  0.00           C
ATOM   2574  OE1 GLU A 748      58.770  62.600  70.910  1.00  0.00           O
ATOM   2575  OE2 GLU A 748      60.940  62.860  70.530  1.00  0.00           O
ATOM   2576  C   GLU A 748      61.490  58.010  71.660  1.00  0.00           C
ATOM   2577  O   GLU A 748      61.900  58.240  72.820  1.00  0.00           O
ATOM   2578  N   THR A 749      61.020  56.810  71.250  1.00  0.00           N
ATOM   2579  HN  THR A 749      60.670  56.660  70.330  1.00  0.00           H
ATOM   2580  CA  THR A 749      61.150  55.570  71.990  1.00  0.00           C
ATOM   2581  HA  THR A 749      60.600  55.660  72.910  1.00  0.00           H
ATOM   2582  CB  THR A 749      60.510  54.310  71.350  1.00  0.00           C
ATOM   2583  HB  THR A 749      60.920  54.000  70.370  1.00  0.00           H
ATOM   2584  OG1 THR A 749      59.080  54.600  71.140  1.00  0.00           O
ATOM   2585  HG1 THR A 749      59.070  55.380  70.580  1.00  0.00           H
ATOM   2586  CG2 THR A 749      60.580  53.040  72.260  1.00  0.00           C
ATOM   2587 HG21 THR A 749      60.340  53.260  73.320  1.00  0.00           H
ATOM   2588 HG22 THR A 749      61.620  52.670  72.410  1.00  0.00           H
ATOM   2589 HG23 THR A 749      60.020  52.250  71.700  1.00  0.00           H
ATOM   2590  C   THR A 749      62.520  55.110  72.490  1.00  0.00           C
ATOM   2591  O   THR A 749      62.660  54.680  73.630  1.00  0.00           O
ATOM   2592  N   TYR A 750      63.620  55.260  71.720  1.00  0.00           N
ATOM   2593  HN  TYR A 750      63.460  55.710  70.840  1.00  0.00           H
ATOM   2594  CA  TYR A 750      64.920  54.670  72.000  1.00  0.00           C
ATOM   2595  HA  TYR A 750      65.120  54.230  72.960  1.00  0.00           H
ATOM   2596  CB  TYR A 750      65.290  53.560  70.990  1.00  0.00           C
ATOM   2597  HB1 TYR A 750      66.320  53.180  71.140  1.00  0.00           H
ATOM   2598  HB2 TYR A 750      65.200  53.890  69.930  1.00  0.00           H
ATOM   2599  CG  TYR A 750      64.340  52.360  71.220  1.00  0.00           C
ATOM   2600  CD1 TYR A 750      64.430  51.600  72.340  1.00  0.00           C
ATOM   2601  HD1 TYR A 750      65.040  51.990  73.140  1.00  0.00           H
ATOM   2602  CE1 TYR A 750      63.640  50.410  72.480  1.00  0.00           C
ATOM   2603  HE1 TYR A 750      63.790  49.820  73.370  1.00  0.00           H
ATOM   2604  CZ  TYR A 750      62.850  49.980  71.460  1.00  0.00           C
ATOM   2605  OH  TYR A 750      62.170  48.720  71.570  1.00  0.00           O
ATOM   2606  HH  TYR A 750      62.740  48.100  72.030  1.00  0.00           H
ATOM   2607  CD2 TYR A 750      63.560  51.980  70.130  1.00  0.00           C
ATOM   2608  HD2 TYR A 750      63.700  52.510  69.200  1.00  0.00           H
ATOM   2609  CE2 TYR A 750      62.750  50.790  70.310  1.00  0.00           C
ATOM   2610  HE2 TYR A 750      62.290  50.480  69.390  1.00  0.00           H
ATOM   2611  C   TYR A 750      65.960  55.800  71.910  1.00  0.00           C
ATOM   2612  O   TYR A 750      65.780  56.930  71.480  1.00  0.00           O
ATOM   2613  N   ALA A 751      67.180  55.570  72.390  1.00  0.00           N
ATOM   2614  HN  ALA A 751      67.320  54.670  72.800  1.00  0.00           H
ATOM   2615  CA  ALA A 751      68.260  56.510  72.450  1.00  0.00           C
ATOM   2616  HA  ALA A 751      68.070  57.260  71.690  1.00  0.00           H
ATOM   2617  CB  ALA A 751      68.170  57.420  73.750  1.00  0.00           C
ATOM   2618  HB1 ALA A 751      68.640  58.380  73.410  1.00  0.00           H
ATOM   2619  HB2 ALA A 751      68.840  57.120  74.580  1.00  0.00           H
ATOM   2620  HB3 ALA A 751      67.180  57.500  74.250  1.00  0.00           H
ATOM   2621  C   ALA A 751      69.610  55.970  72.100  1.00  0.00           C
ATOM   2622  O   ALA A 751      69.930  54.750  72.150  1.00  0.00           O
ATOM   2623  N   PHE A 752      70.530  56.860  71.670  1.00  0.00           N
ATOM   2624  HN  PHE A 752      70.350  57.840  71.700  1.00  0.00           H
ATOM   2625  CA  PHE A 752      71.860  56.450  71.210  1.00  0.00           C
ATOM   2626  HA  PHE A 752      71.660  55.550  70.640  1.00  0.00           H
ATOM   2627  CB  PHE A 752      72.550  57.440  70.240  1.00  0.00           C
ATOM   2628  HB1 PHE A 752      73.650  57.290  70.110  1.00  0.00           H
ATOM   2629  HB2 PHE A 752      72.430  58.460  70.660  1.00  0.00           H
ATOM   2630  CG  PHE A 752      72.020  57.350  68.820  1.00  0.00           C
ATOM   2631  CD1 PHE A 752      71.240  58.420  68.260  1.00  0.00           C
ATOM   2632  HD1 PHE A 752      70.860  59.250  68.850  1.00  0.00           H
ATOM   2633  CE1 PHE A 752      70.780  58.400  66.940  1.00  0.00           C
ATOM   2634  HE1 PHE A 752      70.030  59.080  66.550  1.00  0.00           H
ATOM   2635  CZ  PHE A 752      71.080  57.270  66.190  1.00  0.00           C
ATOM   2636  HZ  PHE A 752      70.590  57.100  65.240  1.00  0.00           H
ATOM   2637  CD2 PHE A 752      72.350  56.260  68.030  1.00  0.00           C
ATOM   2638  HD2 PHE A 752      72.850  55.390  68.410  1.00  0.00           H
ATOM   2639  CE2 PHE A 752      71.820  56.190  66.710  1.00  0.00           C
ATOM   2640  HE2 PHE A 752      72.060  55.320  66.120  1.00  0.00           H
ATOM   2641  C   PHE A 752      72.760  56.210  72.320  1.00  0.00           C
ATOM   2642  O   PHE A 752      72.910  56.990  73.300  1.00  0.00           O
ATOM   2643  N   PRO A 822      73.410  55.070  72.390  1.00  0.00           N
ATOM   2644  CD  PRO A 822      74.270  54.660  73.580  1.00  0.00           C
ATOM   2645  HD1 PRO A 822      73.630  54.000  74.210  1.00  0.00           H
ATOM   2646  HD2 PRO A 822      74.630  55.500  74.200  1.00  0.00           H
ATOM   2647  CA  PRO A 822      73.700  54.210  71.280  1.00  0.00           C
ATOM   2648  HA  PRO A 822      73.610  54.620  70.290  1.00  0.00           H
ATOM   2649  CB  PRO A 822      75.240  53.860  71.470  1.00  0.00           C
ATOM   2650  HB1 PRO A 822      75.780  54.660  70.920  1.00  0.00           H
ATOM   2651  HB2 PRO A 822      75.490  52.890  70.990  1.00  0.00           H
ATOM   2652  CG  PRO A 822      75.520  53.910  72.950  1.00  0.00           C
ATOM   2653  HG1 PRO A 822      75.690  52.870  73.300  1.00  0.00           H
ATOM   2654  HG2 PRO A 822      76.430  54.480  73.220  1.00  0.00           H
ATOM   2655  C   PRO A 822      72.850  53.010  71.260  1.00  0.00           C
ATOM   2656  O   PRO A 822      72.060  52.880  70.370  1.00  0.00           O
ATOM   2657  N   ASP A 823      72.730  52.250  72.340  1.00  0.00           N
ATOM   2658  HN  ASP A 823      73.380  52.390  73.080  1.00  0.00           H
ATOM   2659  CA  ASP A 823      72.080  51.030  72.640  1.00  0.00           C
ATOM   2660  HA  ASP A 823      72.820  50.270  72.820  1.00  0.00           H
ATOM   2661  CB  ASP A 823      71.300  51.050  74.010  1.00  0.00           C
ATOM   2662  HB1 ASP A 823      70.830  50.060  74.210  1.00  0.00           H
ATOM   2663  HB2 ASP A 823      70.520  51.840  74.050  1.00  0.00           H
ATOM   2664  CG  ASP A 823      72.240  51.330  75.150  1.00  0.00           C
ATOM   2665  OD1 ASP A 823      73.390  51.790  75.090  1.00  0.00           O
ATOM   2666  OD2 ASP A 823      71.600  51.210  76.230  1.00  0.00           O
ATOM   2667  C   ASP A 823      71.300  50.260  71.640  1.00  0.00           C
ATOM   2668  O   ASP A 823      71.810  49.820  70.640  1.00  0.00           O
ATOM   2669  N   VAL A 824      69.960  50.160  71.850  1.00  0.00           N
ATOM   2670  HN  VAL A 824      69.690  50.680  72.650  1.00  0.00           H
ATOM   2671  CA  VAL A 824      68.980  49.580  71.000  1.00  0.00           C
ATOM   2672  HA  VAL A 824      69.270  48.560  70.790  1.00  0.00           H
ATOM   2673  CB  VAL A 824      67.650  49.410  71.700  1.00  0.00           C
ATOM   2674  HB  VAL A 824      67.210  50.390  71.960  1.00  0.00           H
ATOM   2675  CG1 VAL A 824      66.630  48.670  70.870  1.00  0.00           C
ATOM   2676 HG11 VAL A 824      66.260  49.110  69.910  1.00  0.00           H
ATOM   2677 HG12 VAL A 824      65.680  48.630  71.430  1.00  0.00           H
ATOM   2678 HG13 VAL A 824      67.040  47.660  70.650  1.00  0.00           H
ATOM   2679  CG2 VAL A 824      67.940  48.580  72.960  1.00  0.00           C
ATOM   2680 HG21 VAL A 824      68.460  49.260  73.660  1.00  0.00           H
ATOM   2681 HG22 VAL A 824      68.590  47.690  72.810  1.00  0.00           H
ATOM   2682 HG23 VAL A 824      66.960  48.290  73.390  1.00  0.00           H
ATOM   2683  C   VAL A 824      68.690  50.250  69.660  1.00  0.00           C
ATOM   2684  O   VAL A 824      68.660  49.620  68.580  1.00  0.00           O
ATOM   2685  N   LEU A 825      68.670  51.600  69.600  1.00  0.00           N
ATOM   2686  HN  LEU A 825      68.800  51.980  70.510  1.00  0.00           H
ATOM   2687  CA  LEU A 825      68.520  52.540  68.480  1.00  0.00           C
ATOM   2688  HA  LEU A 825      67.570  52.430  67.970  1.00  0.00           H
ATOM   2689  CB  LEU A 825      68.680  53.970  69.050  1.00  0.00           C
ATOM   2690  HB1 LEU A 825      69.640  54.110  69.580  1.00  0.00           H
ATOM   2691  HB2 LEU A 825      67.870  54.030  69.820  1.00  0.00           H
ATOM   2692  CG  LEU A 825      68.400  55.140  68.080  1.00  0.00           C
ATOM   2693  HG  LEU A 825      69.160  55.080  67.270  1.00  0.00           H
ATOM   2694  CD1 LEU A 825      66.950  55.100  67.410  1.00  0.00           C
ATOM   2695 HD11 LEU A 825      66.270  55.630  68.110  1.00  0.00           H
ATOM   2696 HD12 LEU A 825      66.630  54.040  67.330  1.00  0.00           H
ATOM   2697 HD13 LEU A 825      67.000  55.600  66.430  1.00  0.00           H
ATOM   2698  CD2 LEU A 825      68.440  56.540  68.780  1.00  0.00           C
ATOM   2699 HD21 LEU A 825      68.070  57.290  68.040  1.00  0.00           H
ATOM   2700 HD22 LEU A 825      69.480  56.890  68.920  1.00  0.00           H
ATOM   2701 HD23 LEU A 825      67.810  56.440  69.690  1.00  0.00           H
ATOM   2702  C   LEU A 825      69.590  52.370  67.450  1.00  0.00           C
ATOM   2703  O   LEU A 825      69.290  52.620  66.300  1.00  0.00           O
ATOM   2704  N   PHE A 826      70.880  52.130  67.760  1.00  0.00           N
ATOM   2705  HN  PHE A 826      71.040  51.930  68.720  1.00  0.00           H
ATOM   2706  CA  PHE A 826      72.010  52.110  66.830  1.00  0.00           C
ATOM   2707  HA  PHE A 826      71.900  53.060  66.340  1.00  0.00           H
ATOM   2708  CB  PHE A 826      73.300  51.960  67.690  1.00  0.00           C
ATOM   2709  HB1 PHE A 826      73.270  51.180  68.480  1.00  0.00           H
ATOM   2710  HB2 PHE A 826      73.480  52.940  68.190  1.00  0.00           H
ATOM   2711  CG  PHE A 826      74.490  51.710  66.800  1.00  0.00           C
ATOM   2712  CD1 PHE A 826      74.980  52.800  66.070  1.00  0.00           C
ATOM   2713  HD1 PHE A 826      74.510  53.760  66.100  1.00  0.00           H
ATOM   2714  CE1 PHE A 826      75.990  52.620  65.140  1.00  0.00           C
ATOM   2715  HE1 PHE A 826      76.110  53.470  64.490  1.00  0.00           H
ATOM   2716  CZ  PHE A 826      76.400  51.340  64.810  1.00  0.00           C
ATOM   2717  HZ  PHE A 826      77.080  51.130  63.980  1.00  0.00           H
ATOM   2718  CD2 PHE A 826      75.140  50.530  66.690  1.00  0.00           C
ATOM   2719  HD2 PHE A 826      74.890  49.780  67.410  1.00  0.00           H
ATOM   2720  CE2 PHE A 826      76.010  50.250  65.650  1.00  0.00           C
ATOM   2721  HE2 PHE A 826      76.400  49.280  65.370  1.00  0.00           H
ATOM   2722  C   PHE A 826      71.720  51.000  65.840  1.00  0.00           C
ATOM   2723  O   PHE A 826      71.730  51.170  64.600  1.00  0.00           O
ATOM   2724  N   TRP A 827      71.370  49.840  66.430  1.00  0.00           N
ATOM   2725  HN  TRP A 827      71.280  49.880  67.430  1.00  0.00           H
ATOM   2726  CA  TRP A 827      70.970  48.710  65.670  1.00  0.00           C
ATOM   2727  HA  TRP A 827      71.710  48.580  64.900  1.00  0.00           H
ATOM   2728  CB  TRP A 827      70.910  47.490  66.590  1.00  0.00           C
ATOM   2729  HB1 TRP A 827      70.710  46.550  66.050  1.00  0.00           H
ATOM   2730  HB2 TRP A 827      69.990  47.540  67.220  1.00  0.00           H
ATOM   2731  CG  TRP A 827      72.170  47.250  67.390  1.00  0.00           C
ATOM   2732  CD1 TRP A 827      72.320  47.360  68.770  1.00  0.00           C
ATOM   2733  HD1 TRP A 827      71.590  47.630  69.520  1.00  0.00           H
ATOM   2734  NE1 TRP A 827      73.640  47.230  69.050  1.00  0.00           N
ATOM   2735  HE1 TRP A 827      73.990  47.480  69.930  1.00  0.00           H
ATOM   2736  CE2 TRP A 827      74.310  46.980  67.980  1.00  0.00           C
ATOM   2737  CD2 TRP A 827      73.450  46.870  66.880  1.00  0.00           C
ATOM   2738  CE3 TRP A 827      73.990  46.750  65.570  1.00  0.00           C
ATOM   2739  HE3 TRP A 827      73.310  46.680  64.740  1.00  0.00           H
ATOM   2740  CZ3 TRP A 827      75.320  46.510  65.440  1.00  0.00           C
ATOM   2741  HZ3 TRP A 827      75.710  46.410  64.430  1.00  0.00           H
ATOM   2742  CZ2 TRP A 827      75.660  46.750  67.870  1.00  0.00           C
ATOM   2743  HZ2 TRP A 827      76.280  46.880  68.740  1.00  0.00           H
ATOM   2744  CH2 TRP A 827      76.140  46.680  66.610  1.00  0.00           C
ATOM   2745  HH2 TRP A 827      77.110  46.220  66.680  1.00  0.00           H
ATOM   2746  C   TRP A 827      69.690  48.600  64.820  1.00  0.00           C
ATOM   2747  O   TRP A 827      69.770  48.240  63.670  1.00  0.00           O
ATOM   2748  N   CYS A 828      68.560  49.080  65.420  1.00  0.00           N
ATOM   2749  HN  CYS A 828      68.560  49.330  66.390  1.00  0.00           H
ATOM   2750  CA  CYS A 828      67.330  49.420  64.730  1.00  0.00           C
ATOM   2751  HA  CYS A 828      66.950  48.490  64.330  1.00  0.00           H
ATOM   2752  CB  CYS A 828      66.320  50.010  65.730  1.00  0.00           C
ATOM   2753  HB1 CYS A 828      65.400  50.220  65.150  1.00  0.00           H
ATOM   2754  HB2 CYS A 828      66.870  50.830  66.250  1.00  0.00           H
ATOM   2755  SG  CYS A 828      65.900  48.910  67.050  1.00  0.00           S
ATOM   2756  HG1 CYS A 828      67.140  48.950  67.520  1.00  0.00           H
ATOM   2757  C   CYS A 828      67.540  50.400  63.630  1.00  0.00           C
ATOM   2758  O   CYS A 828      66.920  50.410  62.570  1.00  0.00           O
ATOM   2759  N   VAL A 829      68.440  51.370  63.760  1.00  0.00           N
ATOM   2760  HN  VAL A 829      68.940  51.540  64.610  1.00  0.00           H
ATOM   2761  CA  VAL A 829      68.710  52.270  62.610  1.00  0.00           C
ATOM   2762  HA  VAL A 829      67.750  52.620  62.270  1.00  0.00           H
ATOM   2763  CB  VAL A 829      69.520  53.420  63.130  1.00  0.00           C
ATOM   2764  HB  VAL A 829      70.370  53.020  63.720  1.00  0.00           H
ATOM   2765  CG1 VAL A 829      70.000  54.240  61.840  1.00  0.00           C
ATOM   2766 HG11 VAL A 829      69.180  54.600  61.180  1.00  0.00           H
ATOM   2767 HG12 VAL A 829      70.810  53.780  61.240  1.00  0.00           H
ATOM   2768 HG13 VAL A 829      70.490  55.150  62.270  1.00  0.00           H
ATOM   2769  CG2 VAL A 829      68.550  54.200  64.010  1.00  0.00           C
ATOM   2770 HG21 VAL A 829      69.130  54.970  64.570  1.00  0.00           H
ATOM   2771 HG22 VAL A 829      67.960  53.630  64.750  1.00  0.00           H
ATOM   2772 HG23 VAL A 829      67.780  54.730  63.420  1.00  0.00           H
ATOM   2773  C   VAL A 829      69.370  51.580  61.390  1.00  0.00           C
ATOM   2774  O   VAL A 829      69.000  51.810  60.190  1.00  0.00           O
ATOM   2775  N   ILE A 830      70.370  50.690  61.600  1.00  0.00           N
ATOM   2776  HN  ILE A 830      70.670  50.560  62.540  1.00  0.00           H
ATOM   2777  CA  ILE A 830      71.100  49.850  60.590  1.00  0.00           C
ATOM   2778  HA  ILE A 830      71.570  50.550  59.910  1.00  0.00           H
ATOM   2779  CB  ILE A 830      72.170  48.980  61.170  1.00  0.00           C
ATOM   2780  HB  ILE A 830      71.650  48.270  61.850  1.00  0.00           H
ATOM   2781  CG2 ILE A 830      72.830  48.090  60.090  1.00  0.00           C
ATOM   2782 HG21 ILE A 830      73.130  48.580  59.140  1.00  0.00           H
ATOM   2783 HG22 ILE A 830      72.100  47.280  59.840  1.00  0.00           H
ATOM   2784 HG23 ILE A 830      73.770  47.650  60.480  1.00  0.00           H
ATOM   2785  CG1 ILE A 830      73.330  49.740  61.840  1.00  0.00           C
ATOM   2786 HG11 ILE A 830      72.890  50.620  62.340  1.00  0.00           H
ATOM   2787 HG12 ILE A 830      73.970  50.230  61.080  1.00  0.00           H
ATOM   2788  CD  ILE A 830      74.160  48.940  62.840  1.00  0.00           C
ATOM   2789  HD1 ILE A 830      73.540  48.550  63.670  1.00  0.00           H
ATOM   2790  HD2 ILE A 830      74.820  49.680  63.370  1.00  0.00           H
ATOM   2791  HD3 ILE A 830      74.810  48.240  62.280  1.00  0.00           H
ATOM   2792  C   ILE A 830      70.060  48.940  59.840  1.00  0.00           C
ATOM   2793  O   ILE A 830      70.180  48.770  58.590  1.00  0.00           O
ATOM   2794  N   LEU A 831      69.080  48.290  60.490  1.00  0.00           N
ATOM   2795  HN  LEU A 831      69.070  48.350  61.490  1.00  0.00           H
ATOM   2796  CA  LEU A 831      68.170  47.320  59.890  1.00  0.00           C
ATOM   2797  HA  LEU A 831      68.640  46.530  59.320  1.00  0.00           H
ATOM   2798  CB  LEU A 831      67.380  46.470  61.000  1.00  0.00           C
ATOM   2799  HB1 LEU A 831      66.610  45.890  60.440  1.00  0.00           H
ATOM   2800  HB2 LEU A 831      66.820  47.170  61.660  1.00  0.00           H
ATOM   2801  CG  LEU A 831      68.160  45.520  61.970  1.00  0.00           C
ATOM   2802  HG  LEU A 831      69.000  46.020  62.490  1.00  0.00           H
ATOM   2803  CD1 LEU A 831      67.100  45.090  63.030  1.00  0.00           C
ATOM   2804 HD11 LEU A 831      66.770  45.920  63.710  1.00  0.00           H
ATOM   2805 HD12 LEU A 831      67.520  44.280  63.640  1.00  0.00           H
ATOM   2806 HD13 LEU A 831      66.230  44.610  62.540  1.00  0.00           H
ATOM   2807  CD2 LEU A 831      68.750  44.260  61.360  1.00  0.00           C
ATOM   2808 HD21 LEU A 831      69.400  44.510  60.490  1.00  0.00           H
ATOM   2809 HD22 LEU A 831      67.970  43.570  60.980  1.00  0.00           H
ATOM   2810 HD23 LEU A 831      69.410  43.680  62.060  1.00  0.00           H
ATOM   2811  C   LEU A 831      67.210  48.140  59.030  1.00  0.00           C
ATOM   2812  O   LEU A 831      66.970  47.580  57.930  1.00  0.00           O
ATOM   2813  N   PHE A 832      66.570  49.230  59.460  1.00  0.00           N
ATOM   2814  HN  PHE A 832      66.680  49.490  60.420  1.00  0.00           H
ATOM   2815  CA  PHE A 832      65.600  49.920  58.700  1.00  0.00           C
ATOM   2816  HA  PHE A 832      64.830  49.180  58.590  1.00  0.00           H
ATOM   2817  CB  PHE A 832      65.210  51.230  59.510  1.00  0.00           C
ATOM   2818  HB1 PHE A 832      66.180  51.620  59.910  1.00  0.00           H
ATOM   2819  HB2 PHE A 832      64.590  50.870  60.360  1.00  0.00           H
ATOM   2820  CG  PHE A 832      64.410  52.320  58.750  1.00  0.00           C
ATOM   2821  CD1 PHE A 832      64.770  53.710  58.740  1.00  0.00           C
ATOM   2822  HD1 PHE A 832      65.550  54.070  59.390  1.00  0.00           H
ATOM   2823  CE1 PHE A 832      63.910  54.700  58.120  1.00  0.00           C
ATOM   2824  HE1 PHE A 832      64.070  55.750  58.310  1.00  0.00           H
ATOM   2825  CZ  PHE A 832      62.740  54.220  57.440  1.00  0.00           C
ATOM   2826  HZ  PHE A 832      61.950  54.750  56.930  1.00  0.00           H
ATOM   2827  CD2 PHE A 832      63.280  51.960  58.040  1.00  0.00           C
ATOM   2828  HD2 PHE A 832      63.000  50.920  58.060  1.00  0.00           H
ATOM   2829  CE2 PHE A 832      62.530  52.850  57.330  1.00  0.00           C
ATOM   2830  HE2 PHE A 832      61.740  52.470  56.690  1.00  0.00           H
ATOM   2831  C   PHE A 832      66.160  50.390  57.340  1.00  0.00           C
ATOM   2832  O   PHE A 832      65.650  50.060  56.280  1.00  0.00           O
ATOM   2833  N   PHE A 833      67.310  51.070  57.290  1.00  0.00           N
ATOM   2834  HN  PHE A 833      67.740  51.310  58.150  1.00  0.00           H
ATOM   2835  CA  PHE A 833      67.890  51.590  56.030  1.00  0.00           C
ATOM   2836  HA  PHE A 833      67.040  52.060  55.550  1.00  0.00           H
ATOM   2837  CB  PHE A 833      69.060  52.530  56.310  1.00  0.00           C
ATOM   2838  HB1 PHE A 833      69.630  52.810  55.400  1.00  0.00           H
ATOM   2839  HB2 PHE A 833      69.850  52.090  56.960  1.00  0.00           H
ATOM   2840  CG  PHE A 833      68.480  53.850  56.860  1.00  0.00           C
ATOM   2841  CD1 PHE A 833      69.100  54.380  58.010  1.00  0.00           C
ATOM   2842  HD1 PHE A 833      69.960  53.860  58.390  1.00  0.00           H
ATOM   2843  CE1 PHE A 833      68.640  55.500  58.520  1.00  0.00           C
ATOM   2844  HE1 PHE A 833      69.170  55.990  59.330  1.00  0.00           H
ATOM   2845  CZ  PHE A 833      67.550  56.290  58.000  1.00  0.00           C
ATOM   2846  HZ  PHE A 833      67.340  57.230  58.450  1.00  0.00           H
ATOM   2847  CD2 PHE A 833      67.440  54.610  56.260  1.00  0.00           C
ATOM   2848  HD2 PHE A 833      66.970  54.120  55.420  1.00  0.00           H
ATOM   2849  CE2 PHE A 833      66.900  55.740  56.860  1.00  0.00           C
ATOM   2850  HE2 PHE A 833      66.080  56.260  56.410  1.00  0.00           H
ATOM   2851  C   PHE A 833      68.320  50.410  55.240  1.00  0.00           C
ATOM   2852  O   PHE A 833      68.110  50.400  54.030  1.00  0.00           O
ATOM   2853  N   THR A 834      69.080  49.440  55.740  1.00  0.00           N
ATOM   2854  HN  THR A 834      69.480  49.520  56.660  1.00  0.00           H
ATOM   2855  CA  THR A 834      69.680  48.380  54.880  1.00  0.00           C
ATOM   2856  HA  THR A 834      69.950  48.880  53.960  1.00  0.00           H
ATOM   2857  CB  THR A 834      70.800  47.560  55.550  1.00  0.00           C
ATOM   2858  HB  THR A 834      71.190  46.820  54.820  1.00  0.00           H
ATOM   2859  OG1 THR A 834      70.440  46.890  56.780  1.00  0.00           O
ATOM   2860  HG1 THR A 834      70.280  47.650  57.350  1.00  0.00           H
ATOM   2861  CG2 THR A 834      72.090  48.400  55.730  1.00  0.00           C
ATOM   2862 HG21 THR A 834      73.060  47.880  55.850  1.00  0.00           H
ATOM   2863 HG22 THR A 834      72.020  48.980  56.680  1.00  0.00           H
ATOM   2864 HG23 THR A 834      72.220  49.100  54.880  1.00  0.00           H
ATOM   2865  C   THR A 834      68.610  47.430  54.330  1.00  0.00           C
ATOM   2866  O   THR A 834      68.680  47.110  53.140  1.00  0.00           O
ATOM   2867  N   THR A 835      67.530  47.010  55.050  1.00  0.00           N
ATOM   2868  HN  THR A 835      67.550  47.080  56.050  1.00  0.00           H
ATOM   2869  CA  THR A 835      66.370  46.400  54.490  1.00  0.00           C
ATOM   2870  HA  THR A 835      66.660  45.410  54.200  1.00  0.00           H
ATOM   2871  CB  THR A 835      65.260  46.250  55.570  1.00  0.00           C
ATOM   2872  HB  THR A 835      64.970  47.280  55.860  1.00  0.00           H
ATOM   2873  OG1 THR A 835      65.660  45.420  56.710  1.00  0.00           O
ATOM   2874  HG1 THR A 835      66.280  45.930  57.230  1.00  0.00           H
ATOM   2875  CG2 THR A 835      63.990  45.570  55.080  1.00  0.00           C
ATOM   2876 HG21 THR A 835      64.150  44.540  54.710  1.00  0.00           H
ATOM   2877 HG22 THR A 835      63.700  46.000  54.100  1.00  0.00           H
ATOM   2878 HG23 THR A 835      63.290  45.630  55.930  1.00  0.00           H
ATOM   2879  C   THR A 835      65.760  47.050  53.240  1.00  0.00           C
ATOM   2880  O   THR A 835      65.470  46.370  52.270  1.00  0.00           O
ATOM   2881  N   PHE A 836      65.690  48.430  53.220  1.00  0.00           N
ATOM   2882  HN  PHE A 836      66.140  48.990  53.920  1.00  0.00           H
ATOM   2883  CA  PHE A 836      65.130  49.170  52.110  1.00  0.00           C
ATOM   2884  HA  PHE A 836      64.180  48.800  51.750  1.00  0.00           H
ATOM   2885  CB  PHE A 836      64.780  50.600  52.620  1.00  0.00           C
ATOM   2886  HB1 PHE A 836      65.490  50.840  53.420  1.00  0.00           H
ATOM   2887  HB2 PHE A 836      63.750  50.580  53.070  1.00  0.00           H
ATOM   2888  CG  PHE A 836      64.960  51.760  51.660  1.00  0.00           C
ATOM   2889  CD1 PHE A 836      64.010  51.890  50.720  1.00  0.00           C
ATOM   2890  HD1 PHE A 836      63.130  51.270  50.760  1.00  0.00           H
ATOM   2891  CE1 PHE A 836      63.970  52.940  49.760  1.00  0.00           C
ATOM   2892  HE1 PHE A 836      63.170  53.140  49.070  1.00  0.00           H
ATOM   2893  CZ  PHE A 836      65.030  53.790  49.780  1.00  0.00           C
ATOM   2894  HZ  PHE A 836      65.060  54.700  49.190  1.00  0.00           H
ATOM   2895  CD2 PHE A 836      66.090  52.630  51.670  1.00  0.00           C
ATOM   2896  HD2 PHE A 836      66.870  52.430  52.390  1.00  0.00           H
ATOM   2897  CE2 PHE A 836      66.080  53.700  50.710  1.00  0.00           C
ATOM   2898  HE2 PHE A 836      66.830  54.480  50.690  1.00  0.00           H
ATOM   2899  C   PHE A 836      66.100  49.210  50.830  1.00  0.00           C
ATOM   2900  O   PHE A 836      65.590  49.130  49.720  1.00  0.00           O
ATOM   2901  N   PHE A 837      67.410  49.190  51.060  1.00  0.00           N
ATOM   2902  HN  PHE A 837      67.740  49.370  51.990  1.00  0.00           H
ATOM   2903  CA  PHE A 837      68.300  49.030  50.020  1.00  0.00           C
ATOM   2904  HA  PHE A 837      67.950  49.620  49.190  1.00  0.00           H
ATOM   2905  CB  PHE A 837      69.750  49.600  50.290  1.00  0.00           C
ATOM   2906  HB1 PHE A 837      70.310  49.330  49.380  1.00  0.00           H
ATOM   2907  HB2 PHE A 837      70.150  49.150  51.210  1.00  0.00           H
ATOM   2908  CG  PHE A 837      69.650  51.050  50.460  1.00  0.00           C
ATOM   2909  CD1 PHE A 837      70.110  51.770  51.610  1.00  0.00           C
ATOM   2910  HD1 PHE A 837      70.460  51.150  52.420  1.00  0.00           H
ATOM   2911  CE1 PHE A 837      70.160  53.150  51.730  1.00  0.00           C
ATOM   2912  HE1 PHE A 837      70.440  53.500  52.710  1.00  0.00           H
ATOM   2913  CZ  PHE A 837      69.640  53.920  50.710  1.00  0.00           C
ATOM   2914  HZ  PHE A 837      69.700  54.990  50.730  1.00  0.00           H
ATOM   2915  CD2 PHE A 837      69.210  51.930  49.380  1.00  0.00           C
ATOM   2916  HD2 PHE A 837      68.850  51.460  48.480  1.00  0.00           H
ATOM   2917  CE2 PHE A 837      69.140  53.310  49.550  1.00  0.00           C
ATOM   2918  HE2 PHE A 837      68.990  53.910  48.660  1.00  0.00           H
ATOM   2919  C   PHE A 837      68.490  47.620  49.550  1.00  0.00           C
ATOM   2920  O   PHE A 837      68.860  47.410  48.400  1.00  0.00           O
ATOM   2921  N   LEU A 838      68.460  46.600  50.460  1.00  0.00           N
ATOM   2922  HN  LEU A 838      68.450  46.830  51.430  1.00  0.00           H
ATOM   2923  CA  LEU A 838      68.760  45.260  50.110  1.00  0.00           C
ATOM   2924  HA  LEU A 838      69.600  45.300  49.410  1.00  0.00           H
ATOM   2925  CB  LEU A 838      69.150  44.280  51.330  1.00  0.00           C
ATOM   2926  HB1 LEU A 838      68.290  44.300  52.040  1.00  0.00           H
ATOM   2927  HB2 LEU A 838      70.080  44.740  51.700  1.00  0.00           H
ATOM   2928  CG  LEU A 838      69.500  42.820  51.070  1.00  0.00           C
ATOM   2929  HG  LEU A 838      68.680  42.230  50.610  1.00  0.00           H
ATOM   2930  CD1 LEU A 838      70.740  42.780  50.130  1.00  0.00           C
ATOM   2931 HD11 LEU A 838      71.220  41.780  50.100  1.00  0.00           H
ATOM   2932 HD12 LEU A 838      71.460  43.600  50.370  1.00  0.00           H
ATOM   2933 HD13 LEU A 838      70.370  42.980  49.100  1.00  0.00           H
ATOM   2934  CD2 LEU A 838      69.800  42.130  52.390  1.00  0.00           C
ATOM   2935 HD21 LEU A 838      70.510  42.700  53.020  1.00  0.00           H
ATOM   2936 HD22 LEU A 838      70.200  41.090  52.370  1.00  0.00           H
ATOM   2937 HD23 LEU A 838      68.940  42.060  53.080  1.00  0.00           H
ATOM   2938  C   LEU A 838      67.700  44.640  49.170  1.00  0.00           C
ATOM   2939  O   LEU A 838      67.950  44.060  48.120  1.00  0.00           O
ATOM   2940  N   SER A 839      66.460  44.840  49.500  1.00  0.00           N
ATOM   2941  HN  SER A 839      66.290  45.180  50.420  1.00  0.00           H
ATOM   2942  CA  SER A 839      65.310  44.620  48.650  1.00  0.00           C
ATOM   2943  HA  SER A 839      65.450  43.610  48.270  1.00  0.00           H
ATOM   2944  CB  SER A 839      63.970  44.810  49.440  1.00  0.00           C
ATOM   2945  HB1 SER A 839      63.790  44.080  50.260  1.00  0.00           H
ATOM   2946  HB2 SER A 839      63.120  44.730  48.730  1.00  0.00           H
ATOM   2947  OG  SER A 839      63.860  46.150  50.010  1.00  0.00           O
ATOM   2948  HG1 SER A 839      64.460  46.200  50.760  1.00  0.00           H
ATOM   2949  C   SER A 839      65.200  45.400  47.350  1.00  0.00           C
ATOM   2950  O   SER A 839      64.820  44.820  46.330  1.00  0.00           O
ATOM   2951  N   SER A 840      65.570  46.690  47.360  1.00  0.00           N
ATOM   2952  HN  SER A 840      65.780  47.160  48.210  1.00  0.00           H
ATOM   2953  CA  SER A 840      65.780  47.450  46.070  1.00  0.00           C
ATOM   2954  HA  SER A 840      64.870  47.360  45.500  1.00  0.00           H
ATOM   2955  CB  SER A 840      65.900  49.000  46.220  1.00  0.00           C
ATOM   2956  HB1 SER A 840      66.700  49.210  46.950  1.00  0.00           H
ATOM   2957  HB2 SER A 840      64.870  49.320  46.470  1.00  0.00           H
ATOM   2958  OG  SER A 840      66.270  49.700  44.940  1.00  0.00           O
ATOM   2959  HG1 SER A 840      66.130  50.610  45.220  1.00  0.00           H
ATOM   2960  C   SER A 840      66.970  46.830  45.180  1.00  0.00           C
ATOM   2961  O   SER A 840      66.840  46.720  44.020  1.00  0.00           O
ATOM   2962  N   PHE A 841      68.090  46.430  45.860  1.00  0.00           N
ATOM   2963  HN  PHE A 841      68.200  46.510  46.850  1.00  0.00           H
ATOM   2964  CA  PHE A 841      69.300  45.710  45.230  1.00  0.00           C
ATOM   2965  HA  PHE A 841      69.570  46.310  44.370  1.00  0.00           H
ATOM   2966  CB  PHE A 841      70.520  45.600  46.110  1.00  0.00           C
ATOM   2967  HB1 PHE A 841      70.070  45.140  47.010  1.00  0.00           H
ATOM   2968  HB2 PHE A 841      70.970  46.610  46.290  1.00  0.00           H
ATOM   2969  CG  PHE A 841      71.620  44.760  45.590  1.00  0.00           C
ATOM   2970  CD1 PHE A 841      72.050  43.630  46.330  1.00  0.00           C
ATOM   2971  HD1 PHE A 841      71.510  43.260  47.190  1.00  0.00           H
ATOM   2972  CE1 PHE A 841      73.150  42.930  45.880  1.00  0.00           C
ATOM   2973  HE1 PHE A 841      73.560  42.090  46.430  1.00  0.00           H
ATOM   2974  CZ  PHE A 841      73.860  43.420  44.720  1.00  0.00           C
ATOM   2975  HZ  PHE A 841      74.740  42.850  44.490  1.00  0.00           H
ATOM   2976  CD2 PHE A 841      72.320  45.180  44.420  1.00  0.00           C
ATOM   2977  HD2 PHE A 841      71.900  46.080  43.970  1.00  0.00           H
ATOM   2978  CE2 PHE A 841      73.500  44.490  44.000  1.00  0.00           C
ATOM   2979  HE2 PHE A 841      74.070  44.710  43.110  1.00  0.00           H
ATOM   2980  C   PHE A 841      68.930  44.350  44.530  1.00  0.00           C
ATOM   2981  O   PHE A 841      69.420  44.020  43.410  1.00  0.00           O
ATOM   2982  N   LEU A 842      68.140  43.500  45.210  1.00  0.00           N
ATOM   2983  HN  LEU A 842      68.000  43.690  46.180  1.00  0.00           H
ATOM   2984  CA  LEU A 842      67.560  42.310  44.590  1.00  0.00           C
ATOM   2985  HA  LEU A 842      68.350  41.840  44.010  1.00  0.00           H
ATOM   2986  CB  LEU A 842      67.040  41.350  45.760  1.00  0.00           C
ATOM   2987  HB1 LEU A 842      66.440  40.510  45.330  1.00  0.00           H
ATOM   2988  HB2 LEU A 842      66.350  41.890  46.440  1.00  0.00           H
ATOM   2989  CG  LEU A 842      68.240  40.850  46.660  1.00  0.00           C
ATOM   2990  HG  LEU A 842      68.510  41.720  47.300  1.00  0.00           H
ATOM   2991  CD1 LEU A 842      67.640  39.740  47.500  1.00  0.00           C
ATOM   2992 HD11 LEU A 842      68.420  39.470  48.250  1.00  0.00           H
ATOM   2993 HD12 LEU A 842      67.110  38.930  46.950  1.00  0.00           H
ATOM   2994 HD13 LEU A 842      66.870  40.160  48.180  1.00  0.00           H
ATOM   2995  CD2 LEU A 842      69.460  40.440  45.830  1.00  0.00           C
ATOM   2996 HD21 LEU A 842      69.950  41.340  45.420  1.00  0.00           H
ATOM   2997 HD22 LEU A 842      69.350  39.700  45.000  1.00  0.00           H
ATOM   2998 HD23 LEU A 842      70.290  40.010  46.430  1.00  0.00           H
ATOM   2999  C   LEU A 842      66.470  42.540  43.550  1.00  0.00           C
ATOM   3000  O   LEU A 842      66.490  41.940  42.480  1.00  0.00           O
ATOM   3001  N   LYS A 843      65.590  43.490  43.820  1.00  0.00           N
ATOM   3002  HN  LYS A 843      65.450  43.790  44.760  1.00  0.00           H
ATOM   3003  CA  LYS A 843      64.630  44.060  42.810  1.00  0.00           C
ATOM   3004  HA  LYS A 843      63.980  43.220  42.570  1.00  0.00           H
ATOM   3005  CB  LYS A 843      63.610  45.050  43.460  1.00  0.00           C
ATOM   3006  HB1 LYS A 843      64.260  45.950  43.550  1.00  0.00           H
ATOM   3007  HB2 LYS A 843      63.240  44.720  44.450  1.00  0.00           H
ATOM   3008  CG  LYS A 843      62.480  45.640  42.570  1.00  0.00           C
ATOM   3009  HG1 LYS A 843      62.930  46.030  41.620  1.00  0.00           H
ATOM   3010  HG2 LYS A 843      61.940  46.470  43.050  1.00  0.00           H
ATOM   3011  CD  LYS A 843      61.400  44.600  42.130  1.00  0.00           C
ATOM   3012  HD1 LYS A 843      61.010  44.010  42.980  1.00  0.00           H
ATOM   3013  HD2 LYS A 843      61.850  43.870  41.430  1.00  0.00           H
ATOM   3014  CE  LYS A 843      60.220  45.260  41.310  1.00  0.00           C
ATOM   3015  HE1 LYS A 843      59.570  44.510  40.810  1.00  0.00           H
ATOM   3016  HE2 LYS A 843      60.660  45.970  40.580  1.00  0.00           H
ATOM   3017  NZ  LYS A 843      59.200  46.090  42.040  1.00  0.00           N
ATOM   3018  HZ1 LYS A 843      58.510  45.420  42.440  1.00  0.00           H
ATOM   3019  HZ2 LYS A 843      58.630  46.700  41.420  1.00  0.00           H
ATOM   3020  HZ3 LYS A 843      59.720  46.730  42.670  1.00  0.00           H
ATOM   3021  C   LYS A 843      65.190  44.530  41.470  1.00  0.00           C
ATOM   3022  O   LYS A 843      64.670  44.190  40.420  1.00  0.00           O
ATOM   3023  N   GLN A 844      66.250  45.410  41.500  1.00  0.00           N
ATOM   3024  HN  GLN A 844      66.560  45.870  42.320  1.00  0.00           H
ATOM   3025  CA  GLN A 844      66.970  46.030  40.360  1.00  0.00           C
ATOM   3026  HA  GLN A 844      66.330  46.130  39.500  1.00  0.00           H
ATOM   3027  CB  GLN A 844      67.520  47.430  40.750  1.00  0.00           C
ATOM   3028  HB1 GLN A 844      68.090  47.920  39.930  1.00  0.00           H
ATOM   3029  HB2 GLN A 844      68.320  47.250  41.500  1.00  0.00           H
ATOM   3030  CG  GLN A 844      66.530  48.530  41.210  1.00  0.00           C
ATOM   3031  HG1 GLN A 844      66.920  49.550  41.070  1.00  0.00           H
ATOM   3032  HG2 GLN A 844      66.290  48.490  42.300  1.00  0.00           H
ATOM   3033  CD  GLN A 844      65.220  48.480  40.430  1.00  0.00           C
ATOM   3034  OE1 GLN A 844      64.140  48.380  41.010  1.00  0.00           O
ATOM   3035  NE2 GLN A 844      65.220  48.690  39.080  1.00  0.00           N
ATOM   3036 HE21 GLN A 844      64.400  48.790  38.520  1.00  0.00           H
ATOM   3037 HE22 GLN A 844      66.050  48.910  38.580  1.00  0.00           H
ATOM   3038  C   GLN A 844      68.230  45.160  39.910  1.00  0.00           C
ATOM   3039  O   GLN A 844      69.260  45.690  39.470  1.00  0.00           O
ATOM   3040  N   PHE A 845      68.050  43.820  39.900  1.00  0.00           N
ATOM   3041  HN  PHE A 845      67.190  43.370  40.110  1.00  0.00           H
ATOM   3042  CA  PHE A 845      69.260  42.960  39.760  1.00  0.00           C
ATOM   3043  HA  PHE A 845      70.170  43.480  40.010  1.00  0.00           H
ATOM   3044  CB  PHE A 845      69.190  41.890  40.810  1.00  0.00           C
ATOM   3045  HB1 PHE A 845      68.320  41.230  40.640  1.00  0.00           H
ATOM   3046  HB2 PHE A 845      68.930  42.350  41.790  1.00  0.00           H
ATOM   3047  CG  PHE A 845      70.480  40.980  40.960  1.00  0.00           C
ATOM   3048  CD1 PHE A 845      70.580  39.680  40.440  1.00  0.00           C
ATOM   3049  HD1 PHE A 845      69.750  39.220  39.890  1.00  0.00           H
ATOM   3050  CE1 PHE A 845      71.780  38.960  40.550  1.00  0.00           C
ATOM   3051  HE1 PHE A 845      71.900  38.050  39.990  1.00  0.00           H
ATOM   3052  CZ  PHE A 845      72.890  39.500  41.260  1.00  0.00           C
ATOM   3053  HZ  PHE A 845      73.700  38.790  41.340  1.00  0.00           H
ATOM   3054  CD2 PHE A 845      71.570  41.470  41.650  1.00  0.00           C
ATOM   3055  HD2 PHE A 845      71.470  42.410  42.190  1.00  0.00           H
ATOM   3056  CE2 PHE A 845      72.730  40.740  41.830  1.00  0.00           C
ATOM   3057  HE2 PHE A 845      73.430  41.310  42.420  1.00  0.00           H
ATOM   3058  C   PHE A 845      69.480  42.330  38.350  1.00  0.00           C
ATOM   3059  O   PHE A 845      70.490  41.680  38.090  1.00  0.00           O
ATOM   3060  N   LYS A 846      68.670  42.710  37.380  1.00  0.00           N
ATOM   3061  HN  LYS A 846      67.920  43.360  37.520  1.00  0.00           H
ATOM   3062  CA  LYS A 846      68.860  42.160  36.050  1.00  0.00           C
ATOM   3063  HA  LYS A 846      69.410  41.230  36.090  1.00  0.00           H
ATOM   3064  CB  LYS A 846      67.500  41.840  35.400  1.00  0.00           C
ATOM   3065  HB1 LYS A 846      67.880  41.560  34.400  1.00  0.00           H
ATOM   3066  HB2 LYS A 846      66.920  42.780  35.370  1.00  0.00           H
ATOM   3067  CG  LYS A 846      66.570  40.820  36.070  1.00  0.00           C
ATOM   3068  HG1 LYS A 846      66.270  41.140  37.090  1.00  0.00           H
ATOM   3069  HG2 LYS A 846      67.120  39.860  36.100  1.00  0.00           H
ATOM   3070  CD  LYS A 846      65.260  40.560  35.260  1.00  0.00           C
ATOM   3071  HD1 LYS A 846      64.580  39.940  35.890  1.00  0.00           H
ATOM   3072  HD2 LYS A 846      65.630  40.080  34.320  1.00  0.00           H
ATOM   3073  CE  LYS A 846      64.490  41.790  34.780  1.00  0.00           C
ATOM   3074  HE1 LYS A 846      63.470  41.490  34.500  1.00  0.00           H
ATOM   3075  HE2 LYS A 846      64.870  42.270  33.850  1.00  0.00           H
ATOM   3076  NZ  LYS A 846      64.280  42.800  35.850  1.00  0.00           N
ATOM   3077  HZ1 LYS A 846      65.000  42.840  36.600  1.00  0.00           H
ATOM   3078  HZ2 LYS A 846      63.380  42.600  36.340  1.00  0.00           H
ATOM   3079  HZ3 LYS A 846      64.290  43.730  35.370  1.00  0.00           H
ATOM   3080  C   LYS A 846      69.720  43.070  35.160  1.00  0.00           C
ATOM   3081  O   LYS A 846      70.300  42.690  34.100  1.00  0.00           O
ATOM   3082  N   THR A 847      69.960  44.290  35.680  1.00  0.00           N
ATOM   3083  HN  THR A 847      69.380  44.700  36.370  1.00  0.00           H
ATOM   3084  CA  THR A 847      70.960  45.240  35.210  1.00  0.00           C
ATOM   3085  HA  THR A 847      70.930  45.280  34.140  1.00  0.00           H
ATOM   3086  CB  THR A 847      70.890  46.620  35.750  1.00  0.00           C
ATOM   3087  HB  THR A 847      71.810  47.230  35.610  1.00  0.00           H
ATOM   3088  OG1 THR A 847      70.660  46.560  37.170  1.00  0.00           O
ATOM   3089  HG1 THR A 847      70.270  47.400  37.450  1.00  0.00           H
ATOM   3090  CG2 THR A 847      69.690  47.240  35.110  1.00  0.00           C
ATOM   3091 HG21 THR A 847      69.730  48.330  35.340  1.00  0.00           H
ATOM   3092 HG22 THR A 847      68.710  46.930  35.540  1.00  0.00           H
ATOM   3093 HG23 THR A 847      69.590  46.940  34.040  1.00  0.00           H
ATOM   3094  C   THR A 847      72.400  44.720  35.480  1.00  0.00           C
ATOM   3095  O   THR A 847      73.420  45.340  35.050  1.00  0.00           O
ATOM   3096  N   LYS A 848      72.600  43.600  36.350  1.00  0.00           N
ATOM   3097  HN  LYS A 848      71.790  43.070  36.590  1.00  0.00           H
ATOM   3098  CA  LYS A 848      73.850  43.090  36.830  1.00  0.00           C
ATOM   3099  HA  LYS A 848      74.530  43.900  37.040  1.00  0.00           H
ATOM   3100  CB  LYS A 848      73.820  42.400  38.190  1.00  0.00           C
ATOM   3101  HB1 LYS A 848      74.670  41.690  38.270  1.00  0.00           H
ATOM   3102  HB2 LYS A 848      72.860  41.840  38.240  1.00  0.00           H
ATOM   3103  CG  LYS A 848      73.960  43.460  39.250  1.00  0.00           C
ATOM   3104  HG1 LYS A 848      74.970  43.900  39.280  1.00  0.00           H
ATOM   3105  HG2 LYS A 848      73.800  43.030  40.270  1.00  0.00           H
ATOM   3106  CD  LYS A 848      72.910  44.630  39.170  1.00  0.00           C
ATOM   3107  HD1 LYS A 848      71.960  44.220  38.780  1.00  0.00           H
ATOM   3108  HD2 LYS A 848      73.280  45.370  38.420  1.00  0.00           H
ATOM   3109  CE  LYS A 848      72.610  45.430  40.470  1.00  0.00           C
ATOM   3110  HE1 LYS A 848      73.660  45.570  40.790  1.00  0.00           H
ATOM   3111  HE2 LYS A 848      72.140  44.850  41.310  1.00  0.00           H
ATOM   3112  NZ  LYS A 848      71.880  46.630  40.270  1.00  0.00           N
ATOM   3113  HZ1 LYS A 848      71.830  47.200  41.150  1.00  0.00           H
ATOM   3114  HZ2 LYS A 848      70.950  46.400  39.890  1.00  0.00           H
ATOM   3115  HZ3 LYS A 848      72.270  47.210  39.510  1.00  0.00           H
ATOM   3116  C   LYS A 848      74.520  42.150  35.860  1.00  0.00           C
ATOM   3117  O   LYS A 848      73.740  41.530  35.070  1.00  0.00           O
ATOM   3118  N   ARG A 849      75.880  41.920  35.930  1.00  0.00           N
ATOM   3119  HN  ARG A 849      76.450  42.330  36.640  1.00  0.00           H
ATOM   3120  CA  ARG A 849      76.520  41.040  35.020  1.00  0.00           C
ATOM   3121  HA  ARG A 849      75.970  40.920  34.090  1.00  0.00           H
ATOM   3122  CB  ARG A 849      77.940  41.470  34.600  1.00  0.00           C
ATOM   3123  HB1 ARG A 849      78.240  40.600  33.970  1.00  0.00           H
ATOM   3124  HB2 ARG A 849      78.640  41.540  35.450  1.00  0.00           H
ATOM   3125  CG  ARG A 849      77.910  42.690  33.670  1.00  0.00           C
ATOM   3126  HG1 ARG A 849      77.020  42.480  33.030  1.00  0.00           H
ATOM   3127  HG2 ARG A 849      78.760  42.640  32.960  1.00  0.00           H
ATOM   3128  CD  ARG A 849      77.920  44.090  34.340  1.00  0.00           C
ATOM   3129  HD1 ARG A 849      77.120  44.180  35.110  1.00  0.00           H
ATOM   3130  HD2 ARG A 849      77.710  44.840  33.540  1.00  0.00           H
ATOM   3131  NE  ARG A 849      79.200  44.290  35.040  1.00  0.00           N
ATOM   3132  HE  ARG A 849      79.960  43.740  34.700  1.00  0.00           H
ATOM   3133  CZ  ARG A 849      79.500  45.360  35.710  1.00  0.00           C
ATOM   3134  NH1 ARG A 849      80.750  45.580  36.000  1.00  0.00           N
ATOM   3135 HH11 ARG A 849      81.410  44.930  35.640  1.00  0.00           H
ATOM   3136 HH12 ARG A 849      81.050  46.530  36.100  1.00  0.00           H
ATOM   3137  NH2 ARG A 849      78.620  46.340  35.960  1.00  0.00           N
ATOM   3138 HH21 ARG A 849      77.670  46.060  35.940  1.00  0.00           H
ATOM   3139 HH22 ARG A 849      79.030  47.070  36.520  1.00  0.00           H
ATOM   3140  C   ARG A 849      76.730  39.650  35.600  1.00  0.00           C
ATOM   3141  O   ARG A 849      77.200  38.840  34.850  1.00  0.00           O
ATOM   3142  N   TYR A 850      76.360  39.370  36.850  1.00  0.00           N
ATOM   3143  HN  TYR A 850      76.100  40.090  37.490  1.00  0.00           H
ATOM   3144  CA  TYR A 850      76.510  38.170  37.500  1.00  0.00           C
ATOM   3145  HA  TYR A 850      77.420  37.610  37.320  1.00  0.00           H
ATOM   3146  CB  TYR A 850      76.210  38.400  39.050  1.00  0.00           C
ATOM   3147  HB1 TYR A 850      76.420  37.520  39.690  1.00  0.00           H
ATOM   3148  HB2 TYR A 850      75.160  38.760  39.110  1.00  0.00           H
ATOM   3149  CG  TYR A 850      76.990  39.530  39.620  1.00  0.00           C
ATOM   3150  CD1 TYR A 850      78.400  39.570  39.510  1.00  0.00           C
ATOM   3151  HD1 TYR A 850      78.970  38.940  38.840  1.00  0.00           H
ATOM   3152  CE1 TYR A 850      79.130  40.590  40.160  1.00  0.00           C
ATOM   3153  HE1 TYR A 850      80.210  40.660  40.140  1.00  0.00           H
ATOM   3154  CZ  TYR A 850      78.450  41.500  41.050  1.00  0.00           C
ATOM   3155  OH  TYR A 850      79.280  42.420  41.770  1.00  0.00           O
ATOM   3156  HH  TYR A 850      80.120  42.560  41.340  1.00  0.00           H
ATOM   3157  CD2 TYR A 850      76.380  40.460  40.500  1.00  0.00           C
ATOM   3158  HD2 TYR A 850      75.320  40.380  40.640  1.00  0.00           H
ATOM   3159  CE2 TYR A 850      77.100  41.400  41.250  1.00  0.00           C
ATOM   3160  HE2 TYR A 850      76.580  42.040  41.940  1.00  0.00           H
ATOM   3161  C   TYR A 850      75.530  37.130  36.950  1.00  0.00           C
ATOM   3162  O   TYR A 850      74.440  37.460  36.580  1.00  0.00           O
ATOM   3163  N   PHE A 851      75.810  35.810  37.090  1.00  0.00           N
ATOM   3164  HN  PHE A 851      76.690  35.440  37.370  1.00  0.00           H
ATOM   3165  CA  PHE A 851      74.890  34.670  36.950  1.00  0.00           C
ATOM   3166  HA  PHE A 851      75.650  33.900  37.000  1.00  0.00           H
ATOM   3167  CB  PHE A 851      73.760  34.790  38.050  1.00  0.00           C
ATOM   3168  HB1 PHE A 851      73.250  33.790  38.010  1.00  0.00           H
ATOM   3169  HB2 PHE A 851      73.220  35.720  37.790  1.00  0.00           H
ATOM   3170  CG  PHE A 851      74.180  34.840  39.470  1.00  0.00           C
ATOM   3171  CD1 PHE A 851      75.440  34.310  39.950  1.00  0.00           C
ATOM   3172  HD1 PHE A 851      75.920  33.480  39.450  1.00  0.00           H
ATOM   3173  CE1 PHE A 851      75.810  34.330  41.270  1.00  0.00           C
ATOM   3174  HE1 PHE A 851      76.670  33.740  41.560  1.00  0.00           H
ATOM   3175  CZ  PHE A 851      75.080  35.050  42.190  1.00  0.00           C
ATOM   3176  HZ  PHE A 851      75.400  35.060  43.220  1.00  0.00           H
ATOM   3177  CD2 PHE A 851      73.500  35.570  40.430  1.00  0.00           C
ATOM   3178  HD2 PHE A 851      72.590  36.090  40.180  1.00  0.00           H
ATOM   3179  CE2 PHE A 851      73.970  35.800  41.770  1.00  0.00           C
ATOM   3180  HE2 PHE A 851      73.430  36.420  42.460  1.00  0.00           H
ATOM   3181  C   PHE A 851      74.300  34.390  35.570  1.00  0.00           C
ATOM   3182  O   PHE A 851      73.950  35.300  34.870  1.00  0.00           O
ATOM   3183  N   PRO A 852      74.010  33.130  35.120  1.00  0.00           N
ATOM   3184  CD  PRO A 852      74.610  31.920  35.710  1.00  0.00           C
ATOM   3185  HD1 PRO A 852      74.110  31.750  36.690  1.00  0.00           H
ATOM   3186  HD2 PRO A 852      75.700  32.160  35.660  1.00  0.00           H
ATOM   3187  CA  PRO A 852      72.940  32.810  34.210  1.00  0.00           C
ATOM   3188  HA  PRO A 852      73.350  33.190  33.280  1.00  0.00           H
ATOM   3189  CB  PRO A 852      72.820  31.300  34.310  1.00  0.00           C
ATOM   3190  HB1 PRO A 852      72.590  30.860  33.320  1.00  0.00           H
ATOM   3191  HB2 PRO A 852      72.070  31.120  35.110  1.00  0.00           H
ATOM   3192  CG  PRO A 852      74.200  30.800  34.800  1.00  0.00           C
ATOM   3193  HG1 PRO A 852      74.110  29.850  35.370  1.00  0.00           H
ATOM   3194  HG2 PRO A 852      75.040  30.860  34.080  1.00  0.00           H
ATOM   3195  C   PRO A 852      71.540  33.520  34.360  1.00  0.00           C
ATOM   3196  O   PRO A 852      71.120  33.910  35.490  1.00  0.00           O
ATOM   3197  N   THR A 853      70.820  33.770  33.240  1.00  0.00           N
ATOM   3198  HN  THR A 853      71.200  33.500  32.360  1.00  0.00           H
ATOM   3199  CA  THR A 853      69.640  34.710  33.210  1.00  0.00           C
ATOM   3200  HA  THR A 853      70.040  35.620  33.620  1.00  0.00           H
ATOM   3201  CB  THR A 853      69.200  35.060  31.760  1.00  0.00           C
ATOM   3202  HB  THR A 853      70.050  35.460  31.140  1.00  0.00           H
ATOM   3203  OG1 THR A 853      68.190  36.050  31.760  1.00  0.00           O
ATOM   3204  HG1 THR A 853      68.210  36.430  30.880  1.00  0.00           H
ATOM   3205  CG2 THR A 853      68.630  33.800  30.980  1.00  0.00           C
ATOM   3206 HG21 THR A 853      67.690  33.510  31.460  1.00  0.00           H
ATOM   3207 HG22 THR A 853      69.270  32.890  30.900  1.00  0.00           H
ATOM   3208 HG23 THR A 853      68.400  34.190  29.960  1.00  0.00           H
ATOM   3209  C   THR A 853      68.460  34.330  34.100  1.00  0.00           C
ATOM   3210  O   THR A 853      67.940  35.240  34.780  1.00  0.00           O
ATOM   3211  N   LYS A 854      68.040  33.050  34.090  1.00  0.00           N
ATOM   3212  HN  LYS A 854      68.450  32.370  33.490  1.00  0.00           H
ATOM   3213  CA  LYS A 854      67.030  32.590  35.000  1.00  0.00           C
ATOM   3214  HA  LYS A 854      66.140  33.200  34.940  1.00  0.00           H
ATOM   3215  CB  LYS A 854      66.460  31.150  34.680  1.00  0.00           C
ATOM   3216  HB1 LYS A 854      65.750  30.800  35.460  1.00  0.00           H
ATOM   3217  HB2 LYS A 854      67.340  30.480  34.570  1.00  0.00           H
ATOM   3218  CG  LYS A 854      65.610  31.220  33.430  1.00  0.00           C
ATOM   3219  HG1 LYS A 854      66.340  31.500  32.640  1.00  0.00           H
ATOM   3220  HG2 LYS A 854      64.780  31.960  33.540  1.00  0.00           H
ATOM   3221  CD  LYS A 854      64.910  29.910  33.100  1.00  0.00           C
ATOM   3222  HD1 LYS A 854      64.010  29.810  33.740  1.00  0.00           H
ATOM   3223  HD2 LYS A 854      65.570  29.040  33.270  1.00  0.00           H
ATOM   3224  CE  LYS A 854      64.400  29.860  31.620  1.00  0.00           C
ATOM   3225  HE1 LYS A 854      65.240  29.800  30.900  1.00  0.00           H
ATOM   3226  HE2 LYS A 854      63.810  30.750  31.340  1.00  0.00           H
ATOM   3227  NZ  LYS A 854      63.470  28.740  31.410  1.00  0.00           N
ATOM   3228  HZ1 LYS A 854      63.170  28.640  30.410  1.00  0.00           H
ATOM   3229  HZ2 LYS A 854      62.640  28.750  32.040  1.00  0.00           H
ATOM   3230  HZ3 LYS A 854      63.950  27.860  31.690  1.00  0.00           H
ATOM   3231  C   LYS A 854      67.430  32.770  36.520  1.00  0.00           C
ATOM   3232  O   LYS A 854      66.580  33.280  37.270  1.00  0.00           O
ATOM   3233  N   VAL A 855      68.730  32.570  36.920  1.00  0.00           N
ATOM   3234  HN  VAL A 855      69.330  32.270  36.190  1.00  0.00           H
ATOM   3235  CA  VAL A 855      69.110  32.820  38.260  1.00  0.00           C
ATOM   3236  HA  VAL A 855      68.430  32.240  38.870  1.00  0.00           H
ATOM   3237  CB  VAL A 855      70.540  32.400  38.540  1.00  0.00           C
ATOM   3238  HB  VAL A 855      71.200  32.940  37.810  1.00  0.00           H
ATOM   3239  CG1 VAL A 855      70.830  32.760  39.990  1.00  0.00           C
ATOM   3240 HG11 VAL A 855      71.740  32.270  40.410  1.00  0.00           H
ATOM   3241 HG12 VAL A 855      69.900  32.600  40.590  1.00  0.00           H
ATOM   3242 HG13 VAL A 855      70.950  33.870  40.030  1.00  0.00           H
ATOM   3243  CG2 VAL A 855      70.680  30.860  38.390  1.00  0.00           C
ATOM   3244 HG21 VAL A 855      69.890  30.430  39.050  1.00  0.00           H
ATOM   3245 HG22 VAL A 855      71.660  30.440  38.730  1.00  0.00           H
ATOM   3246 HG23 VAL A 855      70.560  30.480  37.350  1.00  0.00           H
ATOM   3247  C   VAL A 855      68.900  34.310  38.540  1.00  0.00           C
ATOM   3248  O   VAL A 855      68.270  34.730  39.540  1.00  0.00           O
ATOM   3249  N   ARG A 856      69.350  35.190  37.680  1.00  0.00           N
ATOM   3250  HN  ARG A 856      69.800  34.840  36.860  1.00  0.00           H
ATOM   3251  CA  ARG A 856      69.240  36.570  37.770  1.00  0.00           C
ATOM   3252  HA  ARG A 856      69.640  36.880  38.720  1.00  0.00           H
ATOM   3253  CB  ARG A 856      70.210  37.230  36.740  1.00  0.00           C
ATOM   3254  HB1 ARG A 856      69.820  36.830  35.780  1.00  0.00           H
ATOM   3255  HB2 ARG A 856      71.290  37.000  36.890  1.00  0.00           H
ATOM   3256  CG  ARG A 856      70.230  38.750  36.720  1.00  0.00           C
ATOM   3257  HG1 ARG A 856      70.300  38.980  37.810  1.00  0.00           H
ATOM   3258  HG2 ARG A 856      69.280  39.220  36.380  1.00  0.00           H
ATOM   3259  CD  ARG A 856      71.430  39.470  35.990  1.00  0.00           C
ATOM   3260  HD1 ARG A 856      72.440  39.210  36.350  1.00  0.00           H
ATOM   3261  HD2 ARG A 856      71.500  40.540  36.270  1.00  0.00           H
ATOM   3262  NE  ARG A 856      71.230  39.260  34.470  1.00  0.00           N
ATOM   3263  HE  ARG A 856      70.280  39.290  34.180  1.00  0.00           H
ATOM   3264  CZ  ARG A 856      72.200  38.790  33.680  1.00  0.00           C
ATOM   3265  NH1 ARG A 856      73.370  38.280  34.060  1.00  0.00           N
ATOM   3266 HH11 ARG A 856      73.470  38.140  35.050  1.00  0.00           H
ATOM   3267 HH12 ARG A 856      74.000  37.970  33.350  1.00  0.00           H
ATOM   3268  NH2 ARG A 856      71.910  38.650  32.390  1.00  0.00           N
ATOM   3269 HH21 ARG A 856      72.450  37.990  31.860  1.00  0.00           H
ATOM   3270 HH22 ARG A 856      71.200  39.250  32.040  1.00  0.00           H
ATOM   3271  C   ARG A 856      67.830  37.180  37.740  1.00  0.00           C
ATOM   3272  O   ARG A 856      67.500  38.110  38.430  1.00  0.00           O
ATOM   3273  N   SER A 857      66.890  36.670  36.870  1.00  0.00           N
ATOM   3274  HN  SER A 857      67.160  36.060  36.140  1.00  0.00           H
ATOM   3275  CA  SER A 857      65.450  36.930  36.820  1.00  0.00           C
ATOM   3276  HA  SER A 857      65.310  37.990  36.610  1.00  0.00           H
ATOM   3277  CB  SER A 857      64.900  36.260  35.540  1.00  0.00           C
ATOM   3278  HB1 SER A 857      63.800  36.410  35.610  1.00  0.00           H
ATOM   3279  HB2 SER A 857      65.050  35.160  35.670  1.00  0.00           H
ATOM   3280  OG  SER A 857      65.430  36.790  34.340  1.00  0.00           O
ATOM   3281  HG1 SER A 857      66.350  36.520  34.360  1.00  0.00           H
ATOM   3282  C   SER A 857      64.730  36.460  38.130  1.00  0.00           C
ATOM   3283  O   SER A 857      63.920  37.210  38.680  1.00  0.00           O
ATOM   3284  N   THR A 858      64.960  35.230  38.520  1.00  0.00           N
ATOM   3285  HN  THR A 858      65.570  34.620  38.040  1.00  0.00           H
ATOM   3286  CA  THR A 858      64.260  34.650  39.680  1.00  0.00           C
ATOM   3287  HA  THR A 858      63.200  34.730  39.480  1.00  0.00           H
ATOM   3288  CB  THR A 858      64.600  33.100  39.930  1.00  0.00           C
ATOM   3289  HB  THR A 858      65.650  33.040  40.260  1.00  0.00           H
ATOM   3290  OG1 THR A 858      64.400  32.370  38.730  1.00  0.00           O
ATOM   3291  HG1 THR A 858      65.090  32.560  38.100  1.00  0.00           H
ATOM   3292  CG2 THR A 858      63.650  32.510  41.020  1.00  0.00           C
ATOM   3293 HG21 THR A 858      63.840  32.900  42.040  1.00  0.00           H
ATOM   3294 HG22 THR A 858      63.720  31.400  41.040  1.00  0.00           H
ATOM   3295 HG23 THR A 858      62.600  32.700  40.730  1.00  0.00           H
ATOM   3296  C   THR A 858      64.540  35.410  40.990  1.00  0.00           C
ATOM   3297  O   THR A 858      63.710  35.580  41.810  1.00  0.00           O
ATOM   3298  N   ILE A 859      65.800  35.830  41.170  1.00  0.00           N
ATOM   3299  HN  ILE A 859      66.520  35.550  40.530  1.00  0.00           H
ATOM   3300  CA  ILE A 859      66.240  36.700  42.290  1.00  0.00           C
ATOM   3301  HA  ILE A 859      66.020  36.150  43.200  1.00  0.00           H
ATOM   3302  CB  ILE A 859      67.750  36.940  42.370  1.00  0.00           C
ATOM   3303  HB  ILE A 859      68.150  36.770  41.350  1.00  0.00           H
ATOM   3304  CG2 ILE A 859      68.120  38.400  42.840  1.00  0.00           C
ATOM   3305 HG21 ILE A 859      69.220  38.560  42.760  1.00  0.00           H
ATOM   3306 HG22 ILE A 859      67.750  38.510  43.890  1.00  0.00           H
ATOM   3307 HG23 ILE A 859      67.580  39.130  42.210  1.00  0.00           H
ATOM   3308  CG1 ILE A 859      68.460  35.830  43.260  1.00  0.00           C
ATOM   3309 HG11 ILE A 859      67.860  34.920  43.100  1.00  0.00           H
ATOM   3310 HG12 ILE A 859      68.310  36.140  44.320  1.00  0.00           H
ATOM   3311  CD  ILE A 859      69.980  35.670  43.140  1.00  0.00           C
ATOM   3312  HD1 ILE A 859      70.170  35.400  42.080  1.00  0.00           H
ATOM   3313  HD2 ILE A 859      70.440  34.860  43.750  1.00  0.00           H
ATOM   3314  HD3 ILE A 859      70.480  36.630  43.350  1.00  0.00           H
ATOM   3315  C   ILE A 859      65.390  37.980  42.440  1.00  0.00           C
ATOM   3316  O   ILE A 859      64.790  38.160  43.490  1.00  0.00           O
ATOM   3317  N   SER A 860      65.140  38.740  41.370  1.00  0.00           N
ATOM   3318  HN  SER A 860      65.670  38.490  40.560  1.00  0.00           H
ATOM   3319  CA  SER A 860      64.280  39.900  41.330  1.00  0.00           C
ATOM   3320  HA  SER A 860      64.620  40.500  42.150  1.00  0.00           H
ATOM   3321  CB  SER A 860      64.480  40.800  40.110  1.00  0.00           C
ATOM   3322  HB1 SER A 860      65.540  41.140  40.130  1.00  0.00           H
ATOM   3323  HB2 SER A 860      63.810  41.680  40.240  1.00  0.00           H
ATOM   3324  OG  SER A 860      64.180  40.040  38.870  1.00  0.00           O
ATOM   3325  HG1 SER A 860      64.930  39.520  38.600  1.00  0.00           H
ATOM   3326  C   SER A 860      62.800  39.540  41.620  1.00  0.00           C
ATOM   3327  O   SER A 860      62.080  40.330  42.220  1.00  0.00           O
ATOM   3328  N   ASP A 861      62.270  38.430  41.040  1.00  0.00           N
ATOM   3329  HN  ASP A 861      62.780  37.750  40.520  1.00  0.00           H
ATOM   3330  CA  ASP A 861      61.000  37.910  41.390  1.00  0.00           C
ATOM   3331  HA  ASP A 861      60.340  38.740  41.150  1.00  0.00           H
ATOM   3332  CB  ASP A 861      60.710  36.840  40.300  1.00  0.00           C
ATOM   3333  HB1 ASP A 861      59.810  36.370  40.750  1.00  0.00           H
ATOM   3334  HB2 ASP A 861      61.490  36.080  40.110  1.00  0.00           H
ATOM   3335  CG  ASP A 861      60.210  37.420  38.950  1.00  0.00           C
ATOM   3336  OD1 ASP A 861      60.050  38.610  38.700  1.00  0.00           O
ATOM   3337  OD2 ASP A 861      59.970  36.510  38.070  1.00  0.00           O
ATOM   3338  C   ASP A 861      60.640  37.580  42.860  1.00  0.00           C
ATOM   3339  O   ASP A 861      59.470  37.720  43.300  1.00  0.00           O
ATOM   3340  N   PHE A 862      61.650  37.110  43.650  1.00  0.00           N
ATOM   3341  HN  PHE A 862      62.510  36.910  43.180  1.00  0.00           H
ATOM   3342  CA  PHE A 862      61.460  36.770  45.030  1.00  0.00           C
ATOM   3343  HA  PHE A 862      60.430  36.600  45.290  1.00  0.00           H
ATOM   3344  CB  PHE A 862      62.100  35.400  45.260  1.00  0.00           C
ATOM   3345  HB1 PHE A 862      62.310  35.280  46.340  1.00  0.00           H
ATOM   3346  HB2 PHE A 862      63.020  35.240  44.660  1.00  0.00           H
ATOM   3347  CG  PHE A 862      61.140  34.300  44.870  1.00  0.00           C
ATOM   3348  CD1 PHE A 862      60.580  33.390  45.850  1.00  0.00           C
ATOM   3349  HD1 PHE A 862      60.620  33.650  46.890  1.00  0.00           H
ATOM   3350  CE1 PHE A 862      60.070  32.170  45.450  1.00  0.00           C
ATOM   3351  HE1 PHE A 862      59.690  31.560  46.260  1.00  0.00           H
ATOM   3352  CZ  PHE A 862      59.970  31.790  44.100  1.00  0.00           C
ATOM   3353  HZ  PHE A 862      59.380  30.900  43.940  1.00  0.00           H
ATOM   3354  CD2 PHE A 862      61.030  33.920  43.570  1.00  0.00           C
ATOM   3355  HD2 PHE A 862      61.310  34.570  42.760  1.00  0.00           H
ATOM   3356  CE2 PHE A 862      60.400  32.670  43.160  1.00  0.00           C
ATOM   3357  HE2 PHE A 862      60.120  32.560  42.120  1.00  0.00           H
ATOM   3358  C   PHE A 862      61.940  37.880  46.010  1.00  0.00           C
ATOM   3359  O   PHE A 862      61.970  37.720  47.280  1.00  0.00           O
ATOM   3360  N   ALA A 863      62.410  39.020  45.470  1.00  0.00           N
ATOM   3361  HN  ALA A 863      62.390  39.070  44.470  1.00  0.00           H
ATOM   3362  CA  ALA A 863      63.190  40.060  46.120  1.00  0.00           C
ATOM   3363  HA  ALA A 863      64.230  39.770  46.080  1.00  0.00           H
ATOM   3364  CB  ALA A 863      63.280  41.290  45.190  1.00  0.00           C
ATOM   3365  HB1 ALA A 863      62.340  41.820  44.930  1.00  0.00           H
ATOM   3366  HB2 ALA A 863      63.750  41.020  44.210  1.00  0.00           H
ATOM   3367  HB3 ALA A 863      63.870  42.110  45.630  1.00  0.00           H
ATOM   3368  C   ALA A 863      62.860  40.440  47.580  1.00  0.00           C
ATOM   3369  O   ALA A 863      63.710  40.510  48.460  1.00  0.00           O
ATOM   3370  N   VAL A 864      61.530  40.720  47.890  1.00  0.00           N
ATOM   3371  HN  VAL A 864      60.900  40.610  47.130  1.00  0.00           H
ATOM   3372  CA  VAL A 864      61.050  41.030  49.210  1.00  0.00           C
ATOM   3373  HA  VAL A 864      61.810  41.660  49.650  1.00  0.00           H
ATOM   3374  CB  VAL A 864      59.660  41.680  49.080  1.00  0.00           C
ATOM   3375  HB  VAL A 864      59.050  41.030  48.400  1.00  0.00           H
ATOM   3376  CG1 VAL A 864      59.060  41.690  50.440  1.00  0.00           C
ATOM   3377 HG11 VAL A 864      58.090  42.220  50.360  1.00  0.00           H
ATOM   3378 HG12 VAL A 864      59.730  42.210  51.170  1.00  0.00           H
ATOM   3379 HG13 VAL A 864      58.800  40.670  50.780  1.00  0.00           H
ATOM   3380  CG2 VAL A 864      59.740  43.110  48.520  1.00  0.00           C
ATOM   3381 HG21 VAL A 864      60.370  43.190  47.600  1.00  0.00           H
ATOM   3382 HG22 VAL A 864      60.130  43.850  49.250  1.00  0.00           H
ATOM   3383 HG23 VAL A 864      58.750  43.430  48.160  1.00  0.00           H
ATOM   3384  C   VAL A 864      61.110  39.830  50.100  1.00  0.00           C
ATOM   3385  O   VAL A 864      61.670  39.760  51.220  1.00  0.00           O
ATOM   3386  N   PHE A 865      60.600  38.670  49.570  1.00  0.00           N
ATOM   3387  HN  PHE A 865      60.180  38.620  48.670  1.00  0.00           H
ATOM   3388  CA  PHE A 865      60.650  37.470  50.340  1.00  0.00           C
ATOM   3389  HA  PHE A 865      60.130  37.690  51.260  1.00  0.00           H
ATOM   3390  CB  PHE A 865      59.830  36.330  49.610  1.00  0.00           C
ATOM   3391  HB1 PHE A 865      60.290  36.130  48.610  1.00  0.00           H
ATOM   3392  HB2 PHE A 865      58.800  36.740  49.570  1.00  0.00           H
ATOM   3393  CG  PHE A 865      59.720  35.090  50.420  1.00  0.00           C
ATOM   3394  CD1 PHE A 865      60.190  33.840  49.930  1.00  0.00           C
ATOM   3395  HD1 PHE A 865      60.770  33.770  49.020  1.00  0.00           H
ATOM   3396  CE1 PHE A 865      60.090  32.720  50.720  1.00  0.00           C
ATOM   3397  HE1 PHE A 865      60.390  31.790  50.270  1.00  0.00           H
ATOM   3398  CZ  PHE A 865      59.570  32.720  52.010  1.00  0.00           C
ATOM   3399  HZ  PHE A 865      59.450  31.760  52.500  1.00  0.00           H
ATOM   3400  CD2 PHE A 865      59.100  35.090  51.640  1.00  0.00           C
ATOM   3401  HD2 PHE A 865      58.750  36.040  52.000  1.00  0.00           H
ATOM   3402  CE2 PHE A 865      59.000  33.940  52.490  1.00  0.00           C
ATOM   3403  HE2 PHE A 865      58.560  33.970  53.470  1.00  0.00           H
ATOM   3404  C   PHE A 865      62.090  36.980  50.670  1.00  0.00           C
ATOM   3405  O   PHE A 865      62.310  36.690  51.810  1.00  0.00           O
ATOM   3406  N   LEU A 866      62.980  37.050  49.780  1.00  0.00           N
ATOM   3407  HN  LEU A 866      62.760  37.270  48.830  1.00  0.00           H
ATOM   3408  CA  LEU A 866      64.410  36.700  49.950  1.00  0.00           C
ATOM   3409  HA  LEU A 866      64.510  35.660  50.220  1.00  0.00           H
ATOM   3410  CB  LEU A 866      65.260  36.830  48.600  1.00  0.00           C
ATOM   3411  HB1 LEU A 866      66.340  37.020  48.820  1.00  0.00           H
ATOM   3412  HB2 LEU A 866      64.820  37.610  47.930  1.00  0.00           H
ATOM   3413  CG  LEU A 866      65.120  35.640  47.720  1.00  0.00           C
ATOM   3414  HG  LEU A 866      64.060  35.340  47.610  1.00  0.00           H
ATOM   3415  CD1 LEU A 866      65.720  35.990  46.320  1.00  0.00           C
ATOM   3416 HD11 LEU A 866      65.140  36.800  45.810  1.00  0.00           H
ATOM   3417 HD12 LEU A 866      65.750  35.080  45.680  1.00  0.00           H
ATOM   3418 HD13 LEU A 866      66.770  36.320  46.470  1.00  0.00           H
ATOM   3419  CD2 LEU A 866      65.870  34.430  48.330  1.00  0.00           C
ATOM   3420 HD21 LEU A 866      66.790  34.840  48.800  1.00  0.00           H
ATOM   3421 HD22 LEU A 866      66.190  33.820  47.460  1.00  0.00           H
ATOM   3422 HD23 LEU A 866      65.240  33.960  49.120  1.00  0.00           H
ATOM   3423  C   LEU A 866      65.080  37.630  50.950  1.00  0.00           C
ATOM   3424  O   LEU A 866      65.780  37.200  51.850  1.00  0.00           O
ATOM   3425  N   THR A 867      64.610  38.940  50.980  1.00  0.00           N
ATOM   3426  HN  THR A 867      63.810  39.110  50.410  1.00  0.00           H
ATOM   3427  CA  THR A 867      65.130  39.980  51.920  1.00  0.00           C
ATOM   3428  HA  THR A 867      66.200  39.930  51.830  1.00  0.00           H
ATOM   3429  CB  THR A 867      64.560  41.430  51.600  1.00  0.00           C
ATOM   3430  HB  THR A 867      63.450  41.390  51.670  1.00  0.00           H
ATOM   3431  OG1 THR A 867      64.990  41.900  50.320  1.00  0.00           O
ATOM   3432  HG1 THR A 867      64.510  41.370  49.700  1.00  0.00           H
ATOM   3433  CG2 THR A 867      65.030  42.380  52.690  1.00  0.00           C
ATOM   3434 HG21 THR A 867      64.530  42.320  53.690  1.00  0.00           H
ATOM   3435 HG22 THR A 867      64.880  43.410  52.320  1.00  0.00           H
ATOM   3436 HG23 THR A 867      66.100  42.300  52.940  1.00  0.00           H
ATOM   3437  C   THR A 867      64.730  39.570  53.270  1.00  0.00           C
ATOM   3438  O   THR A 867      65.620  39.560  54.140  1.00  0.00           O
ATOM   3439  N   ILE A 868      63.380  39.210  53.470  1.00  0.00           N
ATOM   3440  HN  ILE A 868      62.870  39.160  52.610  1.00  0.00           H
ATOM   3441  CA  ILE A 868      62.890  38.720  54.720  1.00  0.00           C
ATOM   3442  HA  ILE A 868      63.050  39.500  55.440  1.00  0.00           H
ATOM   3443  CB  ILE A 868      61.360  38.510  54.800  1.00  0.00           C
ATOM   3444  HB  ILE A 868      61.040  37.810  54.010  1.00  0.00           H
ATOM   3445  CG2 ILE A 868      60.940  37.810  56.120  1.00  0.00           C
ATOM   3446 HG21 ILE A 868      59.840  37.780  56.050  1.00  0.00           H
ATOM   3447 HG22 ILE A 868      61.220  38.480  56.970  1.00  0.00           H
ATOM   3448 HG23 ILE A 868      61.510  36.850  56.150  1.00  0.00           H
ATOM   3449  CG1 ILE A 868      60.440  39.810  54.590  1.00  0.00           C
ATOM   3450 HG11 ILE A 868      59.450  39.330  54.450  1.00  0.00           H
ATOM   3451 HG12 ILE A 868      60.640  40.310  53.620  1.00  0.00           H
ATOM   3452  CD  ILE A 868      60.550  40.910  55.670  1.00  0.00           C
ATOM   3453  HD1 ILE A 868      61.590  41.250  55.850  1.00  0.00           H
ATOM   3454  HD2 ILE A 868      60.080  40.570  56.620  1.00  0.00           H
ATOM   3455  HD3 ILE A 868      59.940  41.790  55.360  1.00  0.00           H
ATOM   3456  C   ILE A 868      63.690  37.490  55.230  1.00  0.00           C
ATOM   3457  O   ILE A 868      64.140  37.360  56.380  1.00  0.00           O
ATOM   3458  N   VAL A 869      63.980  36.530  54.330  1.00  0.00           N
ATOM   3459  HN  VAL A 869      63.550  36.660  53.440  1.00  0.00           H
ATOM   3460  CA  VAL A 869      64.690  35.280  54.570  1.00  0.00           C
ATOM   3461  HA  VAL A 869      64.230  34.850  55.450  1.00  0.00           H
ATOM   3462  CB  VAL A 869      64.500  34.270  53.430  1.00  0.00           C
ATOM   3463  HB  VAL A 869      64.850  34.590  52.420  1.00  0.00           H
ATOM   3464  CG1 VAL A 869      65.140  32.940  53.780  1.00  0.00           C
ATOM   3465 HG11 VAL A 869      64.660  32.640  54.740  1.00  0.00           H
ATOM   3466 HG12 VAL A 869      66.250  32.980  53.840  1.00  0.00           H
ATOM   3467 HG13 VAL A 869      65.010  32.270  52.910  1.00  0.00           H
ATOM   3468  CG2 VAL A 869      63.030  33.930  53.280  1.00  0.00           C
ATOM   3469 HG21 VAL A 869      62.780  33.130  52.560  1.00  0.00           H
ATOM   3470 HG22 VAL A 869      62.440  34.850  53.080  1.00  0.00           H
ATOM   3471 HG23 VAL A 869      62.670  33.630  54.280  1.00  0.00           H
ATOM   3472  C   VAL A 869      66.210  35.480  54.890  1.00  0.00           C
ATOM   3473  O   VAL A 869      66.660  34.940  55.910  1.00  0.00           O
ATOM   3474  N   ILE A 870      66.990  36.390  54.270  1.00  0.00           N
ATOM   3475  HN  ILE A 870      66.720  36.800  53.410  1.00  0.00           H
ATOM   3476  CA  ILE A 870      68.320  36.760  54.680  1.00  0.00           C
ATOM   3477  HA  ILE A 870      68.940  35.920  54.950  1.00  0.00           H
ATOM   3478  CB  ILE A 870      69.020  37.650  53.650  1.00  0.00           C
ATOM   3479  HB  ILE A 870      68.330  38.510  53.490  1.00  0.00           H
ATOM   3480  CG2 ILE A 870      70.290  38.280  54.230  1.00  0.00           C
ATOM   3481 HG21 ILE A 870      70.870  37.450  54.680  1.00  0.00           H
ATOM   3482 HG22 ILE A 870      70.080  38.940  55.090  1.00  0.00           H
ATOM   3483 HG23 ILE A 870      70.870  38.920  53.540  1.00  0.00           H
ATOM   3484  CG1 ILE A 870      69.240  37.000  52.260  1.00  0.00           C
ATOM   3485 HG11 ILE A 870      68.230  36.800  51.850  1.00  0.00           H
ATOM   3486 HG12 ILE A 870      69.850  36.080  52.370  1.00  0.00           H
ATOM   3487  CD  ILE A 870      69.960  37.880  51.290  1.00  0.00           C
ATOM   3488  HD1 ILE A 870      71.020  37.990  51.620  1.00  0.00           H
ATOM   3489  HD2 ILE A 870      69.690  38.960  51.270  1.00  0.00           H
ATOM   3490  HD3 ILE A 870      70.060  37.540  50.230  1.00  0.00           H
ATOM   3491  C   ILE A 870      68.320  37.450  56.110  1.00  0.00           C
ATOM   3492  O   ILE A 870      69.180  37.230  56.990  1.00  0.00           O
ATOM   3493  N   MET A 871      67.360  38.330  56.420  1.00  0.00           N
ATOM   3494  HN  MET A 871      66.710  38.620  55.720  1.00  0.00           H
ATOM   3495  CA  MET A 871      67.060  39.010  57.670  1.00  0.00           C
ATOM   3496  HA  MET A 871      68.050  39.350  57.930  1.00  0.00           H
ATOM   3497  CB  MET A 871      66.130  40.170  57.460  1.00  0.00           C
ATOM   3498  HB1 MET A 871      65.690  40.470  58.440  1.00  0.00           H
ATOM   3499  HB2 MET A 871      65.360  39.820  56.740  1.00  0.00           H
ATOM   3500  CG  MET A 871      66.770  41.440  57.010  1.00  0.00           C
ATOM   3501  HG1 MET A 871      65.980  42.150  56.650  1.00  0.00           H
ATOM   3502  HG2 MET A 871      67.410  41.270  56.110  1.00  0.00           H
ATOM   3503  SD  MET A 871      67.940  42.230  58.140  1.00  0.00           S
ATOM   3504  CE  MET A 871      68.400  43.460  56.840  1.00  0.00           C
ATOM   3505  HE1 MET A 871      68.720  44.380  57.360  1.00  0.00           H
ATOM   3506  HE2 MET A 871      67.560  43.650  56.130  1.00  0.00           H
ATOM   3507  HE3 MET A 871      69.320  43.110  56.320  1.00  0.00           H
ATOM   3508  C   MET A 871      66.650  38.080  58.780  1.00  0.00           C
ATOM   3509  O   MET A 871      67.120  38.240  59.900  1.00  0.00           O
ATOM   3510  N   VAL A 872      65.860  36.990  58.590  1.00  0.00           N
ATOM   3511  HN  VAL A 872      65.300  36.870  57.770  1.00  0.00           H
ATOM   3512  CA  VAL A 872      65.630  36.100  59.760  1.00  0.00           C
ATOM   3513  HA  VAL A 872      65.440  36.780  60.580  1.00  0.00           H
ATOM   3514  CB  VAL A 872      64.430  35.140  59.690  1.00  0.00           C
ATOM   3515  HB  VAL A 872      64.430  34.470  60.570  1.00  0.00           H
ATOM   3516  CG1 VAL A 872      63.070  35.940  59.970  1.00  0.00           C
ATOM   3517 HG11 VAL A 872      63.200  36.440  60.950  1.00  0.00           H
ATOM   3518 HG12 VAL A 872      62.260  35.170  59.910  1.00  0.00           H
ATOM   3519 HG13 VAL A 872      62.900  36.680  59.160  1.00  0.00           H
ATOM   3520  CG2 VAL A 872      64.350  34.310  58.380  1.00  0.00           C
ATOM   3521 HG21 VAL A 872      65.140  33.550  58.180  1.00  0.00           H
ATOM   3522 HG22 VAL A 872      64.370  35.090  57.580  1.00  0.00           H
ATOM   3523 HG23 VAL A 872      63.330  33.880  58.410  1.00  0.00           H
ATOM   3524  C   VAL A 872      66.830  35.140  59.930  1.00  0.00           C
ATOM   3525  O   VAL A 872      67.110  34.540  60.990  1.00  0.00           O
ATOM   3526  N   THR A 873      67.660  34.980  58.850  1.00  0.00           N
ATOM   3527  HN  THR A 873      67.470  35.510  58.020  1.00  0.00           H
ATOM   3528  CA  THR A 873      69.000  34.340  58.960  1.00  0.00           C
ATOM   3529  HA  THR A 873      68.710  33.410  59.410  1.00  0.00           H
ATOM   3530  CB  THR A 873      69.520  33.930  57.530  1.00  0.00           C
ATOM   3531  HB  THR A 873      69.830  34.880  57.040  1.00  0.00           H
ATOM   3532  OG1 THR A 873      68.540  33.190  56.800  1.00  0.00           O
ATOM   3533  HG1 THR A 873      67.880  33.830  56.550  1.00  0.00           H
ATOM   3534  CG2 THR A 873      70.720  32.930  57.660  1.00  0.00           C
ATOM   3535 HG21 THR A 873      70.420  31.960  58.130  1.00  0.00           H
ATOM   3536 HG22 THR A 873      71.580  33.370  58.220  1.00  0.00           H
ATOM   3537 HG23 THR A 873      71.150  32.650  56.670  1.00  0.00           H
ATOM   3538  C   THR A 873      70.030  35.090  59.760  1.00  0.00           C
ATOM   3539  O   THR A 873      70.760  34.490  60.570  1.00  0.00           O
ATOM   3540  N   ILE A 874      70.210  36.380  59.530  1.00  0.00           N
ATOM   3541  HN  ILE A 874      69.750  36.860  58.790  1.00  0.00           H
ATOM   3542  CA  ILE A 874      71.180  37.240  60.280  1.00  0.00           C
ATOM   3543  HA  ILE A 874      72.140  36.760  60.410  1.00  0.00           H
ATOM   3544  CB  ILE A 874      71.360  38.660  59.830  1.00  0.00           C
ATOM   3545  HB  ILE A 874      70.360  39.100  60.010  1.00  0.00           H
ATOM   3546  CG2 ILE A 874      72.300  39.600  60.730  1.00  0.00           C
ATOM   3547 HG21 ILE A 874      71.930  39.790  61.760  1.00  0.00           H
ATOM   3548 HG22 ILE A 874      72.220  40.600  60.250  1.00  0.00           H
ATOM   3549 HG23 ILE A 874      73.370  39.270  60.760  1.00  0.00           H
ATOM   3550  CG1 ILE A 874      71.790  38.830  58.300  1.00  0.00           C
ATOM   3551 HG11 ILE A 874      72.100  39.900  58.270  1.00  0.00           H
ATOM   3552 HG12 ILE A 874      70.860  38.670  57.710  1.00  0.00           H
ATOM   3553  CD  ILE A 874      72.990  37.970  57.940  1.00  0.00           C
ATOM   3554  HD1 ILE A 874      72.830  36.910  58.240  1.00  0.00           H
ATOM   3555  HD2 ILE A 874      73.800  38.370  58.590  1.00  0.00           H
ATOM   3556  HD3 ILE A 874      73.260  38.070  56.880  1.00  0.00           H
ATOM   3557  C   ILE A 874      70.820  37.270  61.760  1.00  0.00           C
ATOM   3558  O   ILE A 874      71.640  37.160  62.670  1.00  0.00           O
ATOM   3559  N   ASP A 875      69.530  37.430  62.050  1.00  0.00           N
ATOM   3560  HN  ASP A 875      68.850  37.370  61.330  1.00  0.00           H
ATOM   3561  CA  ASP A 875      68.940  37.310  63.400  1.00  0.00           C
ATOM   3562  HA  ASP A 875      69.600  37.920  64.020  1.00  0.00           H
ATOM   3563  CB  ASP A 875      67.460  37.840  63.520  1.00  0.00           C
ATOM   3564  HB1 ASP A 875      66.730  37.080  63.170  1.00  0.00           H
ATOM   3565  HB2 ASP A 875      67.400  38.730  62.860  1.00  0.00           H
ATOM   3566  CG  ASP A 875      66.960  38.360  64.850  1.00  0.00           C
ATOM   3567  OD1 ASP A 875      67.510  38.280  65.960  1.00  0.00           O
ATOM   3568  OD2 ASP A 875      65.880  39.040  64.760  1.00  0.00           O
ATOM   3569  C   ASP A 875      69.120  35.990  64.030  1.00  0.00           C
ATOM   3570  O   ASP A 875      69.470  35.950  65.220  1.00  0.00           O
ATOM   3571  N   TYR A 876      68.900  34.850  63.320  1.00  0.00           N
ATOM   3572  HN  TYR A 876      68.500  34.930  62.400  1.00  0.00           H
ATOM   3573  CA  TYR A 876      69.140  33.520  63.890  1.00  0.00           C
ATOM   3574  HA  TYR A 876      68.530  33.420  64.790  1.00  0.00           H
ATOM   3575  CB  TYR A 876      68.680  32.490  62.840  1.00  0.00           C
ATOM   3576  HB1 TYR A 876      69.240  32.590  61.890  1.00  0.00           H
ATOM   3577  HB2 TYR A 876      67.600  32.600  62.590  1.00  0.00           H
ATOM   3578  CG  TYR A 876      68.830  31.000  63.360  1.00  0.00           C
ATOM   3579  CD1 TYR A 876      69.690  30.100  62.800  1.00  0.00           C
ATOM   3580  HD1 TYR A 876      70.560  30.420  62.230  1.00  0.00           H
ATOM   3581  CE1 TYR A 876      69.630  28.780  63.230  1.00  0.00           C
ATOM   3582  HE1 TYR A 876      70.290  28.020  62.840  1.00  0.00           H
ATOM   3583  CZ  TYR A 876      68.740  28.390  64.250  1.00  0.00           C
ATOM   3584  OH  TYR A 876      68.830  27.020  64.670  1.00  0.00           O
ATOM   3585  HH  TYR A 876      68.300  26.980  65.480  1.00  0.00           H
ATOM   3586  CD2 TYR A 876      67.840  30.680  64.280  1.00  0.00           C
ATOM   3587  HD2 TYR A 876      67.080  31.370  64.640  1.00  0.00           H
ATOM   3588  CE2 TYR A 876      67.810  29.350  64.770  1.00  0.00           C
ATOM   3589  HE2 TYR A 876      67.090  29.020  65.500  1.00  0.00           H
ATOM   3590  C   TYR A 876      70.600  33.300  64.250  1.00  0.00           C
ATOM   3591  O   TYR A 876      70.880  32.770  65.330  1.00  0.00           O
ATOM   3592  N   LEU A 877      71.530  33.580  63.330  1.00  0.00           N
ATOM   3593  HN  LEU A 877      71.140  33.830  62.450  1.00  0.00           H
ATOM   3594  CA  LEU A 877      72.960  33.630  63.530  1.00  0.00           C
ATOM   3595  HA  LEU A 877      73.320  32.640  63.770  1.00  0.00           H
ATOM   3596  CB  LEU A 877      73.540  34.030  62.110  1.00  0.00           C
ATOM   3597  HB1 LEU A 877      73.070  35.020  61.900  1.00  0.00           H
ATOM   3598  HB2 LEU A 877      73.190  33.200  61.460  1.00  0.00           H
ATOM   3599  CG  LEU A 877      75.040  34.240  62.070  1.00  0.00           C
ATOM   3600  HG  LEU A 877      75.420  34.770  62.970  1.00  0.00           H
ATOM   3601  CD1 LEU A 877      75.830  32.950  62.010  1.00  0.00           C
ATOM   3602 HD11 LEU A 877      75.690  32.460  61.020  1.00  0.00           H
ATOM   3603 HD12 LEU A 877      75.360  32.230  62.720  1.00  0.00           H
ATOM   3604 HD13 LEU A 877      76.890  33.050  62.310  1.00  0.00           H
ATOM   3605  CD2 LEU A 877      75.360  35.170  60.950  1.00  0.00           C
ATOM   3606 HD21 LEU A 877      74.800  34.850  60.050  1.00  0.00           H
ATOM   3607 HD22 LEU A 877      76.440  35.030  60.710  1.00  0.00           H
ATOM   3608 HD23 LEU A 877      75.180  36.250  61.170  1.00  0.00           H
ATOM   3609  C   LEU A 877      73.390  34.470  64.750  1.00  0.00           C
ATOM   3610  O   LEU A 877      74.270  34.070  65.540  1.00  0.00           O
ATOM   3611  N   VAL A 878      72.790  35.650  64.950  1.00  0.00           N
ATOM   3612  HN  VAL A 878      72.080  35.930  64.300  1.00  0.00           H
ATOM   3613  CA  VAL A 878      73.270  36.670  65.880  1.00  0.00           C
ATOM   3614  HA  VAL A 878      74.150  36.260  66.370  1.00  0.00           H
ATOM   3615  CB  VAL A 878      73.640  38.040  65.200  1.00  0.00           C
ATOM   3616  HB  VAL A 878      72.710  38.360  64.700  1.00  0.00           H
ATOM   3617  CG1 VAL A 878      73.910  39.190  66.160  1.00  0.00           C
ATOM   3618 HG11 VAL A 878      74.660  38.910  66.940  1.00  0.00           H
ATOM   3619 HG12 VAL A 878      73.060  39.690  66.660  1.00  0.00           H
ATOM   3620 HG13 VAL A 878      74.480  39.980  65.620  1.00  0.00           H
ATOM   3621  CG2 VAL A 878      74.770  37.870  64.140  1.00  0.00           C
ATOM   3622 HG21 VAL A 878      74.550  37.000  63.490  1.00  0.00           H
ATOM   3623 HG22 VAL A 878      75.590  37.590  64.840  1.00  0.00           H
ATOM   3624 HG23 VAL A 878      75.050  38.830  63.670  1.00  0.00           H
ATOM   3625  C   VAL A 878      72.420  36.960  67.130  1.00  0.00           C
ATOM   3626  O   VAL A 878      72.920  36.870  68.250  1.00  0.00           O
ATOM   3627  N   GLY A 879      71.100  37.320  66.980  1.00  0.00           N
ATOM   3628  HN  GLY A 879      70.590  37.190  66.130  1.00  0.00           H
ATOM   3629  CA  GLY A 879      70.400  37.950  68.070  1.00  0.00           C
ATOM   3630  HA1 GLY A 879      70.710  37.490  69.000  1.00  0.00           H
ATOM   3631  HA2 GLY A 879      69.320  37.890  68.010  1.00  0.00           H
ATOM   3632  C   GLY A 879      70.630  39.390  68.080  1.00  0.00           C
ATOM   3633  O   GLY A 879      71.170  39.880  69.060  1.00  0.00           O
ATOM   3634  N   VAL A 880      70.340  40.070  66.940  1.00  0.00           N
ATOM   3635  HN  VAL A 880      69.740  39.660  66.260  1.00  0.00           H
ATOM   3636  CA  VAL A 880      70.430  41.470  66.700  1.00  0.00           C
ATOM   3637  HA  VAL A 880      71.420  41.830  66.930  1.00  0.00           H
ATOM   3638  CB  VAL A 880      70.170  41.760  65.210  1.00  0.00           C
ATOM   3639  HB  VAL A 880      70.950  41.190  64.670  1.00  0.00           H
ATOM   3640  CG1 VAL A 880      68.860  41.160  64.650  1.00  0.00           C
ATOM   3641 HG11 VAL A 880      68.820  41.130  63.540  1.00  0.00           H
ATOM   3642 HG12 VAL A 880      67.940  41.770  64.800  1.00  0.00           H
ATOM   3643 HG13 VAL A 880      68.640  40.180  65.140  1.00  0.00           H
ATOM   3644  CG2 VAL A 880      70.450  43.170  64.850  1.00  0.00           C
ATOM   3645 HG21 VAL A 880      69.710  43.730  65.470  1.00  0.00           H
ATOM   3646 HG22 VAL A 880      70.380  43.310  63.750  1.00  0.00           H
ATOM   3647 HG23 VAL A 880      71.460  43.510  65.170  1.00  0.00           H
ATOM   3648  C   VAL A 880      69.360  42.180  67.630  1.00  0.00           C
ATOM   3649  O   VAL A 880      68.210  41.740  67.750  1.00  0.00           O
ATOM   3650  N   PRO A 881      69.770  43.220  68.320  1.00  0.00           N
ATOM   3651  CD  PRO A 881      71.110  43.660  68.720  1.00  0.00           C
ATOM   3652  HD1 PRO A 881      71.540  44.330  67.940  1.00  0.00           H
ATOM   3653  HD2 PRO A 881      71.760  42.790  68.950  1.00  0.00           H
ATOM   3654  CA  PRO A 881      68.760  43.950  69.050  1.00  0.00           C
ATOM   3655  HA  PRO A 881      68.250  43.230  69.690  1.00  0.00           H
ATOM   3656  CB  PRO A 881      69.520  45.080  69.790  1.00  0.00           C
ATOM   3657  HB1 PRO A 881      68.930  45.300  70.710  1.00  0.00           H
ATOM   3658  HB2 PRO A 881      69.540  45.990  69.160  1.00  0.00           H
ATOM   3659  CG  PRO A 881      70.900  44.510  69.990  1.00  0.00           C
ATOM   3660  HG1 PRO A 881      71.630  45.320  70.190  1.00  0.00           H
ATOM   3661  HG2 PRO A 881      70.860  43.750  70.790  1.00  0.00           H
ATOM   3662  C   PRO A 881      67.670  44.480  68.170  1.00  0.00           C
ATOM   3663  O   PRO A 881      67.960  44.930  67.090  1.00  0.00           O
ATOM   3664  N   SER A 882      66.390  44.350  68.610  1.00  0.00           N
ATOM   3665  HN  SER A 882      66.200  43.790  69.420  1.00  0.00           H
ATOM   3666  CA  SER A 882      65.230  44.790  67.780  1.00  0.00           C
ATOM   3667  HA  SER A 882      65.270  45.850  67.970  1.00  0.00           H
ATOM   3668  CB  SER A 882      65.210  44.540  66.240  1.00  0.00           C
ATOM   3669  HB1 SER A 882      65.780  45.380  65.770  1.00  0.00           H
ATOM   3670  HB2 SER A 882      64.170  44.620  65.840  1.00  0.00           H
ATOM   3671  OG  SER A 882      65.870  43.300  65.900  1.00  0.00           O
ATOM   3672  HG1 SER A 882      66.810  43.510  65.810  1.00  0.00           H
ATOM   3673  C   SER A 882      63.880  44.280  68.310  1.00  0.00           C
ATOM   3674  O   SER A 882      63.760  43.140  68.750  1.00  0.00           O
ATOM   3675  N   PRO A 883      62.800  45.060  68.450  1.00  0.00           N
ATOM   3676  CD  PRO A 883      62.880  46.470  68.610  1.00  0.00           C
ATOM   3677  HD1 PRO A 883      63.070  47.130  67.740  1.00  0.00           H
ATOM   3678  HD2 PRO A 883      63.600  46.750  69.410  1.00  0.00           H
ATOM   3679  CA  PRO A 883      61.490  44.440  68.540  1.00  0.00           C
ATOM   3680  HA  PRO A 883      61.520  43.770  69.380  1.00  0.00           H
ATOM   3681  CB  PRO A 883      60.540  45.720  68.580  1.00  0.00           C
ATOM   3682  HB1 PRO A 883      59.630  45.440  69.120  1.00  0.00           H
ATOM   3683  HB2 PRO A 883      60.280  46.030  67.550  1.00  0.00           H
ATOM   3684  CG  PRO A 883      61.490  46.730  69.160  1.00  0.00           C
ATOM   3685  HG1 PRO A 883      61.130  47.690  68.770  1.00  0.00           H
ATOM   3686  HG2 PRO A 883      61.460  46.720  70.270  1.00  0.00           H
ATOM   3687  C   PRO A 883      61.090  43.530  67.380  1.00  0.00           C
ATOM   3688  O   PRO A 883      61.330  43.820  66.240  1.00  0.00           O
ATOM   3689  N   LYS A 884      60.450  42.340  67.670  1.00  0.00           N
ATOM   3690  HN  LYS A 884      60.150  42.040  68.570  1.00  0.00           H
ATOM   3691  CA  LYS A 884      59.890  41.460  66.620  1.00  0.00           C
ATOM   3692  HA  LYS A 884      60.190  41.880  65.680  1.00  0.00           H
ATOM   3693  CB  LYS A 884      60.380  40.000  66.740  1.00  0.00           C
ATOM   3694  HB1 LYS A 884      60.430  39.500  65.760  1.00  0.00           H
ATOM   3695  HB2 LYS A 884      59.690  39.390  67.360  1.00  0.00           H
ATOM   3696  CG  LYS A 884      61.790  39.890  67.290  1.00  0.00           C
ATOM   3697  HG1 LYS A 884      61.910  38.810  67.530  1.00  0.00           H
ATOM   3698  HG2 LYS A 884      61.840  40.380  68.280  1.00  0.00           H
ATOM   3699  CD  LYS A 884      62.980  40.380  66.500  1.00  0.00           C
ATOM   3700  HD1 LYS A 884      62.910  41.490  66.610  1.00  0.00           H
ATOM   3701  HD2 LYS A 884      62.900  40.120  65.430  1.00  0.00           H
ATOM   3702  CE  LYS A 884      64.350  40.100  67.160  1.00  0.00           C
ATOM   3703  HE1 LYS A 884      64.470  38.990  67.120  1.00  0.00           H
ATOM   3704  HE2 LYS A 884      64.220  40.290  68.240  1.00  0.00           H
ATOM   3705  NZ  LYS A 884      65.560  40.780  66.690  1.00  0.00           N
ATOM   3706  HZ1 LYS A 884      65.920  40.270  65.860  1.00  0.00           H
ATOM   3707  HZ2 LYS A 884      66.350  40.540  67.320  1.00  0.00           H
ATOM   3708  HZ3 LYS A 884      65.490  41.780  66.400  1.00  0.00           H
ATOM   3709  C   LYS A 884      58.420  41.570  66.730  1.00  0.00           C
ATOM   3710  O   LYS A 884      57.860  42.110  67.730  1.00  0.00           O
ATOM   3711  N   LEU A 885      57.690  41.080  65.710  1.00  0.00           N
ATOM   3712  HN  LEU A 885      58.130  40.810  64.860  1.00  0.00           H
ATOM   3713  CA  LEU A 885      56.250  41.170  65.600  1.00  0.00           C
ATOM   3714  HA  LEU A 885      55.880  42.180  65.590  1.00  0.00           H
ATOM   3715  CB  LEU A 885      55.910  40.590  64.230  1.00  0.00           C
ATOM   3716  HB1 LEU A 885      56.150  39.530  64.030  1.00  0.00           H
ATOM   3717  HB2 LEU A 885      56.510  41.190  63.510  1.00  0.00           H
ATOM   3718  CG  LEU A 885      54.440  40.850  63.750  1.00  0.00           C
ATOM   3719  HG  LEU A 885      53.810  40.190  64.390  1.00  0.00           H
ATOM   3720  CD1 LEU A 885      53.900  42.260  63.920  1.00  0.00           C
ATOM   3721 HD11 LEU A 885      54.560  42.970  63.370  1.00  0.00           H
ATOM   3722 HD12 LEU A 885      53.900  42.640  64.960  1.00  0.00           H
ATOM   3723 HD13 LEU A 885      52.900  42.370  63.440  1.00  0.00           H
ATOM   3724  CD2 LEU A 885      54.270  40.260  62.360  1.00  0.00           C
ATOM   3725 HD21 LEU A 885      55.050  40.740  61.720  1.00  0.00           H
ATOM   3726 HD22 LEU A 885      53.330  40.480  61.800  1.00  0.00           H
ATOM   3727 HD23 LEU A 885      54.460  39.180  62.520  1.00  0.00           H
ATOM   3728  C   LEU A 885      55.460  40.430  66.680  1.00  0.00           C
ATOM   3729  O   LEU A 885      55.730  39.280  66.960  1.00  0.00           O
ATOM   3730  N   HSD A 886      54.450  41.060  67.270  1.00  0.00           N
ATOM   3731  HN  HSD A 886      54.200  42.030  67.200  1.00  0.00           H
ATOM   3732  CA  HSD A 886      53.610  40.350  68.190  1.00  0.00           C
ATOM   3733  HA  HSD A 886      54.160  39.570  68.690  1.00  0.00           H
ATOM   3734  CB  HSD A 886      53.110  41.400  69.180  1.00  0.00           C
ATOM   3735  HB1 HSD A 886      52.710  42.250  68.590  1.00  0.00           H
ATOM   3736  HB2 HSD A 886      53.990  41.930  69.630  1.00  0.00           H
ATOM   3737  ND1 HSD A 886      52.630  40.060  71.280  1.00  0.00           N
ATOM   3738  HD1 HSD A 886      53.580  39.990  71.620  1.00  0.00           H
ATOM   3739  CG  HSD A 886      52.180  40.850  70.220  1.00  0.00           C
ATOM   3740  CE1 HSD A 886      51.530  39.880  72.080  1.00  0.00           C
ATOM   3741  HE1 HSD A 886      51.600  39.330  73.030  1.00  0.00           H
ATOM   3742  NE2 HSD A 886      50.410  40.420  71.590  1.00  0.00           N
ATOM   3743  CD2 HSD A 886      50.830  41.050  70.410  1.00  0.00           C
ATOM   3744  HD2 HSD A 886      50.180  41.600  69.750  1.00  0.00           H
ATOM   3745  C   HSD A 886      52.370  39.800  67.490  1.00  0.00           C
ATOM   3746  O   HSD A 886      51.580  40.500  66.880  1.00  0.00           O
ATOM   3747  N   VAL A 887      52.190  38.470  67.580  1.00  0.00           N
ATOM   3748  HN  VAL A 887      52.870  37.860  67.970  1.00  0.00           H
ATOM   3749  CA  VAL A 887      51.150  37.700  66.920  1.00  0.00           C
ATOM   3750  HA  VAL A 887      50.350  38.350  66.550  1.00  0.00           H
ATOM   3751  CB  VAL A 887      51.690  36.790  65.780  1.00  0.00           C
ATOM   3752  HB  VAL A 887      50.950  36.130  65.310  1.00  0.00           H
ATOM   3753  CG1 VAL A 887      52.280  37.680  64.720  1.00  0.00           C
ATOM   3754 HG11 VAL A 887      53.120  38.260  65.150  1.00  0.00           H
ATOM   3755 HG12 VAL A 887      51.480  38.410  64.480  1.00  0.00           H
ATOM   3756 HG13 VAL A 887      52.540  37.060  63.840  1.00  0.00           H
ATOM   3757  CG2 VAL A 887      52.770  35.730  66.250  1.00  0.00           C
ATOM   3758 HG21 VAL A 887      53.660  36.210  66.700  1.00  0.00           H
ATOM   3759 HG22 VAL A 887      53.050  35.300  65.260  1.00  0.00           H
ATOM   3760 HG23 VAL A 887      52.310  34.890  66.810  1.00  0.00           H
ATOM   3761  C   VAL A 887      50.440  36.860  67.930  1.00  0.00           C
ATOM   3762  O   VAL A 887      51.120  36.120  68.690  1.00  0.00           O
ATOM   3763  N   PRO A 888      49.090  37.000  68.170  1.00  0.00           N
ATOM   3764  CD  PRO A 888      48.240  38.130  67.710  1.00  0.00           C
ATOM   3765  HD1 PRO A 888      48.250  38.240  66.600  1.00  0.00           H
ATOM   3766  HD2 PRO A 888      48.680  39.080  68.090  1.00  0.00           H
ATOM   3767  CA  PRO A 888      48.170  35.950  68.690  1.00  0.00           C
ATOM   3768  HA  PRO A 888      48.350  36.010  69.760  1.00  0.00           H
ATOM   3769  CB  PRO A 888      46.750  36.280  68.170  1.00  0.00           C
ATOM   3770  HB1 PRO A 888      45.900  36.040  68.860  1.00  0.00           H
ATOM   3771  HB2 PRO A 888      46.530  35.830  67.180  1.00  0.00           H
ATOM   3772  CG  PRO A 888      46.820  37.770  68.110  1.00  0.00           C
ATOM   3773  HG1 PRO A 888      46.100  38.190  67.390  1.00  0.00           H
ATOM   3774  HG2 PRO A 888      46.530  38.220  69.090  1.00  0.00           H
ATOM   3775  C   PRO A 888      48.590  34.570  68.330  1.00  0.00           C
ATOM   3776  O   PRO A 888      48.990  34.230  67.210  1.00  0.00           O
ATOM   3777  N   GLU A 889      48.460  33.590  69.250  1.00  0.00           N
ATOM   3778  HN  GLU A 889      48.100  33.810  70.160  1.00  0.00           H
ATOM   3779  CA  GLU A 889      48.920  32.210  68.990  1.00  0.00           C
ATOM   3780  HA  GLU A 889      49.330  32.090  68.000  1.00  0.00           H
ATOM   3781  CB  GLU A 889      50.000  31.760  70.010  1.00  0.00           C
ATOM   3782  HB1 GLU A 889      50.200  30.680  69.810  1.00  0.00           H
ATOM   3783  HB2 GLU A 889      49.610  32.000  71.030  1.00  0.00           H
ATOM   3784  CG  GLU A 889      51.260  32.550  69.700  1.00  0.00           C
ATOM   3785  HG1 GLU A 889      51.040  33.600  69.960  1.00  0.00           H
ATOM   3786  HG2 GLU A 889      51.530  32.570  68.630  1.00  0.00           H
ATOM   3787  CD  GLU A 889      52.480  32.270  70.470  1.00  0.00           C
ATOM   3788  OE1 GLU A 889      53.050  31.140  70.340  1.00  0.00           O
ATOM   3789  OE2 GLU A 889      52.960  33.230  71.130  1.00  0.00           O
ATOM   3790  C   GLU A 889      47.710  31.260  69.140  1.00  0.00           C
ATOM   3791  O   GLU A 889      46.730  31.510  69.890  1.00  0.00           O
ATOM   3792  N   LYS A 890      47.690  30.130  68.350  1.00  0.00           N
ATOM   3793  HN  LYS A 890      48.400  30.070  67.660  1.00  0.00           H
ATOM   3794  CA  LYS A 890      46.870  28.970  68.600  1.00  0.00           C
ATOM   3795  HA  LYS A 890      47.220  28.170  67.960  1.00  0.00           H
ATOM   3796  CB  LYS A 890      47.130  28.350  70.070  1.00  0.00           C
ATOM   3797  HB1 LYS A 890      46.410  27.500  70.170  1.00  0.00           H
ATOM   3798  HB2 LYS A 890      46.800  29.040  70.860  1.00  0.00           H
ATOM   3799  CG  LYS A 890      48.490  27.820  70.250  1.00  0.00           C
ATOM   3800  HG1 LYS A 890      48.410  27.210  71.180  1.00  0.00           H
ATOM   3801  HG2 LYS A 890      49.310  28.560  70.390  1.00  0.00           H
ATOM   3802  CD  LYS A 890      48.860  26.810  69.170  1.00  0.00           C
ATOM   3803  HD1 LYS A 890      49.050  27.320  68.200  1.00  0.00           H
ATOM   3804  HD2 LYS A 890      48.090  26.080  68.850  1.00  0.00           H
ATOM   3805  CE  LYS A 890      50.150  26.050  69.460  1.00  0.00           C
ATOM   3806  HE1 LYS A 890      49.840  25.370  70.280  1.00  0.00           H
ATOM   3807  HE2 LYS A 890      50.990  26.710  69.760  1.00  0.00           H
ATOM   3808  NZ  LYS A 890      50.570  25.200  68.330  1.00  0.00           N
ATOM   3809  HZ1 LYS A 890      51.180  24.460  68.740  1.00  0.00           H
ATOM   3810  HZ2 LYS A 890      51.140  25.810  67.710  1.00  0.00           H
ATOM   3811  HZ3 LYS A 890      49.830  24.710  67.790  1.00  0.00           H
ATOM   3812  C   LYS A 890      45.450  29.200  68.200  1.00  0.00           C
ATOM   3813  O   LYS A 890      44.500  28.630  68.650  1.00  0.00           O
ATOM   3814  N   PHE A 891      45.340  30.080  67.250  1.00  0.00           N
ATOM   3815  HN  PHE A 891      46.210  30.430  66.900  1.00  0.00           H
ATOM   3816  CA  PHE A 891      44.080  30.590  66.720  1.00  0.00           C
ATOM   3817  HA  PHE A 891      44.170  31.470  66.100  1.00  0.00           H
ATOM   3818  CB  PHE A 891      43.240  29.450  65.940  1.00  0.00           C
ATOM   3819  HB1 PHE A 891      42.710  28.790  66.660  1.00  0.00           H
ATOM   3820  HB2 PHE A 891      44.050  28.860  65.460  1.00  0.00           H
ATOM   3821  CG  PHE A 891      42.250  30.000  64.950  1.00  0.00           C
ATOM   3822  CD1 PHE A 891      42.700  30.890  63.910  1.00  0.00           C
ATOM   3823  HD1 PHE A 891      43.760  31.080  63.790  1.00  0.00           H
ATOM   3824  CE1 PHE A 891      41.790  31.380  63.010  1.00  0.00           C
ATOM   3825  HE1 PHE A 891      42.090  32.130  62.290  1.00  0.00           H
ATOM   3826  CZ  PHE A 891      40.470  30.910  63.020  1.00  0.00           C
ATOM   3827  HZ  PHE A 891      39.770  31.440  62.400  1.00  0.00           H
ATOM   3828  CD2 PHE A 891      40.970  29.670  65.100  1.00  0.00           C
ATOM   3829  HD2 PHE A 891      40.570  28.970  65.820  1.00  0.00           H
ATOM   3830  CE2 PHE A 891      40.030  30.070  64.060  1.00  0.00           C
ATOM   3831  HE2 PHE A 891      38.980  29.800  64.130  1.00  0.00           H
ATOM   3832  C   PHE A 891      43.110  31.130  67.840  1.00  0.00           C
ATOM   3833  O   PHE A 891      41.910  31.100  67.670  1.00  0.00           O
ATOM   3834  N   GLU A 892      43.690  31.680  68.970  1.00  0.00           N
ATOM   3835  HN  GLU A 892      44.670  31.510  69.040  1.00  0.00           H
ATOM   3836  CA  GLU A 892      42.850  32.160  70.010  1.00  0.00           C
ATOM   3837  HA  GLU A 892      41.980  31.510  69.980  1.00  0.00           H
ATOM   3838  CB  GLU A 892      43.480  32.000  71.380  1.00  0.00           C
ATOM   3839  HB1 GLU A 892      42.810  32.480  72.120  1.00  0.00           H
ATOM   3840  HB2 GLU A 892      44.500  32.440  71.330  1.00  0.00           H
ATOM   3841  CG  GLU A 892      43.600  30.530  71.860  1.00  0.00           C
ATOM   3842  HG1 GLU A 892      44.330  29.930  71.270  1.00  0.00           H
ATOM   3843  HG2 GLU A 892      42.620  30.080  71.590  1.00  0.00           H
ATOM   3844  CD  GLU A 892      43.900  30.560  73.340  1.00  0.00           C
ATOM   3845  OE1 GLU A 892      43.110  30.020  74.180  1.00  0.00           O
ATOM   3846  OE2 GLU A 892      44.870  31.160  73.710  1.00  0.00           O
ATOM   3847  C   GLU A 892      42.610  33.630  69.810  1.00  0.00           C
ATOM   3848  O   GLU A 892      43.580  34.300  69.350  1.00  0.00           O
ATOM   3849  N   PRO A 893      41.370  34.000  69.980  1.00  0.00           N
ATOM   3850  CD  PRO A 893      40.220  33.120  70.130  1.00  0.00           C
ATOM   3851  HD1 PRO A 893      40.230  32.710  71.170  1.00  0.00           H
ATOM   3852  HD2 PRO A 893      40.350  32.360  69.330  1.00  0.00           H
ATOM   3853  CA  PRO A 893      40.910  35.420  69.930  1.00  0.00           C
ATOM   3854  HA  PRO A 893      41.150  35.850  68.980  1.00  0.00           H
ATOM   3855  CB  PRO A 893      39.400  35.370  70.160  1.00  0.00           C
ATOM   3856  HB1 PRO A 893      38.830  36.130  69.590  1.00  0.00           H
ATOM   3857  HB2 PRO A 893      39.210  35.520  71.230  1.00  0.00           H
ATOM   3858  CG  PRO A 893      38.970  34.000  69.780  1.00  0.00           C
ATOM   3859  HG1 PRO A 893      38.100  33.530  70.310  1.00  0.00           H
ATOM   3860  HG2 PRO A 893      38.820  33.940  68.680  1.00  0.00           H
ATOM   3861  C   PRO A 893      41.600  36.320  71.030  1.00  0.00           C
ATOM   3862  O   PRO A 893      41.800  35.820  72.090  1.00  0.00           O
ATOM   3863  N   THR A 894      41.840  37.570  70.680  1.00  0.00           N
ATOM   3864  HN  THR A 894      41.680  37.880  69.740  1.00  0.00           H
ATOM   3865  CA  THR A 894      42.420  38.630  71.510  1.00  0.00           C
ATOM   3866  HA  THR A 894      43.310  38.330  72.050  1.00  0.00           H
ATOM   3867  CB  THR A 894      42.990  39.720  70.590  1.00  0.00           C
ATOM   3868  HB  THR A 894      42.240  40.220  69.930  1.00  0.00           H
ATOM   3869  OG1 THR A 894      44.130  39.190  69.810  1.00  0.00           O
ATOM   3870  HG1 THR A 894      44.370  39.910  69.230  1.00  0.00           H
ATOM   3871  CG2 THR A 894      43.770  40.700  71.520  1.00  0.00           C
ATOM   3872 HG21 THR A 894      44.370  41.360  70.850  1.00  0.00           H
ATOM   3873 HG22 THR A 894      44.450  40.190  72.240  1.00  0.00           H
ATOM   3874 HG23 THR A 894      43.000  41.350  71.980  1.00  0.00           H
ATOM   3875  C   THR A 894      41.500  39.030  72.600  1.00  0.00           C
ATOM   3876  O   THR A 894      41.960  39.410  73.710  1.00  0.00           O
ATOM   3877  N   HSD A 895      40.190  38.940  72.450  1.00  0.00           N
ATOM   3878  HN  HSD A 895      39.800  38.670  71.570  1.00  0.00           H
ATOM   3879  CA  HSD A 895      39.330  38.850  73.650  1.00  0.00           C
ATOM   3880  HA  HSD A 895      39.510  39.600  74.410  1.00  0.00           H
ATOM   3881  CB  HSD A 895      37.900  39.180  73.190  1.00  0.00           C
ATOM   3882  HB1 HSD A 895      37.240  39.270  74.090  1.00  0.00           H
ATOM   3883  HB2 HSD A 895      37.440  38.420  72.520  1.00  0.00           H
ATOM   3884  ND1 HSD A 895      38.200  40.970  71.380  1.00  0.00           N
ATOM   3885  HD1 HSD A 895      38.680  40.360  70.750  1.00  0.00           H
ATOM   3886  CG  HSD A 895      37.790  40.600  72.670  1.00  0.00           C
ATOM   3887  CE1 HSD A 895      38.000  42.320  71.230  1.00  0.00           C
ATOM   3888  HE1 HSD A 895      38.450  42.910  70.450  1.00  0.00           H
ATOM   3889  NE2 HSD A 895      37.420  42.810  72.340  1.00  0.00           N
ATOM   3890  CD2 HSD A 895      37.260  41.710  73.220  1.00  0.00           C
ATOM   3891  HD2 HSD A 895      36.760  41.920  74.160  1.00  0.00           H
ATOM   3892  C   HSD A 895      39.400  37.500  74.350  1.00  0.00           C
ATOM   3893  O   HSD A 895      39.150  36.500  73.700  1.00  0.00           O
ATOM   3894  N   PRO A 896      39.870  37.360  75.580  1.00  0.00           N
ATOM   3895  CD  PRO A 896      40.630  38.290  76.320  1.00  0.00           C
ATOM   3896  HD1 PRO A 896      40.240  39.330  76.250  1.00  0.00           H
ATOM   3897  HD2 PRO A 896      41.650  38.250  75.880  1.00  0.00           H
ATOM   3898  CA  PRO A 896      39.710  36.130  76.260  1.00  0.00           C
ATOM   3899  HA  PRO A 896      40.060  35.330  75.610  1.00  0.00           H
ATOM   3900  CB  PRO A 896      40.510  36.350  77.550  1.00  0.00           C
ATOM   3901  HB1 PRO A 896      41.490  35.810  77.550  1.00  0.00           H
ATOM   3902  HB2 PRO A 896      39.980  35.920  78.420  1.00  0.00           H
ATOM   3903  CG  PRO A 896      40.590  37.840  77.740  1.00  0.00           C
ATOM   3904  HG1 PRO A 896      39.640  38.130  78.230  1.00  0.00           H
ATOM   3905  HG2 PRO A 896      41.430  38.050  78.450  1.00  0.00           H
ATOM   3906  C   PRO A 896      38.260  35.870  76.690  1.00  0.00           C
ATOM   3907  O   PRO A 896      37.980  34.710  77.000  1.00  0.00           O
ATOM   3908  N   GLU A 897      37.380  36.890  76.770  1.00  0.00           N
ATOM   3909  HN  GLU A 897      37.540  37.870  76.710  1.00  0.00           H
ATOM   3910  CA  GLU A 897      36.080  36.590  77.400  1.00  0.00           C
ATOM   3911  HA  GLU A 897      36.150  35.750  78.080  1.00  0.00           H
ATOM   3912  CB  GLU A 897      35.500  37.840  78.240  1.00  0.00           C
ATOM   3913  HB1 GLU A 897      34.480  37.670  78.620  1.00  0.00           H
ATOM   3914  HB2 GLU A 897      35.390  38.650  77.480  1.00  0.00           H
ATOM   3915  CG  GLU A 897      36.480  38.240  79.420  1.00  0.00           C
ATOM   3916  HG1 GLU A 897      37.550  38.260  79.070  1.00  0.00           H
ATOM   3917  HG2 GLU A 897      36.430  37.420  80.160  1.00  0.00           H
ATOM   3918  CD  GLU A 897      36.190  39.640  79.870  1.00  0.00           C
ATOM   3919  OE1 GLU A 897      36.870  40.630  79.440  1.00  0.00           O
ATOM   3920  OE2 GLU A 897      35.390  39.720  80.900  1.00  0.00           O
ATOM   3921  C   GLU A 897      34.990  36.170  76.410  1.00  0.00           C
ATOM   3922  O   GLU A 897      33.860  36.070  76.850  1.00  0.00           O
ATOM   3923  N   ARG A 898      35.300  35.850  75.180  1.00  0.00           N
ATOM   3924  HN  ARG A 898      36.250  36.050  74.920  1.00  0.00           H
ATOM   3925  CA  ARG A 898      34.330  35.420  74.190  1.00  0.00           C
ATOM   3926  HA  ARG A 898      33.880  34.580  74.700  1.00  0.00           H
ATOM   3927  CB  ARG A 898      33.300  36.490  73.810  1.00  0.00           C
ATOM   3928  HB1 ARG A 898      32.750  36.810  74.720  1.00  0.00           H
ATOM   3929  HB2 ARG A 898      32.500  36.140  73.110  1.00  0.00           H
ATOM   3930  CG  ARG A 898      34.000  37.780  73.350  1.00  0.00           C
ATOM   3931  HG1 ARG A 898      34.660  38.200  74.140  1.00  0.00           H
ATOM   3932  HG2 ARG A 898      33.210  38.560  73.310  1.00  0.00           H
ATOM   3933  CD  ARG A 898      34.610  37.690  71.970  1.00  0.00           C
ATOM   3934  HD1 ARG A 898      33.970  37.030  71.340  1.00  0.00           H
ATOM   3935  HD2 ARG A 898      35.680  37.390  71.960  1.00  0.00           H
ATOM   3936  NE  ARG A 898      34.680  39.070  71.380  1.00  0.00           N
ATOM   3937  HE  ARG A 898      34.260  39.870  71.820  1.00  0.00           H
ATOM   3938  CZ  ARG A 898      35.150  39.300  70.150  1.00  0.00           C
ATOM   3939  NH1 ARG A 898      35.680  38.370  69.460  1.00  0.00           N
ATOM   3940 HH11 ARG A 898      35.970  38.650  68.540  1.00  0.00           H
ATOM   3941 HH12 ARG A 898      35.530  37.420  69.700  1.00  0.00           H
ATOM   3942  NH2 ARG A 898      35.090  40.560  69.650  1.00  0.00           N
ATOM   3943 HH21 ARG A 898      35.440  40.710  68.720  1.00  0.00           H
ATOM   3944 HH22 ARG A 898      34.770  41.320  70.220  1.00  0.00           H
ATOM   3945  C   ARG A 898      34.960  34.760  73.010  1.00  0.00           C
ATOM   3946  O   ARG A 898      36.160  34.770  72.890  1.00  0.00           O
ATOM   3947  N   GLY A 899      34.200  34.170  72.140  1.00  0.00           N
ATOM   3948  HN  GLY A 899      33.270  34.040  72.470  1.00  0.00           H
ATOM   3949  CA  GLY A 899      34.620  33.610  70.790  1.00  0.00           C
ATOM   3950  HA1 GLY A 899      33.740  33.140  70.380  1.00  0.00           H
ATOM   3951  HA2 GLY A 899      35.420  32.890  70.920  1.00  0.00           H
ATOM   3952  C   GLY A 899      35.210  34.530  69.760  1.00  0.00           C
ATOM   3953  O   GLY A 899      35.450  35.700  69.980  1.00  0.00           O
ATOM   3954  N   TRP A 900      35.450  34.010  68.530  1.00  0.00           N
ATOM   3955  HN  TRP A 900      35.350  33.060  68.250  1.00  0.00           H
ATOM   3956  CA  TRP A 900      35.790  34.860  67.410  1.00  0.00           C
ATOM   3957  HA  TRP A 900      36.630  35.450  67.770  1.00  0.00           H
ATOM   3958  CB  TRP A 900      36.380  33.990  66.260  1.00  0.00           C
ATOM   3959  HB1 TRP A 900      36.310  34.580  65.310  1.00  0.00           H
ATOM   3960  HB2 TRP A 900      35.730  33.110  66.090  1.00  0.00           H
ATOM   3961  CG  TRP A 900      37.790  33.620  66.440  1.00  0.00           C
ATOM   3962  CD1 TRP A 900      38.280  32.430  66.790  1.00  0.00           C
ATOM   3963  HD1 TRP A 900      37.660  31.730  67.340  1.00  0.00           H
ATOM   3964  NE1 TRP A 900      39.620  32.380  66.610  1.00  0.00           N
ATOM   3965  HE1 TRP A 900      40.260  31.720  66.910  1.00  0.00           H
ATOM   3966  CE2 TRP A 900      40.040  33.550  66.040  1.00  0.00           C
ATOM   3967  CD2 TRP A 900      38.880  34.380  65.960  1.00  0.00           C
ATOM   3968  CE3 TRP A 900      39.080  35.670  65.320  1.00  0.00           C
ATOM   3969  HE3 TRP A 900      38.150  36.210  65.180  1.00  0.00           H
ATOM   3970  CZ3 TRP A 900      40.380  36.010  64.830  1.00  0.00           C
ATOM   3971  HZ3 TRP A 900      40.580  37.020  64.490  1.00  0.00           H
ATOM   3972  CZ2 TRP A 900      41.230  33.870  65.530  1.00  0.00           C
ATOM   3973  HZ2 TRP A 900      42.100  33.240  65.560  1.00  0.00           H
ATOM   3974  CH2 TRP A 900      41.480  35.100  64.930  1.00  0.00           C
ATOM   3975  HH2 TRP A 900      42.420  35.260  64.430  1.00  0.00           H
ATOM   3976  C   TRP A 900      34.780  36.010  66.920  1.00  0.00           C
ATOM   3977  O   TRP A 900      35.280  37.070  66.470  1.00  0.00           O
ATOM   3978  N   ILE A 901      33.420  35.770  67.000  1.00  0.00           N
ATOM   3979  HN  ILE A 901      33.120  34.870  67.330  1.00  0.00           H
ATOM   3980  CA  ILE A 901      32.380  36.730  66.600  1.00  0.00           C
ATOM   3981  HA  ILE A 901      32.870  37.410  65.930  1.00  0.00           H
ATOM   3982  CB  ILE A 901      31.320  35.900  65.860  1.00  0.00           C
ATOM   3983  HB  ILE A 901      31.210  34.920  66.360  1.00  0.00           H
ATOM   3984  CG2 ILE A 901      29.880  36.570  66.000  1.00  0.00           C
ATOM   3985 HG21 ILE A 901      30.010  37.570  65.540  1.00  0.00           H
ATOM   3986 HG22 ILE A 901      29.510  36.710  67.050  1.00  0.00           H
ATOM   3987 HG23 ILE A 901      29.080  36.230  65.310  1.00  0.00           H
ATOM   3988  CG1 ILE A 901      31.700  35.680  64.340  1.00  0.00           C
ATOM   3989 HG11 ILE A 901      32.650  35.100  64.350  1.00  0.00           H
ATOM   3990 HG12 ILE A 901      31.870  36.700  63.950  1.00  0.00           H
ATOM   3991  CD  ILE A 901      30.740  34.970  63.420  1.00  0.00           C
ATOM   3992  HD1 ILE A 901      30.200  34.190  64.000  1.00  0.00           H
ATOM   3993  HD2 ILE A 901      31.280  34.660  62.510  1.00  0.00           H
ATOM   3994  HD3 ILE A 901      29.980  35.700  63.070  1.00  0.00           H
ATOM   3995  C   ILE A 901      31.710  37.520  67.700  1.00  0.00           C
ATOM   3996  O   ILE A 901      31.200  37.000  68.670  1.00  0.00           O
ATOM   3997  N   ILE A 902      31.660  38.870  67.490  1.00  0.00           N
ATOM   3998  HN  ILE A 902      32.010  39.150  66.590  1.00  0.00           H
ATOM   3999  CA  ILE A 902      30.730  39.700  68.200  1.00  0.00           C
ATOM   4000  HA  ILE A 902      30.590  39.210  69.150  1.00  0.00           H
ATOM   4001  CB  ILE A 902      31.280  41.130  68.340  1.00  0.00           C
ATOM   4002  HB  ILE A 902      32.380  41.080  68.520  1.00  0.00           H
ATOM   4003  CG2 ILE A 902      31.220  42.050  67.050  1.00  0.00           C
ATOM   4004 HG21 ILE A 902      31.860  41.640  66.230  1.00  0.00           H
ATOM   4005 HG22 ILE A 902      31.430  43.120  67.270  1.00  0.00           H
ATOM   4006 HG23 ILE A 902      30.220  42.060  66.580  1.00  0.00           H
ATOM   4007  CG1 ILE A 902      30.750  41.810  69.580  1.00  0.00           C
ATOM   4008 HG11 ILE A 902      29.640  41.890  69.480  1.00  0.00           H
ATOM   4009 HG12 ILE A 902      31.140  42.850  69.650  1.00  0.00           H
ATOM   4010  CD  ILE A 902      30.980  41.110  70.890  1.00  0.00           C
ATOM   4011  HD1 ILE A 902      32.070  40.990  71.010  1.00  0.00           H
ATOM   4012  HD2 ILE A 902      30.480  40.110  71.010  1.00  0.00           H
ATOM   4013  HD3 ILE A 902      30.620  41.780  71.700  1.00  0.00           H
ATOM   4014  C   ILE A 902      29.370  39.840  67.480  1.00  0.00           C
ATOM   4015  O   ILE A 902      29.200  39.750  66.280  1.00  0.00           O
ATOM   4016  N   SER A 903      28.290  39.930  68.290  1.00  0.00           N
ATOM   4017  HN  SER A 903      28.370  39.910  69.280  1.00  0.00           H
ATOM   4018  CA  SER A 903      26.980  40.290  67.780  1.00  0.00           C
ATOM   4019  HA  SER A 903      26.670  39.440  67.210  1.00  0.00           H
ATOM   4020  CB  SER A 903      25.920  40.260  68.920  1.00  0.00           C
ATOM   4021  HB1 SER A 903      26.050  41.180  69.500  1.00  0.00           H
ATOM   4022  HB2 SER A 903      26.200  39.390  69.540  1.00  0.00           H
ATOM   4023  OG  SER A 903      24.510  40.030  68.440  1.00  0.00           O
ATOM   4024  HG1 SER A 903      24.050  40.860  68.450  1.00  0.00           H
ATOM   4025  C   SER A 903      26.830  41.620  67.060  1.00  0.00           C
ATOM   4026  O   SER A 903      27.280  42.650  67.470  1.00  0.00           O
ATOM   4027  N   PRO A 904      26.340  41.590  65.870  1.00  0.00           N
ATOM   4028  CD  PRO A 904      25.770  40.450  65.180  1.00  0.00           C
ATOM   4029  HD1 PRO A 904      25.010  39.870  65.740  1.00  0.00           H
ATOM   4030  HD2 PRO A 904      26.600  39.760  64.950  1.00  0.00           H
ATOM   4031  CA  PRO A 904      26.110  42.780  65.010  1.00  0.00           C
ATOM   4032  HA  PRO A 904      27.000  43.390  64.890  1.00  0.00           H
ATOM   4033  CB  PRO A 904      25.690  42.250  63.620  1.00  0.00           C
ATOM   4034  HB1 PRO A 904      26.560  42.040  62.950  1.00  0.00           H
ATOM   4035  HB2 PRO A 904      25.000  42.950  63.100  1.00  0.00           H
ATOM   4036  CG  PRO A 904      25.060  40.880  63.880  1.00  0.00           C
ATOM   4037  HG1 PRO A 904      24.010  41.080  64.180  1.00  0.00           H
ATOM   4038  HG2 PRO A 904      24.980  40.190  63.000  1.00  0.00           H
ATOM   4039  C   PRO A 904      25.050  43.650  65.620  1.00  0.00           C
ATOM   4040  O   PRO A 904      24.080  43.170  66.130  1.00  0.00           O
ATOM   4041  N   LEU A 905      25.310  44.960  65.600  1.00  0.00           N
ATOM   4042  HN  LEU A 905      26.250  45.230  65.410  1.00  0.00           H
ATOM   4043  CA  LEU A 905      24.280  46.040  65.820  1.00  0.00           C
ATOM   4044  HA  LEU A 905      24.920  46.910  65.770  1.00  0.00           H
ATOM   4045  CB  LEU A 905      23.280  46.100  64.630  1.00  0.00           C
ATOM   4046  HB1 LEU A 905      22.570  46.950  64.670  1.00  0.00           H
ATOM   4047  HB2 LEU A 905      22.670  45.170  64.680  1.00  0.00           H
ATOM   4048  CG  LEU A 905      24.030  46.220  63.240  1.00  0.00           C
ATOM   4049  HG  LEU A 905      24.570  45.270  63.050  1.00  0.00           H
ATOM   4050  CD1 LEU A 905      22.930  46.470  62.220  1.00  0.00           C
ATOM   4051 HD11 LEU A 905      23.250  46.250  61.180  1.00  0.00           H
ATOM   4052 HD12 LEU A 905      22.570  47.540  62.210  1.00  0.00           H
ATOM   4053 HD13 LEU A 905      22.010  45.870  62.420  1.00  0.00           H
ATOM   4054  CD2 LEU A 905      25.050  47.340  63.100  1.00  0.00           C
ATOM   4055 HD21 LEU A 905      24.520  48.310  63.000  1.00  0.00           H
ATOM   4056 HD22 LEU A 905      25.680  47.070  62.220  1.00  0.00           H
ATOM   4057 HD23 LEU A 905      25.860  47.340  63.850  1.00  0.00           H
ATOM   4058  C   LEU A 905      23.630  46.090  67.180  1.00  0.00           C
ATOM   4059  O   LEU A 905      22.540  46.550  67.300  1.00  0.00           O
ATOM   4060  N   GLY A 906      24.260  45.550  68.240  1.00  0.00           N
ATOM   4061  HN  GLY A 906      25.140  45.100  68.150  1.00  0.00           H
ATOM   4062  CA  GLY A 906      23.600  45.340  69.540  1.00  0.00           C
ATOM   4063  HA1 GLY A 906      23.870  44.330  69.800  1.00  0.00           H
ATOM   4064  HA2 GLY A 906      22.540  45.530  69.450  1.00  0.00           H
ATOM   4065  C   GLY A 906      24.000  46.320  70.570  1.00  0.00           C
ATOM   4066  O   GLY A 906      23.210  46.560  71.480  1.00  0.00           O
ATOM   4067  N   ASP A 907      25.260  46.850  70.560  1.00  0.00           N
ATOM   4068  HN  ASP A 907      25.900  46.540  69.870  1.00  0.00           H
ATOM   4069  CA  ASP A 907      25.820  47.660  71.560  1.00  0.00           C
ATOM   4070  HA  ASP A 907      25.260  47.350  72.430  1.00  0.00           H
ATOM   4071  CB  ASP A 907      27.410  47.400  71.750  1.00  0.00           C
ATOM   4072  HB1 ASP A 907      27.780  48.220  72.420  1.00  0.00           H
ATOM   4073  HB2 ASP A 907      27.860  47.430  70.740  1.00  0.00           H
ATOM   4074  CG  ASP A 907      27.630  46.100  72.480  1.00  0.00           C
ATOM   4075  OD1 ASP A 907      26.630  45.370  72.660  1.00  0.00           O
ATOM   4076  OD2 ASP A 907      28.810  45.770  72.840  1.00  0.00           O
ATOM   4077  C   ASP A 907      25.470  49.170  71.290  1.00  0.00           C
ATOM   4078  O   ASP A 907      25.220  49.910  72.240  1.00  0.00           O
ATOM   4079  N   ASN A 908      25.330  49.690  70.030  1.00  0.00           N
ATOM   4080  HN  ASN A 908      25.470  49.070  69.250  1.00  0.00           H
ATOM   4081  CA  ASN A 908      25.120  51.130  69.800  1.00  0.00           C
ATOM   4082  HA  ASN A 908      25.730  51.700  70.480  1.00  0.00           H
ATOM   4083  CB  ASN A 908      25.550  51.530  68.360  1.00  0.00           C
ATOM   4084  HB1 ASN A 908      25.230  52.560  68.090  1.00  0.00           H
ATOM   4085  HB2 ASN A 908      24.940  50.890  67.680  1.00  0.00           H
ATOM   4086  CG  ASN A 908      27.040  51.320  68.080  1.00  0.00           C
ATOM   4087  OD1 ASN A 908      27.420  51.110  66.930  1.00  0.00           O
ATOM   4088  ND2 ASN A 908      27.860  51.460  69.170  1.00  0.00           N
ATOM   4089 HD21 ASN A 908      28.820  51.510  68.920  1.00  0.00           H
ATOM   4090 HD22 ASN A 908      27.550  51.710  70.090  1.00  0.00           H
ATOM   4091  C   ASN A 908      23.670  51.540  69.980  1.00  0.00           C
ATOM   4092  O   ASN A 908      22.770  50.910  69.460  1.00  0.00           O
ATOM   4093  N   PRO A 909      23.360  52.730  70.700  1.00  0.00           N
ATOM   4094  CD  PRO A 909      24.280  53.360  71.620  1.00  0.00           C
ATOM   4095  HD1 PRO A 909      25.020  53.920  71.010  1.00  0.00           H
ATOM   4096  HD2 PRO A 909      24.960  52.760  72.270  1.00  0.00           H
ATOM   4097  CA  PRO A 909      22.100  53.520  70.590  1.00  0.00           C
ATOM   4098  HA  PRO A 909      21.400  52.960  71.160  1.00  0.00           H
ATOM   4099  CB  PRO A 909      22.400  54.860  71.260  1.00  0.00           C
ATOM   4100  HB1 PRO A 909      21.490  55.360  71.660  1.00  0.00           H
ATOM   4101  HB2 PRO A 909      22.860  55.600  70.570  1.00  0.00           H
ATOM   4102  CG  PRO A 909      23.410  54.420  72.320  1.00  0.00           C
ATOM   4103  HG1 PRO A 909      24.010  55.250  72.750  1.00  0.00           H
ATOM   4104  HG2 PRO A 909      22.920  54.000  73.230  1.00  0.00           H
ATOM   4105  C   PRO A 909      21.630  53.680  69.170  1.00  0.00           C
ATOM   4106  O   PRO A 909      22.500  53.750  68.290  1.00  0.00           O
ATOM   4107  N   TRP A 910      20.310  53.710  68.900  1.00  0.00           N
ATOM   4108  HN  TRP A 910      19.640  53.670  69.640  1.00  0.00           H
ATOM   4109  CA  TRP A 910      19.740  53.840  67.570  1.00  0.00           C
ATOM   4110  HA  TRP A 910      20.090  52.980  67.030  1.00  0.00           H
ATOM   4111  CB  TRP A 910      18.200  53.700  67.540  1.00  0.00           C
ATOM   4112  HB1 TRP A 910      17.810  53.850  66.510  1.00  0.00           H
ATOM   4113  HB2 TRP A 910      17.780  54.500  68.190  1.00  0.00           H
ATOM   4114  CG  TRP A 910      17.660  52.370  67.980  1.00  0.00           C
ATOM   4115  CD1 TRP A 910      16.970  52.260  69.130  1.00  0.00           C
ATOM   4116  HD1 TRP A 910      16.670  53.100  69.740  1.00  0.00           H
ATOM   4117  NE1 TRP A 910      16.550  50.960  69.320  1.00  0.00           N
ATOM   4118  HE1 TRP A 910      15.840  50.720  69.940  1.00  0.00           H
ATOM   4119  CE2 TRP A 910      16.980  50.170  68.250  1.00  0.00           C
ATOM   4120  CD2 TRP A 910      17.610  51.080  67.360  1.00  0.00           C
ATOM   4121  CE3 TRP A 910      18.080  50.590  66.120  1.00  0.00           C
ATOM   4122  HE3 TRP A 910      18.660  51.260  65.500  1.00  0.00           H
ATOM   4123  CZ3 TRP A 910      17.960  49.220  65.860  1.00  0.00           C
ATOM   4124  HZ3 TRP A 910      18.490  48.930  64.970  1.00  0.00           H
ATOM   4125  CZ2 TRP A 910      16.950  48.810  68.040  1.00  0.00           C
ATOM   4126  HZ2 TRP A 910      16.400  48.150  68.710  1.00  0.00           H
ATOM   4127  CH2 TRP A 910      17.270  48.340  66.750  1.00  0.00           C
ATOM   4128  HH2 TRP A 910      17.240  47.300  66.450  1.00  0.00           H
ATOM   4129  C   TRP A 910      20.080  55.120  66.770  1.00  0.00           C
ATOM   4130  O   TRP A 910      20.210  55.030  65.520  1.00  0.00           O
ATOM   4131  N   TRP A 911      20.330  56.300  67.410  1.00  0.00           N
ATOM   4132  HN  TRP A 911      20.050  56.410  68.350  1.00  0.00           H
ATOM   4133  CA  TRP A 911      20.940  57.490  66.830  1.00  0.00           C
ATOM   4134  HA  TRP A 911      20.400  57.780  65.950  1.00  0.00           H
ATOM   4135  CB  TRP A 911      20.760  58.560  67.940  1.00  0.00           C
ATOM   4136  HB1 TRP A 911      21.400  58.280  68.810  1.00  0.00           H
ATOM   4137  HB2 TRP A 911      19.700  58.620  68.250  1.00  0.00           H
ATOM   4138  CG  TRP A 911      21.170  59.950  67.560  1.00  0.00           C
ATOM   4139  CD1 TRP A 911      22.010  60.790  68.190  1.00  0.00           C
ATOM   4140  HD1 TRP A 911      22.760  60.530  68.910  1.00  0.00           H
ATOM   4141  NE1 TRP A 911      21.870  62.040  67.640  1.00  0.00           N
ATOM   4142  HE1 TRP A 911      22.450  62.820  67.800  1.00  0.00           H
ATOM   4143  CE2 TRP A 911      20.940  62.000  66.630  1.00  0.00           C
ATOM   4144  CD2 TRP A 911      20.380  60.710  66.570  1.00  0.00           C
ATOM   4145  CE3 TRP A 911      19.400  60.420  65.610  1.00  0.00           C
ATOM   4146  HE3 TRP A 911      18.820  59.520  65.670  1.00  0.00           H
ATOM   4147  CZ3 TRP A 911      18.850  61.440  64.830  1.00  0.00           C
ATOM   4148  HZ3 TRP A 911      18.000  61.240  64.190  1.00  0.00           H
ATOM   4149  CZ2 TRP A 911      20.370  62.990  65.900  1.00  0.00           C
ATOM   4150  HZ2 TRP A 911      20.570  64.040  66.000  1.00  0.00           H
ATOM   4151  CH2 TRP A 911      19.290  62.740  65.080  1.00  0.00           C
ATOM   4152  HH2 TRP A 911      18.910  63.580  64.510  1.00  0.00           H
ATOM   4153  C   TRP A 911      22.370  57.260  66.370  1.00  0.00           C
ATOM   4154  O   TRP A 911      22.850  57.710  65.310  1.00  0.00           O
ATOM   4155  N   THR A 912      23.090  56.420  67.190  1.00  0.00           N
ATOM   4156  HN  THR A 912      22.740  55.880  67.950  1.00  0.00           H
ATOM   4157  CA  THR A 912      24.460  55.930  66.780  1.00  0.00           C
ATOM   4158  HA  THR A 912      24.920  56.770  66.300  1.00  0.00           H
ATOM   4159  CB  THR A 912      25.240  55.340  67.850  1.00  0.00           C
ATOM   4160  HB  THR A 912      24.720  54.470  68.300  1.00  0.00           H
ATOM   4161  OG1 THR A 912      25.510  56.260  68.910  1.00  0.00           O
ATOM   4162  HG1 THR A 912      26.300  56.080  69.420  1.00  0.00           H
ATOM   4163  CG2 THR A 912      26.640  54.870  67.460  1.00  0.00           C
ATOM   4164 HG21 THR A 912      26.470  54.040  66.750  1.00  0.00           H
ATOM   4165 HG22 THR A 912      27.310  54.530  68.280  1.00  0.00           H
ATOM   4166 HG23 THR A 912      27.350  55.600  67.010  1.00  0.00           H
ATOM   4167  C   THR A 912      24.530  54.990  65.630  1.00  0.00           C
ATOM   4168  O   THR A 912      25.380  55.210  64.730  1.00  0.00           O
ATOM   4169  N   LEU A 913      23.620  53.880  65.680  1.00  0.00           N
ATOM   4170  HN  LEU A 913      23.070  53.810  66.510  1.00  0.00           H
ATOM   4171  CA  LEU A 913      23.440  52.960  64.580  1.00  0.00           C
ATOM   4172  HA  LEU A 913      24.380  52.510  64.310  1.00  0.00           H
ATOM   4173  CB  LEU A 913      22.320  51.860  64.810  1.00  0.00           C
ATOM   4174  HB1 LEU A 913      22.380  51.260  63.880  1.00  0.00           H
ATOM   4175  HB2 LEU A 913      21.380  52.450  64.960  1.00  0.00           H
ATOM   4176  CG  LEU A 913      22.600  50.840  65.910  1.00  0.00           C
ATOM   4177  HG  LEU A 913      23.110  51.320  66.780  1.00  0.00           H
ATOM   4178  CD1 LEU A 913      21.370  50.170  66.550  1.00  0.00           C
ATOM   4179 HD11 LEU A 913      21.140  49.360  65.810  1.00  0.00           H
ATOM   4180 HD12 LEU A 913      20.430  50.720  66.770  1.00  0.00           H
ATOM   4181 HD13 LEU A 913      21.710  49.590  67.430  1.00  0.00           H
ATOM   4182  CD2 LEU A 913      23.640  49.720  65.560  1.00  0.00           C
ATOM   4183 HD21 LEU A 913      23.720  49.120  66.490  1.00  0.00           H
ATOM   4184 HD22 LEU A 913      24.580  50.290  65.390  1.00  0.00           H
ATOM   4185 HD23 LEU A 913      23.370  49.060  64.700  1.00  0.00           H
ATOM   4186  C   LEU A 913      23.130  53.680  63.280  1.00  0.00           C
ATOM   4187  O   LEU A 913      23.860  53.420  62.310  1.00  0.00           O
ATOM   4188  N   LEU A 914      22.200  54.690  63.280  1.00  0.00           N
ATOM   4189  HN  LEU A 914      21.770  54.850  64.150  1.00  0.00           H
ATOM   4190  CA  LEU A 914      21.740  55.510  62.140  1.00  0.00           C
ATOM   4191  HA  LEU A 914      21.530  54.720  61.440  1.00  0.00           H
ATOM   4192  CB  LEU A 914      20.500  56.300  62.600  1.00  0.00           C
ATOM   4193  HB1 LEU A 914      20.720  57.010  63.430  1.00  0.00           H
ATOM   4194  HB2 LEU A 914      19.700  55.680  63.060  1.00  0.00           H
ATOM   4195  CG  LEU A 914      19.940  57.270  61.470  1.00  0.00           C
ATOM   4196  HG  LEU A 914      20.670  58.010  61.080  1.00  0.00           H
ATOM   4197  CD1 LEU A 914      19.320  56.530  60.280  1.00  0.00           C
ATOM   4198 HD11 LEU A 914      19.100  57.260  59.470  1.00  0.00           H
ATOM   4199 HD12 LEU A 914      18.370  56.020  60.570  1.00  0.00           H
ATOM   4200 HD13 LEU A 914      20.040  55.810  59.850  1.00  0.00           H
ATOM   4201  CD2 LEU A 914      18.660  58.050  62.090  1.00  0.00           C
ATOM   4202 HD21 LEU A 914      19.040  58.690  62.920  1.00  0.00           H
ATOM   4203 HD22 LEU A 914      17.890  57.330  62.470  1.00  0.00           H
ATOM   4204 HD23 LEU A 914      18.190  58.610  61.260  1.00  0.00           H
ATOM   4205  C   LEU A 914      22.790  56.400  61.530  1.00  0.00           C
ATOM   4206  O   LEU A 914      22.920  56.520  60.330  1.00  0.00           O
ATOM   4207  N   ILE A 915      23.660  57.040  62.330  1.00  0.00           N
ATOM   4208  HN  ILE A 915      23.510  57.060  63.320  1.00  0.00           H
ATOM   4209  CA  ILE A 915      24.640  57.950  61.760  1.00  0.00           C
ATOM   4210  HA  ILE A 915      24.260  58.410  60.860  1.00  0.00           H
ATOM   4211  CB  ILE A 915      24.740  59.180  62.730  1.00  0.00           C
ATOM   4212  HB  ILE A 915      24.710  58.710  63.730  1.00  0.00           H
ATOM   4213  CG2 ILE A 915      25.950  60.060  62.550  1.00  0.00           C
ATOM   4214 HG21 ILE A 915      26.900  59.490  62.600  1.00  0.00           H
ATOM   4215 HG22 ILE A 915      26.040  60.910  63.260  1.00  0.00           H
ATOM   4216 HG23 ILE A 915      26.020  60.520  61.540  1.00  0.00           H
ATOM   4217  CG1 ILE A 915      23.470  60.060  62.810  1.00  0.00           C
ATOM   4218 HG11 ILE A 915      22.580  59.510  63.180  1.00  0.00           H
ATOM   4219 HG12 ILE A 915      23.180  60.370  61.790  1.00  0.00           H
ATOM   4220  CD  ILE A 915      23.540  61.260  63.660  1.00  0.00           C
ATOM   4221  HD1 ILE A 915      23.880  61.040  64.700  1.00  0.00           H
ATOM   4222  HD2 ILE A 915      22.490  61.580  63.810  1.00  0.00           H
ATOM   4223  HD3 ILE A 915      24.190  62.110  63.360  1.00  0.00           H
ATOM   4224  C   ILE A 915      25.970  57.330  61.440  1.00  0.00           C
ATOM   4225  O   ILE A 915      26.840  57.900  60.790  1.00  0.00           O
ATOM   4226  N   ALA A 916      26.180  56.070  61.790  1.00  0.00           N
ATOM   4227  HN  ALA A 916      25.400  55.610  62.210  1.00  0.00           H
ATOM   4228  CA  ALA A 916      27.350  55.310  61.430  1.00  0.00           C
ATOM   4229  HA  ALA A 916      28.210  55.860  61.780  1.00  0.00           H
ATOM   4230  CB  ALA A 916      27.410  53.990  62.310  1.00  0.00           C
ATOM   4231  HB1 ALA A 916      26.400  53.520  62.350  1.00  0.00           H
ATOM   4232  HB2 ALA A 916      27.650  54.120  63.380  1.00  0.00           H
ATOM   4233  HB3 ALA A 916      28.170  53.250  61.960  1.00  0.00           H
ATOM   4234  C   ALA A 916      27.350  54.940  59.940  1.00  0.00           C
ATOM   4235  O   ALA A 916      28.380  54.500  59.420  1.00  0.00           O
ATOM   4236  N   ALA A 917      26.220  55.210  59.260  1.00  0.00           N
ATOM   4237  HN  ALA A 917      25.490  55.620  59.790  1.00  0.00           H
ATOM   4238  CA  ALA A 917      26.090  55.120  57.800  1.00  0.00           C
ATOM   4239  HA  ALA A 917      26.490  54.150  57.560  1.00  0.00           H
ATOM   4240  CB  ALA A 917      24.580  55.200  57.380  1.00  0.00           C
ATOM   4241  HB1 ALA A 917      24.160  56.230  57.450  1.00  0.00           H
ATOM   4242  HB2 ALA A 917      24.060  54.670  58.200  1.00  0.00           H
ATOM   4243  HB3 ALA A 917      24.440  54.710  56.400  1.00  0.00           H
ATOM   4244  C   ALA A 917      26.880  56.180  57.110  1.00  0.00           C
ATOM   4245  O   ALA A 917      27.520  55.940  56.100  1.00  0.00           O
ATOM   4246  N   ILE A 918      27.000  57.410  57.630  1.00  0.00           N
ATOM   4247  HN  ILE A 918      26.640  57.710  58.510  1.00  0.00           H
ATOM   4248  CA  ILE A 918      27.960  58.380  57.050  1.00  0.00           C
ATOM   4249  HA  ILE A 918      27.710  58.420  56.000  1.00  0.00           H
ATOM   4250  CB  ILE A 918      27.650  59.750  57.700  1.00  0.00           C
ATOM   4251  HB  ILE A 918      27.770  59.640  58.790  1.00  0.00           H
ATOM   4252  CG2 ILE A 918      28.710  60.670  57.060  1.00  0.00           C
ATOM   4253 HG21 ILE A 918      29.730  60.510  57.460  1.00  0.00           H
ATOM   4254 HG22 ILE A 918      28.460  61.720  57.330  1.00  0.00           H
ATOM   4255 HG23 ILE A 918      28.690  60.700  55.960  1.00  0.00           H
ATOM   4256  CG1 ILE A 918      26.260  60.270  57.290  1.00  0.00           C
ATOM   4257 HG11 ILE A 918      25.530  59.630  57.840  1.00  0.00           H
ATOM   4258 HG12 ILE A 918      26.150  60.160  56.190  1.00  0.00           H
ATOM   4259  CD  ILE A 918      26.010  61.760  57.640  1.00  0.00           C
ATOM   4260  HD1 ILE A 918      26.570  62.430  56.960  1.00  0.00           H
ATOM   4261  HD2 ILE A 918      26.120  61.970  58.720  1.00  0.00           H
ATOM   4262  HD3 ILE A 918      24.930  61.900  57.410  1.00  0.00           H
ATOM   4263  C   ILE A 918      29.490  58.020  57.070  1.00  0.00           C
ATOM   4264  O   ILE A 918      29.980  58.100  55.970  1.00  0.00           O
ATOM   4265  N   PRO A 919      30.200  57.510  58.120  1.00  0.00           N
ATOM   4266  CD  PRO A 919      29.800  57.630  59.510  1.00  0.00           C
ATOM   4267  HD1 PRO A 919      28.840  57.090  59.740  1.00  0.00           H
ATOM   4268  HD2 PRO A 919      29.700  58.690  59.800  1.00  0.00           H
ATOM   4269  CA  PRO A 919      31.520  56.990  58.000  1.00  0.00           C
ATOM   4270  HA  PRO A 919      32.180  57.600  57.400  1.00  0.00           H
ATOM   4271  CB  PRO A 919      32.090  56.890  59.450  1.00  0.00           C
ATOM   4272  HB1 PRO A 919      32.650  57.830  59.670  1.00  0.00           H
ATOM   4273  HB2 PRO A 919      32.770  56.040  59.670  1.00  0.00           H
ATOM   4274  CG  PRO A 919      30.820  56.810  60.280  1.00  0.00           C
ATOM   4275  HG1 PRO A 919      30.550  55.730  60.210  1.00  0.00           H
ATOM   4276  HG2 PRO A 919      30.990  57.120  61.330  1.00  0.00           H
ATOM   4277  C   PRO A 919      31.610  55.740  57.160  1.00  0.00           C
ATOM   4278  O   PRO A 919      32.630  55.450  56.540  1.00  0.00           O
ATOM   4279  N   ALA A 920      30.590  54.880  57.220  1.00  0.00           N
ATOM   4280  HN  ALA A 920      29.860  55.080  57.870  1.00  0.00           H
ATOM   4281  CA  ALA A 920      30.390  53.790  56.200  1.00  0.00           C
ATOM   4282  HA  ALA A 920      31.290  53.210  56.280  1.00  0.00           H
ATOM   4283  CB  ALA A 920      29.060  53.020  56.470  1.00  0.00           C
ATOM   4284  HB1 ALA A 920      29.080  52.250  55.680  1.00  0.00           H
ATOM   4285  HB2 ALA A 920      28.160  53.680  56.480  1.00  0.00           H
ATOM   4286  HB3 ALA A 920      29.210  52.540  57.450  1.00  0.00           H
ATOM   4287  C   ALA A 920      30.290  54.280  54.760  1.00  0.00           C
ATOM   4288  O   ALA A 920      30.930  53.670  53.870  1.00  0.00           O
ATOM   4289  N   LEU A 921      29.490  55.270  54.400  1.00  0.00           N
ATOM   4290  HN  LEU A 921      28.780  55.670  54.980  1.00  0.00           H
ATOM   4291  CA  LEU A 921      29.460  55.780  53.130  1.00  0.00           C
ATOM   4292  HA  LEU A 921      29.130  55.010  52.440  1.00  0.00           H
ATOM   4293  CB  LEU A 921      28.450  56.980  53.300  1.00  0.00           C
ATOM   4294  HB1 LEU A 921      28.800  57.840  53.900  1.00  0.00           H
ATOM   4295  HB2 LEU A 921      27.480  56.630  53.690  1.00  0.00           H
ATOM   4296  CG  LEU A 921      28.030  57.500  51.870  1.00  0.00           C
ATOM   4297  HG  LEU A 921      28.120  56.620  51.190  1.00  0.00           H
ATOM   4298  CD1 LEU A 921      26.530  57.890  51.710  1.00  0.00           C
ATOM   4299 HD11 LEU A 921      26.350  58.850  52.230  1.00  0.00           H
ATOM   4300 HD12 LEU A 921      25.940  57.090  52.220  1.00  0.00           H
ATOM   4301 HD13 LEU A 921      26.170  58.000  50.660  1.00  0.00           H
ATOM   4302  CD2 LEU A 921      28.930  58.570  51.250  1.00  0.00           C
ATOM   4303 HD21 LEU A 921      28.830  59.570  51.720  1.00  0.00           H
ATOM   4304 HD22 LEU A 921      28.580  58.630  50.190  1.00  0.00           H
ATOM   4305 HD23 LEU A 921      30.000  58.260  51.220  1.00  0.00           H
ATOM   4306  C   LEU A 921      30.770  56.320  52.580  1.00  0.00           C
ATOM   4307  O   LEU A 921      31.130  56.120  51.420  1.00  0.00           O
ATOM   4308  N   LEU A 922      31.530  57.000  53.440  1.00  0.00           N
ATOM   4309  HN  LEU A 922      31.030  57.130  54.300  1.00  0.00           H
ATOM   4310  CA  LEU A 922      32.920  57.370  53.290  1.00  0.00           C
ATOM   4311  HA  LEU A 922      33.030  57.970  52.400  1.00  0.00           H
ATOM   4312  CB  LEU A 922      33.510  58.190  54.470  1.00  0.00           C
ATOM   4313  HB1 LEU A 922      34.580  58.470  54.390  1.00  0.00           H
ATOM   4314  HB2 LEU A 922      33.280  57.560  55.350  1.00  0.00           H
ATOM   4315  CG  LEU A 922      32.950  59.640  54.490  1.00  0.00           C
ATOM   4316  HG  LEU A 922      31.900  59.580  54.150  1.00  0.00           H
ATOM   4317  CD1 LEU A 922      33.060  60.050  55.980  1.00  0.00           C
ATOM   4318 HD11 LEU A 922      34.090  60.070  56.390  1.00  0.00           H
ATOM   4319 HD12 LEU A 922      32.350  59.400  56.530  1.00  0.00           H
ATOM   4320 HD13 LEU A 922      32.780  61.130  55.960  1.00  0.00           H
ATOM   4321  CD2 LEU A 922      33.770  60.630  53.550  1.00  0.00           C
ATOM   4322 HD21 LEU A 922      33.620  60.330  52.480  1.00  0.00           H
ATOM   4323 HD22 LEU A 922      34.830  60.580  53.860  1.00  0.00           H
ATOM   4324 HD23 LEU A 922      33.410  61.660  53.770  1.00  0.00           H
ATOM   4325  C   LEU A 922      33.850  56.260  52.980  1.00  0.00           C
ATOM   4326  O   LEU A 922      34.430  56.290  51.930  1.00  0.00           O
ATOM   4327  N   CYS A 923      33.770  55.150  53.770  1.00  0.00           N
ATOM   4328  HN  CYS A 923      33.160  55.070  54.550  1.00  0.00           H
ATOM   4329  CA  CYS A 923      34.460  53.940  53.580  1.00  0.00           C
ATOM   4330  HA  CYS A 923      35.500  54.220  53.420  1.00  0.00           H
ATOM   4331  CB  CYS A 923      34.350  52.960  54.770  1.00  0.00           C
ATOM   4332  HB1 CYS A 923      33.300  52.700  54.990  1.00  0.00           H
ATOM   4333  HB2 CYS A 923      34.740  53.580  55.590  1.00  0.00           H
ATOM   4334  SG  CYS A 923      35.320  51.470  54.740  1.00  0.00           S
ATOM   4335  HG1 CYS A 923      34.360  50.690  55.190  1.00  0.00           H
ATOM   4336  C   CYS A 923      33.980  53.160  52.320  1.00  0.00           C
ATOM   4337  O   CYS A 923      34.850  52.700  51.620  1.00  0.00           O
ATOM   4338  N   THR A 924      32.700  53.120  52.010  1.00  0.00           N
ATOM   4339  HN  THR A 924      32.140  53.560  52.710  1.00  0.00           H
ATOM   4340  CA  THR A 924      31.990  52.620  50.830  1.00  0.00           C
ATOM   4341  HA  THR A 924      32.300  51.600  50.720  1.00  0.00           H
ATOM   4342  CB  THR A 924      30.460  52.730  50.830  1.00  0.00           C
ATOM   4343  HB  THR A 924      30.270  53.830  50.870  1.00  0.00           H
ATOM   4344  OG1 THR A 924      29.890  52.110  52.010  1.00  0.00           O
ATOM   4345  HG1 THR A 924      30.070  52.620  52.810  1.00  0.00           H
ATOM   4346  CG2 THR A 924      29.740  52.070  49.570  1.00  0.00           C
ATOM   4347 HG21 THR A 924      28.640  51.960  49.650  1.00  0.00           H
ATOM   4348 HG22 THR A 924      30.200  51.050  49.550  1.00  0.00           H
ATOM   4349 HG23 THR A 924      30.000  52.650  48.680  1.00  0.00           H
ATOM   4350  C   THR A 924      32.520  53.230  49.510  1.00  0.00           C
ATOM   4351  O   THR A 924      32.580  52.460  48.580  1.00  0.00           O
ATOM   4352  N   ILE A 925      33.040  54.450  49.420  1.00  0.00           N
ATOM   4353  HN  ILE A 925      32.870  55.050  50.200  1.00  0.00           H
ATOM   4354  CA  ILE A 925      33.710  55.100  48.290  1.00  0.00           C
ATOM   4355  HA  ILE A 925      33.090  54.940  47.410  1.00  0.00           H
ATOM   4356  CB  ILE A 925      33.690  56.610  48.700  1.00  0.00           C
ATOM   4357  HB  ILE A 925      34.090  56.620  49.740  1.00  0.00           H
ATOM   4358  CG2 ILE A 925      34.580  57.320  47.680  1.00  0.00           C
ATOM   4359 HG21 ILE A 925      34.100  56.980  46.740  1.00  0.00           H
ATOM   4360 HG22 ILE A 925      35.630  56.950  47.680  1.00  0.00           H
ATOM   4361 HG23 ILE A 925      34.550  58.420  47.840  1.00  0.00           H
ATOM   4362  CG1 ILE A 925      32.240  57.290  48.720  1.00  0.00           C
ATOM   4363 HG11 ILE A 925      31.480  56.660  49.220  1.00  0.00           H
ATOM   4364 HG12 ILE A 925      31.970  57.380  47.650  1.00  0.00           H
ATOM   4365  CD  ILE A 925      32.430  58.590  49.460  1.00  0.00           C
ATOM   4366  HD1 ILE A 925      32.770  59.340  48.720  1.00  0.00           H
ATOM   4367  HD2 ILE A 925      33.180  58.480  50.270  1.00  0.00           H
ATOM   4368  HD3 ILE A 925      31.420  58.850  49.850  1.00  0.00           H
ATOM   4369  C   ILE A 925      35.020  54.590  48.070  1.00  0.00           C
ATOM   4370  O   ILE A 925      35.440  54.150  47.020  1.00  0.00           O
ATOM   4371  N   LEU A 926      35.830  54.480  49.190  1.00  0.00           N
ATOM   4372  HN  LEU A 926      35.620  54.820  50.100  1.00  0.00           H
ATOM   4373  CA  LEU A 926      37.070  53.750  49.150  1.00  0.00           C
ATOM   4374  HA  LEU A 926      37.700  54.190  48.390  1.00  0.00           H
ATOM   4375  CB  LEU A 926      37.880  53.880  50.420  1.00  0.00           C
ATOM   4376  HB1 LEU A 926      38.890  53.420  50.320  1.00  0.00           H
ATOM   4377  HB2 LEU A 926      37.420  53.370  51.290  1.00  0.00           H
ATOM   4378  CG  LEU A 926      38.240  55.340  50.850  1.00  0.00           C
ATOM   4379  HG  LEU A 926      37.260  55.730  51.200  1.00  0.00           H
ATOM   4380  CD1 LEU A 926      39.120  55.470  51.990  1.00  0.00           C
ATOM   4381 HD11 LEU A 926      40.170  55.110  51.890  1.00  0.00           H
ATOM   4382 HD12 LEU A 926      38.620  54.920  52.830  1.00  0.00           H
ATOM   4383 HD13 LEU A 926      39.080  56.550  52.210  1.00  0.00           H
ATOM   4384  CD2 LEU A 926      38.810  56.170  49.760  1.00  0.00           C
ATOM   4385 HD21 LEU A 926      38.880  57.200  50.160  1.00  0.00           H
ATOM   4386 HD22 LEU A 926      38.170  56.290  48.860  1.00  0.00           H
ATOM   4387 HD23 LEU A 926      39.850  55.920  49.490  1.00  0.00           H
ATOM   4388  C   LEU A 926      36.960  52.290  48.750  1.00  0.00           C
ATOM   4389  O   LEU A 926      37.710  51.810  47.910  1.00  0.00           O
ATOM   4390  N   ILE A 927      35.990  51.500  49.310  1.00  0.00           N
ATOM   4391  HN  ILE A 927      35.400  51.820  50.030  1.00  0.00           H
ATOM   4392  CA  ILE A 927      35.780  50.120  48.830  1.00  0.00           C
ATOM   4393  HA  ILE A 927      36.760  49.660  48.890  1.00  0.00           H
ATOM   4394  CB  ILE A 927      34.880  49.320  49.790  1.00  0.00           C
ATOM   4395  HB  ILE A 927      33.890  49.810  49.830  1.00  0.00           H
ATOM   4396  CG2 ILE A 927      34.630  47.890  49.270  1.00  0.00           C
ATOM   4397 HG21 ILE A 927      35.520  47.660  48.640  1.00  0.00           H
ATOM   4398 HG22 ILE A 927      33.780  47.910  48.560  1.00  0.00           H
ATOM   4399 HG23 ILE A 927      34.280  47.220  50.070  1.00  0.00           H
ATOM   4400  CG1 ILE A 927      35.460  49.300  51.170  1.00  0.00           C
ATOM   4401 HG11 ILE A 927      34.730  48.810  51.850  1.00  0.00           H
ATOM   4402 HG12 ILE A 927      35.600  50.340  51.540  1.00  0.00           H
ATOM   4403  CD  ILE A 927      36.700  48.450  51.460  1.00  0.00           C
ATOM   4404  HD1 ILE A 927      36.910  48.460  52.550  1.00  0.00           H
ATOM   4405  HD2 ILE A 927      37.590  48.770  50.880  1.00  0.00           H
ATOM   4406  HD3 ILE A 927      36.460  47.360  51.330  1.00  0.00           H
ATOM   4407  C   ILE A 927      35.270  50.000  47.380  1.00  0.00           C
ATOM   4408  O   ILE A 927      35.750  49.200  46.630  1.00  0.00           O
ATOM   4409  N   PHE A 928      34.280  50.800  46.900  1.00  0.00           N
ATOM   4410  HN  PHE A 928      33.880  51.430  47.560  1.00  0.00           H
ATOM   4411  CA  PHE A 928      33.730  50.810  45.520  1.00  0.00           C
ATOM   4412  HA  PHE A 928      33.540  49.800  45.170  1.00  0.00           H
ATOM   4413  CB  PHE A 928      32.510  51.720  45.480  1.00  0.00           C
ATOM   4414  HB1 PHE A 928      32.830  52.760  45.720  1.00  0.00           H
ATOM   4415  HB2 PHE A 928      31.850  51.480  46.350  1.00  0.00           H
ATOM   4416  CG  PHE A 928      31.830  51.760  44.080  1.00  0.00           C
ATOM   4417  CD1 PHE A 928      30.740  50.900  43.920  1.00  0.00           C
ATOM   4418  HD1 PHE A 928      30.460  50.130  44.620  1.00  0.00           H
ATOM   4419  CE1 PHE A 928      30.050  50.900  42.670  1.00  0.00           C
ATOM   4420  HE1 PHE A 928      29.180  50.270  42.630  1.00  0.00           H
ATOM   4421  CZ  PHE A 928      30.320  51.770  41.650  1.00  0.00           C
ATOM   4422  HZ  PHE A 928      29.890  51.770  40.650  1.00  0.00           H
ATOM   4423  CD2 PHE A 928      32.250  52.480  42.990  1.00  0.00           C
ATOM   4424  HD2 PHE A 928      33.170  53.060  43.050  1.00  0.00           H
ATOM   4425  CE2 PHE A 928      31.450  52.540  41.820  1.00  0.00           C
ATOM   4426  HE2 PHE A 928      31.810  53.230  41.060  1.00  0.00           H
ATOM   4427  C   PHE A 928      34.770  51.230  44.470  1.00  0.00           C
ATOM   4428  O   PHE A 928      34.890  50.590  43.390  1.00  0.00           O
ATOM   4429  N   MET A 929      35.650  52.230  44.780  1.00  0.00           N
ATOM   4430  HN  MET A 929      35.610  52.760  45.620  1.00  0.00           H
ATOM   4431  CA  MET A 929      36.800  52.530  44.020  1.00  0.00           C
ATOM   4432  HA  MET A 929      36.510  52.620  42.980  1.00  0.00           H
ATOM   4433  CB  MET A 929      37.390  53.860  44.570  1.00  0.00           C
ATOM   4434  HB1 MET A 929      38.450  54.010  44.310  1.00  0.00           H
ATOM   4435  HB2 MET A 929      37.490  53.720  45.670  1.00  0.00           H
ATOM   4436  CG  MET A 929      36.670  55.110  44.090  1.00  0.00           C
ATOM   4437  HG1 MET A 929      36.860  56.070  44.620  1.00  0.00           H
ATOM   4438  HG2 MET A 929      35.580  54.930  44.200  1.00  0.00           H
ATOM   4439  SD  MET A 929      37.050  55.490  42.320  1.00  0.00           S
ATOM   4440  CE  MET A 929      36.040  56.940  42.280  1.00  0.00           C
ATOM   4441  HE1 MET A 929      35.110  56.880  42.880  1.00  0.00           H
ATOM   4442  HE2 MET A 929      35.770  57.010  41.220  1.00  0.00           H
ATOM   4443  HE3 MET A 929      36.710  57.790  42.560  1.00  0.00           H
ATOM   4444  C   MET A 929      37.870  51.490  44.050  1.00  0.00           C
ATOM   4445  O   MET A 929      38.430  51.140  43.010  1.00  0.00           O
ATOM   4446  N   ASP A 930      38.340  51.050  45.200  1.00  0.00           N
ATOM   4447  HN  ASP A 930      38.170  51.430  46.110  1.00  0.00           H
ATOM   4448  CA  ASP A 930      39.520  50.200  45.250  1.00  0.00           C
ATOM   4449  HA  ASP A 930      40.220  50.670  44.580  1.00  0.00           H
ATOM   4450  CB  ASP A 930      40.140  50.290  46.690  1.00  0.00           C
ATOM   4451  HB1 ASP A 930      39.530  49.570  47.270  1.00  0.00           H
ATOM   4452  HB2 ASP A 930      40.040  51.320  47.100  1.00  0.00           H
ATOM   4453  CG  ASP A 930      41.600  49.890  46.670  1.00  0.00           C
ATOM   4454  OD1 ASP A 930      42.180  49.660  45.550  1.00  0.00           O
ATOM   4455  OD2 ASP A 930      42.240  49.930  47.700  1.00  0.00           O
ATOM   4456  C   ASP A 930      39.310  48.740  44.830  1.00  0.00           C
ATOM   4457  O   ASP A 930      40.220  48.020  44.400  1.00  0.00           O
ATOM   4458  N   GLN A 931      38.040  48.280  44.810  1.00  0.00           N
ATOM   4459  HN  GLN A 931      37.320  48.830  45.230  1.00  0.00           H
ATOM   4460  CA  GLN A 931      37.720  47.020  44.170  1.00  0.00           C
ATOM   4461  HA  GLN A 931      38.550  46.330  44.340  1.00  0.00           H
ATOM   4462  CB  GLN A 931      36.330  46.480  44.660  1.00  0.00           C
ATOM   4463  HB1 GLN A 931      35.660  47.350  44.480  1.00  0.00           H
ATOM   4464  HB2 GLN A 931      36.390  46.140  45.710  1.00  0.00           H
ATOM   4465  CG  GLN A 931      35.780  45.250  43.860  1.00  0.00           C
ATOM   4466  HG1 GLN A 931      35.500  45.490  42.810  1.00  0.00           H
ATOM   4467  HG2 GLN A 931      34.840  44.960  44.380  1.00  0.00           H
ATOM   4468  CD  GLN A 931      36.710  44.110  43.820  1.00  0.00           C
ATOM   4469  OE1 GLN A 931      37.620  43.950  44.660  1.00  0.00           O
ATOM   4470  NE2 GLN A 931      36.650  43.290  42.830  1.00  0.00           N
ATOM   4471 HE21 GLN A 931      37.380  42.610  42.730  1.00  0.00           H
ATOM   4472 HE22 GLN A 931      35.830  43.230  42.260  1.00  0.00           H
ATOM   4473  C   GLN A 931      37.670  47.250  42.670  1.00  0.00           C
ATOM   4474  O   GLN A 931      38.370  46.610  41.900  1.00  0.00           O
ATOM   4475  N   GLN A 932      36.890  48.190  42.160  1.00  0.00           N
ATOM   4476  HN  GLN A 932      36.520  48.850  42.790  1.00  0.00           H
ATOM   4477  CA  GLN A 932      36.700  48.320  40.720  1.00  0.00           C
ATOM   4478  HA  GLN A 932      36.480  47.360  40.250  1.00  0.00           H
ATOM   4479  CB  GLN A 932      35.570  49.290  40.280  1.00  0.00           C
ATOM   4480  HB1 GLN A 932      35.800  49.760  39.290  1.00  0.00           H
ATOM   4481  HB2 GLN A 932      35.580  50.110  41.020  1.00  0.00           H
ATOM   4482  CG  GLN A 932      34.120  48.670  40.170  1.00  0.00           C
ATOM   4483  HG1 GLN A 932      34.190  48.080  39.230  1.00  0.00           H
ATOM   4484  HG2 GLN A 932      33.320  49.430  40.080  1.00  0.00           H
ATOM   4485  CD  GLN A 932      33.640  47.710  41.250  1.00  0.00           C
ATOM   4486  OE1 GLN A 932      33.650  46.530  41.010  1.00  0.00           O
ATOM   4487  NE2 GLN A 932      33.310  48.280  42.440  1.00  0.00           N
ATOM   4488 HE21 GLN A 932      33.640  49.200  42.660  1.00  0.00           H
ATOM   4489 HE22 GLN A 932      32.740  47.850  43.150  1.00  0.00           H
ATOM   4490  C   GLN A 932      38.010  48.660  39.970  1.00  0.00           C
ATOM   4491  O   GLN A 932      38.270  48.090  38.910  1.00  0.00           O
ATOM   4492  N   ILE A 933      38.910  49.570  40.490  1.00  0.00           N
ATOM   4493  HN  ILE A 933      38.690  49.950  41.400  1.00  0.00           H
ATOM   4494  CA  ILE A 933      40.030  50.070  39.630  1.00  0.00           C
ATOM   4495  HA  ILE A 933      39.550  50.650  38.860  1.00  0.00           H
ATOM   4496  CB  ILE A 933      40.960  51.040  40.470  1.00  0.00           C
ATOM   4497  HB  ILE A 933      41.120  50.660  41.510  1.00  0.00           H
ATOM   4498  CG2 ILE A 933      42.300  51.200  39.720  1.00  0.00           C
ATOM   4499 HG21 ILE A 933      43.010  51.830  40.320  1.00  0.00           H
ATOM   4500 HG22 ILE A 933      42.220  51.720  38.750  1.00  0.00           H
ATOM   4501 HG23 ILE A 933      42.830  50.240  39.540  1.00  0.00           H
ATOM   4502  CG1 ILE A 933      40.170  52.340  40.550  1.00  0.00           C
ATOM   4503 HG11 ILE A 933      39.110  52.140  40.810  1.00  0.00           H
ATOM   4504 HG12 ILE A 933      40.210  52.910  39.600  1.00  0.00           H
ATOM   4505  CD  ILE A 933      40.810  53.270  41.660  1.00  0.00           C
ATOM   4506  HD1 ILE A 933      40.310  54.270  41.690  1.00  0.00           H
ATOM   4507  HD2 ILE A 933      41.890  53.380  41.460  1.00  0.00           H
ATOM   4508  HD3 ILE A 933      40.770  52.820  42.680  1.00  0.00           H
ATOM   4509  C   ILE A 933      40.850  48.880  39.110  1.00  0.00           C
ATOM   4510  O   ILE A 933      41.230  48.850  37.920  1.00  0.00           O
ATOM   4511  N   THR A 934      41.120  47.900  39.930  1.00  0.00           N
ATOM   4512  HN  THR A 934      40.890  47.860  40.900  1.00  0.00           H
ATOM   4513  CA  THR A 934      41.840  46.670  39.620  1.00  0.00           C
ATOM   4514  HA  THR A 934      42.850  46.860  39.300  1.00  0.00           H
ATOM   4515  CB  THR A 934      41.980  45.780  40.920  1.00  0.00           C
ATOM   4516  HB  THR A 934      41.040  45.280  41.200  1.00  0.00           H
ATOM   4517  OG1 THR A 934      42.370  46.480  42.080  1.00  0.00           O
ATOM   4518  HG1 THR A 934      42.990  47.180  41.870  1.00  0.00           H
ATOM   4519  CG2 THR A 934      43.020  44.690  40.720  1.00  0.00           C
ATOM   4520 HG21 THR A 934      42.750  43.960  39.930  1.00  0.00           H
ATOM   4521 HG22 THR A 934      43.060  44.070  41.630  1.00  0.00           H
ATOM   4522 HG23 THR A 934      44.000  45.180  40.490  1.00  0.00           H
ATOM   4523  C   THR A 934      41.180  45.810  38.490  1.00  0.00           C
ATOM   4524  O   THR A 934      41.750  45.320  37.520  1.00  0.00           O
ATOM   4525  N   ALA A 935      39.890  45.620  38.640  1.00  0.00           N
ATOM   4526  HN  ALA A 935      39.390  46.180  39.310  1.00  0.00           H
ATOM   4527  CA  ALA A 935      39.040  44.870  37.770  1.00  0.00           C
ATOM   4528  HA  ALA A 935      39.600  44.020  37.410  1.00  0.00           H
ATOM   4529  CB  ALA A 935      37.740  44.600  38.630  1.00  0.00           C
ATOM   4530  HB1 ALA A 935      37.880  44.060  39.580  1.00  0.00           H
ATOM   4531  HB2 ALA A 935      37.020  44.100  37.950  1.00  0.00           H
ATOM   4532  HB3 ALA A 935      37.300  45.610  38.770  1.00  0.00           H
ATOM   4533  C   ALA A 935      38.680  45.590  36.550  1.00  0.00           C
ATOM   4534  O   ALA A 935      38.560  44.920  35.510  1.00  0.00           O
ATOM   4535  N   VAL A 936      38.530  46.900  36.480  1.00  0.00           N
ATOM   4536  HN  VAL A 936      38.630  47.420  37.320  1.00  0.00           H
ATOM   4537  CA  VAL A 936      38.200  47.750  35.280  1.00  0.00           C
ATOM   4538  HA  VAL A 936      37.290  47.380  34.850  1.00  0.00           H
ATOM   4539  CB  VAL A 936      37.780  49.220  35.600  1.00  0.00           C
ATOM   4540  HB  VAL A 936      38.420  49.760  36.330  1.00  0.00           H
ATOM   4541  CG1 VAL A 936      37.620  49.990  34.280  1.00  0.00           C
ATOM   4542 HG11 VAL A 936      37.110  49.280  33.580  1.00  0.00           H
ATOM   4543 HG12 VAL A 936      38.610  50.200  33.820  1.00  0.00           H
ATOM   4544 HG13 VAL A 936      37.060  50.930  34.380  1.00  0.00           H
ATOM   4545  CG2 VAL A 936      36.430  49.170  36.270  1.00  0.00           C
ATOM   4546 HG21 VAL A 936      36.390  48.990  37.370  1.00  0.00           H
ATOM   4547 HG22 VAL A 936      35.760  48.510  35.690  1.00  0.00           H
ATOM   4548 HG23 VAL A 936      35.910  50.150  36.170  1.00  0.00           H
ATOM   4549  C   VAL A 936      39.370  47.670  34.280  1.00  0.00           C
ATOM   4550  O   VAL A 936      39.140  47.430  33.100  1.00  0.00           O
ATOM   4551  N   ILE A 937      40.630  47.760  34.780  1.00  0.00           N
ATOM   4552  HN  ILE A 937      40.890  47.830  35.740  1.00  0.00           H
ATOM   4553  CA  ILE A 937      41.770  47.620  33.880  1.00  0.00           C
ATOM   4554  HA  ILE A 937      41.580  48.240  33.010  1.00  0.00           H
ATOM   4555  CB  ILE A 937      42.990  48.330  34.610  1.00  0.00           C
ATOM   4556  HB  ILE A 937      42.560  49.310  34.920  1.00  0.00           H
ATOM   4557  CG2 ILE A 937      43.420  47.560  35.830  1.00  0.00           C
ATOM   4558 HG21 ILE A 937      44.280  48.040  36.360  1.00  0.00           H
ATOM   4559 HG22 ILE A 937      43.710  46.510  35.580  1.00  0.00           H
ATOM   4560 HG23 ILE A 937      42.590  47.520  36.570  1.00  0.00           H
ATOM   4561  CG1 ILE A 937      44.170  48.640  33.620  1.00  0.00           C
ATOM   4562 HG11 ILE A 937      44.550  49.660  33.850  1.00  0.00           H
ATOM   4563 HG12 ILE A 937      43.710  48.850  32.630  1.00  0.00           H
ATOM   4564  CD  ILE A 937      45.280  47.570  33.710  1.00  0.00           C
ATOM   4565  HD1 ILE A 937      45.770  47.510  34.710  1.00  0.00           H
ATOM   4566  HD2 ILE A 937      46.030  47.890  32.960  1.00  0.00           H
ATOM   4567  HD3 ILE A 937      44.930  46.560  33.390  1.00  0.00           H
ATOM   4568  C   ILE A 937      42.110  46.220  33.310  1.00  0.00           C
ATOM   4569  O   ILE A 937      42.630  46.120  32.170  1.00  0.00           O
ATOM   4570  N   ILE A 938      41.880  45.120  34.050  1.00  0.00           N
ATOM   4571  HN  ILE A 938      41.450  45.240  34.940  1.00  0.00           H
ATOM   4572  CA  ILE A 938      41.980  43.770  33.510  1.00  0.00           C
ATOM   4573  HA  ILE A 938      42.920  43.640  32.980  1.00  0.00           H
ATOM   4574  CB  ILE A 938      41.910  42.700  34.550  1.00  0.00           C
ATOM   4575  HB  ILE A 938      41.220  42.960  35.380  1.00  0.00           H
ATOM   4576  CG2 ILE A 938      41.470  41.310  34.010  1.00  0.00           C
ATOM   4577 HG21 ILE A 938      41.290  40.650  34.870  1.00  0.00           H
ATOM   4578 HG22 ILE A 938      42.230  40.780  33.390  1.00  0.00           H
ATOM   4579 HG23 ILE A 938      40.510  41.320  33.450  1.00  0.00           H
ATOM   4580  CG1 ILE A 938      43.310  42.730  35.220  1.00  0.00           C
ATOM   4581 HG11 ILE A 938      43.610  43.730  35.590  1.00  0.00           H
ATOM   4582 HG12 ILE A 938      44.140  42.500  34.510  1.00  0.00           H
ATOM   4583  CD  ILE A 938      43.400  41.710  36.330  1.00  0.00           C
ATOM   4584  HD1 ILE A 938      44.460  41.620  36.630  1.00  0.00           H
ATOM   4585  HD2 ILE A 938      43.180  40.670  36.030  1.00  0.00           H
ATOM   4586  HD3 ILE A 938      42.830  42.050  37.230  1.00  0.00           H
ATOM   4587  C   ILE A 938      40.910  43.590  32.410  1.00  0.00           C
ATOM   4588  O   ILE A 938      41.170  42.930  31.410  1.00  0.00           O
ATOM   4589  N   ASN A 939      39.630  44.020  32.520  1.00  0.00           N
ATOM   4590  HN  ASN A 939      39.330  44.420  33.390  1.00  0.00           H
ATOM   4591  CA  ASN A 939      38.620  43.980  31.420  1.00  0.00           C
ATOM   4592  HA  ASN A 939      38.820  42.970  31.080  1.00  0.00           H
ATOM   4593  CB  ASN A 939      37.040  44.280  31.890  1.00  0.00           C
ATOM   4594  HB1 ASN A 939      36.410  44.450  30.990  1.00  0.00           H
ATOM   4595  HB2 ASN A 939      37.120  45.110  32.600  1.00  0.00           H
ATOM   4596  CG  ASN A 939      36.460  42.990  32.550  1.00  0.00           C
ATOM   4597  OD1 ASN A 939      37.070  41.920  32.520  1.00  0.00           O
ATOM   4598  ND2 ASN A 939      35.280  43.100  33.170  1.00  0.00           N
ATOM   4599 HD21 ASN A 939      34.880  44.010  33.340  1.00  0.00           H
ATOM   4600 HD22 ASN A 939      34.830  42.270  33.500  1.00  0.00           H
ATOM   4601  C   ASN A 939      38.960  44.910  30.200  1.00  0.00           C
ATOM   4602  O   ASN A 939      38.730  44.490  29.030  1.00  0.00           O
ATOM   4603  N   ARG A 940      39.420  46.160  30.490  1.00  0.00           N
ATOM   4604  HN  ARG A 940      39.500  46.530  31.410  1.00  0.00           H
ATOM   4605  CA  ARG A 940      39.790  47.100  29.420  1.00  0.00           C
ATOM   4606  HA  ARG A 940      38.990  47.030  28.690  1.00  0.00           H
ATOM   4607  CB  ARG A 940      40.060  48.560  29.970  1.00  0.00           C
ATOM   4608  HB1 ARG A 940      40.670  49.260  29.380  1.00  0.00           H
ATOM   4609  HB2 ARG A 940      40.510  48.360  30.970  1.00  0.00           H
ATOM   4610  CG  ARG A 940      38.670  49.240  30.110  1.00  0.00           C
ATOM   4611  HG1 ARG A 940      38.110  48.640  30.860  1.00  0.00           H
ATOM   4612  HG2 ARG A 940      38.090  49.230  29.160  1.00  0.00           H
ATOM   4613  CD  ARG A 940      38.590  50.710  30.720  1.00  0.00           C
ATOM   4614  HD1 ARG A 940      39.130  50.790  31.690  1.00  0.00           H
ATOM   4615  HD2 ARG A 940      37.500  50.900  30.810  1.00  0.00           H
ATOM   4616  NE  ARG A 940      39.150  51.620  29.680  1.00  0.00           N
ATOM   4617  HE  ARG A 940      38.600  51.910  28.900  1.00  0.00           H
ATOM   4618  CZ  ARG A 940      40.490  51.890  29.600  1.00  0.00           C
ATOM   4619  NH1 ARG A 940      40.870  52.500  28.560  1.00  0.00           N
ATOM   4620 HH11 ARG A 940      40.260  52.650  27.770  1.00  0.00           H
ATOM   4621 HH12 ARG A 940      41.780  52.870  28.660  1.00  0.00           H
ATOM   4622  NH2 ARG A 940      41.390  51.680  30.550  1.00  0.00           N
ATOM   4623 HH21 ARG A 940      41.060  51.420  31.460  1.00  0.00           H
ATOM   4624 HH22 ARG A 940      42.360  51.900  30.410  1.00  0.00           H
ATOM   4625  C   ARG A 940      41.050  46.800  28.640  1.00  0.00           C
ATOM   4626  O   ARG A 940      41.220  47.230  27.520  1.00  0.00           O
ATOM   4627  N   LYS A 941      41.980  45.990  29.300  1.00  0.00           N
ATOM   4628  HN  LYS A 941      41.910  45.730  30.260  1.00  0.00           H
ATOM   4629  CA  LYS A 941      43.130  45.460  28.660  1.00  0.00           C
ATOM   4630  HA  LYS A 941      43.400  46.120  27.830  1.00  0.00           H
ATOM   4631  CB  LYS A 941      44.370  45.560  29.490  1.00  0.00           C
ATOM   4632  HB1 LYS A 941      45.210  45.130  28.920  1.00  0.00           H
ATOM   4633  HB2 LYS A 941      44.170  45.020  30.450  1.00  0.00           H
ATOM   4634  CG  LYS A 941      44.710  46.950  29.960  1.00  0.00           C
ATOM   4635  HG1 LYS A 941      45.690  46.960  30.480  1.00  0.00           H
ATOM   4636  HG2 LYS A 941      43.850  47.310  30.560  1.00  0.00           H
ATOM   4637  CD  LYS A 941      44.920  47.940  28.790  1.00  0.00           C
ATOM   4638  HD1 LYS A 941      43.910  48.170  28.370  1.00  0.00           H
ATOM   4639  HD2 LYS A 941      45.580  47.630  27.950  1.00  0.00           H
ATOM   4640  CE  LYS A 941      45.470  49.320  29.280  1.00  0.00           C
ATOM   4641  HE1 LYS A 941      46.580  49.330  29.300  1.00  0.00           H
ATOM   4642  HE2 LYS A 941      45.070  49.730  30.230  1.00  0.00           H
ATOM   4643  NZ  LYS A 941      45.130  50.420  28.330  1.00  0.00           N
ATOM   4644  HZ1 LYS A 941      44.380  50.230  27.660  1.00  0.00           H
ATOM   4645  HZ2 LYS A 941      45.980  50.730  27.820  1.00  0.00           H
ATOM   4646  HZ3 LYS A 941      44.790  51.220  28.900  1.00  0.00           H
ATOM   4647  C   LYS A 941      42.890  44.140  28.060  1.00  0.00           C
ATOM   4648  O   LYS A 941      43.480  43.670  27.140  1.00  0.00           O
ATOM   4649  N   GLU A 942      41.790  43.470  28.550  1.00  0.00           N
ATOM   4650  HN  GLU A 942      41.240  43.900  29.260  1.00  0.00           H
ATOM   4651  CA  GLU A 942      41.100  42.300  28.060  1.00  0.00           C
ATOM   4652  HA  GLU A 942      40.130  42.310  28.530  1.00  0.00           H
ATOM   4653  CB  GLU A 942      40.800  42.310  26.500  1.00  0.00           C
ATOM   4654  HB1 GLU A 942      40.340  41.330  26.250  1.00  0.00           H
ATOM   4655  HB2 GLU A 942      41.750  42.510  25.960  1.00  0.00           H
ATOM   4656  CG  GLU A 942      39.710  43.290  26.150  1.00  0.00           C
ATOM   4657  HG1 GLU A 942      39.980  44.340  26.400  1.00  0.00           H
ATOM   4658  HG2 GLU A 942      38.810  43.020  26.720  1.00  0.00           H
ATOM   4659  CD  GLU A 942      39.360  43.220  24.700  1.00  0.00           C
ATOM   4660  OE1 GLU A 942      38.870  42.120  24.260  1.00  0.00           O
ATOM   4661  OE2 GLU A 942      39.490  44.210  23.970  1.00  0.00           O
ATOM   4662  C   GLU A 942      41.920  41.080  28.540  1.00  0.00           C
ATOM   4663  O   GLU A 942      41.440  40.210  29.250  1.00  0.00           O
ATOM   4664  N   HSD A 943      43.190  41.030  28.100  1.00  0.00           N
ATOM   4665  HN  HSD A 943      43.490  41.900  27.700  1.00  0.00           H
ATOM   4666  CA  HSD A 943      44.280  40.190  28.500  1.00  0.00           C
ATOM   4667  HA  HSD A 943      45.170  40.670  28.160  1.00  0.00           H
ATOM   4668  CB  HSD A 943      44.580  39.910  30.010  1.00  0.00           C
ATOM   4669  HB1 HSD A 943      45.440  39.220  30.100  1.00  0.00           H
ATOM   4670  HB2 HSD A 943      43.760  39.360  30.530  1.00  0.00           H
ATOM   4671  ND1 HSD A 943      44.190  42.130  31.130  1.00  0.00           N
ATOM   4672  HD1 HSD A 943      43.190  42.090  31.190  1.00  0.00           H
ATOM   4673  CG  HSD A 943      45.000  41.110  30.630  1.00  0.00           C
ATOM   4674  CE1 HSD A 943      45.020  43.120  31.650  1.00  0.00           C
ATOM   4675  HE1 HSD A 943      44.630  43.970  32.210  1.00  0.00           H
ATOM   4676  NE2 HSD A 943      46.290  42.850  31.550  1.00  0.00           N
ATOM   4677  CD2 HSD A 943      46.320  41.570  30.930  1.00  0.00           C
ATOM   4678  HD2 HSD A 943      47.320  41.200  30.790  1.00  0.00           H
ATOM   4679  C   HSD A 943      44.280  38.880  27.730  1.00  0.00           C
ATOM   4680  O   HSD A 943      44.990  38.050  28.190  1.00  0.00           O
ATOM   4681  N   LYS A 944      43.630  38.720  26.510  1.00  0.00           N
ATOM   4682  HN  LYS A 944      43.040  39.490  26.310  1.00  0.00           H
ATOM   4683  CA  LYS A 944      43.920  37.700  25.480  1.00  0.00           C
ATOM   4684  HA  LYS A 944      43.660  38.150  24.530  1.00  0.00           H
ATOM   4685  CB  LYS A 944      45.360  37.200  25.390  1.00  0.00           C
ATOM   4686  HB1 LYS A 944      45.530  36.500  24.550  1.00  0.00           H
ATOM   4687  HB2 LYS A 944      45.720  36.710  26.320  1.00  0.00           H
ATOM   4688  CG  LYS A 944      46.450  38.220  25.010  1.00  0.00           C
ATOM   4689  HG1 LYS A 944      47.420  37.700  24.790  1.00  0.00           H
ATOM   4690  HG2 LYS A 944      46.650  38.920  25.860  1.00  0.00           H
ATOM   4691  CD  LYS A 944      46.240  39.000  23.670  1.00  0.00           C
ATOM   4692  HD1 LYS A 944      45.400  39.710  23.810  1.00  0.00           H
ATOM   4693  HD2 LYS A 944      45.950  38.260  22.900  1.00  0.00           H
ATOM   4694  CE  LYS A 944      47.460  39.800  23.210  1.00  0.00           C
ATOM   4695  HE1 LYS A 944      48.310  39.130  23.000  1.00  0.00           H
ATOM   4696  HE2 LYS A 944      47.810  40.560  23.950  1.00  0.00           H
ATOM   4697  NZ  LYS A 944      47.100  40.640  22.030  1.00  0.00           N
ATOM   4698  HZ1 LYS A 944      46.130  41.000  21.990  1.00  0.00           H
ATOM   4699  HZ2 LYS A 944      47.170  39.960  21.260  1.00  0.00           H
ATOM   4700  HZ3 LYS A 944      47.820  41.360  21.860  1.00  0.00           H
ATOM   4701  C   LYS A 944      43.010  36.510  25.570  1.00  0.00           C
ATOM   4702  O   LYS A 944      43.200  35.420  24.980  1.00  0.00           O
ATOM   4703  N   LEU A 945      41.830  36.760  26.320  1.00  0.00           N
ATOM   4704  HN  LEU A 945      41.860  37.600  26.830  1.00  0.00           H
ATOM   4705  CA  LEU A 945      40.730  35.840  26.590  1.00  0.00           C
ATOM   4706  HA  LEU A 945      40.520  35.280  25.680  1.00  0.00           H
ATOM   4707  CB  LEU A 945      41.000  34.870  27.790  1.00  0.00           C
ATOM   4708  HB1 LEU A 945      41.960  34.330  27.640  1.00  0.00           H
ATOM   4709  HB2 LEU A 945      40.140  34.180  27.760  1.00  0.00           H
ATOM   4710  CG  LEU A 945      41.080  35.500  29.160  1.00  0.00           C
ATOM   4711  HG  LEU A 945      40.100  35.970  29.380  1.00  0.00           H
ATOM   4712  CD1 LEU A 945      41.140  34.370  30.270  1.00  0.00           C
ATOM   4713 HD11 LEU A 945      42.200  34.260  30.570  1.00  0.00           H
ATOM   4714 HD12 LEU A 945      40.830  33.350  29.950  1.00  0.00           H
ATOM   4715 HD13 LEU A 945      40.560  34.620  31.190  1.00  0.00           H
ATOM   4716  CD2 LEU A 945      42.210  36.470  29.460  1.00  0.00           C
ATOM   4717 HD21 LEU A 945      43.180  35.930  29.430  1.00  0.00           H
ATOM   4718 HD22 LEU A 945      42.130  37.040  30.420  1.00  0.00           H
ATOM   4719 HD23 LEU A 945      42.200  37.270  28.690  1.00  0.00           H
ATOM   4720  C   LEU A 945      39.500  36.650  26.830  1.00  0.00           C
ATOM   4721  O   LEU A 945      39.470  37.880  26.800  1.00  0.00           O
ATOM   4722  N   LYS A 946      38.400  35.880  26.860  1.00  0.00           N
ATOM   4723  HN  LYS A 946      38.480  34.900  26.660  1.00  0.00           H
ATOM   4724  CA  LYS A 946      36.990  36.310  26.970  1.00  0.00           C
ATOM   4725  HA  LYS A 946      36.850  36.690  25.980  1.00  0.00           H
ATOM   4726  CB  LYS A 946      36.100  35.140  27.210  1.00  0.00           C
ATOM   4727  HB1 LYS A 946      36.290  34.460  26.350  1.00  0.00           H
ATOM   4728  HB2 LYS A 946      34.990  35.240  27.180  1.00  0.00           H
ATOM   4729  CG  LYS A 946      36.470  34.170  28.320  1.00  0.00           C
ATOM   4730  HG1 LYS A 946      37.490  33.740  28.210  1.00  0.00           H
ATOM   4731  HG2 LYS A 946      35.790  33.290  28.250  1.00  0.00           H
ATOM   4732  CD  LYS A 946      36.510  34.700  29.750  1.00  0.00           C
ATOM   4733  HD1 LYS A 946      36.980  35.680  29.560  1.00  0.00           H
ATOM   4734  HD2 LYS A 946      37.180  34.090  30.390  1.00  0.00           H
ATOM   4735  CE  LYS A 946      35.190  34.920  30.430  1.00  0.00           C
ATOM   4736  HE1 LYS A 946      34.690  33.930  30.480  1.00  0.00           H
ATOM   4737  HE2 LYS A 946      34.510  35.620  29.900  1.00  0.00           H
ATOM   4738  NZ  LYS A 946      35.550  35.470  31.790  1.00  0.00           N
ATOM   4739  HZ1 LYS A 946      35.950  34.790  32.470  1.00  0.00           H
ATOM   4740  HZ2 LYS A 946      34.620  35.740  32.180  1.00  0.00           H
ATOM   4741  HZ3 LYS A 946      36.180  36.290  31.810  1.00  0.00           H
ATOM   4742  C   LYS A 946      36.580  37.620  27.810  1.00  0.00           C
ATOM   4743  O   LYS A 946      37.210  37.980  28.780  1.00  0.00           O
ATOM   4744  N   LYS A 947      35.450  38.250  27.430  1.00  0.00           N
ATOM   4745  HN  LYS A 947      34.960  37.880  26.640  1.00  0.00           H
ATOM   4746  CA  LYS A 947      34.850  39.310  28.080  1.00  0.00           C
ATOM   4747  HA  LYS A 947      35.580  40.100  28.010  1.00  0.00           H
ATOM   4748  CB  LYS A 947      33.610  39.790  27.270  1.00  0.00           C
ATOM   4749  HB1 LYS A 947      33.230  40.730  27.740  1.00  0.00           H
ATOM   4750  HB2 LYS A 947      32.920  38.930  27.310  1.00  0.00           H
ATOM   4751  CG  LYS A 947      34.040  40.290  25.810  1.00  0.00           C
ATOM   4752  HG1 LYS A 947      33.150  40.550  25.200  1.00  0.00           H
ATOM   4753  HG2 LYS A 947      34.630  39.470  25.360  1.00  0.00           H
ATOM   4754  CD  LYS A 947      34.940  41.540  25.750  1.00  0.00           C
ATOM   4755  HD1 LYS A 947      35.900  41.520  26.310  1.00  0.00           H
ATOM   4756  HD2 LYS A 947      34.430  42.400  26.220  1.00  0.00           H
ATOM   4757  CE  LYS A 947      35.180  41.930  24.210  1.00  0.00           C
ATOM   4758  HE1 LYS A 947      34.180  42.200  23.840  1.00  0.00           H
ATOM   4759  HE2 LYS A 947      35.560  41.120  23.560  1.00  0.00           H
ATOM   4760  NZ  LYS A 947      36.170  42.990  24.070  1.00  0.00           N
ATOM   4761  HZ1 LYS A 947      36.140  43.550  24.940  1.00  0.00           H
ATOM   4762  HZ2 LYS A 947      36.020  43.610  23.250  1.00  0.00           H
ATOM   4763  HZ3 LYS A 947      37.110  42.550  23.970  1.00  0.00           H
ATOM   4764  C   LYS A 947      34.370  39.140  29.530  1.00  0.00           C
ATOM   4765  O   LYS A 947      34.050  38.070  29.970  1.00  0.00           O
ATOM   4766  N   GLY A 948      34.240  40.260  30.180  1.00  0.00           N
ATOM   4767  HN  GLY A 948      34.560  41.120  29.820  1.00  0.00           H
ATOM   4768  CA  GLY A 948      33.670  40.250  31.600  1.00  0.00           C
ATOM   4769  HA1 GLY A 948      33.980  41.160  32.090  1.00  0.00           H
ATOM   4770  HA2 GLY A 948      34.150  39.430  32.110  1.00  0.00           H
ATOM   4771  C   GLY A 948      32.230  40.100  31.730  1.00  0.00           C
ATOM   4772  O   GLY A 948      31.570  39.680  30.800  1.00  0.00           O
ATOM   4773  N   ALA A 949      31.710  40.360  32.930  1.00  0.00           N
ATOM   4774  HN  ALA A 949      32.380  40.550  33.650  1.00  0.00           H
ATOM   4775  CA  ALA A 949      30.310  40.140  33.150  1.00  0.00           C
ATOM   4776  HA  ALA A 949      29.750  40.120  32.230  1.00  0.00           H
ATOM   4777  CB  ALA A 949      30.170  38.910  34.100  1.00  0.00           C
ATOM   4778  HB1 ALA A 949      29.090  38.610  34.190  1.00  0.00           H
ATOM   4779  HB2 ALA A 949      30.560  39.130  35.100  1.00  0.00           H
ATOM   4780  HB3 ALA A 949      30.710  38.020  33.720  1.00  0.00           H
ATOM   4781  C   ALA A 949      29.670  41.340  33.780  1.00  0.00           C
ATOM   4782  O   ALA A 949      28.660  41.270  34.550  1.00  0.00           O
ATOM   4783  N   GLY A 950      30.270  42.480  33.510  1.00  0.00           N
ATOM   4784  HN  GLY A 950      31.050  42.400  32.890  1.00  0.00           H
ATOM   4785  CA  GLY A 950      30.010  43.680  34.310  1.00  0.00           C
ATOM   4786  HA1 GLY A 950      28.960  43.850  34.420  1.00  0.00           H
ATOM   4787  HA2 GLY A 950      30.540  44.520  33.880  1.00  0.00           H
ATOM   4788  C   GLY A 950      30.520  43.580  35.760  1.00  0.00           C
ATOM   4789  O   GLY A 950      31.160  42.570  36.090  1.00  0.00           O
ATOM   4790  N   TYR A 951      30.280  44.560  36.650  1.00  0.00           N
ATOM   4791  HN  TYR A 951      29.700  45.330  36.450  1.00  0.00           H
ATOM   4792  CA  TYR A 951      30.980  44.580  37.910  1.00  0.00           C
ATOM   4793  HA  TYR A 951      31.790  43.860  37.950  1.00  0.00           H
ATOM   4794  CB  TYR A 951      31.550  46.010  38.020  1.00  0.00           C
ATOM   4795  HB1 TYR A 951      32.190  46.230  38.890  1.00  0.00           H
ATOM   4796  HB2 TYR A 951      30.730  46.770  38.000  1.00  0.00           H
ATOM   4797  CG  TYR A 951      32.440  46.340  36.770  1.00  0.00           C
ATOM   4798  CD1 TYR A 951      32.030  47.160  35.680  1.00  0.00           C
ATOM   4799  HD1 TYR A 951      31.050  47.590  35.600  1.00  0.00           H
ATOM   4800  CE1 TYR A 951      32.880  47.330  34.610  1.00  0.00           C
ATOM   4801  HE1 TYR A 951      32.520  47.900  33.770  1.00  0.00           H
ATOM   4802  CZ  TYR A 951      34.170  46.750  34.610  1.00  0.00           C
ATOM   4803  OH  TYR A 951      34.950  46.750  33.480  1.00  0.00           O
ATOM   4804  HH  TYR A 951      34.530  47.380  32.890  1.00  0.00           H
ATOM   4805  CD2 TYR A 951      33.780  45.820  36.800  1.00  0.00           C
ATOM   4806  HD2 TYR A 951      34.160  45.150  37.550  1.00  0.00           H
ATOM   4807  CE2 TYR A 951      34.590  46.070  35.730  1.00  0.00           C
ATOM   4808  HE2 TYR A 951      35.570  45.650  35.720  1.00  0.00           H
ATOM   4809  C   TYR A 951      30.130  44.390  39.170  1.00  0.00           C
ATOM   4810  O   TYR A 951      30.630  44.460  40.310  1.00  0.00           O
ATOM   4811  N   HSD A 952      28.900  44.090  39.060  1.00  0.00           N
ATOM   4812  HN  HSD A 952      28.470  44.000  38.150  1.00  0.00           H
ATOM   4813  CA  HSD A 952      28.000  43.900  40.240  1.00  0.00           C
ATOM   4814  HA  HSD A 952      28.160  44.730  40.910  1.00  0.00           H
ATOM   4815  CB  HSD A 952      26.540  43.840  39.770  1.00  0.00           C
ATOM   4816  HB1 HSD A 952      25.840  43.790  40.640  1.00  0.00           H
ATOM   4817  HB2 HSD A 952      26.280  42.950  39.160  1.00  0.00           H
ATOM   4818  ND1 HSD A 952      25.330  45.230  37.900  1.00  0.00           N
ATOM   4819  HD1 HSD A 952      25.290  44.540  37.170  1.00  0.00           H
ATOM   4820  CG  HSD A 952      26.160  45.080  39.020  1.00  0.00           C
ATOM   4821  CE1 HSD A 952      25.150  46.560  37.730  1.00  0.00           C
ATOM   4822  HE1 HSD A 952      24.570  47.090  36.990  1.00  0.00           H
ATOM   4823  NE2 HSD A 952      25.710  47.270  38.730  1.00  0.00           N
ATOM   4824  CD2 HSD A 952      26.320  46.340  39.510  1.00  0.00           C
ATOM   4825  HD2 HSD A 952      26.800  46.630  40.430  1.00  0.00           H
ATOM   4826  C   HSD A 952      28.360  42.670  41.060  1.00  0.00           C
ATOM   4827  O   HSD A 952      28.440  42.840  42.260  1.00  0.00           O
ATOM   4828  N   LEU A 953      28.670  41.490  40.460  1.00  0.00           N
ATOM   4829  HN  LEU A 953      28.720  41.480  39.470  1.00  0.00           H
ATOM   4830  CA  LEU A 953      29.000  40.300  41.180  1.00  0.00           C
ATOM   4831  HA  LEU A 953      28.190  40.080  41.860  1.00  0.00           H
ATOM   4832  CB  LEU A 953      29.060  39.140  40.230  1.00  0.00           C
ATOM   4833  HB1 LEU A 953      30.000  39.100  39.620  1.00  0.00           H
ATOM   4834  HB2 LEU A 953      28.260  39.140  39.460  1.00  0.00           H
ATOM   4835  CG  LEU A 953      28.910  37.730  40.990  1.00  0.00           C
ATOM   4836  HG  LEU A 953      29.610  37.660  41.850  1.00  0.00           H
ATOM   4837  CD1 LEU A 953      27.570  37.590  41.590  1.00  0.00           C
ATOM   4838 HD11 LEU A 953      27.420  38.060  42.580  1.00  0.00           H
ATOM   4839 HD12 LEU A 953      27.350  36.520  41.780  1.00  0.00           H
ATOM   4840 HD13 LEU A 953      26.800  37.950  40.880  1.00  0.00           H
ATOM   4841  CD2 LEU A 953      29.330  36.600  40.060  1.00  0.00           C
ATOM   4842 HD21 LEU A 953      28.990  35.720  40.640  1.00  0.00           H
ATOM   4843 HD22 LEU A 953      30.420  36.560  39.840  1.00  0.00           H
ATOM   4844 HD23 LEU A 953      28.780  36.570  39.090  1.00  0.00           H
ATOM   4845  C   LEU A 953      30.190  40.420  42.020  1.00  0.00           C
ATOM   4846  O   LEU A 953      30.200  40.090  43.190  1.00  0.00           O
ATOM   4847  N   ASP A 954      31.330  40.920  41.420  1.00  0.00           N
ATOM   4848  HN  ASP A 954      31.380  41.200  40.470  1.00  0.00           H
ATOM   4849  CA  ASP A 954      32.550  41.040  42.230  1.00  0.00           C
ATOM   4850  HA  ASP A 954      32.820  40.060  42.570  1.00  0.00           H
ATOM   4851  CB  ASP A 954      33.700  41.500  41.310  1.00  0.00           C
ATOM   4852  HB1 ASP A 954      33.640  40.800  40.440  1.00  0.00           H
ATOM   4853  HB2 ASP A 954      34.730  41.470  41.760  1.00  0.00           H
ATOM   4854  CG  ASP A 954      33.540  42.930  40.710  1.00  0.00           C
ATOM   4855  OD1 ASP A 954      33.340  43.220  39.530  1.00  0.00           O
ATOM   4856  OD2 ASP A 954      33.820  43.840  41.600  1.00  0.00           O
ATOM   4857  HD2 ASP A 954      33.490  44.720  41.390  1.00  0.00           H
ATOM   4858  C   ASP A 954      32.290  41.840  43.530  1.00  0.00           C
ATOM   4859  O   ASP A 954      32.630  41.460  44.670  1.00  0.00           O
ATOM   4860  N   LEU A 955      31.660  43.060  43.440  1.00  0.00           N
ATOM   4861  HN  LEU A 955      31.390  43.330  42.520  1.00  0.00           H
ATOM   4862  CA  LEU A 955      31.480  43.860  44.640  1.00  0.00           C
ATOM   4863  HA  LEU A 955      32.460  43.980  45.070  1.00  0.00           H
ATOM   4864  CB  LEU A 955      30.850  45.250  44.130  1.00  0.00           C
ATOM   4865  HB1 LEU A 955      29.900  45.140  43.570  1.00  0.00           H
ATOM   4866  HB2 LEU A 955      31.540  45.690  43.380  1.00  0.00           H
ATOM   4867  CG  LEU A 955      30.600  46.260  45.240  1.00  0.00           C
ATOM   4868  HG  LEU A 955      30.110  45.690  46.050  1.00  0.00           H
ATOM   4869  CD1 LEU A 955      31.980  46.730  45.750  1.00  0.00           C
ATOM   4870 HD11 LEU A 955      32.480  45.940  46.360  1.00  0.00           H
ATOM   4871 HD12 LEU A 955      31.710  47.540  46.450  1.00  0.00           H
ATOM   4872 HD13 LEU A 955      32.490  47.260  44.920  1.00  0.00           H
ATOM   4873  CD2 LEU A 955      29.770  47.460  44.900  1.00  0.00           C
ATOM   4874 HD21 LEU A 955      30.250  47.860  43.990  1.00  0.00           H
ATOM   4875 HD22 LEU A 955      29.770  48.200  45.730  1.00  0.00           H
ATOM   4876 HD23 LEU A 955      28.740  47.150  44.640  1.00  0.00           H
ATOM   4877  C   LEU A 955      30.530  43.260  45.630  1.00  0.00           C
ATOM   4878  O   LEU A 955      30.760  43.320  46.850  1.00  0.00           O
ATOM   4879  N   LEU A 956      29.500  42.560  45.110  1.00  0.00           N
ATOM   4880  HN  LEU A 956      29.260  42.710  44.160  1.00  0.00           H
ATOM   4881  CA  LEU A 956      28.630  41.780  46.030  1.00  0.00           C
ATOM   4882  HA  LEU A 956      28.110  42.380  46.770  1.00  0.00           H
ATOM   4883  CB  LEU A 956      27.620  41.070  45.150  1.00  0.00           C
ATOM   4884  HB1 LEU A 956      28.110  40.260  44.570  1.00  0.00           H
ATOM   4885  HB2 LEU A 956      26.990  41.760  44.550  1.00  0.00           H
ATOM   4886  CG  LEU A 956      26.620  40.140  45.910  1.00  0.00           C
ATOM   4887  HG  LEU A 956      27.150  39.240  46.260  1.00  0.00           H
ATOM   4888  CD1 LEU A 956      25.930  40.870  47.090  1.00  0.00           C
ATOM   4889 HD11 LEU A 956      25.510  41.820  46.700  1.00  0.00           H
ATOM   4890 HD12 LEU A 956      26.680  41.080  47.880  1.00  0.00           H
ATOM   4891 HD13 LEU A 956      25.170  40.230  47.570  1.00  0.00           H
ATOM   4892  CD2 LEU A 956      25.470  39.740  44.980  1.00  0.00           C
ATOM   4893 HD21 LEU A 956      25.910  39.140  44.140  1.00  0.00           H
ATOM   4894 HD22 LEU A 956      25.020  40.660  44.560  1.00  0.00           H
ATOM   4895 HD23 LEU A 956      24.730  39.150  45.560  1.00  0.00           H
ATOM   4896  C   LEU A 956      29.420  40.710  46.860  1.00  0.00           C
ATOM   4897  O   LEU A 956      29.280  40.620  48.060  1.00  0.00           O
ATOM   4898  N   MET A 957      30.300  39.940  46.210  1.00  0.00           N
ATOM   4899  HN  MET A 957      30.400  40.070  45.220  1.00  0.00           H
ATOM   4900  CA  MET A 957      31.070  38.930  46.860  1.00  0.00           C
ATOM   4901  HA  MET A 957      30.350  38.450  47.500  1.00  0.00           H
ATOM   4902  CB  MET A 957      31.780  37.930  45.900  1.00  0.00           C
ATOM   4903  HB1 MET A 957      32.470  37.330  46.520  1.00  0.00           H
ATOM   4904  HB2 MET A 957      32.360  38.530  45.170  1.00  0.00           H
ATOM   4905  CG  MET A 957      30.700  37.070  45.150  1.00  0.00           C
ATOM   4906  HG1 MET A 957      30.200  37.690  44.370  1.00  0.00           H
ATOM   4907  HG2 MET A 957      29.860  36.780  45.820  1.00  0.00           H
ATOM   4908  SD  MET A 957      31.330  35.680  44.260  1.00  0.00           S
ATOM   4909  CE  MET A 957      29.760  34.960  43.830  1.00  0.00           C
ATOM   4910  HE1 MET A 957      29.970  34.000  43.320  1.00  0.00           H
ATOM   4911  HE2 MET A 957      29.260  35.710  43.170  1.00  0.00           H
ATOM   4912  HE3 MET A 957      29.190  34.750  44.760  1.00  0.00           H
ATOM   4913  C   MET A 957      32.090  39.500  47.780  1.00  0.00           C
ATOM   4914  O   MET A 957      32.300  39.000  48.910  1.00  0.00           O
ATOM   4915  N   VAL A 958      32.710  40.670  47.380  1.00  0.00           N
ATOM   4916  HN  VAL A 958      32.660  40.930  46.410  1.00  0.00           H
ATOM   4917  CA  VAL A 958      33.500  41.500  48.320  1.00  0.00           C
ATOM   4918  HA  VAL A 958      34.290  40.910  48.780  1.00  0.00           H
ATOM   4919  CB  VAL A 958      34.320  42.580  47.530  1.00  0.00           C
ATOM   4920  HB  VAL A 958      33.580  43.070  46.870  1.00  0.00           H
ATOM   4921  CG1 VAL A 958      35.040  43.690  48.370  1.00  0.00           C
ATOM   4922 HG11 VAL A 958      35.620  43.260  49.210  1.00  0.00           H
ATOM   4923 HG12 VAL A 958      34.280  44.420  48.740  1.00  0.00           H
ATOM   4924 HG13 VAL A 958      35.700  44.390  47.820  1.00  0.00           H
ATOM   4925  CG2 VAL A 958      35.380  41.840  46.560  1.00  0.00           C
ATOM   4926 HG21 VAL A 958      34.840  41.100  45.940  1.00  0.00           H
ATOM   4927 HG22 VAL A 958      36.040  41.260  47.240  1.00  0.00           H
ATOM   4928 HG23 VAL A 958      35.960  42.580  45.970  1.00  0.00           H
ATOM   4929  C   VAL A 958      32.760  42.070  49.550  1.00  0.00           C
ATOM   4930  O   VAL A 958      33.250  41.960  50.650  1.00  0.00           O
ATOM   4931  N   GLY A 959      31.630  42.700  49.290  1.00  0.00           N
ATOM   4932  HN  GLY A 959      31.370  42.680  48.330  1.00  0.00           H
ATOM   4933  CA  GLY A 959      30.740  43.190  50.250  1.00  0.00           C
ATOM   4934  HA1 GLY A 959      29.900  43.650  49.750  1.00  0.00           H
ATOM   4935  HA2 GLY A 959      31.330  43.860  50.860  1.00  0.00           H
ATOM   4936  C   GLY A 959      30.290  42.200  51.260  1.00  0.00           C
ATOM   4937  O   GLY A 959      30.330  42.530  52.430  1.00  0.00           O
ATOM   4938  N   VAL A 960      29.900  41.000  50.900  1.00  0.00           N
ATOM   4939  HN  VAL A 960      29.850  40.690  49.940  1.00  0.00           H
ATOM   4940  CA  VAL A 960      29.610  39.940  51.900  1.00  0.00           C
ATOM   4941  HA  VAL A 960      28.860  40.270  52.620  1.00  0.00           H
ATOM   4942  CB  VAL A 960      28.960  38.700  51.180  1.00  0.00           C
ATOM   4943  HB  VAL A 960      29.640  38.650  50.290  1.00  0.00           H
ATOM   4944  CG1 VAL A 960      28.930  37.370  51.910  1.00  0.00           C
ATOM   4945 HG11 VAL A 960      28.320  37.530  52.830  1.00  0.00           H
ATOM   4946 HG12 VAL A 960      29.850  36.890  52.310  1.00  0.00           H
ATOM   4947 HG13 VAL A 960      28.350  36.670  51.260  1.00  0.00           H
ATOM   4948  CG2 VAL A 960      27.520  38.960  50.690  1.00  0.00           C
ATOM   4949 HG21 VAL A 960      27.010  38.110  50.190  1.00  0.00           H
ATOM   4950 HG22 VAL A 960      27.440  39.900  50.110  1.00  0.00           H
ATOM   4951 HG23 VAL A 960      26.910  39.110  51.600  1.00  0.00           H
ATOM   4952  C   VAL A 960      30.730  39.360  52.780  1.00  0.00           C
ATOM   4953  O   VAL A 960      30.580  39.250  53.990  1.00  0.00           O
ATOM   4954  N   MET A 961      31.860  39.020  52.230  1.00  0.00           N
ATOM   4955  HN  MET A 961      32.090  39.190  51.270  1.00  0.00           H
ATOM   4956  CA  MET A 961      33.050  38.570  52.960  1.00  0.00           C
ATOM   4957  HA  MET A 961      32.650  37.740  53.530  1.00  0.00           H
ATOM   4958  CB  MET A 961      34.130  37.970  52.090  1.00  0.00           C
ATOM   4959  HB1 MET A 961      35.000  37.620  52.690  1.00  0.00           H
ATOM   4960  HB2 MET A 961      34.560  38.720  51.380  1.00  0.00           H
ATOM   4961  CG  MET A 961      33.640  36.770  51.220  1.00  0.00           C
ATOM   4962  HG1 MET A 961      34.490  36.240  50.750  1.00  0.00           H
ATOM   4963  HG2 MET A 961      33.080  37.150  50.350  1.00  0.00           H
ATOM   4964  SD  MET A 961      32.520  35.610  52.100  1.00  0.00           S
ATOM   4965  CE  MET A 961      33.630  34.550  52.960  1.00  0.00           C
ATOM   4966  HE1 MET A 961      34.280  33.980  52.260  1.00  0.00           H
ATOM   4967  HE2 MET A 961      33.060  33.790  53.560  1.00  0.00           H
ATOM   4968  HE3 MET A 961      34.290  35.090  53.660  1.00  0.00           H
ATOM   4969  C   MET A 961      33.580  39.730  53.870  1.00  0.00           C
ATOM   4970  O   MET A 961      34.160  39.520  54.940  1.00  0.00           O
ATOM   4971  N   LEU A 962      33.350  41.040  53.410  1.00  0.00           N
ATOM   4972  HN  LEU A 962      33.030  41.210  52.480  1.00  0.00           H
ATOM   4973  CA  LEU A 962      33.550  42.290  54.180  1.00  0.00           C
ATOM   4974  HA  LEU A 962      34.520  42.200  54.630  1.00  0.00           H
ATOM   4975  CB  LEU A 962      33.470  43.520  53.260  1.00  0.00           C
ATOM   4976  HB1 LEU A 962      32.460  43.600  52.830  1.00  0.00           H
ATOM   4977  HB2 LEU A 962      34.280  43.360  52.500  1.00  0.00           H
ATOM   4978  CG  LEU A 962      33.740  44.960  54.000  1.00  0.00           C
ATOM   4979  HG  LEU A 962      34.410  44.760  54.860  1.00  0.00           H
ATOM   4980  CD1 LEU A 962      34.270  46.030  52.970  1.00  0.00           C
ATOM   4981 HD11 LEU A 962      34.940  46.760  53.470  1.00  0.00           H
ATOM   4982 HD12 LEU A 962      33.570  46.480  52.240  1.00  0.00           H
ATOM   4983 HD13 LEU A 962      35.080  45.540  52.380  1.00  0.00           H
ATOM   4984  CD2 LEU A 962      32.440  45.520  54.580  1.00  0.00           C
ATOM   4985 HD21 LEU A 962      31.630  45.580  53.830  1.00  0.00           H
ATOM   4986 HD22 LEU A 962      32.650  46.540  54.980  1.00  0.00           H
ATOM   4987 HD23 LEU A 962      31.940  45.000  55.420  1.00  0.00           H
ATOM   4988  C   LEU A 962      32.730  42.390  55.410  1.00  0.00           C
ATOM   4989  O   LEU A 962      33.140  42.650  56.490  1.00  0.00           O
ATOM   4990  N   GLY A 963      31.470  41.980  55.310  1.00  0.00           N
ATOM   4991  HN  GLY A 963      31.120  41.790  54.390  1.00  0.00           H
ATOM   4992  CA  GLY A 963      30.550  41.800  56.460  1.00  0.00           C
ATOM   4993  HA1 GLY A 963      29.530  41.770  56.110  1.00  0.00           H
ATOM   4994  HA2 GLY A 963      30.600  42.630  57.140  1.00  0.00           H
ATOM   4995  C   GLY A 963      30.890  40.670  57.340  1.00  0.00           C
ATOM   4996  O   GLY A 963      30.800  40.780  58.560  1.00  0.00           O
ATOM   4997  N   VAL A 964      31.290  39.510  56.770  1.00  0.00           N
ATOM   4998  HN  VAL A 964      31.260  39.500  55.770  1.00  0.00           H
ATOM   4999  CA  VAL A 964      31.770  38.360  57.550  1.00  0.00           C
ATOM   5000  HA  VAL A 964      31.010  38.250  58.310  1.00  0.00           H
ATOM   5001  CB  VAL A 964      31.970  37.060  56.700  1.00  0.00           C
ATOM   5002  HB  VAL A 964      32.640  37.320  55.860  1.00  0.00           H
ATOM   5003  CG1 VAL A 964      32.570  35.890  57.500  1.00  0.00           C
ATOM   5004 HG11 VAL A 964      31.760  35.510  58.160  1.00  0.00           H
ATOM   5005 HG12 VAL A 964      33.460  36.050  58.140  1.00  0.00           H
ATOM   5006 HG13 VAL A 964      32.750  35.130  56.700  1.00  0.00           H
ATOM   5007  CG2 VAL A 964      30.550  36.720  56.130  1.00  0.00           C
ATOM   5008 HG21 VAL A 964      30.440  35.730  55.630  1.00  0.00           H
ATOM   5009 HG22 VAL A 964      30.160  37.530  55.470  1.00  0.00           H
ATOM   5010 HG23 VAL A 964      29.750  36.740  56.910  1.00  0.00           H
ATOM   5011  C   VAL A 964      33.010  38.760  58.370  1.00  0.00           C
ATOM   5012  O   VAL A 964      33.070  38.480  59.560  1.00  0.00           O
ATOM   5013  N   CYS A 965      33.990  39.450  57.760  1.00  0.00           N
ATOM   5014  HN  CYS A 965      33.900  39.620  56.780  1.00  0.00           H
ATOM   5015  CA  CYS A 965      35.190  39.980  58.410  1.00  0.00           C
ATOM   5016  HA  CYS A 965      35.690  39.130  58.850  1.00  0.00           H
ATOM   5017  CB  CYS A 965      36.260  40.610  57.480  1.00  0.00           C
ATOM   5018  HB1 CYS A 965      37.090  41.150  57.990  1.00  0.00           H
ATOM   5019  HB2 CYS A 965      35.740  41.390  56.880  1.00  0.00           H
ATOM   5020  SG  CYS A 965      37.090  39.220  56.460  1.00  0.00           S
ATOM   5021  HG1 CYS A 965      36.190  39.350  55.490  1.00  0.00           H
ATOM   5022  C   CYS A 965      34.890  40.900  59.550  1.00  0.00           C
ATOM   5023  O   CYS A 965      35.640  40.840  60.530  1.00  0.00           O
ATOM   5024  N   SER A 966      33.890  41.770  59.360  1.00  0.00           N
ATOM   5025  HN  SER A 966      33.430  41.960  58.500  1.00  0.00           H
ATOM   5026  CA  SER A 966      33.420  42.620  60.430  1.00  0.00           C
ATOM   5027  HA  SER A 966      34.300  43.170  60.750  1.00  0.00           H
ATOM   5028  CB  SER A 966      32.270  43.510  59.890  1.00  0.00           C
ATOM   5029  HB1 SER A 966      32.170  44.350  60.620  1.00  0.00           H
ATOM   5030  HB2 SER A 966      31.260  43.070  59.890  1.00  0.00           H
ATOM   5031  OG  SER A 966      32.640  44.090  58.710  1.00  0.00           O
ATOM   5032  HG1 SER A 966      32.910  43.370  58.130  1.00  0.00           H
ATOM   5033  C   SER A 966      33.010  41.960  61.770  1.00  0.00           C
ATOM   5034  O   SER A 966      33.530  42.340  62.850  1.00  0.00           O
ATOM   5035  N   VAL A 967      32.230  40.930  61.810  1.00  0.00           N
ATOM   5036  HN  VAL A 967      31.830  40.620  60.950  1.00  0.00           H
ATOM   5037  CA  VAL A 967      31.900  40.260  63.040  1.00  0.00           C
ATOM   5038  HA  VAL A 967      31.590  41.140  63.610  1.00  0.00           H
ATOM   5039  CB  VAL A 967      30.500  39.460  62.990  1.00  0.00           C
ATOM   5040  HB  VAL A 967      30.340  38.950  63.960  1.00  0.00           H
ATOM   5041  CG1 VAL A 967      29.360  40.500  62.850  1.00  0.00           C
ATOM   5042 HG11 VAL A 967      29.590  41.260  62.080  1.00  0.00           H
ATOM   5043 HG12 VAL A 967      29.360  41.090  63.790  1.00  0.00           H
ATOM   5044 HG13 VAL A 967      28.420  39.990  62.590  1.00  0.00           H
ATOM   5045  CG2 VAL A 967      30.410  38.520  61.810  1.00  0.00           C
ATOM   5046 HG21 VAL A 967      29.440  37.970  61.940  1.00  0.00           H
ATOM   5047 HG22 VAL A 967      31.260  37.810  61.900  1.00  0.00           H
ATOM   5048 HG23 VAL A 967      30.460  39.120  60.870  1.00  0.00           H
ATOM   5049  C   VAL A 967      32.980  39.450  63.770  1.00  0.00           C
ATOM   5050  O   VAL A 967      33.020  39.420  64.990  1.00  0.00           O
ATOM   5051  N   MET A 968      33.860  38.840  62.990  1.00  0.00           N
ATOM   5052  HN  MET A 968      33.690  38.890  62.010  1.00  0.00           H
ATOM   5053  CA  MET A 968      35.150  38.340  63.240  1.00  0.00           C
ATOM   5054  HA  MET A 968      34.970  37.520  63.910  1.00  0.00           H
ATOM   5055  CB  MET A 968      35.890  37.760  61.980  1.00  0.00           C
ATOM   5056  HB1 MET A 968      36.950  37.590  62.260  1.00  0.00           H
ATOM   5057  HB2 MET A 968      35.800  38.370  61.060  1.00  0.00           H
ATOM   5058  CG  MET A 968      35.170  36.490  61.450  1.00  0.00           C
ATOM   5059  HG1 MET A 968      35.640  36.290  60.460  1.00  0.00           H
ATOM   5060  HG2 MET A 968      34.130  36.850  61.290  1.00  0.00           H
[truncated: 6,873,249 more chars]
