# Supplementary material for: CryoEM and computational modeling structural insights into the pH regulator NBCn1
Source: Nat Commun. 2025 Nov 11;16:9932. doi: 10.1038/s41467-025-64868-z (PMC12606367; doi:10.1038/s41467-025-64868-z)
Supplement: Supplementary file 7 — Supplementary Data 5 [file 41467_2025_64868_MOESM7_ESM.zip › 100ns_z_restr_MD_NBCn1_2NaCO3/hNBCn1_IF/z-restr_hNBCn1_IF_2NaCO3_first_step_5.pdb]

REMARK    GENERATED BY TRJCONV
TITLE     Title t= 4100.00000 step= 2050000
REMARK    THIS IS A SIMULATION BOX
CRYST1   93.449   93.449  102.599  90.00  90.00  90.00 P 1           1
MODEL        1
ATOM      1  N   LEU A 585      24.980  39.710  36.760  1.00  0.00           N
ATOM      2  HT1 LEU A 585      24.180  39.390  36.180  1.00  0.00           H
ATOM      3  HT2 LEU A 585      25.820  39.310  36.300  1.00  0.00           H
ATOM      4  HT3 LEU A 585      25.040  40.740  36.640  1.00  0.00           H
ATOM      5  CA  LEU A 585      24.830  39.280  38.170  1.00  0.00           C
ATOM      6  HA  LEU A 585      25.800  39.540  38.550  1.00  0.00           H
ATOM      7  CB  LEU A 585      23.890  40.120  39.060  1.00  0.00           C
ATOM      8  HB1 LEU A 585      22.870  39.660  39.000  1.00  0.00           H
ATOM      9  HB2 LEU A 585      23.800  41.100  38.530  1.00  0.00           H
ATOM     10  CG  LEU A 585      24.300  40.490  40.530  1.00  0.00           C
ATOM     11  HG  LEU A 585      25.350  40.810  40.510  1.00  0.00           H
ATOM     12  CD1 LEU A 585      23.420  41.710  40.910  1.00  0.00           C
ATOM     13 HD11 LEU A 585      23.400  42.510  40.150  1.00  0.00           H
ATOM     14 HD12 LEU A 585      23.700  42.240  41.840  1.00  0.00           H
ATOM     15 HD13 LEU A 585      22.350  41.380  40.980  1.00  0.00           H
ATOM     16  CD2 LEU A 585      24.340  39.310  41.530  1.00  0.00           C
ATOM     17 HD21 LEU A 585      24.720  39.730  42.490  1.00  0.00           H
ATOM     18 HD22 LEU A 585      24.980  38.490  41.140  1.00  0.00           H
ATOM     19 HD23 LEU A 585      23.350  38.860  41.790  1.00  0.00           H
ATOM     20  C   LEU A 585      24.710  37.790  38.400  1.00  0.00           C
ATOM     21  O   LEU A 585      25.720  37.110  38.360  1.00  0.00           O
ATOM     22  N   ILE A 586      23.440  37.220  38.470  1.00  0.00           N
ATOM     23  HN  ILE A 586      22.610  37.720  38.280  1.00  0.00           H
ATOM     24  CA  ILE A 586      23.360  35.790  38.810  1.00  0.00           C
ATOM     25  HA  ILE A 586      24.020  35.590  39.650  1.00  0.00           H
ATOM     26  CB  ILE A 586      21.970  35.360  39.260  1.00  0.00           C
ATOM     27  HB  ILE A 586      21.260  35.470  38.420  1.00  0.00           H
ATOM     28  CG2 ILE A 586      21.850  33.880  39.640  1.00  0.00           C
ATOM     29 HG21 ILE A 586      21.620  33.260  38.750  1.00  0.00           H
ATOM     30 HG22 ILE A 586      20.960  33.820  40.320  1.00  0.00           H
ATOM     31 HG23 ILE A 586      22.790  33.500  40.070  1.00  0.00           H
ATOM     32  CG1 ILE A 586      21.380  36.110  40.470  1.00  0.00           C
ATOM     33 HG11 ILE A 586      20.440  35.700  40.890  1.00  0.00           H
ATOM     34 HG12 ILE A 586      21.370  37.160  40.100  1.00  0.00           H
ATOM     35  CD  ILE A 586      22.270  36.060  41.740  1.00  0.00           C
ATOM     36  HD1 ILE A 586      21.920  36.880  42.400  1.00  0.00           H
ATOM     37  HD2 ILE A 586      23.330  36.360  41.600  1.00  0.00           H
ATOM     38  HD3 ILE A 586      22.160  35.120  42.330  1.00  0.00           H
ATOM     39  C   ILE A 586      23.730  34.950  37.640  1.00  0.00           C
ATOM     40  O   ILE A 586      24.260  33.850  37.760  1.00  0.00           O
ATOM     41  N   LEU A 587      23.470  35.500  36.420  1.00  0.00           N
ATOM     42  HN  LEU A 587      23.050  36.400  36.350  1.00  0.00           H
ATOM     43  CA  LEU A 587      23.700  34.890  35.080  1.00  0.00           C
ATOM     44  HA  LEU A 587      23.260  33.920  35.230  1.00  0.00           H
ATOM     45  CB  LEU A 587      23.010  35.680  33.910  1.00  0.00           C
ATOM     46  HB1 LEU A 587      23.420  36.720  33.930  1.00  0.00           H
ATOM     47  HB2 LEU A 587      21.940  35.770  34.170  1.00  0.00           H
ATOM     48  CG  LEU A 587      23.020  35.070  32.520  1.00  0.00           C
ATOM     49  HG  LEU A 587      24.050  34.890  32.160  1.00  0.00           H
ATOM     50  CD1 LEU A 587      22.290  33.710  32.590  1.00  0.00           C
ATOM     51 HD11 LEU A 587      22.310  33.200  31.600  1.00  0.00           H
ATOM     52 HD12 LEU A 587      21.210  33.900  32.770  1.00  0.00           H
ATOM     53 HD13 LEU A 587      22.730  33.040  33.350  1.00  0.00           H
ATOM     54  CD2 LEU A 587      22.340  36.170  31.650  1.00  0.00           C
ATOM     55 HD21 LEU A 587      22.370  35.840  30.600  1.00  0.00           H
ATOM     56 HD22 LEU A 587      22.930  37.110  31.530  1.00  0.00           H
ATOM     57 HD23 LEU A 587      21.320  36.420  32.020  1.00  0.00           H
ATOM     58  C   LEU A 587      25.210  34.630  34.930  1.00  0.00           C
ATOM     59  O   LEU A 587      25.580  33.490  34.550  1.00  0.00           O
ATOM     60  N   ASP A 588      26.020  35.550  35.330  1.00  0.00           N
ATOM     61  HN  ASP A 588      25.610  36.430  35.620  1.00  0.00           H
ATOM     62  CA  ASP A 588      27.400  35.390  35.470  1.00  0.00           C
ATOM     63  HA  ASP A 588      27.790  35.220  34.480  1.00  0.00           H
ATOM     64  CB  ASP A 588      28.120  36.650  35.980  1.00  0.00           C
ATOM     65  HB1 ASP A 588      29.230  36.680  36.020  1.00  0.00           H
ATOM     66  HB2 ASP A 588      27.830  36.910  37.020  1.00  0.00           H
ATOM     67  CG  ASP A 588      27.760  37.880  35.260  1.00  0.00           C
ATOM     68  OD1 ASP A 588      28.000  37.960  34.050  1.00  0.00           O
ATOM     69  OD2 ASP A 588      27.170  38.840  35.820  1.00  0.00           O
ATOM     70  C   ASP A 588      27.840  34.240  36.310  1.00  0.00           C
ATOM     71  O   ASP A 588      28.730  33.410  35.950  1.00  0.00           O
ATOM     72  N   ILE A 589      27.160  34.000  37.470  1.00  0.00           N
ATOM     73  HN  ILE A 589      26.360  34.580  37.630  1.00  0.00           H
ATOM     74  CA  ILE A 589      27.450  32.800  38.290  1.00  0.00           C
ATOM     75  HA  ILE A 589      28.500  32.900  38.520  1.00  0.00           H
ATOM     76  CB  ILE A 589      26.780  32.870  39.730  1.00  0.00           C
ATOM     77  HB  ILE A 589      25.760  33.280  39.560  1.00  0.00           H
ATOM     78  CG2 ILE A 589      26.830  31.580  40.560  1.00  0.00           C
ATOM     79 HG21 ILE A 589      26.150  31.640  41.450  1.00  0.00           H
ATOM     80 HG22 ILE A 589      27.830  31.450  41.030  1.00  0.00           H
ATOM     81 HG23 ILE A 589      26.480  30.720  39.960  1.00  0.00           H
ATOM     82  CG1 ILE A 589      27.340  34.050  40.520  1.00  0.00           C
ATOM     83 HG11 ILE A 589      27.310  35.020  39.980  1.00  0.00           H
ATOM     84 HG12 ILE A 589      28.410  33.850  40.780  1.00  0.00           H
ATOM     85  CD  ILE A 589      26.610  34.300  41.890  1.00  0.00           C
ATOM     86  HD1 ILE A 589      26.930  33.460  42.560  1.00  0.00           H
ATOM     87  HD2 ILE A 589      25.520  34.180  41.740  1.00  0.00           H
ATOM     88  HD3 ILE A 589      26.850  35.280  42.340  1.00  0.00           H
ATOM     89  C   ILE A 589      27.110  31.530  37.670  1.00  0.00           C
ATOM     90  O   ILE A 589      27.950  30.600  37.650  1.00  0.00           O
ATOM     91  N   LYS A 590      25.870  31.470  37.120  1.00  0.00           N
ATOM     92  HN  LYS A 590      25.350  32.320  37.140  1.00  0.00           H
ATOM     93  CA  LYS A 590      25.320  30.340  36.440  1.00  0.00           C
ATOM     94  HA  LYS A 590      25.370  29.500  37.100  1.00  0.00           H
ATOM     95  CB  LYS A 590      23.870  30.690  36.010  1.00  0.00           C
ATOM     96  HB1 LYS A 590      23.420  30.130  35.160  1.00  0.00           H
ATOM     97  HB2 LYS A 590      23.800  31.730  35.620  1.00  0.00           H
ATOM     98  CG  LYS A 590      22.950  30.690  37.300  1.00  0.00           C
ATOM     99  HG1 LYS A 590      22.930  31.670  37.830  1.00  0.00           H
ATOM    100  HG2 LYS A 590      23.140  29.900  38.050  1.00  0.00           H
ATOM    101  CD  LYS A 590      21.490  30.530  36.930  1.00  0.00           C
ATOM    102  HD1 LYS A 590      20.840  30.530  37.830  1.00  0.00           H
ATOM    103  HD2 LYS A 590      21.430  29.510  36.480  1.00  0.00           H
ATOM    104  CE  LYS A 590      20.950  31.430  35.870  1.00  0.00           C
ATOM    105  HE1 LYS A 590      21.390  31.170  34.880  1.00  0.00           H
ATOM    106  HE2 LYS A 590      20.940  32.530  36.050  1.00  0.00           H
ATOM    107  NZ  LYS A 590      19.530  31.070  35.770  1.00  0.00           N
ATOM    108  HZ1 LYS A 590      19.080  31.210  36.700  1.00  0.00           H
ATOM    109  HZ2 LYS A 590      19.430  30.120  35.360  1.00  0.00           H
ATOM    110  HZ3 LYS A 590      19.110  31.690  35.060  1.00  0.00           H
ATOM    111  C   LYS A 590      26.020  29.860  35.210  1.00  0.00           C
ATOM    112  O   LYS A 590      26.350  28.710  35.010  1.00  0.00           O
ATOM    113  N   ARG A 591      26.440  30.880  34.380  1.00  0.00           N
ATOM    114  HN  ARG A 591      26.120  31.820  34.450  1.00  0.00           H
ATOM    115  CA  ARG A 591      27.220  30.610  33.200  1.00  0.00           C
ATOM    116  HA  ARG A 591      26.800  29.740  32.720  1.00  0.00           H
ATOM    117  CB  ARG A 591      27.430  31.940  32.430  1.00  0.00           C
ATOM    118  HB1 ARG A 591      28.130  31.680  31.590  1.00  0.00           H
ATOM    119  HB2 ARG A 591      27.910  32.690  33.090  1.00  0.00           H
ATOM    120  CG  ARG A 591      26.130  32.420  31.710  1.00  0.00           C
ATOM    121  HG1 ARG A 591      25.330  32.760  32.390  1.00  0.00           H
ATOM    122  HG2 ARG A 591      25.670  31.530  31.220  1.00  0.00           H
ATOM    123  CD  ARG A 591      26.350  33.460  30.690  1.00  0.00           C
ATOM    124  HD1 ARG A 591      27.250  33.320  30.060  1.00  0.00           H
ATOM    125  HD2 ARG A 591      26.660  34.380  31.240  1.00  0.00           H
ATOM    126  NE  ARG A 591      25.190  33.690  29.810  1.00  0.00           N
ATOM    127  HE  ARG A 591      24.480  33.000  29.730  1.00  0.00           H
ATOM    128  CZ  ARG A 591      24.830  34.810  29.200  1.00  0.00           C
ATOM    129  NH1 ARG A 591      25.380  36.000  29.520  1.00  0.00           N
ATOM    130 HH11 ARG A 591      26.100  36.040  30.230  1.00  0.00           H
ATOM    131 HH12 ARG A 591      25.270  36.850  29.020  1.00  0.00           H
ATOM    132  NH2 ARG A 591      23.780  34.830  28.390  1.00  0.00           N
ATOM    133 HH21 ARG A 591      23.610  35.720  27.980  1.00  0.00           H
ATOM    134 HH22 ARG A 591      23.410  33.980  28.020  1.00  0.00           H
ATOM    135  C   ARG A 591      28.620  30.140  33.540  1.00  0.00           C
ATOM    136  O   ARG A 591      29.120  29.340  32.760  1.00  0.00           O
ATOM    137  N   LYS A 592      29.220  30.420  34.680  1.00  0.00           N
ATOM    138  HN  LYS A 592      28.790  31.030  35.330  1.00  0.00           H
ATOM    139  CA  LYS A 592      30.660  30.070  34.880  1.00  0.00           C
ATOM    140  HA  LYS A 592      31.060  29.560  34.020  1.00  0.00           H
ATOM    141  CB  LYS A 592      31.530  31.210  35.320  1.00  0.00           C
ATOM    142  HB1 LYS A 592      32.590  30.880  35.410  1.00  0.00           H
ATOM    143  HB2 LYS A 592      31.210  31.570  36.310  1.00  0.00           H
ATOM    144  CG  LYS A 592      31.550  32.490  34.400  1.00  0.00           C
ATOM    145  HG1 LYS A 592      32.290  33.250  34.720  1.00  0.00           H
ATOM    146  HG2 LYS A 592      30.500  32.840  34.350  1.00  0.00           H
ATOM    147  CD  LYS A 592      31.950  32.190  32.870  1.00  0.00           C
ATOM    148  HD1 LYS A 592      31.320  31.350  32.540  1.00  0.00           H
ATOM    149  HD2 LYS A 592      33.030  31.940  32.910  1.00  0.00           H
ATOM    150  CE  LYS A 592      31.890  33.480  32.060  1.00  0.00           C
ATOM    151  HE1 LYS A 592      32.450  34.220  32.670  1.00  0.00           H
ATOM    152  HE2 LYS A 592      30.810  33.680  31.990  1.00  0.00           H
ATOM    153  NZ  LYS A 592      32.410  33.280  30.730  1.00  0.00           N
ATOM    154  HZ1 LYS A 592      33.440  33.120  30.840  1.00  0.00           H
ATOM    155  HZ2 LYS A 592      32.170  34.030  30.040  1.00  0.00           H
ATOM    156  HZ3 LYS A 592      32.010  32.420  30.320  1.00  0.00           H
ATOM    157  C   LYS A 592      30.760  28.980  36.000  1.00  0.00           C
ATOM    158  O   LYS A 592      31.760  28.370  36.230  1.00  0.00           O
ATOM    159  N   ALA A 593      29.570  28.550  36.440  1.00  0.00           N
ATOM    160  HN  ALA A 593      28.760  29.060  36.160  1.00  0.00           H
ATOM    161  CA  ALA A 593      29.430  27.350  37.220  1.00  0.00           C
ATOM    162  HA  ALA A 593      30.150  27.480  38.010  1.00  0.00           H
ATOM    163  CB  ALA A 593      28.040  27.190  37.810  1.00  0.00           C
ATOM    164  HB1 ALA A 593      27.180  27.180  37.100  1.00  0.00           H
ATOM    165  HB2 ALA A 593      27.800  28.060  38.450  1.00  0.00           H
ATOM    166  HB3 ALA A 593      28.140  26.300  38.470  1.00  0.00           H
ATOM    167  C   ALA A 593      29.930  26.000  36.600  1.00  0.00           C
ATOM    168  O   ALA A 593      30.720  25.360  37.290  1.00  0.00           O
ATOM    169  N   PRO A 594      29.700  25.560  35.430  1.00  0.00           N
ATOM    170  CD  PRO A 594      29.100  26.340  34.290  1.00  0.00           C
ATOM    171  HD1 PRO A 594      29.620  27.310  34.170  1.00  0.00           H
ATOM    172  HD2 PRO A 594      28.020  26.490  34.530  1.00  0.00           H
ATOM    173  CA  PRO A 594      29.950  24.220  35.000  1.00  0.00           C
ATOM    174  HA  PRO A 594      29.740  23.570  35.840  1.00  0.00           H
ATOM    175  CB  PRO A 594      29.010  24.090  33.790  1.00  0.00           C
ATOM    176  HB1 PRO A 594      27.940  23.970  34.080  1.00  0.00           H
ATOM    177  HB2 PRO A 594      29.310  23.240  33.140  1.00  0.00           H
ATOM    178  CG  PRO A 594      29.000  25.430  33.070  1.00  0.00           C
ATOM    179  HG1 PRO A 594      29.910  25.550  32.430  1.00  0.00           H
ATOM    180  HG2 PRO A 594      28.070  25.600  32.480  1.00  0.00           H
ATOM    181  C   PRO A 594      31.460  24.060  34.640  1.00  0.00           C
ATOM    182  O   PRO A 594      31.740  23.110  33.890  1.00  0.00           O
ATOM    183  N   PHE A 595      32.390  24.920  35.110  1.00  0.00           N
ATOM    184  HN  PHE A 595      32.190  25.630  35.780  1.00  0.00           H
ATOM    185  CA  PHE A 595      33.750  24.830  34.720  1.00  0.00           C
ATOM    186  HA  PHE A 595      33.930  24.230  33.840  1.00  0.00           H
ATOM    187  CB  PHE A 595      34.390  26.290  34.570  1.00  0.00           C
ATOM    188  HB1 PHE A 595      35.490  26.150  34.570  1.00  0.00           H
ATOM    189  HB2 PHE A 595      34.150  26.960  35.430  1.00  0.00           H
ATOM    190  CG  PHE A 595      33.990  26.900  33.240  1.00  0.00           C
ATOM    191  CD1 PHE A 595      34.740  26.800  32.050  1.00  0.00           C
ATOM    192  HD1 PHE A 595      35.590  26.130  32.050  1.00  0.00           H
ATOM    193  CE1 PHE A 595      34.280  27.370  30.850  1.00  0.00           C
ATOM    194  HE1 PHE A 595      34.760  27.070  29.940  1.00  0.00           H
ATOM    195  CZ  PHE A 595      33.210  28.200  30.900  1.00  0.00           C
ATOM    196  HZ  PHE A 595      32.730  28.630  30.040  1.00  0.00           H
ATOM    197  CD2 PHE A 595      32.870  27.760  33.220  1.00  0.00           C
ATOM    198  HD2 PHE A 595      32.300  27.860  34.120  1.00  0.00           H
ATOM    199  CE2 PHE A 595      32.530  28.430  32.070  1.00  0.00           C
ATOM    200  HE2 PHE A 595      31.620  29.000  32.000  1.00  0.00           H
ATOM    201  C   PHE A 595      34.590  24.210  35.780  1.00  0.00           C
ATOM    202  O   PHE A 595      35.800  24.050  35.570  1.00  0.00           O
ATOM    203  N   PHE A 596      34.020  23.720  36.900  1.00  0.00           N
ATOM    204  HN  PHE A 596      33.050  23.730  37.090  1.00  0.00           H
ATOM    205  CA  PHE A 596      34.790  23.140  37.980  1.00  0.00           C
ATOM    206  HA  PHE A 596      35.460  23.890  38.380  1.00  0.00           H
ATOM    207  CB  PHE A 596      33.800  22.640  39.170  1.00  0.00           C
ATOM    208  HB1 PHE A 596      34.380  21.970  39.860  1.00  0.00           H
ATOM    209  HB2 PHE A 596      32.930  22.130  38.710  1.00  0.00           H
ATOM    210  CG  PHE A 596      33.370  23.810  39.970  1.00  0.00           C
ATOM    211  CD1 PHE A 596      32.020  24.210  39.840  1.00  0.00           C
ATOM    212  HD1 PHE A 596      31.510  23.780  38.980  1.00  0.00           H
ATOM    213  CE1 PHE A 596      31.540  25.250  40.650  1.00  0.00           C
ATOM    214  HE1 PHE A 596      30.560  25.670  40.450  1.00  0.00           H
ATOM    215  CZ  PHE A 596      32.350  25.730  41.760  1.00  0.00           C
ATOM    216  HZ  PHE A 596      32.010  26.540  42.370  1.00  0.00           H
ATOM    217  CD2 PHE A 596      34.200  24.250  41.050  1.00  0.00           C
ATOM    218  HD2 PHE A 596      35.190  23.820  41.150  1.00  0.00           H
ATOM    219  CE2 PHE A 596      33.700  25.210  41.950  1.00  0.00           C
ATOM    220  HE2 PHE A 596      34.270  25.570  42.790  1.00  0.00           H
ATOM    221  C   PHE A 596      35.800  22.010  37.720  1.00  0.00           C
ATOM    222  O   PHE A 596      36.970  22.140  38.090  1.00  0.00           O
ATOM    223  N   LEU A 597      35.440  20.940  37.000  1.00  0.00           N
ATOM    224  HN  LEU A 597      34.590  20.930  36.470  1.00  0.00           H
ATOM    225  CA  LEU A 597      36.300  19.850  36.680  1.00  0.00           C
ATOM    226  HA  LEU A 597      36.850  19.580  37.570  1.00  0.00           H
ATOM    227  CB  LEU A 597      35.550  18.620  36.140  1.00  0.00           C
ATOM    228  HB1 LEU A 597      36.300  17.890  35.810  1.00  0.00           H
ATOM    229  HB2 LEU A 597      34.990  18.790  35.180  1.00  0.00           H
ATOM    230  CG  LEU A 597      34.480  18.030  37.080  1.00  0.00           C
ATOM    231  HG  LEU A 597      33.850  18.890  37.390  1.00  0.00           H
ATOM    232  CD1 LEU A 597      33.720  16.940  36.320  1.00  0.00           C
ATOM    233 HD11 LEU A 597      33.150  17.330  35.440  1.00  0.00           H
ATOM    234 HD12 LEU A 597      33.040  16.420  37.030  1.00  0.00           H
ATOM    235 HD13 LEU A 597      34.420  16.160  35.960  1.00  0.00           H
ATOM    236  CD2 LEU A 597      35.210  17.380  38.290  1.00  0.00           C
ATOM    237 HD21 LEU A 597      36.030  16.760  37.890  1.00  0.00           H
ATOM    238 HD22 LEU A 597      34.530  16.740  38.900  1.00  0.00           H
ATOM    239 HD23 LEU A 597      35.610  18.190  38.940  1.00  0.00           H
ATOM    240  C   LEU A 597      37.400  20.310  35.740  1.00  0.00           C
ATOM    241  O   LEU A 597      38.560  19.880  35.840  1.00  0.00           O
ATOM    242  N   SER A 598      37.070  21.200  34.790  1.00  0.00           N
ATOM    243  HN  SER A 598      36.100  21.350  34.570  1.00  0.00           H
ATOM    244  CA  SER A 598      38.010  21.790  33.870  1.00  0.00           C
ATOM    245  HA  SER A 598      38.550  20.940  33.480  1.00  0.00           H
ATOM    246  CB  SER A 598      37.280  22.710  32.810  1.00  0.00           C
ATOM    247  HB1 SER A 598      36.560  23.310  33.410  1.00  0.00           H
ATOM    248  HB2 SER A 598      36.690  21.970  32.230  1.00  0.00           H
ATOM    249  OG  SER A 598      38.120  23.500  32.020  1.00  0.00           O
ATOM    250  HG1 SER A 598      38.600  22.870  31.480  1.00  0.00           H
ATOM    251  C   SER A 598      39.070  22.630  34.620  1.00  0.00           C
ATOM    252  O   SER A 598      40.250  22.420  34.360  1.00  0.00           O
ATOM    253  N   ASP A 599      38.620  23.410  35.580  1.00  0.00           N
ATOM    254  HN  ASP A 599      37.640  23.580  35.700  1.00  0.00           H
ATOM    255  CA  ASP A 599      39.480  24.200  36.350  1.00  0.00           C
ATOM    256  HA  ASP A 599      40.180  24.750  35.740  1.00  0.00           H
ATOM    257  CB  ASP A 599      38.750  25.260  37.240  1.00  0.00           C
ATOM    258  HB1 ASP A 599      39.390  25.690  38.040  1.00  0.00           H
ATOM    259  HB2 ASP A 599      37.900  24.700  37.700  1.00  0.00           H
ATOM    260  CG  ASP A 599      38.150  26.460  36.440  1.00  0.00           C
ATOM    261  OD1 ASP A 599      38.150  26.270  35.220  1.00  0.00           O
ATOM    262  OD2 ASP A 599      37.750  27.440  37.040  1.00  0.00           O
ATOM    263  C   ASP A 599      40.470  23.390  37.160  1.00  0.00           C
ATOM    264  O   ASP A 599      41.650  23.750  37.180  1.00  0.00           O
ATOM    265  N   PHE A 600      40.060  22.270  37.830  1.00  0.00           N
ATOM    266  HN  PHE A 600      39.100  22.010  37.920  1.00  0.00           H
ATOM    267  CA  PHE A 600      40.930  21.320  38.400  1.00  0.00           C
ATOM    268  HA  PHE A 600      41.530  21.910  39.080  1.00  0.00           H
ATOM    269  CB  PHE A 600      40.140  20.160  39.130  1.00  0.00           C
ATOM    270  HB1 PHE A 600      40.870  19.380  39.450  1.00  0.00           H
ATOM    271  HB2 PHE A 600      39.500  19.690  38.340  1.00  0.00           H
ATOM    272  CG  PHE A 600      39.190  20.540  40.260  1.00  0.00           C
ATOM    273  CD1 PHE A 600      39.370  21.410  41.290  1.00  0.00           C
ATOM    274  HD1 PHE A 600      40.230  22.060  41.330  1.00  0.00           H
ATOM    275  CE1 PHE A 600      38.410  21.580  42.260  1.00  0.00           C
ATOM    276  HE1 PHE A 600      38.580  22.340  43.010  1.00  0.00           H
ATOM    277  CZ  PHE A 600      37.190  20.930  42.270  1.00  0.00           C
ATOM    278  HZ  PHE A 600      36.360  21.190  42.920  1.00  0.00           H
ATOM    279  CD2 PHE A 600      38.040  19.710  40.330  1.00  0.00           C
ATOM    280  HD2 PHE A 600      37.990  18.860  39.650  1.00  0.00           H
ATOM    281  CE2 PHE A 600      37.030  19.940  41.210  1.00  0.00           C
ATOM    282  HE2 PHE A 600      36.220  19.220  41.200  1.00  0.00           H
ATOM    283  C   PHE A 600      41.850  20.600  37.420  1.00  0.00           C
ATOM    284  O   PHE A 600      42.980  20.440  37.750  1.00  0.00           O
ATOM    285  N   LYS A 601      41.410  20.240  36.220  1.00  0.00           N
ATOM    286  HN  LYS A 601      40.440  20.380  36.030  1.00  0.00           H
ATOM    287  CA  LYS A 601      42.090  19.520  35.150  1.00  0.00           C
ATOM    288  HA  LYS A 601      42.430  18.590  35.560  1.00  0.00           H
ATOM    289  CB  LYS A 601      41.100  19.280  34.000  1.00  0.00           C
ATOM    290  HB1 LYS A 601      40.640  20.220  33.620  1.00  0.00           H
ATOM    291  HB2 LYS A 601      40.390  18.590  34.510  1.00  0.00           H
ATOM    292  CG  LYS A 601      41.650  18.660  32.680  1.00  0.00           C
ATOM    293  HG1 LYS A 601      40.900  17.890  32.430  1.00  0.00           H
ATOM    294  HG2 LYS A 601      42.540  18.020  32.880  1.00  0.00           H
ATOM    295  CD  LYS A 601      41.890  19.580  31.440  1.00  0.00           C
ATOM    296  HD1 LYS A 601      42.330  18.920  30.660  1.00  0.00           H
ATOM    297  HD2 LYS A 601      42.810  20.180  31.620  1.00  0.00           H
ATOM    298  CE  LYS A 601      40.650  20.370  31.040  1.00  0.00           C
ATOM    299  HE1 LYS A 601      40.140  20.940  31.840  1.00  0.00           H
ATOM    300  HE2 LYS A 601      39.830  19.780  30.590  1.00  0.00           H
ATOM    301  NZ  LYS A 601      41.190  21.270  30.060  1.00  0.00           N
ATOM    302  HZ1 LYS A 601      40.340  21.660  29.610  1.00  0.00           H
ATOM    303  HZ2 LYS A 601      41.830  20.830  29.360  1.00  0.00           H
ATOM    304  HZ3 LYS A 601      41.730  22.060  30.470  1.00  0.00           H
ATOM    305  C   LYS A 601      43.190  20.340  34.700  1.00  0.00           C
ATOM    306  O   LYS A 601      44.320  19.850  34.460  1.00  0.00           O
ATOM    307  N   ASP A 602      43.040  21.720  34.590  1.00  0.00           N
ATOM    308  HN  ASP A 602      42.170  22.100  34.910  1.00  0.00           H
ATOM    309  CA  ASP A 602      43.960  22.680  34.140  1.00  0.00           C
ATOM    310  HA  ASP A 602      44.450  22.330  33.240  1.00  0.00           H
ATOM    311  CB  ASP A 602      43.220  23.990  33.850  1.00  0.00           C
ATOM    312  HB1 ASP A 602      43.960  24.770  33.580  1.00  0.00           H
ATOM    313  HB2 ASP A 602      42.720  24.300  34.790  1.00  0.00           H
ATOM    314  CG  ASP A 602      42.340  24.000  32.630  1.00  0.00           C
ATOM    315  OD1 ASP A 602      42.400  22.950  31.950  1.00  0.00           O
ATOM    316  OD2 ASP A 602      41.720  25.010  32.230  1.00  0.00           O
ATOM    317  C   ASP A 602      44.980  22.930  35.200  1.00  0.00           C
ATOM    318  O   ASP A 602      46.150  23.310  34.860  1.00  0.00           O
ATOM    319  N   ALA A 603      44.620  22.540  36.380  1.00  0.00           N
ATOM    320  HN  ALA A 603      43.720  22.130  36.560  1.00  0.00           H
ATOM    321  CA  ALA A 603      45.430  22.660  37.600  1.00  0.00           C
ATOM    322  HA  ALA A 603      46.090  23.510  37.460  1.00  0.00           H
ATOM    323  CB  ALA A 603      44.620  23.060  38.810  1.00  0.00           C
ATOM    324  HB1 ALA A 603      45.260  23.350  39.670  1.00  0.00           H
ATOM    325  HB2 ALA A 603      44.020  22.200  39.200  1.00  0.00           H
ATOM    326  HB3 ALA A 603      43.950  23.910  38.540  1.00  0.00           H
ATOM    327  C   ALA A 603      46.320  21.450  38.000  1.00  0.00           C
ATOM    328  O   ALA A 603      47.160  21.480  38.860  1.00  0.00           O
ATOM    329  N   LEU A 604      46.240  20.400  37.160  1.00  0.00           N
ATOM    330  HN  LEU A 604      45.510  20.430  36.470  1.00  0.00           H
ATOM    331  CA  LEU A 604      47.200  19.320  37.220  1.00  0.00           C
ATOM    332  HA  LEU A 604      47.290  19.040  38.260  1.00  0.00           H
ATOM    333  CB  LEU A 604      46.520  18.180  36.420  1.00  0.00           C
ATOM    334  HB1 LEU A 604      47.250  17.350  36.520  1.00  0.00           H
ATOM    335  HB2 LEU A 604      46.540  18.470  35.350  1.00  0.00           H
ATOM    336  CG  LEU A 604      45.170  17.650  36.770  1.00  0.00           C
ATOM    337  HG  LEU A 604      44.360  18.410  36.680  1.00  0.00           H
ATOM    338  CD1 LEU A 604      44.650  16.460  35.910  1.00  0.00           C
ATOM    339 HD11 LEU A 604      43.700  15.980  36.240  1.00  0.00           H
ATOM    340 HD12 LEU A 604      45.510  15.760  35.820  1.00  0.00           H
ATOM    341 HD13 LEU A 604      44.520  16.900  34.890  1.00  0.00           H
ATOM    342  CD2 LEU A 604      45.100  17.300  38.260  1.00  0.00           C
ATOM    343 HD21 LEU A 604      44.050  17.090  38.540  1.00  0.00           H
ATOM    344 HD22 LEU A 604      45.460  18.190  38.790  1.00  0.00           H
ATOM    345 HD23 LEU A 604      45.790  16.450  38.480  1.00  0.00           H
ATOM    346  C   LEU A 604      48.490  19.620  36.640  1.00  0.00           C
ATOM    347  O   LEU A 604      49.410  18.850  36.810  1.00  0.00           O
ATOM    348  N   SER A 605      48.550  20.760  35.920  1.00  0.00           N
ATOM    349  HN  SER A 605      47.750  21.330  35.780  1.00  0.00           H
ATOM    350  CA  SER A 605      49.660  21.440  35.450  1.00  0.00           C
ATOM    351  HA  SER A 605      50.220  20.820  34.750  1.00  0.00           H
ATOM    352  CB  SER A 605      49.190  22.820  34.700  1.00  0.00           C
ATOM    353  HB1 SER A 605      48.390  23.280  35.320  1.00  0.00           H
ATOM    354  HB2 SER A 605      48.830  22.440  33.720  1.00  0.00           H
ATOM    355  OG  SER A 605      50.210  23.870  34.560  1.00  0.00           O
ATOM    356  HG1 SER A 605      50.750  23.680  33.790  1.00  0.00           H
ATOM    357  C   SER A 605      50.650  21.860  36.520  1.00  0.00           C
ATOM    358  O   SER A 605      50.330  22.480  37.550  1.00  0.00           O
ATOM    359  N   LEU A 606      51.900  21.520  36.280  1.00  0.00           N
ATOM    360  HN  LEU A 606      51.990  21.060  35.400  1.00  0.00           H
ATOM    361  CA  LEU A 606      53.090  21.850  37.020  1.00  0.00           C
ATOM    362  HA  LEU A 606      52.830  21.450  38.000  1.00  0.00           H
ATOM    363  CB  LEU A 606      54.270  21.010  36.370  1.00  0.00           C
ATOM    364  HB1 LEU A 606      54.210  21.260  35.290  1.00  0.00           H
ATOM    365  HB2 LEU A 606      53.950  19.940  36.380  1.00  0.00           H
ATOM    366  CG  LEU A 606      55.680  21.360  36.820  1.00  0.00           C
ATOM    367  HG  LEU A 606      55.960  22.430  36.710  1.00  0.00           H
ATOM    368  CD1 LEU A 606      55.820  20.920  38.290  1.00  0.00           C
ATOM    369 HD11 LEU A 606      56.820  21.150  38.720  1.00  0.00           H
ATOM    370 HD12 LEU A 606      55.780  19.830  38.400  1.00  0.00           H
ATOM    371 HD13 LEU A 606      54.980  21.330  38.890  1.00  0.00           H
ATOM    372  CD2 LEU A 606      56.630  20.520  36.010  1.00  0.00           C
ATOM    373 HD21 LEU A 606      56.540  19.430  36.150  1.00  0.00           H
ATOM    374 HD22 LEU A 606      57.690  20.710  36.270  1.00  0.00           H
ATOM    375 HD23 LEU A 606      56.630  20.840  34.930  1.00  0.00           H
ATOM    376  C   LEU A 606      53.320  23.320  37.190  1.00  0.00           C
ATOM    377  O   LEU A 606      53.580  23.760  38.330  1.00  0.00           O
ATOM    378  N   GLN A 607      53.200  24.150  36.100  1.00  0.00           N
ATOM    379  HN  GLN A 607      53.020  23.750  35.190  1.00  0.00           H
ATOM    380  CA  GLN A 607      53.230  25.610  36.200  1.00  0.00           C
ATOM    381  HA  GLN A 607      54.190  25.930  36.590  1.00  0.00           H
ATOM    382  CB  GLN A 607      52.960  26.220  34.850  1.00  0.00           C
ATOM    383  HB1 GLN A 607      52.110  25.800  34.280  1.00  0.00           H
ATOM    384  HB2 GLN A 607      53.860  25.860  34.300  1.00  0.00           H
ATOM    385  CG  GLN A 607      52.840  27.790  34.860  1.00  0.00           C
ATOM    386  HG1 GLN A 607      53.690  28.260  35.400  1.00  0.00           H
ATOM    387  HG2 GLN A 607      51.860  28.090  35.270  1.00  0.00           H
ATOM    388  CD  GLN A 607      52.950  28.510  33.460  1.00  0.00           C
ATOM    389  OE1 GLN A 607      52.890  27.840  32.380  1.00  0.00           O
ATOM    390  NE2 GLN A 607      53.060  29.820  33.350  1.00  0.00           N
ATOM    391 HE21 GLN A 607      52.950  30.350  32.510  1.00  0.00           H
ATOM    392 HE22 GLN A 607      53.060  30.360  34.190  1.00  0.00           H
ATOM    393  C   GLN A 607      52.240  26.100  37.130  1.00  0.00           C
ATOM    394  O   GLN A 607      52.490  27.090  37.850  1.00  0.00           O
ATOM    395  N   CYS A 608      51.000  25.590  37.060  1.00  0.00           N
ATOM    396  HN  CYS A 608      50.740  24.940  36.350  1.00  0.00           H
ATOM    397  CA  CYS A 608      50.050  26.030  38.100  1.00  0.00           C
ATOM    398  HA  CYS A 608      50.080  27.100  38.040  1.00  0.00           H
ATOM    399  CB  CYS A 608      48.610  25.520  37.730  1.00  0.00           C
ATOM    400  HB1 CYS A 608      47.910  25.910  38.500  1.00  0.00           H
ATOM    401  HB2 CYS A 608      48.500  24.430  37.910  1.00  0.00           H
ATOM    402  SG  CYS A 608      48.020  26.200  36.190  1.00  0.00           S
ATOM    403  HG1 CYS A 608      48.710  25.400  35.390  1.00  0.00           H
ATOM    404  C   CYS A 608      50.410  25.540  39.560  1.00  0.00           C
ATOM    405  O   CYS A 608      50.540  26.380  40.460  1.00  0.00           O
ATOM    406  N   LEU A 609      50.740  24.220  39.780  1.00  0.00           N
ATOM    407  HN  LEU A 609      50.620  23.680  38.950  1.00  0.00           H
ATOM    408  CA  LEU A 609      51.250  23.790  41.100  1.00  0.00           C
ATOM    409  HA  LEU A 609      50.480  23.930  41.840  1.00  0.00           H
ATOM    410  CB  LEU A 609      51.500  22.230  41.180  1.00  0.00           C
ATOM    411  HB1 LEU A 609      51.880  21.920  42.170  1.00  0.00           H
ATOM    412  HB2 LEU A 609      52.290  21.890  40.480  1.00  0.00           H
ATOM    413  CG  LEU A 609      50.240  21.330  40.850  1.00  0.00           C
ATOM    414  HG  LEU A 609      49.840  21.760  39.900  1.00  0.00           H
ATOM    415  CD1 LEU A 609      50.610  19.910  40.620  1.00  0.00           C
ATOM    416 HD11 LEU A 609      49.700  19.380  40.300  1.00  0.00           H
ATOM    417 HD12 LEU A 609      50.960  19.420  41.560  1.00  0.00           H
ATOM    418 HD13 LEU A 609      51.460  19.830  39.900  1.00  0.00           H
ATOM    419  CD2 LEU A 609      49.210  21.440  41.990  1.00  0.00           C
ATOM    420 HD21 LEU A 609      48.300  20.830  41.790  1.00  0.00           H
ATOM    421 HD22 LEU A 609      48.870  22.500  42.000  1.00  0.00           H
ATOM    422 HD23 LEU A 609      49.730  21.210  42.950  1.00  0.00           H
ATOM    423  C   LEU A 609      52.420  24.560  41.600  1.00  0.00           C
ATOM    424  O   LEU A 609      52.400  24.980  42.770  1.00  0.00           O
ATOM    425  N   ALA A 610      53.410  24.830  40.770  1.00  0.00           N
ATOM    426  HN  ALA A 610      53.380  24.560  39.810  1.00  0.00           H
ATOM    427  CA  ALA A 610      54.540  25.700  41.000  1.00  0.00           C
ATOM    428  HA  ALA A 610      55.030  25.300  41.870  1.00  0.00           H
ATOM    429  CB  ALA A 610      55.550  25.510  39.830  1.00  0.00           C
ATOM    430  HB1 ALA A 610      55.120  26.010  38.940  1.00  0.00           H
ATOM    431  HB2 ALA A 610      55.540  24.410  39.650  1.00  0.00           H
ATOM    432  HB3 ALA A 610      56.520  25.970  40.120  1.00  0.00           H
ATOM    433  C   ALA A 610      54.250  27.200  41.260  1.00  0.00           C
ATOM    434  O   ALA A 610      54.800  27.870  42.130  1.00  0.00           O
ATOM    435  N   SER A 611      53.230  27.660  40.580  1.00  0.00           N
ATOM    436  HN  SER A 611      52.780  27.060  39.910  1.00  0.00           H
ATOM    437  CA  SER A 611      52.720  29.030  40.770  1.00  0.00           C
ATOM    438  HA  SER A 611      53.650  29.580  40.640  1.00  0.00           H
ATOM    439  CB  SER A 611      51.800  29.560  39.610  1.00  0.00           C
ATOM    440  HB1 SER A 611      51.260  30.510  39.780  1.00  0.00           H
ATOM    441  HB2 SER A 611      50.990  28.830  39.390  1.00  0.00           H
ATOM    442  OG  SER A 611      52.490  29.690  38.360  1.00  0.00           O
ATOM    443  HG1 SER A 611      52.740  28.790  38.140  1.00  0.00           H
ATOM    444  C   SER A 611      52.090  29.260  42.130  1.00  0.00           C
ATOM    445  O   SER A 611      52.410  30.300  42.690  1.00  0.00           O
ATOM    446  N   ILE A 612      51.180  28.330  42.720  1.00  0.00           N
ATOM    447  HN  ILE A 612      50.880  27.550  42.180  1.00  0.00           H
ATOM    448  CA  ILE A 612      50.630  28.430  44.040  1.00  0.00           C
ATOM    449  HA  ILE A 612      50.120  29.380  44.060  1.00  0.00           H
ATOM    450  CB  ILE A 612      49.790  27.210  44.360  1.00  0.00           C
ATOM    451  HB  ILE A 612      50.460  26.330  44.430  1.00  0.00           H
ATOM    452  CG2 ILE A 612      49.180  27.470  45.780  1.00  0.00           C
ATOM    453 HG21 ILE A 612      49.980  27.500  46.550  1.00  0.00           H
ATOM    454 HG22 ILE A 612      48.530  26.620  46.090  1.00  0.00           H
ATOM    455 HG23 ILE A 612      48.750  28.500  45.820  1.00  0.00           H
ATOM    456  CG1 ILE A 612      48.740  27.030  43.270  1.00  0.00           C
ATOM    457 HG11 ILE A 612      48.990  27.360  42.240  1.00  0.00           H
ATOM    458 HG12 ILE A 612      47.850  27.610  43.610  1.00  0.00           H
ATOM    459  CD  ILE A 612      48.200  25.530  43.300  1.00  0.00           C
ATOM    460  HD1 ILE A 612      47.500  25.320  42.460  1.00  0.00           H
ATOM    461  HD2 ILE A 612      47.700  25.210  44.240  1.00  0.00           H
ATOM    462  HD3 ILE A 612      49.050  24.800  43.260  1.00  0.00           H
ATOM    463  C   ILE A 612      51.720  28.490  45.090  1.00  0.00           C
ATOM    464  O   ILE A 612      51.780  29.350  45.990  1.00  0.00           O
ATOM    465  N   LEU A 613      52.750  27.690  44.970  1.00  0.00           N
ATOM    466  HN  LEU A 613      52.780  27.120  44.150  1.00  0.00           H
ATOM    467  CA  LEU A 613      53.950  27.640  45.840  1.00  0.00           C
ATOM    468  HA  LEU A 613      53.570  27.500  46.850  1.00  0.00           H
ATOM    469  CB  LEU A 613      54.940  26.480  45.530  1.00  0.00           C
ATOM    470  HB1 LEU A 613      55.880  26.620  46.100  1.00  0.00           H
ATOM    471  HB2 LEU A 613      55.380  26.560  44.510  1.00  0.00           H
ATOM    472  CG  LEU A 613      54.270  25.170  45.770  1.00  0.00           C
ATOM    473  HG  LEU A 613      53.320  25.070  45.180  1.00  0.00           H
ATOM    474  CD1 LEU A 613      55.280  24.060  45.350  1.00  0.00           C
ATOM    475 HD11 LEU A 613      55.030  23.030  45.700  1.00  0.00           H
ATOM    476 HD12 LEU A 613      56.300  24.280  45.750  1.00  0.00           H
ATOM    477 HD13 LEU A 613      55.360  24.060  44.240  1.00  0.00           H
ATOM    478  CD2 LEU A 613      53.870  24.960  47.270  1.00  0.00           C
ATOM    479 HD21 LEU A 613      54.770  25.340  47.810  1.00  0.00           H
ATOM    480 HD22 LEU A 613      53.730  23.870  47.430  1.00  0.00           H
ATOM    481 HD23 LEU A 613      52.930  25.480  47.570  1.00  0.00           H
ATOM    482  C   LEU A 613      54.700  28.960  45.810  1.00  0.00           C
ATOM    483  O   LEU A 613      54.830  29.600  46.810  1.00  0.00           O
ATOM    484  N   PHE A 614      55.200  29.350  44.620  1.00  0.00           N
ATOM    485  HN  PHE A 614      55.110  28.820  43.780  1.00  0.00           H
ATOM    486  CA  PHE A 614      55.750  30.660  44.440  1.00  0.00           C
ATOM    487  HA  PHE A 614      56.710  30.790  44.920  1.00  0.00           H
ATOM    488  CB  PHE A 614      56.150  30.680  42.900  1.00  0.00           C
ATOM    489  HB1 PHE A 614      55.220  30.510  42.320  1.00  0.00           H
ATOM    490  HB2 PHE A 614      56.900  29.870  42.780  1.00  0.00           H
ATOM    491  CG  PHE A 614      56.840  32.000  42.460  1.00  0.00           C
ATOM    492  CD1 PHE A 614      58.110  32.290  42.900  1.00  0.00           C
ATOM    493  HD1 PHE A 614      58.680  31.540  43.430  1.00  0.00           H
ATOM    494  CE1 PHE A 614      58.690  33.490  42.530  1.00  0.00           C
ATOM    495  HE1 PHE A 614      59.640  33.820  42.940  1.00  0.00           H
ATOM    496  CZ  PHE A 614      58.080  34.440  41.780  1.00  0.00           C
ATOM    497  HZ  PHE A 614      58.570  35.370  41.490  1.00  0.00           H
ATOM    498  CD2 PHE A 614      56.100  33.020  41.750  1.00  0.00           C
ATOM    499  HD2 PHE A 614      55.150  32.810  41.280  1.00  0.00           H
ATOM    500  CE2 PHE A 614      56.750  34.230  41.350  1.00  0.00           C
ATOM    501  HE2 PHE A 614      56.230  34.950  40.740  1.00  0.00           H
ATOM    502  C   PHE A 614      54.950  31.860  44.870  1.00  0.00           C
ATOM    503  O   PHE A 614      55.460  32.700  45.600  1.00  0.00           O
ATOM    504  N   LEU A 615      53.680  31.920  44.500  1.00  0.00           N
ATOM    505  HN  LEU A 615      53.380  31.240  43.830  1.00  0.00           H
ATOM    506  CA  LEU A 615      52.760  32.920  45.130  1.00  0.00           C
ATOM    507  HA  LEU A 615      53.170  33.900  44.980  1.00  0.00           H
ATOM    508  CB  LEU A 615      51.440  32.870  44.390  1.00  0.00           C
ATOM    509  HB1 LEU A 615      50.750  33.580  44.890  1.00  0.00           H
ATOM    510  HB2 LEU A 615      50.940  31.880  44.490  1.00  0.00           H
ATOM    511  CG  LEU A 615      51.590  33.400  42.880  1.00  0.00           C
ATOM    512  HG  LEU A 615      52.610  33.200  42.490  1.00  0.00           H
ATOM    513  CD1 LEU A 615      50.470  32.790  41.970  1.00  0.00           C
ATOM    514 HD11 LEU A 615      50.330  31.720  42.250  1.00  0.00           H
ATOM    515 HD12 LEU A 615      50.670  32.860  40.880  1.00  0.00           H
ATOM    516 HD13 LEU A 615      49.480  33.260  42.160  1.00  0.00           H
ATOM    517  CD2 LEU A 615      51.390  34.890  42.850  1.00  0.00           C
ATOM    518 HD21 LEU A 615      52.260  35.360  43.350  1.00  0.00           H
ATOM    519 HD22 LEU A 615      50.440  35.250  43.290  1.00  0.00           H
ATOM    520 HD23 LEU A 615      51.410  35.230  41.800  1.00  0.00           H
ATOM    521  C   LEU A 615      52.570  32.820  46.590  1.00  0.00           C
ATOM    522  O   LEU A 615      52.590  33.840  47.200  1.00  0.00           O
ATOM    523  N   TYR A 616      52.390  31.700  47.290  1.00  0.00           N
ATOM    524  HN  TYR A 616      52.470  30.820  46.810  1.00  0.00           H
ATOM    525  CA  TYR A 616      52.390  31.670  48.720  1.00  0.00           C
ATOM    526  HA  TYR A 616      51.620  32.350  49.060  1.00  0.00           H
ATOM    527  CB  TYR A 616      52.190  30.220  49.330  1.00  0.00           C
ATOM    528  HB1 TYR A 616      52.990  29.580  48.920  1.00  0.00           H
ATOM    529  HB2 TYR A 616      51.270  29.750  48.910  1.00  0.00           H
ATOM    530  CG  TYR A 616      52.110  30.020  50.780  1.00  0.00           C
ATOM    531  CD1 TYR A 616      52.980  29.180  51.490  1.00  0.00           C
ATOM    532  HD1 TYR A 616      53.630  28.550  50.900  1.00  0.00           H
ATOM    533  CE1 TYR A 616      52.950  29.020  52.900  1.00  0.00           C
ATOM    534  HE1 TYR A 616      53.540  28.270  53.410  1.00  0.00           H
ATOM    535  CZ  TYR A 616      52.090  29.900  53.550  1.00  0.00           C
ATOM    536  OH  TYR A 616      52.280  29.820  55.010  1.00  0.00           O
ATOM    537  HH  TYR A 616      51.600  30.400  55.370  1.00  0.00           H
ATOM    538  CD2 TYR A 616      51.330  30.830  51.540  1.00  0.00           C
ATOM    539  HD2 TYR A 616      50.680  31.510  50.990  1.00  0.00           H
ATOM    540  CE2 TYR A 616      51.320  30.830  52.930  1.00  0.00           C
ATOM    541  HE2 TYR A 616      50.780  31.570  53.500  1.00  0.00           H
ATOM    542  C   TYR A 616      53.570  32.290  49.400  1.00  0.00           C
ATOM    543  O   TYR A 616      53.440  33.100  50.330  1.00  0.00           O
ATOM    544  N   CYS A 617      54.750  32.130  48.830  1.00  0.00           N
ATOM    545  HN  CYS A 617      54.840  31.500  48.060  1.00  0.00           H
ATOM    546  CA  CYS A 617      55.910  32.770  49.360  1.00  0.00           C
ATOM    547  HA  CYS A 617      55.860  32.740  50.440  1.00  0.00           H
ATOM    548  CB  CYS A 617      57.120  32.010  48.810  1.00  0.00           C
ATOM    549  HB1 CYS A 617      58.060  32.400  49.260  1.00  0.00           H
ATOM    550  HB2 CYS A 617      56.980  32.150  47.720  1.00  0.00           H
ATOM    551  SG  CYS A 617      57.030  30.200  49.200  1.00  0.00           S
ATOM    552  HG1 CYS A 617      55.760  30.150  48.810  1.00  0.00           H
ATOM    553  C   CYS A 617      55.990  34.290  49.110  1.00  0.00           C
ATOM    554  O   CYS A 617      56.450  35.100  49.880  1.00  0.00           O
ATOM    555  N   ALA A 618      55.470  34.680  47.880  1.00  0.00           N
ATOM    556  HN  ALA A 618      55.260  33.920  47.270  1.00  0.00           H
ATOM    557  CA  ALA A 618      55.400  36.080  47.440  1.00  0.00           C
ATOM    558  HA  ALA A 618      56.360  36.570  47.470  1.00  0.00           H
ATOM    559  CB  ALA A 618      55.070  36.080  45.980  1.00  0.00           C
ATOM    560  HB1 ALA A 618      55.160  37.080  45.510  1.00  0.00           H
ATOM    561  HB2 ALA A 618      54.050  35.700  45.760  1.00  0.00           H
ATOM    562  HB3 ALA A 618      55.730  35.460  45.340  1.00  0.00           H
ATOM    563  C   ALA A 618      54.370  36.950  48.120  1.00  0.00           C
ATOM    564  O   ALA A 618      54.480  38.170  48.220  1.00  0.00           O
ATOM    565  N   CYS A 619      53.290  36.290  48.550  1.00  0.00           N
ATOM    566  HN  CYS A 619      53.350  35.310  48.360  1.00  0.00           H
ATOM    567  CA  CYS A 619      52.050  36.900  49.030  1.00  0.00           C
ATOM    568  HA  CYS A 619      51.860  37.860  48.560  1.00  0.00           H
ATOM    569  CB  CYS A 619      50.750  35.970  48.820  1.00  0.00           C
ATOM    570  HB1 CYS A 619      49.970  36.460  49.440  1.00  0.00           H
ATOM    571  HB2 CYS A 619      51.010  34.970  49.220  1.00  0.00           H
ATOM    572  SG  CYS A 619      50.080  35.770  47.190  1.00  0.00           S
ATOM    573  HG1 CYS A 619      51.140  35.020  46.940  1.00  0.00           H
ATOM    574  C   CYS A 619      52.210  37.210  50.530  1.00  0.00           C
ATOM    575  O   CYS A 619      51.520  38.040  51.040  1.00  0.00           O
ATOM    576  N   MET A 620      53.090  36.480  51.260  1.00  0.00           N
ATOM    577  HN  MET A 620      53.710  35.850  50.790  1.00  0.00           H
ATOM    578  CA  MET A 620      53.280  36.550  52.670  1.00  0.00           C
ATOM    579  HA  MET A 620      52.330  36.340  53.140  1.00  0.00           H
ATOM    580  CB  MET A 620      54.240  35.400  52.950  1.00  0.00           C
ATOM    581  HB1 MET A 620      55.200  35.750  52.530  1.00  0.00           H
ATOM    582  HB2 MET A 620      53.830  34.450  52.520  1.00  0.00           H
ATOM    583  CG  MET A 620      54.510  35.140  54.450  1.00  0.00           C
ATOM    584  HG1 MET A 620      55.000  36.060  54.810  1.00  0.00           H
ATOM    585  HG2 MET A 620      55.180  34.260  54.510  1.00  0.00           H
ATOM    586  SD  MET A 620      53.100  34.780  55.550  1.00  0.00           S
ATOM    587  CE  MET A 620      53.060  32.980  55.190  1.00  0.00           C
ATOM    588  HE1 MET A 620      54.020  32.500  55.480  1.00  0.00           H
ATOM    589  HE2 MET A 620      52.960  32.770  54.100  1.00  0.00           H
ATOM    590  HE3 MET A 620      52.150  32.540  55.640  1.00  0.00           H
ATOM    591  C   MET A 620      53.730  37.880  53.300  1.00  0.00           C
ATOM    592  O   MET A 620      53.060  38.350  54.240  1.00  0.00           O
ATOM    593  N   SER A 621      54.760  38.580  52.710  1.00  0.00           N
ATOM    594  HN  SER A 621      55.200  38.170  51.910  1.00  0.00           H
ATOM    595  CA  SER A 621      55.380  39.790  53.210  1.00  0.00           C
ATOM    596  HA  SER A 621      55.650  39.530  54.220  1.00  0.00           H
ATOM    597  CB  SER A 621      56.750  40.160  52.590  1.00  0.00           C
ATOM    598  HB1 SER A 621      57.240  41.000  53.130  1.00  0.00           H
ATOM    599  HB2 SER A 621      56.530  40.580  51.580  1.00  0.00           H
ATOM    600  OG  SER A 621      57.590  39.090  52.730  1.00  0.00           O
ATOM    601  HG1 SER A 621      57.350  38.310  52.220  1.00  0.00           H
ATOM    602  C   SER A 621      54.400  40.970  53.230  1.00  0.00           C
ATOM    603  O   SER A 621      54.240  41.560  54.310  1.00  0.00           O
ATOM    604  N   PRO A 622      53.660  41.310  52.210  1.00  0.00           N
ATOM    605  CD  PRO A 622      53.760  40.780  50.830  1.00  0.00           C
ATOM    606  HD1 PRO A 622      53.060  39.910  50.840  1.00  0.00           H
ATOM    607  HD2 PRO A 622      54.750  40.420  50.500  1.00  0.00           H
ATOM    608  CA  PRO A 622      52.510  42.210  52.340  1.00  0.00           C
ATOM    609  HA  PRO A 622      52.860  43.200  52.540  1.00  0.00           H
ATOM    610  CB  PRO A 622      52.010  42.380  50.860  1.00  0.00           C
ATOM    611  HB1 PRO A 622      51.710  43.390  50.510  1.00  0.00           H
ATOM    612  HB2 PRO A 622      51.150  41.720  50.650  1.00  0.00           H
ATOM    613  CG  PRO A 622      53.240  41.950  50.080  1.00  0.00           C
ATOM    614  HG1 PRO A 622      52.920  41.690  49.060  1.00  0.00           H
ATOM    615  HG2 PRO A 622      53.990  42.760  49.980  1.00  0.00           H
ATOM    616  C   PRO A 622      51.500  42.060  53.540  1.00  0.00           C
ATOM    617  O   PRO A 622      51.200  43.080  54.150  1.00  0.00           O
ATOM    618  N   VAL A 623      51.070  40.810  53.780  1.00  0.00           N
ATOM    619  HN  VAL A 623      51.260  40.030  53.180  1.00  0.00           H
ATOM    620  CA  VAL A 623      49.990  40.590  54.730  1.00  0.00           C
ATOM    621  HA  VAL A 623      49.190  41.260  54.410  1.00  0.00           H
ATOM    622  CB  VAL A 623      49.350  39.180  54.460  1.00  0.00           C
ATOM    623  HB  VAL A 623      50.160  38.440  54.660  1.00  0.00           H
ATOM    624  CG1 VAL A 623      48.240  38.890  55.450  1.00  0.00           C
ATOM    625 HG11 VAL A 623      48.720  38.760  56.440  1.00  0.00           H
ATOM    626 HG12 VAL A 623      47.720  37.930  55.260  1.00  0.00           H
ATOM    627 HG13 VAL A 623      47.420  39.630  55.530  1.00  0.00           H
ATOM    628  CG2 VAL A 623      48.870  39.140  52.980  1.00  0.00           C
ATOM    629 HG21 VAL A 623      48.080  39.910  52.810  1.00  0.00           H
ATOM    630 HG22 VAL A 623      48.610  38.060  52.900  1.00  0.00           H
ATOM    631 HG23 VAL A 623      49.730  39.340  52.330  1.00  0.00           H
ATOM    632  C   VAL A 623      50.410  40.710  56.160  1.00  0.00           C
ATOM    633  O   VAL A 623      49.650  41.160  57.020  1.00  0.00           O
ATOM    634  N   ILE A 624      51.670  40.310  56.510  1.00  0.00           N
ATOM    635  HN  ILE A 624      52.150  39.890  55.730  1.00  0.00           H
ATOM    636  CA  ILE A 624      52.350  40.610  57.770  1.00  0.00           C
ATOM    637  HA  ILE A 624      51.690  40.570  58.620  1.00  0.00           H
ATOM    638  CB  ILE A 624      53.500  39.650  58.100  1.00  0.00           C
ATOM    639  HB  ILE A 624      53.150  38.630  57.820  1.00  0.00           H
ATOM    640  CG2 ILE A 624      54.690  39.780  57.100  1.00  0.00           C
ATOM    641 HG21 ILE A 624      55.320  38.910  57.340  1.00  0.00           H
ATOM    642 HG22 ILE A 624      55.160  40.790  57.100  1.00  0.00           H
ATOM    643 HG23 ILE A 624      54.420  39.580  56.050  1.00  0.00           H
ATOM    644  CG1 ILE A 624      53.930  39.650  59.590  1.00  0.00           C
ATOM    645 HG11 ILE A 624      52.980  39.300  60.070  1.00  0.00           H
ATOM    646 HG12 ILE A 624      54.180  40.660  59.970  1.00  0.00           H
ATOM    647  CD  ILE A 624      54.980  38.580  59.900  1.00  0.00           C
ATOM    648  HD1 ILE A 624      55.010  37.800  59.120  1.00  0.00           H
ATOM    649  HD2 ILE A 624      54.900  38.120  60.900  1.00  0.00           H
ATOM    650  HD3 ILE A 624      55.970  39.080  59.870  1.00  0.00           H
ATOM    651  C   ILE A 624      52.820  42.130  57.920  1.00  0.00           C
ATOM    652  O   ILE A 624      52.650  42.640  59.040  1.00  0.00           O
ATOM    653  N   THR A 625      53.310  42.830  56.840  1.00  0.00           N
ATOM    654  HN  THR A 625      53.460  42.270  56.040  1.00  0.00           H
ATOM    655  CA  THR A 625      53.510  44.270  56.880  1.00  0.00           C
ATOM    656  HA  THR A 625      54.190  44.600  57.650  1.00  0.00           H
ATOM    657  CB  THR A 625      54.160  44.790  55.600  1.00  0.00           C
ATOM    658  HB  THR A 625      53.460  44.760  54.730  1.00  0.00           H
ATOM    659  OG1 THR A 625      55.340  44.110  55.290  1.00  0.00           O
ATOM    660  HG1 THR A 625      55.090  43.180  55.270  1.00  0.00           H
ATOM    661  CG2 THR A 625      54.710  46.210  55.790  1.00  0.00           C
ATOM    662 HG21 THR A 625      55.260  46.260  56.760  1.00  0.00           H
ATOM    663 HG22 THR A 625      53.940  47.000  55.800  1.00  0.00           H
ATOM    664 HG23 THR A 625      55.350  46.530  54.930  1.00  0.00           H
ATOM    665  C   THR A 625      52.210  45.060  57.100  1.00  0.00           C
ATOM    666  O   THR A 625      52.090  45.900  58.030  1.00  0.00           O
ATOM    667  N   PHE A 626      51.090  44.640  56.390  1.00  0.00           N
ATOM    668  HN  PHE A 626      51.050  43.890  55.750  1.00  0.00           H
ATOM    669  CA  PHE A 626      49.820  45.140  56.600  1.00  0.00           C
ATOM    670  HA  PHE A 626      49.850  46.190  56.330  1.00  0.00           H
ATOM    671  CB  PHE A 626      48.800  44.450  55.650  1.00  0.00           C
ATOM    672  HB1 PHE A 626      48.890  43.360  55.840  1.00  0.00           H
ATOM    673  HB2 PHE A 626      49.090  44.690  54.610  1.00  0.00           H
ATOM    674  CG  PHE A 626      47.360  44.850  55.710  1.00  0.00           C
ATOM    675  CD1 PHE A 626      46.360  43.910  55.610  1.00  0.00           C
ATOM    676  HD1 PHE A 626      46.520  42.850  55.740  1.00  0.00           H
ATOM    677  CE1 PHE A 626      45.040  44.300  55.480  1.00  0.00           C
ATOM    678  HE1 PHE A 626      44.230  43.580  55.490  1.00  0.00           H
ATOM    679  CZ  PHE A 626      44.680  45.690  55.500  1.00  0.00           C
ATOM    680  HZ  PHE A 626      43.660  45.960  55.270  1.00  0.00           H
ATOM    681  CD2 PHE A 626      47.110  46.210  55.470  1.00  0.00           C
ATOM    682  HD2 PHE A 626      47.930  46.900  55.550  1.00  0.00           H
ATOM    683  CE2 PHE A 626      45.760  46.650  55.270  1.00  0.00           C
ATOM    684  HE2 PHE A 626      45.540  47.700  55.150  1.00  0.00           H
ATOM    685  C   PHE A 626      49.380  44.960  58.000  1.00  0.00           C
ATOM    686  O   PHE A 626      49.150  45.890  58.740  1.00  0.00           O
ATOM    687  N   GLY A 627      49.410  43.720  58.540  1.00  0.00           N
ATOM    688  HN  GLY A 627      49.700  42.990  57.920  1.00  0.00           H
ATOM    689  CA  GLY A 627      49.360  43.400  59.930  1.00  0.00           C
ATOM    690  HA1 GLY A 627      49.770  42.400  60.010  1.00  0.00           H
ATOM    691  HA2 GLY A 627      48.310  43.400  60.150  1.00  0.00           H
ATOM    692  C   GLY A 627      50.010  44.160  60.940  1.00  0.00           C
ATOM    693  O   GLY A 627      49.430  44.540  62.000  1.00  0.00           O
ATOM    694  N   GLY A 628      51.300  44.340  60.710  1.00  0.00           N
ATOM    695  HN  GLY A 628      51.680  43.950  59.870  1.00  0.00           H
ATOM    696  CA  GLY A 628      52.250  45.020  61.620  1.00  0.00           C
ATOM    697  HA1 GLY A 628      53.290  44.810  61.380  1.00  0.00           H
ATOM    698  HA2 GLY A 628      52.080  44.510  62.560  1.00  0.00           H
ATOM    699  C   GLY A 628      51.900  46.460  61.840  1.00  0.00           C
ATOM    700  O   GLY A 628      51.830  47.000  62.950  1.00  0.00           O
ATOM    701  N   LEU A 629      51.560  47.040  60.660  1.00  0.00           N
ATOM    702  HN  LEU A 629      51.500  46.520  59.810  1.00  0.00           H
ATOM    703  CA  LEU A 629      51.140  48.440  60.510  1.00  0.00           C
ATOM    704  HA  LEU A 629      51.700  49.030  61.210  1.00  0.00           H
ATOM    705  CB  LEU A 629      51.280  48.930  59.030  1.00  0.00           C
ATOM    706  HB1 LEU A 629      50.590  49.780  58.830  1.00  0.00           H
ATOM    707  HB2 LEU A 629      51.080  48.060  58.370  1.00  0.00           H
ATOM    708  CG  LEU A 629      52.770  49.480  58.750  1.00  0.00           C
ATOM    709  HG  LEU A 629      52.680  49.790  57.690  1.00  0.00           H
ATOM    710  CD1 LEU A 629      53.050  50.730  59.600  1.00  0.00           C
ATOM    711 HD11 LEU A 629      53.360  50.500  60.640  1.00  0.00           H
ATOM    712 HD12 LEU A 629      52.100  51.320  59.560  1.00  0.00           H
ATOM    713 HD13 LEU A 629      53.780  51.400  59.100  1.00  0.00           H
ATOM    714  CD2 LEU A 629      53.850  48.470  58.950  1.00  0.00           C
ATOM    715 HD21 LEU A 629      53.700  47.550  58.340  1.00  0.00           H
ATOM    716 HD22 LEU A 629      53.820  48.120  60.000  1.00  0.00           H
ATOM    717 HD23 LEU A 629      54.810  48.980  58.700  1.00  0.00           H
ATOM    718  C   LEU A 629      49.700  48.680  60.870  1.00  0.00           C
ATOM    719  O   LEU A 629      49.350  49.830  61.280  1.00  0.00           O
ATOM    720  N   LEU A 630      48.840  47.650  60.750  1.00  0.00           N
ATOM    721  HN  LEU A 630      49.140  46.840  60.260  1.00  0.00           H
ATOM    722  CA  LEU A 630      47.540  47.620  61.380  1.00  0.00           C
ATOM    723  HA  LEU A 630      46.940  48.460  61.070  1.00  0.00           H
ATOM    724  CB  LEU A 630      46.730  46.400  60.750  1.00  0.00           C
ATOM    725  HB1 LEU A 630      45.900  46.090  61.420  1.00  0.00           H
ATOM    726  HB2 LEU A 630      47.360  45.500  60.600  1.00  0.00           H
ATOM    727  CG  LEU A 630      46.030  46.690  59.440  1.00  0.00           C
ATOM    728  HG  LEU A 630      46.840  46.760  58.680  1.00  0.00           H
ATOM    729  CD1 LEU A 630      45.130  45.520  59.060  1.00  0.00           C
ATOM    730 HD11 LEU A 630      44.460  45.220  59.870  1.00  0.00           H
ATOM    731 HD12 LEU A 630      45.780  44.670  58.730  1.00  0.00           H
ATOM    732 HD13 LEU A 630      44.470  45.780  58.200  1.00  0.00           H
ATOM    733  CD2 LEU A 630      45.210  47.970  59.450  1.00  0.00           C
ATOM    734 HD21 LEU A 630      45.920  48.820  59.500  1.00  0.00           H
ATOM    735 HD22 LEU A 630      44.480  47.980  60.290  1.00  0.00           H
ATOM    736 HD23 LEU A 630      44.800  47.900  58.420  1.00  0.00           H
ATOM    737  C   LEU A 630      47.530  47.530  62.960  1.00  0.00           C
ATOM    738  O   LEU A 630      46.700  48.120  63.680  1.00  0.00           O
ATOM    739  N   GLY A 631      48.560  46.800  63.410  1.00  0.00           N
ATOM    740  HN  GLY A 631      49.110  46.280  62.760  1.00  0.00           H
ATOM    741  CA  GLY A 631      49.010  46.810  64.770  1.00  0.00           C
ATOM    742  HA1 GLY A 631      49.930  46.250  64.800  1.00  0.00           H
ATOM    743  HA2 GLY A 631      48.300  46.310  65.400  1.00  0.00           H
ATOM    744  C   GLY A 631      49.370  48.140  65.450  1.00  0.00           C
ATOM    745  O   GLY A 631      48.890  48.460  66.520  1.00  0.00           O
ATOM    746  N   GLU A 632      50.240  48.950  64.790  1.00  0.00           N
ATOM    747  HN  GLU A 632      50.730  48.600  63.980  1.00  0.00           H
ATOM    748  CA  GLU A 632      50.520  50.310  65.070  1.00  0.00           C
ATOM    749  HA  GLU A 632      50.880  50.470  66.080  1.00  0.00           H
ATOM    750  CB  GLU A 632      51.570  50.840  64.010  1.00  0.00           C
ATOM    751  HB1 GLU A 632      51.790  51.930  64.160  1.00  0.00           H
ATOM    752  HB2 GLU A 632      51.160  50.770  62.980  1.00  0.00           H
ATOM    753  CG  GLU A 632      52.950  50.140  64.140  1.00  0.00           C
ATOM    754  HG1 GLU A 632      53.570  50.600  63.340  1.00  0.00           H
ATOM    755  HG2 GLU A 632      52.890  49.060  63.850  1.00  0.00           H
ATOM    756  CD  GLU A 632      53.520  50.190  65.550  1.00  0.00           C
ATOM    757  OE1 GLU A 632      53.930  49.110  66.100  1.00  0.00           O
ATOM    758  OE2 GLU A 632      53.650  51.240  66.140  1.00  0.00           O
ATOM    759  C   GLU A 632      49.220  51.210  64.980  1.00  0.00           C
ATOM    760  O   GLU A 632      48.780  51.880  65.940  1.00  0.00           O
ATOM    761  N   ALA A 633      48.460  51.090  63.860  1.00  0.00           N
ATOM    762  HN  ALA A 633      48.750  50.480  63.120  1.00  0.00           H
ATOM    763  CA  ALA A 633      47.380  51.950  63.490  1.00  0.00           C
ATOM    764  HA  ALA A 633      47.740  52.970  63.490  1.00  0.00           H
ATOM    765  CB  ALA A 633      46.770  51.670  62.130  1.00  0.00           C
ATOM    766  HB1 ALA A 633      47.570  51.390  61.400  1.00  0.00           H
ATOM    767  HB2 ALA A 633      46.290  52.600  61.770  1.00  0.00           H
ATOM    768  HB3 ALA A 633      46.070  50.820  62.160  1.00  0.00           H
ATOM    769  C   ALA A 633      46.210  51.950  64.520  1.00  0.00           C
ATOM    770  O   ALA A 633      45.490  52.930  64.680  1.00  0.00           O
ATOM    771  N   THR A 634      46.010  50.760  65.200  1.00  0.00           N
ATOM    772  HN  THR A 634      46.490  49.940  64.880  1.00  0.00           H
ATOM    773  CA  THR A 634      44.960  50.460  66.160  1.00  0.00           C
ATOM    774  HA  THR A 634      44.270  51.300  66.170  1.00  0.00           H
ATOM    775  CB  THR A 634      44.100  49.290  65.670  1.00  0.00           C
ATOM    776  HB  THR A 634      43.210  49.240  66.340  1.00  0.00           H
ATOM    777  OG1 THR A 634      44.800  48.040  65.630  1.00  0.00           O
ATOM    778  HG1 THR A 634      45.450  48.100  64.940  1.00  0.00           H
ATOM    779  CG2 THR A 634      43.510  49.550  64.260  1.00  0.00           C
ATOM    780 HG21 THR A 634      42.940  50.490  64.150  1.00  0.00           H
ATOM    781 HG22 THR A 634      42.880  48.660  64.060  1.00  0.00           H
ATOM    782 HG23 THR A 634      44.260  49.470  63.440  1.00  0.00           H
ATOM    783  C   THR A 634      45.380  50.280  67.560  1.00  0.00           C
ATOM    784  O   THR A 634      44.630  49.810  68.380  1.00  0.00           O
ATOM    785  N   GLU A 635      46.680  50.540  67.910  1.00  0.00           N
ATOM    786  HN  GLU A 635      47.200  51.110  67.290  1.00  0.00           H
ATOM    787  CA  GLU A 635      47.310  50.110  69.140  1.00  0.00           C
ATOM    788  HA  GLU A 635      48.380  50.170  69.030  1.00  0.00           H
ATOM    789  CB  GLU A 635      47.070  51.220  70.230  1.00  0.00           C
ATOM    790  HB1 GLU A 635      47.550  50.900  71.180  1.00  0.00           H
ATOM    791  HB2 GLU A 635      45.970  51.370  70.310  1.00  0.00           H
ATOM    792  CG  GLU A 635      47.590  52.580  69.750  1.00  0.00           C
ATOM    793  HG1 GLU A 635      47.010  52.930  68.880  1.00  0.00           H
ATOM    794  HG2 GLU A 635      48.670  52.490  69.490  1.00  0.00           H
ATOM    795  CD  GLU A 635      47.140  53.740  70.670  1.00  0.00           C
ATOM    796  OE1 GLU A 635      46.040  54.270  70.470  1.00  0.00           O
ATOM    797  OE2 GLU A 635      47.980  54.210  71.470  1.00  0.00           O
ATOM    798  C   GLU A 635      47.040  48.740  69.690  1.00  0.00           C
ATOM    799  O   GLU A 635      46.610  48.610  70.830  1.00  0.00           O
ATOM    800  N   GLY A 636      47.220  47.760  68.800  1.00  0.00           N
ATOM    801  HN  GLY A 636      47.740  48.000  67.980  1.00  0.00           H
ATOM    802  CA  GLY A 636      46.900  46.320  68.840  1.00  0.00           C
ATOM    803  HA1 GLY A 636      47.500  45.870  69.610  1.00  0.00           H
ATOM    804  HA2 GLY A 636      47.180  45.810  67.930  1.00  0.00           H
ATOM    805  C   GLY A 636      45.430  45.900  69.110  1.00  0.00           C
ATOM    806  O   GLY A 636      45.170  44.910  69.760  1.00  0.00           O
ATOM    807  N   ARG A 637      44.520  46.650  68.570  1.00  0.00           N
ATOM    808  HN  ARG A 637      44.810  47.510  68.140  1.00  0.00           H
ATOM    809  CA  ARG A 637      43.110  46.220  68.500  1.00  0.00           C
ATOM    810  HA  ARG A 637      42.920  45.670  69.410  1.00  0.00           H
ATOM    811  CB  ARG A 637      41.970  47.320  68.500  1.00  0.00           C
ATOM    812  HB1 ARG A 637      41.050  46.880  68.040  1.00  0.00           H
ATOM    813  HB2 ARG A 637      42.150  48.150  67.790  1.00  0.00           H
ATOM    814  CG  ARG A 637      41.730  47.860  69.950  1.00  0.00           C
ATOM    815  HG1 ARG A 637      41.610  47.090  70.740  1.00  0.00           H
ATOM    816  HG2 ARG A 637      40.750  48.350  70.130  1.00  0.00           H
ATOM    817  CD  ARG A 637      42.700  48.960  70.520  1.00  0.00           C
ATOM    818  HD1 ARG A 637      42.590  49.960  70.020  1.00  0.00           H
ATOM    819  HD2 ARG A 637      43.780  48.700  70.510  1.00  0.00           H
ATOM    820  NE  ARG A 637      42.350  49.170  71.970  1.00  0.00           N
ATOM    821  HE  ARG A 637      41.410  48.910  72.170  1.00  0.00           H
ATOM    822  CZ  ARG A 637      43.180  49.520  72.950  1.00  0.00           C
ATOM    823  NH1 ARG A 637      42.730  49.380  74.190  1.00  0.00           N
ATOM    824 HH11 ARG A 637      41.890  48.850  74.390  1.00  0.00           H
ATOM    825 HH12 ARG A 637      43.420  49.440  74.910  1.00  0.00           H
ATOM    826  NH2 ARG A 637      44.420  49.920  72.700  1.00  0.00           N
ATOM    827 HH21 ARG A 637      44.500  50.150  71.740  1.00  0.00           H
ATOM    828 HH22 ARG A 637      45.110  50.180  73.390  1.00  0.00           H
ATOM    829  C   ARG A 637      42.950  45.120  67.380  1.00  0.00           C
ATOM    830  O   ARG A 637      42.300  44.120  67.530  1.00  0.00           O
ATOM    831  N   ILE A 638      43.580  45.230  66.250  1.00  0.00           N
ATOM    832  HN  ILE A 638      44.240  45.980  66.120  1.00  0.00           H
ATOM    833  CA  ILE A 638      43.630  44.220  65.200  1.00  0.00           C
ATOM    834  HA  ILE A 638      43.520  43.260  65.710  1.00  0.00           H
ATOM    835  CB  ILE A 638      42.670  44.480  64.040  1.00  0.00           C
ATOM    836  HB  ILE A 638      42.920  43.800  63.200  1.00  0.00           H
ATOM    837  CG2 ILE A 638      41.230  44.090  64.410  1.00  0.00           C
ATOM    838 HG21 ILE A 638      40.810  44.660  65.270  1.00  0.00           H
ATOM    839 HG22 ILE A 638      41.290  43.050  64.810  1.00  0.00           H
ATOM    840 HG23 ILE A 638      40.560  44.130  63.520  1.00  0.00           H
ATOM    841  CG1 ILE A 638      42.640  45.950  63.560  1.00  0.00           C
ATOM    842 HG11 ILE A 638      43.680  46.330  63.630  1.00  0.00           H
ATOM    843 HG12 ILE A 638      41.910  46.530  64.170  1.00  0.00           H
ATOM    844  CD  ILE A 638      42.100  46.220  62.130  1.00  0.00           C
ATOM    845  HD1 ILE A 638      41.800  47.260  61.920  1.00  0.00           H
ATOM    846  HD2 ILE A 638      41.170  45.620  62.060  1.00  0.00           H
ATOM    847  HD3 ILE A 638      42.830  45.890  61.350  1.00  0.00           H
ATOM    848  C   ILE A 638      45.080  44.230  64.710  1.00  0.00           C
ATOM    849  O   ILE A 638      45.820  45.190  64.780  1.00  0.00           O
ATOM    850  N   SER A 639      45.520  43.090  64.230  1.00  0.00           N
ATOM    851  HN  SER A 639      45.030  42.230  64.330  1.00  0.00           H
ATOM    852  CA  SER A 639      46.870  42.920  63.640  1.00  0.00           C
ATOM    853  HA  SER A 639      47.110  43.740  63.000  1.00  0.00           H
ATOM    854  CB  SER A 639      47.970  42.880  64.750  1.00  0.00           C
ATOM    855  HB1 SER A 639      47.960  41.970  65.370  1.00  0.00           H
ATOM    856  HB2 SER A 639      47.760  43.790  65.350  1.00  0.00           H
ATOM    857  OG  SER A 639      49.260  43.040  64.260  1.00  0.00           O
ATOM    858  HG1 SER A 639      49.200  43.650  63.510  1.00  0.00           H
ATOM    859  C   SER A 639      46.880  41.670  62.700  1.00  0.00           C
ATOM    860  O   SER A 639      45.970  41.340  61.960  1.00  0.00           O
ATOM    861  N   ALA A 640      48.060  41.030  62.680  1.00  0.00           N
ATOM    862  HN  ALA A 640      48.810  41.200  63.310  1.00  0.00           H
ATOM    863  CA  ALA A 640      48.490  39.990  61.720  1.00  0.00           C
ATOM    864  HA  ALA A 640      48.390  40.490  60.770  1.00  0.00           H
ATOM    865  CB  ALA A 640      50.000  39.590  62.020  1.00  0.00           C
ATOM    866  HB1 ALA A 640      50.030  39.160  63.040  1.00  0.00           H
ATOM    867  HB2 ALA A 640      50.720  40.440  61.980  1.00  0.00           H
ATOM    868  HB3 ALA A 640      50.320  38.750  61.370  1.00  0.00           H
ATOM    869  C   ALA A 640      47.590  38.740  61.710  1.00  0.00           C
ATOM    870  O   ALA A 640      47.130  38.180  60.720  1.00  0.00           O
ATOM    871  N   ILE A 641      47.330  38.120  62.840  1.00  0.00           N
ATOM    872  HN  ILE A 641      47.840  38.410  63.660  1.00  0.00           H
ATOM    873  CA  ILE A 641      46.530  36.910  62.940  1.00  0.00           C
ATOM    874  HA  ILE A 641      47.030  36.230  62.270  1.00  0.00           H
ATOM    875  CB  ILE A 641      46.600  36.360  64.340  1.00  0.00           C
ATOM    876  HB  ILE A 641      46.520  37.100  65.150  1.00  0.00           H
ATOM    877  CG2 ILE A 641      45.520  35.290  64.600  1.00  0.00           C
ATOM    878 HG21 ILE A 641      45.830  34.660  65.450  1.00  0.00           H
ATOM    879 HG22 ILE A 641      45.370  34.630  63.720  1.00  0.00           H
ATOM    880 HG23 ILE A 641      44.580  35.830  64.860  1.00  0.00           H
ATOM    881  CG1 ILE A 641      48.080  35.930  64.720  1.00  0.00           C
ATOM    882 HG11 ILE A 641      48.090  35.430  65.710  1.00  0.00           H
ATOM    883 HG12 ILE A 641      48.670  36.860  64.850  1.00  0.00           H
ATOM    884  CD  ILE A 641      48.790  35.140  63.650  1.00  0.00           C
ATOM    885  HD1 ILE A 641      48.950  35.720  62.720  1.00  0.00           H
ATOM    886  HD2 ILE A 641      48.240  34.180  63.600  1.00  0.00           H
ATOM    887  HD3 ILE A 641      49.850  34.950  63.940  1.00  0.00           H
ATOM    888  C   ILE A 641      45.140  37.090  62.350  1.00  0.00           C
ATOM    889  O   ILE A 641      44.710  36.190  61.520  1.00  0.00           O
ATOM    890  N   GLU A 642      44.380  38.200  62.660  1.00  0.00           N
ATOM    891  HN  GLU A 642      44.670  38.830  63.370  1.00  0.00           H
ATOM    892  CA  GLU A 642      43.190  38.590  62.060  1.00  0.00           C
ATOM    893  HA  GLU A 642      42.470  37.790  62.130  1.00  0.00           H
ATOM    894  CB  GLU A 642      42.610  39.850  62.750  1.00  0.00           C
ATOM    895  HB1 GLU A 642      41.590  40.040  62.350  1.00  0.00           H
ATOM    896  HB2 GLU A 642      43.230  40.760  62.590  1.00  0.00           H
ATOM    897  CG  GLU A 642      42.400  39.610  64.320  1.00  0.00           C
ATOM    898  HG1 GLU A 642      42.420  38.510  64.450  1.00  0.00           H
ATOM    899  HG2 GLU A 642      41.390  39.990  64.580  1.00  0.00           H
ATOM    900  CD  GLU A 642      43.380  40.320  65.220  1.00  0.00           C
ATOM    901  OE1 GLU A 642      43.130  40.540  66.470  1.00  0.00           O
ATOM    902  OE2 GLU A 642      44.490  40.730  64.720  1.00  0.00           O
ATOM    903  C   GLU A 642      43.290  38.990  60.550  1.00  0.00           C
ATOM    904  O   GLU A 642      42.510  38.620  59.690  1.00  0.00           O
ATOM    905  N   SER A 643      44.400  39.620  60.160  1.00  0.00           N
ATOM    906  HN  SER A 643      45.060  39.860  60.870  1.00  0.00           H
ATOM    907  CA  SER A 643      44.710  39.850  58.780  1.00  0.00           C
ATOM    908  HA  SER A 643      43.820  40.350  58.440  1.00  0.00           H
ATOM    909  CB  SER A 643      45.940  40.710  58.540  1.00  0.00           C
ATOM    910  HB1 SER A 643      46.080  40.770  57.450  1.00  0.00           H
ATOM    911  HB2 SER A 643      46.800  40.210  59.020  1.00  0.00           H
ATOM    912  OG  SER A 643      45.720  42.060  58.920  1.00  0.00           O
ATOM    913  HG1 SER A 643      45.520  42.150  59.860  1.00  0.00           H
ATOM    914  C   SER A 643      44.820  38.500  57.960  1.00  0.00           C
ATOM    915  O   SER A 643      44.280  38.450  56.850  1.00  0.00           O
ATOM    916  N   LEU A 644      45.540  37.430  58.390  1.00  0.00           N
ATOM    917  HN  LEU A 644      46.080  37.550  59.230  1.00  0.00           H
ATOM    918  CA  LEU A 644      45.560  36.190  57.640  1.00  0.00           C
ATOM    919  HA  LEU A 644      45.880  36.550  56.680  1.00  0.00           H
ATOM    920  CB  LEU A 644      46.420  35.160  58.450  1.00  0.00           C
ATOM    921  HB1 LEU A 644      46.190  34.130  58.130  1.00  0.00           H
ATOM    922  HB2 LEU A 644      46.100  35.220  59.520  1.00  0.00           H
ATOM    923  CG  LEU A 644      47.850  35.510  58.390  1.00  0.00           C
ATOM    924  HG  LEU A 644      48.090  36.520  58.780  1.00  0.00           H
ATOM    925  CD1 LEU A 644      48.730  34.480  59.160  1.00  0.00           C
ATOM    926 HD11 LEU A 644      48.120  33.570  59.360  1.00  0.00           H
ATOM    927 HD12 LEU A 644      48.830  34.800  60.220  1.00  0.00           H
ATOM    928 HD13 LEU A 644      49.670  34.120  58.690  1.00  0.00           H
ATOM    929  CD2 LEU A 644      48.380  35.380  56.970  1.00  0.00           C
ATOM    930 HD21 LEU A 644      48.080  34.370  56.630  1.00  0.00           H
ATOM    931 HD22 LEU A 644      49.470  35.500  56.780  1.00  0.00           H
ATOM    932 HD23 LEU A 644      47.800  36.050  56.300  1.00  0.00           H
ATOM    933  C   LEU A 644      44.210  35.550  57.520  1.00  0.00           C
ATOM    934  O   LEU A 644      43.810  35.150  56.420  1.00  0.00           O
ATOM    935  N   PHE A 645      43.450  35.500  58.580  1.00  0.00           N
ATOM    936  HN  PHE A 645      43.810  35.900  59.410  1.00  0.00           H
ATOM    937  CA  PHE A 645      42.100  34.960  58.610  1.00  0.00           C
ATOM    938  HA  PHE A 645      42.140  33.950  58.230  1.00  0.00           H
ATOM    939  CB  PHE A 645      41.660  34.960  60.090  1.00  0.00           C
ATOM    940  HB1 PHE A 645      41.770  36.000  60.460  1.00  0.00           H
ATOM    941  HB2 PHE A 645      42.300  34.290  60.700  1.00  0.00           H
ATOM    942  CG  PHE A 645      40.220  34.490  60.470  1.00  0.00           C
ATOM    943  CD1 PHE A 645      39.820  34.760  61.780  1.00  0.00           C
ATOM    944  HD1 PHE A 645      40.550  35.230  62.430  1.00  0.00           H
ATOM    945  CE1 PHE A 645      38.690  34.160  62.340  1.00  0.00           C
ATOM    946  HE1 PHE A 645      38.330  34.320  63.350  1.00  0.00           H
ATOM    947  CZ  PHE A 645      37.810  33.450  61.490  1.00  0.00           C
ATOM    948  HZ  PHE A 645      36.880  33.120  61.920  1.00  0.00           H
ATOM    949  CD2 PHE A 645      39.430  33.710  59.610  1.00  0.00           C
ATOM    950  HD2 PHE A 645      39.840  33.480  58.630  1.00  0.00           H
ATOM    951  CE2 PHE A 645      38.200  33.190  60.170  1.00  0.00           C
ATOM    952  HE2 PHE A 645      37.620  32.520  59.550  1.00  0.00           H
ATOM    953  C   PHE A 645      41.060  35.720  57.690  1.00  0.00           C
ATOM    954  O   PHE A 645      40.340  35.070  56.920  1.00  0.00           O
ATOM    955  N   GLY A 646      41.110  37.040  57.800  1.00  0.00           N
ATOM    956  HN  GLY A 646      41.560  37.550  58.530  1.00  0.00           H
ATOM    957  CA  GLY A 646      40.520  38.000  56.850  1.00  0.00           C
ATOM    958  HA1 GLY A 646      41.020  38.950  56.940  1.00  0.00           H
ATOM    959  HA2 GLY A 646      39.460  37.940  57.050  1.00  0.00           H
ATOM    960  C   GLY A 646      40.660  37.560  55.410  1.00  0.00           C
ATOM    961  O   GLY A 646      39.670  37.500  54.620  1.00  0.00           O
ATOM    962  N   ALA A 647      41.950  37.410  55.000  1.00  0.00           N
ATOM    963  HN  ALA A 647      42.620  37.730  55.670  1.00  0.00           H
ATOM    964  CA  ALA A 647      42.440  37.160  53.690  1.00  0.00           C
ATOM    965  HA  ALA A 647      42.010  37.870  52.990  1.00  0.00           H
ATOM    966  CB  ALA A 647      43.980  37.360  53.730  1.00  0.00           C
ATOM    967  HB1 ALA A 647      44.440  37.430  52.720  1.00  0.00           H
ATOM    968  HB2 ALA A 647      44.460  36.520  54.270  1.00  0.00           H
ATOM    969  HB3 ALA A 647      44.360  38.250  54.280  1.00  0.00           H
ATOM    970  C   ALA A 647      41.950  35.780  53.250  1.00  0.00           C
ATOM    971  O   ALA A 647      41.470  35.670  52.120  1.00  0.00           O
ATOM    972  N   SER A 648      42.040  34.730  54.040  1.00  0.00           N
ATOM    973  HN  SER A 648      42.420  34.780  54.960  1.00  0.00           H
ATOM    974  CA  SER A 648      41.540  33.380  53.750  1.00  0.00           C
ATOM    975  HA  SER A 648      41.920  33.190  52.750  1.00  0.00           H
ATOM    976  CB  SER A 648      42.140  32.330  54.640  1.00  0.00           C
ATOM    977  HB1 SER A 648      43.220  32.370  54.440  1.00  0.00           H
ATOM    978  HB2 SER A 648      41.870  31.300  54.330  1.00  0.00           H
ATOM    979  OG  SER A 648      41.870  32.600  56.010  1.00  0.00           O
ATOM    980  HG1 SER A 648      42.150  33.490  56.270  1.00  0.00           H
ATOM    981  C   SER A 648      40.030  33.240  53.650  1.00  0.00           C
ATOM    982  O   SER A 648      39.410  32.740  52.710  1.00  0.00           O
ATOM    983  N   LEU A 649      39.360  33.960  54.640  1.00  0.00           N
ATOM    984  HN  LEU A 649      39.870  34.450  55.330  1.00  0.00           H
ATOM    985  CA  LEU A 649      37.910  33.990  54.760  1.00  0.00           C
ATOM    986  HA  LEU A 649      37.580  32.960  54.770  1.00  0.00           H
ATOM    987  CB  LEU A 649      37.450  34.660  56.030  1.00  0.00           C
ATOM    988  HB1 LEU A 649      37.670  35.740  56.040  1.00  0.00           H
ATOM    989  HB2 LEU A 649      37.990  33.970  56.720  1.00  0.00           H
ATOM    990  CG  LEU A 649      35.940  34.400  56.410  1.00  0.00           C
ATOM    991  HG  LEU A 649      35.340  35.030  55.720  1.00  0.00           H
ATOM    992  CD1 LEU A 649      35.510  32.940  56.360  1.00  0.00           C
ATOM    993 HD11 LEU A 649      35.530  32.600  55.300  1.00  0.00           H
ATOM    994 HD12 LEU A 649      34.550  32.830  56.900  1.00  0.00           H
ATOM    995 HD13 LEU A 649      36.340  32.370  56.840  1.00  0.00           H
ATOM    996  CD2 LEU A 649      35.650  34.860  57.880  1.00  0.00           C
ATOM    997 HD21 LEU A 649      35.980  34.120  58.660  1.00  0.00           H
ATOM    998 HD22 LEU A 649      34.570  35.060  58.020  1.00  0.00           H
ATOM    999 HD23 LEU A 649      35.970  35.910  58.040  1.00  0.00           H
ATOM   1000  C   LEU A 649      37.300  34.630  53.510  1.00  0.00           C
ATOM   1001  O   LEU A 649      36.440  34.080  52.880  1.00  0.00           O
ATOM   1002  N   THR A 650      37.870  35.830  53.120  1.00  0.00           N
ATOM   1003  HN  THR A 650      38.680  36.170  53.590  1.00  0.00           H
ATOM   1004  CA  THR A 650      37.200  36.490  51.980  1.00  0.00           C
ATOM   1005  HA  THR A 650      36.120  36.410  51.950  1.00  0.00           H
ATOM   1006  CB  THR A 650      37.580  37.980  51.910  1.00  0.00           C
ATOM   1007  HB  THR A 650      38.540  38.310  51.480  1.00  0.00           H
ATOM   1008  OG1 THR A 650      37.670  38.540  53.220  1.00  0.00           O
ATOM   1009  HG1 THR A 650      38.420  38.120  53.630  1.00  0.00           H
ATOM   1010  CG2 THR A 650      36.480  38.730  51.150  1.00  0.00           C
ATOM   1011 HG21 THR A 650      36.620  39.840  51.210  1.00  0.00           H
ATOM   1012 HG22 THR A 650      35.450  38.550  51.540  1.00  0.00           H
ATOM   1013 HG23 THR A 650      36.390  38.440  50.090  1.00  0.00           H
ATOM   1014  C   THR A 650      37.720  35.880  50.690  1.00  0.00           C
ATOM   1015  O   THR A 650      37.010  35.700  49.680  1.00  0.00           O
ATOM   1016  N   GLY A 651      39.020  35.520  50.710  1.00  0.00           N
ATOM   1017  HN  GLY A 651      39.400  35.630  51.620  1.00  0.00           H
ATOM   1018  CA  GLY A 651      39.770  35.000  49.610  1.00  0.00           C
ATOM   1019  HA1 GLY A 651      40.730  34.670  49.990  1.00  0.00           H
ATOM   1020  HA2 GLY A 651      39.960  35.800  48.920  1.00  0.00           H
ATOM   1021  C   GLY A 651      39.290  33.750  48.940  1.00  0.00           C
ATOM   1022  O   GLY A 651      39.330  33.600  47.740  1.00  0.00           O
ATOM   1023  N   ILE A 652      38.930  32.670  49.740  1.00  0.00           N
ATOM   1024  HN  ILE A 652      38.910  32.860  50.730  1.00  0.00           H
ATOM   1025  CA  ILE A 652      38.240  31.470  49.270  1.00  0.00           C
ATOM   1026  HA  ILE A 652      38.810  30.970  48.510  1.00  0.00           H
ATOM   1027  CB  ILE A 652      37.950  30.380  50.470  1.00  0.00           C
ATOM   1028  HB  ILE A 652      37.730  31.090  51.290  1.00  0.00           H
ATOM   1029  CG2 ILE A 652      36.770  29.390  50.310  1.00  0.00           C
ATOM   1030 HG21 ILE A 652      36.530  28.780  51.210  1.00  0.00           H
ATOM   1031 HG22 ILE A 652      36.930  28.720  49.440  1.00  0.00           H
ATOM   1032 HG23 ILE A 652      35.790  29.860  50.040  1.00  0.00           H
ATOM   1033  CG1 ILE A 652      39.300  29.670  50.750  1.00  0.00           C
ATOM   1034 HG11 ILE A 652      40.110  30.420  50.610  1.00  0.00           H
ATOM   1035 HG12 ILE A 652      39.400  28.910  49.940  1.00  0.00           H
ATOM   1036  CD  ILE A 652      39.220  29.120  52.180  1.00  0.00           C
ATOM   1037  HD1 ILE A 652      40.160  28.570  52.410  1.00  0.00           H
ATOM   1038  HD2 ILE A 652      38.250  28.600  52.370  1.00  0.00           H
ATOM   1039  HD3 ILE A 652      39.350  30.000  52.860  1.00  0.00           H
ATOM   1040  C   ILE A 652      36.970  31.750  48.510  1.00  0.00           C
ATOM   1041  O   ILE A 652      36.680  31.110  47.470  1.00  0.00           O
ATOM   1042  N   ALA A 653      36.030  32.640  49.060  1.00  0.00           N
ATOM   1043  HN  ALA A 653      36.320  33.050  49.930  1.00  0.00           H
ATOM   1044  CA  ALA A 653      34.810  32.920  48.390  1.00  0.00           C
ATOM   1045  HA  ALA A 653      34.190  32.050  48.260  1.00  0.00           H
ATOM   1046  CB  ALA A 653      34.080  33.920  49.400  1.00  0.00           C
ATOM   1047  HB1 ALA A 653      32.990  33.770  49.330  1.00  0.00           H
ATOM   1048  HB2 ALA A 653      34.210  34.950  49.010  1.00  0.00           H
ATOM   1049  HB3 ALA A 653      34.420  33.780  50.440  1.00  0.00           H
ATOM   1050  C   ALA A 653      35.000  33.590  47.030  1.00  0.00           C
ATOM   1051  O   ALA A 653      34.350  33.240  46.050  1.00  0.00           O
ATOM   1052  N   TYR A 654      35.860  34.640  46.990  1.00  0.00           N
ATOM   1053  HN  TYR A 654      36.330  35.020  47.780  1.00  0.00           H
ATOM   1054  CA  TYR A 654      36.150  35.390  45.770  1.00  0.00           C
ATOM   1055  HA  TYR A 654      35.200  35.720  45.380  1.00  0.00           H
ATOM   1056  CB  TYR A 654      36.790  36.770  46.230  1.00  0.00           C
ATOM   1057  HB1 TYR A 654      37.610  36.650  46.950  1.00  0.00           H
ATOM   1058  HB2 TYR A 654      36.030  37.350  46.790  1.00  0.00           H
ATOM   1059  CG  TYR A 654      37.400  37.680  45.180  1.00  0.00           C
ATOM   1060  CD1 TYR A 654      38.440  37.290  44.300  1.00  0.00           C
ATOM   1061  HD1 TYR A 654      38.870  36.330  44.540  1.00  0.00           H
ATOM   1062  CE1 TYR A 654      38.910  38.200  43.350  1.00  0.00           C
ATOM   1063  HE1 TYR A 654      39.670  37.840  42.660  1.00  0.00           H
ATOM   1064  CZ  TYR A 654      38.380  39.520  43.270  1.00  0.00           C
ATOM   1065  OH  TYR A 654      38.920  40.450  42.340  1.00  0.00           O
ATOM   1066  HH  TYR A 654      39.850  40.320  42.150  1.00  0.00           H
ATOM   1067  CD2 TYR A 654      36.830  38.980  45.050  1.00  0.00           C
ATOM   1068  HD2 TYR A 654      36.030  39.240  45.730  1.00  0.00           H
ATOM   1069  CE2 TYR A 654      37.360  39.890  44.130  1.00  0.00           C
ATOM   1070  HE2 TYR A 654      37.020  40.910  44.220  1.00  0.00           H
ATOM   1071  C   TYR A 654      36.870  34.520  44.720  1.00  0.00           C
ATOM   1072  O   TYR A 654      36.680  34.670  43.510  1.00  0.00           O
ATOM   1073  N   SER A 655      37.700  33.580  45.090  1.00  0.00           N
ATOM   1074  HN  SER A 655      37.880  33.520  46.080  1.00  0.00           H
ATOM   1075  CA  SER A 655      38.330  32.620  44.160  1.00  0.00           C
ATOM   1076  HA  SER A 655      38.730  33.160  43.320  1.00  0.00           H
ATOM   1077  CB  SER A 655      39.580  32.020  44.880  1.00  0.00           C
ATOM   1078  HB1 SER A 655      40.270  32.860  45.080  1.00  0.00           H
ATOM   1079  HB2 SER A 655      40.170  31.410  44.160  1.00  0.00           H
ATOM   1080  OG  SER A 655      39.180  31.370  46.080  1.00  0.00           O
ATOM   1081  HG1 SER A 655      39.320  32.030  46.760  1.00  0.00           H
ATOM   1082  C   SER A 655      37.330  31.420  43.790  1.00  0.00           C
ATOM   1083  O   SER A 655      37.050  31.200  42.620  1.00  0.00           O
ATOM   1084  N   LEU A 656      36.670  30.700  44.740  1.00  0.00           N
ATOM   1085  HN  LEU A 656      36.860  30.930  45.700  1.00  0.00           H
ATOM   1086  CA  LEU A 656      35.710  29.600  44.580  1.00  0.00           C
ATOM   1087  HA  LEU A 656      36.250  28.930  43.930  1.00  0.00           H
ATOM   1088  CB  LEU A 656      35.170  29.080  45.950  1.00  0.00           C
ATOM   1089  HB1 LEU A 656      34.460  29.780  46.460  1.00  0.00           H
ATOM   1090  HB2 LEU A 656      36.000  28.900  46.660  1.00  0.00           H
ATOM   1091  CG  LEU A 656      34.620  27.650  45.830  1.00  0.00           C
ATOM   1092  HG  LEU A 656      33.880  27.610  44.990  1.00  0.00           H
ATOM   1093  CD1 LEU A 656      35.680  26.640  45.420  1.00  0.00           C
ATOM   1094 HD11 LEU A 656      36.140  26.680  44.400  1.00  0.00           H
ATOM   1095 HD12 LEU A 656      35.220  25.660  45.620  1.00  0.00           H
ATOM   1096 HD13 LEU A 656      36.560  26.680  46.100  1.00  0.00           H
ATOM   1097  CD2 LEU A 656      33.970  27.280  47.120  1.00  0.00           C
ATOM   1098 HD21 LEU A 656      33.330  26.370  47.070  1.00  0.00           H
ATOM   1099 HD22 LEU A 656      33.300  28.140  47.340  1.00  0.00           H
ATOM   1100 HD23 LEU A 656      34.650  27.020  47.950  1.00  0.00           H
ATOM   1101  C   LEU A 656      34.450  29.980  43.800  1.00  0.00           C
ATOM   1102  O   LEU A 656      33.980  29.360  42.790  1.00  0.00           O
ATOM   1103  N   PHE A 657      33.930  31.160  44.120  1.00  0.00           N
ATOM   1104  HN  PHE A 657      34.180  31.660  44.950  1.00  0.00           H
ATOM   1105  CA  PHE A 657      32.740  31.660  43.480  1.00  0.00           C
ATOM   1106  HA  PHE A 657      32.120  30.910  43.010  1.00  0.00           H
ATOM   1107  CB  PHE A 657      31.720  32.290  44.430  1.00  0.00           C
ATOM   1108  HB1 PHE A 657      30.840  32.800  43.990  1.00  0.00           H
ATOM   1109  HB2 PHE A 657      32.210  33.070  45.030  1.00  0.00           H
ATOM   1110  CG  PHE A 657      31.340  31.340  45.560  1.00  0.00           C
ATOM   1111  CD1 PHE A 657      31.260  29.950  45.350  1.00  0.00           C
ATOM   1112  HD1 PHE A 657      31.520  29.500  44.410  1.00  0.00           H
ATOM   1113  CE1 PHE A 657      31.050  29.080  46.450  1.00  0.00           C
ATOM   1114  HE1 PHE A 657      31.050  28.000  46.460  1.00  0.00           H
ATOM   1115  CZ  PHE A 657      30.620  29.660  47.710  1.00  0.00           C
ATOM   1116  HZ  PHE A 657      30.340  29.000  48.510  1.00  0.00           H
ATOM   1117  CD2 PHE A 657      31.100  31.870  46.790  1.00  0.00           C
ATOM   1118  HD2 PHE A 657      31.170  32.940  46.900  1.00  0.00           H
ATOM   1119  CE2 PHE A 657      30.720  31.090  47.860  1.00  0.00           C
ATOM   1120  HE2 PHE A 657      30.540  31.640  48.780  1.00  0.00           H
ATOM   1121  C   PHE A 657      33.090  32.610  42.360  1.00  0.00           C
ATOM   1122  O   PHE A 657      32.280  33.440  41.860  1.00  0.00           O
ATOM   1123  N   ALA A 658      34.410  32.450  41.920  1.00  0.00           N
ATOM   1124  HN  ALA A 658      34.890  31.870  42.580  1.00  0.00           H
ATOM   1125  CA  ALA A 658      35.150  33.220  40.910  1.00  0.00           C
ATOM   1126  HA  ALA A 658      36.160  33.190  41.260  1.00  0.00           H
ATOM   1127  CB  ALA A 658      35.170  32.520  39.560  1.00  0.00           C
ATOM   1128  HB1 ALA A 658      36.000  32.860  38.930  1.00  0.00           H
ATOM   1129  HB2 ALA A 658      34.200  32.740  39.050  1.00  0.00           H
ATOM   1130  HB3 ALA A 658      35.030  31.410  39.640  1.00  0.00           H
ATOM   1131  C   ALA A 658      34.800  34.690  40.670  1.00  0.00           C
ATOM   1132  O   ALA A 658      34.340  35.010  39.580  1.00  0.00           O
ATOM   1133  N   GLY A 659      35.010  35.660  41.600  1.00  0.00           N
ATOM   1134  HN  GLY A 659      35.380  35.370  42.480  1.00  0.00           H
ATOM   1135  CA  GLY A 659      34.750  37.080  41.400  1.00  0.00           C
ATOM   1136  HA1 GLY A 659      35.070  37.680  42.240  1.00  0.00           H
ATOM   1137  HA2 GLY A 659      33.700  37.150  41.140  1.00  0.00           H
ATOM   1138  C   GLY A 659      35.520  37.700  40.270  1.00  0.00           C
ATOM   1139  O   GLY A 659      34.850  38.310  39.420  1.00  0.00           O
ATOM   1140  N   GLN A 660      36.870  37.610  40.190  1.00  0.00           N
ATOM   1141  HN  GLN A 660      37.300  37.180  40.980  1.00  0.00           H
ATOM   1142  CA  GLN A 660      37.730  37.980  39.090  1.00  0.00           C
ATOM   1143  HA  GLN A 660      37.250  37.550  38.230  1.00  0.00           H
ATOM   1144  CB  GLN A 660      38.000  39.500  38.890  1.00  0.00           C
ATOM   1145  HB1 GLN A 660      38.210  39.950  39.880  1.00  0.00           H
ATOM   1146  HB2 GLN A 660      37.000  39.820  38.550  1.00  0.00           H
ATOM   1147  CG  GLN A 660      39.040  39.860  37.820  1.00  0.00           C
ATOM   1148  HG1 GLN A 660      40.090  39.610  38.100  1.00  0.00           H
ATOM   1149  HG2 GLN A 660      39.000  40.970  37.690  1.00  0.00           H
ATOM   1150  CD  GLN A 660      38.840  39.120  36.480  1.00  0.00           C
ATOM   1151  OE1 GLN A 660      39.530  38.140  36.230  1.00  0.00           O
ATOM   1152  NE2 GLN A 660      37.990  39.700  35.610  1.00  0.00           N
ATOM   1153 HE21 GLN A 660      38.030  39.340  34.680  1.00  0.00           H
ATOM   1154 HE22 GLN A 660      37.590  40.580  35.860  1.00  0.00           H
ATOM   1155  C   GLN A 660      38.970  37.130  39.310  1.00  0.00           C
ATOM   1156  O   GLN A 660      39.820  37.630  40.000  1.00  0.00           O
ATOM   1157  N   PRO A 661      39.030  35.820  38.890  1.00  0.00           N
ATOM   1158  CD  PRO A 661      37.950  35.080  38.190  1.00  0.00           C
ATOM   1159  HD1 PRO A 661      37.460  35.710  37.430  1.00  0.00           H
ATOM   1160  HD2 PRO A 661      37.170  34.760  38.910  1.00  0.00           H
ATOM   1161  CA  PRO A 661      40.120  34.990  39.280  1.00  0.00           C
ATOM   1162  HA  PRO A 661      40.230  35.070  40.360  1.00  0.00           H
ATOM   1163  CB  PRO A 661      39.530  33.610  38.940  1.00  0.00           C
ATOM   1164  HB1 PRO A 661      38.980  33.270  39.850  1.00  0.00           H
ATOM   1165  HB2 PRO A 661      40.290  32.840  38.680  1.00  0.00           H
ATOM   1166  CG  PRO A 661      38.570  33.760  37.810  1.00  0.00           C
ATOM   1167  HG1 PRO A 661      39.200  34.050  36.930  1.00  0.00           H
ATOM   1168  HG2 PRO A 661      37.850  32.960  37.530  1.00  0.00           H
ATOM   1169  C   PRO A 661      41.450  35.160  38.610  1.00  0.00           C
ATOM   1170  O   PRO A 661      42.250  34.250  38.630  1.00  0.00           O
ATOM   1171  N   LEU A 662      41.840  36.370  38.050  1.00  0.00           N
ATOM   1172  HN  LEU A 662      41.160  37.030  37.750  1.00  0.00           H
ATOM   1173  CA  LEU A 662      43.190  36.680  37.660  1.00  0.00           C
ATOM   1174  HA  LEU A 662      43.730  35.740  37.540  1.00  0.00           H
ATOM   1175  CB  LEU A 662      43.260  37.330  36.260  1.00  0.00           C
ATOM   1176  HB1 LEU A 662      44.280  37.730  36.040  1.00  0.00           H
ATOM   1177  HB2 LEU A 662      42.610  38.220  36.150  1.00  0.00           H
ATOM   1178  CG  LEU A 662      42.890  36.410  35.080  1.00  0.00           C
ATOM   1179  HG  LEU A 662      41.950  35.870  35.350  1.00  0.00           H
ATOM   1180  CD1 LEU A 662      42.610  37.300  33.890  1.00  0.00           C
ATOM   1181 HD11 LEU A 662      41.960  38.160  34.160  1.00  0.00           H
ATOM   1182 HD12 LEU A 662      42.160  36.730  33.050  1.00  0.00           H
ATOM   1183 HD13 LEU A 662      43.510  37.790  33.470  1.00  0.00           H
ATOM   1184  CD2 LEU A 662      43.900  35.360  34.730  1.00  0.00           C
ATOM   1185 HD21 LEU A 662      43.950  34.520  35.470  1.00  0.00           H
ATOM   1186 HD22 LEU A 662      44.890  35.840  34.570  1.00  0.00           H
ATOM   1187 HD23 LEU A 662      43.540  34.910  33.780  1.00  0.00           H
ATOM   1188  C   LEU A 662      43.830  37.570  38.620  1.00  0.00           C
ATOM   1189  O   LEU A 662      44.980  38.040  38.500  1.00  0.00           O
ATOM   1190  N   THR A 663      43.160  37.950  39.750  1.00  0.00           N
ATOM   1191  HN  THR A 663      42.210  37.640  39.730  1.00  0.00           H
ATOM   1192  CA  THR A 663      43.540  38.920  40.700  1.00  0.00           C
ATOM   1193  HA  THR A 663      44.510  39.340  40.480  1.00  0.00           H
ATOM   1194  CB  THR A 663      42.650  40.210  40.660  1.00  0.00           C
ATOM   1195  HB  THR A 663      42.920  40.980  41.410  1.00  0.00           H
ATOM   1196  OG1 THR A 663      41.310  40.010  41.060  1.00  0.00           O
ATOM   1197  HG1 THR A 663      41.070  39.190  40.620  1.00  0.00           H
ATOM   1198  CG2 THR A 663      42.520  40.890  39.290  1.00  0.00           C
ATOM   1199 HG21 THR A 663      41.690  40.380  38.760  1.00  0.00           H
ATOM   1200 HG22 THR A 663      43.450  40.740  38.710  1.00  0.00           H
ATOM   1201 HG23 THR A 663      42.320  41.970  39.390  1.00  0.00           H
ATOM   1202  C   THR A 663      43.590  38.300  42.040  1.00  0.00           C
ATOM   1203  O   THR A 663      42.890  37.340  42.320  1.00  0.00           O
ATOM   1204  N   ILE A 664      44.430  38.880  42.940  1.00  0.00           N
ATOM   1205  HN  ILE A 664      44.880  39.730  42.730  1.00  0.00           H
ATOM   1206  CA  ILE A 664      44.770  38.280  44.230  1.00  0.00           C
ATOM   1207  HA  ILE A 664      44.100  37.450  44.410  1.00  0.00           H
ATOM   1208  CB  ILE A 664      46.170  37.710  44.390  1.00  0.00           C
ATOM   1209  HB  ILE A 664      46.750  38.630  44.140  1.00  0.00           H
ATOM   1210  CG2 ILE A 664      46.590  37.240  45.780  1.00  0.00           C
ATOM   1211 HG21 ILE A 664      45.700  36.650  46.090  1.00  0.00           H
ATOM   1212 HG22 ILE A 664      46.680  38.080  46.500  1.00  0.00           H
ATOM   1213 HG23 ILE A 664      47.510  36.610  45.770  1.00  0.00           H
ATOM   1214  CG1 ILE A 664      46.370  36.610  43.370  1.00  0.00           C
ATOM   1215 HG11 ILE A 664      47.460  36.390  43.340  1.00  0.00           H
ATOM   1216 HG12 ILE A 664      46.200  36.840  42.300  1.00  0.00           H
ATOM   1217  CD  ILE A 664      45.560  35.270  43.620  1.00  0.00           C
ATOM   1218  HD1 ILE A 664      44.510  35.580  43.740  1.00  0.00           H
ATOM   1219  HD2 ILE A 664      45.820  34.820  44.600  1.00  0.00           H
ATOM   1220  HD3 ILE A 664      45.600  34.530  42.780  1.00  0.00           H
ATOM   1221  C   ILE A 664      44.420  39.300  45.300  1.00  0.00           C
ATOM   1222  O   ILE A 664      44.910  40.390  45.200  1.00  0.00           O
ATOM   1223  N   LEU A 665      43.550  39.040  46.330  1.00  0.00           N
ATOM   1224  HN  LEU A 665      42.890  38.310  46.350  1.00  0.00           H
ATOM   1225  CA  LEU A 665      43.390  40.000  47.440  1.00  0.00           C
ATOM   1226  HA  LEU A 665      43.070  40.960  47.060  1.00  0.00           H
ATOM   1227  CB  LEU A 665      42.180  39.540  48.260  1.00  0.00           C
ATOM   1228  HB1 LEU A 665      42.010  40.390  48.950  1.00  0.00           H
ATOM   1229  HB2 LEU A 665      42.410  38.690  48.940  1.00  0.00           H
ATOM   1230  CG  LEU A 665      40.910  39.260  47.470  1.00  0.00           C
ATOM   1231  HG  LEU A 665      41.030  38.290  46.930  1.00  0.00           H
ATOM   1232  CD1 LEU A 665      39.730  39.030  48.510  1.00  0.00           C
ATOM   1233 HD11 LEU A 665      38.860  38.720  47.880  1.00  0.00           H
ATOM   1234 HD12 LEU A 665      39.450  39.960  49.060  1.00  0.00           H
ATOM   1235 HD13 LEU A 665      40.050  38.240  49.220  1.00  0.00           H
ATOM   1236  CD2 LEU A 665      40.460  40.280  46.410  1.00  0.00           C
ATOM   1237 HD21 LEU A 665      40.200  41.240  46.900  1.00  0.00           H
ATOM   1238 HD22 LEU A 665      39.640  39.820  45.820  1.00  0.00           H
ATOM   1239 HD23 LEU A 665      41.240  40.480  45.660  1.00  0.00           H
ATOM   1240  C   LEU A 665      44.660  40.170  48.350  1.00  0.00           C
ATOM   1241  O   LEU A 665      45.480  39.290  48.530  1.00  0.00           O
ATOM   1242  N   GLY A 666      44.940  41.380  48.810  1.00  0.00           N
ATOM   1243  HN  GLY A 666      44.200  42.030  48.680  1.00  0.00           H
ATOM   1244  CA  GLY A 666      46.240  41.880  49.400  1.00  0.00           C
ATOM   1245  HA1 GLY A 666      46.960  42.230  48.670  1.00  0.00           H
ATOM   1246  HA2 GLY A 666      46.560  41.120  50.090  1.00  0.00           H
ATOM   1247  C   GLY A 666      46.070  43.180  50.150  1.00  0.00           C
ATOM   1248  O   GLY A 666      44.960  43.600  50.440  1.00  0.00           O
ATOM   1249  N   SER A 667      47.250  43.800  50.520  1.00  0.00           N
ATOM   1250  HN  SER A 667      48.040  43.680  49.920  1.00  0.00           H
ATOM   1251  CA  SER A 667      47.340  44.870  51.460  1.00  0.00           C
ATOM   1252  HA  SER A 667      46.790  44.520  52.320  1.00  0.00           H
ATOM   1253  CB  SER A 667      48.790  45.210  51.840  1.00  0.00           C
ATOM   1254  HB1 SER A 667      49.340  44.420  52.380  1.00  0.00           H
ATOM   1255  HB2 SER A 667      48.870  46.180  52.370  1.00  0.00           H
ATOM   1256  OG  SER A 667      49.620  45.450  50.630  1.00  0.00           O
ATOM   1257  HG1 SER A 667      49.470  46.360  50.340  1.00  0.00           H
ATOM   1258  C   SER A 667      46.650  46.060  50.940  1.00  0.00           C
ATOM   1259  O   SER A 667      46.800  46.400  49.780  1.00  0.00           O
ATOM   1260  N   THR A 668      45.830  46.760  51.780  1.00  0.00           N
ATOM   1261  HN  THR A 668      45.650  46.570  52.740  1.00  0.00           H
ATOM   1262  CA  THR A 668      45.100  47.930  51.190  1.00  0.00           C
ATOM   1263  HA  THR A 668      45.420  48.000  50.160  1.00  0.00           H
ATOM   1264  CB  THR A 668      43.580  47.700  51.050  1.00  0.00           C
ATOM   1265  HB  THR A 668      43.450  47.100  50.130  1.00  0.00           H
ATOM   1266  OG1 THR A 668      42.870  48.910  50.860  1.00  0.00           O
ATOM   1267  HG1 THR A 668      42.770  48.940  49.900  1.00  0.00           H
ATOM   1268  CG2 THR A 668      43.070  46.870  52.230  1.00  0.00           C
ATOM   1269 HG21 THR A 668      43.440  45.830  52.170  1.00  0.00           H
ATOM   1270 HG22 THR A 668      41.970  46.780  52.110  1.00  0.00           H
ATOM   1271 HG23 THR A 668      43.260  47.340  53.220  1.00  0.00           H
ATOM   1272  C   THR A 668      45.500  49.280  51.740  1.00  0.00           C
ATOM   1273  O   THR A 668      45.170  49.640  52.910  1.00  0.00           O
ATOM   1274  N   GLY A 669      46.180  50.100  50.950  1.00  0.00           N
ATOM   1275  HN  GLY A 669      46.400  49.820  50.020  1.00  0.00           H
ATOM   1276  CA  GLY A 669      46.310  51.540  51.220  1.00  0.00           C
ATOM   1277  HA1 GLY A 669      46.750  52.010  50.340  1.00  0.00           H
ATOM   1278  HA2 GLY A 669      47.000  51.670  52.030  1.00  0.00           H
ATOM   1279  C   GLY A 669      45.150  52.370  51.660  1.00  0.00           C
ATOM   1280  O   GLY A 669      45.200  52.970  52.720  1.00  0.00           O
ATOM   1281  N   PRO A 670      44.110  52.430  50.860  1.00  0.00           N
ATOM   1282  CD  PRO A 670      44.070  51.870  49.510  1.00  0.00           C
ATOM   1283  HD1 PRO A 670      43.980  50.760  49.500  1.00  0.00           H
ATOM   1284  HD2 PRO A 670      44.970  52.220  48.960  1.00  0.00           H
ATOM   1285  CA  PRO A 670      42.810  53.010  51.110  1.00  0.00           C
ATOM   1286  HA  PRO A 670      42.970  54.080  51.120  1.00  0.00           H
ATOM   1287  CB  PRO A 670      41.890  52.480  49.940  1.00  0.00           C
ATOM   1288  HB1 PRO A 670      41.060  53.190  49.750  1.00  0.00           H
ATOM   1289  HB2 PRO A 670      41.550  51.480  50.330  1.00  0.00           H
ATOM   1290  CG  PRO A 670      42.790  52.400  48.760  1.00  0.00           C
ATOM   1291  HG1 PRO A 670      42.520  51.680  47.960  1.00  0.00           H
ATOM   1292  HG2 PRO A 670      42.950  53.430  48.410  1.00  0.00           H
ATOM   1293  C   PRO A 670      42.260  52.660  52.550  1.00  0.00           C
ATOM   1294  O   PRO A 670      41.950  53.500  53.380  1.00  0.00           O
ATOM   1295  N   VAL A 671      42.220  51.350  52.830  1.00  0.00           N
ATOM   1296  HN  VAL A 671      42.550  50.770  52.100  1.00  0.00           H
ATOM   1297  CA  VAL A 671      41.580  50.820  54.070  1.00  0.00           C
ATOM   1298  HA  VAL A 671      40.690  51.420  54.200  1.00  0.00           H
ATOM   1299  CB  VAL A 671      41.080  49.370  54.000  1.00  0.00           C
ATOM   1300  HB  VAL A 671      41.900  48.690  53.680  1.00  0.00           H
ATOM   1301  CG1 VAL A 671      40.430  48.720  55.250  1.00  0.00           C
ATOM   1302 HG11 VAL A 671      39.890  47.760  55.110  1.00  0.00           H
ATOM   1303 HG12 VAL A 671      39.650  49.470  55.480  1.00  0.00           H
ATOM   1304 HG13 VAL A 671      41.090  48.770  56.150  1.00  0.00           H
ATOM   1305  CG2 VAL A 671      39.890  49.410  52.930  1.00  0.00           C
ATOM   1306 HG21 VAL A 671      39.560  48.350  52.920  1.00  0.00           H
ATOM   1307 HG22 VAL A 671      40.230  49.690  51.920  1.00  0.00           H
ATOM   1308 HG23 VAL A 671      39.050  50.040  53.300  1.00  0.00           H
ATOM   1309  C   VAL A 671      42.550  50.910  55.270  1.00  0.00           C
ATOM   1310  O   VAL A 671      42.040  51.130  56.340  1.00  0.00           O
ATOM   1311  N   LEU A 672      43.900  50.860  55.100  1.00  0.00           N
ATOM   1312  HN  LEU A 672      44.370  50.600  54.260  1.00  0.00           H
ATOM   1313  CA  LEU A 672      44.910  51.160  56.150  1.00  0.00           C
ATOM   1314  HA  LEU A 672      44.570  50.650  57.040  1.00  0.00           H
ATOM   1315  CB  LEU A 672      46.330  50.680  55.780  1.00  0.00           C
ATOM   1316  HB1 LEU A 672      46.540  51.110  54.780  1.00  0.00           H
ATOM   1317  HB2 LEU A 672      46.320  49.580  55.650  1.00  0.00           H
ATOM   1318  CG  LEU A 672      47.610  51.180  56.560  1.00  0.00           C
ATOM   1319  HG  LEU A 672      47.510  52.290  56.570  1.00  0.00           H
ATOM   1320  CD1 LEU A 672      47.640  50.580  58.000  1.00  0.00           C
ATOM   1321 HD11 LEU A 672      48.390  51.150  58.600  1.00  0.00           H
ATOM   1322 HD12 LEU A 672      47.960  49.510  57.920  1.00  0.00           H
ATOM   1323 HD13 LEU A 672      46.640  50.700  58.460  1.00  0.00           H
ATOM   1324  CD2 LEU A 672      48.870  50.780  55.750  1.00  0.00           C
ATOM   1325 HD21 LEU A 672      49.010  49.680  55.830  1.00  0.00           H
ATOM   1326 HD22 LEU A 672      49.750  51.180  56.290  1.00  0.00           H
ATOM   1327 HD23 LEU A 672      48.870  51.140  54.700  1.00  0.00           H
ATOM   1328  C   LEU A 672      44.790  52.550  56.680  1.00  0.00           C
ATOM   1329  O   LEU A 672      44.770  52.840  57.870  1.00  0.00           O
ATOM   1330  N   VAL A 673      44.590  53.580  55.800  1.00  0.00           N
ATOM   1331  HN  VAL A 673      44.570  53.400  54.820  1.00  0.00           H
ATOM   1332  CA  VAL A 673      44.330  54.930  56.170  1.00  0.00           C
ATOM   1333  HA  VAL A 673      45.030  55.240  56.940  1.00  0.00           H
ATOM   1334  CB  VAL A 673      44.470  55.920  55.050  1.00  0.00           C
ATOM   1335  HB  VAL A 673      43.800  55.740  54.180  1.00  0.00           H
ATOM   1336  CG1 VAL A 673      44.280  57.310  55.490  1.00  0.00           C
ATOM   1337 HG11 VAL A 673      44.950  57.500  56.360  1.00  0.00           H
ATOM   1338 HG12 VAL A 673      43.240  57.640  55.700  1.00  0.00           H
ATOM   1339 HG13 VAL A 673      44.660  58.030  54.750  1.00  0.00           H
ATOM   1340  CG2 VAL A 673      45.910  55.790  54.470  1.00  0.00           C
ATOM   1341 HG21 VAL A 673      46.690  55.930  55.240  1.00  0.00           H
ATOM   1342 HG22 VAL A 673      46.070  56.620  53.760  1.00  0.00           H
ATOM   1343 HG23 VAL A 673      46.020  54.850  53.900  1.00  0.00           H
ATOM   1344  C   VAL A 673      42.900  55.020  56.810  1.00  0.00           C
ATOM   1345  O   VAL A 673      42.740  55.570  57.880  1.00  0.00           O
ATOM   1346  N   PHE A 674      41.800  54.430  56.220  1.00  0.00           N
ATOM   1347  HN  PHE A 674      41.850  53.950  55.350  1.00  0.00           H
ATOM   1348  CA  PHE A 674      40.450  54.420  56.730  1.00  0.00           C
ATOM   1349  HA  PHE A 674      40.040  55.420  56.850  1.00  0.00           H
ATOM   1350  CB  PHE A 674      39.560  53.620  55.750  1.00  0.00           C
ATOM   1351  HB1 PHE A 674      39.940  52.580  55.870  1.00  0.00           H
ATOM   1352  HB2 PHE A 674      39.710  53.970  54.710  1.00  0.00           H
ATOM   1353  CG  PHE A 674      38.090  53.590  56.120  1.00  0.00           C
ATOM   1354  CD1 PHE A 674      37.230  54.600  55.830  1.00  0.00           C
ATOM   1355  HD1 PHE A 674      37.580  55.420  55.220  1.00  0.00           H
ATOM   1356  CE1 PHE A 674      35.890  54.640  56.330  1.00  0.00           C
ATOM   1357  HE1 PHE A 674      35.180  55.430  56.220  1.00  0.00           H
ATOM   1358  CZ  PHE A 674      35.480  53.490  57.090  1.00  0.00           C
ATOM   1359  HZ  PHE A 674      34.450  53.420  57.410  1.00  0.00           H
ATOM   1360  CD2 PHE A 674      37.700  52.560  56.920  1.00  0.00           C
ATOM   1361  HD2 PHE A 674      38.460  51.840  57.180  1.00  0.00           H
ATOM   1362  CE2 PHE A 674      36.390  52.540  57.490  1.00  0.00           C
ATOM   1363  HE2 PHE A 674      36.120  51.690  58.110  1.00  0.00           H
ATOM   1364  C   PHE A 674      40.380  53.860  58.200  1.00  0.00           C
ATOM   1365  O   PHE A 674      39.690  54.460  59.040  1.00  0.00           O
ATOM   1366  N   GLU A 675      41.070  52.810  58.460  1.00  0.00           N
ATOM   1367  HN  GLU A 675      41.580  52.300  57.770  1.00  0.00           H
ATOM   1368  CA  GLU A 675      41.000  52.240  59.800  1.00  0.00           C
ATOM   1369  HA  GLU A 675      39.970  52.040  60.060  1.00  0.00           H
ATOM   1370  CB  GLU A 675      41.930  51.010  59.970  1.00  0.00           C
ATOM   1371  HB1 GLU A 675      42.050  50.810  61.060  1.00  0.00           H
ATOM   1372  HB2 GLU A 675      42.940  51.330  59.650  1.00  0.00           H
ATOM   1373  CG  GLU A 675      41.400  49.800  59.260  1.00  0.00           C
ATOM   1374  HG1 GLU A 675      42.170  49.010  59.350  1.00  0.00           H
ATOM   1375  HG2 GLU A 675      41.160  49.940  58.180  1.00  0.00           H
ATOM   1376  CD  GLU A 675      40.060  49.280  59.680  1.00  0.00           C
ATOM   1377  OE1 GLU A 675      39.690  48.240  58.980  1.00  0.00           O
ATOM   1378  OE2 GLU A 675      39.340  49.710  60.550  1.00  0.00           O
ATOM   1379  C   GLU A 675      41.490  53.160  60.840  1.00  0.00           C
ATOM   1380  O   GLU A 675      40.870  53.310  61.890  1.00  0.00           O
ATOM   1381  N   LYS A 676      42.640  53.800  60.600  1.00  0.00           N
ATOM   1382  HN  LYS A 676      43.090  53.640  59.720  1.00  0.00           H
ATOM   1383  CA  LYS A 676      43.210  54.800  61.440  1.00  0.00           C
ATOM   1384  HA  LYS A 676      43.250  54.330  62.420  1.00  0.00           H
ATOM   1385  CB  LYS A 676      44.640  55.220  60.850  1.00  0.00           C
ATOM   1386  HB1 LYS A 676      44.600  55.620  59.820  1.00  0.00           H
ATOM   1387  HB2 LYS A 676      45.080  54.220  60.630  1.00  0.00           H
ATOM   1388  CG  LYS A 676      45.420  56.170  61.750  1.00  0.00           C
ATOM   1389  HG1 LYS A 676      45.360  55.800  62.800  1.00  0.00           H
ATOM   1390  HG2 LYS A 676      44.930  57.160  61.630  1.00  0.00           H
ATOM   1391  CD  LYS A 676      46.940  56.450  61.350  1.00  0.00           C
ATOM   1392  HD1 LYS A 676      47.010  56.810  60.300  1.00  0.00           H
ATOM   1393  HD2 LYS A 676      47.420  55.460  61.470  1.00  0.00           H
ATOM   1394  CE  LYS A 676      47.490  57.590  62.120  1.00  0.00           C
ATOM   1395  HE1 LYS A 676      47.460  57.400  63.210  1.00  0.00           H
ATOM   1396  HE2 LYS A 676      46.970  58.560  61.920  1.00  0.00           H
ATOM   1397  NZ  LYS A 676      48.920  57.620  61.720  1.00  0.00           N
ATOM   1398  HZ1 LYS A 676      49.190  58.620  61.820  1.00  0.00           H
ATOM   1399  HZ2 LYS A 676      49.110  57.410  60.710  1.00  0.00           H
ATOM   1400  HZ3 LYS A 676      49.510  57.050  62.350  1.00  0.00           H
ATOM   1401  C   LYS A 676      42.400  56.030  61.690  1.00  0.00           C
ATOM   1402  O   LYS A 676      42.210  56.570  62.850  1.00  0.00           O
ATOM   1403  N   ILE A 677      41.720  56.590  60.600  1.00  0.00           N
ATOM   1404  HN  ILE A 677      41.880  56.290  59.660  1.00  0.00           H
ATOM   1405  CA  ILE A 677      40.720  57.640  60.590  1.00  0.00           C
ATOM   1406  HA  ILE A 677      41.120  58.580  60.940  1.00  0.00           H
ATOM   1407  CB  ILE A 677      40.090  57.920  59.190  1.00  0.00           C
ATOM   1408  HB  ILE A 677      39.750  56.980  58.700  1.00  0.00           H
ATOM   1409  CG2 ILE A 677      38.830  58.780  59.370  1.00  0.00           C
ATOM   1410 HG21 ILE A 677      39.040  59.770  59.840  1.00  0.00           H
ATOM   1411 HG22 ILE A 677      38.050  58.160  59.870  1.00  0.00           H
ATOM   1412 HG23 ILE A 677      38.470  59.040  58.350  1.00  0.00           H
ATOM   1413  CG1 ILE A 677      41.210  58.620  58.270  1.00  0.00           C
ATOM   1414 HG11 ILE A 677      42.000  57.840  58.260  1.00  0.00           H
ATOM   1415 HG12 ILE A 677      41.580  59.480  58.890  1.00  0.00           H
ATOM   1416  CD  ILE A 677      40.800  59.210  56.900  1.00  0.00           C
ATOM   1417  HD1 ILE A 677      39.980  59.960  56.920  1.00  0.00           H
ATOM   1418  HD2 ILE A 677      40.560  58.360  56.230  1.00  0.00           H
ATOM   1419  HD3 ILE A 677      41.760  59.610  56.510  1.00  0.00           H
ATOM   1420  C   ILE A 677      39.610  57.250  61.610  1.00  0.00           C
ATOM   1421  O   ILE A 677      39.220  57.940  62.540  1.00  0.00           O
ATOM   1422  N   LEU A 678      38.960  56.070  61.380  1.00  0.00           N
ATOM   1423  HN  LEU A 678      39.240  55.520  60.590  1.00  0.00           H
ATOM   1424  CA  LEU A 678      37.890  55.490  62.240  1.00  0.00           C
ATOM   1425  HA  LEU A 678      37.100  56.210  62.180  1.00  0.00           H
ATOM   1426  CB  LEU A 678      37.320  54.200  61.520  1.00  0.00           C
ATOM   1427  HB1 LEU A 678      38.130  53.470  61.340  1.00  0.00           H
ATOM   1428  HB2 LEU A 678      36.890  54.450  60.520  1.00  0.00           H
ATOM   1429  CG  LEU A 678      36.270  53.370  62.340  1.00  0.00           C
ATOM   1430  HG  LEU A 678      36.820  53.130  63.290  1.00  0.00           H
ATOM   1431  CD1 LEU A 678      35.030  54.050  62.840  1.00  0.00           C
ATOM   1432 HD11 LEU A 678      34.440  54.440  61.990  1.00  0.00           H
ATOM   1433 HD12 LEU A 678      35.270  54.960  63.440  1.00  0.00           H
ATOM   1434 HD13 LEU A 678      34.420  53.320  63.400  1.00  0.00           H
ATOM   1435  CD2 LEU A 678      35.930  52.040  61.610  1.00  0.00           C
ATOM   1436 HD21 LEU A 678      35.140  51.550  62.230  1.00  0.00           H
ATOM   1437 HD22 LEU A 678      36.860  51.440  61.530  1.00  0.00           H
ATOM   1438 HD23 LEU A 678      35.480  52.240  60.610  1.00  0.00           H
ATOM   1439  C   LEU A 678      38.360  55.150  63.670  1.00  0.00           C
ATOM   1440  O   LEU A 678      37.630  55.520  64.560  1.00  0.00           O
ATOM   1441  N   TYR A 679      39.600  54.590  63.890  1.00  0.00           N
ATOM   1442  HN  TYR A 679      40.190  54.320  63.140  1.00  0.00           H
ATOM   1443  CA  TYR A 679      40.210  54.400  65.250  1.00  0.00           C
ATOM   1444  HA  TYR A 679      39.440  53.960  65.860  1.00  0.00           H
ATOM   1445  CB  TYR A 679      41.490  53.530  65.260  1.00  0.00           C
ATOM   1446  HB1 TYR A 679      42.230  53.920  64.540  1.00  0.00           H
ATOM   1447  HB2 TYR A 679      41.230  52.530  64.840  1.00  0.00           H
ATOM   1448  CG  TYR A 679      42.140  53.480  66.630  1.00  0.00           C
ATOM   1449  CD1 TYR A 679      41.430  52.740  67.660  1.00  0.00           C
ATOM   1450  HD1 TYR A 679      40.480  52.280  67.450  1.00  0.00           H
ATOM   1451  CE1 TYR A 679      42.050  52.570  68.940  1.00  0.00           C
ATOM   1452  HE1 TYR A 679      41.640  51.950  69.730  1.00  0.00           H
ATOM   1453  CZ  TYR A 679      43.310  53.050  69.180  1.00  0.00           C
ATOM   1454  OH  TYR A 679      43.960  52.850  70.420  1.00  0.00           O
ATOM   1455  HH  TYR A 679      44.780  53.350  70.450  1.00  0.00           H
ATOM   1456  CD2 TYR A 679      43.460  53.970  66.950  1.00  0.00           C
ATOM   1457  HD2 TYR A 679      43.960  54.480  66.150  1.00  0.00           H
ATOM   1458  CE2 TYR A 679      43.940  53.790  68.200  1.00  0.00           C
ATOM   1459  HE2 TYR A 679      44.930  54.210  68.380  1.00  0.00           H
ATOM   1460  C   TYR A 679      40.350  55.750  65.960  1.00  0.00           C
ATOM   1461  O   TYR A 679      39.870  55.880  67.050  1.00  0.00           O
ATOM   1462  N   LYS A 680      40.920  56.820  65.290  1.00  0.00           N
ATOM   1463  HN  LYS A 680      41.320  56.770  64.380  1.00  0.00           H
ATOM   1464  CA  LYS A 680      41.150  58.160  65.830  1.00  0.00           C
ATOM   1465  HA  LYS A 680      41.620  58.060  66.800  1.00  0.00           H
ATOM   1466  CB  LYS A 680      42.240  58.850  64.940  1.00  0.00           C
ATOM   1467  HB1 LYS A 680      42.320  59.920  65.250  1.00  0.00           H
ATOM   1468  HB2 LYS A 680      41.730  58.700  63.970  1.00  0.00           H
ATOM   1469  CG  LYS A 680      43.620  58.170  65.040  1.00  0.00           C
ATOM   1470  HG1 LYS A 680      44.230  58.370  64.140  1.00  0.00           H
ATOM   1471  HG2 LYS A 680      43.410  57.080  65.130  1.00  0.00           H
ATOM   1472  CD  LYS A 680      44.380  58.480  66.380  1.00  0.00           C
ATOM   1473  HD1 LYS A 680      43.710  58.060  67.170  1.00  0.00           H
ATOM   1474  HD2 LYS A 680      44.440  59.580  66.490  1.00  0.00           H
ATOM   1475  CE  LYS A 680      45.750  57.820  66.370  1.00  0.00           C
ATOM   1476  HE1 LYS A 680      46.310  58.080  65.440  1.00  0.00           H
ATOM   1477  HE2 LYS A 680      45.710  56.710  66.400  1.00  0.00           H
ATOM   1478  NZ  LYS A 680      46.390  58.210  67.630  1.00  0.00           N
ATOM   1479  HZ1 LYS A 680      47.360  57.840  67.640  1.00  0.00           H
ATOM   1480  HZ2 LYS A 680      45.870  57.750  68.410  1.00  0.00           H
ATOM   1481  HZ3 LYS A 680      46.390  59.230  67.780  1.00  0.00           H
ATOM   1482  C   LYS A 680      39.930  58.960  66.220  1.00  0.00           C
ATOM   1483  O   LYS A 680      39.770  59.510  67.270  1.00  0.00           O
ATOM   1484  N   PHE A 681      38.900  58.880  65.340  1.00  0.00           N
ATOM   1485  HN  PHE A 681      39.060  58.460  64.440  1.00  0.00           H
ATOM   1486  CA  PHE A 681      37.580  59.460  65.500  1.00  0.00           C
ATOM   1487  HA  PHE A 681      37.750  60.500  65.770  1.00  0.00           H
ATOM   1488  CB  PHE A 681      36.750  59.250  64.330  1.00  0.00           C
ATOM   1489  HB1 PHE A 681      36.290  58.250  64.210  1.00  0.00           H
ATOM   1490  HB2 PHE A 681      37.370  59.460  63.440  1.00  0.00           H
ATOM   1491  CG  PHE A 681      35.580  60.170  64.190  1.00  0.00           C
ATOM   1492  CD1 PHE A 681      34.280  59.720  64.570  1.00  0.00           C
ATOM   1493  HD1 PHE A 681      34.270  58.770  65.070  1.00  0.00           H
ATOM   1494  CE1 PHE A 681      33.180  60.450  64.310  1.00  0.00           C
ATOM   1495  HE1 PHE A 681      32.190  60.190  64.630  1.00  0.00           H
ATOM   1496  CZ  PHE A 681      33.190  61.720  63.760  1.00  0.00           C
ATOM   1497  HZ  PHE A 681      32.380  62.410  63.580  1.00  0.00           H
ATOM   1498  CD2 PHE A 681      35.620  61.400  63.540  1.00  0.00           C
ATOM   1499  HD2 PHE A 681      36.510  61.880  63.130  1.00  0.00           H
ATOM   1500  CE2 PHE A 681      34.490  62.210  63.380  1.00  0.00           C
ATOM   1501  HE2 PHE A 681      34.540  63.260  63.130  1.00  0.00           H
ATOM   1502  C   PHE A 681      36.840  58.910  66.730  1.00  0.00           C
ATOM   1503  O   PHE A 681      36.250  59.600  67.550  1.00  0.00           O
ATOM   1504  N   CYS A 682      36.990  57.610  66.880  1.00  0.00           N
ATOM   1505  HN  CYS A 682      37.420  57.090  66.150  1.00  0.00           H
ATOM   1506  CA  CYS A 682      36.540  56.900  68.120  1.00  0.00           C
ATOM   1507  HA  CYS A 682      35.490  57.100  68.280  1.00  0.00           H
ATOM   1508  CB  CYS A 682      36.640  55.310  67.940  1.00  0.00           C
ATOM   1509  HB1 CYS A 682      36.350  54.800  68.880  1.00  0.00           H
ATOM   1510  HB2 CYS A 682      37.700  55.000  67.840  1.00  0.00           H
ATOM   1511  SG  CYS A 682      35.640  54.410  66.650  1.00  0.00           S
ATOM   1512  HG1 CYS A 682      36.180  55.050  65.620  1.00  0.00           H
ATOM   1513  C   CYS A 682      37.330  57.290  69.340  1.00  0.00           C
ATOM   1514  O   CYS A 682      36.780  57.510  70.410  1.00  0.00           O
ATOM   1515  N   ARG A 683      38.670  57.430  69.230  1.00  0.00           N
ATOM   1516  HN  ARG A 683      39.060  57.150  68.360  1.00  0.00           H
ATOM   1517  CA  ARG A 683      39.560  57.940  70.260  1.00  0.00           C
ATOM   1518  HA  ARG A 683      39.340  57.390  71.170  1.00  0.00           H
ATOM   1519  CB  ARG A 683      41.120  57.790  69.850  1.00  0.00           C
ATOM   1520  HB1 ARG A 683      41.650  58.360  70.640  1.00  0.00           H
ATOM   1521  HB2 ARG A 683      41.230  58.190  68.810  1.00  0.00           H
ATOM   1522  CG  ARG A 683      41.580  56.320  69.820  1.00  0.00           C
ATOM   1523  HG1 ARG A 683      42.580  56.260  69.350  1.00  0.00           H
ATOM   1524  HG2 ARG A 683      40.930  55.730  69.130  1.00  0.00           H
ATOM   1525  CD  ARG A 683      41.650  55.670  71.280  1.00  0.00           C
ATOM   1526  HD1 ARG A 683      41.940  54.590  71.240  1.00  0.00           H
ATOM   1527  HD2 ARG A 683      40.570  55.650  71.560  1.00  0.00           H
ATOM   1528  NE  ARG A 683      42.430  56.430  72.310  1.00  0.00           N
ATOM   1529  HE  ARG A 683      43.160  57.030  72.010  1.00  0.00           H
ATOM   1530  CZ  ARG A 683      42.420  56.060  73.550  1.00  0.00           C
ATOM   1531  NH1 ARG A 683      43.120  56.860  74.400  1.00  0.00           N
ATOM   1532 HH11 ARG A 683      43.070  56.680  75.390  1.00  0.00           H
ATOM   1533 HH12 ARG A 683      43.900  57.350  74.020  1.00  0.00           H
ATOM   1534  NH2 ARG A 683      41.600  55.230  74.210  1.00  0.00           N
ATOM   1535 HH21 ARG A 683      40.980  54.660  73.670  1.00  0.00           H
ATOM   1536 HH22 ARG A 683      41.940  55.090  75.130  1.00  0.00           H
ATOM   1537  C   ARG A 683      39.250  59.420  70.620  1.00  0.00           C
ATOM   1538  O   ARG A 683      39.350  59.750  71.790  1.00  0.00           O
ATOM   1539  N   ASP A 684      38.830  60.280  69.640  1.00  0.00           N
ATOM   1540  HN  ASP A 684      39.030  60.080  68.680  1.00  0.00           H
ATOM   1541  CA  ASP A 684      38.270  61.570  69.910  1.00  0.00           C
ATOM   1542  HA  ASP A 684      38.950  62.010  70.630  1.00  0.00           H
ATOM   1543  CB  ASP A 684      38.220  62.430  68.680  1.00  0.00           C
ATOM   1544  HB1 ASP A 684      37.360  63.130  68.690  1.00  0.00           H
ATOM   1545  HB2 ASP A 684      38.150  61.830  67.750  1.00  0.00           H
ATOM   1546  CG  ASP A 684      39.400  63.340  68.740  1.00  0.00           C
ATOM   1547  OD1 ASP A 684      40.010  63.550  67.710  1.00  0.00           O
ATOM   1548  OD2 ASP A 684      39.660  63.950  69.820  1.00  0.00           O
ATOM   1549  C   ASP A 684      36.890  61.520  70.560  1.00  0.00           C
ATOM   1550  O   ASP A 684      36.580  62.080  71.630  1.00  0.00           O
ATOM   1551  N   TYR A 685      35.950  60.760  69.940  1.00  0.00           N
ATOM   1552  HN  TYR A 685      36.110  60.280  69.080  1.00  0.00           H
ATOM   1553  CA  TYR A 685      34.510  60.990  70.280  1.00  0.00           C
ATOM   1554  HA  TYR A 685      34.410  61.990  70.680  1.00  0.00           H
ATOM   1555  CB  TYR A 685      33.720  61.040  68.930  1.00  0.00           C
ATOM   1556  HB1 TYR A 685      32.640  60.830  69.100  1.00  0.00           H
ATOM   1557  HB2 TYR A 685      34.070  60.250  68.230  1.00  0.00           H
ATOM   1558  CG  TYR A 685      33.790  62.380  68.260  1.00  0.00           C
ATOM   1559  CD1 TYR A 685      33.170  63.490  68.850  1.00  0.00           C
ATOM   1560  HD1 TYR A 685      32.490  63.440  69.690  1.00  0.00           H
ATOM   1561  CE1 TYR A 685      33.220  64.730  68.150  1.00  0.00           C
ATOM   1562  HE1 TYR A 685      32.650  65.490  68.680  1.00  0.00           H
ATOM   1563  CZ  TYR A 685      33.960  64.910  67.000  1.00  0.00           C
ATOM   1564  OH  TYR A 685      34.000  66.160  66.340  1.00  0.00           O
ATOM   1565  HH  TYR A 685      33.400  66.720  66.820  1.00  0.00           H
ATOM   1566  CD2 TYR A 685      34.600  62.550  67.070  1.00  0.00           C
ATOM   1567  HD2 TYR A 685      35.070  61.720  66.550  1.00  0.00           H
ATOM   1568  CE2 TYR A 685      34.660  63.780  66.470  1.00  0.00           C
ATOM   1569  HE2 TYR A 685      35.370  63.920  65.670  1.00  0.00           H
ATOM   1570  C   TYR A 685      33.940  60.040  71.220  1.00  0.00           C
ATOM   1571  O   TYR A 685      32.850  60.200  71.670  1.00  0.00           O
ATOM   1572  N   GLN A 686      34.740  59.040  71.590  1.00  0.00           N
ATOM   1573  HN  GLN A 686      35.600  59.080  71.110  1.00  0.00           H
ATOM   1574  CA  GLN A 686      34.680  58.300  72.870  1.00  0.00           C
ATOM   1575  HA  GLN A 686      35.700  58.010  73.050  1.00  0.00           H
ATOM   1576  CB  GLN A 686      34.230  59.160  74.100  1.00  0.00           C
ATOM   1577  HB1 GLN A 686      34.200  58.580  75.040  1.00  0.00           H
ATOM   1578  HB2 GLN A 686      33.160  59.420  74.010  1.00  0.00           H
ATOM   1579  CG  GLN A 686      34.920  60.400  74.600  1.00  0.00           C
ATOM   1580  HG1 GLN A 686      34.590  60.710  75.610  1.00  0.00           H
ATOM   1581  HG2 GLN A 686      34.720  61.300  73.980  1.00  0.00           H
ATOM   1582  CD  GLN A 686      36.430  60.060  74.650  1.00  0.00           C
ATOM   1583  OE1 GLN A 686      36.860  59.230  75.430  1.00  0.00           O
ATOM   1584  NE2 GLN A 686      37.230  60.660  73.800  1.00  0.00           N
ATOM   1585 HE21 GLN A 686      38.220  60.700  73.980  1.00  0.00           H
ATOM   1586 HE22 GLN A 686      36.830  61.420  73.310  1.00  0.00           H
ATOM   1587  C   GLN A 686      33.910  56.990  72.740  1.00  0.00           C
ATOM   1588  O   GLN A 686      33.370  56.370  73.650  1.00  0.00           O
ATOM   1589  N   LEU A 687      33.820  56.540  71.490  1.00  0.00           N
ATOM   1590  HN  LEU A 687      34.380  56.990  70.800  1.00  0.00           H
ATOM   1591  CA  LEU A 687      33.100  55.340  71.100  1.00  0.00           C
ATOM   1592  HA  LEU A 687      32.300  55.050  71.760  1.00  0.00           H
ATOM   1593  CB  LEU A 687      32.510  55.420  69.660  1.00  0.00           C
ATOM   1594  HB1 LEU A 687      32.070  54.470  69.280  1.00  0.00           H
ATOM   1595  HB2 LEU A 687      33.300  55.760  68.970  1.00  0.00           H
ATOM   1596  CG  LEU A 687      31.540  56.640  69.490  1.00  0.00           C
ATOM   1597  HG  LEU A 687      32.020  57.450  70.080  1.00  0.00           H
ATOM   1598  CD1 LEU A 687      31.420  57.170  68.050  1.00  0.00           C
ATOM   1599 HD11 LEU A 687      30.930  58.160  67.880  1.00  0.00           H
ATOM   1600 HD12 LEU A 687      30.860  56.390  67.510  1.00  0.00           H
ATOM   1601 HD13 LEU A 687      32.450  57.310  67.650  1.00  0.00           H
ATOM   1602  CD2 LEU A 687      30.100  56.240  69.910  1.00  0.00           C
ATOM   1603 HD21 LEU A 687      29.350  56.940  69.510  1.00  0.00           H
ATOM   1604 HD22 LEU A 687      29.960  56.190  71.010  1.00  0.00           H
ATOM   1605 HD23 LEU A 687      29.840  55.200  69.610  1.00  0.00           H
ATOM   1606  C   LEU A 687      34.080  54.160  71.180  1.00  0.00           C
ATOM   1607  O   LEU A 687      35.270  54.330  71.200  1.00  0.00           O
ATOM   1608  N   SER A 688      33.540  52.950  71.160  1.00  0.00           N
ATOM   1609  HN  SER A 688      32.550  52.850  71.100  1.00  0.00           H
ATOM   1610  CA  SER A 688      34.260  51.690  71.180  1.00  0.00           C
ATOM   1611  HA  SER A 688      35.270  51.840  71.520  1.00  0.00           H
ATOM   1612  CB  SER A 688      33.520  50.580  72.030  1.00  0.00           C
ATOM   1613  HB1 SER A 688      32.490  50.420  71.640  1.00  0.00           H
ATOM   1614  HB2 SER A 688      33.280  50.960  73.040  1.00  0.00           H
ATOM   1615  OG  SER A 688      34.220  49.380  72.210  1.00  0.00           O
ATOM   1616  HG1 SER A 688      33.770  48.820  72.850  1.00  0.00           H
ATOM   1617  C   SER A 688      34.430  51.220  69.780  1.00  0.00           C
ATOM   1618  O   SER A 688      33.500  51.060  69.050  1.00  0.00           O
ATOM   1619  N   TYR A 689      35.730  51.150  69.390  1.00  0.00           N
ATOM   1620  HN  TYR A 689      36.500  51.410  69.950  1.00  0.00           H
ATOM   1621  CA  TYR A 689      36.120  51.040  67.990  1.00  0.00           C
ATOM   1622  HA  TYR A 689      35.610  51.780  67.400  1.00  0.00           H
ATOM   1623  CB  TYR A 689      37.700  51.360  67.890  1.00  0.00           C
ATOM   1624  HB1 TYR A 689      38.140  50.660  68.640  1.00  0.00           H
ATOM   1625  HB2 TYR A 689      37.990  52.340  68.310  1.00  0.00           H
ATOM   1626  CG  TYR A 689      38.310  51.060  66.600  1.00  0.00           C
ATOM   1627  CD1 TYR A 689      39.440  50.140  66.630  1.00  0.00           C
ATOM   1628  HD1 TYR A 689      39.780  49.710  67.560  1.00  0.00           H
ATOM   1629  CE1 TYR A 689      40.000  49.750  65.390  1.00  0.00           C
ATOM   1630  HE1 TYR A 689      40.910  49.190  65.440  1.00  0.00           H
ATOM   1631  CZ  TYR A 689      39.600  50.220  64.200  1.00  0.00           C
ATOM   1632  OH  TYR A 689      40.330  49.860  63.020  1.00  0.00           O
ATOM   1633  HH  TYR A 689      39.990  50.110  62.160  1.00  0.00           H
ATOM   1634  CD2 TYR A 689      37.780  51.380  65.330  1.00  0.00           C
ATOM   1635  HD2 TYR A 689      36.890  51.960  65.240  1.00  0.00           H
ATOM   1636  CE2 TYR A 689      38.450  50.910  64.180  1.00  0.00           C
ATOM   1637  HE2 TYR A 689      38.020  51.290  63.260  1.00  0.00           H
ATOM   1638  C   TYR A 689      35.760  49.760  67.210  1.00  0.00           C
ATOM   1639  O   TYR A 689      35.170  49.730  66.130  1.00  0.00           O
ATOM   1640  N   LEU A 690      36.190  48.610  67.780  1.00  0.00           N
ATOM   1641  HN  LEU A 690      36.550  48.600  68.710  1.00  0.00           H
ATOM   1642  CA  LEU A 690      35.790  47.330  67.160  1.00  0.00           C
ATOM   1643  HA  LEU A 690      36.060  47.400  66.110  1.00  0.00           H
ATOM   1644  CB  LEU A 690      36.510  46.170  67.900  1.00  0.00           C
ATOM   1645  HB1 LEU A 690      36.190  45.130  67.670  1.00  0.00           H
ATOM   1646  HB2 LEU A 690      36.270  46.210  68.980  1.00  0.00           H
ATOM   1647  CG  LEU A 690      38.040  46.310  67.720  1.00  0.00           C
ATOM   1648  HG  LEU A 690      38.440  47.310  67.970  1.00  0.00           H
ATOM   1649  CD1 LEU A 690      38.650  45.260  68.700  1.00  0.00           C
ATOM   1650 HD11 LEU A 690      39.740  45.160  68.530  1.00  0.00           H
ATOM   1651 HD12 LEU A 690      38.160  44.270  68.660  1.00  0.00           H
ATOM   1652 HD13 LEU A 690      38.540  45.690  69.720  1.00  0.00           H
ATOM   1653  CD2 LEU A 690      38.570  45.940  66.310  1.00  0.00           C
ATOM   1654 HD21 LEU A 690      37.940  46.270  65.450  1.00  0.00           H
ATOM   1655 HD22 LEU A 690      38.470  44.840  66.190  1.00  0.00           H
ATOM   1656 HD23 LEU A 690      39.640  46.160  66.150  1.00  0.00           H
ATOM   1657  C   LEU A 690      34.290  47.040  67.180  1.00  0.00           C
ATOM   1658  O   LEU A 690      33.740  46.470  66.270  1.00  0.00           O
ATOM   1659  N   SER A 691      33.600  47.500  68.240  1.00  0.00           N
ATOM   1660  HN  SER A 691      34.160  47.940  68.940  1.00  0.00           H
ATOM   1661  CA  SER A 691      32.190  47.360  68.460  1.00  0.00           C
ATOM   1662  HA  SER A 691      31.960  46.320  68.590  1.00  0.00           H
ATOM   1663  CB  SER A 691      31.710  47.960  69.870  1.00  0.00           C
ATOM   1664  HB1 SER A 691      31.650  49.070  69.780  1.00  0.00           H
ATOM   1665  HB2 SER A 691      32.410  47.710  70.710  1.00  0.00           H
ATOM   1666  OG  SER A 691      30.390  47.550  70.110  1.00  0.00           O
ATOM   1667  HG1 SER A 691      30.400  46.600  70.230  1.00  0.00           H
ATOM   1668  C   SER A 691      31.390  48.090  67.340  1.00  0.00           C
ATOM   1669  O   SER A 691      30.550  47.490  66.710  1.00  0.00           O
ATOM   1670  N   LEU A 692      31.670  49.390  67.060  1.00  0.00           N
ATOM   1671  HN  LEU A 692      32.320  49.810  67.690  1.00  0.00           H
ATOM   1672  CA  LEU A 692      30.990  50.160  66.020  1.00  0.00           C
ATOM   1673  HA  LEU A 692      29.940  49.930  66.110  1.00  0.00           H
ATOM   1674  CB  LEU A 692      31.150  51.600  66.430  1.00  0.00           C
ATOM   1675  HB1 LEU A 692      32.180  51.960  66.280  1.00  0.00           H
ATOM   1676  HB2 LEU A 692      31.020  51.750  67.520  1.00  0.00           H
ATOM   1677  CG  LEU A 692      30.070  52.480  65.710  1.00  0.00           C
ATOM   1678  HG  LEU A 692      30.000  52.210  64.640  1.00  0.00           H
ATOM   1679  CD1 LEU A 692      28.700  52.350  66.380  1.00  0.00           C
ATOM   1680 HD11 LEU A 692      28.980  52.500  67.450  1.00  0.00           H
ATOM   1681 HD12 LEU A 692      28.080  51.460  66.170  1.00  0.00           H
ATOM   1682 HD13 LEU A 692      28.020  53.160  66.070  1.00  0.00           H
ATOM   1683  CD2 LEU A 692      30.500  53.890  65.760  1.00  0.00           C
ATOM   1684 HD21 LEU A 692      31.440  54.010  65.180  1.00  0.00           H
ATOM   1685 HD22 LEU A 692      30.630  54.370  66.750  1.00  0.00           H
ATOM   1686 HD23 LEU A 692      29.820  54.650  65.290  1.00  0.00           H
ATOM   1687  C   LEU A 692      31.450  49.840  64.660  1.00  0.00           C
ATOM   1688  O   LEU A 692      30.600  49.700  63.740  1.00  0.00           O
ATOM   1689  N   ARG A 693      32.760  49.500  64.490  1.00  0.00           N
ATOM   1690  HN  ARG A 693      33.400  49.570  65.240  1.00  0.00           H
ATOM   1691  CA  ARG A 693      33.280  49.030  63.230  1.00  0.00           C
ATOM   1692  HA  ARG A 693      33.120  49.790  62.500  1.00  0.00           H
ATOM   1693  CB  ARG A 693      34.830  48.720  63.330  1.00  0.00           C
ATOM   1694  HB1 ARG A 693      35.000  48.160  64.280  1.00  0.00           H
ATOM   1695  HB2 ARG A 693      35.430  49.630  63.520  1.00  0.00           H
ATOM   1696  CG  ARG A 693      35.580  47.910  62.230  1.00  0.00           C
ATOM   1697  HG1 ARG A 693      35.500  48.420  61.240  1.00  0.00           H
ATOM   1698  HG2 ARG A 693      35.150  46.900  62.120  1.00  0.00           H
ATOM   1699  CD  ARG A 693      37.040  47.870  62.470  1.00  0.00           C
ATOM   1700  HD1 ARG A 693      37.430  47.120  63.190  1.00  0.00           H
ATOM   1701  HD2 ARG A 693      37.400  48.900  62.640  1.00  0.00           H
ATOM   1702  NE  ARG A 693      37.740  47.420  61.240  1.00  0.00           N
ATOM   1703  HE  ARG A 693      38.330  48.120  60.810  1.00  0.00           H
ATOM   1704  CZ  ARG A 693      37.590  46.240  60.620  1.00  0.00           C
ATOM   1705  NH1 ARG A 693      37.010  45.200  61.190  1.00  0.00           N
ATOM   1706 HH11 ARG A 693      36.910  45.430  62.160  1.00  0.00           H
ATOM   1707 HH12 ARG A 693      37.160  44.250  60.900  1.00  0.00           H
ATOM   1708  NH2 ARG A 693      37.940  46.000  59.380  1.00  0.00           N
ATOM   1709 HH21 ARG A 693      37.820  45.090  58.990  1.00  0.00           H
ATOM   1710 HH22 ARG A 693      38.450  46.780  58.990  1.00  0.00           H
ATOM   1711  C   ARG A 693      32.590  47.820  62.640  1.00  0.00           C
ATOM   1712  O   ARG A 693      32.370  47.670  61.410  1.00  0.00           O
ATOM   1713  N   THR A 694      32.160  46.840  63.440  1.00  0.00           N
ATOM   1714  HN  THR A 694      32.340  46.840  64.420  1.00  0.00           H
ATOM   1715  CA  THR A 694      31.340  45.740  62.990  1.00  0.00           C
ATOM   1716  HA  THR A 694      31.920  45.250  62.210  1.00  0.00           H
ATOM   1717  CB  THR A 694      31.060  44.790  64.080  1.00  0.00           C
ATOM   1718  HB  THR A 694      30.640  45.350  64.940  1.00  0.00           H
ATOM   1719  OG1 THR A 694      32.180  44.030  64.470  1.00  0.00           O
ATOM   1720  HG1 THR A 694      32.280  43.320  63.840  1.00  0.00           H
ATOM   1721  CG2 THR A 694      29.970  43.780  63.660  1.00  0.00           C
ATOM   1722 HG21 THR A 694      30.010  42.930  64.380  1.00  0.00           H
ATOM   1723 HG22 THR A 694      30.170  43.490  62.610  1.00  0.00           H
ATOM   1724 HG23 THR A 694      28.970  44.270  63.770  1.00  0.00           H
ATOM   1725  C   THR A 694      30.010  46.210  62.370  1.00  0.00           C
ATOM   1726  O   THR A 694      29.690  45.710  61.260  1.00  0.00           O
ATOM   1727  N   SER A 695      29.350  47.160  62.950  1.00  0.00           N
ATOM   1728  HN  SER A 695      29.560  47.520  63.860  1.00  0.00           H
ATOM   1729  CA  SER A 695      28.200  47.830  62.430  1.00  0.00           C
ATOM   1730  HA  SER A 695      27.530  47.060  62.080  1.00  0.00           H
ATOM   1731  CB  SER A 695      27.370  48.680  63.460  1.00  0.00           C
ATOM   1732  HB1 SER A 695      26.710  48.090  64.130  1.00  0.00           H
ATOM   1733  HB2 SER A 695      26.650  49.360  62.960  1.00  0.00           H
ATOM   1734  OG  SER A 695      28.140  49.400  64.370  1.00  0.00           O
ATOM   1735  HG1 SER A 695      28.930  49.810  64.030  1.00  0.00           H
ATOM   1736  C   SER A 695      28.500  48.550  61.160  1.00  0.00           C
ATOM   1737  O   SER A 695      27.750  48.410  60.180  1.00  0.00           O
ATOM   1738  N   ILE A 696      29.640  49.260  61.030  1.00  0.00           N
ATOM   1739  HN  ILE A 696      30.210  49.300  61.840  1.00  0.00           H
ATOM   1740  CA  ILE A 696      30.120  49.870  59.780  1.00  0.00           C
ATOM   1741  HA  ILE A 696      29.290  50.380  59.320  1.00  0.00           H
ATOM   1742  CB  ILE A 696      31.240  50.800  60.020  1.00  0.00           C
ATOM   1743  HB  ILE A 696      31.930  50.200  60.650  1.00  0.00           H
ATOM   1744  CG2 ILE A 696      31.930  51.220  58.700  1.00  0.00           C
ATOM   1745 HG21 ILE A 696      32.340  50.380  58.090  1.00  0.00           H
ATOM   1746 HG22 ILE A 696      32.830  51.850  58.890  1.00  0.00           H
ATOM   1747 HG23 ILE A 696      31.230  51.820  58.090  1.00  0.00           H
ATOM   1748  CG1 ILE A 696      30.760  52.060  60.800  1.00  0.00           C
ATOM   1749 HG11 ILE A 696      30.220  51.660  61.680  1.00  0.00           H
ATOM   1750 HG12 ILE A 696      30.250  52.730  60.080  1.00  0.00           H
ATOM   1751  CD  ILE A 696      31.940  52.790  61.430  1.00  0.00           C
ATOM   1752  HD1 ILE A 696      31.520  53.680  61.930  1.00  0.00           H
ATOM   1753  HD2 ILE A 696      32.720  53.190  60.750  1.00  0.00           H
ATOM   1754  HD3 ILE A 696      32.490  52.280  62.260  1.00  0.00           H
ATOM   1755  C   ILE A 696      30.410  48.830  58.700  1.00  0.00           C
ATOM   1756  O   ILE A 696      30.110  48.960  57.530  1.00  0.00           O
ATOM   1757  N   GLY A 697      30.880  47.610  59.140  1.00  0.00           N
ATOM   1758  HN  GLY A 697      31.210  47.510  60.080  1.00  0.00           H
ATOM   1759  CA  GLY A 697      31.020  46.470  58.270  1.00  0.00           C
ATOM   1760  HA1 GLY A 697      31.500  45.880  59.050  1.00  0.00           H
ATOM   1761  HA2 GLY A 697      31.610  46.660  57.390  1.00  0.00           H
ATOM   1762  C   GLY A 697      29.830  45.660  57.800  1.00  0.00           C
ATOM   1763  O   GLY A 697      29.760  45.160  56.680  1.00  0.00           O
ATOM   1764  N   LEU A 698      28.780  45.620  58.670  1.00  0.00           N
ATOM   1765  HN  LEU A 698      28.830  45.970  59.600  1.00  0.00           H
ATOM   1766  CA  LEU A 698      27.500  45.200  58.230  1.00  0.00           C
ATOM   1767  HA  LEU A 698      27.620  44.230  57.780  1.00  0.00           H
ATOM   1768  CB  LEU A 698      26.600  44.950  59.520  1.00  0.00           C
ATOM   1769  HB1 LEU A 698      25.540  44.770  59.240  1.00  0.00           H
ATOM   1770  HB2 LEU A 698      26.660  45.880  60.130  1.00  0.00           H
ATOM   1771  CG  LEU A 698      26.970  43.820  60.540  1.00  0.00           C
ATOM   1772  HG  LEU A 698      27.990  43.960  60.920  1.00  0.00           H
ATOM   1773  CD1 LEU A 698      25.960  43.780  61.760  1.00  0.00           C
ATOM   1774 HD11 LEU A 698      25.050  43.320  61.320  1.00  0.00           H
ATOM   1775 HD12 LEU A 698      25.560  44.750  62.100  1.00  0.00           H
ATOM   1776 HD13 LEU A 698      26.390  43.110  62.540  1.00  0.00           H
ATOM   1777  CD2 LEU A 698      27.060  42.500  59.860  1.00  0.00           C
ATOM   1778 HD21 LEU A 698      26.130  42.400  59.240  1.00  0.00           H
ATOM   1779 HD22 LEU A 698      27.180  41.620  60.520  1.00  0.00           H
ATOM   1780 HD23 LEU A 698      27.880  42.580  59.110  1.00  0.00           H
ATOM   1781  C   LEU A 698      26.760  46.090  57.200  1.00  0.00           C
ATOM   1782  O   LEU A 698      26.330  45.610  56.170  1.00  0.00           O
ATOM   1783  N   TRP A 699      26.840  47.410  57.440  1.00  0.00           N
ATOM   1784  HN  TRP A 699      27.230  47.820  58.260  1.00  0.00           H
ATOM   1785  CA  TRP A 699      26.560  48.330  56.430  1.00  0.00           C
ATOM   1786  HA  TRP A 699      25.530  48.120  56.170  1.00  0.00           H
ATOM   1787  CB  TRP A 699      26.470  49.800  56.970  1.00  0.00           C
ATOM   1788  HB1 TRP A 699      26.290  50.600  56.210  1.00  0.00           H
ATOM   1789  HB2 TRP A 699      27.430  50.100  57.450  1.00  0.00           H
ATOM   1790  CG  TRP A 699      25.420  50.100  58.020  1.00  0.00           C
ATOM   1791  CD1 TRP A 699      25.590  50.330  59.360  1.00  0.00           C
ATOM   1792  HD1 TRP A 699      26.600  50.410  59.740  1.00  0.00           H
ATOM   1793  NE1 TRP A 699      24.410  50.640  59.960  1.00  0.00           N
ATOM   1794  HE1 TRP A 699      24.170  51.030  60.830  1.00  0.00           H
ATOM   1795  CE2 TRP A 699      23.460  50.660  58.970  1.00  0.00           C
ATOM   1796  CD2 TRP A 699      24.050  50.290  57.750  1.00  0.00           C
ATOM   1797  CE3 TRP A 699      23.280  50.110  56.700  1.00  0.00           C
ATOM   1798  HE3 TRP A 699      23.670  49.770  55.760  1.00  0.00           H
ATOM   1799  CZ3 TRP A 699      21.860  50.170  56.830  1.00  0.00           C
ATOM   1800  HZ3 TRP A 699      21.180  50.040  56.020  1.00  0.00           H
ATOM   1801  CZ2 TRP A 699      22.040  50.810  59.080  1.00  0.00           C
ATOM   1802  HZ2 TRP A 699      21.530  51.130  59.970  1.00  0.00           H
ATOM   1803  CH2 TRP A 699      21.230  50.630  57.970  1.00  0.00           C
ATOM   1804  HH2 TRP A 699      20.180  50.900  57.990  1.00  0.00           H
ATOM   1805  C   TRP A 699      27.430  48.310  55.080  1.00  0.00           C
ATOM   1806  O   TRP A 699      26.920  48.260  54.030  1.00  0.00           O
ATOM   1807  N   THR A 700      28.730  48.270  55.160  1.00  0.00           N
ATOM   1808  HN  THR A 700      29.150  48.290  56.060  1.00  0.00           H
ATOM   1809  CA  THR A 700      29.600  48.220  53.930  1.00  0.00           C
ATOM   1810  HA  THR A 700      29.220  49.030  53.330  1.00  0.00           H
ATOM   1811  CB  THR A 700      31.110  48.480  54.180  1.00  0.00           C
ATOM   1812  HB  THR A 700      31.540  47.630  54.730  1.00  0.00           H
ATOM   1813  OG1 THR A 700      31.250  49.580  55.090  1.00  0.00           O
ATOM   1814  HG1 THR A 700      30.830  49.410  55.930  1.00  0.00           H
ATOM   1815  CG2 THR A 700      31.870  48.710  52.920  1.00  0.00           C
ATOM   1816 HG21 THR A 700      31.400  49.420  52.210  1.00  0.00           H
ATOM   1817 HG22 THR A 700      32.100  47.760  52.390  1.00  0.00           H
ATOM   1818 HG23 THR A 700      32.840  49.180  53.200  1.00  0.00           H
ATOM   1819  C   THR A 700      29.320  47.040  53.080  1.00  0.00           C
ATOM   1820  O   THR A 700      29.220  47.070  51.850  1.00  0.00           O
ATOM   1821  N   SER A 701      29.140  45.890  53.750  1.00  0.00           N
ATOM   1822  HN  SER A 701      29.160  45.810  54.740  1.00  0.00           H
ATOM   1823  CA  SER A 701      28.780  44.610  53.110  1.00  0.00           C
ATOM   1824  HA  SER A 701      29.590  44.280  52.490  1.00  0.00           H
ATOM   1825  CB  SER A 701      28.480  43.590  54.230  1.00  0.00           C
ATOM   1826  HB1 SER A 701      27.660  43.950  54.880  1.00  0.00           H
ATOM   1827  HB2 SER A 701      29.400  43.390  54.830  1.00  0.00           H
ATOM   1828  OG  SER A 701      28.190  42.270  53.650  1.00  0.00           O
ATOM   1829  HG1 SER A 701      28.850  42.230  52.940  1.00  0.00           H
ATOM   1830  C   SER A 701      27.490  44.640  52.220  1.00  0.00           C
ATOM   1831  O   SER A 701      27.540  44.400  51.010  1.00  0.00           O
ATOM   1832  N   PHE A 702      26.390  44.970  52.870  1.00  0.00           N
ATOM   1833  HN  PHE A 702      26.450  45.160  53.840  1.00  0.00           H
ATOM   1834  CA  PHE A 702      25.090  45.270  52.280  1.00  0.00           C
ATOM   1835  HA  PHE A 702      24.750  44.380  51.790  1.00  0.00           H
ATOM   1836  CB  PHE A 702      24.160  45.790  53.460  1.00  0.00           C
ATOM   1837  HB1 PHE A 702      24.680  46.640  53.950  1.00  0.00           H
ATOM   1838  HB2 PHE A 702      24.130  45.110  54.340  1.00  0.00           H
ATOM   1839  CG  PHE A 702      22.780  46.300  53.080  1.00  0.00           C
ATOM   1840  CD1 PHE A 702      22.330  47.570  53.570  1.00  0.00           C
ATOM   1841  HD1 PHE A 702      23.090  48.260  53.920  1.00  0.00           H
ATOM   1842  CE1 PHE A 702      20.930  47.760  53.550  1.00  0.00           C
ATOM   1843  HE1 PHE A 702      20.500  48.640  53.990  1.00  0.00           H
ATOM   1844  CZ  PHE A 702      20.080  46.850  52.970  1.00  0.00           C
ATOM   1845  HZ  PHE A 702      19.020  47.030  52.930  1.00  0.00           H
ATOM   1846  CD2 PHE A 702      21.930  45.350  52.530  1.00  0.00           C
ATOM   1847  HD2 PHE A 702      22.320  44.420  52.190  1.00  0.00           H
ATOM   1848  CE2 PHE A 702      20.530  45.580  52.510  1.00  0.00           C
ATOM   1849  HE2 PHE A 702      19.820  44.930  52.020  1.00  0.00           H
ATOM   1850  C   PHE A 702      25.140  46.390  51.200  1.00  0.00           C
ATOM   1851  O   PHE A 702      24.500  46.270  50.190  1.00  0.00           O
ATOM   1852  N   LEU A 703      25.840  47.540  51.460  1.00  0.00           N
ATOM   1853  HN  LEU A 703      26.080  47.680  52.420  1.00  0.00           H
ATOM   1854  CA  LEU A 703      26.050  48.610  50.470  1.00  0.00           C
ATOM   1855  HA  LEU A 703      25.040  48.800  50.140  1.00  0.00           H
ATOM   1856  CB  LEU A 703      26.630  49.930  50.980  1.00  0.00           C
ATOM   1857  HB1 LEU A 703      26.830  50.560  50.090  1.00  0.00           H
ATOM   1858  HB2 LEU A 703      27.580  49.720  51.530  1.00  0.00           H
ATOM   1859  CG  LEU A 703      25.690  50.700  51.950  1.00  0.00           C
ATOM   1860  HG  LEU A 703      25.450  50.060  52.830  1.00  0.00           H
ATOM   1861  CD1 LEU A 703      26.480  51.850  52.430  1.00  0.00           C
ATOM   1862 HD11 LEU A 703      26.670  52.510  51.550  1.00  0.00           H
ATOM   1863 HD12 LEU A 703      27.520  51.560  52.700  1.00  0.00           H
ATOM   1864 HD13 LEU A 703      25.970  52.450  53.210  1.00  0.00           H
ATOM   1865  CD2 LEU A 703      24.340  51.030  51.280  1.00  0.00           C
ATOM   1866 HD21 LEU A 703      23.790  50.130  50.910  1.00  0.00           H
ATOM   1867 HD22 LEU A 703      24.640  51.610  50.380  1.00  0.00           H
ATOM   1868 HD23 LEU A 703      23.660  51.530  52.010  1.00  0.00           H
ATOM   1869  C   LEU A 703      26.710  48.170  49.140  1.00  0.00           C
ATOM   1870  O   LEU A 703      26.240  48.510  48.060  1.00  0.00           O
ATOM   1871  N   CYS A 704      27.780  47.330  49.150  1.00  0.00           N
ATOM   1872  HN  CYS A 704      28.160  47.060  50.030  1.00  0.00           H
ATOM   1873  CA  CYS A 704      28.400  46.790  47.980  1.00  0.00           C
ATOM   1874  HA  CYS A 704      28.680  47.590  47.310  1.00  0.00           H
ATOM   1875  CB  CYS A 704      29.600  45.880  48.330  1.00  0.00           C
ATOM   1876  HB1 CYS A 704      29.990  45.450  47.380  1.00  0.00           H
ATOM   1877  HB2 CYS A 704      29.220  45.040  48.960  1.00  0.00           H
ATOM   1878  SG  CYS A 704      30.990  46.530  49.290  1.00  0.00           S
ATOM   1879  HG1 CYS A 704      30.380  46.820  50.420  1.00  0.00           H
ATOM   1880  C   CYS A 704      27.340  45.930  47.150  1.00  0.00           C
ATOM   1881  O   CYS A 704      27.200  46.040  45.950  1.00  0.00           O
ATOM   1882  N   ILE A 705      26.570  45.070  47.850  1.00  0.00           N
ATOM   1883  HN  ILE A 705      26.730  44.940  48.830  1.00  0.00           H
ATOM   1884  CA  ILE A 705      25.580  44.170  47.270  1.00  0.00           C
ATOM   1885  HA  ILE A 705      26.020  43.670  46.410  1.00  0.00           H
ATOM   1886  CB  ILE A 705      25.080  43.180  48.280  1.00  0.00           C
ATOM   1887  HB  ILE A 705      24.650  43.770  49.130  1.00  0.00           H
ATOM   1888  CG2 ILE A 705      23.950  42.220  47.690  1.00  0.00           C
ATOM   1889 HG21 ILE A 705      22.970  42.720  47.570  1.00  0.00           H
ATOM   1890 HG22 ILE A 705      23.790  41.480  48.520  1.00  0.00           H
ATOM   1891 HG23 ILE A 705      24.340  41.620  46.840  1.00  0.00           H
ATOM   1892  CG1 ILE A 705      26.230  42.230  48.900  1.00  0.00           C
ATOM   1893 HG11 ILE A 705      27.130  42.730  49.320  1.00  0.00           H
ATOM   1894 HG12 ILE A 705      26.650  41.500  48.190  1.00  0.00           H
ATOM   1895  CD  ILE A 705      25.770  41.450  50.170  1.00  0.00           C
ATOM   1896  HD1 ILE A 705      26.700  41.040  50.600  1.00  0.00           H
ATOM   1897  HD2 ILE A 705      25.080  40.600  49.940  1.00  0.00           H
ATOM   1898  HD3 ILE A 705      25.250  42.100  50.900  1.00  0.00           H
ATOM   1899  C   ILE A 705      24.430  44.940  46.610  1.00  0.00           C
ATOM   1900  O   ILE A 705      23.980  44.490  45.580  1.00  0.00           O
ATOM   1901  N   VAL A 706      23.950  46.020  47.310  1.00  0.00           N
ATOM   1902  HN  VAL A 706      24.160  46.180  48.270  1.00  0.00           H
ATOM   1903  CA  VAL A 706      22.860  46.870  46.780  1.00  0.00           C
ATOM   1904  HA  VAL A 706      22.150  46.300  46.190  1.00  0.00           H
ATOM   1905  CB  VAL A 706      22.290  47.720  47.940  1.00  0.00           C
ATOM   1906  HB  VAL A 706      23.130  48.200  48.490  1.00  0.00           H
ATOM   1907  CG1 VAL A 706      21.280  48.770  47.420  1.00  0.00           C
ATOM   1908 HG11 VAL A 706      20.360  48.380  46.930  1.00  0.00           H
ATOM   1909 HG12 VAL A 706      21.790  49.530  46.800  1.00  0.00           H
ATOM   1910 HG13 VAL A 706      20.870  49.270  48.320  1.00  0.00           H
ATOM   1911  CG2 VAL A 706      21.490  46.780  48.930  1.00  0.00           C
ATOM   1912 HG21 VAL A 706      20.660  46.270  48.400  1.00  0.00           H
ATOM   1913 HG22 VAL A 706      21.010  47.450  49.680  1.00  0.00           H
ATOM   1914 HG23 VAL A 706      22.140  45.970  49.320  1.00  0.00           H
ATOM   1915  C   VAL A 706      23.410  47.740  45.670  1.00  0.00           C
ATOM   1916  O   VAL A 706      22.690  48.000  44.700  1.00  0.00           O
ATOM   1917  N   LEU A 707      24.670  48.160  45.700  1.00  0.00           N
ATOM   1918  HN  LEU A 707      25.190  48.180  46.540  1.00  0.00           H
ATOM   1919  CA  LEU A 707      25.270  48.890  44.650  1.00  0.00           C
ATOM   1920  HA  LEU A 707      24.620  49.720  44.400  1.00  0.00           H
ATOM   1921  CB  LEU A 707      26.690  49.460  45.210  1.00  0.00           C
ATOM   1922  HB1 LEU A 707      27.150  48.700  45.850  1.00  0.00           H
ATOM   1923  HB2 LEU A 707      26.540  50.230  45.990  1.00  0.00           H
ATOM   1924  CG  LEU A 707      27.600  50.080  44.120  1.00  0.00           C
ATOM   1925  HG  LEU A 707      27.850  49.290  43.390  1.00  0.00           H
ATOM   1926  CD1 LEU A 707      26.960  51.230  43.370  1.00  0.00           C
ATOM   1927 HD11 LEU A 707      25.940  50.950  43.030  1.00  0.00           H
ATOM   1928 HD12 LEU A 707      27.530  51.570  42.480  1.00  0.00           H
ATOM   1929 HD13 LEU A 707      26.890  52.080  44.080  1.00  0.00           H
ATOM   1930  CD2 LEU A 707      28.880  50.670  44.860  1.00  0.00           C
ATOM   1931 HD21 LEU A 707      29.340  51.420  44.190  1.00  0.00           H
ATOM   1932 HD22 LEU A 707      29.650  49.900  45.080  1.00  0.00           H
ATOM   1933 HD23 LEU A 707      28.410  51.110  45.760  1.00  0.00           H
ATOM   1934  C   LEU A 707      25.400  48.040  43.450  1.00  0.00           C
ATOM   1935  O   LEU A 707      25.050  48.470  42.340  1.00  0.00           O
ATOM   1936  N   VAL A 708      25.860  46.820  43.600  1.00  0.00           N
ATOM   1937  HN  VAL A 708      26.320  46.620  44.460  1.00  0.00           H
ATOM   1938  CA  VAL A 708      26.010  45.880  42.520  1.00  0.00           C
ATOM   1939  HA  VAL A 708      26.580  46.400  41.760  1.00  0.00           H
ATOM   1940  CB  VAL A 708      26.760  44.620  42.970  1.00  0.00           C
ATOM   1941  HB  VAL A 708      26.390  44.320  43.980  1.00  0.00           H
ATOM   1942  CG1 VAL A 708      26.660  43.470  41.900  1.00  0.00           C
ATOM   1943 HG11 VAL A 708      26.780  43.920  40.900  1.00  0.00           H
ATOM   1944 HG12 VAL A 708      25.640  43.060  41.990  1.00  0.00           H
ATOM   1945 HG13 VAL A 708      27.390  42.650  42.060  1.00  0.00           H
ATOM   1946  CG2 VAL A 708      28.270  44.970  43.130  1.00  0.00           C
ATOM   1947 HG21 VAL A 708      28.740  44.860  42.130  1.00  0.00           H
ATOM   1948 HG22 VAL A 708      28.850  44.250  43.760  1.00  0.00           H
ATOM   1949 HG23 VAL A 708      28.540  45.940  43.620  1.00  0.00           H
ATOM   1950  C   VAL A 708      24.710  45.520  41.710  1.00  0.00           C
ATOM   1951  O   VAL A 708      24.710  45.550  40.490  1.00  0.00           O
ATOM   1952  N   ALA A 709      23.650  45.240  42.380  1.00  0.00           N
ATOM   1953  HN  ALA A 709      23.710  45.080  43.360  1.00  0.00           H
ATOM   1954  CA  ALA A 709      22.280  45.050  41.980  1.00  0.00           C
ATOM   1955  HA  ALA A 709      22.230  44.220  41.300  1.00  0.00           H
ATOM   1956  CB  ALA A 709      21.380  44.710  43.260  1.00  0.00           C
ATOM   1957  HB1 ALA A 709      21.880  43.990  43.930  1.00  0.00           H
ATOM   1958  HB2 ALA A 709      20.370  44.380  42.910  1.00  0.00           H
ATOM   1959  HB3 ALA A 709      21.240  45.610  43.880  1.00  0.00           H
ATOM   1960  C   ALA A 709      21.820  46.250  41.190  1.00  0.00           C
ATOM   1961  O   ALA A 709      21.340  46.100  40.080  1.00  0.00           O
ATOM   1962  N   THR A 710      22.040  47.440  41.730  1.00  0.00           N
ATOM   1963  HN  THR A 710      22.430  47.430  42.650  1.00  0.00           H
ATOM   1964  CA  THR A 710      21.630  48.730  41.070  1.00  0.00           C
ATOM   1965  HA  THR A 710      20.610  48.680  40.770  1.00  0.00           H
ATOM   1966  CB  THR A 710      21.790  49.950  42.040  1.00  0.00           C
ATOM   1967  HB  THR A 710      22.880  50.170  42.140  1.00  0.00           H
ATOM   1968  OG1 THR A 710      21.190  49.860  43.340  1.00  0.00           O
ATOM   1969  HG1 THR A 710      21.560  49.130  43.840  1.00  0.00           H
ATOM   1970  CG2 THR A 710      21.060  51.130  41.540  1.00  0.00           C
ATOM   1971 HG21 THR A 710      21.210  51.980  42.220  1.00  0.00           H
ATOM   1972 HG22 THR A 710      19.980  50.910  41.450  1.00  0.00           H
ATOM   1973 HG23 THR A 710      21.410  51.390  40.520  1.00  0.00           H
ATOM   1974  C   THR A 710      22.330  49.070  39.810  1.00  0.00           C
ATOM   1975  O   THR A 710      21.630  49.380  38.870  1.00  0.00           O
ATOM   1976  N   ASP A 711      23.680  48.870  39.700  1.00  0.00           N
ATOM   1977  HN  ASP A 711      24.270  48.560  40.450  1.00  0.00           H
ATOM   1978  CA  ASP A 711      24.430  48.990  38.430  1.00  0.00           C
ATOM   1979  HA  ASP A 711      25.030  48.100  38.350  1.00  0.00           H
ATOM   1980  CB  ASP A 711      23.730  49.270  37.040  1.00  0.00           C
ATOM   1981  HB1 ASP A 711      23.460  50.340  36.900  1.00  0.00           H
ATOM   1982  HB2 ASP A 711      22.790  48.690  36.920  1.00  0.00           H
ATOM   1983  CG  ASP A 711      24.580  48.940  35.880  1.00  0.00           C
ATOM   1984  OD1 ASP A 711      24.020  48.970  34.770  1.00  0.00           O
ATOM   1985  OD2 ASP A 711      25.790  48.650  35.930  1.00  0.00           O
ATOM   1986  C   ASP A 711      25.480  50.070  38.590  1.00  0.00           C
ATOM   1987  O   ASP A 711      25.270  51.270  38.520  1.00  0.00           O
ATOM   1988  N   ALA A 712      26.760  49.580  38.700  1.00  0.00           N
ATOM   1989  HN  ALA A 712      27.030  48.630  38.850  1.00  0.00           H
ATOM   1990  CA  ALA A 712      27.920  50.470  38.960  1.00  0.00           C
ATOM   1991  HA  ALA A 712      27.630  51.380  39.460  1.00  0.00           H
ATOM   1992  CB  ALA A 712      28.870  49.740  39.890  1.00  0.00           C
ATOM   1993  HB1 ALA A 712      29.020  48.750  39.420  1.00  0.00           H
ATOM   1994  HB2 ALA A 712      28.390  49.580  40.890  1.00  0.00           H
ATOM   1995  HB3 ALA A 712      29.850  50.220  40.100  1.00  0.00           H
ATOM   1996  C   ALA A 712      28.690  50.900  37.740  1.00  0.00           C
ATOM   1997  O   ALA A 712      29.560  51.720  37.860  1.00  0.00           O
ATOM   1998  N   SER A 713      28.190  50.460  36.590  1.00  0.00           N
ATOM   1999  HN  SER A 713      27.360  49.910  36.540  1.00  0.00           H
ATOM   2000  CA  SER A 713      28.920  50.670  35.330  1.00  0.00           C
ATOM   2001  HA  SER A 713      29.890  50.210  35.310  1.00  0.00           H
ATOM   2002  CB  SER A 713      28.150  50.230  34.070  1.00  0.00           C
ATOM   2003  HB1 SER A 713      28.820  50.250  33.180  1.00  0.00           H
ATOM   2004  HB2 SER A 713      27.200  50.780  33.880  1.00  0.00           H
ATOM   2005  OG  SER A 713      27.840  48.800  34.130  1.00  0.00           O
ATOM   2006  HG1 SER A 713      27.080  48.700  34.690  1.00  0.00           H
ATOM   2007  C   SER A 713      29.170  52.230  35.020  1.00  0.00           C
ATOM   2008  O   SER A 713      30.210  52.610  34.530  1.00  0.00           O
ATOM   2009  N   SER A 714      28.270  53.130  35.350  1.00  0.00           N
ATOM   2010  HN  SER A 714      27.430  52.800  35.750  1.00  0.00           H
ATOM   2011  CA  SER A 714      28.520  54.580  35.350  1.00  0.00           C
ATOM   2012  HA  SER A 714      28.860  54.830  34.350  1.00  0.00           H
ATOM   2013  CB  SER A 714      27.190  55.400  35.670  1.00  0.00           C
ATOM   2014  HB1 SER A 714      27.450  56.470  35.730  1.00  0.00           H
ATOM   2015  HB2 SER A 714      26.720  55.050  36.620  1.00  0.00           H
ATOM   2016  OG  SER A 714      26.240  55.250  34.620  1.00  0.00           O
ATOM   2017  HG1 SER A 714      25.940  54.340  34.730  1.00  0.00           H
ATOM   2018  C   SER A 714      29.670  55.060  36.270  1.00  0.00           C
ATOM   2019  O   SER A 714      30.470  55.970  35.870  1.00  0.00           O
ATOM   2020  N   LEU A 715      29.720  54.490  37.470  1.00  0.00           N
ATOM   2021  HN  LEU A 715      29.150  53.740  37.780  1.00  0.00           H
ATOM   2022  CA  LEU A 715      30.900  54.730  38.300  1.00  0.00           C
ATOM   2023  HA  LEU A 715      30.950  55.810  38.400  1.00  0.00           H
ATOM   2024  CB  LEU A 715      30.670  54.090  39.680  1.00  0.00           C
ATOM   2025  HB1 LEU A 715      31.530  54.390  40.310  1.00  0.00           H
ATOM   2026  HB2 LEU A 715      30.830  52.990  39.540  1.00  0.00           H
ATOM   2027  CG  LEU A 715      29.270  54.360  40.260  1.00  0.00           C
ATOM   2028  HG  LEU A 715      28.480  53.930  39.610  1.00  0.00           H
ATOM   2029  CD1 LEU A 715      29.160  53.500  41.570  1.00  0.00           C
ATOM   2030 HD11 LEU A 715      30.000  53.760  42.260  1.00  0.00           H
ATOM   2031 HD12 LEU A 715      29.170  52.420  41.330  1.00  0.00           H
ATOM   2032 HD13 LEU A 715      28.280  53.750  42.190  1.00  0.00           H
ATOM   2033  CD2 LEU A 715      28.960  55.860  40.500  1.00  0.00           C
ATOM   2034 HD21 LEU A 715      29.730  56.260  41.200  1.00  0.00           H
ATOM   2035 HD22 LEU A 715      28.040  56.120  41.050  1.00  0.00           H
ATOM   2036 HD23 LEU A 715      28.860  56.320  39.500  1.00  0.00           H
ATOM   2037  C   LEU A 715      32.270  54.330  37.740  1.00  0.00           C
ATOM   2038  O   LEU A 715      33.290  55.090  37.820  1.00  0.00           O
ATOM   2039  N   VAL A 716      32.260  53.200  37.010  1.00  0.00           N
ATOM   2040  HN  VAL A 716      31.410  52.710  36.830  1.00  0.00           H
ATOM   2041  CA  VAL A 716      33.280  52.770  36.000  1.00  0.00           C
ATOM   2042  HA  VAL A 716      34.190  52.710  36.570  1.00  0.00           H
ATOM   2043  CB  VAL A 716      33.150  51.360  35.430  1.00  0.00           C
ATOM   2044  HB  VAL A 716      32.170  51.190  34.930  1.00  0.00           H
ATOM   2045  CG1 VAL A 716      34.330  51.050  34.450  1.00  0.00           C
ATOM   2046 HG11 VAL A 716      34.160  50.070  33.980  1.00  0.00           H
ATOM   2047 HG12 VAL A 716      35.240  50.870  35.060  1.00  0.00           H
ATOM   2048 HG13 VAL A 716      34.530  51.890  33.740  1.00  0.00           H
ATOM   2049  CG2 VAL A 716      33.220  50.470  36.630  1.00  0.00           C
ATOM   2050 HG21 VAL A 716      34.060  50.740  37.320  1.00  0.00           H
ATOM   2051 HG22 VAL A 716      33.360  49.420  36.310  1.00  0.00           H
ATOM   2052 HG23 VAL A 716      32.260  50.420  37.170  1.00  0.00           H
ATOM   2053  C   VAL A 716      33.570  53.860  34.890  1.00  0.00           C
ATOM   2054  O   VAL A 716      34.690  54.130  34.450  1.00  0.00           O
ATOM   2055  N   CYS A 717      32.500  54.570  34.430  1.00  0.00           N
ATOM   2056  HN  CYS A 717      31.590  54.430  34.800  1.00  0.00           H
ATOM   2057  CA  CYS A 717      32.530  55.450  33.310  1.00  0.00           C
ATOM   2058  HA  CYS A 717      33.230  55.070  32.580  1.00  0.00           H
ATOM   2059  CB  CYS A 717      31.180  55.440  32.490  1.00  0.00           C
ATOM   2060  HB1 CYS A 717      31.370  56.230  31.750  1.00  0.00           H
ATOM   2061  HB2 CYS A 717      30.370  55.740  33.180  1.00  0.00           H
ATOM   2062  SG  CYS A 717      30.810  53.820  31.640  1.00  0.00           S
ATOM   2063  HG1 CYS A 717      30.590  53.050  32.700  1.00  0.00           H
ATOM   2064  C   CYS A 717      32.930  56.960  33.640  1.00  0.00           C
ATOM   2065  O   CYS A 717      33.270  57.820  32.790  1.00  0.00           O
ATOM   2066  N   TYR A 718      32.810  57.280  34.890  1.00  0.00           N
ATOM   2067  HN  TYR A 718      32.130  56.710  35.360  1.00  0.00           H
ATOM   2068  CA  TYR A 718      33.000  58.610  35.440  1.00  0.00           C
ATOM   2069  HA  TYR A 718      32.970  59.390  34.690  1.00  0.00           H
ATOM   2070  CB  TYR A 718      31.970  59.110  36.490  1.00  0.00           C
ATOM   2071  HB1 TYR A 718      32.170  60.160  36.810  1.00  0.00           H
ATOM   2072  HB2 TYR A 718      31.990  58.320  37.280  1.00  0.00           H
ATOM   2073  CG  TYR A 718      30.560  59.200  35.930  1.00  0.00           C
ATOM   2074  CD1 TYR A 718      30.250  59.750  34.740  1.00  0.00           C
ATOM   2075  HD1 TYR A 718      31.140  60.090  34.220  1.00  0.00           H
ATOM   2076  CE1 TYR A 718      28.930  59.980  34.320  1.00  0.00           C
ATOM   2077  HE1 TYR A 718      28.660  60.430  33.380  1.00  0.00           H
ATOM   2078  CZ  TYR A 718      27.830  59.440  35.130  1.00  0.00           C
ATOM   2079  OH  TYR A 718      26.530  59.440  34.700  1.00  0.00           O
ATOM   2080  HH  TYR A 718      26.090  59.140  35.510  1.00  0.00           H
ATOM   2081  CD2 TYR A 718      29.500  58.780  36.770  1.00  0.00           C
ATOM   2082  HD2 TYR A 718      29.730  58.350  37.730  1.00  0.00           H
ATOM   2083  CE2 TYR A 718      28.140  58.890  36.350  1.00  0.00           C
ATOM   2084  HE2 TYR A 718      27.410  58.440  37.030  1.00  0.00           H
ATOM   2085  C   TYR A 718      34.380  58.750  36.140  1.00  0.00           C
ATOM   2086  O   TYR A 718      34.890  59.860  36.340  1.00  0.00           O
ATOM   2087  N   ILE A 719      34.940  57.660  36.570  1.00  0.00           N
ATOM   2088  HN  ILE A 719      34.460  56.800  36.430  1.00  0.00           H
ATOM   2089  CA  ILE A 719      36.280  57.640  37.210  1.00  0.00           C
ATOM   2090  HA  ILE A 719      36.600  58.650  37.390  1.00  0.00           H
ATOM   2091  CB  ILE A 719      36.400  56.780  38.440  1.00  0.00           C
ATOM   2092  HB  ILE A 719      36.110  55.740  38.160  1.00  0.00           H
ATOM   2093  CG2 ILE A 719      37.840  56.850  38.930  1.00  0.00           C
ATOM   2094 HG21 ILE A 719      38.550  56.120  38.480  1.00  0.00           H
ATOM   2095 HG22 ILE A 719      37.820  56.700  40.030  1.00  0.00           H
ATOM   2096 HG23 ILE A 719      38.120  57.920  38.800  1.00  0.00           H
ATOM   2097  CG1 ILE A 719      35.360  57.350  39.430  1.00  0.00           C
ATOM   2098 HG11 ILE A 719      35.030  56.430  39.950  1.00  0.00           H
ATOM   2099 HG12 ILE A 719      34.410  57.610  38.930  1.00  0.00           H
ATOM   2100  CD  ILE A 719      35.770  58.630  40.250  1.00  0.00           C
ATOM   2101  HD1 ILE A 719      35.940  59.480  39.550  1.00  0.00           H
ATOM   2102  HD2 ILE A 719      36.700  58.430  40.820  1.00  0.00           H
ATOM   2103  HD3 ILE A 719      34.970  58.900  40.970  1.00  0.00           H
ATOM   2104  C   ILE A 719      37.300  57.140  36.130  1.00  0.00           C
ATOM   2105  O   ILE A 719      37.370  55.940  35.830  1.00  0.00           O
ATOM   2106  N   THR A 720      38.100  58.090  35.570  1.00  0.00           N
ATOM   2107  HN  THR A 720      38.130  59.030  35.890  1.00  0.00           H
ATOM   2108  CA  THR A 720      39.210  57.780  34.670  1.00  0.00           C
ATOM   2109  HA  THR A 720      39.050  56.780  34.300  1.00  0.00           H
ATOM   2110  CB  THR A 720      39.280  58.650  33.360  1.00  0.00           C
ATOM   2111  HB  THR A 720      39.720  57.910  32.660  1.00  0.00           H
ATOM   2112  OG1 THR A 720      40.120  59.710  33.400  1.00  0.00           O
ATOM   2113  HG1 THR A 720      40.640  59.680  32.600  1.00  0.00           H
ATOM   2114  CG2 THR A 720      37.850  59.070  33.020  1.00  0.00           C
ATOM   2115 HG21 THR A 720      37.220  58.150  33.100  1.00  0.00           H
ATOM   2116 HG22 THR A 720      37.730  59.510  32.000  1.00  0.00           H
ATOM   2117 HG23 THR A 720      37.490  59.880  33.680  1.00  0.00           H
ATOM   2118  C   THR A 720      40.560  57.830  35.440  1.00  0.00           C
ATOM   2119  O   THR A 720      40.610  58.070  36.660  1.00  0.00           O
ATOM   2120  N   ARG A 721      41.660  57.450  34.760  1.00  0.00           N
ATOM   2121  HN  ARG A 721      41.570  57.220  33.800  1.00  0.00           H
ATOM   2122  CA  ARG A 721      43.020  57.340  35.270  1.00  0.00           C
ATOM   2123  HA  ARG A 721      43.010  56.570  36.030  1.00  0.00           H
ATOM   2124  CB  ARG A 721      44.020  56.930  34.080  1.00  0.00           C
ATOM   2125  HB1 ARG A 721      45.070  57.050  34.420  1.00  0.00           H
ATOM   2126  HB2 ARG A 721      43.880  57.570  33.180  1.00  0.00           H
ATOM   2127  CG  ARG A 721      43.760  55.460  33.620  1.00  0.00           C
ATOM   2128  HG1 ARG A 721      44.450  55.290  32.760  1.00  0.00           H
ATOM   2129  HG2 ARG A 721      42.710  55.400  33.230  1.00  0.00           H
ATOM   2130  CD  ARG A 721      43.920  54.320  34.560  1.00  0.00           C
ATOM   2131  HD1 ARG A 721      43.930  53.310  34.100  1.00  0.00           H
ATOM   2132  HD2 ARG A 721      43.170  54.320  35.360  1.00  0.00           H
ATOM   2133  NE  ARG A 721      45.350  54.380  35.040  1.00  0.00           N
ATOM   2134  HE  ARG A 721      46.100  54.700  34.470  1.00  0.00           H
ATOM   2135  CZ  ARG A 721      45.800  53.580  36.030  1.00  0.00           C
ATOM   2136  NH1 ARG A 721      44.980  53.010  36.880  1.00  0.00           N
ATOM   2137 HH11 ARG A 721      44.000  53.260  36.870  1.00  0.00           H
ATOM   2138 HH12 ARG A 721      45.290  52.460  37.660  1.00  0.00           H
ATOM   2139  NH2 ARG A 721      47.060  53.340  36.310  1.00  0.00           N
ATOM   2140 HH21 ARG A 721      47.790  53.830  35.850  1.00  0.00           H
ATOM   2141 HH22 ARG A 721      47.290  52.660  37.010  1.00  0.00           H
ATOM   2142  C   ARG A 721      43.520  58.610  36.030  1.00  0.00           C
ATOM   2143  O   ARG A 721      44.370  58.530  36.960  1.00  0.00           O
ATOM   2144  N   PHE A 722      43.180  59.770  35.610  1.00  0.00           N
ATOM   2145  HN  PHE A 722      42.550  59.770  34.840  1.00  0.00           H
ATOM   2146  CA  PHE A 722      43.430  61.080  36.250  1.00  0.00           C
ATOM   2147  HA  PHE A 722      44.490  61.260  36.210  1.00  0.00           H
ATOM   2148  CB  PHE A 722      42.520  62.120  35.620  1.00  0.00           C
ATOM   2149  HB1 PHE A 722      41.440  61.890  35.720  1.00  0.00           H
ATOM   2150  HB2 PHE A 722      42.650  62.270  34.530  1.00  0.00           H
ATOM   2151  CG  PHE A 722      42.680  63.470  36.220  1.00  0.00           C
ATOM   2152  CD1 PHE A 722      43.640  64.400  35.780  1.00  0.00           C
ATOM   2153  HD1 PHE A 722      44.440  64.110  35.120  1.00  0.00           H
ATOM   2154  CE1 PHE A 722      43.620  65.680  36.320  1.00  0.00           C
ATOM   2155  HE1 PHE A 722      44.320  66.460  36.080  1.00  0.00           H
ATOM   2156  CZ  PHE A 722      42.700  66.090  37.320  1.00  0.00           C
ATOM   2157  HZ  PHE A 722      42.830  67.050  37.800  1.00  0.00           H
ATOM   2158  CD2 PHE A 722      41.680  63.800  37.090  1.00  0.00           C
ATOM   2159  HD2 PHE A 722      40.950  63.150  37.530  1.00  0.00           H
ATOM   2160  CE2 PHE A 722      41.810  65.080  37.710  1.00  0.00           C
ATOM   2161  HE2 PHE A 722      41.100  65.330  38.480  1.00  0.00           H
ATOM   2162  C   PHE A 722      43.100  61.010  37.750  1.00  0.00           C
ATOM   2163  O   PHE A 722      43.970  61.210  38.610  1.00  0.00           O
ATOM   2164  N   THR A 723      41.850  60.610  38.130  1.00  0.00           N
ATOM   2165  HN  THR A 723      41.280  60.490  37.320  1.00  0.00           H
ATOM   2166  CA  THR A 723      41.290  60.410  39.420  1.00  0.00           C
ATOM   2167  HA  THR A 723      41.460  61.310  40.000  1.00  0.00           H
ATOM   2168  CB  THR A 723      39.790  60.110  39.380  1.00  0.00           C
ATOM   2169  HB  THR A 723      39.680  59.170  38.800  1.00  0.00           H
ATOM   2170  OG1 THR A 723      39.170  61.160  38.710  1.00  0.00           O
ATOM   2171  HG1 THR A 723      39.380  61.170  37.780  1.00  0.00           H
ATOM   2172  CG2 THR A 723      39.220  60.120  40.830  1.00  0.00           C
ATOM   2173 HG21 THR A 723      38.140  59.880  40.700  1.00  0.00           H
ATOM   2174 HG22 THR A 723      39.240  61.100  41.350  1.00  0.00           H
ATOM   2175 HG23 THR A 723      39.740  59.300  41.380  1.00  0.00           H
ATOM   2176  C   THR A 723      41.950  59.340  40.170  1.00  0.00           C
ATOM   2177  O   THR A 723      42.370  59.450  41.350  1.00  0.00           O
ATOM   2178  N   GLU A 724      42.110  58.180  39.490  1.00  0.00           N
ATOM   2179  HN  GLU A 724      42.040  58.110  38.500  1.00  0.00           H
ATOM   2180  CA  GLU A 724      42.640  56.980  40.090  1.00  0.00           C
ATOM   2181  HA  GLU A 724      41.960  56.590  40.840  1.00  0.00           H
ATOM   2182  CB  GLU A 724      42.630  55.870  39.040  1.00  0.00           C
ATOM   2183  HB1 GLU A 724      43.030  54.960  39.540  1.00  0.00           H
ATOM   2184  HB2 GLU A 724      43.240  56.130  38.150  1.00  0.00           H
ATOM   2185  CG  GLU A 724      41.300  55.290  38.460  1.00  0.00           C
ATOM   2186  HG1 GLU A 724      40.870  56.080  37.800  1.00  0.00           H
ATOM   2187  HG2 GLU A 724      40.540  55.200  39.270  1.00  0.00           H
ATOM   2188  CD  GLU A 724      41.250  53.890  37.710  1.00  0.00           C
ATOM   2189  OE1 GLU A 724      40.110  53.490  37.270  1.00  0.00           O
ATOM   2190  OE2 GLU A 724      42.310  53.310  37.530  1.00  0.00           O
ATOM   2191  C   GLU A 724      44.080  57.070  40.560  1.00  0.00           C
ATOM   2192  O   GLU A 724      44.350  56.750  41.700  1.00  0.00           O
ATOM   2193  N   GLU A 725      45.030  57.600  39.740  1.00  0.00           N
ATOM   2194  HN  GLU A 725      44.780  57.920  38.820  1.00  0.00           H
ATOM   2195  CA  GLU A 725      46.350  57.770  40.120  1.00  0.00           C
ATOM   2196  HA  GLU A 725      46.770  56.920  40.640  1.00  0.00           H
ATOM   2197  CB  GLU A 725      47.240  57.900  38.850  1.00  0.00           C
ATOM   2198  HB1 GLU A 725      48.220  58.370  39.090  1.00  0.00           H
ATOM   2199  HB2 GLU A 725      46.680  58.580  38.160  1.00  0.00           H
ATOM   2200  CG  GLU A 725      47.470  56.610  37.930  1.00  0.00           C
ATOM   2201  HG1 GLU A 725      46.480  56.390  37.490  1.00  0.00           H
ATOM   2202  HG2 GLU A 725      47.760  55.840  38.680  1.00  0.00           H
ATOM   2203  CD  GLU A 725      48.370  56.780  36.750  1.00  0.00           C
ATOM   2204  OE1 GLU A 725      48.370  57.850  36.080  1.00  0.00           O
ATOM   2205  OE2 GLU A 725      49.090  55.760  36.410  1.00  0.00           O
ATOM   2206  C   GLU A 725      46.680  58.890  41.080  1.00  0.00           C
ATOM   2207  O   GLU A 725      47.680  58.680  41.770  1.00  0.00           O
ATOM   2208  N   ALA A 726      45.880  59.930  41.180  1.00  0.00           N
ATOM   2209  HN  ALA A 726      45.070  60.020  40.610  1.00  0.00           H
ATOM   2210  CA  ALA A 726      46.130  60.980  42.080  1.00  0.00           C
ATOM   2211  HA  ALA A 726      47.190  61.160  42.170  1.00  0.00           H
ATOM   2212  CB  ALA A 726      45.400  62.240  41.540  1.00  0.00           C
ATOM   2213  HB1 ALA A 726      44.350  61.980  41.270  1.00  0.00           H
ATOM   2214  HB2 ALA A 726      45.950  62.490  40.610  1.00  0.00           H
ATOM   2215  HB3 ALA A 726      45.420  63.010  42.320  1.00  0.00           H
ATOM   2216  C   ALA A 726      45.770  60.660  43.500  1.00  0.00           C
ATOM   2217  O   ALA A 726      46.410  61.050  44.460  1.00  0.00           O
ATOM   2218  N   PHE A 727      44.630  59.890  43.600  1.00  0.00           N
ATOM   2219  HN  PHE A 727      44.000  59.720  42.840  1.00  0.00           H
ATOM   2220  CA  PHE A 727      44.220  59.250  44.800  1.00  0.00           C
ATOM   2221  HA  PHE A 727      43.990  60.030  45.500  1.00  0.00           H
ATOM   2222  CB  PHE A 727      42.880  58.510  44.440  1.00  0.00           C
ATOM   2223  HB1 PHE A 727      43.110  57.830  43.580  1.00  0.00           H
ATOM   2224  HB2 PHE A 727      42.040  59.100  44.040  1.00  0.00           H
ATOM   2225  CG  PHE A 727      42.240  57.650  45.530  1.00  0.00           C
ATOM   2226  CD1 PHE A 727      42.430  56.210  45.470  1.00  0.00           C
ATOM   2227  HD1 PHE A 727      43.050  55.810  44.690  1.00  0.00           H
ATOM   2228  CE1 PHE A 727      41.940  55.390  46.460  1.00  0.00           C
ATOM   2229  HE1 PHE A 727      41.940  54.310  46.320  1.00  0.00           H
ATOM   2230  CZ  PHE A 727      41.350  55.990  47.540  1.00  0.00           C
ATOM   2231  HZ  PHE A 727      41.120  55.460  48.450  1.00  0.00           H
ATOM   2232  CD2 PHE A 727      41.630  58.210  46.630  1.00  0.00           C
ATOM   2233  HD2 PHE A 727      41.450  59.280  46.650  1.00  0.00           H
ATOM   2234  CE2 PHE A 727      41.070  57.360  47.650  1.00  0.00           C
ATOM   2235  HE2 PHE A 727      40.750  57.740  48.610  1.00  0.00           H
ATOM   2236  C   PHE A 727      45.210  58.260  45.280  1.00  0.00           C
ATOM   2237  O   PHE A 727      45.640  58.310  46.450  1.00  0.00           O
ATOM   2238  N   ALA A 728      45.750  57.410  44.400  1.00  0.00           N
ATOM   2239  HN  ALA A 728      45.360  57.270  43.490  1.00  0.00           H
ATOM   2240  CA  ALA A 728      46.890  56.560  44.750  1.00  0.00           C
ATOM   2241  HA  ALA A 728      46.570  55.880  45.520  1.00  0.00           H
ATOM   2242  CB  ALA A 728      47.160  55.750  43.470  1.00  0.00           C
ATOM   2243  HB1 ALA A 728      47.890  54.930  43.660  1.00  0.00           H
ATOM   2244  HB2 ALA A 728      47.540  56.370  42.630  1.00  0.00           H
ATOM   2245  HB3 ALA A 728      46.200  55.270  43.160  1.00  0.00           H
ATOM   2246  C   ALA A 728      48.150  57.300  45.150  1.00  0.00           C
ATOM   2247  O   ALA A 728      48.840  57.040  46.170  1.00  0.00           O
ATOM   2248  N   ALA A 729      48.470  58.390  44.400  1.00  0.00           N
ATOM   2249  HN  ALA A 729      48.020  58.640  43.550  1.00  0.00           H
ATOM   2250  CA  ALA A 729      49.720  59.150  44.600  1.00  0.00           C
ATOM   2251  HA  ALA A 729      50.460  58.370  44.480  1.00  0.00           H
ATOM   2252  CB  ALA A 729      49.950  60.190  43.470  1.00  0.00           C
ATOM   2253  HB1 ALA A 729      50.010  59.520  42.580  1.00  0.00           H
ATOM   2254  HB2 ALA A 729      50.950  60.590  43.750  1.00  0.00           H
ATOM   2255  HB3 ALA A 729      49.190  61.000  43.440  1.00  0.00           H
ATOM   2256  C   ALA A 729      49.840  59.810  46.010  1.00  0.00           C
ATOM   2257  O   ALA A 729      50.940  59.760  46.670  1.00  0.00           O
ATOM   2258  N   LEU A 730      48.770  60.410  46.570  1.00  0.00           N
ATOM   2259  HN  LEU A 730      47.950  60.540  46.030  1.00  0.00           H
ATOM   2260  CA  LEU A 730      48.730  60.810  47.960  1.00  0.00           C
ATOM   2261  HA  LEU A 730      49.540  61.520  48.080  1.00  0.00           H
ATOM   2262  CB  LEU A 730      47.300  61.460  48.110  1.00  0.00           C
ATOM   2263  HB1 LEU A 730      46.620  60.620  48.310  1.00  0.00           H
ATOM   2264  HB2 LEU A 730      46.890  61.930  47.200  1.00  0.00           H
ATOM   2265  CG  LEU A 730      47.200  62.560  49.230  1.00  0.00           C
ATOM   2266  HG  LEU A 730      46.150  62.890  49.150  1.00  0.00           H
ATOM   2267  CD1 LEU A 730      47.210  62.040  50.710  1.00  0.00           C
ATOM   2268 HD11 LEU A 730      46.900  62.850  51.390  1.00  0.00           H
ATOM   2269 HD12 LEU A 730      48.250  61.670  50.870  1.00  0.00           H
ATOM   2270 HD13 LEU A 730      46.540  61.150  50.750  1.00  0.00           H
ATOM   2271  CD2 LEU A 730      48.070  63.780  49.130  1.00  0.00           C
ATOM   2272 HD21 LEU A 730      47.780  64.550  49.890  1.00  0.00           H
ATOM   2273 HD22 LEU A 730      47.940  64.190  48.110  1.00  0.00           H
ATOM   2274 HD23 LEU A 730      49.140  63.610  49.350  1.00  0.00           H
ATOM   2275  C   LEU A 730      48.830  59.660  48.950  1.00  0.00           C
ATOM   2276  O   LEU A 730      49.520  59.810  49.870  1.00  0.00           O
ATOM   2277  N   ILE A 731      48.190  58.430  48.720  1.00  0.00           N
ATOM   2278  HN  ILE A 731      47.630  58.290  47.910  1.00  0.00           H
ATOM   2279  CA  ILE A 731      48.330  57.250  49.580  1.00  0.00           C
ATOM   2280  HA  ILE A 731      48.060  57.620  50.560  1.00  0.00           H
ATOM   2281  CB  ILE A 731      47.320  56.120  49.300  1.00  0.00           C
ATOM   2282  HB  ILE A 731      47.490  55.690  48.300  1.00  0.00           H
ATOM   2283  CG2 ILE A 731      47.340  54.930  50.340  1.00  0.00           C
ATOM   2284 HG21 ILE A 731      48.340  54.450  50.410  1.00  0.00           H
ATOM   2285 HG22 ILE A 731      46.620  54.140  50.050  1.00  0.00           H
ATOM   2286 HG23 ILE A 731      47.200  55.230  51.400  1.00  0.00           H
ATOM   2287  CG1 ILE A 731      45.860  56.700  49.440  1.00  0.00           C
ATOM   2288 HG11 ILE A 731      45.770  57.710  48.970  1.00  0.00           H
ATOM   2289 HG12 ILE A 731      45.600  56.730  50.510  1.00  0.00           H
ATOM   2290  CD  ILE A 731      44.850  55.810  48.720  1.00  0.00           C
ATOM   2291  HD1 ILE A 731      45.210  55.580  47.690  1.00  0.00           H
ATOM   2292  HD2 ILE A 731      43.820  56.240  48.660  1.00  0.00           H
ATOM   2293  HD3 ILE A 731      44.710  54.850  49.260  1.00  0.00           H
ATOM   2294  C   ILE A 731      49.780  56.680  49.650  1.00  0.00           C
ATOM   2295  O   ILE A 731      50.270  56.260  50.650  1.00  0.00           O
ATOM   2296  N   CYS A 732      50.530  56.730  48.590  1.00  0.00           N
ATOM   2297  HN  CYS A 732      50.150  57.120  47.750  1.00  0.00           H
ATOM   2298  CA  CYS A 732      51.980  56.530  48.600  1.00  0.00           C
ATOM   2299  HA  CYS A 732      52.170  55.520  48.920  1.00  0.00           H
ATOM   2300  CB  CYS A 732      52.600  56.610  47.130  1.00  0.00           C
ATOM   2301  HB1 CYS A 732      53.630  56.190  47.080  1.00  0.00           H
ATOM   2302  HB2 CYS A 732      52.780  57.680  46.880  1.00  0.00           H
ATOM   2303  SG  CYS A 732      51.650  55.820  45.770  1.00  0.00           S
ATOM   2304  HG1 CYS A 732      50.520  56.420  46.150  1.00  0.00           H
ATOM   2305  C   CYS A 732      52.660  57.620  49.410  1.00  0.00           C
ATOM   2306  O   CYS A 732      53.620  57.360  50.180  1.00  0.00           O
ATOM   2307  N   ILE A 733      52.260  58.930  49.270  1.00  0.00           N
ATOM   2308  HN  ILE A 733      51.360  59.160  48.950  1.00  0.00           H
ATOM   2309  CA  ILE A 733      52.850  60.060  50.070  1.00  0.00           C
ATOM   2310  HA  ILE A 733      53.920  59.950  49.950  1.00  0.00           H
ATOM   2311  CB  ILE A 733      52.470  61.460  49.450  1.00  0.00           C
ATOM   2312  HB  ILE A 733      51.370  61.520  49.270  1.00  0.00           H
ATOM   2313  CG2 ILE A 733      52.760  62.620  50.380  1.00  0.00           C
ATOM   2314 HG21 ILE A 733      52.220  62.490  51.350  1.00  0.00           H
ATOM   2315 HG22 ILE A 733      52.390  63.590  49.990  1.00  0.00           H
ATOM   2316 HG23 ILE A 733      53.800  62.740  50.760  1.00  0.00           H
ATOM   2317  CG1 ILE A 733      53.230  61.630  48.120  1.00  0.00           C
ATOM   2318 HG11 ILE A 733      52.820  60.860  47.440  1.00  0.00           H
ATOM   2319 HG12 ILE A 733      54.320  61.450  48.230  1.00  0.00           H
ATOM   2320  CD  ILE A 733      52.910  62.930  47.420  1.00  0.00           C
ATOM   2321  HD1 ILE A 733      53.610  63.700  47.810  1.00  0.00           H
ATOM   2322  HD2 ILE A 733      51.870  63.270  47.660  1.00  0.00           H
ATOM   2323  HD3 ILE A 733      53.020  62.740  46.340  1.00  0.00           H
ATOM   2324  C   ILE A 733      52.670  59.890  51.640  1.00  0.00           C
ATOM   2325  O   ILE A 733      53.610  60.060  52.380  1.00  0.00           O
ATOM   2326  N   ILE A 734      51.500  59.450  52.010  1.00  0.00           N
ATOM   2327  HN  ILE A 734      50.770  59.440  51.330  1.00  0.00           H
ATOM   2328  CA  ILE A 734      51.190  58.980  53.390  1.00  0.00           C
ATOM   2329  HA  ILE A 734      51.520  59.760  54.070  1.00  0.00           H
ATOM   2330  CB  ILE A 734      49.750  58.910  53.630  1.00  0.00           C
ATOM   2331  HB  ILE A 734      49.220  58.350  52.830  1.00  0.00           H
ATOM   2332  CG2 ILE A 734      49.490  58.060  54.920  1.00  0.00           C
ATOM   2333 HG21 ILE A 734      48.420  57.800  54.870  1.00  0.00           H
ATOM   2334 HG22 ILE A 734      49.860  58.500  55.880  1.00  0.00           H
ATOM   2335 HG23 ILE A 734      50.000  57.090  54.790  1.00  0.00           H
ATOM   2336  CG1 ILE A 734      49.330  60.350  53.800  1.00  0.00           C
ATOM   2337 HG11 ILE A 734      49.570  61.010  52.940  1.00  0.00           H
ATOM   2338 HG12 ILE A 734      49.770  60.780  54.730  1.00  0.00           H
ATOM   2339  CD  ILE A 734      47.860  60.420  54.080  1.00  0.00           C
ATOM   2340  HD1 ILE A 734      47.540  61.480  54.000  1.00  0.00           H
ATOM   2341  HD2 ILE A 734      47.710  60.020  55.110  1.00  0.00           H
ATOM   2342  HD3 ILE A 734      47.280  59.820  53.350  1.00  0.00           H
ATOM   2343  C   ILE A 734      52.050  57.760  53.760  1.00  0.00           C
ATOM   2344  O   ILE A 734      52.630  57.820  54.840  1.00  0.00           O
ATOM   2345  N   PHE A 735      52.260  56.710  52.880  1.00  0.00           N
ATOM   2346  HN  PHE A 735      51.760  56.590  52.030  1.00  0.00           H
ATOM   2347  CA  PHE A 735      53.090  55.570  53.290  1.00  0.00           C
ATOM   2348  HA  PHE A 735      52.620  55.160  54.160  1.00  0.00           H
ATOM   2349  CB  PHE A 735      53.120  54.400  52.320  1.00  0.00           C
ATOM   2350  HB1 PHE A 735      53.970  53.690  52.420  1.00  0.00           H
ATOM   2351  HB2 PHE A 735      53.310  54.790  51.290  1.00  0.00           H
ATOM   2352  CG  PHE A 735      51.930  53.400  52.330  1.00  0.00           C
ATOM   2353  CD1 PHE A 735      50.580  53.740  52.680  1.00  0.00           C
ATOM   2354  HD1 PHE A 735      50.410  54.710  53.100  1.00  0.00           H
ATOM   2355  CE1 PHE A 735      49.570  52.740  52.680  1.00  0.00           C
ATOM   2356  HE1 PHE A 735      48.600  52.990  53.080  1.00  0.00           H
ATOM   2357  CZ  PHE A 735      49.910  51.480  52.230  1.00  0.00           C
ATOM   2358  HZ  PHE A 735      49.180  50.680  52.180  1.00  0.00           H
ATOM   2359  CD2 PHE A 735      52.190  52.100  51.870  1.00  0.00           C
ATOM   2360  HD2 PHE A 735      53.140  51.780  51.460  1.00  0.00           H
ATOM   2361  CE2 PHE A 735      51.200  51.130  51.810  1.00  0.00           C
ATOM   2362  HE2 PHE A 735      51.390  50.170  51.360  1.00  0.00           H
ATOM   2363  C   PHE A 735      54.540  56.060  53.580  1.00  0.00           C
ATOM   2364  O   PHE A 735      55.190  55.700  54.560  1.00  0.00           O
ATOM   2365  N   ILE A 736      55.080  56.890  52.670  1.00  0.00           N
ATOM   2366  HN  ILE A 736      54.540  57.100  51.860  1.00  0.00           H
ATOM   2367  CA  ILE A 736      56.480  57.430  52.800  1.00  0.00           C
ATOM   2368  HA  ILE A 736      57.010  56.500  52.910  1.00  0.00           H
ATOM   2369  CB  ILE A 736      57.040  58.060  51.500  1.00  0.00           C
ATOM   2370  HB  ILE A 736      56.400  58.860  51.060  1.00  0.00           H
ATOM   2371  CG2 ILE A 736      58.440  58.590  51.900  1.00  0.00           C
ATOM   2372 HG21 ILE A 736      59.040  58.840  50.990  1.00  0.00           H
ATOM   2373 HG22 ILE A 736      58.930  57.770  52.460  1.00  0.00           H
ATOM   2374 HG23 ILE A 736      58.510  59.530  52.500  1.00  0.00           H
ATOM   2375  CG1 ILE A 736      57.050  56.990  50.340  1.00  0.00           C
ATOM   2376 HG11 ILE A 736      56.150  56.370  50.530  1.00  0.00           H
ATOM   2377 HG12 ILE A 736      57.850  56.270  50.560  1.00  0.00           H
ATOM   2378  CD  ILE A 736      57.070  57.700  48.960  1.00  0.00           C
ATOM   2379  HD1 ILE A 736      57.930  58.380  48.800  1.00  0.00           H
ATOM   2380  HD2 ILE A 736      56.170  58.350  48.900  1.00  0.00           H
ATOM   2381  HD3 ILE A 736      56.970  56.890  48.190  1.00  0.00           H
ATOM   2382  C   ILE A 736      56.640  58.240  54.090  1.00  0.00           C
ATOM   2383  O   ILE A 736      57.560  58.060  54.850  1.00  0.00           O
ATOM   2384  N   TYR A 737      55.690  59.170  54.420  1.00  0.00           N
ATOM   2385  HN  TYR A 737      54.900  59.360  53.820  1.00  0.00           H
ATOM   2386  CA  TYR A 737      55.660  59.940  55.590  1.00  0.00           C
ATOM   2387  HA  TYR A 737      56.640  60.390  55.640  1.00  0.00           H
ATOM   2388  CB  TYR A 737      54.530  61.060  55.450  1.00  0.00           C
ATOM   2389  HB1 TYR A 737      53.550  60.560  55.500  1.00  0.00           H
ATOM   2390  HB2 TYR A 737      54.530  61.710  54.560  1.00  0.00           H
ATOM   2391  CG  TYR A 737      54.630  62.090  56.540  1.00  0.00           C
ATOM   2392  CD1 TYR A 737      54.010  61.850  57.760  1.00  0.00           C
ATOM   2393  HD1 TYR A 737      53.590  60.870  57.910  1.00  0.00           H
ATOM   2394  CE1 TYR A 737      54.060  62.820  58.740  1.00  0.00           C
ATOM   2395  HE1 TYR A 737      53.590  62.540  59.670  1.00  0.00           H
ATOM   2396  CZ  TYR A 737      54.730  64.020  58.530  1.00  0.00           C
ATOM   2397  OH  TYR A 737      54.730  64.980  59.490  1.00  0.00           O
ATOM   2398  HH  TYR A 737      55.400  65.580  59.140  1.00  0.00           H
ATOM   2399  CD2 TYR A 737      55.320  63.240  56.330  1.00  0.00           C
ATOM   2400  HD2 TYR A 737      55.770  63.390  55.360  1.00  0.00           H
ATOM   2401  CE2 TYR A 737      55.400  64.210  57.380  1.00  0.00           C
ATOM   2402  HE2 TYR A 737      55.810  65.190  57.200  1.00  0.00           H
ATOM   2403  C   TYR A 737      55.500  59.080  56.900  1.00  0.00           C
ATOM   2404  O   TYR A 737      56.310  59.190  57.830  1.00  0.00           O
ATOM   2405  N   GLU A 738      54.470  58.170  57.050  1.00  0.00           N
ATOM   2406  HN  GLU A 738      53.780  58.120  56.330  1.00  0.00           H
ATOM   2407  CA  GLU A 738      54.160  57.250  58.100  1.00  0.00           C
ATOM   2408  HA  GLU A 738      54.040  57.790  59.030  1.00  0.00           H
ATOM   2409  CB  GLU A 738      52.970  56.340  57.760  1.00  0.00           C
ATOM   2410  HB1 GLU A 738      52.880  55.480  58.450  1.00  0.00           H
ATOM   2411  HB2 GLU A 738      53.180  55.990  56.730  1.00  0.00           H
ATOM   2412  CG  GLU A 738      51.510  57.000  57.850  1.00  0.00           C
ATOM   2413  HG1 GLU A 738      50.830  56.310  57.300  1.00  0.00           H
ATOM   2414  HG2 GLU A 738      51.600  57.910  57.230  1.00  0.00           H
ATOM   2415  CD  GLU A 738      50.850  57.200  59.150  1.00  0.00           C
ATOM   2416  OE1 GLU A 738      51.020  56.350  60.100  1.00  0.00           O
ATOM   2417  OE2 GLU A 738      50.140  58.190  59.350  1.00  0.00           O
ATOM   2418  C   GLU A 738      55.280  56.320  58.360  1.00  0.00           C
ATOM   2419  O   GLU A 738      55.650  56.150  59.520  1.00  0.00           O
ATOM   2420  N   ALA A 739      56.000  55.730  57.350  1.00  0.00           N
ATOM   2421  HN  ALA A 739      55.780  55.940  56.400  1.00  0.00           H
ATOM   2422  CA  ALA A 739      57.240  54.970  57.520  1.00  0.00           C
ATOM   2423  HA  ALA A 739      56.990  54.170  58.210  1.00  0.00           H
ATOM   2424  CB  ALA A 739      57.670  54.390  56.200  1.00  0.00           C
ATOM   2425  HB1 ALA A 739      58.640  53.870  56.380  1.00  0.00           H
ATOM   2426  HB2 ALA A 739      57.870  55.210  55.470  1.00  0.00           H
ATOM   2427  HB3 ALA A 739      56.830  53.870  55.710  1.00  0.00           H
ATOM   2428  C   ALA A 739      58.420  55.740  58.130  1.00  0.00           C
ATOM   2429  O   ALA A 739      59.170  55.140  58.960  1.00  0.00           O
ATOM   2430  N   LEU A 740      58.630  56.980  57.770  1.00  0.00           N
ATOM   2431  HN  LEU A 740      58.220  57.520  57.030  1.00  0.00           H
ATOM   2432  CA  LEU A 740      59.700  57.740  58.320  1.00  0.00           C
ATOM   2433  HA  LEU A 740      60.430  56.990  58.540  1.00  0.00           H
ATOM   2434  CB  LEU A 740      60.260  58.800  57.390  1.00  0.00           C
ATOM   2435  HB1 LEU A 740      61.100  59.350  57.860  1.00  0.00           H
ATOM   2436  HB2 LEU A 740      59.470  59.530  57.110  1.00  0.00           H
ATOM   2437  CG  LEU A 740      60.790  58.250  56.060  1.00  0.00           C
ATOM   2438  HG  LEU A 740      59.880  57.770  55.640  1.00  0.00           H
ATOM   2439  CD1 LEU A 740      61.050  59.390  55.240  1.00  0.00           C
ATOM   2440 HD11 LEU A 740      60.110  59.930  55.040  1.00  0.00           H
ATOM   2441 HD12 LEU A 740      61.650  59.120  54.340  1.00  0.00           H
ATOM   2442 HD13 LEU A 740      61.760  60.120  55.700  1.00  0.00           H
ATOM   2443  CD2 LEU A 740      61.990  57.270  56.030  1.00  0.00           C
ATOM   2444 HD21 LEU A 740      62.420  57.240  55.000  1.00  0.00           H
ATOM   2445 HD22 LEU A 740      61.620  56.350  56.520  1.00  0.00           H
ATOM   2446 HD23 LEU A 740      62.750  57.710  56.700  1.00  0.00           H
ATOM   2447  C   LEU A 740      59.270  58.450  59.660  1.00  0.00           C
ATOM   2448  O   LEU A 740      60.120  58.670  60.540  1.00  0.00           O
ATOM   2449  N   GLU A 741      58.000  58.810  59.840  1.00  0.00           N
ATOM   2450  HN  GLU A 741      57.380  58.620  59.080  1.00  0.00           H
ATOM   2451  CA  GLU A 741      57.410  59.090  61.140  1.00  0.00           C
ATOM   2452  HA  GLU A 741      58.020  59.750  61.750  1.00  0.00           H
ATOM   2453  CB  GLU A 741      56.080  59.670  60.830  1.00  0.00           C
ATOM   2454  HB1 GLU A 741      55.520  58.950  60.200  1.00  0.00           H
ATOM   2455  HB2 GLU A 741      56.270  60.550  60.190  1.00  0.00           H
ATOM   2456  CG  GLU A 741      55.190  60.260  62.020  1.00  0.00           C
ATOM   2457  HG1 GLU A 741      55.750  61.070  62.540  1.00  0.00           H
ATOM   2458  HG2 GLU A 741      54.910  59.420  62.680  1.00  0.00           H
ATOM   2459  CD  GLU A 741      53.780  60.760  61.670  1.00  0.00           C
ATOM   2460  OE1 GLU A 741      53.050  60.120  60.870  1.00  0.00           O
ATOM   2461  OE2 GLU A 741      53.340  61.800  62.190  1.00  0.00           O
ATOM   2462  C   GLU A 741      57.300  57.980  62.190  1.00  0.00           C
ATOM   2463  O   GLU A 741      57.660  58.230  63.320  1.00  0.00           O
ATOM   2464  N   LYS A 742      56.990  56.740  61.790  1.00  0.00           N
ATOM   2465  HN  LYS A 742      56.610  56.590  60.880  1.00  0.00           H
ATOM   2466  CA  LYS A 742      57.240  55.540  62.510  1.00  0.00           C
ATOM   2467  HA  LYS A 742      56.820  55.680  63.490  1.00  0.00           H
ATOM   2468  CB  LYS A 742      56.640  54.320  61.810  1.00  0.00           C
ATOM   2469  HB1 LYS A 742      57.100  54.230  60.800  1.00  0.00           H
ATOM   2470  HB2 LYS A 742      55.610  54.670  61.560  1.00  0.00           H
ATOM   2471  CG  LYS A 742      56.650  53.000  62.510  1.00  0.00           C
ATOM   2472  HG1 LYS A 742      57.690  52.620  62.610  1.00  0.00           H
ATOM   2473  HG2 LYS A 742      56.080  52.290  61.880  1.00  0.00           H
ATOM   2474  CD  LYS A 742      55.970  53.010  63.850  1.00  0.00           C
ATOM   2475  HD1 LYS A 742      55.450  52.030  63.900  1.00  0.00           H
ATOM   2476  HD2 LYS A 742      55.240  53.840  63.910  1.00  0.00           H
ATOM   2477  CE  LYS A 742      56.910  52.900  65.060  1.00  0.00           C
ATOM   2478  HE1 LYS A 742      57.630  53.730  65.200  1.00  0.00           H
ATOM   2479  HE2 LYS A 742      57.470  51.940  64.980  1.00  0.00           H
ATOM   2480  NZ  LYS A 742      56.110  52.810  66.240  1.00  0.00           N
ATOM   2481  HZ1 LYS A 742      55.210  52.360  66.000  1.00  0.00           H
ATOM   2482  HZ2 LYS A 742      55.850  53.700  66.710  1.00  0.00           H
ATOM   2483  HZ3 LYS A 742      56.550  52.200  66.960  1.00  0.00           H
ATOM   2484  C   LYS A 742      58.680  55.340  62.980  1.00  0.00           C
ATOM   2485  O   LYS A 742      59.010  55.140  64.120  1.00  0.00           O
ATOM   2486  N   LEU A 743      59.650  55.610  62.080  1.00  0.00           N
ATOM   2487  HN  LEU A 743      59.330  55.840  61.160  1.00  0.00           H
ATOM   2488  CA  LEU A 743      61.080  55.640  62.420  1.00  0.00           C
ATOM   2489  HA  LEU A 743      61.400  54.700  62.840  1.00  0.00           H
ATOM   2490  CB  LEU A 743      61.790  55.730  61.070  1.00  0.00           C
ATOM   2491  HB1 LEU A 743      61.400  56.620  60.520  1.00  0.00           H
ATOM   2492  HB2 LEU A 743      61.440  54.860  60.480  1.00  0.00           H
ATOM   2493  CG  LEU A 743      63.330  55.750  61.210  1.00  0.00           C
ATOM   2494  HG  LEU A 743      63.580  56.520  61.980  1.00  0.00           H
ATOM   2495  CD1 LEU A 743      63.960  54.370  61.490  1.00  0.00           C
ATOM   2496 HD11 LEU A 743      63.990  54.190  62.590  1.00  0.00           H
ATOM   2497 HD12 LEU A 743      65.040  54.320  61.240  1.00  0.00           H
ATOM   2498 HD13 LEU A 743      63.370  53.590  60.980  1.00  0.00           H
ATOM   2499  CD2 LEU A 743      63.870  56.190  59.860  1.00  0.00           C
ATOM   2500 HD21 LEU A 743      63.740  55.340  59.140  1.00  0.00           H
ATOM   2501 HD22 LEU A 743      64.960  56.420  59.870  1.00  0.00           H
ATOM   2502 HD23 LEU A 743      63.360  57.080  59.450  1.00  0.00           H
ATOM   2503  C   LEU A 743      61.420  56.840  63.310  1.00  0.00           C
ATOM   2504  O   LEU A 743      62.290  56.780  64.180  1.00  0.00           O
ATOM   2505  N   PHE A 744      60.670  57.890  63.080  1.00  0.00           N
ATOM   2506  HN  PHE A 744      60.100  58.070  62.280  1.00  0.00           H
ATOM   2507  CA  PHE A 744      60.750  58.950  64.090  1.00  0.00           C
ATOM   2508  HA  PHE A 744      61.790  59.190  64.220  1.00  0.00           H
ATOM   2509  CB  PHE A 744      60.230  60.310  63.550  1.00  0.00           C
ATOM   2510  HB1 PHE A 744      59.120  60.260  63.480  1.00  0.00           H
ATOM   2511  HB2 PHE A 744      60.590  60.490  62.510  1.00  0.00           H
ATOM   2512  CG  PHE A 744      60.590  61.590  64.300  1.00  0.00           C
ATOM   2513  CD1 PHE A 744      59.700  62.010  65.280  1.00  0.00           C
ATOM   2514  HD1 PHE A 744      58.770  61.490  65.490  1.00  0.00           H
ATOM   2515  CE1 PHE A 744      59.970  63.200  66.020  1.00  0.00           C
ATOM   2516  HE1 PHE A 744      59.220  63.600  66.680  1.00  0.00           H
ATOM   2517  CZ  PHE A 744      60.880  64.140  65.530  1.00  0.00           C
ATOM   2518  HZ  PHE A 744      60.940  65.100  65.990  1.00  0.00           H
ATOM   2519  CD2 PHE A 744      61.630  62.420  63.940  1.00  0.00           C
ATOM   2520  HD2 PHE A 744      62.260  62.190  63.100  1.00  0.00           H
ATOM   2521  CE2 PHE A 744      61.760  63.710  64.530  1.00  0.00           C
ATOM   2522  HE2 PHE A 744      62.500  64.370  64.110  1.00  0.00           H
ATOM   2523  C   PHE A 744      60.090  58.760  65.500  1.00  0.00           C
ATOM   2524  O   PHE A 744      60.570  59.240  66.520  1.00  0.00           O
ATOM   2525  N   ASP A 745      59.030  57.930  65.600  1.00  0.00           N
ATOM   2526  HN  ASP A 745      58.510  57.800  64.760  1.00  0.00           H
ATOM   2527  CA  ASP A 745      58.480  57.400  66.790  1.00  0.00           C
ATOM   2528  HA  ASP A 745      58.370  58.260  67.450  1.00  0.00           H
ATOM   2529  CB  ASP A 745      57.240  56.650  66.460  1.00  0.00           C
ATOM   2530  HB1 ASP A 745      57.500  55.820  65.780  1.00  0.00           H
ATOM   2531  HB2 ASP A 745      56.460  57.250  65.960  1.00  0.00           H
ATOM   2532  CG  ASP A 745      56.460  55.940  67.550  1.00  0.00           C
ATOM   2533  OD1 ASP A 745      55.500  55.190  67.190  1.00  0.00           O
ATOM   2534  OD2 ASP A 745      56.710  56.110  68.750  1.00  0.00           O
ATOM   2535  C   ASP A 745      59.510  56.490  67.500  1.00  0.00           C
ATOM   2536  O   ASP A 745      59.850  56.760  68.650  1.00  0.00           O
ATOM   2537  N   LEU A 746      60.150  55.480  66.770  1.00  0.00           N
ATOM   2538  HN  LEU A 746      59.810  55.440  65.840  1.00  0.00           H
ATOM   2539  CA  LEU A 746      61.240  54.620  67.100  1.00  0.00           C
ATOM   2540  HA  LEU A 746      60.790  54.080  67.920  1.00  0.00           H
ATOM   2541  CB  LEU A 746      61.640  53.780  65.870  1.00  0.00           C
ATOM   2542  HB1 LEU A 746      62.240  54.370  65.150  1.00  0.00           H
ATOM   2543  HB2 LEU A 746      60.710  53.660  65.270  1.00  0.00           H
ATOM   2544  CG  LEU A 746      62.160  52.370  66.070  1.00  0.00           C
ATOM   2545  HG  LEU A 746      63.130  52.370  66.580  1.00  0.00           H
ATOM   2546  CD1 LEU A 746      61.160  51.450  66.850  1.00  0.00           C
ATOM   2547 HD11 LEU A 746      61.570  50.430  67.010  1.00  0.00           H
ATOM   2548 HD12 LEU A 746      60.190  51.380  66.320  1.00  0.00           H
ATOM   2549 HD13 LEU A 746      60.970  51.880  67.870  1.00  0.00           H
ATOM   2550  CD2 LEU A 746      62.460  51.670  64.700  1.00  0.00           C
ATOM   2551 HD21 LEU A 746      63.110  52.350  64.100  1.00  0.00           H
ATOM   2552 HD22 LEU A 746      61.510  51.490  64.150  1.00  0.00           H
ATOM   2553 HD23 LEU A 746      62.930  50.670  64.790  1.00  0.00           H
ATOM   2554  C   LEU A 746      62.440  55.440  67.620  1.00  0.00           C
ATOM   2555  O   LEU A 746      63.170  55.110  68.530  1.00  0.00           O
ATOM   2556  N   GLY A 747      62.670  56.630  67.040  1.00  0.00           N
ATOM   2557  HN  GLY A 747      62.060  56.840  66.270  1.00  0.00           H
ATOM   2558  CA  GLY A 747      63.570  57.660  67.590  1.00  0.00           C
ATOM   2559  HA1 GLY A 747      63.360  58.510  66.950  1.00  0.00           H
ATOM   2560  HA2 GLY A 747      64.590  57.300  67.510  1.00  0.00           H
ATOM   2561  C   GLY A 747      63.410  58.050  69.090  1.00  0.00           C
ATOM   2562  O   GLY A 747      64.390  57.820  69.760  1.00  0.00           O
ATOM   2563  N   GLU A 748      62.290  58.680  69.480  1.00  0.00           N
ATOM   2564  HN  GLU A 748      61.620  58.960  68.790  1.00  0.00           H
ATOM   2565  CA  GLU A 748      62.100  58.970  70.910  1.00  0.00           C
ATOM   2566  HA  GLU A 748      63.030  59.410  71.230  1.00  0.00           H
ATOM   2567  CB  GLU A 748      60.970  59.970  71.160  1.00  0.00           C
ATOM   2568  HB1 GLU A 748      60.810  60.090  72.260  1.00  0.00           H
ATOM   2569  HB2 GLU A 748      60.000  59.620  70.730  1.00  0.00           H
ATOM   2570  CG  GLU A 748      61.340  61.420  70.630  1.00  0.00           C
ATOM   2571  HG1 GLU A 748      61.320  61.370  69.520  1.00  0.00           H
ATOM   2572  HG2 GLU A 748      62.390  61.470  70.940  1.00  0.00           H
ATOM   2573  CD  GLU A 748      60.450  62.570  71.130  1.00  0.00           C
ATOM   2574  OE1 GLU A 748      60.370  62.890  72.330  1.00  0.00           O
ATOM   2575  OE2 GLU A 748      59.730  63.130  70.290  1.00  0.00           O
ATOM   2576  C   GLU A 748      61.810  57.700  71.800  1.00  0.00           C
ATOM   2577  O   GLU A 748      62.070  57.690  73.010  1.00  0.00           O
ATOM   2578  N   THR A 749      61.290  56.680  71.210  1.00  0.00           N
ATOM   2579  HN  THR A 749      61.130  56.780  70.230  1.00  0.00           H
ATOM   2580  CA  THR A 749      60.980  55.440  71.830  1.00  0.00           C
ATOM   2581  HA  THR A 749      60.370  55.700  72.680  1.00  0.00           H
ATOM   2582  CB  THR A 749      60.260  54.390  70.990  1.00  0.00           C
ATOM   2583  HB  THR A 749      60.880  54.330  70.050  1.00  0.00           H
ATOM   2584  OG1 THR A 749      58.960  54.880  70.700  1.00  0.00           O
ATOM   2585  HG1 THR A 749      59.100  55.570  70.050  1.00  0.00           H
ATOM   2586  CG2 THR A 749      60.060  53.050  71.680  1.00  0.00           C
ATOM   2587 HG21 THR A 749      59.750  52.450  70.800  1.00  0.00           H
ATOM   2588 HG22 THR A 749      59.310  53.140  72.490  1.00  0.00           H
ATOM   2589 HG23 THR A 749      60.990  52.490  71.960  1.00  0.00           H
ATOM   2590  C   THR A 749      62.170  54.670  72.400  1.00  0.00           C
ATOM   2591  O   THR A 749      62.150  54.210  73.570  1.00  0.00           O
ATOM   2592  N   TYR A 750      63.300  54.680  71.640  1.00  0.00           N
ATOM   2593  HN  TYR A 750      63.390  55.030  70.710  1.00  0.00           H
ATOM   2594  CA  TYR A 750      64.540  54.040  71.990  1.00  0.00           C
ATOM   2595  HA  TYR A 750      64.350  53.470  72.890  1.00  0.00           H
ATOM   2596  CB  TYR A 750      65.050  52.960  70.920  1.00  0.00           C
ATOM   2597  HB1 TYR A 750      66.090  52.640  71.100  1.00  0.00           H
ATOM   2598  HB2 TYR A 750      64.920  53.360  69.880  1.00  0.00           H
ATOM   2599  CG  TYR A 750      64.090  51.800  71.060  1.00  0.00           C
ATOM   2600  CD1 TYR A 750      63.330  51.350  69.890  1.00  0.00           C
ATOM   2601  HD1 TYR A 750      63.560  51.830  68.960  1.00  0.00           H
ATOM   2602  CE1 TYR A 750      62.490  50.210  69.930  1.00  0.00           C
ATOM   2603  HE1 TYR A 750      62.130  49.750  69.040  1.00  0.00           H
ATOM   2604  CZ  TYR A 750      62.220  49.590  71.130  1.00  0.00           C
ATOM   2605  OH  TYR A 750      61.340  48.600  71.260  1.00  0.00           O
ATOM   2606  HH  TYR A 750      61.260  48.480  72.220  1.00  0.00           H
ATOM   2607  CD2 TYR A 750      63.840  51.020  72.240  1.00  0.00           C
ATOM   2608  HD2 TYR A 750      64.250  51.370  73.170  1.00  0.00           H
ATOM   2609  CE2 TYR A 750      62.890  50.000  72.270  1.00  0.00           C
ATOM   2610  HE2 TYR A 750      62.600  49.550  73.220  1.00  0.00           H
ATOM   2611  C   TYR A 750      65.770  54.930  72.330  1.00  0.00           C
ATOM   2612  O   TYR A 750      66.760  54.360  72.760  1.00  0.00           O
ATOM   2613  N   ALA A 751      65.650  56.240  72.290  1.00  0.00           N
ATOM   2614  HN  ALA A 751      64.720  56.580  72.160  1.00  0.00           H
ATOM   2615  CA  ALA A 751      66.650  57.260  72.390  1.00  0.00           C
ATOM   2616  HA  ALA A 751      66.170  58.140  71.980  1.00  0.00           H
ATOM   2617  CB  ALA A 751      67.000  57.720  73.860  1.00  0.00           C
ATOM   2618  HB1 ALA A 751      66.150  58.240  74.340  1.00  0.00           H
ATOM   2619  HB2 ALA A 751      67.910  58.360  73.870  1.00  0.00           H
ATOM   2620  HB3 ALA A 751      67.320  56.830  74.440  1.00  0.00           H
ATOM   2621  C   ALA A 751      67.900  57.020  71.600  1.00  0.00           C
ATOM   2622  O   ALA A 751      68.250  55.940  71.080  1.00  0.00           O
ATOM   2623  N   PHE A 752      68.720  58.060  71.440  1.00  0.00           N
ATOM   2624  HN  PHE A 752      68.440  58.940  71.830  1.00  0.00           H
ATOM   2625  CA  PHE A 752      70.040  57.930  70.890  1.00  0.00           C
ATOM   2626  HA  PHE A 752      70.030  57.310  70.010  1.00  0.00           H
ATOM   2627  CB  PHE A 752      70.610  59.300  70.510  1.00  0.00           C
ATOM   2628  HB1 PHE A 752      71.670  59.210  70.170  1.00  0.00           H
ATOM   2629  HB2 PHE A 752      70.570  60.050  71.340  1.00  0.00           H
ATOM   2630  CG  PHE A 752      69.950  59.860  69.320  1.00  0.00           C
ATOM   2631  CD1 PHE A 752      69.710  59.160  68.120  1.00  0.00           C
ATOM   2632  HD1 PHE A 752      69.950  58.110  68.150  1.00  0.00           H
ATOM   2633  CE1 PHE A 752      69.400  59.830  66.950  1.00  0.00           C
ATOM   2634  HE1 PHE A 752      69.340  59.330  65.990  1.00  0.00           H
ATOM   2635  CZ  PHE A 752      69.060  61.150  66.950  1.00  0.00           C
ATOM   2636  HZ  PHE A 752      68.590  61.640  66.120  1.00  0.00           H
ATOM   2637  CD2 PHE A 752      69.750  61.250  69.300  1.00  0.00           C
ATOM   2638  HD2 PHE A 752      70.050  61.850  70.150  1.00  0.00           H
ATOM   2639  CE2 PHE A 752      69.280  61.920  68.150  1.00  0.00           C
ATOM   2640  HE2 PHE A 752      69.140  62.990  68.090  1.00  0.00           H
ATOM   2641  C   PHE A 752      71.060  57.260  71.940  1.00  0.00           C
ATOM   2642  O   PHE A 752      70.850  57.520  73.140  1.00  0.00           O
ATOM   2643  N   PRO A 822      72.110  56.510  71.670  1.00  0.00           N
ATOM   2644  CD  PRO A 822      73.260  56.650  72.500  1.00  0.00           C
ATOM   2645  HD1 PRO A 822      73.120  55.990  73.370  1.00  0.00           H
ATOM   2646  HD2 PRO A 822      73.430  57.660  72.920  1.00  0.00           H
ATOM   2647  CA  PRO A 822      72.420  55.890  70.360  1.00  0.00           C
ATOM   2648  HA  PRO A 822      71.890  56.320  69.500  1.00  0.00           H
ATOM   2649  CB  PRO A 822      73.860  56.290  70.200  1.00  0.00           C
ATOM   2650  HB1 PRO A 822      73.970  57.350  69.870  1.00  0.00           H
ATOM   2651  HB2 PRO A 822      74.510  55.620  69.600  1.00  0.00           H
ATOM   2652  CG  PRO A 822      74.430  56.160  71.670  1.00  0.00           C
ATOM   2653  HG1 PRO A 822      74.650  55.110  71.930  1.00  0.00           H
ATOM   2654  HG2 PRO A 822      75.330  56.790  71.790  1.00  0.00           H
ATOM   2655  C   PRO A 822      72.130  54.420  70.260  1.00  0.00           C
ATOM   2656  O   PRO A 822      71.320  54.030  69.390  1.00  0.00           O
ATOM   2657  N   ASP A 823      72.660  53.550  71.120  1.00  0.00           N
ATOM   2658  HN  ASP A 823      73.190  53.960  71.870  1.00  0.00           H
ATOM   2659  CA  ASP A 823      72.430  52.150  71.210  1.00  0.00           C
ATOM   2660  HA  ASP A 823      73.450  51.760  71.190  1.00  0.00           H
ATOM   2661  CB  ASP A 823      71.830  51.870  72.670  1.00  0.00           C
ATOM   2662  HB1 ASP A 823      71.670  50.810  72.940  1.00  0.00           H
ATOM   2663  HB2 ASP A 823      70.790  52.250  72.760  1.00  0.00           H
ATOM   2664  CG  ASP A 823      72.590  52.620  73.700  1.00  0.00           C
ATOM   2665  OD1 ASP A 823      72.080  52.720  74.860  1.00  0.00           O
ATOM   2666  OD2 ASP A 823      73.720  52.980  73.450  1.00  0.00           O
ATOM   2667  C   ASP A 823      71.680  51.360  70.130  1.00  0.00           C
ATOM   2668  O   ASP A 823      72.170  51.040  69.020  1.00  0.00           O
ATOM   2669  N   VAL A 824      70.420  50.920  70.450  1.00  0.00           N
ATOM   2670  HN  VAL A 824      69.930  51.300  71.240  1.00  0.00           H
ATOM   2671  CA  VAL A 824      69.650  49.960  69.670  1.00  0.00           C
ATOM   2672  HA  VAL A 824      70.400  49.300  69.270  1.00  0.00           H
ATOM   2673  CB  VAL A 824      68.540  49.320  70.530  1.00  0.00           C
ATOM   2674  HB  VAL A 824      68.970  48.990  71.500  1.00  0.00           H
ATOM   2675  CG1 VAL A 824      67.300  50.200  70.850  1.00  0.00           C
ATOM   2676 HG11 VAL A 824      67.450  51.130  71.420  1.00  0.00           H
ATOM   2677 HG12 VAL A 824      66.620  49.560  71.460  1.00  0.00           H
ATOM   2678 HG13 VAL A 824      66.790  50.500  69.910  1.00  0.00           H
ATOM   2679  CG2 VAL A 824      68.040  48.010  69.780  1.00  0.00           C
ATOM   2680 HG21 VAL A 824      68.800  47.340  69.320  1.00  0.00           H
ATOM   2681 HG22 VAL A 824      67.360  48.120  68.920  1.00  0.00           H
ATOM   2682 HG23 VAL A 824      67.710  47.210  70.490  1.00  0.00           H
ATOM   2683  C   VAL A 824      68.990  50.700  68.480  1.00  0.00           C
ATOM   2684  O   VAL A 824      68.760  50.070  67.480  1.00  0.00           O
ATOM   2685  N   LEU A 825      68.860  52.080  68.530  1.00  0.00           N
ATOM   2686  HN  LEU A 825      69.110  52.480  69.410  1.00  0.00           H
ATOM   2687  CA  LEU A 825      68.200  52.920  67.510  1.00  0.00           C
ATOM   2688  HA  LEU A 825      67.410  52.360  67.040  1.00  0.00           H
ATOM   2689  CB  LEU A 825      67.670  54.320  68.110  1.00  0.00           C
ATOM   2690  HB1 LEU A 825      68.530  54.780  68.630  1.00  0.00           H
ATOM   2691  HB2 LEU A 825      66.830  54.020  68.780  1.00  0.00           H
ATOM   2692  CG  LEU A 825      67.000  55.360  67.200  1.00  0.00           C
ATOM   2693  HG  LEU A 825      66.420  56.130  67.770  1.00  0.00           H
ATOM   2694  CD1 LEU A 825      68.030  56.190  66.440  1.00  0.00           C
ATOM   2695 HD11 LEU A 825      68.730  56.540  67.220  1.00  0.00           H
ATOM   2696 HD12 LEU A 825      67.420  56.980  65.950  1.00  0.00           H
ATOM   2697 HD13 LEU A 825      68.450  55.580  65.610  1.00  0.00           H
ATOM   2698  CD2 LEU A 825      66.000  54.660  66.290  1.00  0.00           C
ATOM   2699 HD21 LEU A 825      65.460  55.370  65.640  1.00  0.00           H
ATOM   2700 HD22 LEU A 825      65.140  54.200  66.830  1.00  0.00           H
ATOM   2701 HD23 LEU A 825      66.480  53.910  65.630  1.00  0.00           H
ATOM   2702  C   LEU A 825      69.280  53.000  66.410  1.00  0.00           C
ATOM   2703  O   LEU A 825      68.910  52.950  65.250  1.00  0.00           O
ATOM   2704  N   PHE A 826      70.570  53.060  66.660  1.00  0.00           N
ATOM   2705  HN  PHE A 826      70.900  53.090  67.600  1.00  0.00           H
ATOM   2706  CA  PHE A 826      71.540  53.070  65.640  1.00  0.00           C
ATOM   2707  HA  PHE A 826      71.210  53.770  64.890  1.00  0.00           H
ATOM   2708  CB  PHE A 826      72.980  53.300  66.070  1.00  0.00           C
ATOM   2709  HB1 PHE A 826      73.650  53.040  65.210  1.00  0.00           H
ATOM   2710  HB2 PHE A 826      73.390  52.860  67.010  1.00  0.00           H
ATOM   2711  CG  PHE A 826      73.230  54.860  66.280  1.00  0.00           C
ATOM   2712  CD1 PHE A 826      74.530  55.230  66.510  1.00  0.00           C
ATOM   2713  HD1 PHE A 826      75.340  54.520  66.490  1.00  0.00           H
ATOM   2714  CE1 PHE A 826      74.870  56.580  66.540  1.00  0.00           C
ATOM   2715  HE1 PHE A 826      75.880  56.880  66.790  1.00  0.00           H
ATOM   2716  CZ  PHE A 826      73.830  57.560  66.430  1.00  0.00           C
ATOM   2717  HZ  PHE A 826      74.030  58.610  66.380  1.00  0.00           H
ATOM   2718  CD2 PHE A 826      72.180  55.820  66.260  1.00  0.00           C
ATOM   2719  HD2 PHE A 826      71.140  55.550  66.230  1.00  0.00           H
ATOM   2720  CE2 PHE A 826      72.520  57.170  66.360  1.00  0.00           C
ATOM   2721  HE2 PHE A 826      71.730  57.890  66.270  1.00  0.00           H
ATOM   2722  C   PHE A 826      71.590  51.640  64.850  1.00  0.00           C
ATOM   2723  O   PHE A 826      71.640  51.640  63.580  1.00  0.00           O
ATOM   2724  N   TRP A 827      71.380  50.460  65.580  1.00  0.00           N
ATOM   2725  HN  TRP A 827      71.440  50.460  66.570  1.00  0.00           H
ATOM   2726  CA  TRP A 827      71.110  49.250  64.890  1.00  0.00           C
ATOM   2727  HA  TRP A 827      71.910  49.080  64.200  1.00  0.00           H
ATOM   2728  CB  TRP A 827      70.960  48.130  65.950  1.00  0.00           C
ATOM   2729  HB1 TRP A 827      70.580  47.180  65.530  1.00  0.00           H
ATOM   2730  HB2 TRP A 827      70.400  48.520  66.830  1.00  0.00           H
ATOM   2731  CG  TRP A 827      72.230  47.800  66.640  1.00  0.00           C
ATOM   2732  CD1 TRP A 827      72.820  48.120  67.830  1.00  0.00           C
ATOM   2733  HD1 TRP A 827      72.390  48.650  68.670  1.00  0.00           H
ATOM   2734  NE1 TRP A 827      74.210  47.730  67.700  1.00  0.00           N
ATOM   2735  HE1 TRP A 827      74.890  47.960  68.360  1.00  0.00           H
ATOM   2736  CE2 TRP A 827      74.430  47.050  66.590  1.00  0.00           C
ATOM   2737  CD2 TRP A 827      73.220  47.030  65.900  1.00  0.00           C
ATOM   2738  CE3 TRP A 827      73.200  46.350  64.710  1.00  0.00           C
ATOM   2739  HE3 TRP A 827      72.270  46.230  64.160  1.00  0.00           H
ATOM   2740  CZ3 TRP A 827      74.230  45.570  64.210  1.00  0.00           C
ATOM   2741  HZ3 TRP A 827      74.060  44.950  63.350  1.00  0.00           H
ATOM   2742  CZ2 TRP A 827      75.580  46.430  66.070  1.00  0.00           C
ATOM   2743  HZ2 TRP A 827      76.450  46.420  66.720  1.00  0.00           H
ATOM   2744  CH2 TRP A 827      75.460  45.620  64.950  1.00  0.00           C
ATOM   2745  HH2 TRP A 827      76.310  45.060  64.590  1.00  0.00           H
ATOM   2746  C   TRP A 827      69.900  49.180  63.980  1.00  0.00           C
ATOM   2747  O   TRP A 827      70.010  48.630  62.900  1.00  0.00           O
ATOM   2748  N   CYS A 828      68.730  49.680  64.520  1.00  0.00           N
ATOM   2749  HN  CYS A 828      68.720  49.870  65.500  1.00  0.00           H
ATOM   2750  CA  CYS A 828      67.480  49.670  63.910  1.00  0.00           C
ATOM   2751  HA  CYS A 828      67.260  48.660  63.580  1.00  0.00           H
ATOM   2752  CB  CYS A 828      66.380  50.150  64.910  1.00  0.00           C
ATOM   2753  HB1 CYS A 828      65.470  50.170  64.270  1.00  0.00           H
ATOM   2754  HB2 CYS A 828      66.560  51.210  65.170  1.00  0.00           H
ATOM   2755  SG  CYS A 828      65.970  49.070  66.330  1.00  0.00           S
ATOM   2756  HG1 CYS A 828      66.910  49.360  67.210  1.00  0.00           H
ATOM   2757  C   CYS A 828      67.420  50.560  62.720  1.00  0.00           C
ATOM   2758  O   CYS A 828      66.740  50.220  61.740  1.00  0.00           O
ATOM   2759  N   VAL A 829      68.040  51.760  62.730  1.00  0.00           N
ATOM   2760  HN  VAL A 829      68.630  51.970  63.500  1.00  0.00           H
ATOM   2761  CA  VAL A 829      68.070  52.720  61.690  1.00  0.00           C
ATOM   2762  HA  VAL A 829      67.080  52.920  61.340  1.00  0.00           H
ATOM   2763  CB  VAL A 829      68.650  54.070  62.100  1.00  0.00           C
ATOM   2764  HB  VAL A 829      69.470  53.870  62.810  1.00  0.00           H
ATOM   2765  CG1 VAL A 829      69.220  54.970  60.990  1.00  0.00           C
ATOM   2766 HG11 VAL A 829      69.220  56.050  61.250  1.00  0.00           H
ATOM   2767 HG12 VAL A 829      68.590  54.770  60.090  1.00  0.00           H
ATOM   2768 HG13 VAL A 829      70.250  54.610  60.780  1.00  0.00           H
ATOM   2769  CG2 VAL A 829      67.570  54.810  62.840  1.00  0.00           C
ATOM   2770 HG21 VAL A 829      66.860  55.150  62.060  1.00  0.00           H
ATOM   2771 HG22 VAL A 829      68.020  55.760  63.220  1.00  0.00           H
ATOM   2772 HG23 VAL A 829      67.060  54.330  63.710  1.00  0.00           H
ATOM   2773  C   VAL A 829      68.750  52.130  60.510  1.00  0.00           C
ATOM   2774  O   VAL A 829      68.220  52.140  59.410  1.00  0.00           O
ATOM   2775  N   ILE A 830      69.930  51.490  60.680  1.00  0.00           N
ATOM   2776  HN  ILE A 830      70.400  51.690  61.540  1.00  0.00           H
ATOM   2777  CA  ILE A 830      70.720  50.870  59.700  1.00  0.00           C
ATOM   2778  HA  ILE A 830      70.760  51.470  58.800  1.00  0.00           H
ATOM   2779  CB  ILE A 830      72.200  50.620  60.110  1.00  0.00           C
ATOM   2780  HB  ILE A 830      72.140  49.950  61.000  1.00  0.00           H
ATOM   2781  CG2 ILE A 830      72.940  49.800  59.000  1.00  0.00           C
ATOM   2782 HG21 ILE A 830      72.630  48.740  58.930  1.00  0.00           H
ATOM   2783 HG22 ILE A 830      74.020  49.800  59.290  1.00  0.00           H
ATOM   2784 HG23 ILE A 830      72.830  50.340  58.030  1.00  0.00           H
ATOM   2785  CG1 ILE A 830      72.910  51.950  60.410  1.00  0.00           C
ATOM   2786 HG11 ILE A 830      73.970  51.630  60.480  1.00  0.00           H
ATOM   2787 HG12 ILE A 830      72.600  52.260  61.430  1.00  0.00           H
ATOM   2788  CD  ILE A 830      72.660  53.010  59.340  1.00  0.00           C
ATOM   2789  HD1 ILE A 830      73.320  53.890  59.410  1.00  0.00           H
ATOM   2790  HD2 ILE A 830      71.620  53.380  59.240  1.00  0.00           H
ATOM   2791  HD3 ILE A 830      72.870  52.540  58.350  1.00  0.00           H
ATOM   2792  C   ILE A 830      69.990  49.600  59.170  1.00  0.00           C
ATOM   2793  O   ILE A 830      70.000  49.310  58.000  1.00  0.00           O
ATOM   2794  N   LEU A 831      69.280  48.810  60.080  1.00  0.00           N
ATOM   2795  HN  LEU A 831      69.470  48.910  61.050  1.00  0.00           H
ATOM   2796  CA  LEU A 831      68.610  47.650  59.600  1.00  0.00           C
ATOM   2797  HA  LEU A 831      69.320  46.940  59.190  1.00  0.00           H
ATOM   2798  CB  LEU A 831      67.990  46.680  60.660  1.00  0.00           C
ATOM   2799  HB1 LEU A 831      67.240  47.380  61.110  1.00  0.00           H
ATOM   2800  HB2 LEU A 831      68.810  46.470  61.380  1.00  0.00           H
ATOM   2801  CG  LEU A 831      67.270  45.390  60.210  1.00  0.00           C
ATOM   2802  HG  LEU A 831      66.460  45.590  59.480  1.00  0.00           H
ATOM   2803  CD1 LEU A 831      68.290  44.500  59.430  1.00  0.00           C
ATOM   2804 HD11 LEU A 831      68.600  45.050  58.510  1.00  0.00           H
ATOM   2805 HD12 LEU A 831      67.680  43.590  59.220  1.00  0.00           H
ATOM   2806 HD13 LEU A 831      69.220  44.270  59.980  1.00  0.00           H
ATOM   2807  CD2 LEU A 831      66.740  44.650  61.410  1.00  0.00           C
ATOM   2808 HD21 LEU A 831      65.910  45.280  61.800  1.00  0.00           H
ATOM   2809 HD22 LEU A 831      67.500  44.530  62.200  1.00  0.00           H
ATOM   2810 HD23 LEU A 831      66.340  43.650  61.130  1.00  0.00           H
ATOM   2811  C   LEU A 831      67.420  47.980  58.630  1.00  0.00           C
ATOM   2812  O   LEU A 831      67.330  47.370  57.490  1.00  0.00           O
ATOM   2813  N   PHE A 832      66.590  49.010  58.970  1.00  0.00           N
ATOM   2814  HN  PHE A 832      66.600  49.450  59.870  1.00  0.00           H
ATOM   2815  CA  PHE A 832      65.620  49.560  58.070  1.00  0.00           C
ATOM   2816  HA  PHE A 832      64.860  48.840  57.840  1.00  0.00           H
ATOM   2817  CB  PHE A 832      64.980  50.750  58.860  1.00  0.00           C
ATOM   2818  HB1 PHE A 832      65.830  51.420  59.130  1.00  0.00           H
ATOM   2819  HB2 PHE A 832      64.560  50.250  59.760  1.00  0.00           H
ATOM   2820  CG  PHE A 832      63.820  51.520  58.180  1.00  0.00           C
ATOM   2821  CD1 PHE A 832      64.090  52.660  57.420  1.00  0.00           C
ATOM   2822  HD1 PHE A 832      65.140  52.850  57.210  1.00  0.00           H
ATOM   2823  CE1 PHE A 832      63.120  53.640  57.050  1.00  0.00           C
ATOM   2824  HE1 PHE A 832      63.580  54.510  56.620  1.00  0.00           H
ATOM   2825  CZ  PHE A 832      61.840  53.460  57.440  1.00  0.00           C
ATOM   2826  HZ  PHE A 832      60.990  54.120  57.290  1.00  0.00           H
ATOM   2827  CD2 PHE A 832      62.440  51.410  58.590  1.00  0.00           C
ATOM   2828  HD2 PHE A 832      62.230  50.520  59.170  1.00  0.00           H
ATOM   2829  CE2 PHE A 832      61.460  52.340  58.210  1.00  0.00           C
ATOM   2830  HE2 PHE A 832      60.430  52.340  58.520  1.00  0.00           H
ATOM   2831  C   PHE A 832      66.170  50.130  56.770  1.00  0.00           C
ATOM   2832  O   PHE A 832      65.600  49.900  55.690  1.00  0.00           O
ATOM   2833  N   PHE A 833      67.280  50.940  56.890  1.00  0.00           N
ATOM   2834  HN  PHE A 833      67.580  51.160  57.810  1.00  0.00           H
ATOM   2835  CA  PHE A 833      68.000  51.380  55.640  1.00  0.00           C
ATOM   2836  HA  PHE A 833      67.230  51.730  54.980  1.00  0.00           H
ATOM   2837  CB  PHE A 833      68.930  52.550  55.850  1.00  0.00           C
ATOM   2838  HB1 PHE A 833      69.410  52.850  54.900  1.00  0.00           H
ATOM   2839  HB2 PHE A 833      69.710  52.400  56.630  1.00  0.00           H
ATOM   2840  CG  PHE A 833      68.010  53.760  56.170  1.00  0.00           C
ATOM   2841  CD1 PHE A 833      66.980  54.220  55.350  1.00  0.00           C
ATOM   2842  HD1 PHE A 833      66.600  53.700  54.480  1.00  0.00           H
ATOM   2843  CE1 PHE A 833      66.210  55.320  55.770  1.00  0.00           C
ATOM   2844  HE1 PHE A 833      65.380  55.710  55.200  1.00  0.00           H
ATOM   2845  CZ  PHE A 833      66.590  56.000  56.930  1.00  0.00           C
ATOM   2846  HZ  PHE A 833      66.090  56.900  57.270  1.00  0.00           H
ATOM   2847  CD2 PHE A 833      68.370  54.530  57.290  1.00  0.00           C
ATOM   2848  HD2 PHE A 833      69.230  54.190  57.840  1.00  0.00           H
ATOM   2849  CE2 PHE A 833      67.570  55.580  57.770  1.00  0.00           C
ATOM   2850  HE2 PHE A 833      67.860  56.180  58.610  1.00  0.00           H
ATOM   2851  C   PHE A 833      68.590  50.310  54.760  1.00  0.00           C
ATOM   2852  O   PHE A 833      68.420  50.240  53.540  1.00  0.00           O
ATOM   2853  N   THR A 834      69.280  49.350  55.330  1.00  0.00           N
ATOM   2854  HN  THR A 834      69.340  49.270  56.320  1.00  0.00           H
ATOM   2855  CA  THR A 834      69.860  48.290  54.560  1.00  0.00           C
ATOM   2856  HA  THR A 834      70.560  48.750  53.870  1.00  0.00           H
ATOM   2857  CB  THR A 834      70.710  47.370  55.390  1.00  0.00           C
ATOM   2858  HB  THR A 834      71.130  46.480  54.900  1.00  0.00           H
ATOM   2859  OG1 THR A 834      70.140  46.900  56.570  1.00  0.00           O
ATOM   2860  HG1 THR A 834      70.130  47.520  57.290  1.00  0.00           H
ATOM   2861  CG2 THR A 834      72.030  48.020  55.890  1.00  0.00           C
ATOM   2862 HG21 THR A 834      72.670  48.110  54.990  1.00  0.00           H
ATOM   2863 HG22 THR A 834      72.580  47.380  56.610  1.00  0.00           H
ATOM   2864 HG23 THR A 834      71.890  49.050  56.280  1.00  0.00           H
ATOM   2865  C   THR A 834      68.830  47.390  53.980  1.00  0.00           C
ATOM   2866  O   THR A 834      68.910  46.970  52.800  1.00  0.00           O
ATOM   2867  N   THR A 835      67.800  47.080  54.710  1.00  0.00           N
ATOM   2868  HN  THR A 835      67.770  47.250  55.690  1.00  0.00           H
ATOM   2869  CA  THR A 835      66.610  46.400  54.150  1.00  0.00           C
ATOM   2870  HA  THR A 835      66.830  45.410  53.760  1.00  0.00           H
ATOM   2871  CB  THR A 835      65.550  46.130  55.250  1.00  0.00           C
ATOM   2872  HB  THR A 835      65.280  47.120  55.680  1.00  0.00           H
ATOM   2873  OG1 THR A 835      66.010  45.390  56.370  1.00  0.00           O
ATOM   2874  HG1 THR A 835      66.650  45.950  56.820  1.00  0.00           H
ATOM   2875  CG2 THR A 835      64.270  45.410  54.790  1.00  0.00           C
ATOM   2876 HG21 THR A 835      63.630  46.180  54.310  1.00  0.00           H
ATOM   2877 HG22 THR A 835      63.650  45.100  55.660  1.00  0.00           H
ATOM   2878 HG23 THR A 835      64.350  44.560  54.080  1.00  0.00           H
ATOM   2879  C   THR A 835      65.990  47.060  52.940  1.00  0.00           C
ATOM   2880  O   THR A 835      65.680  46.410  51.900  1.00  0.00           O
ATOM   2881  N   PHE A 836      65.800  48.450  52.920  1.00  0.00           N
ATOM   2882  HN  PHE A 836      66.040  48.960  53.740  1.00  0.00           H
ATOM   2883  CA  PHE A 836      65.220  49.240  51.840  1.00  0.00           C
ATOM   2884  HA  PHE A 836      64.270  48.810  51.550  1.00  0.00           H
ATOM   2885  CB  PHE A 836      65.030  50.690  52.370  1.00  0.00           C
ATOM   2886  HB1 PHE A 836      65.990  51.000  52.860  1.00  0.00           H
ATOM   2887  HB2 PHE A 836      64.280  50.810  53.170  1.00  0.00           H
ATOM   2888  CG  PHE A 836      64.640  51.760  51.440  1.00  0.00           C
ATOM   2889  CD1 PHE A 836      65.410  52.940  51.430  1.00  0.00           C
ATOM   2890  HD1 PHE A 836      66.200  53.050  52.150  1.00  0.00           H
ATOM   2891  CE1 PHE A 836      65.110  54.040  50.550  1.00  0.00           C
ATOM   2892  HE1 PHE A 836      65.670  54.960  50.670  1.00  0.00           H
ATOM   2893  CZ  PHE A 836      64.020  53.920  49.690  1.00  0.00           C
ATOM   2894  HZ  PHE A 836      63.820  54.760  49.030  1.00  0.00           H
ATOM   2895  CD2 PHE A 836      63.510  51.710  50.550  1.00  0.00           C
ATOM   2896  HD2 PHE A 836      62.940  50.790  50.550  1.00  0.00           H
ATOM   2897  CE2 PHE A 836      63.230  52.780  49.670  1.00  0.00           C
ATOM   2898  HE2 PHE A 836      62.310  52.810  49.120  1.00  0.00           H
ATOM   2899  C   PHE A 836      66.100  49.160  50.600  1.00  0.00           C
ATOM   2900  O   PHE A 836      65.690  48.860  49.450  1.00  0.00           O
ATOM   2901  N   PHE A 837      67.500  49.360  50.700  1.00  0.00           N
ATOM   2902  HN  PHE A 837      67.920  49.660  51.550  1.00  0.00           H
ATOM   2903  CA  PHE A 837      68.380  49.340  49.570  1.00  0.00           C
ATOM   2904  HA  PHE A 837      68.010  50.020  48.820  1.00  0.00           H
ATOM   2905  CB  PHE A 837      69.740  49.930  50.070  1.00  0.00           C
ATOM   2906  HB1 PHE A 837      70.450  49.690  49.250  1.00  0.00           H
ATOM   2907  HB2 PHE A 837      70.140  49.540  51.020  1.00  0.00           H
ATOM   2908  CG  PHE A 837      69.780  51.480  50.270  1.00  0.00           C
ATOM   2909  CD1 PHE A 837      70.290  51.960  51.450  1.00  0.00           C
ATOM   2910  HD1 PHE A 837      70.550  51.230  52.220  1.00  0.00           H
ATOM   2911  CE1 PHE A 837      70.170  53.240  51.800  1.00  0.00           C
ATOM   2912  HE1 PHE A 837      70.650  53.510  52.730  1.00  0.00           H
ATOM   2913  CZ  PHE A 837      69.590  54.160  50.970  1.00  0.00           C
ATOM   2914  HZ  PHE A 837      69.430  55.160  51.310  1.00  0.00           H
ATOM   2915  CD2 PHE A 837      69.240  52.390  49.340  1.00  0.00           C
ATOM   2916  HD2 PHE A 837      68.970  52.040  48.360  1.00  0.00           H
ATOM   2917  CE2 PHE A 837      69.120  53.750  49.730  1.00  0.00           C
ATOM   2918  HE2 PHE A 837      68.780  54.460  48.980  1.00  0.00           H
ATOM   2919  C   PHE A 837      68.530  47.940  48.990  1.00  0.00           C
ATOM   2920  O   PHE A 837      68.570  47.730  47.780  1.00  0.00           O
ATOM   2921  N   LEU A 838      68.570  46.850  49.910  1.00  0.00           N
ATOM   2922  HN  LEU A 838      68.460  46.930  50.900  1.00  0.00           H
ATOM   2923  CA  LEU A 838      68.660  45.490  49.280  1.00  0.00           C
ATOM   2924  HA  LEU A 838      69.440  45.560  48.520  1.00  0.00           H
ATOM   2925  CB  LEU A 838      69.070  44.570  50.400  1.00  0.00           C
ATOM   2926  HB1 LEU A 838      68.240  44.690  51.130  1.00  0.00           H
ATOM   2927  HB2 LEU A 838      70.020  44.850  50.890  1.00  0.00           H
ATOM   2928  CG  LEU A 838      69.170  43.050  49.970  1.00  0.00           C
ATOM   2929  HG  LEU A 838      68.210  42.740  49.520  1.00  0.00           H
ATOM   2930  CD1 LEU A 838      70.250  42.960  48.800  1.00  0.00           C
ATOM   2931 HD11 LEU A 838      71.210  43.460  49.000  1.00  0.00           H
ATOM   2932 HD12 LEU A 838      69.850  43.260  47.810  1.00  0.00           H
ATOM   2933 HD13 LEU A 838      70.480  41.860  48.750  1.00  0.00           H
ATOM   2934  CD2 LEU A 838      69.460  42.010  51.050  1.00  0.00           C
ATOM   2935 HD21 LEU A 838      68.690  42.030  51.840  1.00  0.00           H
ATOM   2936 HD22 LEU A 838      70.420  42.180  51.580  1.00  0.00           H
ATOM   2937 HD23 LEU A 838      69.590  41.010  50.570  1.00  0.00           H
ATOM   2938  C   LEU A 838      67.410  45.080  48.470  1.00  0.00           C
ATOM   2939  O   LEU A 838      67.480  44.690  47.300  1.00  0.00           O
ATOM   2940  N   SER A 839      66.200  45.290  49.060  1.00  0.00           N
ATOM   2941  HN  SER A 839      66.160  45.740  49.950  1.00  0.00           H
ATOM   2942  CA  SER A 839      64.860  45.090  48.420  1.00  0.00           C
ATOM   2943  HA  SER A 839      64.760  44.030  48.250  1.00  0.00           H
ATOM   2944  CB  SER A 839      63.600  45.210  49.310  1.00  0.00           C
ATOM   2945  HB1 SER A 839      63.680  44.360  50.020  1.00  0.00           H
ATOM   2946  HB2 SER A 839      62.650  45.100  48.770  1.00  0.00           H
ATOM   2947  OG  SER A 839      63.440  46.440  50.060  1.00  0.00           O
ATOM   2948  HG1 SER A 839      64.110  46.580  50.720  1.00  0.00           H
ATOM   2949  C   SER A 839      64.700  45.790  47.130  1.00  0.00           C
ATOM   2950  O   SER A 839      64.450  45.160  46.070  1.00  0.00           O
ATOM   2951  N   SER A 840      64.950  47.140  47.090  1.00  0.00           N
ATOM   2952  HN  SER A 840      65.200  47.620  47.930  1.00  0.00           H
ATOM   2953  CA  SER A 840      65.060  47.870  45.810  1.00  0.00           C
ATOM   2954  HA  SER A 840      64.080  47.770  45.360  1.00  0.00           H
ATOM   2955  CB  SER A 840      65.220  49.360  46.070  1.00  0.00           C
ATOM   2956  HB1 SER A 840      64.260  49.670  46.540  1.00  0.00           H
ATOM   2957  HB2 SER A 840      65.290  49.920  45.120  1.00  0.00           H
ATOM   2958  OG  SER A 840      66.300  49.660  46.960  1.00  0.00           O
ATOM   2959  HG1 SER A 840      66.160  49.250  47.810  1.00  0.00           H
ATOM   2960  C   SER A 840      66.200  47.460  44.910  1.00  0.00           C
ATOM   2961  O   SER A 840      66.030  47.530  43.710  1.00  0.00           O
ATOM   2962  N   PHE A 841      67.400  47.070  45.420  1.00  0.00           N
ATOM   2963  HN  PHE A 841      67.530  47.110  46.410  1.00  0.00           H
ATOM   2964  CA  PHE A 841      68.440  46.470  44.590  1.00  0.00           C
ATOM   2965  HA  PHE A 841      68.750  47.080  43.760  1.00  0.00           H
ATOM   2966  CB  PHE A 841      69.760  46.380  45.450  1.00  0.00           C
ATOM   2967  HB1 PHE A 841      69.550  45.840  46.400  1.00  0.00           H
ATOM   2968  HB2 PHE A 841      69.980  47.440  45.710  1.00  0.00           H
ATOM   2969  CG  PHE A 841      70.890  45.710  44.680  1.00  0.00           C
ATOM   2970  CD1 PHE A 841      71.040  44.300  44.450  1.00  0.00           C
ATOM   2971  HD1 PHE A 841      70.320  43.620  44.840  1.00  0.00           H
ATOM   2972  CE1 PHE A 841      72.140  43.740  43.910  1.00  0.00           C
ATOM   2973  HE1 PHE A 841      72.230  42.680  43.670  1.00  0.00           H
ATOM   2974  CZ  PHE A 841      73.200  44.620  43.470  1.00  0.00           C
ATOM   2975  HZ  PHE A 841      74.160  44.210  43.190  1.00  0.00           H
ATOM   2976  CD2 PHE A 841      71.920  46.550  44.200  1.00  0.00           C
ATOM   2977  HD2 PHE A 841      71.900  47.620  44.300  1.00  0.00           H
ATOM   2978  CE2 PHE A 841      73.060  46.010  43.570  1.00  0.00           C
ATOM   2979  HE2 PHE A 841      73.880  46.670  43.350  1.00  0.00           H
ATOM   2980  C   PHE A 841      68.030  45.170  43.920  1.00  0.00           C
ATOM   2981  O   PHE A 841      68.480  44.910  42.800  1.00  0.00           O
ATOM   2982  N   LEU A 842      67.170  44.330  44.580  1.00  0.00           N
ATOM   2983  HN  LEU A 842      66.910  44.390  45.540  1.00  0.00           H
ATOM   2984  CA  LEU A 842      66.790  43.090  43.960  1.00  0.00           C
ATOM   2985  HA  LEU A 842      67.670  42.650  43.510  1.00  0.00           H
ATOM   2986  CB  LEU A 842      66.480  42.080  45.150  1.00  0.00           C
ATOM   2987  HB1 LEU A 842      65.950  41.150  44.850  1.00  0.00           H
ATOM   2988  HB2 LEU A 842      65.770  42.560  45.850  1.00  0.00           H
ATOM   2989  CG  LEU A 842      67.680  41.680  46.000  1.00  0.00           C
ATOM   2990  HG  LEU A 842      68.390  42.520  46.110  1.00  0.00           H
ATOM   2991  CD1 LEU A 842      67.350  41.150  47.440  1.00  0.00           C
ATOM   2992 HD11 LEU A 842      68.290  40.770  47.900  1.00  0.00           H
ATOM   2993 HD12 LEU A 842      66.610  40.310  47.370  1.00  0.00           H
ATOM   2994 HD13 LEU A 842      66.910  41.900  48.130  1.00  0.00           H
ATOM   2995  CD2 LEU A 842      68.540  40.570  45.320  1.00  0.00           C
ATOM   2996 HD21 LEU A 842      68.000  39.610  45.380  1.00  0.00           H
ATOM   2997 HD22 LEU A 842      69.530  40.540  45.810  1.00  0.00           H
ATOM   2998 HD23 LEU A 842      68.840  40.650  44.250  1.00  0.00           H
ATOM   2999  C   LEU A 842      65.650  43.290  42.930  1.00  0.00           C
ATOM   3000  O   LEU A 842      65.600  42.640  41.930  1.00  0.00           O
ATOM   3001  N   LYS A 843      64.830  44.360  43.250  1.00  0.00           N
ATOM   3002  HN  LYS A 843      64.850  44.760  44.170  1.00  0.00           H
ATOM   3003  CA  LYS A 843      63.750  44.860  42.440  1.00  0.00           C
ATOM   3004  HA  LYS A 843      63.160  44.000  42.150  1.00  0.00           H
ATOM   3005  CB  LYS A 843      62.980  46.030  43.180  1.00  0.00           C
ATOM   3006  HB1 LYS A 843      63.730  46.820  43.350  1.00  0.00           H
ATOM   3007  HB2 LYS A 843      62.610  45.660  44.160  1.00  0.00           H
ATOM   3008  CG  LYS A 843      61.810  46.640  42.420  1.00  0.00           C
ATOM   3009  HG1 LYS A 843      62.110  47.370  41.640  1.00  0.00           H
ATOM   3010  HG2 LYS A 843      61.070  47.180  43.040  1.00  0.00           H
ATOM   3011  CD  LYS A 843      60.880  45.770  41.510  1.00  0.00           C
ATOM   3012  HD1 LYS A 843      61.400  45.640  40.540  1.00  0.00           H
ATOM   3013  HD2 LYS A 843      60.020  46.450  41.320  1.00  0.00           H
ATOM   3014  CE  LYS A 843      60.440  44.430  42.150  1.00  0.00           C
ATOM   3015  HE1 LYS A 843      59.660  44.710  42.910  1.00  0.00           H
ATOM   3016  HE2 LYS A 843      61.260  43.770  42.490  1.00  0.00           H
ATOM   3017  NZ  LYS A 843      59.680  43.620  41.100  1.00  0.00           N
ATOM   3018  HZ1 LYS A 843      59.380  44.200  40.300  1.00  0.00           H
ATOM   3019  HZ2 LYS A 843      58.900  43.130  41.590  1.00  0.00           H
ATOM   3020  HZ3 LYS A 843      60.290  42.840  40.780  1.00  0.00           H
ATOM   3021  C   LYS A 843      64.340  45.260  41.070  1.00  0.00           C
ATOM   3022  O   LYS A 843      63.780  44.930  40.000  1.00  0.00           O
ATOM   3023  N   GLN A 844      65.470  46.000  41.070  1.00  0.00           N
ATOM   3024  HN  GLN A 844      65.890  46.160  41.960  1.00  0.00           H
ATOM   3025  CA  GLN A 844      66.230  46.530  39.890  1.00  0.00           C
ATOM   3026  HA  GLN A 844      65.530  46.670  39.070  1.00  0.00           H
ATOM   3027  CB  GLN A 844      66.790  47.900  40.290  1.00  0.00           C
ATOM   3028  HB1 GLN A 844      67.440  48.250  39.480  1.00  0.00           H
ATOM   3029  HB2 GLN A 844      67.510  47.910  41.150  1.00  0.00           H
ATOM   3030  CG  GLN A 844      65.720  48.960  40.700  1.00  0.00           C
ATOM   3031  HG1 GLN A 844      66.160  49.930  41.020  1.00  0.00           H
ATOM   3032  HG2 GLN A 844      65.270  48.620  41.660  1.00  0.00           H
ATOM   3033  CD  GLN A 844      64.640  49.080  39.680  1.00  0.00           C
ATOM   3034  OE1 GLN A 844      63.470  48.570  39.850  1.00  0.00           O
ATOM   3035  NE2 GLN A 844      64.970  49.850  38.630  1.00  0.00           N
ATOM   3036 HE21 GLN A 844      64.250  50.100  37.980  1.00  0.00           H
ATOM   3037 HE22 GLN A 844      65.840  50.340  38.740  1.00  0.00           H
ATOM   3038  C   GLN A 844      67.250  45.550  39.400  1.00  0.00           C
ATOM   3039  O   GLN A 844      68.040  45.840  38.500  1.00  0.00           O
ATOM   3040  N   PHE A 845      67.250  44.240  39.860  1.00  0.00           N
ATOM   3041  HN  PHE A 845      66.660  43.970  40.620  1.00  0.00           H
ATOM   3042  CA  PHE A 845      68.160  43.200  39.290  1.00  0.00           C
ATOM   3043  HA  PHE A 845      69.180  43.560  39.340  1.00  0.00           H
ATOM   3044  CB  PHE A 845      68.080  41.950  40.260  1.00  0.00           C
ATOM   3045  HB1 PHE A 845      67.090  41.450  40.190  1.00  0.00           H
ATOM   3046  HB2 PHE A 845      68.180  42.420  41.260  1.00  0.00           H
ATOM   3047  CG  PHE A 845      69.170  41.040  39.990  1.00  0.00           C
ATOM   3048  CD1 PHE A 845      70.330  41.040  40.760  1.00  0.00           C
ATOM   3049  HD1 PHE A 845      70.540  41.760  41.540  1.00  0.00           H
ATOM   3050  CE1 PHE A 845      71.270  40.120  40.420  1.00  0.00           C
ATOM   3051  HE1 PHE A 845      72.200  40.020  40.970  1.00  0.00           H
ATOM   3052  CZ  PHE A 845      71.100  39.210  39.330  1.00  0.00           C
ATOM   3053  HZ  PHE A 845      71.760  38.360  39.160  1.00  0.00           H
ATOM   3054  CD2 PHE A 845      68.960  40.120  38.960  1.00  0.00           C
ATOM   3055  HD2 PHE A 845      67.980  40.140  38.520  1.00  0.00           H
ATOM   3056  CE2 PHE A 845      69.950  39.220  38.660  1.00  0.00           C
ATOM   3057  HE2 PHE A 845      69.820  38.540  37.830  1.00  0.00           H
ATOM   3058  C   PHE A 845      67.870  42.920  37.800  1.00  0.00           C
ATOM   3059  O   PHE A 845      68.780  42.710  37.040  1.00  0.00           O
ATOM   3060  N   LYS A 846      66.590  42.990  37.430  1.00  0.00           N
ATOM   3061  HN  LYS A 846      65.970  43.280  38.150  1.00  0.00           H
ATOM   3062  CA  LYS A 846      66.050  42.790  36.110  1.00  0.00           C
ATOM   3063  HA  LYS A 846      66.420  41.870  35.700  1.00  0.00           H
ATOM   3064  CB  LYS A 846      64.470  42.680  36.010  1.00  0.00           C
ATOM   3065  HB1 LYS A 846      64.160  41.850  36.690  1.00  0.00           H
ATOM   3066  HB2 LYS A 846      64.240  42.380  34.970  1.00  0.00           H
ATOM   3067  CG  LYS A 846      63.550  43.940  36.550  1.00  0.00           C
ATOM   3068  HG1 LYS A 846      63.880  44.900  36.080  1.00  0.00           H
ATOM   3069  HG2 LYS A 846      63.720  44.200  37.610  1.00  0.00           H
ATOM   3070  CD  LYS A 846      62.170  43.590  36.170  1.00  0.00           C
ATOM   3071  HD1 LYS A 846      61.980  42.720  36.840  1.00  0.00           H
ATOM   3072  HD2 LYS A 846      62.160  43.280  35.100  1.00  0.00           H
ATOM   3073  CE  LYS A 846      61.070  44.680  36.450  1.00  0.00           C
ATOM   3074  HE1 LYS A 846      61.140  45.500  35.710  1.00  0.00           H
ATOM   3075  HE2 LYS A 846      61.180  45.070  37.480  1.00  0.00           H
ATOM   3076  NZ  LYS A 846      59.670  44.160  36.310  1.00  0.00           N
ATOM   3077  HZ1 LYS A 846      58.980  44.930  36.240  1.00  0.00           H
ATOM   3078  HZ2 LYS A 846      59.510  43.540  37.130  1.00  0.00           H
ATOM   3079  HZ3 LYS A 846      59.610  43.580  35.450  1.00  0.00           H
ATOM   3080  C   LYS A 846      66.440  43.820  35.080  1.00  0.00           C
ATOM   3081  O   LYS A 846      66.240  43.590  33.870  1.00  0.00           O
ATOM   3082  N   THR A 847      67.180  44.890  35.530  1.00  0.00           N
ATOM   3083  HN  THR A 847      67.460  45.090  36.480  1.00  0.00           H
ATOM   3084  CA  THR A 847      67.650  45.930  34.620  1.00  0.00           C
ATOM   3085  HA  THR A 847      67.100  45.930  33.690  1.00  0.00           H
ATOM   3086  CB  THR A 847      67.510  47.310  35.260  1.00  0.00           C
ATOM   3087  HB  THR A 847      67.830  48.080  34.530  1.00  0.00           H
ATOM   3088  OG1 THR A 847      68.310  47.510  36.480  1.00  0.00           O
ATOM   3089  HG1 THR A 847      68.190  46.750  37.070  1.00  0.00           H
ATOM   3090  CG2 THR A 847      66.070  47.600  35.730  1.00  0.00           C
ATOM   3091 HG21 THR A 847      66.050  48.690  35.930  1.00  0.00           H
ATOM   3092 HG22 THR A 847      65.800  46.940  36.580  1.00  0.00           H
ATOM   3093 HG23 THR A 847      65.360  47.490  34.870  1.00  0.00           H
ATOM   3094  C   THR A 847      69.110  45.750  34.280  1.00  0.00           C
ATOM   3095  O   THR A 847      69.690  46.630  33.740  1.00  0.00           O
ATOM   3096  N   LYS A 848      69.700  44.620  34.750  1.00  0.00           N
ATOM   3097  HN  LYS A 848      69.140  44.050  35.360  1.00  0.00           H
ATOM   3098  CA  LYS A 848      71.110  44.390  34.760  1.00  0.00           C
ATOM   3099  HA  LYS A 848      71.590  45.200  34.230  1.00  0.00           H
ATOM   3100  CB  LYS A 848      71.660  44.410  36.170  1.00  0.00           C
ATOM   3101  HB1 LYS A 848      72.770  44.370  36.170  1.00  0.00           H
ATOM   3102  HB2 LYS A 848      71.320  43.560  36.790  1.00  0.00           H
ATOM   3103  CG  LYS A 848      71.280  45.700  36.940  1.00  0.00           C
ATOM   3104  HG1 LYS A 848      70.190  45.860  37.120  1.00  0.00           H
ATOM   3105  HG2 LYS A 848      71.430  46.590  36.290  1.00  0.00           H
ATOM   3106  CD  LYS A 848      72.010  46.000  38.270  1.00  0.00           C
ATOM   3107  HD1 LYS A 848      73.050  45.720  38.070  1.00  0.00           H
ATOM   3108  HD2 LYS A 848      71.480  45.340  38.990  1.00  0.00           H
ATOM   3109  CE  LYS A 848      71.950  47.420  38.920  1.00  0.00           C
ATOM   3110  HE1 LYS A 848      72.560  47.500  39.850  1.00  0.00           H
ATOM   3111  HE2 LYS A 848      70.920  47.790  39.130  1.00  0.00           H
ATOM   3112  NZ  LYS A 848      72.620  48.430  38.120  1.00  0.00           N
ATOM   3113  HZ1 LYS A 848      72.010  48.630  37.300  1.00  0.00           H
ATOM   3114  HZ2 LYS A 848      73.570  48.140  37.820  1.00  0.00           H
ATOM   3115  HZ3 LYS A 848      72.700  49.340  38.640  1.00  0.00           H
ATOM   3116  C   LYS A 848      71.440  43.160  34.000  1.00  0.00           C
ATOM   3117  O   LYS A 848      70.570  42.340  33.680  1.00  0.00           O
ATOM   3118  N   ARG A 849      72.780  42.990  33.670  1.00  0.00           N
ATOM   3119  HN  ARG A 849      73.450  43.720  33.800  1.00  0.00           H
ATOM   3120  CA  ARG A 849      73.300  41.910  32.870  1.00  0.00           C
ATOM   3121  HA  ARG A 849      72.640  41.710  32.040  1.00  0.00           H
ATOM   3122  CB  ARG A 849      74.710  42.300  32.190  1.00  0.00           C
ATOM   3123  HB1 ARG A 849      74.410  43.110  31.490  1.00  0.00           H
ATOM   3124  HB2 ARG A 849      75.020  41.490  31.500  1.00  0.00           H
ATOM   3125  CG  ARG A 849      75.780  42.790  33.180  1.00  0.00           C
ATOM   3126  HG1 ARG A 849      75.900  41.970  33.920  1.00  0.00           H
ATOM   3127  HG2 ARG A 849      75.370  43.720  33.620  1.00  0.00           H
ATOM   3128  CD  ARG A 849      77.140  43.060  32.450  1.00  0.00           C
ATOM   3129  HD1 ARG A 849      77.020  43.930  31.770  1.00  0.00           H
ATOM   3130  HD2 ARG A 849      77.330  42.140  31.860  1.00  0.00           H
ATOM   3131  NE  ARG A 849      78.160  43.220  33.490  1.00  0.00           N
ATOM   3132  HE  ARG A 849      78.630  42.390  33.810  1.00  0.00           H
ATOM   3133  CZ  ARG A 849      78.310  44.220  34.310  1.00  0.00           C
ATOM   3134  NH1 ARG A 849      79.150  44.030  35.300  1.00  0.00           N
ATOM   3135 HH11 ARG A 849      79.720  43.220  35.380  1.00  0.00           H
ATOM   3136 HH12 ARG A 849      79.310  44.880  35.800  1.00  0.00           H
ATOM   3137  NH2 ARG A 849      77.740  45.390  34.190  1.00  0.00           N
ATOM   3138 HH21 ARG A 849      76.950  45.420  33.600  1.00  0.00           H
ATOM   3139 HH22 ARG A 849      77.870  45.960  35.010  1.00  0.00           H
ATOM   3140  C   ARG A 849      73.400  40.560  33.590  1.00  0.00           C
ATOM   3141  O   ARG A 849      73.390  39.490  32.970  1.00  0.00           O
ATOM   3142  N   TYR A 850      73.450  40.600  34.940  1.00  0.00           N
ATOM   3143  HN  TYR A 850      73.180  41.430  35.420  1.00  0.00           H
ATOM   3144  CA  TYR A 850      73.650  39.540  35.910  1.00  0.00           C
ATOM   3145  HA  TYR A 850      74.530  38.980  35.640  1.00  0.00           H
ATOM   3146  CB  TYR A 850      73.620  40.110  37.330  1.00  0.00           C
ATOM   3147  HB1 TYR A 850      73.830  39.280  38.040  1.00  0.00           H
ATOM   3148  HB2 TYR A 850      72.650  40.600  37.580  1.00  0.00           H
ATOM   3149  CG  TYR A 850      74.730  41.160  37.520  1.00  0.00           C
ATOM   3150  CD1 TYR A 850      76.040  41.130  36.970  1.00  0.00           C
ATOM   3151  HD1 TYR A 850      76.300  40.300  36.340  1.00  0.00           H
ATOM   3152  CE1 TYR A 850      76.980  42.160  37.290  1.00  0.00           C
ATOM   3153  HE1 TYR A 850      78.000  42.210  36.930  1.00  0.00           H
ATOM   3154  CZ  TYR A 850      76.610  43.140  38.190  1.00  0.00           C
ATOM   3155  OH  TYR A 850      77.590  44.060  38.460  1.00  0.00           O
ATOM   3156  HH  TYR A 850      78.420  43.750  38.100  1.00  0.00           H
ATOM   3157  CD2 TYR A 850      74.320  42.210  38.380  1.00  0.00           C
ATOM   3158  HD2 TYR A 850      73.310  42.220  38.750  1.00  0.00           H
ATOM   3159  CE2 TYR A 850      75.300  43.220  38.630  1.00  0.00           C
ATOM   3160  HE2 TYR A 850      74.920  44.110  39.110  1.00  0.00           H
ATOM   3161  C   TYR A 850      72.610  38.420  35.890  1.00  0.00           C
ATOM   3162  O   TYR A 850      71.410  38.780  35.820  1.00  0.00           O
ATOM   3163  N   PHE A 851      73.080  37.160  35.910  1.00  0.00           N
ATOM   3164  HN  PHE A 851      74.060  37.050  36.030  1.00  0.00           H
ATOM   3165  CA  PHE A 851      72.250  35.950  35.780  1.00  0.00           C
ATOM   3166  HA  PHE A 851      72.920  35.100  35.750  1.00  0.00           H
ATOM   3167  CB  PHE A 851      71.380  35.660  37.070  1.00  0.00           C
ATOM   3168  HB1 PHE A 851      70.650  34.860  36.810  1.00  0.00           H
ATOM   3169  HB2 PHE A 851      70.790  36.530  37.390  1.00  0.00           H
ATOM   3170  CG  PHE A 851      72.020  35.040  38.280  1.00  0.00           C
ATOM   3171  CD1 PHE A 851      73.040  35.740  38.960  1.00  0.00           C
ATOM   3172  HD1 PHE A 851      73.360  36.690  38.550  1.00  0.00           H
ATOM   3173  CE1 PHE A 851      73.590  35.280  40.190  1.00  0.00           C
ATOM   3174  HE1 PHE A 851      74.230  35.960  40.730  1.00  0.00           H
ATOM   3175  CZ  PHE A 851      73.160  34.000  40.660  1.00  0.00           C
ATOM   3176  HZ  PHE A 851      73.580  33.600  41.580  1.00  0.00           H
ATOM   3177  CD2 PHE A 851      71.590  33.840  38.840  1.00  0.00           C
ATOM   3178  HD2 PHE A 851      70.690  33.430  38.400  1.00  0.00           H
ATOM   3179  CE2 PHE A 851      72.130  33.240  39.980  1.00  0.00           C
ATOM   3180  HE2 PHE A 851      71.840  32.270  40.370  1.00  0.00           H
ATOM   3181  C   PHE A 851      71.420  35.670  34.480  1.00  0.00           C
ATOM   3182  O   PHE A 851      71.240  36.630  33.790  1.00  0.00           O
ATOM   3183  N   PRO A 852      71.060  34.420  34.100  1.00  0.00           N
ATOM   3184  CD  PRO A 852      71.700  33.280  34.700  1.00  0.00           C
ATOM   3185  HD1 PRO A 852      71.460  33.250  35.790  1.00  0.00           H
ATOM   3186  HD2 PRO A 852      72.810  33.330  34.630  1.00  0.00           H
ATOM   3187  CA  PRO A 852      70.010  34.030  33.090  1.00  0.00           C
ATOM   3188  HA  PRO A 852      70.500  34.260  32.160  1.00  0.00           H
ATOM   3189  CB  PRO A 852      69.820  32.590  33.410  1.00  0.00           C
ATOM   3190  HB1 PRO A 852      69.450  32.050  32.510  1.00  0.00           H
ATOM   3191  HB2 PRO A 852      69.100  32.360  34.220  1.00  0.00           H
ATOM   3192  CG  PRO A 852      71.230  32.110  33.820  1.00  0.00           C
ATOM   3193  HG1 PRO A 852      71.200  31.140  34.370  1.00  0.00           H
ATOM   3194  HG2 PRO A 852      71.850  32.010  32.910  1.00  0.00           H
ATOM   3195  C   PRO A 852      68.810  34.890  33.230  1.00  0.00           C
ATOM   3196  O   PRO A 852      68.390  35.060  34.380  1.00  0.00           O
ATOM   3197  N   THR A 853      68.220  35.380  32.160  1.00  0.00           N
ATOM   3198  HN  THR A 853      68.550  35.110  31.250  1.00  0.00           H
ATOM   3199  CA  THR A 853      67.050  36.230  32.120  1.00  0.00           C
ATOM   3200  HA  THR A 853      67.300  37.200  32.550  1.00  0.00           H
ATOM   3201  CB  THR A 853      66.470  36.470  30.670  1.00  0.00           C
ATOM   3202  HB  THR A 853      66.600  35.490  30.150  1.00  0.00           H
ATOM   3203  OG1 THR A 853      67.260  37.510  30.040  1.00  0.00           O
ATOM   3204  HG1 THR A 853      67.650  37.000  29.330  1.00  0.00           H
ATOM   3205  CG2 THR A 853      64.950  36.800  30.560  1.00  0.00           C
ATOM   3206 HG21 THR A 853      64.680  37.680  31.190  1.00  0.00           H
ATOM   3207 HG22 THR A 853      64.280  35.930  30.640  1.00  0.00           H
ATOM   3208 HG23 THR A 853      64.760  37.110  29.500  1.00  0.00           H
ATOM   3209  C   THR A 853      65.880  35.760  32.940  1.00  0.00           C
ATOM   3210  O   THR A 853      65.380  36.470  33.770  1.00  0.00           O
ATOM   3211  N   LYS A 854      65.460  34.520  32.720  1.00  0.00           N
ATOM   3212  HN  LYS A 854      65.870  34.020  31.960  1.00  0.00           H
ATOM   3213  CA  LYS A 854      64.340  33.940  33.380  1.00  0.00           C
ATOM   3214  HA  LYS A 854      63.570  34.660  33.160  1.00  0.00           H
ATOM   3215  CB  LYS A 854      64.110  32.550  32.730  1.00  0.00           C
ATOM   3216  HB1 LYS A 854      65.000  31.890  32.800  1.00  0.00           H
ATOM   3217  HB2 LYS A 854      63.790  32.780  31.680  1.00  0.00           H
ATOM   3218  CG  LYS A 854      63.010  31.610  33.370  1.00  0.00           C
ATOM   3219  HG1 LYS A 854      63.300  31.410  34.430  1.00  0.00           H
ATOM   3220  HG2 LYS A 854      63.020  30.640  32.820  1.00  0.00           H
ATOM   3221  CD  LYS A 854      61.600  32.220  33.470  1.00  0.00           C
ATOM   3222  HD1 LYS A 854      61.730  33.050  34.190  1.00  0.00           H
ATOM   3223  HD2 LYS A 854      60.870  31.430  33.760  1.00  0.00           H
ATOM   3224  CE  LYS A 854      60.860  32.760  32.240  1.00  0.00           C
ATOM   3225  HE1 LYS A 854      61.450  33.550  31.730  1.00  0.00           H
ATOM   3226  HE2 LYS A 854      59.900  33.220  32.550  1.00  0.00           H
ATOM   3227  NZ  LYS A 854      60.490  31.630  31.370  1.00  0.00           N
ATOM   3228  HZ1 LYS A 854      59.870  32.040  30.640  1.00  0.00           H
ATOM   3229  HZ2 LYS A 854      60.060  30.760  31.730  1.00  0.00           H
ATOM   3230  HZ3 LYS A 854      61.380  31.270  30.980  1.00  0.00           H
ATOM   3231  C   LYS A 854      64.600  33.830  34.940  1.00  0.00           C
ATOM   3232  O   LYS A 854      63.860  34.330  35.770  1.00  0.00           O
ATOM   3233  N   VAL A 855      65.820  33.360  35.380  1.00  0.00           N
ATOM   3234  HN  VAL A 855      66.470  33.150  34.660  1.00  0.00           H
ATOM   3235  CA  VAL A 855      66.260  33.380  36.720  1.00  0.00           C
ATOM   3236  HA  VAL A 855      65.480  32.890  37.290  1.00  0.00           H
ATOM   3237  CB  VAL A 855      67.570  32.530  36.860  1.00  0.00           C
ATOM   3238  HB  VAL A 855      68.330  32.980  36.180  1.00  0.00           H
ATOM   3239  CG1 VAL A 855      68.110  32.530  38.400  1.00  0.00           C
ATOM   3240 HG11 VAL A 855      67.220  32.400  39.060  1.00  0.00           H
ATOM   3241 HG12 VAL A 855      68.590  33.440  38.800  1.00  0.00           H
ATOM   3242 HG13 VAL A 855      68.780  31.650  38.480  1.00  0.00           H
ATOM   3243  CG2 VAL A 855      67.390  31.130  36.370  1.00  0.00           C
ATOM   3244 HG21 VAL A 855      67.120  31.010  35.300  1.00  0.00           H
ATOM   3245 HG22 VAL A 855      66.530  30.740  36.970  1.00  0.00           H
ATOM   3246 HG23 VAL A 855      68.310  30.550  36.580  1.00  0.00           H
ATOM   3247  C   VAL A 855      66.440  34.750  37.410  1.00  0.00           C
ATOM   3248  O   VAL A 855      65.930  35.070  38.490  1.00  0.00           O
ATOM   3249  N   ARG A 856      67.100  35.730  36.740  1.00  0.00           N
ATOM   3250  HN  ARG A 856      67.680  35.510  35.960  1.00  0.00           H
ATOM   3251  CA  ARG A 856      67.210  37.220  37.030  1.00  0.00           C
ATOM   3252  HA  ARG A 856      67.700  37.430  37.960  1.00  0.00           H
ATOM   3253  CB  ARG A 856      67.880  37.880  35.810  1.00  0.00           C
ATOM   3254  HB1 ARG A 856      67.770  37.220  34.930  1.00  0.00           H
ATOM   3255  HB2 ARG A 856      68.970  37.860  36.000  1.00  0.00           H
ATOM   3256  CG  ARG A 856      67.540  39.400  35.450  1.00  0.00           C
ATOM   3257  HG1 ARG A 856      67.130  39.870  36.360  1.00  0.00           H
ATOM   3258  HG2 ARG A 856      66.730  39.320  34.670  1.00  0.00           H
ATOM   3259  CD  ARG A 856      68.610  40.250  34.940  1.00  0.00           C
ATOM   3260  HD1 ARG A 856      69.280  40.620  35.760  1.00  0.00           H
ATOM   3261  HD2 ARG A 856      68.340  41.160  34.360  1.00  0.00           H
ATOM   3262  NE  ARG A 856      69.510  39.450  34.040  1.00  0.00           N
ATOM   3263  HE  ARG A 856      70.200  38.980  34.570  1.00  0.00           H
ATOM   3264  CZ  ARG A 856      69.590  39.410  32.720  1.00  0.00           C
ATOM   3265  NH1 ARG A 856      68.800  40.140  31.950  1.00  0.00           N
ATOM   3266 HH11 ARG A 856      68.060  40.640  32.410  1.00  0.00           H
ATOM   3267 HH12 ARG A 856      68.940  39.990  30.970  1.00  0.00           H
ATOM   3268  NH2 ARG A 856      70.350  38.460  32.180  1.00  0.00           N
ATOM   3269 HH21 ARG A 856      70.300  38.360  31.190  1.00  0.00           H
ATOM   3270 HH22 ARG A 856      70.870  37.900  32.840  1.00  0.00           H
ATOM   3271  C   ARG A 856      65.840  37.740  37.220  1.00  0.00           C
ATOM   3272  O   ARG A 856      65.620  38.360  38.270  1.00  0.00           O
ATOM   3273  N   SER A 857      64.860  37.520  36.320  1.00  0.00           N
ATOM   3274  HN  SER A 857      65.060  37.020  35.480  1.00  0.00           H
ATOM   3275  CA  SER A 857      63.460  37.900  36.490  1.00  0.00           C
ATOM   3276  HA  SER A 857      63.440  38.970  36.530  1.00  0.00           H
ATOM   3277  CB  SER A 857      62.630  37.440  35.200  1.00  0.00           C
ATOM   3278  HB1 SER A 857      61.570  37.690  35.410  1.00  0.00           H
ATOM   3279  HB2 SER A 857      62.670  36.330  35.190  1.00  0.00           H
ATOM   3280  OG  SER A 857      63.130  38.100  33.980  1.00  0.00           O
ATOM   3281  HG1 SER A 857      63.800  37.460  33.710  1.00  0.00           H
ATOM   3282  C   SER A 857      62.800  37.370  37.770  1.00  0.00           C
ATOM   3283  O   SER A 857      62.130  38.080  38.400  1.00  0.00           O
ATOM   3284  N   THR A 858      63.150  36.180  38.180  1.00  0.00           N
ATOM   3285  HN  THR A 858      63.850  35.660  37.700  1.00  0.00           H
ATOM   3286  CA  THR A 858      62.570  35.510  39.310  1.00  0.00           C
ATOM   3287  HA  THR A 858      61.510  35.640  39.210  1.00  0.00           H
ATOM   3288  CB  THR A 858      62.730  33.960  39.340  1.00  0.00           C
ATOM   3289  HB  THR A 858      63.720  33.620  39.730  1.00  0.00           H
ATOM   3290  OG1 THR A 858      62.490  33.410  38.070  1.00  0.00           O
ATOM   3291  HG1 THR A 858      63.130  33.730  37.410  1.00  0.00           H
ATOM   3292  CG2 THR A 858      61.690  33.420  40.270  1.00  0.00           C
ATOM   3293 HG21 THR A 858      61.890  33.780  41.300  1.00  0.00           H
ATOM   3294 HG22 THR A 858      61.680  32.310  40.350  1.00  0.00           H
ATOM   3295 HG23 THR A 858      60.670  33.660  39.890  1.00  0.00           H
ATOM   3296  C   THR A 858      63.160  36.050  40.620  1.00  0.00           C
ATOM   3297  O   THR A 858      62.470  36.220  41.590  1.00  0.00           O
ATOM   3298  N   ILE A 859      64.440  36.480  40.610  1.00  0.00           N
ATOM   3299  HN  ILE A 859      65.080  36.200  39.890  1.00  0.00           H
ATOM   3300  CA  ILE A 859      64.970  37.320  41.680  1.00  0.00           C
ATOM   3301  HA  ILE A 859      64.890  36.700  42.560  1.00  0.00           H
ATOM   3302  CB  ILE A 859      66.510  37.460  41.580  1.00  0.00           C
ATOM   3303  HB  ILE A 859      66.750  37.920  40.600  1.00  0.00           H
ATOM   3304  CG2 ILE A 859      67.080  38.470  42.600  1.00  0.00           C
ATOM   3305 HG21 ILE A 859      66.640  39.460  42.340  1.00  0.00           H
ATOM   3306 HG22 ILE A 859      68.180  38.540  42.530  1.00  0.00           H
ATOM   3307 HG23 ILE A 859      66.860  38.340  43.670  1.00  0.00           H
ATOM   3308  CG1 ILE A 859      67.250  36.050  41.530  1.00  0.00           C
ATOM   3309 HG11 ILE A 859      66.530  35.230  41.380  1.00  0.00           H
ATOM   3310 HG12 ILE A 859      67.570  35.890  42.580  1.00  0.00           H
ATOM   3311  CD  ILE A 859      68.440  36.090  40.530  1.00  0.00           C
ATOM   3312  HD1 ILE A 859      69.000  35.170  40.800  1.00  0.00           H
ATOM   3313  HD2 ILE A 859      69.080  36.970  40.730  1.00  0.00           H
ATOM   3314  HD3 ILE A 859      68.130  35.920  39.480  1.00  0.00           H
ATOM   3315  C   ILE A 859      64.310  38.700  41.710  1.00  0.00           C
ATOM   3316  O   ILE A 859      64.060  39.100  42.810  1.00  0.00           O
ATOM   3317  N   SER A 860      63.920  39.350  40.590  1.00  0.00           N
ATOM   3318  HN  SER A 860      63.950  38.930  39.690  1.00  0.00           H
ATOM   3319  CA  SER A 860      63.220  40.690  40.760  1.00  0.00           C
ATOM   3320  HA  SER A 860      63.800  41.260  41.460  1.00  0.00           H
ATOM   3321  CB  SER A 860      63.280  41.410  39.400  1.00  0.00           C
ATOM   3322  HB1 SER A 860      62.960  40.710  38.590  1.00  0.00           H
ATOM   3323  HB2 SER A 860      64.340  41.750  39.260  1.00  0.00           H
ATOM   3324  OG  SER A 860      62.390  42.520  39.250  1.00  0.00           O
ATOM   3325  HG1 SER A 860      62.980  43.260  39.430  1.00  0.00           H
ATOM   3326  C   SER A 860      61.740  40.470  41.160  1.00  0.00           C
ATOM   3327  O   SER A 860      61.190  41.370  41.850  1.00  0.00           O
ATOM   3328  N   ASP A 861      61.230  39.280  40.890  1.00  0.00           N
ATOM   3329  HN  ASP A 861      61.670  38.620  40.300  1.00  0.00           H
ATOM   3330  CA  ASP A 861      59.880  39.050  41.280  1.00  0.00           C
ATOM   3331  HA  ASP A 861      59.320  39.970  41.330  1.00  0.00           H
ATOM   3332  CB  ASP A 861      59.250  37.990  40.340  1.00  0.00           C
ATOM   3333  HB1 ASP A 861      58.250  37.690  40.740  1.00  0.00           H
ATOM   3334  HB2 ASP A 861      60.010  37.190  40.260  1.00  0.00           H
ATOM   3335  CG  ASP A 861      59.020  38.580  38.910  1.00  0.00           C
ATOM   3336  OD1 ASP A 861      58.920  39.830  38.760  1.00  0.00           O
ATOM   3337  OD2 ASP A 861      58.610  37.810  38.040  1.00  0.00           O
ATOM   3338  C   ASP A 861      59.800  38.600  42.780  1.00  0.00           C
ATOM   3339  O   ASP A 861      58.750  38.690  43.410  1.00  0.00           O
ATOM   3340  N   PHE A 862      60.830  38.140  43.380  1.00  0.00           N
ATOM   3341  HN  PHE A 862      61.660  38.200  42.820  1.00  0.00           H
ATOM   3342  CA  PHE A 862      60.870  37.400  44.680  1.00  0.00           C
ATOM   3343  HA  PHE A 862      59.880  37.270  45.090  1.00  0.00           H
ATOM   3344  CB  PHE A 862      61.580  36.110  44.360  1.00  0.00           C
ATOM   3345  HB1 PHE A 862      62.690  36.200  44.310  1.00  0.00           H
ATOM   3346  HB2 PHE A 862      61.260  35.790  43.350  1.00  0.00           H
ATOM   3347  CG  PHE A 862      61.240  34.910  45.270  1.00  0.00           C
ATOM   3348  CD1 PHE A 862      59.860  34.590  45.620  1.00  0.00           C
ATOM   3349  HD1 PHE A 862      59.110  35.310  45.340  1.00  0.00           H
ATOM   3350  CE1 PHE A 862      59.540  33.450  46.390  1.00  0.00           C
ATOM   3351  HE1 PHE A 862      58.510  33.250  46.630  1.00  0.00           H
ATOM   3352  CZ  PHE A 862      60.590  32.690  46.900  1.00  0.00           C
ATOM   3353  HZ  PHE A 862      60.270  31.890  47.560  1.00  0.00           H
ATOM   3354  CD2 PHE A 862      62.240  34.060  45.760  1.00  0.00           C
ATOM   3355  HD2 PHE A 862      63.220  34.310  45.400  1.00  0.00           H
ATOM   3356  CE2 PHE A 862      61.950  32.920  46.550  1.00  0.00           C
ATOM   3357  HE2 PHE A 862      62.660  32.170  46.860  1.00  0.00           H
ATOM   3358  C   PHE A 862      61.680  38.280  45.670  1.00  0.00           C
ATOM   3359  O   PHE A 862      61.950  37.780  46.790  1.00  0.00           O
ATOM   3360  N   ALA A 863      62.010  39.510  45.280  1.00  0.00           N
ATOM   3361  HN  ALA A 863      61.580  39.950  44.490  1.00  0.00           H
ATOM   3362  CA  ALA A 863      62.900  40.380  45.910  1.00  0.00           C
ATOM   3363  HA  ALA A 863      63.860  39.870  45.950  1.00  0.00           H
ATOM   3364  CB  ALA A 863      63.100  41.710  45.020  1.00  0.00           C
ATOM   3365  HB1 ALA A 863      62.090  41.980  44.630  1.00  0.00           H
ATOM   3366  HB2 ALA A 863      63.740  41.400  44.180  1.00  0.00           H
ATOM   3367  HB3 ALA A 863      63.590  42.480  45.650  1.00  0.00           H
ATOM   3368  C   ALA A 863      62.630  40.800  47.370  1.00  0.00           C
ATOM   3369  O   ALA A 863      63.510  40.810  48.210  1.00  0.00           O
ATOM   3370  N   VAL A 864      61.390  41.130  47.740  1.00  0.00           N
ATOM   3371  HN  VAL A 864      60.610  41.170  47.120  1.00  0.00           H
ATOM   3372  CA  VAL A 864      61.030  41.380  49.120  1.00  0.00           C
ATOM   3373  HA  VAL A 864      61.750  42.010  49.600  1.00  0.00           H
ATOM   3374  CB  VAL A 864      59.610  42.000  49.210  1.00  0.00           C
ATOM   3375  HB  VAL A 864      58.960  41.490  48.460  1.00  0.00           H
ATOM   3376  CG1 VAL A 864      58.880  41.980  50.540  1.00  0.00           C
ATOM   3377 HG11 VAL A 864      57.860  42.420  50.410  1.00  0.00           H
ATOM   3378 HG12 VAL A 864      59.360  42.560  51.360  1.00  0.00           H
ATOM   3379 HG13 VAL A 864      58.770  40.930  50.870  1.00  0.00           H
ATOM   3380  CG2 VAL A 864      59.690  43.450  48.730  1.00  0.00           C
ATOM   3381 HG21 VAL A 864      58.630  43.810  48.780  1.00  0.00           H
ATOM   3382 HG22 VAL A 864      60.070  43.450  47.690  1.00  0.00           H
ATOM   3383 HG23 VAL A 864      60.320  44.100  49.380  1.00  0.00           H
ATOM   3384  C   VAL A 864      61.170  40.130  49.990  1.00  0.00           C
ATOM   3385  O   VAL A 864      61.740  40.070  51.060  1.00  0.00           O
ATOM   3386  N   PHE A 865      60.660  39.000  49.450  1.00  0.00           N
ATOM   3387  HN  PHE A 865      60.120  39.070  48.620  1.00  0.00           H
ATOM   3388  CA  PHE A 865      60.720  37.700  50.120  1.00  0.00           C
ATOM   3389  HA  PHE A 865      60.190  37.920  51.040  1.00  0.00           H
ATOM   3390  CB  PHE A 865      59.820  36.570  49.480  1.00  0.00           C
ATOM   3391  HB1 PHE A 865      60.270  36.310  48.490  1.00  0.00           H
ATOM   3392  HB2 PHE A 865      58.770  36.950  49.430  1.00  0.00           H
ATOM   3393  CG  PHE A 865      59.860  35.280  50.330  1.00  0.00           C
ATOM   3394  CD1 PHE A 865      60.690  34.180  49.930  1.00  0.00           C
ATOM   3395  HD1 PHE A 865      61.360  34.460  49.140  1.00  0.00           H
ATOM   3396  CE1 PHE A 865      60.690  32.990  50.660  1.00  0.00           C
ATOM   3397  HE1 PHE A 865      61.410  32.190  50.540  1.00  0.00           H
ATOM   3398  CZ  PHE A 865      59.700  32.740  51.600  1.00  0.00           C
ATOM   3399  HZ  PHE A 865      59.940  31.850  52.190  1.00  0.00           H
ATOM   3400  CD2 PHE A 865      58.860  34.950  51.320  1.00  0.00           C
ATOM   3401  HD2 PHE A 865      58.190  35.770  51.570  1.00  0.00           H
ATOM   3402  CE2 PHE A 865      58.860  33.740  51.960  1.00  0.00           C
ATOM   3403  HE2 PHE A 865      58.080  33.520  52.680  1.00  0.00           H
ATOM   3404  C   PHE A 865      62.140  37.200  50.480  1.00  0.00           C
ATOM   3405  O   PHE A 865      62.450  36.890  51.580  1.00  0.00           O
ATOM   3406  N   LEU A 866      63.080  37.350  49.490  1.00  0.00           N
ATOM   3407  HN  LEU A 866      62.790  37.580  48.560  1.00  0.00           H
ATOM   3408  CA  LEU A 866      64.500  37.130  49.620  1.00  0.00           C
ATOM   3409  HA  LEU A 866      64.620  36.080  49.840  1.00  0.00           H
ATOM   3410  CB  LEU A 866      65.160  37.360  48.260  1.00  0.00           C
ATOM   3411  HB1 LEU A 866      66.260  37.380  48.440  1.00  0.00           H
ATOM   3412  HB2 LEU A 866      64.890  38.370  47.890  1.00  0.00           H
ATOM   3413  CG  LEU A 866      64.840  36.330  47.190  1.00  0.00           C
ATOM   3414  HG  LEU A 866      63.740  36.260  47.020  1.00  0.00           H
ATOM   3415  CD1 LEU A 866      65.460  36.780  45.760  1.00  0.00           C
ATOM   3416 HD11 LEU A 866      66.470  37.220  45.900  1.00  0.00           H
ATOM   3417 HD12 LEU A 866      64.800  37.470  45.190  1.00  0.00           H
ATOM   3418 HD13 LEU A 866      65.580  35.870  45.130  1.00  0.00           H
ATOM   3419  CD2 LEU A 866      65.310  34.930  47.600  1.00  0.00           C
ATOM   3420 HD21 LEU A 866      64.950  34.230  46.820  1.00  0.00           H
ATOM   3421 HD22 LEU A 866      64.910  34.510  48.550  1.00  0.00           H
ATOM   3422 HD23 LEU A 866      66.420  34.970  47.660  1.00  0.00           H
ATOM   3423  C   LEU A 866      65.180  37.990  50.610  1.00  0.00           C
ATOM   3424  O   LEU A 866      66.040  37.570  51.360  1.00  0.00           O
ATOM   3425  N   THR A 867      64.820  39.290  50.690  1.00  0.00           N
ATOM   3426  HN  THR A 867      64.180  39.570  49.980  1.00  0.00           H
ATOM   3427  CA  THR A 867      65.170  40.310  51.690  1.00  0.00           C
ATOM   3428  HA  THR A 867      66.250  40.290  51.650  1.00  0.00           H
ATOM   3429  CB  THR A 867      64.540  41.710  51.460  1.00  0.00           C
ATOM   3430  HB  THR A 867      63.460  41.740  51.720  1.00  0.00           H
ATOM   3431  OG1 THR A 867      64.780  42.150  50.130  1.00  0.00           O
ATOM   3432  HG1 THR A 867      64.260  41.610  49.540  1.00  0.00           H
ATOM   3433  CG2 THR A 867      65.280  42.620  52.340  1.00  0.00           C
ATOM   3434 HG21 THR A 867      66.290  42.590  51.870  1.00  0.00           H
ATOM   3435 HG22 THR A 867      65.300  42.440  53.440  1.00  0.00           H
ATOM   3436 HG23 THR A 867      64.950  43.680  52.250  1.00  0.00           H
ATOM   3437  C   THR A 867      64.870  39.870  53.120  1.00  0.00           C
ATOM   3438  O   THR A 867      65.730  39.920  53.990  1.00  0.00           O
ATOM   3439  N   ILE A 868      63.650  39.350  53.330  1.00  0.00           N
ATOM   3440  HN  ILE A 868      62.900  39.460  52.670  1.00  0.00           H
ATOM   3441  CA  ILE A 868      63.270  38.640  54.560  1.00  0.00           C
ATOM   3442  HA  ILE A 868      63.440  39.290  55.390  1.00  0.00           H
ATOM   3443  CB  ILE A 868      61.770  38.200  54.690  1.00  0.00           C
ATOM   3444  HB  ILE A 868      61.490  37.380  53.980  1.00  0.00           H
ATOM   3445  CG2 ILE A 868      61.370  37.760  56.070  1.00  0.00           C
ATOM   3446 HG21 ILE A 868      60.300  37.540  56.230  1.00  0.00           H
ATOM   3447 HG22 ILE A 868      61.800  38.500  56.790  1.00  0.00           H
ATOM   3448 HG23 ILE A 868      61.860  36.790  56.350  1.00  0.00           H
ATOM   3449  CG1 ILE A 868      60.820  39.310  54.240  1.00  0.00           C
ATOM   3450 HG11 ILE A 868      59.810  38.860  54.390  1.00  0.00           H
ATOM   3451 HG12 ILE A 868      60.790  39.650  53.170  1.00  0.00           H
ATOM   3452  CD  ILE A 868      60.910  40.730  54.890  1.00  0.00           C
ATOM   3453  HD1 ILE A 868      60.340  41.540  54.410  1.00  0.00           H
ATOM   3454  HD2 ILE A 868      61.970  41.050  54.990  1.00  0.00           H
ATOM   3455  HD3 ILE A 868      60.550  40.670  55.940  1.00  0.00           H
ATOM   3456  C   ILE A 868      64.160  37.430  54.900  1.00  0.00           C
ATOM   3457  O   ILE A 868      64.650  37.390  55.980  1.00  0.00           O
ATOM   3458  N   VAL A 869      64.420  36.550  53.990  1.00  0.00           N
ATOM   3459  HN  VAL A 869      64.100  36.700  53.060  1.00  0.00           H
ATOM   3460  CA  VAL A 869      65.150  35.290  53.990  1.00  0.00           C
ATOM   3461  HA  VAL A 869      64.790  34.640  54.780  1.00  0.00           H
ATOM   3462  CB  VAL A 869      65.040  34.570  52.630  1.00  0.00           C
ATOM   3463  HB  VAL A 869      65.240  35.250  51.790  1.00  0.00           H
ATOM   3464  CG1 VAL A 869      66.110  33.510  52.760  1.00  0.00           C
ATOM   3465 HG11 VAL A 869      66.100  33.070  53.790  1.00  0.00           H
ATOM   3466 HG12 VAL A 869      67.120  33.850  52.500  1.00  0.00           H
ATOM   3467 HG13 VAL A 869      65.880  32.690  52.040  1.00  0.00           H
ATOM   3468  CG2 VAL A 869      63.600  34.100  52.460  1.00  0.00           C
ATOM   3469 HG21 VAL A 869      63.350  33.270  53.140  1.00  0.00           H
ATOM   3470 HG22 VAL A 869      63.450  33.780  51.410  1.00  0.00           H
ATOM   3471 HG23 VAL A 869      62.830  34.840  52.750  1.00  0.00           H
ATOM   3472  C   VAL A 869      66.570  35.580  54.390  1.00  0.00           C
ATOM   3473  O   VAL A 869      67.170  34.830  55.220  1.00  0.00           O
ATOM   3474  N   ILE A 870      67.170  36.640  53.720  1.00  0.00           N
ATOM   3475  HN  ILE A 870      66.780  37.060  52.900  1.00  0.00           H
ATOM   3476  CA  ILE A 870      68.480  37.120  54.070  1.00  0.00           C
ATOM   3477  HA  ILE A 870      69.210  36.320  54.030  1.00  0.00           H
ATOM   3478  CB  ILE A 870      68.940  38.280  53.110  1.00  0.00           C
ATOM   3479  HB  ILE A 870      68.180  39.070  52.930  1.00  0.00           H
ATOM   3480  CG2 ILE A 870      70.140  39.070  53.670  1.00  0.00           C
ATOM   3481 HG21 ILE A 870      70.860  38.370  54.140  1.00  0.00           H
ATOM   3482 HG22 ILE A 870      69.870  39.860  54.390  1.00  0.00           H
ATOM   3483 HG23 ILE A 870      70.630  39.520  52.780  1.00  0.00           H
ATOM   3484  CG1 ILE A 870      69.340  37.730  51.700  1.00  0.00           C
ATOM   3485 HG11 ILE A 870      69.500  38.610  51.040  1.00  0.00           H
ATOM   3486 HG12 ILE A 870      68.380  37.260  51.390  1.00  0.00           H
ATOM   3487  CD  ILE A 870      70.450  36.730  51.530  1.00  0.00           C
ATOM   3488  HD1 ILE A 870      70.160  35.860  52.160  1.00  0.00           H
ATOM   3489  HD2 ILE A 870      71.400  37.130  51.960  1.00  0.00           H
ATOM   3490  HD3 ILE A 870      70.590  36.380  50.490  1.00  0.00           H
ATOM   3491  C   ILE A 870      68.530  37.580  55.430  1.00  0.00           C
ATOM   3492  O   ILE A 870      69.320  37.010  56.200  1.00  0.00           O
ATOM   3493  N   MET A 871      67.640  38.520  55.790  1.00  0.00           N
ATOM   3494  HN  MET A 871      66.930  38.840  55.170  1.00  0.00           H
ATOM   3495  CA  MET A 871      67.630  39.120  57.070  1.00  0.00           C
ATOM   3496  HA  MET A 871      68.670  39.330  57.310  1.00  0.00           H
ATOM   3497  CB  MET A 871      66.750  40.360  57.220  1.00  0.00           C
ATOM   3498  HB1 MET A 871      66.480  40.670  58.260  1.00  0.00           H
ATOM   3499  HB2 MET A 871      65.790  40.030  56.780  1.00  0.00           H
ATOM   3500  CG  MET A 871      67.420  41.590  56.560  1.00  0.00           C
ATOM   3501  HG1 MET A 871      66.730  42.450  56.590  1.00  0.00           H
ATOM   3502  HG2 MET A 871      67.550  41.380  55.470  1.00  0.00           H
ATOM   3503  SD  MET A 871      69.060  42.100  57.330  1.00  0.00           S
ATOM   3504  CE  MET A 871      69.580  43.180  56.030  1.00  0.00           C
ATOM   3505  HE1 MET A 871      68.800  43.970  56.010  1.00  0.00           H
ATOM   3506  HE2 MET A 871      69.630  42.660  55.050  1.00  0.00           H
ATOM   3507  HE3 MET A 871      70.610  43.580  56.220  1.00  0.00           H
ATOM   3508  C   MET A 871      67.390  38.130  58.240  1.00  0.00           C
ATOM   3509  O   MET A 871      67.970  38.200  59.320  1.00  0.00           O
ATOM   3510  N   VAL A 872      66.440  37.160  58.130  1.00  0.00           N
ATOM   3511  HN  VAL A 872      65.940  36.980  57.280  1.00  0.00           H
ATOM   3512  CA  VAL A 872      66.340  36.160  59.270  1.00  0.00           C
ATOM   3513  HA  VAL A 872      66.300  36.710  60.200  1.00  0.00           H
ATOM   3514  CB  VAL A 872      65.070  35.340  59.210  1.00  0.00           C
ATOM   3515  HB  VAL A 872      64.990  34.670  60.090  1.00  0.00           H
ATOM   3516  CG1 VAL A 872      63.850  36.280  59.250  1.00  0.00           C
ATOM   3517 HG11 VAL A 872      62.910  35.690  59.350  1.00  0.00           H
ATOM   3518 HG12 VAL A 872      63.810  36.850  58.300  1.00  0.00           H
ATOM   3519 HG13 VAL A 872      63.840  36.890  60.180  1.00  0.00           H
ATOM   3520  CG2 VAL A 872      64.950  34.400  57.980  1.00  0.00           C
ATOM   3521 HG21 VAL A 872      64.000  33.820  58.070  1.00  0.00           H
ATOM   3522 HG22 VAL A 872      65.720  33.610  57.930  1.00  0.00           H
ATOM   3523 HG23 VAL A 872      64.970  34.980  57.030  1.00  0.00           H
ATOM   3524  C   VAL A 872      67.450  35.240  59.390  1.00  0.00           C
ATOM   3525  O   VAL A 872      67.790  34.790  60.450  1.00  0.00           O
ATOM   3526  N   THR A 873      68.070  34.900  58.250  1.00  0.00           N
ATOM   3527  HN  THR A 873      67.590  35.170  57.420  1.00  0.00           H
ATOM   3528  CA  THR A 873      69.330  34.150  58.240  1.00  0.00           C
ATOM   3529  HA  THR A 873      69.220  33.270  58.860  1.00  0.00           H
ATOM   3530  CB  THR A 873      69.780  33.750  56.860  1.00  0.00           C
ATOM   3531  HB  THR A 873      69.740  34.500  56.030  1.00  0.00           H
ATOM   3532  OG1 THR A 873      68.830  32.780  56.410  1.00  0.00           O
ATOM   3533  HG1 THR A 873      68.120  33.280  56.010  1.00  0.00           H
ATOM   3534  CG2 THR A 873      71.200  33.190  56.830  1.00  0.00           C
ATOM   3535 HG21 THR A 873      72.020  33.920  57.020  1.00  0.00           H
ATOM   3536 HG22 THR A 873      71.480  32.760  55.850  1.00  0.00           H
ATOM   3537 HG23 THR A 873      71.120  32.310  57.500  1.00  0.00           H
ATOM   3538  C   THR A 873      70.520  34.880  58.900  1.00  0.00           C
ATOM   3539  O   THR A 873      71.250  34.280  59.720  1.00  0.00           O
ATOM   3540  N   ILE A 874      70.710  36.210  58.670  1.00  0.00           N
ATOM   3541  HN  ILE A 874      70.130  36.750  58.070  1.00  0.00           H
ATOM   3542  CA  ILE A 874      71.750  36.970  59.380  1.00  0.00           C
ATOM   3543  HA  ILE A 874      72.740  36.570  59.240  1.00  0.00           H
ATOM   3544  CB  ILE A 874      71.850  38.350  58.810  1.00  0.00           C
ATOM   3545  HB  ILE A 874      70.880  38.840  58.890  1.00  0.00           H
ATOM   3546  CG2 ILE A 874      72.730  39.360  59.610  1.00  0.00           C
ATOM   3547 HG21 ILE A 874      72.300  39.700  60.570  1.00  0.00           H
ATOM   3548 HG22 ILE A 874      72.950  40.210  58.940  1.00  0.00           H
ATOM   3549 HG23 ILE A 874      73.680  38.810  59.740  1.00  0.00           H
ATOM   3550  CG1 ILE A 874      72.180  38.390  57.310  1.00  0.00           C
ATOM   3551 HG11 ILE A 874      72.180  39.450  56.960  1.00  0.00           H
ATOM   3552 HG12 ILE A 874      71.450  37.800  56.720  1.00  0.00           H
ATOM   3553  CD  ILE A 874      73.620  37.900  56.860  1.00  0.00           C
ATOM   3554  HD1 ILE A 874      73.690  37.800  55.750  1.00  0.00           H
ATOM   3555  HD2 ILE A 874      73.640  36.860  57.230  1.00  0.00           H
ATOM   3556  HD3 ILE A 874      74.470  38.480  57.260  1.00  0.00           H
ATOM   3557  C   ILE A 874      71.340  37.120  60.920  1.00  0.00           C
ATOM   3558  O   ILE A 874      72.250  37.050  61.760  1.00  0.00           O
ATOM   3559  N   ASP A 875      70.020  37.160  61.200  1.00  0.00           N
ATOM   3560  HN  ASP A 875      69.420  37.430  60.440  1.00  0.00           H
ATOM   3561  CA  ASP A 875      69.580  37.190  62.600  1.00  0.00           C
ATOM   3562  HA  ASP A 875      70.250  37.910  63.050  1.00  0.00           H
ATOM   3563  CB  ASP A 875      68.160  37.770  62.610  1.00  0.00           C
ATOM   3564  HB1 ASP A 875      67.390  37.230  62.010  1.00  0.00           H
ATOM   3565  HB2 ASP A 875      68.230  38.800  62.170  1.00  0.00           H
ATOM   3566  CG  ASP A 875      67.450  37.920  64.030  1.00  0.00           C
ATOM   3567  OD1 ASP A 875      68.050  38.720  64.850  1.00  0.00           O
ATOM   3568  OD2 ASP A 875      66.370  37.300  64.310  1.00  0.00           O
ATOM   3569  C   ASP A 875      69.680  35.920  63.280  1.00  0.00           C
ATOM   3570  O   ASP A 875      69.850  35.780  64.520  1.00  0.00           O
ATOM   3571  N   TYR A 876      69.560  34.830  62.560  1.00  0.00           N
ATOM   3572  HN  TYR A 876      69.090  34.850  61.690  1.00  0.00           H
ATOM   3573  CA  TYR A 876      70.010  33.560  63.060  1.00  0.00           C
ATOM   3574  HA  TYR A 876      69.500  33.370  63.980  1.00  0.00           H
ATOM   3575  CB  TYR A 876      69.560  32.440  62.120  1.00  0.00           C
ATOM   3576  HB1 TYR A 876      69.870  32.600  61.060  1.00  0.00           H
ATOM   3577  HB2 TYR A 876      68.460  32.330  62.100  1.00  0.00           H
ATOM   3578  CG  TYR A 876      70.150  31.120  62.580  1.00  0.00           C
ATOM   3579  CD1 TYR A 876      70.500  30.210  61.610  1.00  0.00           C
ATOM   3580  HD1 TYR A 876      70.470  30.370  60.540  1.00  0.00           H
ATOM   3581  CE1 TYR A 876      70.930  28.950  62.020  1.00  0.00           C
ATOM   3582  HE1 TYR A 876      71.240  28.270  61.250  1.00  0.00           H
ATOM   3583  CZ  TYR A 876      70.920  28.560  63.350  1.00  0.00           C
ATOM   3584  OH  TYR A 876      71.560  27.370  63.740  1.00  0.00           O
ATOM   3585  HH  TYR A 876      71.460  27.250  64.680  1.00  0.00           H
ATOM   3586  CD2 TYR A 876      70.140  30.730  63.910  1.00  0.00           C
ATOM   3587  HD2 TYR A 876      69.820  31.480  64.620  1.00  0.00           H
ATOM   3588  CE2 TYR A 876      70.550  29.470  64.340  1.00  0.00           C
ATOM   3589  HE2 TYR A 876      70.600  29.380  65.410  1.00  0.00           H
ATOM   3590  C   TYR A 876      71.510  33.640  63.350  1.00  0.00           C
ATOM   3591  O   TYR A 876      71.960  33.400  64.470  1.00  0.00           O
ATOM   3592  N   LEU A 877      72.380  33.880  62.380  1.00  0.00           N
ATOM   3593  HN  LEU A 877      72.060  34.190  61.490  1.00  0.00           H
ATOM   3594  CA  LEU A 877      73.800  33.640  62.480  1.00  0.00           C
ATOM   3595  HA  LEU A 877      73.940  32.710  63.000  1.00  0.00           H
ATOM   3596  CB  LEU A 877      74.340  33.520  60.990  1.00  0.00           C
ATOM   3597  HB1 LEU A 877      75.440  33.660  60.940  1.00  0.00           H
ATOM   3598  HB2 LEU A 877      73.850  34.380  60.470  1.00  0.00           H
ATOM   3599  CG  LEU A 877      73.990  32.290  60.170  1.00  0.00           C
ATOM   3600  HG  LEU A 877      72.880  32.250  60.060  1.00  0.00           H
ATOM   3601  CD1 LEU A 877      74.460  32.310  58.650  1.00  0.00           C
ATOM   3602 HD11 LEU A 877      73.990  31.540  58.010  1.00  0.00           H
ATOM   3603 HD12 LEU A 877      75.570  32.190  58.630  1.00  0.00           H
ATOM   3604 HD13 LEU A 877      74.210  33.300  58.200  1.00  0.00           H
ATOM   3605  CD2 LEU A 877      74.530  31.060  60.810  1.00  0.00           C
ATOM   3606 HD21 LEU A 877      75.640  31.120  60.750  1.00  0.00           H
ATOM   3607 HD22 LEU A 877      74.180  30.160  60.250  1.00  0.00           H
ATOM   3608 HD23 LEU A 877      74.300  30.940  61.890  1.00  0.00           H
ATOM   3609  C   LEU A 877      74.570  34.620  63.400  1.00  0.00           C
ATOM   3610  O   LEU A 877      75.350  34.200  64.260  1.00  0.00           O
ATOM   3611  N   VAL A 878      74.320  35.960  63.330  1.00  0.00           N
ATOM   3612  HN  VAL A 878      73.590  36.320  62.740  1.00  0.00           H
ATOM   3613  CA  VAL A 878      74.930  37.050  64.080  1.00  0.00           C
ATOM   3614  HA  VAL A 878      75.850  36.720  64.550  1.00  0.00           H
ATOM   3615  CB  VAL A 878      75.120  38.220  63.150  1.00  0.00           C
ATOM   3616  HB  VAL A 878      74.250  38.740  62.710  1.00  0.00           H
ATOM   3617  CG1 VAL A 878      76.030  39.210  63.770  1.00  0.00           C
ATOM   3618 HG11 VAL A 878      76.140  40.100  63.110  1.00  0.00           H
ATOM   3619 HG12 VAL A 878      77.080  38.880  63.940  1.00  0.00           H
ATOM   3620 HG13 VAL A 878      75.600  39.600  64.720  1.00  0.00           H
ATOM   3621  CG2 VAL A 878      75.710  37.710  61.750  1.00  0.00           C
ATOM   3622 HG21 VAL A 878      76.500  36.960  61.910  1.00  0.00           H
ATOM   3623 HG22 VAL A 878      76.160  38.610  61.290  1.00  0.00           H
ATOM   3624 HG23 VAL A 878      74.820  37.360  61.170  1.00  0.00           H
ATOM   3625  C   VAL A 878      74.040  37.480  65.210  1.00  0.00           C
ATOM   3626  O   VAL A 878      74.460  37.560  66.380  1.00  0.00           O
ATOM   3627  N   GLY A 879      72.760  37.640  64.870  1.00  0.00           N
ATOM   3628  HN  GLY A 879      72.360  37.480  63.960  1.00  0.00           H
ATOM   3629  CA  GLY A 879      71.780  38.110  65.730  1.00  0.00           C
ATOM   3630  HA1 GLY A 879      71.910  37.780  66.750  1.00  0.00           H
ATOM   3631  HA2 GLY A 879      70.840  37.810  65.310  1.00  0.00           H
ATOM   3632  C   GLY A 879      71.760  39.620  65.750  1.00  0.00           C
ATOM   3633  O   GLY A 879      72.640  40.380  66.160  1.00  0.00           O
ATOM   3634  N   VAL A 880      70.680  40.240  65.270  1.00  0.00           N
ATOM   3635  HN  VAL A 880      69.840  39.790  64.990  1.00  0.00           H
ATOM   3636  CA  VAL A 880      70.650  41.670  65.030  1.00  0.00           C
ATOM   3637  HA  VAL A 880      71.640  42.080  65.150  1.00  0.00           H
ATOM   3638  CB  VAL A 880      70.190  42.080  63.640  1.00  0.00           C
ATOM   3639  HB  VAL A 880      69.160  41.700  63.450  1.00  0.00           H
ATOM   3640  CG1 VAL A 880      70.060  43.600  63.450  1.00  0.00           C
ATOM   3641 HG11 VAL A 880      69.790  43.710  62.370  1.00  0.00           H
ATOM   3642 HG12 VAL A 880      71.080  43.990  63.660  1.00  0.00           H
ATOM   3643 HG13 VAL A 880      69.440  44.260  64.100  1.00  0.00           H
ATOM   3644  CG2 VAL A 880      71.130  41.400  62.560  1.00  0.00           C
ATOM   3645 HG21 VAL A 880      72.120  41.940  62.520  1.00  0.00           H
ATOM   3646 HG22 VAL A 880      70.680  41.590  61.560  1.00  0.00           H
ATOM   3647 HG23 VAL A 880      71.410  40.340  62.720  1.00  0.00           H
ATOM   3648  C   VAL A 880      69.630  42.330  65.960  1.00  0.00           C
ATOM   3649  O   VAL A 880      68.450  42.120  65.900  1.00  0.00           O
ATOM   3650  N   PRO A 881      70.070  43.170  66.910  1.00  0.00           N
ATOM   3651  CD  PRO A 881      71.520  43.120  67.370  1.00  0.00           C
ATOM   3652  HD1 PRO A 881      72.220  43.650  66.690  1.00  0.00           H
ATOM   3653  HD2 PRO A 881      71.920  42.090  67.420  1.00  0.00           H
ATOM   3654  CA  PRO A 881      69.210  43.930  67.870  1.00  0.00           C
ATOM   3655  HA  PRO A 881      68.660  43.190  68.450  1.00  0.00           H
ATOM   3656  CB  PRO A 881      70.210  44.660  68.790  1.00  0.00           C
ATOM   3657  HB1 PRO A 881      69.700  44.850  69.770  1.00  0.00           H
ATOM   3658  HB2 PRO A 881      70.540  45.690  68.530  1.00  0.00           H
ATOM   3659  CG  PRO A 881      71.410  43.710  68.770  1.00  0.00           C
ATOM   3660  HG1 PRO A 881      72.370  44.100  69.180  1.00  0.00           H
ATOM   3661  HG2 PRO A 881      71.030  42.880  69.410  1.00  0.00           H
ATOM   3662  C   PRO A 881      68.150  44.770  67.130  1.00  0.00           C
ATOM   3663  O   PRO A 881      68.500  45.420  66.180  1.00  0.00           O
ATOM   3664  N   SER A 882      66.920  44.840  67.610  1.00  0.00           N
ATOM   3665  HN  SER A 882      66.870  44.590  68.580  1.00  0.00           H
ATOM   3666  CA  SER A 882      65.700  45.180  66.900  1.00  0.00           C
ATOM   3667  HA  SER A 882      65.500  46.250  66.930  1.00  0.00           H
ATOM   3668  CB  SER A 882      65.730  44.750  65.410  1.00  0.00           C
ATOM   3669  HB1 SER A 882      64.660  44.650  65.110  1.00  0.00           H
ATOM   3670  HB2 SER A 882      66.100  43.750  65.120  1.00  0.00           H
ATOM   3671  OG  SER A 882      66.430  45.830  64.630  1.00  0.00           O
ATOM   3672  HG1 SER A 882      67.250  46.020  65.090  1.00  0.00           H
ATOM   3673  C   SER A 882      64.570  44.430  67.510  1.00  0.00           C
ATOM   3674  O   SER A 882      64.710  43.190  67.490  1.00  0.00           O
ATOM   3675  N   PRO A 883      63.440  44.970  68.030  1.00  0.00           N
ATOM   3676  CD  PRO A 883      63.160  46.450  68.070  1.00  0.00           C
ATOM   3677  HD1 PRO A 883      63.380  46.890  67.080  1.00  0.00           H
ATOM   3678  HD2 PRO A 883      63.700  46.950  68.910  1.00  0.00           H
ATOM   3679  CA  PRO A 883      62.320  44.140  68.460  1.00  0.00           C
ATOM   3680  HA  PRO A 883      62.710  43.420  69.170  1.00  0.00           H
ATOM   3681  CB  PRO A 883      61.300  45.210  69.030  1.00  0.00           C
ATOM   3682  HB1 PRO A 883      61.520  45.330  70.120  1.00  0.00           H
ATOM   3683  HB2 PRO A 883      60.260  44.830  68.990  1.00  0.00           H
ATOM   3684  CG  PRO A 883      61.690  46.510  68.350  1.00  0.00           C
ATOM   3685  HG1 PRO A 883      61.090  46.740  67.440  1.00  0.00           H
ATOM   3686  HG2 PRO A 883      61.670  47.340  69.090  1.00  0.00           H
ATOM   3687  C   PRO A 883      61.660  43.240  67.370  1.00  0.00           C
ATOM   3688  O   PRO A 883      61.680  43.610  66.140  1.00  0.00           O
ATOM   3689  N   LYS A 884      61.100  42.030  67.650  1.00  0.00           N
ATOM   3690  HN  LYS A 884      60.990  41.870  68.620  1.00  0.00           H
ATOM   3691  CA  LYS A 884      60.390  41.090  66.820  1.00  0.00           C
ATOM   3692  HA  LYS A 884      60.730  41.170  65.800  1.00  0.00           H
ATOM   3693  CB  LYS A 884      60.740  39.610  67.200  1.00  0.00           C
ATOM   3694  HB1 LYS A 884      60.390  38.850  66.480  1.00  0.00           H
ATOM   3695  HB2 LYS A 884      60.330  39.420  68.220  1.00  0.00           H
ATOM   3696  CG  LYS A 884      62.250  39.370  67.260  1.00  0.00           C
ATOM   3697  HG1 LYS A 884      62.200  38.280  67.450  1.00  0.00           H
ATOM   3698  HG2 LYS A 884      62.810  39.920  68.040  1.00  0.00           H
ATOM   3699  CD  LYS A 884      62.920  39.570  65.900  1.00  0.00           C
ATOM   3700  HD1 LYS A 884      63.470  40.540  65.980  1.00  0.00           H
ATOM   3701  HD2 LYS A 884      62.190  39.650  65.080  1.00  0.00           H
ATOM   3702  CE  LYS A 884      63.870  38.540  65.410  1.00  0.00           C
ATOM   3703  HE1 LYS A 884      64.180  38.680  64.350  1.00  0.00           H
ATOM   3704  HE2 LYS A 884      63.400  37.540  65.520  1.00  0.00           H
ATOM   3705  NZ  LYS A 884      65.180  38.420  66.240  1.00  0.00           N
ATOM   3706  HZ1 LYS A 884      65.950  38.320  65.550  1.00  0.00           H
ATOM   3707  HZ2 LYS A 884      65.080  37.600  66.870  1.00  0.00           H
ATOM   3708  HZ3 LYS A 884      65.320  39.300  66.790  1.00  0.00           H
ATOM   3709  C   LYS A 884      58.910  41.290  66.960  1.00  0.00           C
ATOM   3710  O   LYS A 884      58.440  41.760  68.020  1.00  0.00           O
ATOM   3711  N   LEU A 885      58.150  40.910  66.010  1.00  0.00           N
ATOM   3712  HN  LEU A 885      58.580  40.700  65.140  1.00  0.00           H
ATOM   3713  CA  LEU A 885      56.700  40.870  65.940  1.00  0.00           C
ATOM   3714  HA  LEU A 885      56.350  41.860  66.190  1.00  0.00           H
ATOM   3715  CB  LEU A 885      56.100  40.550  64.520  1.00  0.00           C
ATOM   3716  HB1 LEU A 885      56.320  39.480  64.350  1.00  0.00           H
ATOM   3717  HB2 LEU A 885      56.600  41.140  63.720  1.00  0.00           H
ATOM   3718  CG  LEU A 885      54.570  40.560  64.360  1.00  0.00           C
ATOM   3719  HG  LEU A 885      54.080  40.190  65.280  1.00  0.00           H
ATOM   3720  CD1 LEU A 885      54.030  41.930  64.080  1.00  0.00           C
ATOM   3721 HD11 LEU A 885      54.480  42.440  63.210  1.00  0.00           H
ATOM   3722 HD12 LEU A 885      54.440  42.630  64.840  1.00  0.00           H
ATOM   3723 HD13 LEU A 885      52.930  42.040  64.000  1.00  0.00           H
ATOM   3724  CD2 LEU A 885      54.000  39.620  63.300  1.00  0.00           C
ATOM   3725 HD21 LEU A 885      54.490  39.900  62.340  1.00  0.00           H
ATOM   3726 HD22 LEU A 885      52.900  39.820  63.230  1.00  0.00           H
ATOM   3727 HD23 LEU A 885      54.060  38.570  63.650  1.00  0.00           H
ATOM   3728  C   LEU A 885      56.090  39.970  67.060  1.00  0.00           C
ATOM   3729  O   LEU A 885      56.420  38.800  67.220  1.00  0.00           O
ATOM   3730  N   HSD A 886      55.350  40.570  67.940  1.00  0.00           N
ATOM   3731  HN  HSD A 886      55.130  41.520  67.820  1.00  0.00           H
ATOM   3732  CA  HSD A 886      54.600  39.880  69.010  1.00  0.00           C
ATOM   3733  HA  HSD A 886      55.160  38.970  69.150  1.00  0.00           H
ATOM   3734  CB  HSD A 886      54.590  40.670  70.360  1.00  0.00           C
ATOM   3735  HB1 HSD A 886      53.950  41.570  70.240  1.00  0.00           H
ATOM   3736  HB2 HSD A 886      55.620  41.050  70.570  1.00  0.00           H
ATOM   3737  ND1 HSD A 886      52.940  39.760  72.080  1.00  0.00           N
ATOM   3738  HD1 HSD A 886      52.080  39.910  71.600  1.00  0.00           H
ATOM   3739  CG  HSD A 886      54.180  39.830  71.560  1.00  0.00           C
ATOM   3740  CE1 HSD A 886      53.040  39.170  73.260  1.00  0.00           C
ATOM   3741  HE1 HSD A 886      52.110  38.960  73.780  1.00  0.00           H
ATOM   3742  NE2 HSD A 886      54.270  38.840  73.570  1.00  0.00           N
ATOM   3743  CD2 HSD A 886      55.040  39.310  72.500  1.00  0.00           C
ATOM   3744  HD2 HSD A 886      56.120  39.340  72.550  1.00  0.00           H
ATOM   3745  C   HSD A 886      53.190  39.600  68.560  1.00  0.00           C
ATOM   3746  O   HSD A 886      52.700  40.320  67.730  1.00  0.00           O
ATOM   3747  N   VAL A 887      52.630  38.380  68.860  1.00  0.00           N
ATOM   3748  HN  VAL A 887      53.120  37.740  69.440  1.00  0.00           H
ATOM   3749  CA  VAL A 887      51.500  37.880  68.230  1.00  0.00           C
ATOM   3750  HA  VAL A 887      50.870  38.700  67.940  1.00  0.00           H
ATOM   3751  CB  VAL A 887      51.790  36.890  67.080  1.00  0.00           C
ATOM   3752  HB  VAL A 887      50.830  36.560  66.620  1.00  0.00           H
ATOM   3753  CG1 VAL A 887      52.540  37.500  65.920  1.00  0.00           C
ATOM   3754 HG11 VAL A 887      51.830  38.120  65.350  1.00  0.00           H
ATOM   3755 HG12 VAL A 887      52.850  36.660  65.270  1.00  0.00           H
ATOM   3756 HG13 VAL A 887      53.440  38.120  66.140  1.00  0.00           H
ATOM   3757  CG2 VAL A 887      52.610  35.610  67.410  1.00  0.00           C
ATOM   3758 HG21 VAL A 887      53.530  35.920  67.960  1.00  0.00           H
ATOM   3759 HG22 VAL A 887      53.010  35.030  66.560  1.00  0.00           H
ATOM   3760 HG23 VAL A 887      52.050  34.880  68.030  1.00  0.00           H
ATOM   3761  C   VAL A 887      50.680  37.140  69.280  1.00  0.00           C
ATOM   3762  O   VAL A 887      51.220  36.570  70.180  1.00  0.00           O
ATOM   3763  N   PRO A 888      49.290  37.240  69.300  1.00  0.00           N
ATOM   3764  CD  PRO A 888      48.500  37.610  68.100  1.00  0.00           C
ATOM   3765  HD1 PRO A 888      48.890  37.120  67.190  1.00  0.00           H
ATOM   3766  HD2 PRO A 888      48.580  38.670  67.790  1.00  0.00           H
ATOM   3767  CA  PRO A 888      48.480  36.320  70.080  1.00  0.00           C
ATOM   3768  HA  PRO A 888      48.700  36.380  71.140  1.00  0.00           H
ATOM   3769  CB  PRO A 888      47.010  36.740  69.860  1.00  0.00           C
ATOM   3770  HB1 PRO A 888      46.760  37.540  70.570  1.00  0.00           H
ATOM   3771  HB2 PRO A 888      46.340  35.860  70.010  1.00  0.00           H
ATOM   3772  CG  PRO A 888      47.050  37.120  68.380  1.00  0.00           C
ATOM   3773  HG1 PRO A 888      46.990  36.330  67.590  1.00  0.00           H
ATOM   3774  HG2 PRO A 888      46.360  37.970  68.160  1.00  0.00           H
ATOM   3775  C   PRO A 888      48.770  34.870  69.570  1.00  0.00           C
ATOM   3776  O   PRO A 888      48.960  34.660  68.360  1.00  0.00           O
ATOM   3777  N   GLU A 889      48.880  33.870  70.480  1.00  0.00           N
ATOM   3778  HN  GLU A 889      48.640  33.990  71.430  1.00  0.00           H
ATOM   3779  CA  GLU A 889      49.090  32.450  70.150  1.00  0.00           C
ATOM   3780  HA  GLU A 889      49.240  32.330  69.090  1.00  0.00           H
ATOM   3781  CB  GLU A 889      50.310  31.790  70.770  1.00  0.00           C
ATOM   3782  HB1 GLU A 889      50.260  30.720  70.510  1.00  0.00           H
ATOM   3783  HB2 GLU A 889      50.210  32.010  71.860  1.00  0.00           H
ATOM   3784  CG  GLU A 889      51.670  32.380  70.390  1.00  0.00           C
ATOM   3785  HG1 GLU A 889      51.610  33.470  70.590  1.00  0.00           H
ATOM   3786  HG2 GLU A 889      51.710  32.300  69.280  1.00  0.00           H
ATOM   3787  CD  GLU A 889      52.950  31.860  71.060  1.00  0.00           C
ATOM   3788  OE1 GLU A 889      52.790  31.390  72.280  1.00  0.00           O
ATOM   3789  OE2 GLU A 889      54.100  32.040  70.540  1.00  0.00           O
ATOM   3790  C   GLU A 889      47.830  31.600  70.440  1.00  0.00           C
ATOM   3791  O   GLU A 889      47.120  31.860  71.340  1.00  0.00           O
ATOM   3792  N   LYS A 890      47.660  30.510  69.640  1.00  0.00           N
ATOM   3793  HN  LYS A 890      48.390  30.330  68.990  1.00  0.00           H
ATOM   3794  CA  LYS A 890      46.670  29.430  69.860  1.00  0.00           C
ATOM   3795  HA  LYS A 890      46.940  28.700  69.120  1.00  0.00           H
ATOM   3796  CB  LYS A 890      46.610  28.870  71.260  1.00  0.00           C
ATOM   3797  HB1 LYS A 890      45.860  28.050  71.220  1.00  0.00           H
ATOM   3798  HB2 LYS A 890      46.120  29.550  71.980  1.00  0.00           H
ATOM   3799  CG  LYS A 890      47.980  28.200  71.740  1.00  0.00           C
ATOM   3800  HG1 LYS A 890      48.640  29.080  71.860  1.00  0.00           H
ATOM   3801  HG2 LYS A 890      48.280  27.400  71.030  1.00  0.00           H
ATOM   3802  CD  LYS A 890      47.750  27.570  73.180  1.00  0.00           C
ATOM   3803  HD1 LYS A 890      46.910  26.850  73.000  1.00  0.00           H
ATOM   3804  HD2 LYS A 890      47.310  28.300  73.880  1.00  0.00           H
ATOM   3805  CE  LYS A 890      48.880  26.800  73.680  1.00  0.00           C
ATOM   3806  HE1 LYS A 890      49.180  25.910  73.070  1.00  0.00           H
ATOM   3807  HE2 LYS A 890      48.680  26.380  74.690  1.00  0.00           H
ATOM   3808  NZ  LYS A 890      49.920  27.820  73.730  1.00  0.00           N
ATOM   3809  HZ1 LYS A 890      49.720  28.790  74.040  1.00  0.00           H
ATOM   3810  HZ2 LYS A 890      50.300  28.030  72.780  1.00  0.00           H
ATOM   3811  HZ3 LYS A 890      50.750  27.420  74.230  1.00  0.00           H
ATOM   3812  C   LYS A 890      45.300  29.800  69.260  1.00  0.00           C
ATOM   3813  O   LYS A 890      44.210  29.360  69.720  1.00  0.00           O
ATOM   3814  N   PHE A 891      45.260  30.720  68.240  1.00  0.00           N
ATOM   3815  HN  PHE A 891      46.120  31.090  67.920  1.00  0.00           H
ATOM   3816  CA  PHE A 891      44.110  31.150  67.510  1.00  0.00           C
ATOM   3817  HA  PHE A 891      44.520  31.880  66.830  1.00  0.00           H
ATOM   3818  CB  PHE A 891      43.480  29.970  66.680  1.00  0.00           C
ATOM   3819  HB1 PHE A 891      43.180  29.140  67.350  1.00  0.00           H
ATOM   3820  HB2 PHE A 891      44.320  29.660  66.020  1.00  0.00           H
ATOM   3821  CG  PHE A 891      42.190  30.350  65.930  1.00  0.00           C
ATOM   3822  CD1 PHE A 891      41.060  29.610  65.980  1.00  0.00           C
ATOM   3823  HD1 PHE A 891      40.990  28.750  66.620  1.00  0.00           H
ATOM   3824  CE1 PHE A 891      39.970  30.060  65.190  1.00  0.00           C
ATOM   3825  HE1 PHE A 891      38.990  29.610  65.170  1.00  0.00           H
ATOM   3826  CZ  PHE A 891      40.030  31.240  64.400  1.00  0.00           C
ATOM   3827  HZ  PHE A 891      39.190  31.520  63.790  1.00  0.00           H
ATOM   3828  CD2 PHE A 891      42.340  31.440  65.000  1.00  0.00           C
ATOM   3829  HD2 PHE A 891      43.290  31.940  64.810  1.00  0.00           H
ATOM   3830  CE2 PHE A 891      41.280  31.830  64.240  1.00  0.00           C
ATOM   3831  HE2 PHE A 891      41.500  32.640  63.550  1.00  0.00           H
ATOM   3832  C   PHE A 891      43.160  32.040  68.330  1.00  0.00           C
ATOM   3833  O   PHE A 891      42.010  31.860  68.520  1.00  0.00           O
ATOM   3834  N   GLU A 892      43.740  33.070  68.900  1.00  0.00           N
ATOM   3835  HN  GLU A 892      44.730  33.100  68.820  1.00  0.00           H
ATOM   3836  CA  GLU A 892      43.130  34.090  69.750  1.00  0.00           C
ATOM   3837  HA  GLU A 892      42.090  33.840  69.860  1.00  0.00           H
ATOM   3838  CB  GLU A 892      43.750  34.250  71.180  1.00  0.00           C
ATOM   3839  HB1 GLU A 892      43.280  35.040  71.810  1.00  0.00           H
ATOM   3840  HB2 GLU A 892      44.790  34.620  71.170  1.00  0.00           H
ATOM   3841  CG  GLU A 892      43.690  32.920  71.850  1.00  0.00           C
ATOM   3842  HG1 GLU A 892      44.320  32.160  71.340  1.00  0.00           H
ATOM   3843  HG2 GLU A 892      42.600  32.690  71.870  1.00  0.00           H
ATOM   3844  CD  GLU A 892      44.240  32.900  73.320  1.00  0.00           C
ATOM   3845  OE1 GLU A 892      44.820  33.880  73.750  1.00  0.00           O
ATOM   3846  OE2 GLU A 892      44.120  31.810  73.980  1.00  0.00           O
ATOM   3847  C   GLU A 892      43.180  35.470  68.960  1.00  0.00           C
ATOM   3848  O   GLU A 892      44.200  35.650  68.320  1.00  0.00           O
ATOM   3849  N   PRO A 893      42.140  36.340  69.060  1.00  0.00           N
ATOM   3850  CD  PRO A 893      40.810  35.950  69.630  1.00  0.00           C
ATOM   3851  HD1 PRO A 893      41.010  35.680  70.690  1.00  0.00           H
ATOM   3852  HD2 PRO A 893      40.490  35.010  69.120  1.00  0.00           H
ATOM   3853  CA  PRO A 893      42.280  37.790  68.770  1.00  0.00           C
ATOM   3854  HA  PRO A 893      42.270  37.870  67.690  1.00  0.00           H
ATOM   3855  CB  PRO A 893      40.930  38.370  69.260  1.00  0.00           C
ATOM   3856  HB1 PRO A 893      40.610  39.250  68.650  1.00  0.00           H
ATOM   3857  HB2 PRO A 893      41.000  38.810  70.270  1.00  0.00           H
ATOM   3858  CG  PRO A 893      39.980  37.150  69.370  1.00  0.00           C
ATOM   3859  HG1 PRO A 893      39.160  37.210  70.130  1.00  0.00           H
ATOM   3860  HG2 PRO A 893      39.400  37.130  68.430  1.00  0.00           H
ATOM   3861  C   PRO A 893      43.540  38.560  69.370  1.00  0.00           C
ATOM   3862  O   PRO A 893      44.090  38.180  70.400  1.00  0.00           O
ATOM   3863  N   THR A 894      44.110  39.600  68.680  1.00  0.00           N
ATOM   3864  HN  THR A 894      43.690  39.980  67.870  1.00  0.00           H
ATOM   3865  CA  THR A 894      45.270  40.420  69.190  1.00  0.00           C
ATOM   3866  HA  THR A 894      45.980  39.710  69.590  1.00  0.00           H
ATOM   3867  CB  THR A 894      45.990  41.250  68.090  1.00  0.00           C
ATOM   3868  HB  THR A 894      45.420  42.130  67.760  1.00  0.00           H
ATOM   3869  OG1 THR A 894      46.320  40.610  66.870  1.00  0.00           O
ATOM   3870  HG1 THR A 894      45.560  40.580  66.300  1.00  0.00           H
ATOM   3871  CG2 THR A 894      47.320  41.690  68.760  1.00  0.00           C
ATOM   3872 HG21 THR A 894      47.140  42.310  69.670  1.00  0.00           H
ATOM   3873 HG22 THR A 894      47.800  42.430  68.090  1.00  0.00           H
ATOM   3874 HG23 THR A 894      48.040  40.860  68.920  1.00  0.00           H
ATOM   3875  C   THR A 894      44.840  41.280  70.380  1.00  0.00           C
ATOM   3876  O   THR A 894      45.470  41.330  71.440  1.00  0.00           O
ATOM   3877  N   HSD A 895      43.610  41.750  70.320  1.00  0.00           N
ATOM   3878  HN  HSD A 895      43.110  41.760  69.460  1.00  0.00           H
ATOM   3879  CA  HSD A 895      42.790  42.150  71.480  1.00  0.00           C
ATOM   3880  HA  HSD A 895      43.190  43.060  71.880  1.00  0.00           H
ATOM   3881  CB  HSD A 895      41.420  42.590  70.880  1.00  0.00           C
ATOM   3882  HB1 HSD A 895      40.930  41.680  70.450  1.00  0.00           H
ATOM   3883  HB2 HSD A 895      41.560  43.240  69.990  1.00  0.00           H
ATOM   3884  ND1 HSD A 895      40.750  44.160  72.700  1.00  0.00           N
ATOM   3885  HD1 HSD A 895      41.680  44.550  72.720  1.00  0.00           H
ATOM   3886  CG  HSD A 895      40.330  43.220  71.770  1.00  0.00           C
ATOM   3887  CE1 HSD A 895      39.780  44.350  73.590  1.00  0.00           C
ATOM   3888  HE1 HSD A 895      39.940  44.890  74.510  1.00  0.00           H
ATOM   3889  NE2 HSD A 895      38.730  43.610  73.240  1.00  0.00           N
ATOM   3890  CD2 HSD A 895      39.080  42.930  72.060  1.00  0.00           C
ATOM   3891  HD2 HSD A 895      38.350  42.260  71.620  1.00  0.00           H
ATOM   3892  C   HSD A 895      42.610  41.000  72.470  1.00  0.00           C
ATOM   3893  O   HSD A 895      41.970  40.010  72.190  1.00  0.00           O
ATOM   3894  N   PRO A 896      43.180  41.080  73.660  1.00  0.00           N
ATOM   3895  CD  PRO A 896      43.720  42.220  74.250  1.00  0.00           C
ATOM   3896  HD1 PRO A 896      42.970  43.040  74.120  1.00  0.00           H
ATOM   3897  HD2 PRO A 896      44.720  42.380  73.820  1.00  0.00           H
ATOM   3898  CA  PRO A 896      43.130  39.960  74.610  1.00  0.00           C
ATOM   3899  HA  PRO A 896      43.310  39.020  74.110  1.00  0.00           H
ATOM   3900  CB  PRO A 896      44.220  40.280  75.570  1.00  0.00           C
ATOM   3901  HB1 PRO A 896      45.180  40.010  75.100  1.00  0.00           H
ATOM   3902  HB2 PRO A 896      44.240  39.780  76.560  1.00  0.00           H
ATOM   3903  CG  PRO A 896      44.030  41.770  75.680  1.00  0.00           C
ATOM   3904  HG1 PRO A 896      43.310  41.980  76.500  1.00  0.00           H
ATOM   3905  HG2 PRO A 896      44.860  42.440  75.960  1.00  0.00           H
ATOM   3906  C   PRO A 896      41.930  39.680  75.400  1.00  0.00           C
ATOM   3907  O   PRO A 896      41.980  38.790  76.240  1.00  0.00           O
ATOM   3908  N   GLU A 897      40.810  40.430  75.300  1.00  0.00           N
ATOM   3909  HN  GLU A 897      40.850  41.280  74.800  1.00  0.00           H
ATOM   3910  CA  GLU A 897      39.790  40.350  76.280  1.00  0.00           C
ATOM   3911  HA  GLU A 897      40.260  39.920  77.160  1.00  0.00           H
ATOM   3912  CB  GLU A 897      39.430  41.730  76.850  1.00  0.00           C
ATOM   3913  HB1 GLU A 897      39.000  41.490  77.860  1.00  0.00           H
ATOM   3914  HB2 GLU A 897      38.700  42.350  76.300  1.00  0.00           H
ATOM   3915  CG  GLU A 897      40.620  42.680  77.200  1.00  0.00           C
ATOM   3916  HG1 GLU A 897      41.110  43.110  76.290  1.00  0.00           H
ATOM   3917  HG2 GLU A 897      41.280  41.930  77.720  1.00  0.00           H
ATOM   3918  CD  GLU A 897      40.280  43.790  78.120  1.00  0.00           C
ATOM   3919  OE1 GLU A 897      39.800  43.520  79.220  1.00  0.00           O
ATOM   3920  OE2 GLU A 897      40.300  44.990  77.660  1.00  0.00           O
ATOM   3921  C   GLU A 897      38.550  39.610  75.910  1.00  0.00           C
ATOM   3922  O   GLU A 897      37.780  39.350  76.830  1.00  0.00           O
ATOM   3923  N   ARG A 898      38.280  39.110  74.610  1.00  0.00           N
ATOM   3924  HN  ARG A 898      38.880  39.320  73.850  1.00  0.00           H
ATOM   3925  CA  ARG A 898      37.130  38.250  74.480  1.00  0.00           C
ATOM   3926  HA  ARG A 898      37.040  37.670  75.390  1.00  0.00           H
ATOM   3927  CB  ARG A 898      35.850  39.070  74.210  1.00  0.00           C
ATOM   3928  HB1 ARG A 898      35.630  39.580  75.170  1.00  0.00           H
ATOM   3929  HB2 ARG A 898      34.970  38.500  73.830  1.00  0.00           H
ATOM   3930  CG  ARG A 898      36.140  40.320  73.270  1.00  0.00           C
ATOM   3931  HG1 ARG A 898      36.920  40.990  73.670  1.00  0.00           H
ATOM   3932  HG2 ARG A 898      35.150  40.810  73.340  1.00  0.00           H
ATOM   3933  CD  ARG A 898      36.330  39.870  71.820  1.00  0.00           C
ATOM   3934  HD1 ARG A 898      35.640  39.010  71.640  1.00  0.00           H
ATOM   3935  HD2 ARG A 898      37.390  39.510  71.750  1.00  0.00           H
ATOM   3936  NE  ARG A 898      36.050  40.950  70.810  1.00  0.00           N
ATOM   3937  HE  ARG A 898      35.800  41.880  71.080  1.00  0.00           H
ATOM   3938  CZ  ARG A 898      36.420  40.810  69.540  1.00  0.00           C
ATOM   3939  NH1 ARG A 898      36.850  39.650  69.070  1.00  0.00           N
ATOM   3940 HH11 ARG A 898      37.070  39.540  68.110  1.00  0.00           H
ATOM   3941 HH12 ARG A 898      36.770  38.860  69.690  1.00  0.00           H
ATOM   3942  NH2 ARG A 898      36.410  41.830  68.750  1.00  0.00           N
ATOM   3943 HH21 ARG A 898      36.990  41.880  67.930  1.00  0.00           H
ATOM   3944 HH22 ARG A 898      35.850  42.610  69.020  1.00  0.00           H
ATOM   3945  C   ARG A 898      37.440  37.270  73.370  1.00  0.00           C
ATOM   3946  O   ARG A 898      38.480  37.300  72.700  1.00  0.00           O
ATOM   3947  N   GLY A 899      36.600  36.190  73.230  1.00  0.00           N
ATOM   3948  HN  GLY A 899      35.900  35.940  73.900  1.00  0.00           H
ATOM   3949  CA  GLY A 899      36.550  35.390  71.990  1.00  0.00           C
ATOM   3950  HA1 GLY A 899      35.640  34.790  71.990  1.00  0.00           H
ATOM   3951  HA2 GLY A 899      37.440  34.790  72.120  1.00  0.00           H
ATOM   3952  C   GLY A 899      36.530  35.990  70.640  1.00  0.00           C
ATOM   3953  O   GLY A 899      36.380  37.220  70.420  1.00  0.00           O
ATOM   3954  N   TRP A 900      36.550  35.120  69.620  1.00  0.00           N
ATOM   3955  HN  TRP A 900      36.640  34.150  69.830  1.00  0.00           H
ATOM   3956  CA  TRP A 900      36.260  35.590  68.190  1.00  0.00           C
ATOM   3957  HA  TRP A 900      36.960  36.380  68.030  1.00  0.00           H
ATOM   3958  CB  TRP A 900      36.470  34.390  67.230  1.00  0.00           C
ATOM   3959  HB1 TRP A 900      36.180  34.830  66.250  1.00  0.00           H
ATOM   3960  HB2 TRP A 900      35.860  33.480  67.440  1.00  0.00           H
ATOM   3961  CG  TRP A 900      37.900  34.020  67.220  1.00  0.00           C
ATOM   3962  CD1 TRP A 900      38.500  32.970  67.760  1.00  0.00           C
ATOM   3963  HD1 TRP A 900      38.000  32.260  68.410  1.00  0.00           H
ATOM   3964  NE1 TRP A 900      39.850  33.020  67.510  1.00  0.00           N
ATOM   3965  HE1 TRP A 900      40.510  32.330  67.710  1.00  0.00           H
ATOM   3966  CE2 TRP A 900      40.130  34.120  66.750  1.00  0.00           C
ATOM   3967  CD2 TRP A 900      38.900  34.850  66.550  1.00  0.00           C
ATOM   3968  CE3 TRP A 900      38.870  35.980  65.730  1.00  0.00           C
ATOM   3969  HE3 TRP A 900      37.930  36.420  65.450  1.00  0.00           H
ATOM   3970  CZ3 TRP A 900      40.080  36.450  65.330  1.00  0.00           C
ATOM   3971  HZ3 TRP A 900      39.990  37.310  64.690  1.00  0.00           H
ATOM   3972  CZ2 TRP A 900      41.340  34.550  66.150  1.00  0.00           C
ATOM   3973  HZ2 TRP A 900      42.310  34.100  66.300  1.00  0.00           H
ATOM   3974  CH2 TRP A 900      41.240  35.780  65.450  1.00  0.00           C
ATOM   3975  HH2 TRP A 900      42.170  36.230  65.120  1.00  0.00           H
ATOM   3976  C   TRP A 900      34.850  36.130  68.010  1.00  0.00           C
ATOM   3977  O   TRP A 900      34.650  37.010  67.140  1.00  0.00           O
ATOM   3978  N   ILE A 901      33.830  35.540  68.780  1.00  0.00           N
ATOM   3979  HN  ILE A 901      34.070  34.690  69.250  1.00  0.00           H
ATOM   3980  CA  ILE A 901      32.440  35.900  68.620  1.00  0.00           C
ATOM   3981  HA  ILE A 901      32.350  36.410  67.680  1.00  0.00           H
ATOM   3982  CB  ILE A 901      31.540  34.740  68.580  1.00  0.00           C
ATOM   3983  HB  ILE A 901      31.510  34.210  69.560  1.00  0.00           H
ATOM   3984  CG2 ILE A 901      30.080  35.320  68.450  1.00  0.00           C
ATOM   3985 HG21 ILE A 901      30.060  36.050  67.630  1.00  0.00           H
ATOM   3986 HG22 ILE A 901      29.790  35.800  69.420  1.00  0.00           H
ATOM   3987 HG23 ILE A 901      29.490  34.400  68.250  1.00  0.00           H
ATOM   3988  CG1 ILE A 901      31.840  33.660  67.530  1.00  0.00           C
ATOM   3989 HG11 ILE A 901      31.050  32.900  67.700  1.00  0.00           H
ATOM   3990 HG12 ILE A 901      32.760  33.220  67.970  1.00  0.00           H
ATOM   3991  CD  ILE A 901      31.860  34.030  66.010  1.00  0.00           C
ATOM   3992  HD1 ILE A 901      32.800  34.520  65.710  1.00  0.00           H
ATOM   3993  HD2 ILE A 901      31.110  34.790  65.740  1.00  0.00           H
ATOM   3994  HD3 ILE A 901      31.700  33.120  65.400  1.00  0.00           H
ATOM   3995  C   ILE A 901      32.190  36.910  69.700  1.00  0.00           C
ATOM   3996  O   ILE A 901      32.380  36.660  70.880  1.00  0.00           O
ATOM   3997  N   ILE A 902      31.580  38.110  69.450  1.00  0.00           N
ATOM   3998  HN  ILE A 902      31.400  38.450  68.540  1.00  0.00           H
ATOM   3999  CA  ILE A 902      31.140  39.000  70.600  1.00  0.00           C
ATOM   4000  HA  ILE A 902      31.030  38.390  71.480  1.00  0.00           H
ATOM   4001  CB  ILE A 902      32.220  40.050  70.990  1.00  0.00           C
ATOM   4002  HB  ILE A 902      33.170  39.490  71.130  1.00  0.00           H
ATOM   4003  CG2 ILE A 902      32.470  41.130  69.840  1.00  0.00           C
ATOM   4004 HG21 ILE A 902      33.030  40.720  68.970  1.00  0.00           H
ATOM   4005 HG22 ILE A 902      33.100  41.980  70.180  1.00  0.00           H
ATOM   4006 HG23 ILE A 902      31.490  41.520  69.530  1.00  0.00           H
ATOM   4007  CG1 ILE A 902      31.960  40.880  72.320  1.00  0.00           C
ATOM   4008 HG11 ILE A 902      31.140  41.610  72.170  1.00  0.00           H
ATOM   4009 HG12 ILE A 902      32.880  41.470  72.530  1.00  0.00           H
ATOM   4010  CD  ILE A 902      31.570  40.000  73.530  1.00  0.00           C
ATOM   4011  HD1 ILE A 902      30.900  40.530  74.240  1.00  0.00           H
ATOM   4012  HD2 ILE A 902      32.460  39.660  74.070  1.00  0.00           H
ATOM   4013  HD3 ILE A 902      31.070  39.050  73.230  1.00  0.00           H
ATOM   4014  C   ILE A 902      29.770  39.540  70.390  1.00  0.00           C
ATOM   4015  O   ILE A 902      29.330  39.640  69.230  1.00  0.00           O
ATOM   4016  N   SER A 903      29.050  39.810  71.500  1.00  0.00           N
ATOM   4017  HN  SER A 903      29.470  39.980  72.390  1.00  0.00           H
ATOM   4018  CA  SER A 903      27.680  40.350  71.560  1.00  0.00           C
ATOM   4019  HA  SER A 903      27.100  39.430  71.590  1.00  0.00           H
ATOM   4020  CB  SER A 903      27.450  41.180  72.950  1.00  0.00           C
ATOM   4021  HB1 SER A 903      26.400  41.520  73.060  1.00  0.00           H
ATOM   4022  HB2 SER A 903      28.110  42.070  72.890  1.00  0.00           H
ATOM   4023  OG  SER A 903      27.730  40.360  74.070  1.00  0.00           O
ATOM   4024  HG1 SER A 903      26.980  39.760  74.130  1.00  0.00           H
ATOM   4025  C   SER A 903      27.180  41.180  70.420  1.00  0.00           C
ATOM   4026  O   SER A 903      27.700  42.290  70.150  1.00  0.00           O
ATOM   4027  N   PRO A 904      26.220  40.670  69.660  1.00  0.00           N
ATOM   4028  CD  PRO A 904      25.780  39.250  69.570  1.00  0.00           C
ATOM   4029  HD1 PRO A 904      25.080  38.930  70.370  1.00  0.00           H
ATOM   4030  HD2 PRO A 904      26.670  38.580  69.600  1.00  0.00           H
ATOM   4031  CA  PRO A 904      25.650  41.450  68.570  1.00  0.00           C
ATOM   4032  HA  PRO A 904      26.370  41.550  67.780  1.00  0.00           H
ATOM   4033  CB  PRO A 904      24.510  40.540  68.020  1.00  0.00           C
ATOM   4034  HB1 PRO A 904      24.260  40.870  66.990  1.00  0.00           H
ATOM   4035  HB2 PRO A 904      23.620  40.720  68.650  1.00  0.00           H
ATOM   4036  CG  PRO A 904      25.150  39.130  68.190  1.00  0.00           C
ATOM   4037  HG1 PRO A 904      24.420  38.310  68.070  1.00  0.00           H
ATOM   4038  HG2 PRO A 904      25.940  39.060  67.410  1.00  0.00           H
ATOM   4039  C   PRO A 904      25.190  42.860  68.930  1.00  0.00           C
ATOM   4040  O   PRO A 904      24.530  43.090  69.910  1.00  0.00           O
ATOM   4041  N   LEU A 905      25.610  43.950  68.130  1.00  0.00           N
ATOM   4042  HN  LEU A 905      26.200  43.610  67.400  1.00  0.00           H
ATOM   4043  CA  LEU A 905      25.330  45.390  68.170  1.00  0.00           C
ATOM   4044  HA  LEU A 905      25.850  45.870  67.340  1.00  0.00           H
ATOM   4045  CB  LEU A 905      23.840  45.690  67.960  1.00  0.00           C
ATOM   4046  HB1 LEU A 905      23.680  46.790  67.900  1.00  0.00           H
ATOM   4047  HB2 LEU A 905      23.270  45.150  68.740  1.00  0.00           H
ATOM   4048  CG  LEU A 905      23.230  45.230  66.630  1.00  0.00           C
ATOM   4049  HG  LEU A 905      23.380  44.130  66.540  1.00  0.00           H
ATOM   4050  CD1 LEU A 905      21.690  45.560  66.550  1.00  0.00           C
ATOM   4051 HD11 LEU A 905      21.620  46.670  66.490  1.00  0.00           H
ATOM   4052 HD12 LEU A 905      21.230  45.350  67.540  1.00  0.00           H
ATOM   4053 HD13 LEU A 905      21.140  45.250  65.650  1.00  0.00           H
ATOM   4054  CD2 LEU A 905      23.910  45.980  65.470  1.00  0.00           C
ATOM   4055 HD21 LEU A 905      25.000  45.760  65.430  1.00  0.00           H
ATOM   4056 HD22 LEU A 905      23.640  47.070  65.410  1.00  0.00           H
ATOM   4057 HD23 LEU A 905      23.510  45.520  64.530  1.00  0.00           H
ATOM   4058  C   LEU A 905      25.840  46.050  69.440  1.00  0.00           C
ATOM   4059  O   LEU A 905      25.560  47.230  69.740  1.00  0.00           O
ATOM   4060  N   GLY A 906      26.650  45.350  70.220  1.00  0.00           N
ATOM   4061  HN  GLY A 906      26.890  44.430  69.930  1.00  0.00           H
ATOM   4062  CA  GLY A 906      27.190  45.760  71.500  1.00  0.00           C
ATOM   4063  HA1 GLY A 906      28.080  46.320  71.280  1.00  0.00           H
ATOM   4064  HA2 GLY A 906      27.400  44.770  71.880  1.00  0.00           H
ATOM   4065  C   GLY A 906      26.260  46.400  72.530  1.00  0.00           C
ATOM   4066  O   GLY A 906      25.100  46.080  72.710  1.00  0.00           O
ATOM   4067  N   ASP A 907      26.740  47.400  73.270  1.00  0.00           N
ATOM   4068  HN  ASP A 907      27.730  47.520  73.250  1.00  0.00           H
ATOM   4069  CA  ASP A 907      26.060  48.260  74.190  1.00  0.00           C
ATOM   4070  HA  ASP A 907      25.180  47.790  74.580  1.00  0.00           H
ATOM   4071  CB  ASP A 907      26.760  48.600  75.540  1.00  0.00           C
ATOM   4072  HB1 ASP A 907      25.990  48.850  76.310  1.00  0.00           H
ATOM   4073  HB2 ASP A 907      27.430  49.470  75.400  1.00  0.00           H
ATOM   4074  CG  ASP A 907      27.490  47.350  76.090  1.00  0.00           C
ATOM   4075  OD1 ASP A 907      26.760  46.300  76.180  1.00  0.00           O
ATOM   4076  OD2 ASP A 907      28.640  47.420  76.630  1.00  0.00           O
ATOM   4077  C   ASP A 907      25.800  49.660  73.580  1.00  0.00           C
ATOM   4078  O   ASP A 907      25.390  50.610  74.210  1.00  0.00           O
ATOM   4079  N   ASN A 908      25.980  49.790  72.250  1.00  0.00           N
ATOM   4080  HN  ASN A 908      26.320  48.940  71.850  1.00  0.00           H
ATOM   4081  CA  ASN A 908      25.960  51.060  71.530  1.00  0.00           C
ATOM   4082  HA  ASN A 908      26.570  51.780  72.050  1.00  0.00           H
ATOM   4083  CB  ASN A 908      26.420  50.930  70.100  1.00  0.00           C
ATOM   4084  HB1 ASN A 908      26.370  51.920  69.630  1.00  0.00           H
ATOM   4085  HB2 ASN A 908      25.710  50.270  69.570  1.00  0.00           H
ATOM   4086  CG  ASN A 908      27.800  50.390  69.870  1.00  0.00           C
ATOM   4087  OD1 ASN A 908      28.770  51.210  69.760  1.00  0.00           O
ATOM   4088  ND2 ASN A 908      27.980  49.100  69.580  1.00  0.00           N
ATOM   4089 HD21 ASN A 908      28.940  48.800  69.600  1.00  0.00           H
ATOM   4090 HD22 ASN A 908      27.210  48.540  69.270  1.00  0.00           H
ATOM   4091  C   ASN A 908      24.530  51.680  71.490  1.00  0.00           C
ATOM   4092  O   ASN A 908      23.550  50.940  71.380  1.00  0.00           O
ATOM   4093  N   PRO A 909      24.370  53.020  71.540  1.00  0.00           N
ATOM   4094  CD  PRO A 909      25.390  54.000  71.800  1.00  0.00           C
ATOM   4095  HD1 PRO A 909      25.900  54.180  70.840  1.00  0.00           H
ATOM   4096  HD2 PRO A 909      26.150  53.610  72.500  1.00  0.00           H
ATOM   4097  CA  PRO A 909      23.080  53.600  71.160  1.00  0.00           C
ATOM   4098  HA  PRO A 909      22.430  53.100  71.860  1.00  0.00           H
ATOM   4099  CB  PRO A 909      23.310  55.050  71.310  1.00  0.00           C
ATOM   4100  HB1 PRO A 909      22.510  55.570  71.870  1.00  0.00           H
ATOM   4101  HB2 PRO A 909      23.430  55.540  70.320  1.00  0.00           H
ATOM   4102  CG  PRO A 909      24.540  55.220  72.190  1.00  0.00           C
ATOM   4103  HG1 PRO A 909      24.970  56.240  72.100  1.00  0.00           H
ATOM   4104  HG2 PRO A 909      24.200  55.190  73.250  1.00  0.00           H
ATOM   4105  C   PRO A 909      22.490  53.270  69.780  1.00  0.00           C
ATOM   4106  O   PRO A 909      23.230  53.400  68.770  1.00  0.00           O
ATOM   4107  N   TRP A 910      21.170  52.950  69.700  1.00  0.00           N
ATOM   4108  HN  TRP A 910      20.630  52.910  70.530  1.00  0.00           H
ATOM   4109  CA  TRP A 910      20.420  52.910  68.470  1.00  0.00           C
ATOM   4110  HA  TRP A 910      20.740  51.990  68.000  1.00  0.00           H
ATOM   4111  CB  TRP A 910      18.960  52.620  68.860  1.00  0.00           C
ATOM   4112  HB1 TRP A 910      18.770  53.280  69.720  1.00  0.00           H
ATOM   4113  HB2 TRP A 910      18.660  51.610  69.230  1.00  0.00           H
ATOM   4114  CG  TRP A 910      17.880  52.880  67.750  1.00  0.00           C
ATOM   4115  CD1 TRP A 910      17.500  51.960  66.870  1.00  0.00           C
ATOM   4116  HD1 TRP A 910      17.760  50.910  66.850  1.00  0.00           H
ATOM   4117  NE1 TRP A 910      16.710  52.550  65.860  1.00  0.00           N
ATOM   4118  HE1 TRP A 910      16.450  52.120  65.030  1.00  0.00           H
ATOM   4119  CE2 TRP A 910      16.650  53.930  66.110  1.00  0.00           C
ATOM   4120  CD2 TRP A 910      17.320  54.140  67.330  1.00  0.00           C
ATOM   4121  CE3 TRP A 910      17.320  55.420  67.840  1.00  0.00           C
ATOM   4122  HE3 TRP A 910      17.850  55.710  68.730  1.00  0.00           H
ATOM   4123  CZ3 TRP A 910      16.600  56.390  67.230  1.00  0.00           C
ATOM   4124  HZ3 TRP A 910      16.750  57.380  67.610  1.00  0.00           H
ATOM   4125  CZ2 TRP A 910      15.990  54.910  65.450  1.00  0.00           C
ATOM   4126  HZ2 TRP A 910      15.510  54.740  64.500  1.00  0.00           H
ATOM   4127  CH2 TRP A 910      15.970  56.200  66.010  1.00  0.00           C
ATOM   4128  HH2 TRP A 910      15.560  57.020  65.450  1.00  0.00           H
ATOM   4129  C   TRP A 910      20.650  53.960  67.410  1.00  0.00           C
ATOM   4130  O   TRP A 910      20.910  53.700  66.230  1.00  0.00           O
ATOM   4131  N   TRP A 911      20.730  55.250  67.760  1.00  0.00           N
ATOM   4132  HN  TRP A 911      20.580  55.610  68.680  1.00  0.00           H
ATOM   4133  CA  TRP A 911      20.980  56.300  66.860  1.00  0.00           C
ATOM   4134  HA  TRP A 911      20.450  56.180  65.930  1.00  0.00           H
ATOM   4135  CB  TRP A 911      20.690  57.730  67.550  1.00  0.00           C
ATOM   4136  HB1 TRP A 911      19.710  57.730  68.050  1.00  0.00           H
ATOM   4137  HB2 TRP A 911      20.560  58.380  66.650  1.00  0.00           H
ATOM   4138  CG  TRP A 911      21.640  58.420  68.460  1.00  0.00           C
ATOM   4139  CD1 TRP A 911      21.870  58.320  69.760  1.00  0.00           C
ATOM   4140  HD1 TRP A 911      21.410  57.580  70.410  1.00  0.00           H
ATOM   4141  NE1 TRP A 911      22.840  59.140  70.140  1.00  0.00           N
ATOM   4142  HE1 TRP A 911      23.380  59.020  70.950  1.00  0.00           H
ATOM   4143  CE2 TRP A 911      23.260  59.880  69.100  1.00  0.00           C
ATOM   4144  CD2 TRP A 911      22.580  59.390  67.950  1.00  0.00           C
ATOM   4145  CE3 TRP A 911      22.980  59.870  66.660  1.00  0.00           C
ATOM   4146  HE3 TRP A 911      22.600  59.360  65.790  1.00  0.00           H
ATOM   4147  CZ3 TRP A 911      23.940  60.860  66.650  1.00  0.00           C
ATOM   4148  HZ3 TRP A 911      24.180  61.330  65.700  1.00  0.00           H
ATOM   4149  CZ2 TRP A 911      24.380  60.720  69.010  1.00  0.00           C
ATOM   4150  HZ2 TRP A 911      24.960  60.910  69.890  1.00  0.00           H
ATOM   4151  CH2 TRP A 911      24.570  61.360  67.800  1.00  0.00           C
ATOM   4152  HH2 TRP A 911      25.320  62.130  67.720  1.00  0.00           H
ATOM   4153  C   TRP A 911      22.400  56.330  66.360  1.00  0.00           C
ATOM   4154  O   TRP A 911      22.680  56.450  65.210  1.00  0.00           O
ATOM   4155  N   THR A 912      23.440  55.960  67.230  1.00  0.00           N
ATOM   4156  HN  THR A 912      23.260  55.810  68.190  1.00  0.00           H
ATOM   4157  CA  THR A 912      24.750  55.810  66.760  1.00  0.00           C
ATOM   4158  HA  THR A 912      24.970  56.720  66.230  1.00  0.00           H
ATOM   4159  CB  THR A 912      25.700  55.690  67.880  1.00  0.00           C
ATOM   4160  HB  THR A 912      25.420  54.750  68.400  1.00  0.00           H
ATOM   4161  OG1 THR A 912      25.490  56.780  68.770  1.00  0.00           O
ATOM   4162  HG1 THR A 912      25.660  57.600  68.290  1.00  0.00           H
ATOM   4163  CG2 THR A 912      27.200  55.800  67.420  1.00  0.00           C
ATOM   4164 HG21 THR A 912      27.700  55.000  66.830  1.00  0.00           H
ATOM   4165 HG22 THR A 912      27.870  55.800  68.310  1.00  0.00           H
ATOM   4166 HG23 THR A 912      27.380  56.750  66.870  1.00  0.00           H
ATOM   4167  C   THR A 912      25.000  54.680  65.700  1.00  0.00           C
ATOM   4168  O   THR A 912      25.650  54.840  64.650  1.00  0.00           O
ATOM   4169  N   LEU A 913      24.290  53.510  65.980  1.00  0.00           N
ATOM   4170  HN  LEU A 913      23.770  53.460  66.820  1.00  0.00           H
ATOM   4171  CA  LEU A 913      24.290  52.300  65.180  1.00  0.00           C
ATOM   4172  HA  LEU A 913      25.340  52.020  65.160  1.00  0.00           H
ATOM   4173  CB  LEU A 913      23.430  51.210  65.750  1.00  0.00           C
ATOM   4174  HB1 LEU A 913      23.250  50.420  65.000  1.00  0.00           H
ATOM   4175  HB2 LEU A 913      22.450  51.660  66.040  1.00  0.00           H
ATOM   4176  CG  LEU A 913      24.070  50.690  67.050  1.00  0.00           C
ATOM   4177  HG  LEU A 913      24.350  51.380  67.880  1.00  0.00           H
ATOM   4178  CD1 LEU A 913      23.080  49.700  67.580  1.00  0.00           C
ATOM   4179 HD11 LEU A 913      23.580  49.310  68.500  1.00  0.00           H
ATOM   4180 HD12 LEU A 913      22.900  48.860  66.880  1.00  0.00           H
ATOM   4181 HD13 LEU A 913      22.110  50.170  67.860  1.00  0.00           H
ATOM   4182  CD2 LEU A 913      25.450  49.990  66.760  1.00  0.00           C
ATOM   4183 HD21 LEU A 913      25.410  49.590  65.730  1.00  0.00           H
ATOM   4184 HD22 LEU A 913      25.740  49.240  67.530  1.00  0.00           H
ATOM   4185 HD23 LEU A 913      26.240  50.770  66.800  1.00  0.00           H
ATOM   4186  C   LEU A 913      23.740  52.530  63.750  1.00  0.00           C
ATOM   4187  O   LEU A 913      24.220  52.040  62.800  1.00  0.00           O
ATOM   4188  N   LEU A 914      22.610  53.270  63.640  1.00  0.00           N
ATOM   4189  HN  LEU A 914      22.240  53.570  64.510  1.00  0.00           H
ATOM   4190  CA  LEU A 914      21.820  53.670  62.530  1.00  0.00           C
ATOM   4191  HA  LEU A 914      21.750  52.830  61.870  1.00  0.00           H
ATOM   4192  CB  LEU A 914      20.330  54.040  62.960  1.00  0.00           C
ATOM   4193  HB1 LEU A 914      20.400  54.950  63.590  1.00  0.00           H
ATOM   4194  HB2 LEU A 914      19.970  53.210  63.620  1.00  0.00           H
ATOM   4195  CG  LEU A 914      19.320  54.310  61.800  1.00  0.00           C
ATOM   4196  HG  LEU A 914      19.540  55.200  61.180  1.00  0.00           H
ATOM   4197  CD1 LEU A 914      19.260  53.080  60.900  1.00  0.00           C
ATOM   4198 HD11 LEU A 914      20.220  52.950  60.350  1.00  0.00           H
ATOM   4199 HD12 LEU A 914      18.410  53.260  60.200  1.00  0.00           H
ATOM   4200 HD13 LEU A 914      19.020  52.190  61.530  1.00  0.00           H
ATOM   4201  CD2 LEU A 914      17.990  54.630  62.500  1.00  0.00           C
ATOM   4202 HD21 LEU A 914      17.240  54.670  61.690  1.00  0.00           H
ATOM   4203 HD22 LEU A 914      18.030  55.600  63.020  1.00  0.00           H
ATOM   4204 HD23 LEU A 914      17.710  53.800  63.190  1.00  0.00           H
ATOM   4205  C   LEU A 914      22.450  54.780  61.610  1.00  0.00           C
ATOM   4206  O   LEU A 914      22.280  54.770  60.440  1.00  0.00           O
ATOM   4207  N   ILE A 915      23.210  55.730  62.170  1.00  0.00           N
ATOM   4208  HN  ILE A 915      23.180  55.840  63.170  1.00  0.00           H
ATOM   4209  CA  ILE A 915      23.950  56.770  61.410  1.00  0.00           C
ATOM   4210  HA  ILE A 915      23.440  56.940  60.470  1.00  0.00           H
ATOM   4211  CB  ILE A 915      24.110  58.000  62.250  1.00  0.00           C
ATOM   4212  HB  ILE A 915      23.090  58.200  62.640  1.00  0.00           H
ATOM   4213  CG2 ILE A 915      25.310  57.940  63.220  1.00  0.00           C
ATOM   4214 HG21 ILE A 915      26.290  58.030  62.680  1.00  0.00           H
ATOM   4215 HG22 ILE A 915      25.250  57.010  63.820  1.00  0.00           H
ATOM   4216 HG23 ILE A 915      25.310  58.840  63.870  1.00  0.00           H
ATOM   4217  CG1 ILE A 915      24.240  59.260  61.520  1.00  0.00           C
ATOM   4218 HG11 ILE A 915      25.040  59.140  60.770  1.00  0.00           H
ATOM   4219 HG12 ILE A 915      24.570  60.050  62.230  1.00  0.00           H
ATOM   4220  CD  ILE A 915      22.920  59.700  60.810  1.00  0.00           C
ATOM   4221  HD1 ILE A 915      22.530  58.890  60.140  1.00  0.00           H
ATOM   4222  HD2 ILE A 915      23.090  60.560  60.130  1.00  0.00           H
ATOM   4223  HD3 ILE A 915      22.170  59.860  61.620  1.00  0.00           H
ATOM   4224  C   ILE A 915      25.320  56.220  60.980  1.00  0.00           C
ATOM   4225  O   ILE A 915      26.100  56.960  60.290  1.00  0.00           O
ATOM   4226  N   ALA A 916      25.650  54.930  61.240  1.00  0.00           N
ATOM   4227  HN  ALA A 916      25.190  54.440  61.970  1.00  0.00           H
ATOM   4228  CA  ALA A 916      26.800  54.190  60.870  1.00  0.00           C
ATOM   4229  HA  ALA A 916      27.650  54.860  60.910  1.00  0.00           H
ATOM   4230  CB  ALA A 916      27.040  52.880  61.630  1.00  0.00           C
ATOM   4231  HB1 ALA A 916      28.080  52.520  61.540  1.00  0.00           H
ATOM   4232  HB2 ALA A 916      26.430  52.020  61.290  1.00  0.00           H
ATOM   4233  HB3 ALA A 916      27.040  53.170  62.700  1.00  0.00           H
ATOM   4234  C   ALA A 916      26.740  53.870  59.400  1.00  0.00           C
ATOM   4235  O   ALA A 916      27.740  53.540  58.790  1.00  0.00           O
ATOM   4236  N   ALA A 917      25.560  54.000  58.750  1.00  0.00           N
ATOM   4237  HN  ALA A 917      24.840  54.060  59.420  1.00  0.00           H
ATOM   4238  CA  ALA A 917      25.270  53.820  57.280  1.00  0.00           C
ATOM   4239  HA  ALA A 917      25.500  52.820  56.950  1.00  0.00           H
ATOM   4240  CB  ALA A 917      23.740  54.010  57.030  1.00  0.00           C
ATOM   4241  HB1 ALA A 917      23.480  55.020  57.400  1.00  0.00           H
ATOM   4242  HB2 ALA A 917      23.180  53.240  57.610  1.00  0.00           H
ATOM   4243  HB3 ALA A 917      23.410  53.990  55.970  1.00  0.00           H
ATOM   4244  C   ALA A 917      26.000  54.800  56.360  1.00  0.00           C
ATOM   4245  O   ALA A 917      26.550  54.460  55.300  1.00  0.00           O
ATOM   4246  N   ILE A 918      25.970  56.030  56.880  1.00  0.00           N
ATOM   4247  HN  ILE A 918      25.380  56.120  57.690  1.00  0.00           H
ATOM   4248  CA  ILE A 918      26.540  57.300  56.350  1.00  0.00           C
ATOM   4249  HA  ILE A 918      26.150  57.390  55.350  1.00  0.00           H
ATOM   4250  CB  ILE A 918      25.990  58.450  57.180  1.00  0.00           C
ATOM   4251  HB  ILE A 918      26.530  58.620  58.130  1.00  0.00           H
ATOM   4252  CG2 ILE A 918      26.060  59.710  56.250  1.00  0.00           C
ATOM   4253 HG21 ILE A 918      25.390  59.660  55.370  1.00  0.00           H
ATOM   4254 HG22 ILE A 918      27.110  59.940  55.950  1.00  0.00           H
ATOM   4255 HG23 ILE A 918      25.760  60.630  56.800  1.00  0.00           H
ATOM   4256  CG1 ILE A 918      24.450  58.250  57.530  1.00  0.00           C
ATOM   4257 HG11 ILE A 918      24.010  59.170  57.960  1.00  0.00           H
ATOM   4258 HG12 ILE A 918      24.390  57.430  58.290  1.00  0.00           H
ATOM   4259  CD  ILE A 918      23.430  57.900  56.380  1.00  0.00           C
ATOM   4260  HD1 ILE A 918      22.440  57.980  56.870  1.00  0.00           H
ATOM   4261  HD2 ILE A 918      23.570  56.870  55.990  1.00  0.00           H
ATOM   4262  HD3 ILE A 918      23.510  58.650  55.550  1.00  0.00           H
ATOM   4263  C   ILE A 918      28.070  57.240  56.140  1.00  0.00           C
ATOM   4264  O   ILE A 918      28.530  57.570  55.060  1.00  0.00           O
ATOM   4265  N   PRO A 919      28.960  56.790  57.030  1.00  0.00           N
ATOM   4266  CD  PRO A 919      28.800  56.830  58.440  1.00  0.00           C
ATOM   4267  HD1 PRO A 919      27.910  56.260  58.770  1.00  0.00           H
ATOM   4268  HD2 PRO A 919      28.620  57.820  58.930  1.00  0.00           H
ATOM   4269  CA  PRO A 919      30.330  56.470  56.650  1.00  0.00           C
ATOM   4270  HA  PRO A 919      30.720  57.230  55.980  1.00  0.00           H
ATOM   4271  CB  PRO A 919      31.080  56.520  58.000  1.00  0.00           C
ATOM   4272  HB1 PRO A 919      31.480  57.550  58.130  1.00  0.00           H
ATOM   4273  HB2 PRO A 919      31.960  55.840  58.020  1.00  0.00           H
ATOM   4274  CG  PRO A 919      30.050  56.200  59.040  1.00  0.00           C
ATOM   4275  HG1 PRO A 919      29.970  55.090  59.120  1.00  0.00           H
ATOM   4276  HG2 PRO A 919      30.180  56.660  60.030  1.00  0.00           H
ATOM   4277  C   PRO A 919      30.550  55.170  55.920  1.00  0.00           C
ATOM   4278  O   PRO A 919      31.640  54.920  55.460  1.00  0.00           O
ATOM   4279  N   ALA A 920      29.650  54.150  56.020  1.00  0.00           N
ATOM   4280  HN  ALA A 920      28.930  54.250  56.710  1.00  0.00           H
ATOM   4281  CA  ALA A 920      29.750  52.990  55.240  1.00  0.00           C
ATOM   4282  HA  ALA A 920      30.700  52.520  55.460  1.00  0.00           H
ATOM   4283  CB  ALA A 920      28.740  51.940  55.620  1.00  0.00           C
ATOM   4284  HB1 ALA A 920      28.830  51.650  56.680  1.00  0.00           H
ATOM   4285  HB2 ALA A 920      28.650  51.010  55.010  1.00  0.00           H
ATOM   4286  HB3 ALA A 920      27.710  52.360  55.650  1.00  0.00           H
ATOM   4287  C   ALA A 920      29.600  53.200  53.710  1.00  0.00           C
ATOM   4288  O   ALA A 920      30.390  52.680  52.900  1.00  0.00           O
ATOM   4289  N   LEU A 921      28.640  54.120  53.340  1.00  0.00           N
ATOM   4290  HN  LEU A 921      27.870  54.430  53.870  1.00  0.00           H
ATOM   4291  CA  LEU A 921      28.630  54.810  52.040  1.00  0.00           C
ATOM   4292  HA  LEU A 921      28.540  53.990  51.340  1.00  0.00           H
ATOM   4293  CB  LEU A 921      27.420  55.820  51.960  1.00  0.00           C
ATOM   4294  HB1 LEU A 921      27.560  56.610  52.740  1.00  0.00           H
ATOM   4295  HB2 LEU A 921      26.520  55.280  52.340  1.00  0.00           H
ATOM   4296  CG  LEU A 921      27.130  56.540  50.620  1.00  0.00           C
ATOM   4297  HG  LEU A 921      27.210  55.820  49.770  1.00  0.00           H
ATOM   4298  CD1 LEU A 921      25.650  57.230  50.680  1.00  0.00           C
ATOM   4299 HD11 LEU A 921      25.540  57.820  49.750  1.00  0.00           H
ATOM   4300 HD12 LEU A 921      25.740  57.910  51.560  1.00  0.00           H
ATOM   4301 HD13 LEU A 921      24.900  56.420  50.820  1.00  0.00           H
ATOM   4302  CD2 LEU A 921      28.020  57.700  50.310  1.00  0.00           C
ATOM   4303 HD21 LEU A 921      28.240  58.270  51.250  1.00  0.00           H
ATOM   4304 HD22 LEU A 921      27.660  58.390  49.530  1.00  0.00           H
ATOM   4305 HD23 LEU A 921      28.970  57.280  49.910  1.00  0.00           H
ATOM   4306  C   LEU A 921      29.930  55.430  51.690  1.00  0.00           C
ATOM   4307  O   LEU A 921      30.470  55.150  50.580  1.00  0.00           O
ATOM   4308  N   LEU A 922      30.570  56.200  52.570  1.00  0.00           N
ATOM   4309  HN  LEU A 922      30.080  56.570  53.350  1.00  0.00           H
ATOM   4310  CA  LEU A 922      31.970  56.680  52.300  1.00  0.00           C
ATOM   4311  HA  LEU A 922      32.030  57.240  51.380  1.00  0.00           H
ATOM   4312  CB  LEU A 922      32.310  57.690  53.480  1.00  0.00           C
ATOM   4313  HB1 LEU A 922      33.290  58.170  53.260  1.00  0.00           H
ATOM   4314  HB2 LEU A 922      32.390  57.160  54.450  1.00  0.00           H
ATOM   4315  CG  LEU A 922      31.380  58.920  53.690  1.00  0.00           C
ATOM   4316  HG  LEU A 922      30.440  58.380  53.970  1.00  0.00           H
ATOM   4317  CD1 LEU A 922      31.950  59.760  54.840  1.00  0.00           C
ATOM   4318 HD11 LEU A 922      31.990  59.060  55.690  1.00  0.00           H
ATOM   4319 HD12 LEU A 922      31.260  60.620  55.030  1.00  0.00           H
ATOM   4320 HD13 LEU A 922      33.000  60.050  54.620  1.00  0.00           H
ATOM   4321  CD2 LEU A 922      30.990  59.760  52.420  1.00  0.00           C
ATOM   4322 HD21 LEU A 922      30.170  59.350  51.790  1.00  0.00           H
ATOM   4323 HD22 LEU A 922      31.800  59.780  51.670  1.00  0.00           H
ATOM   4324 HD23 LEU A 922      30.710  60.770  52.790  1.00  0.00           H
ATOM   4325  C   LEU A 922      33.030  55.500  52.210  1.00  0.00           C
ATOM   4326  O   LEU A 922      33.760  55.450  51.220  1.00  0.00           O
ATOM   4327  N   CYS A 923      32.960  54.530  53.110  1.00  0.00           N
ATOM   4328  HN  CYS A 923      32.280  54.540  53.850  1.00  0.00           H
ATOM   4329  CA  CYS A 923      33.820  53.350  53.000  1.00  0.00           C
ATOM   4330  HA  CYS A 923      34.830  53.700  53.100  1.00  0.00           H
ATOM   4331  CB  CYS A 923      33.610  52.370  54.190  1.00  0.00           C
ATOM   4332  HB1 CYS A 923      32.570  52.000  54.310  1.00  0.00           H
ATOM   4333  HB2 CYS A 923      33.680  53.080  55.040  1.00  0.00           H
ATOM   4334  SG  CYS A 923      34.830  50.990  54.290  1.00  0.00           S
ATOM   4335  HG1 CYS A 923      35.590  51.390  55.310  1.00  0.00           H
ATOM   4336  C   CYS A 923      33.690  52.600  51.670  1.00  0.00           C
ATOM   4337  O   CYS A 923      34.710  52.200  51.090  1.00  0.00           O
ATOM   4338  N   THR A 924      32.480  52.440  51.140  1.00  0.00           N
ATOM   4339  HN  THR A 924      31.660  52.750  51.630  1.00  0.00           H
ATOM   4340  CA  THR A 924      32.160  51.890  49.810  1.00  0.00           C
ATOM   4341  HA  THR A 924      32.650  50.940  49.860  1.00  0.00           H
ATOM   4342  CB  THR A 924      30.620  51.920  49.640  1.00  0.00           C
ATOM   4343  HB  THR A 924      30.100  52.900  49.530  1.00  0.00           H
ATOM   4344  OG1 THR A 924      30.040  51.080  50.630  1.00  0.00           O
ATOM   4345  HG1 THR A 924      29.940  51.610  51.420  1.00  0.00           H
ATOM   4346  CG2 THR A 924      30.350  51.080  48.370  1.00  0.00           C
ATOM   4347 HG21 THR A 924      31.020  50.190  48.360  1.00  0.00           H
ATOM   4348 HG22 THR A 924      30.550  51.700  47.470  1.00  0.00           H
ATOM   4349 HG23 THR A 924      29.280  50.800  48.310  1.00  0.00           H
ATOM   4350  C   THR A 924      32.800  52.560  48.620  1.00  0.00           C
ATOM   4351  O   THR A 924      33.290  51.810  47.750  1.00  0.00           O
ATOM   4352  N   ILE A 925      33.040  53.910  48.600  1.00  0.00           N
ATOM   4353  HN  ILE A 925      32.760  54.490  49.360  1.00  0.00           H
ATOM   4354  CA  ILE A 925      33.820  54.590  47.580  1.00  0.00           C
ATOM   4355  HA  ILE A 925      33.310  54.460  46.630  1.00  0.00           H
ATOM   4356  CB  ILE A 925      33.740  56.120  47.770  1.00  0.00           C
ATOM   4357  HB  ILE A 925      34.250  56.370  48.730  1.00  0.00           H
ATOM   4358  CG2 ILE A 925      34.580  56.760  46.570  1.00  0.00           C
ATOM   4359 HG21 ILE A 925      35.660  56.500  46.670  1.00  0.00           H
ATOM   4360 HG22 ILE A 925      34.580  57.880  46.530  1.00  0.00           H
ATOM   4361 HG23 ILE A 925      34.400  56.310  45.570  1.00  0.00           H
ATOM   4362  CG1 ILE A 925      32.330  56.660  47.680  1.00  0.00           C
ATOM   4363 HG11 ILE A 925      31.700  56.250  48.500  1.00  0.00           H
ATOM   4364 HG12 ILE A 925      31.770  56.430  46.750  1.00  0.00           H
ATOM   4365  CD  ILE A 925      32.030  58.200  47.880  1.00  0.00           C
ATOM   4366  HD1 ILE A 925      31.940  58.750  46.920  1.00  0.00           H
ATOM   4367  HD2 ILE A 925      32.840  58.700  48.450  1.00  0.00           H
ATOM   4368  HD3 ILE A 925      31.040  58.310  48.370  1.00  0.00           H
ATOM   4369  C   ILE A 925      35.170  54.020  47.560  1.00  0.00           C
ATOM   4370  O   ILE A 925      35.700  53.760  46.470  1.00  0.00           O
ATOM   4371  N   LEU A 926      35.830  53.940  48.720  1.00  0.00           N
ATOM   4372  HN  LEU A 926      35.360  54.030  49.600  1.00  0.00           H
ATOM   4373  CA  LEU A 926      37.180  53.430  48.770  1.00  0.00           C
ATOM   4374  HA  LEU A 926      37.810  54.060  48.140  1.00  0.00           H
ATOM   4375  CB  LEU A 926      37.700  53.610  50.260  1.00  0.00           C
ATOM   4376  HB1 LEU A 926      38.780  53.360  50.340  1.00  0.00           H
ATOM   4377  HB2 LEU A 926      37.220  52.890  50.960  1.00  0.00           H
ATOM   4378  CG  LEU A 926      37.330  55.070  50.870  1.00  0.00           C
ATOM   4379  HG  LEU A 926      36.230  55.180  50.980  1.00  0.00           H
ATOM   4380  CD1 LEU A 926      37.870  55.370  52.280  1.00  0.00           C
ATOM   4381 HD11 LEU A 926      37.500  54.590  52.970  1.00  0.00           H
ATOM   4382 HD12 LEU A 926      37.580  56.380  52.670  1.00  0.00           H
ATOM   4383 HD13 LEU A 926      38.980  55.380  52.300  1.00  0.00           H
ATOM   4384  CD2 LEU A 926      37.820  56.110  49.960  1.00  0.00           C
ATOM   4385 HD21 LEU A 926      37.770  57.160  50.310  1.00  0.00           H
ATOM   4386 HD22 LEU A 926      37.320  55.990  48.980  1.00  0.00           H
ATOM   4387 HD23 LEU A 926      38.900  55.860  49.830  1.00  0.00           H
ATOM   4388  C   LEU A 926      37.460  52.040  48.290  1.00  0.00           C
ATOM   4389  O   LEU A 926      38.380  51.740  47.530  1.00  0.00           O
ATOM   4390  N   ILE A 927      36.570  51.120  48.680  1.00  0.00           N
ATOM   4391  HN  ILE A 927      35.760  51.420  49.180  1.00  0.00           H
ATOM   4392  CA  ILE A 927      36.490  49.710  48.260  1.00  0.00           C
ATOM   4393  HA  ILE A 927      37.410  49.180  48.490  1.00  0.00           H
ATOM   4394  CB  ILE A 927      35.490  48.910  49.110  1.00  0.00           C
ATOM   4395  HB  ILE A 927      34.500  49.380  48.930  1.00  0.00           H
ATOM   4396  CG2 ILE A 927      35.420  47.430  48.710  1.00  0.00           C
ATOM   4397 HG21 ILE A 927      34.490  46.950  49.090  1.00  0.00           H
ATOM   4398 HG22 ILE A 927      36.320  46.840  48.970  1.00  0.00           H
ATOM   4399 HG23 ILE A 927      35.370  47.300  47.610  1.00  0.00           H
ATOM   4400  CG1 ILE A 927      35.850  49.110  50.660  1.00  0.00           C
ATOM   4401 HG11 ILE A 927      35.090  48.500  51.180  1.00  0.00           H
ATOM   4402 HG12 ILE A 927      35.690  50.140  51.040  1.00  0.00           H
ATOM   4403  CD  ILE A 927      37.270  48.670  50.950  1.00  0.00           C
ATOM   4404  HD1 ILE A 927      37.760  47.940  50.260  1.00  0.00           H
ATOM   4405  HD2 ILE A 927      37.360  48.220  51.960  1.00  0.00           H
ATOM   4406  HD3 ILE A 927      37.860  49.600  50.880  1.00  0.00           H
ATOM   4407  C   ILE A 927      36.270  49.590  46.780  1.00  0.00           C
ATOM   4408  O   ILE A 927      36.920  48.740  46.190  1.00  0.00           O
ATOM   4409  N   PHE A 928      35.420  50.470  46.210  1.00  0.00           N
ATOM   4410  HN  PHE A 928      34.900  51.130  46.760  1.00  0.00           H
ATOM   4411  CA  PHE A 928      35.290  50.580  44.760  1.00  0.00           C
ATOM   4412  HA  PHE A 928      35.110  49.620  44.280  1.00  0.00           H
ATOM   4413  CB  PHE A 928      33.990  51.270  44.430  1.00  0.00           C
ATOM   4414  HB1 PHE A 928      34.020  52.230  44.990  1.00  0.00           H
ATOM   4415  HB2 PHE A 928      33.100  50.690  44.720  1.00  0.00           H
ATOM   4416  CG  PHE A 928      33.910  51.630  42.980  1.00  0.00           C
ATOM   4417  CD1 PHE A 928      33.200  50.780  42.090  1.00  0.00           C
ATOM   4418  HD1 PHE A 928      32.620  49.940  42.430  1.00  0.00           H
ATOM   4419  CE1 PHE A 928      33.110  51.110  40.740  1.00  0.00           C
ATOM   4420  HE1 PHE A 928      32.500  50.460  40.120  1.00  0.00           H
ATOM   4421  CZ  PHE A 928      33.860  52.120  40.150  1.00  0.00           C
ATOM   4422  HZ  PHE A 928      33.720  52.310  39.090  1.00  0.00           H
ATOM   4423  CD2 PHE A 928      34.650  52.690  42.400  1.00  0.00           C
ATOM   4424  HD2 PHE A 928      35.350  53.320  42.930  1.00  0.00           H
ATOM   4425  CE2 PHE A 928      34.480  53.030  41.020  1.00  0.00           C
ATOM   4426  HE2 PHE A 928      35.020  53.840  40.570  1.00  0.00           H
ATOM   4427  C   PHE A 928      36.530  51.000  44.140  1.00  0.00           C
ATOM   4428  O   PHE A 928      37.080  50.360  43.250  1.00  0.00           O
ATOM   4429  N   MET A 929      37.210  52.000  44.700  1.00  0.00           N
ATOM   4430  HN  MET A 929      36.750  52.550  45.390  1.00  0.00           H
ATOM   4431  CA  MET A 929      38.480  52.460  44.160  1.00  0.00           C
ATOM   4432  HA  MET A 929      38.410  52.620  43.090  1.00  0.00           H
ATOM   4433  CB  MET A 929      38.960  53.730  44.940  1.00  0.00           C
ATOM   4434  HB1 MET A 929      40.030  53.940  44.700  1.00  0.00           H
ATOM   4435  HB2 MET A 929      38.840  53.590  46.030  1.00  0.00           H
ATOM   4436  CG  MET A 929      38.080  54.910  44.400  1.00  0.00           C
ATOM   4437  HG1 MET A 929      38.260  55.860  44.950  1.00  0.00           H
ATOM   4438  HG2 MET A 929      37.040  54.640  44.660  1.00  0.00           H
ATOM   4439  SD  MET A 929      38.060  55.390  42.640  1.00  0.00           S
ATOM   4440  CE  MET A 929      39.830  55.480  42.350  1.00  0.00           C
ATOM   4441  HE1 MET A 929      40.330  54.530  42.650  1.00  0.00           H
ATOM   4442  HE2 MET A 929      40.260  56.370  42.850  1.00  0.00           H
ATOM   4443  HE3 MET A 929      39.960  55.630  41.260  1.00  0.00           H
ATOM   4444  C   MET A 929      39.570  51.410  44.200  1.00  0.00           C
ATOM   4445  O   MET A 929      40.230  51.270  43.190  1.00  0.00           O
ATOM   4446  N   ASP A 930      39.680  50.610  45.280  1.00  0.00           N
ATOM   4447  HN  ASP A 930      39.070  50.680  46.060  1.00  0.00           H
ATOM   4448  CA  ASP A 930      40.830  49.710  45.350  1.00  0.00           C
ATOM   4449  HA  ASP A 930      41.650  50.160  44.820  1.00  0.00           H
ATOM   4450  CB  ASP A 930      41.130  49.080  46.780  1.00  0.00           C
ATOM   4451  HB1 ASP A 930      40.470  48.230  47.070  1.00  0.00           H
ATOM   4452  HB2 ASP A 930      40.860  49.890  47.480  1.00  0.00           H
ATOM   4453  CG  ASP A 930      42.600  48.790  46.990  1.00  0.00           C
ATOM   4454  OD1 ASP A 930      43.460  48.850  46.030  1.00  0.00           O
ATOM   4455  OD2 ASP A 930      42.950  48.460  48.150  1.00  0.00           O
ATOM   4456  C   ASP A 930      40.660  48.530  44.350  1.00  0.00           C
ATOM   4457  O   ASP A 930      41.600  47.930  43.860  1.00  0.00           O
ATOM   4458  N   GLN A 931      39.370  48.130  43.940  1.00  0.00           N
ATOM   4459  HN  GLN A 931      38.510  48.560  44.180  1.00  0.00           H
ATOM   4460  CA  GLN A 931      39.160  47.260  42.820  1.00  0.00           C
ATOM   4461  HA  GLN A 931      39.720  46.370  43.010  1.00  0.00           H
ATOM   4462  CB  GLN A 931      37.620  46.910  42.770  1.00  0.00           C
ATOM   4463  HB1 GLN A 931      37.330  46.500  41.770  1.00  0.00           H
ATOM   4464  HB2 GLN A 931      37.000  47.790  43.020  1.00  0.00           H
ATOM   4465  CG  GLN A 931      37.150  45.840  43.770  1.00  0.00           C
ATOM   4466  HG1 GLN A 931      36.100  45.530  43.620  1.00  0.00           H
ATOM   4467  HG2 GLN A 931      37.170  46.390  44.730  1.00  0.00           H
ATOM   4468  CD  GLN A 931      38.070  44.630  43.930  1.00  0.00           C
ATOM   4469  OE1 GLN A 931      38.800  44.590  44.930  1.00  0.00           O
ATOM   4470  NE2 GLN A 931      38.190  43.730  42.890  1.00  0.00           N
ATOM   4471 HE21 GLN A 931      38.900  43.030  42.850  1.00  0.00           H
ATOM   4472 HE22 GLN A 931      37.570  43.760  42.110  1.00  0.00           H
ATOM   4473  C   GLN A 931      39.570  47.770  41.510  1.00  0.00           C
ATOM   4474  O   GLN A 931      40.330  47.150  40.740  1.00  0.00           O
ATOM   4475  N   GLN A 932      39.190  49.030  41.210  1.00  0.00           N
ATOM   4476  HN  GLN A 932      38.590  49.470  41.870  1.00  0.00           H
ATOM   4477  CA  GLN A 932      39.430  49.690  39.920  1.00  0.00           C
ATOM   4478  HA  GLN A 932      39.130  49.000  39.160  1.00  0.00           H
ATOM   4479  CB  GLN A 932      38.640  51.080  39.950  1.00  0.00           C
ATOM   4480  HB1 GLN A 932      38.990  51.710  39.100  1.00  0.00           H
ATOM   4481  HB2 GLN A 932      38.910  51.630  40.880  1.00  0.00           H
ATOM   4482  CG  GLN A 932      37.030  51.080  39.970  1.00  0.00           C
ATOM   4483  HG1 GLN A 932      36.620  52.070  39.720  1.00  0.00           H
ATOM   4484  HG2 GLN A 932      36.530  50.760  40.910  1.00  0.00           H
ATOM   4485  CD  GLN A 932      36.570  50.080  38.980  1.00  0.00           C
ATOM   4486  OE1 GLN A 932      36.160  48.980  39.340  1.00  0.00           O
ATOM   4487  NE2 GLN A 932      36.610  50.470  37.700  1.00  0.00           N
ATOM   4488 HE21 GLN A 932      37.120  51.290  37.440  1.00  0.00           H
ATOM   4489 HE22 GLN A 932      36.190  49.890  36.990  1.00  0.00           H
ATOM   4490  C   GLN A 932      40.880  49.940  39.660  1.00  0.00           C
ATOM   4491  O   GLN A 932      41.260  49.680  38.560  1.00  0.00           O
ATOM   4492  N   ILE A 933      41.700  50.400  40.730  1.00  0.00           N
ATOM   4493  HN  ILE A 933      41.250  50.670  41.580  1.00  0.00           H
ATOM   4494  CA  ILE A 933      43.110  50.770  40.500  1.00  0.00           C
ATOM   4495  HA  ILE A 933      43.190  51.310  39.560  1.00  0.00           H
ATOM   4496  CB  ILE A 933      43.610  51.580  41.690  1.00  0.00           C
ATOM   4497  HB  ILE A 933      43.560  50.990  42.630  1.00  0.00           H
ATOM   4498  CG2 ILE A 933      45.060  51.920  41.450  1.00  0.00           C
ATOM   4499 HG21 ILE A 933      45.050  52.530  40.520  1.00  0.00           H
ATOM   4500 HG22 ILE A 933      45.600  50.950  41.330  1.00  0.00           H
ATOM   4501 HG23 ILE A 933      45.480  52.410  42.360  1.00  0.00           H
ATOM   4502  CG1 ILE A 933      42.740  52.830  42.030  1.00  0.00           C
ATOM   4503 HG11 ILE A 933      41.650  52.650  42.130  1.00  0.00           H
ATOM   4504 HG12 ILE A 933      42.700  53.430  41.100  1.00  0.00           H
ATOM   4505  CD  ILE A 933      43.280  53.560  43.210  1.00  0.00           C
ATOM   4506  HD1 ILE A 933      42.510  54.270  43.590  1.00  0.00           H
ATOM   4507  HD2 ILE A 933      44.170  54.200  43.020  1.00  0.00           H
ATOM   4508  HD3 ILE A 933      43.420  52.870  44.070  1.00  0.00           H
ATOM   4509  C   ILE A 933      43.960  49.490  40.060  1.00  0.00           C
ATOM   4510  O   ILE A 933      44.930  49.550  39.310  1.00  0.00           O
ATOM   4511  N   THR A 934      43.550  48.230  40.420  1.00  0.00           N
ATOM   4512  HN  THR A 934      42.780  48.160  41.060  1.00  0.00           H
ATOM   4513  CA  THR A 934      44.030  47.020  39.840  1.00  0.00           C
ATOM   4514  HA  THR A 934      45.060  47.170  39.570  1.00  0.00           H
ATOM   4515  CB  THR A 934      43.920  45.870  40.860  1.00  0.00           C
ATOM   4516  HB  THR A 934      42.880  45.710  41.200  1.00  0.00           H
ATOM   4517  OG1 THR A 934      44.560  46.140  42.080  1.00  0.00           O
ATOM   4518  HG1 THR A 934      45.460  46.440  41.930  1.00  0.00           H
ATOM   4519  CG2 THR A 934      44.350  44.460  40.280  1.00  0.00           C
ATOM   4520 HG21 THR A 934      43.900  44.310  39.280  1.00  0.00           H
ATOM   4521 HG22 THR A 934      44.010  43.680  40.980  1.00  0.00           H
ATOM   4522 HG23 THR A 934      45.450  44.340  40.220  1.00  0.00           H
ATOM   4523  C   THR A 934      43.360  46.650  38.590  1.00  0.00           C
ATOM   4524  O   THR A 934      44.000  46.310  37.550  1.00  0.00           O
ATOM   4525  N   ALA A 935      42.020  46.780  38.560  1.00  0.00           N
ATOM   4526  HN  ALA A 935      41.460  47.000  39.360  1.00  0.00           H
ATOM   4527  CA  ALA A 935      41.290  45.970  37.540  1.00  0.00           C
ATOM   4528  HA  ALA A 935      41.680  44.960  37.630  1.00  0.00           H
ATOM   4529  CB  ALA A 935      39.800  45.990  37.880  1.00  0.00           C
ATOM   4530  HB1 ALA A 935      39.440  47.040  38.050  1.00  0.00           H
ATOM   4531  HB2 ALA A 935      39.710  45.460  38.850  1.00  0.00           H
ATOM   4532  HB3 ALA A 935      39.200  45.420  37.140  1.00  0.00           H
ATOM   4533  C   ALA A 935      41.510  46.360  36.090  1.00  0.00           C
ATOM   4534  O   ALA A 935      41.680  45.480  35.220  1.00  0.00           O
ATOM   4535  N   VAL A 936      41.670  47.670  35.790  1.00  0.00           N
ATOM   4536  HN  VAL A 936      41.410  48.390  36.430  1.00  0.00           H
ATOM   4537  CA  VAL A 936      42.170  48.160  34.530  1.00  0.00           C
ATOM   4538  HA  VAL A 936      41.500  47.900  33.710  1.00  0.00           H
ATOM   4539  CB  VAL A 936      42.070  49.620  34.620  1.00  0.00           C
ATOM   4540  HB  VAL A 936      41.010  49.850  34.890  1.00  0.00           H
ATOM   4541  CG1 VAL A 936      42.930  50.260  35.710  1.00  0.00           C
ATOM   4542 HG11 VAL A 936      42.960  49.890  36.750  1.00  0.00           H
ATOM   4543 HG12 VAL A 936      42.540  51.300  35.800  1.00  0.00           H
ATOM   4544 HG13 VAL A 936      43.960  50.350  35.280  1.00  0.00           H
ATOM   4545  CG2 VAL A 936      42.360  50.300  33.240  1.00  0.00           C
ATOM   4546 HG21 VAL A 936      41.740  49.810  32.460  1.00  0.00           H
ATOM   4547 HG22 VAL A 936      43.430  50.170  32.970  1.00  0.00           H
ATOM   4548 HG23 VAL A 936      42.160  51.410  33.190  1.00  0.00           H
ATOM   4549  C   VAL A 936      43.530  47.730  34.110  1.00  0.00           C
ATOM   4550  O   VAL A 936      43.680  47.380  32.910  1.00  0.00           O
ATOM   4551  N   ILE A 937      44.480  47.590  35.000  1.00  0.00           N
ATOM   4552  HN  ILE A 937      44.240  47.590  35.960  1.00  0.00           H
ATOM   4553  CA  ILE A 937      45.790  47.010  34.630  1.00  0.00           C
ATOM   4554  HA  ILE A 937      46.190  47.550  33.780  1.00  0.00           H
ATOM   4555  CB  ILE A 937      46.800  47.090  35.790  1.00  0.00           C
ATOM   4556  HB  ILE A 937      46.350  46.450  36.570  1.00  0.00           H
ATOM   4557  CG2 ILE A 937      48.140  46.490  35.430  1.00  0.00           C
ATOM   4558 HG21 ILE A 937      48.450  47.000  34.490  1.00  0.00           H
ATOM   4559 HG22 ILE A 937      48.110  45.390  35.300  1.00  0.00           H
ATOM   4560 HG23 ILE A 937      48.940  46.730  36.170  1.00  0.00           H
ATOM   4561  CG1 ILE A 937      46.900  48.430  36.480  1.00  0.00           C
ATOM   4562 HG11 ILE A 937      47.690  48.360  37.250  1.00  0.00           H
ATOM   4563 HG12 ILE A 937      45.930  48.670  36.950  1.00  0.00           H
ATOM   4564  CD  ILE A 937      47.440  49.590  35.610  1.00  0.00           C
ATOM   4565  HD1 ILE A 937      48.480  49.350  35.300  1.00  0.00           H
ATOM   4566  HD2 ILE A 937      47.520  50.510  36.230  1.00  0.00           H
ATOM   4567  HD3 ILE A 937      46.660  49.810  34.840  1.00  0.00           H
ATOM   4568  C   ILE A 937      45.660  45.560  34.230  1.00  0.00           C
ATOM   4569  O   ILE A 937      46.160  45.220  33.140  1.00  0.00           O
ATOM   4570  N   ILE A 938      44.900  44.730  35.010  1.00  0.00           N
ATOM   4571  HN  ILE A 938      44.520  45.130  35.830  1.00  0.00           H
ATOM   4572  CA  ILE A 938      44.770  43.270  34.760  1.00  0.00           C
ATOM   4573  HA  ILE A 938      45.710  42.890  34.410  1.00  0.00           H
ATOM   4574  CB  ILE A 938      44.490  42.450  36.090  1.00  0.00           C
ATOM   4575  HB  ILE A 938      43.500  42.690  36.570  1.00  0.00           H
ATOM   4576  CG2 ILE A 938      44.390  40.940  35.740  1.00  0.00           C
ATOM   4577 HG21 ILE A 938      45.260  40.680  35.100  1.00  0.00           H
ATOM   4578 HG22 ILE A 938      43.420  40.640  35.280  1.00  0.00           H
ATOM   4579 HG23 ILE A 938      44.530  40.400  36.700  1.00  0.00           H
ATOM   4580  CG1 ILE A 938      45.510  42.770  37.180  1.00  0.00           C
ATOM   4581 HG11 ILE A 938      45.150  42.210  38.060  1.00  0.00           H
ATOM   4582 HG12 ILE A 938      45.530  43.870  37.350  1.00  0.00           H
ATOM   4583  CD  ILE A 938      46.940  42.300  36.890  1.00  0.00           C
ATOM   4584  HD1 ILE A 938      47.450  42.690  35.980  1.00  0.00           H
ATOM   4585  HD2 ILE A 938      46.990  41.210  36.680  1.00  0.00           H
ATOM   4586  HD3 ILE A 938      47.730  42.530  37.640  1.00  0.00           H
ATOM   4587  C   ILE A 938      43.780  42.870  33.630  1.00  0.00           C
ATOM   4588  O   ILE A 938      44.060  41.960  32.890  1.00  0.00           O
ATOM   4589  N   ASN A 939      42.710  43.650  33.450  1.00  0.00           N
ATOM   4590  HN  ASN A 939      42.520  44.470  34.000  1.00  0.00           H
ATOM   4591  CA  ASN A 939      41.830  43.400  32.320  1.00  0.00           C
ATOM   4592  HA  ASN A 939      41.510  42.370  32.320  1.00  0.00           H
ATOM   4593  CB  ASN A 939      40.730  44.410  32.340  1.00  0.00           C
ATOM   4594  HB1 ASN A 939      40.160  44.370  31.380  1.00  0.00           H
ATOM   4595  HB2 ASN A 939      41.160  45.420  32.450  1.00  0.00           H
ATOM   4596  CG  ASN A 939      39.750  44.100  33.390  1.00  0.00           C
ATOM   4597  OD1 ASN A 939      39.620  43.000  33.880  1.00  0.00           O
ATOM   4598  ND2 ASN A 939      39.050  45.220  33.790  1.00  0.00           N
ATOM   4599 HD21 ASN A 939      39.270  46.140  33.460  1.00  0.00           H
ATOM   4600 HD22 ASN A 939      38.220  45.030  34.300  1.00  0.00           H
ATOM   4601  C   ASN A 939      42.600  43.610  31.020  1.00  0.00           C
ATOM   4602  O   ASN A 939      43.490  44.410  30.870  1.00  0.00           O
ATOM   4603  N   ARG A 940      42.270  42.710  30.050  1.00  0.00           N
ATOM   4604  HN  ARG A 940      41.490  42.120  30.230  1.00  0.00           H
ATOM   4605  CA  ARG A 940      42.990  42.700  28.800  1.00  0.00           C
ATOM   4606  HA  ARG A 940      44.030  42.890  29.000  1.00  0.00           H
ATOM   4607  CB  ARG A 940      42.980  41.200  28.190  1.00  0.00           C
ATOM   4608  HB1 ARG A 940      43.390  41.110  27.160  1.00  0.00           H
ATOM   4609  HB2 ARG A 940      41.890  41.000  28.180  1.00  0.00           H
ATOM   4610  CG  ARG A 940      43.510  39.980  29.020  1.00  0.00           C
ATOM   4611  HG1 ARG A 940      43.250  39.020  28.530  1.00  0.00           H
ATOM   4612  HG2 ARG A 940      43.030  39.930  30.030  1.00  0.00           H
ATOM   4613  CD  ARG A 940      45.040  40.040  29.410  1.00  0.00           C
ATOM   4614  HD1 ARG A 940      45.510  40.390  28.470  1.00  0.00           H
ATOM   4615  HD2 ARG A 940      45.510  39.060  29.660  1.00  0.00           H
ATOM   4616  NE  ARG A 940      45.330  41.020  30.510  1.00  0.00           N
ATOM   4617  HE  ARG A 940      44.610  41.350  31.140  1.00  0.00           H
ATOM   4618  CZ  ARG A 940      46.580  41.360  30.900  1.00  0.00           C
ATOM   4619  NH1 ARG A 940      46.620  41.700  32.180  1.00  0.00           N
ATOM   4620 HH11 ARG A 940      45.780  41.820  32.720  1.00  0.00           H
ATOM   4621 HH12 ARG A 940      47.430  41.790  32.780  1.00  0.00           H
ATOM   4622  NH2 ARG A 940      47.680  41.030  30.310  1.00  0.00           N
ATOM   4623 HH21 ARG A 940      47.680  40.850  29.330  1.00  0.00           H
ATOM   4624 HH22 ARG A 940      48.490  41.520  30.650  1.00  0.00           H
ATOM   4625  C   ARG A 940      42.620  43.730  27.750  1.00  0.00           C
ATOM   4626  O   ARG A 940      41.470  43.810  27.360  1.00  0.00           O
ATOM   4627  N   LYS A 941      43.650  44.470  27.340  1.00  0.00           N
ATOM   4628  HN  LYS A 941      44.560  44.110  27.580  1.00  0.00           H
ATOM   4629  CA  LYS A 941      43.630  45.330  26.180  1.00  0.00           C
ATOM   4630  HA  LYS A 941      43.010  46.160  26.490  1.00  0.00           H
ATOM   4631  CB  LYS A 941      45.060  45.860  25.950  1.00  0.00           C
ATOM   4632  HB1 LYS A 941      45.660  45.010  25.570  1.00  0.00           H
ATOM   4633  HB2 LYS A 941      45.450  46.210  26.930  1.00  0.00           H
ATOM   4634  CG  LYS A 941      45.250  47.020  24.930  1.00  0.00           C
ATOM   4635  HG1 LYS A 941      45.090  46.570  23.920  1.00  0.00           H
ATOM   4636  HG2 LYS A 941      46.350  47.180  24.960  1.00  0.00           H
ATOM   4637  CD  LYS A 941      44.460  48.220  25.230  1.00  0.00           C
ATOM   4638  HD1 LYS A 941      43.590  47.930  25.860  1.00  0.00           H
ATOM   4639  HD2 LYS A 941      44.170  48.730  24.300  1.00  0.00           H
ATOM   4640  CE  LYS A 941      45.290  49.310  25.960  1.00  0.00           C
ATOM   4641  HE1 LYS A 941      45.930  48.870  26.760  1.00  0.00           H
ATOM   4642  HE2 LYS A 941      44.520  49.890  26.510  1.00  0.00           H
ATOM   4643  NZ  LYS A 941      46.150  50.100  25.110  1.00  0.00           N
ATOM   4644  HZ1 LYS A 941      47.150  50.040  25.360  1.00  0.00           H
ATOM   4645  HZ2 LYS A 941      45.840  51.110  25.080  1.00  0.00           H
ATOM   4646  HZ3 LYS A 941      46.180  49.710  24.150  1.00  0.00           H
ATOM   4647  C   LYS A 941      43.070  44.710  24.890  1.00  0.00           C
ATOM   4648  O   LYS A 941      42.230  45.250  24.140  1.00  0.00           O
ATOM   4649  N   GLU A 942      43.510  43.470  24.660  1.00  0.00           N
ATOM   4650  HN  GLU A 942      44.210  43.190  25.310  1.00  0.00           H
ATOM   4651  CA  GLU A 942      43.210  42.810  23.360  1.00  0.00           C
ATOM   4652  HA  GLU A 942      42.330  43.230  22.910  1.00  0.00           H
ATOM   4653  CB  GLU A 942      44.340  43.030  22.280  1.00  0.00           C
ATOM   4654  HB1 GLU A 942      43.980  42.610  21.320  1.00  0.00           H
ATOM   4655  HB2 GLU A 942      45.300  42.600  22.640  1.00  0.00           H
ATOM   4656  CG  GLU A 942      44.600  44.590  22.080  1.00  0.00           C
ATOM   4657  HG1 GLU A 942      45.260  44.950  22.900  1.00  0.00           H
ATOM   4658  HG2 GLU A 942      43.640  45.140  22.000  1.00  0.00           H
ATOM   4659  CD  GLU A 942      45.290  44.760  20.720  1.00  0.00           C
ATOM   4660  OE1 GLU A 942      46.350  45.470  20.640  1.00  0.00           O
ATOM   4661  OE2 GLU A 942      44.760  44.170  19.690  1.00  0.00           O
ATOM   4662  C   GLU A 942      42.730  41.400  23.400  1.00  0.00           C
ATOM   4663  O   GLU A 942      41.700  41.020  22.860  1.00  0.00           O
ATOM   4664  N   HSD A 943      43.590  40.580  24.020  1.00  0.00           N
ATOM   4665  HN  HSD A 943      44.310  40.960  24.590  1.00  0.00           H
ATOM   4666  CA  HSD A 943      43.450  39.130  24.170  1.00  0.00           C
ATOM   4667  HA  HSD A 943      43.540  38.640  23.200  1.00  0.00           H
ATOM   4668  CB  HSD A 943      44.600  38.480  24.960  1.00  0.00           C
ATOM   4669  HB1 HSD A 943      44.530  38.840  26.000  1.00  0.00           H
ATOM   4670  HB2 HSD A 943      45.530  38.870  24.490  1.00  0.00           H
ATOM   4671  ND1 HSD A 943      45.340  36.310  24.050  1.00  0.00           N
ATOM   4672  HD1 HSD A 943      45.980  36.580  23.340  1.00  0.00           H
ATOM   4673  CG  HSD A 943      44.590  37.010  24.950  1.00  0.00           C
ATOM   4674  CE1 HSD A 943      45.290  35.010  24.480  1.00  0.00           C
ATOM   4675  HE1 HSD A 943      45.990  34.270  24.100  1.00  0.00           H
ATOM   4676  NE2 HSD A 943      44.540  34.860  25.580  1.00  0.00           N
ATOM   4677  CD2 HSD A 943      44.090  36.120  25.920  1.00  0.00           C
ATOM   4678  HD2 HSD A 943      43.630  36.280  26.890  1.00  0.00           H
ATOM   4679  C   HSD A 943      42.160  38.610  24.800  1.00  0.00           C
ATOM   4680  O   HSD A 943      41.810  39.060  25.850  1.00  0.00           O
ATOM   4681  N   LYS A 944      41.290  37.850  24.100  1.00  0.00           N
ATOM   4682  HN  LYS A 944      41.320  37.850  23.100  1.00  0.00           H
ATOM   4683  CA  LYS A 944      40.140  37.290  24.680  1.00  0.00           C
ATOM   4684  HA  LYS A 944      39.670  38.060  25.260  1.00  0.00           H
ATOM   4685  CB  LYS A 944      39.100  36.960  23.520  1.00  0.00           C
ATOM   4686  HB1 LYS A 944      38.320  36.250  23.880  1.00  0.00           H
ATOM   4687  HB2 LYS A 944      39.570  36.280  22.770  1.00  0.00           H
ATOM   4688  CG  LYS A 944      38.400  38.100  22.790  1.00  0.00           C
ATOM   4689  HG1 LYS A 944      39.160  38.800  22.420  1.00  0.00           H
ATOM   4690  HG2 LYS A 944      37.780  38.650  23.540  1.00  0.00           H
ATOM   4691  CD  LYS A 944      37.470  37.640  21.660  1.00  0.00           C
ATOM   4692  HD1 LYS A 944      36.660  37.010  22.080  1.00  0.00           H
ATOM   4693  HD2 LYS A 944      37.950  37.080  20.830  1.00  0.00           H
ATOM   4694  CE  LYS A 944      36.790  38.990  21.240  1.00  0.00           C
ATOM   4695  HE1 LYS A 944      36.930  39.740  22.030  1.00  0.00           H
ATOM   4696  HE2 LYS A 944      35.720  38.760  21.010  1.00  0.00           H
ATOM   4697  NZ  LYS A 944      37.440  39.480  20.010  1.00  0.00           N
ATOM   4698  HZ1 LYS A 944      38.290  40.030  20.210  1.00  0.00           H
ATOM   4699  HZ2 LYS A 944      36.720  40.020  19.490  1.00  0.00           H
ATOM   4700  HZ3 LYS A 944      37.700  38.710  19.370  1.00  0.00           H
ATOM   4701  C   LYS A 944      40.450  36.140  25.600  1.00  0.00           C
ATOM   4702  O   LYS A 944      41.060  35.140  25.250  1.00  0.00           O
ATOM   4703  N   LEU A 945      40.010  36.300  26.890  1.00  0.00           N
ATOM   4704  HN  LEU A 945      39.410  37.030  27.230  1.00  0.00           H
ATOM   4705  CA  LEU A 945      40.180  35.350  27.950  1.00  0.00           C
ATOM   4706  HA  LEU A 945      41.120  34.840  27.840  1.00  0.00           H
ATOM   4707  CB  LEU A 945      39.940  36.010  29.340  1.00  0.00           C
ATOM   4708  HB1 LEU A 945      39.910  35.210  30.100  1.00  0.00           H
ATOM   4709  HB2 LEU A 945      38.990  36.580  29.340  1.00  0.00           H
ATOM   4710  CG  LEU A 945      41.070  36.980  29.810  1.00  0.00           C
ATOM   4711  HG  LEU A 945      41.270  37.690  28.980  1.00  0.00           H
ATOM   4712  CD1 LEU A 945      40.510  37.790  31.050  1.00  0.00           C
ATOM   4713 HD11 LEU A 945      39.550  38.260  30.790  1.00  0.00           H
ATOM   4714 HD12 LEU A 945      41.320  38.450  31.430  1.00  0.00           H
ATOM   4715 HD13 LEU A 945      40.300  37.160  31.940  1.00  0.00           H
ATOM   4716  CD2 LEU A 945      42.450  36.350  30.110  1.00  0.00           C
ATOM   4717 HD21 LEU A 945      42.470  35.730  31.030  1.00  0.00           H
ATOM   4718 HD22 LEU A 945      43.160  37.200  30.190  1.00  0.00           H
ATOM   4719 HD23 LEU A 945      42.810  35.640  29.340  1.00  0.00           H
ATOM   4720  C   LEU A 945      39.060  34.250  27.630  1.00  0.00           C
ATOM   4721  O   LEU A 945      38.020  34.470  27.040  1.00  0.00           O
ATOM   4722  N   LYS A 946      39.360  32.960  27.790  1.00  0.00           N
ATOM   4723  HN  LYS A 946      40.190  32.780  28.300  1.00  0.00           H
ATOM   4724  CA  LYS A 946      38.750  31.870  27.210  1.00  0.00           C
ATOM   4725  HA  LYS A 946      38.210  32.220  26.340  1.00  0.00           H
ATOM   4726  CB  LYS A 946      39.790  30.760  26.790  1.00  0.00           C
ATOM   4727  HB1 LYS A 946      39.500  29.700  26.970  1.00  0.00           H
ATOM   4728  HB2 LYS A 946      40.690  30.940  27.420  1.00  0.00           H
ATOM   4729  CG  LYS A 946      40.130  30.890  25.280  1.00  0.00           C
ATOM   4730  HG1 LYS A 946      39.210  30.700  24.710  1.00  0.00           H
ATOM   4731  HG2 LYS A 946      40.830  30.050  25.090  1.00  0.00           H
ATOM   4732  CD  LYS A 946      40.570  32.260  24.830  1.00  0.00           C
ATOM   4733  HD1 LYS A 946      41.180  32.530  25.720  1.00  0.00           H
ATOM   4734  HD2 LYS A 946      39.710  32.960  24.830  1.00  0.00           H
ATOM   4735  CE  LYS A 946      41.380  32.340  23.530  1.00  0.00           C
ATOM   4736  HE1 LYS A 946      40.710  32.420  22.660  1.00  0.00           H
ATOM   4737  HE2 LYS A 946      42.050  31.460  23.400  1.00  0.00           H
ATOM   4738  NZ  LYS A 946      42.230  33.550  23.500  1.00  0.00           N
ATOM   4739  HZ1 LYS A 946      43.250  33.350  23.450  1.00  0.00           H
ATOM   4740  HZ2 LYS A 946      41.980  34.260  24.230  1.00  0.00           H
ATOM   4741  HZ3 LYS A 946      42.130  34.100  22.610  1.00  0.00           H
ATOM   4742  C   LYS A 946      37.710  31.260  28.090  1.00  0.00           C
ATOM   4743  O   LYS A 946      36.760  30.580  27.670  1.00  0.00           O
ATOM   4744  N   LYS A 947      37.740  31.570  29.410  1.00  0.00           N
ATOM   4745  HN  LYS A 947      38.530  32.070  29.740  1.00  0.00           H
ATOM   4746  CA  LYS A 947      36.770  31.300  30.380  1.00  0.00           C
ATOM   4747  HA  LYS A 947      35.910  30.820  29.950  1.00  0.00           H
ATOM   4748  CB  LYS A 947      37.500  30.590  31.530  1.00  0.00           C
ATOM   4749  HB1 LYS A 947      36.730  30.380  32.310  1.00  0.00           H
ATOM   4750  HB2 LYS A 947      38.230  31.330  31.910  1.00  0.00           H
ATOM   4751  CG  LYS A 947      38.060  29.200  31.010  1.00  0.00           C
ATOM   4752  HG1 LYS A 947      39.000  29.370  30.430  1.00  0.00           H
ATOM   4753  HG2 LYS A 947      37.230  28.770  30.420  1.00  0.00           H
ATOM   4754  CD  LYS A 947      38.360  28.310  32.200  1.00  0.00           C
ATOM   4755  HD1 LYS A 947      37.480  28.080  32.840  1.00  0.00           H
ATOM   4756  HD2 LYS A 947      39.090  28.920  32.790  1.00  0.00           H
ATOM   4757  CE  LYS A 947      38.840  26.920  31.770  1.00  0.00           C
ATOM   4758  HE1 LYS A 947      39.710  27.010  31.090  1.00  0.00           H
ATOM   4759  HE2 LYS A 947      37.970  26.420  31.300  1.00  0.00           H
ATOM   4760  NZ  LYS A 947      39.330  26.080  32.930  1.00  0.00           N
ATOM   4761  HZ1 LYS A 947      38.850  26.310  33.820  1.00  0.00           H
ATOM   4762  HZ2 LYS A 947      40.350  26.240  33.040  1.00  0.00           H
ATOM   4763  HZ3 LYS A 947      39.350  25.060  32.700  1.00  0.00           H
ATOM   4764  C   LYS A 947      36.200  32.570  30.860  1.00  0.00           C
ATOM   4765  O   LYS A 947      34.990  32.700  31.010  1.00  0.00           O
ATOM   4766  N   GLY A 948      37.040  33.620  31.090  1.00  0.00           N
ATOM   4767  HN  GLY A 948      38.010  33.430  31.030  1.00  0.00           H
ATOM   4768  CA  GLY A 948      36.490  34.900  31.460  1.00  0.00           C
ATOM   4769  HA1 GLY A 948      35.790  35.280  30.720  1.00  0.00           H
ATOM   4770  HA2 GLY A 948      37.390  35.490  31.500  1.00  0.00           H
ATOM   4771  C   GLY A 948      35.720  35.010  32.850  1.00  0.00           C
ATOM   4772  O   GLY A 948      35.390  34.000  33.350  1.00  0.00           O
ATOM   4773  N   ALA A 949      35.360  36.220  33.210  1.00  0.00           N
ATOM   4774  HN  ALA A 949      35.700  37.050  32.770  1.00  0.00           H
ATOM   4775  CA  ALA A 949      34.320  36.470  34.220  1.00  0.00           C
ATOM   4776  HA  ALA A 949      33.610  35.650  34.260  1.00  0.00           H
ATOM   4777  CB  ALA A 949      35.050  36.550  35.670  1.00  0.00           C
ATOM   4778  HB1 ALA A 949      34.370  36.950  36.450  1.00  0.00           H
ATOM   4779  HB2 ALA A 949      35.760  37.390  35.540  1.00  0.00           H
ATOM   4780  HB3 ALA A 949      35.520  35.600  36.000  1.00  0.00           H
ATOM   4781  C   ALA A 949      33.620  37.720  33.940  1.00  0.00           C
ATOM   4782  O   ALA A 949      33.940  38.420  32.930  1.00  0.00           O
ATOM   4783  N   GLY A 950      32.620  38.080  34.770  1.00  0.00           N
ATOM   4784  HN  GLY A 950      32.330  37.360  35.400  1.00  0.00           H
ATOM   4785  CA  GLY A 950      31.680  39.190  34.700  1.00  0.00           C
ATOM   4786  HA1 GLY A 950      30.810  38.990  35.310  1.00  0.00           H
ATOM   4787  HA2 GLY A 950      31.360  39.290  33.680  1.00  0.00           H
ATOM   4788  C   GLY A 950      32.180  40.590  35.030  1.00  0.00           C
ATOM   4789  O   GLY A 950      33.370  40.780  35.260  1.00  0.00           O
ATOM   4790  N   TYR A 951      31.250  41.560  35.060  1.00  0.00           N
ATOM   4791  HN  TYR A 951      30.260  41.510  35.040  1.00  0.00           H
ATOM   4792  CA  TYR A 951      31.730  43.020  35.080  1.00  0.00           C
ATOM   4793  HA  TYR A 951      32.800  43.050  34.890  1.00  0.00           H
ATOM   4794  CB  TYR A 951      30.950  43.760  33.910  1.00  0.00           C
ATOM   4795  HB1 TYR A 951      29.880  43.490  34.000  1.00  0.00           H
ATOM   4796  HB2 TYR A 951      31.320  43.310  32.970  1.00  0.00           H
ATOM   4797  CG  TYR A 951      31.070  45.300  33.740  1.00  0.00           C
ATOM   4798  CD1 TYR A 951      30.090  46.110  33.040  1.00  0.00           C
ATOM   4799  HD1 TYR A 951      29.150  45.690  32.710  1.00  0.00           H
ATOM   4800  CE1 TYR A 951      30.320  47.460  32.940  1.00  0.00           C
ATOM   4801  HE1 TYR A 951      29.520  47.970  32.450  1.00  0.00           H
ATOM   4802  CZ  TYR A 951      31.460  48.050  33.500  1.00  0.00           C
ATOM   4803  OH  TYR A 951      31.650  49.380  33.250  1.00  0.00           O
ATOM   4804  HH  TYR A 951      31.010  49.640  32.580  1.00  0.00           H
ATOM   4805  CD2 TYR A 951      32.260  45.910  34.180  1.00  0.00           C
ATOM   4806  HD2 TYR A 951      33.030  45.350  34.690  1.00  0.00           H
ATOM   4807  CE2 TYR A 951      32.420  47.280  34.090  1.00  0.00           C
ATOM   4808  HE2 TYR A 951      33.340  47.690  34.460  1.00  0.00           H
ATOM   4809  C   TYR A 951      31.510  43.700  36.500  1.00  0.00           C
ATOM   4810  O   TYR A 951      32.100  44.740  36.830  1.00  0.00           O
ATOM   4811  N   HSD A 952      30.790  43.070  37.400  1.00  0.00           N
ATOM   4812  HN  HSD A 952      30.150  42.350  37.130  1.00  0.00           H
ATOM   4813  CA  HSD A 952      30.600  43.470  38.800  1.00  0.00           C
ATOM   4814  HA  HSD A 952      31.290  44.260  39.070  1.00  0.00           H
ATOM   4815  CB  HSD A 952      29.230  44.170  38.930  1.00  0.00           C
ATOM   4816  HB1 HSD A 952      29.310  45.150  38.410  1.00  0.00           H
ATOM   4817  HB2 HSD A 952      28.900  44.250  39.990  1.00  0.00           H
ATOM   4818  ND1 HSD A 952      27.770  43.860  36.910  1.00  0.00           N
ATOM   4819  HD1 HSD A 952      27.920  44.770  36.520  1.00  0.00           H
ATOM   4820  CG  HSD A 952      28.100  43.470  38.140  1.00  0.00           C
ATOM   4821  CE1 HSD A 952      26.730  43.070  36.540  1.00  0.00           C
ATOM   4822  HE1 HSD A 952      26.250  43.220  35.570  1.00  0.00           H
ATOM   4823  NE2 HSD A 952      26.410  42.180  37.460  1.00  0.00           N
ATOM   4824  CD2 HSD A 952      27.340  42.430  38.460  1.00  0.00           C
ATOM   4825  HD2 HSD A 952      27.350  41.760  39.300  1.00  0.00           H
ATOM   4826  C   HSD A 952      30.810  42.430  39.860  1.00  0.00           C
ATOM   4827  O   HSD A 952      30.800  42.640  41.060  1.00  0.00           O
ATOM   4828  N   LEU A 953      31.070  41.180  39.400  1.00  0.00           N
ATOM   4829  HN  LEU A 953      31.300  41.000  38.440  1.00  0.00           H
ATOM   4830  CA  LEU A 953      31.100  40.010  40.320  1.00  0.00           C
ATOM   4831  HA  LEU A 953      30.150  40.140  40.820  1.00  0.00           H
ATOM   4832  CB  LEU A 953      31.210  38.830  39.360  1.00  0.00           C
ATOM   4833  HB1 LEU A 953      32.300  38.780  39.130  1.00  0.00           H
ATOM   4834  HB2 LEU A 953      30.690  39.120  38.410  1.00  0.00           H
ATOM   4835  CG  LEU A 953      30.580  37.530  39.910  1.00  0.00           C
ATOM   4836  HG  LEU A 953      30.870  37.440  40.980  1.00  0.00           H
ATOM   4837  CD1 LEU A 953      29.060  37.610  39.770  1.00  0.00           C
ATOM   4838 HD11 LEU A 953      28.750  37.540  38.710  1.00  0.00           H
ATOM   4839 HD12 LEU A 953      28.510  38.540  40.090  1.00  0.00           H
ATOM   4840 HD13 LEU A 953      28.520  36.790  40.290  1.00  0.00           H
ATOM   4841  CD2 LEU A 953      30.990  36.230  39.160  1.00  0.00           C
ATOM   4842 HD21 LEU A 953      30.560  35.320  39.630  1.00  0.00           H
ATOM   4843 HD22 LEU A 953      32.100  36.130  39.100  1.00  0.00           H
ATOM   4844 HD23 LEU A 953      30.690  36.300  38.100  1.00  0.00           H
ATOM   4845  C   LEU A 953      32.170  40.200  41.360  1.00  0.00           C
ATOM   4846  O   LEU A 953      32.110  39.620  42.480  1.00  0.00           O
ATOM   4847  N   ASP A 954      33.300  40.890  41.060  1.00  0.00           N
ATOM   4848  HN  ASP A 954      33.380  41.250  40.140  1.00  0.00           H
ATOM   4849  CA  ASP A 954      34.430  41.090  41.910  1.00  0.00           C
ATOM   4850  HA  ASP A 954      34.790  40.140  42.260  1.00  0.00           H
ATOM   4851  CB  ASP A 954      35.640  41.630  41.140  1.00  0.00           C
ATOM   4852  HB1 ASP A 954      35.740  40.930  40.290  1.00  0.00           H
ATOM   4853  HB2 ASP A 954      36.500  41.480  41.840  1.00  0.00           H
ATOM   4854  CG  ASP A 954      35.400  43.020  40.660  1.00  0.00           C
ATOM   4855  OD1 ASP A 954      34.300  43.490  40.500  1.00  0.00           O
ATOM   4856  OD2 ASP A 954      36.530  43.550  40.380  1.00  0.00           O
ATOM   4857  HD2 ASP A 954      36.330  44.360  39.900  1.00  0.00           H
ATOM   4858  C   ASP A 954      34.100  41.830  43.210  1.00  0.00           C
ATOM   4859  O   ASP A 954      34.410  41.400  44.300  1.00  0.00           O
ATOM   4860  N   LEU A 955      33.410  42.940  43.120  1.00  0.00           N
ATOM   4861  HN  LEU A 955      33.200  43.270  42.210  1.00  0.00           H
ATOM   4862  CA  LEU A 955      33.120  43.700  44.320  1.00  0.00           C
ATOM   4863  HA  LEU A 955      33.990  43.830  44.950  1.00  0.00           H
ATOM   4864  CB  LEU A 955      32.780  45.110  43.960  1.00  0.00           C
ATOM   4865  HB1 LEU A 955      31.840  45.050  43.370  1.00  0.00           H
ATOM   4866  HB2 LEU A 955      33.610  45.570  43.390  1.00  0.00           H
ATOM   4867  CG  LEU A 955      32.500  46.060  45.120  1.00  0.00           C
ATOM   4868  HG  LEU A 955      31.580  45.740  45.650  1.00  0.00           H
ATOM   4869  CD1 LEU A 955      33.550  46.280  46.170  1.00  0.00           C
ATOM   4870 HD11 LEU A 955      34.510  46.740  45.810  1.00  0.00           H
ATOM   4871 HD12 LEU A 955      33.900  45.300  46.550  1.00  0.00           H
ATOM   4872 HD13 LEU A 955      33.140  46.770  47.070  1.00  0.00           H
ATOM   4873  CD2 LEU A 955      32.190  47.490  44.550  1.00  0.00           C
ATOM   4874 HD21 LEU A 955      32.940  47.920  43.850  1.00  0.00           H
ATOM   4875 HD22 LEU A 955      32.100  48.180  45.420  1.00  0.00           H
ATOM   4876 HD23 LEU A 955      31.150  47.370  44.160  1.00  0.00           H
ATOM   4877  C   LEU A 955      31.990  43.030  45.130  1.00  0.00           C
ATOM   4878  O   LEU A 955      32.120  43.080  46.370  1.00  0.00           O
ATOM   4879  N   LEU A 956      31.020  42.330  44.540  1.00  0.00           N
ATOM   4880  HN  LEU A 956      30.810  42.360  43.570  1.00  0.00           H
ATOM   4881  CA  LEU A 956      30.100  41.510  45.320  1.00  0.00           C
ATOM   4882  HA  LEU A 956      29.670  42.190  46.040  1.00  0.00           H
ATOM   4883  CB  LEU A 956      29.110  40.840  44.360  1.00  0.00           C
ATOM   4884  HB1 LEU A 956      29.770  40.280  43.660  1.00  0.00           H
ATOM   4885  HB2 LEU A 956      28.690  41.650  43.730  1.00  0.00           H
ATOM   4886  CG  LEU A 956      27.950  40.060  44.900  1.00  0.00           C
ATOM   4887  HG  LEU A 956      28.300  39.320  45.660  1.00  0.00           H
ATOM   4888  CD1 LEU A 956      26.980  41.070  45.560  1.00  0.00           C
ATOM   4889 HD11 LEU A 956      27.560  41.760  46.220  1.00  0.00           H
ATOM   4890 HD12 LEU A 956      26.300  40.440  46.180  1.00  0.00           H
ATOM   4891 HD13 LEU A 956      26.280  41.500  44.830  1.00  0.00           H
ATOM   4892  CD2 LEU A 956      27.260  39.140  43.890  1.00  0.00           C
ATOM   4893 HD21 LEU A 956      26.440  38.600  44.400  1.00  0.00           H
ATOM   4894 HD22 LEU A 956      27.950  38.310  43.620  1.00  0.00           H
ATOM   4895 HD23 LEU A 956      26.740  39.560  43.000  1.00  0.00           H
ATOM   4896  C   LEU A 956      30.700  40.380  46.050  1.00  0.00           C
ATOM   4897  O   LEU A 956      30.430  40.150  47.230  1.00  0.00           O
ATOM   4898  N   MET A 957      31.630  39.550  45.460  1.00  0.00           N
ATOM   4899  HN  MET A 957      31.850  39.650  44.480  1.00  0.00           H
ATOM   4900  CA  MET A 957      32.240  38.400  46.130  1.00  0.00           C
ATOM   4901  HA  MET A 957      31.420  37.800  46.500  1.00  0.00           H
ATOM   4902  CB  MET A 957      33.010  37.580  45.160  1.00  0.00           C
ATOM   4903  HB1 MET A 957      33.630  36.810  45.670  1.00  0.00           H
ATOM   4904  HB2 MET A 957      33.700  38.210  44.550  1.00  0.00           H
ATOM   4905  CG  MET A 957      32.060  36.900  44.170  1.00  0.00           C
ATOM   4906  HG1 MET A 957      32.680  36.510  43.340  1.00  0.00           H
ATOM   4907  HG2 MET A 957      31.410  37.580  43.580  1.00  0.00           H
ATOM   4908  SD  MET A 957      31.050  35.560  44.910  1.00  0.00           S
ATOM   4909  CE  MET A 957      30.050  35.250  43.400  1.00  0.00           C
ATOM   4910  HE1 MET A 957      30.710  35.240  42.510  1.00  0.00           H
ATOM   4911  HE2 MET A 957      29.190  35.960  43.330  1.00  0.00           H
ATOM   4912  HE3 MET A 957      29.660  34.220  43.410  1.00  0.00           H
ATOM   4913  C   MET A 957      33.060  38.840  47.400  1.00  0.00           C
ATOM   4914  O   MET A 957      33.140  38.090  48.370  1.00  0.00           O
ATOM   4915  N   VAL A 958      33.720  40.020  47.360  1.00  0.00           N
ATOM   4916  HN  VAL A 958      33.730  40.500  46.490  1.00  0.00           H
ATOM   4917  CA  VAL A 958      34.360  40.720  48.470  1.00  0.00           C
ATOM   4918  HA  VAL A 958      35.030  40.010  48.940  1.00  0.00           H
ATOM   4919  CB  VAL A 958      35.150  41.910  48.000  1.00  0.00           C
ATOM   4920  HB  VAL A 958      34.520  42.530  47.320  1.00  0.00           H
ATOM   4921  CG1 VAL A 958      35.700  42.640  49.220  1.00  0.00           C
ATOM   4922 HG11 VAL A 958      36.340  43.470  48.880  1.00  0.00           H
ATOM   4923 HG12 VAL A 958      36.370  41.990  49.830  1.00  0.00           H
ATOM   4924 HG13 VAL A 958      34.950  43.080  49.900  1.00  0.00           H
ATOM   4925  CG2 VAL A 958      36.390  41.590  47.160  1.00  0.00           C
ATOM   4926 HG21 VAL A 958      37.060  42.490  47.100  1.00  0.00           H
ATOM   4927 HG22 VAL A 958      36.110  41.410  46.100  1.00  0.00           H
ATOM   4928 HG23 VAL A 958      36.900  40.690  47.580  1.00  0.00           H
ATOM   4929  C   VAL A 958      33.360  41.170  49.570  1.00  0.00           C
ATOM   4930  O   VAL A 958      33.400  40.900  50.750  1.00  0.00           O
ATOM   4931  N   GLY A 959      32.330  41.940  49.080  1.00  0.00           N
ATOM   4932  HN  GLY A 959      32.240  42.120  48.110  1.00  0.00           H
ATOM   4933  CA  GLY A 959      31.130  42.440  49.850  1.00  0.00           C
ATOM   4934  HA1 GLY A 959      30.440  42.700  49.070  1.00  0.00           H
ATOM   4935  HA2 GLY A 959      31.440  43.290  50.440  1.00  0.00           H
ATOM   4936  C   GLY A 959      30.460  41.540  50.840  1.00  0.00           C
ATOM   4937  O   GLY A 959      30.270  41.900  51.990  1.00  0.00           O
ATOM   4938  N   VAL A 960      29.980  40.400  50.290  1.00  0.00           N
ATOM   4939  HN  VAL A 960      30.030  40.320  49.310  1.00  0.00           H
ATOM   4940  CA  VAL A 960      29.190  39.420  50.930  1.00  0.00           C
ATOM   4941  HA  VAL A 960      28.280  39.900  51.250  1.00  0.00           H
ATOM   4942  CB  VAL A 960      28.790  38.190  50.090  1.00  0.00           C
ATOM   4943  HB  VAL A 960      29.740  37.730  49.750  1.00  0.00           H
ATOM   4944  CG1 VAL A 960      28.190  37.010  50.820  1.00  0.00           C
ATOM   4945 HG11 VAL A 960      27.200  37.250  51.260  1.00  0.00           H
ATOM   4946 HG12 VAL A 960      28.790  36.650  51.670  1.00  0.00           H
ATOM   4947 HG13 VAL A 960      28.020  36.180  50.100  1.00  0.00           H
ATOM   4948  CG2 VAL A 960      28.050  38.520  48.810  1.00  0.00           C
ATOM   4949 HG21 VAL A 960      28.460  39.430  48.330  1.00  0.00           H
ATOM   4950 HG22 VAL A 960      26.980  38.730  49.020  1.00  0.00           H
ATOM   4951 HG23 VAL A 960      28.130  37.590  48.220  1.00  0.00           H
ATOM   4952  C   VAL A 960      29.850  38.860  52.200  1.00  0.00           C
ATOM   4953  O   VAL A 960      29.130  38.650  53.200  1.00  0.00           O
ATOM   4954  N   MET A 961      31.180  38.520  52.090  1.00  0.00           N
ATOM   4955  HN  MET A 961      31.700  38.540  51.240  1.00  0.00           H
ATOM   4956  CA  MET A 961      31.930  37.990  53.270  1.00  0.00           C
ATOM   4957  HA  MET A 961      31.210  37.360  53.780  1.00  0.00           H
ATOM   4958  CB  MET A 961      33.090  37.170  52.600  1.00  0.00           C
ATOM   4959  HB1 MET A 961      33.970  36.970  53.250  1.00  0.00           H
ATOM   4960  HB2 MET A 961      33.550  37.920  51.910  1.00  0.00           H
ATOM   4961  CG  MET A 961      32.760  35.880  51.810  1.00  0.00           C
ATOM   4962  HG1 MET A 961      33.700  35.370  51.540  1.00  0.00           H
ATOM   4963  HG2 MET A 961      32.260  36.050  50.830  1.00  0.00           H
ATOM   4964  SD  MET A 961      31.720  34.770  52.770  1.00  0.00           S
ATOM   4965  CE  MET A 961      32.950  34.420  54.020  1.00  0.00           C
ATOM   4966  HE1 MET A 961      33.280  35.340  54.540  1.00  0.00           H
ATOM   4967  HE2 MET A 961      33.840  33.850  53.670  1.00  0.00           H
ATOM   4968  HE3 MET A 961      32.510  33.760  54.800  1.00  0.00           H
ATOM   4969  C   MET A 961      32.560  39.060  54.160  1.00  0.00           C
ATOM   4970  O   MET A 961      32.920  38.830  55.330  1.00  0.00           O
ATOM   4971  N   LEU A 962      32.540  40.310  53.670  1.00  0.00           N
ATOM   4972  HN  LEU A 962      32.530  40.410  52.680  1.00  0.00           H
ATOM   4973  CA  LEU A 962      32.860  41.550  54.470  1.00  0.00           C
ATOM   4974  HA  LEU A 962      33.900  41.460  54.750  1.00  0.00           H
ATOM   4975  CB  LEU A 962      32.670  42.890  53.600  1.00  0.00           C
ATOM   4976  HB1 LEU A 962      31.570  43.050  53.570  1.00  0.00           H
ATOM   4977  HB2 LEU A 962      33.080  42.560  52.620  1.00  0.00           H
ATOM   4978  CG  LEU A 962      33.300  44.160  54.100  1.00  0.00           C
ATOM   4979  HG  LEU A 962      34.290  43.920  54.560  1.00  0.00           H
ATOM   4980  CD1 LEU A 962      33.410  45.000  52.790  1.00  0.00           C
ATOM   4981 HD11 LEU A 962      34.090  44.410  52.130  1.00  0.00           H
ATOM   4982 HD12 LEU A 962      33.930  45.910  53.170  1.00  0.00           H
ATOM   4983 HD13 LEU A 962      32.510  45.280  52.210  1.00  0.00           H
ATOM   4984  CD2 LEU A 962      32.460  44.980  55.100  1.00  0.00           C
ATOM   4985 HD21 LEU A 962      31.630  45.280  54.420  1.00  0.00           H
ATOM   4986 HD22 LEU A 962      32.940  45.880  55.520  1.00  0.00           H
ATOM   4987 HD23 LEU A 962      31.970  44.430  55.940  1.00  0.00           H
ATOM   4988  C   LEU A 962      32.080  41.660  55.780  1.00  0.00           C
ATOM   4989  O   LEU A 962      32.620  42.000  56.800  1.00  0.00           O
ATOM   4990  N   GLY A 963      30.760  41.290  55.750  1.00  0.00           N
ATOM   4991  HN  GLY A 963      30.270  41.150  54.890  1.00  0.00           H
ATOM   4992  CA  GLY A 963      29.930  41.150  56.920  1.00  0.00           C
ATOM   4993  HA1 GLY A 963      28.910  41.150  56.550  1.00  0.00           H
ATOM   4994  HA2 GLY A 963      30.020  42.080  57.460  1.00  0.00           H
ATOM   4995  C   GLY A 963      30.290  40.010  57.810  1.00  0.00           C
ATOM   4996  O   GLY A 963      30.260  40.170  59.060  1.00  0.00           O
ATOM   4997  N   VAL A 964      30.710  38.830  57.220  1.00  0.00           N
ATOM   4998  HN  VAL A 964      30.650  38.750  56.230  1.00  0.00           H
ATOM   4999  CA  VAL A 964      31.130  37.640  58.000  1.00  0.00           C
ATOM   5000  HA  VAL A 964      30.370  37.370  58.710  1.00  0.00           H
ATOM   5001  CB  VAL A 964      31.250  36.420  57.120  1.00  0.00           C
ATOM   5002  HB  VAL A 964      32.090  36.600  56.400  1.00  0.00           H
ATOM   5003  CG1 VAL A 964      31.660  35.070  57.870  1.00  0.00           C
ATOM   5004 HG11 VAL A 964      32.010  34.330  57.120  1.00  0.00           H
ATOM   5005 HG12 VAL A 964      30.730  34.670  58.320  1.00  0.00           H
ATOM   5006 HG13 VAL A 964      32.400  35.200  58.700  1.00  0.00           H
ATOM   5007  CG2 VAL A 964      29.970  36.040  56.430  1.00  0.00           C
ATOM   5008 HG21 VAL A 964      29.240  35.780  57.230  1.00  0.00           H
ATOM   5009 HG22 VAL A 964      30.110  35.120  55.810  1.00  0.00           H
ATOM   5010 HG23 VAL A 964      29.570  36.920  55.880  1.00  0.00           H
ATOM   5011  C   VAL A 964      32.470  37.910  58.660  1.00  0.00           C
ATOM   5012  O   VAL A 964      32.740  37.500  59.830  1.00  0.00           O
ATOM   5013  N   CYS A 965      33.320  38.780  58.070  1.00  0.00           N
ATOM   5014  HN  CYS A 965      33.240  39.060  57.120  1.00  0.00           H
ATOM   5015  CA  CYS A 965      34.550  39.190  58.670  1.00  0.00           C
ATOM   5016  HA  CYS A 965      35.050  38.370  59.150  1.00  0.00           H
ATOM   5017  CB  CYS A 965      35.530  39.840  57.610  1.00  0.00           C
ATOM   5018  HB1 CYS A 965      36.430  40.360  58.000  1.00  0.00           H
ATOM   5019  HB2 CYS A 965      34.920  40.680  57.200  1.00  0.00           H
ATOM   5020  SG  CYS A 965      35.910  38.720  56.270  1.00  0.00           S
ATOM   5021  HG1 CYS A 965      36.310  39.570  55.350  1.00  0.00           H
ATOM   5022  C   CYS A 965      34.310  40.170  59.820  1.00  0.00           C
ATOM   5023  O   CYS A 965      34.910  40.170  60.880  1.00  0.00           O
ATOM   5024  N   SER A 966      33.220  40.960  59.700  1.00  0.00           N
ATOM   5025  HN  SER A 966      32.580  40.840  58.950  1.00  0.00           H
ATOM   5026  CA  SER A 966      32.810  41.880  60.730  1.00  0.00           C
ATOM   5027  HA  SER A 966      33.610  42.590  60.910  1.00  0.00           H
ATOM   5028  CB  SER A 966      31.770  42.850  60.210  1.00  0.00           C
ATOM   5029  HB1 SER A 966      31.590  43.730  60.870  1.00  0.00           H
ATOM   5030  HB2 SER A 966      30.800  42.390  59.930  1.00  0.00           H
ATOM   5031  OG  SER A 966      32.330  43.480  59.040  1.00  0.00           O
ATOM   5032  HG1 SER A 966      32.380  42.880  58.290  1.00  0.00           H
ATOM   5033  C   SER A 966      32.300  41.240  62.030  1.00  0.00           C
ATOM   5034  O   SER A 966      32.660  41.670  63.080  1.00  0.00           O
ATOM   5035  N   VAL A 967      31.460  40.100  61.960  1.00  0.00           N
ATOM   5036  HN  VAL A 967      31.010  39.670  61.180  1.00  0.00           H
ATOM   5037  CA  VAL A 967      31.130  39.420  63.260  1.00  0.00           C
ATOM   5038  HA  VAL A 967      30.870  40.150  64.000  1.00  0.00           H
ATOM   5039  CB  VAL A 967      29.890  38.570  63.040  1.00  0.00           C
ATOM   5040  HB  VAL A 967      29.560  38.220  64.040  1.00  0.00           H
ATOM   5041  CG1 VAL A 967      28.680  39.370  62.460  1.00  0.00           C
ATOM   5042 HG11 VAL A 967      27.760  38.750  62.410  1.00  0.00           H
ATOM   5043 HG12 VAL A 967      28.950  39.670  61.420  1.00  0.00           H
ATOM   5044 HG13 VAL A 967      28.440  40.280  63.040  1.00  0.00           H
ATOM   5045  CG2 VAL A 967      30.030  37.450  62.010  1.00  0.00           C
ATOM   5046 HG21 VAL A 967      29.120  36.810  61.990  1.00  0.00           H
ATOM   5047 HG22 VAL A 967      30.880  36.770  62.270  1.00  0.00           H
ATOM   5048 HG23 VAL A 967      30.240  37.910  61.020  1.00  0.00           H
ATOM   5049  C   VAL A 967      32.200  38.410  63.710  1.00  0.00           C
ATOM   5050  O   VAL A 967      32.070  37.800  64.730  1.00  0.00           O
ATOM   5051  N   MET A 968      33.310  38.250  63.040  1.00  0.00           N
ATOM   5052  HN  MET A 968      33.470  38.630  62.140  1.00  0.00           H
ATOM   5053  CA  MET A 968      34.470  37.620  63.580  1.00  0.00           C
ATOM   5054  HA  MET A 968      34.290  37.020  64.460  1.00  0.00           H
ATOM   5055  CB  MET A 968      35.150  36.700  62.510  1.00  0.00           C
ATOM   5056  HB1 MET A 968      36.010  36.230  63.050  1.00  0.00           H
ATOM   5057  HB2 MET A 968      35.450  37.270  61.600  1.00  0.00           H
ATOM   5058  CG  MET A 968      34.180  35.590  61.950  1.00  0.00           C
ATOM   5059  HG1 MET A 968      34.480  35.170  60.980  1.00  0.00           H
ATOM   5060  HG2 MET A 968      33.170  36.020  61.820  1.00  0.00           H
[truncated: 6,873,249 more chars]
