# Supplementary material for: CryoEM and computational modeling structural insights into the pH regulator NBCn1
Source: Nat Commun. 2025 Nov 11;16:9932. doi: 10.1038/s41467-025-64868-z (PMC12606367; doi:10.1038/s41467-025-64868-z)
Supplement: Supplementary file 7 — Supplementary Data 5 [file 41467_2025_64868_MOESM7_ESM.zip › 100ns_z_restr_MD_NBCn1_2NaCO3/hNBCn1_IF/z-restr_hNBCn1_IF_2NaCO3_first_step_11.pdb]

REMARK    GENERATED BY TRJCONV
TITLE     Title t= 4100.00000 step= 2050000
REMARK    THIS IS A SIMULATION BOX
CRYST1   93.367   93.367  102.543  90.00  90.00  90.00 P 1           1
MODEL        1
ATOM      1  N   LEU A 585      22.350  38.910  39.490  1.00  0.00           N
ATOM      2  HT1 LEU A 585      21.860  38.000  39.350  1.00  0.00           H
ATOM      3  HT2 LEU A 585      22.960  39.090  38.670  1.00  0.00           H
ATOM      4  HT3 LEU A 585      21.650  39.670  39.490  1.00  0.00           H
ATOM      5  CA  LEU A 585      23.040  38.900  40.750  1.00  0.00           C
ATOM      6  HA  LEU A 585      23.910  39.540  40.690  1.00  0.00           H
ATOM      7  CB  LEU A 585      22.100  39.420  41.940  1.00  0.00           C
ATOM      8  HB1 LEU A 585      21.150  38.860  41.840  1.00  0.00           H
ATOM      9  HB2 LEU A 585      21.750  40.450  41.650  1.00  0.00           H
ATOM     10  CG  LEU A 585      22.680  39.310  43.390  1.00  0.00           C
ATOM     11  HG  LEU A 585      23.190  38.310  43.510  1.00  0.00           H
ATOM     12  CD1 LEU A 585      23.650  40.430  43.580  1.00  0.00           C
ATOM     13 HD11 LEU A 585      24.510  40.280  42.890  1.00  0.00           H
ATOM     14 HD12 LEU A 585      24.090  40.450  44.600  1.00  0.00           H
ATOM     15 HD13 LEU A 585      23.140  41.400  43.440  1.00  0.00           H
ATOM     16  CD2 LEU A 585      21.540  39.420  44.310  1.00  0.00           C
ATOM     17 HD21 LEU A 585      20.810  38.610  44.070  1.00  0.00           H
ATOM     18 HD22 LEU A 585      21.120  40.440  44.160  1.00  0.00           H
ATOM     19 HD23 LEU A 585      21.830  39.180  45.360  1.00  0.00           H
ATOM     20  C   LEU A 585      23.710  37.570  41.040  1.00  0.00           C
ATOM     21  O   LEU A 585      24.900  37.560  41.160  1.00  0.00           O
ATOM     22  N   ILE A 586      22.840  36.480  41.100  1.00  0.00           N
ATOM     23  HN  ILE A 586      21.870  36.510  40.900  1.00  0.00           H
ATOM     24  CA  ILE A 586      23.380  35.150  41.330  1.00  0.00           C
ATOM     25  HA  ILE A 586      24.310  35.250  41.890  1.00  0.00           H
ATOM     26  CB  ILE A 586      22.370  34.330  42.260  1.00  0.00           C
ATOM     27  HB  ILE A 586      21.400  34.260  41.720  1.00  0.00           H
ATOM     28  CG2 ILE A 586      22.810  32.850  42.450  1.00  0.00           C
ATOM     29 HG21 ILE A 586      22.140  32.270  43.130  1.00  0.00           H
ATOM     30 HG22 ILE A 586      23.860  32.710  42.780  1.00  0.00           H
ATOM     31 HG23 ILE A 586      22.730  32.400  41.450  1.00  0.00           H
ATOM     32  CG1 ILE A 586      22.140  34.960  43.680  1.00  0.00           C
ATOM     33 HG11 ILE A 586      21.640  34.170  44.280  1.00  0.00           H
ATOM     34 HG12 ILE A 586      21.530  35.880  43.550  1.00  0.00           H
ATOM     35  CD  ILE A 586      23.450  35.320  44.470  1.00  0.00           C
ATOM     36  HD1 ILE A 586      23.900  36.230  44.020  1.00  0.00           H
ATOM     37  HD2 ILE A 586      24.100  34.410  44.460  1.00  0.00           H
ATOM     38  HD3 ILE A 586      23.170  35.440  45.530  1.00  0.00           H
ATOM     39  C   ILE A 586      23.770  34.450  40.040  1.00  0.00           C
ATOM     40  O   ILE A 586      24.280  33.330  40.070  1.00  0.00           O
ATOM     41  N   LEU A 587      23.440  35.030  38.850  1.00  0.00           N
ATOM     42  HN  LEU A 587      23.080  35.960  38.890  1.00  0.00           H
ATOM     43  CA  LEU A 587      23.570  34.510  37.560  1.00  0.00           C
ATOM     44  HA  LEU A 587      22.830  33.740  37.370  1.00  0.00           H
ATOM     45  CB  LEU A 587      23.140  35.660  36.540  1.00  0.00           C
ATOM     46  HB1 LEU A 587      23.330  36.660  36.970  1.00  0.00           H
ATOM     47  HB2 LEU A 587      22.030  35.540  36.440  1.00  0.00           H
ATOM     48  CG  LEU A 587      23.780  35.620  35.140  1.00  0.00           C
ATOM     49  HG  LEU A 587      24.890  35.630  35.200  1.00  0.00           H
ATOM     50  CD1 LEU A 587      23.330  34.380  34.340  1.00  0.00           C
ATOM     51 HD11 LEU A 587      23.830  34.380  33.360  1.00  0.00           H
ATOM     52 HD12 LEU A 587      22.230  34.560  34.370  1.00  0.00           H
ATOM     53 HD13 LEU A 587      23.640  33.500  34.930  1.00  0.00           H
ATOM     54  CD2 LEU A 587      23.330  36.800  34.320  1.00  0.00           C
ATOM     55 HD21 LEU A 587      23.710  36.800  33.270  1.00  0.00           H
ATOM     56 HD22 LEU A 587      23.660  37.710  34.830  1.00  0.00           H
ATOM     57 HD23 LEU A 587      22.230  36.970  34.290  1.00  0.00           H
ATOM     58  C   LEU A 587      24.970  33.810  37.210  1.00  0.00           C
ATOM     59  O   LEU A 587      25.050  32.640  36.750  1.00  0.00           O
ATOM     60  N   ASP A 588      26.090  34.540  37.350  1.00  0.00           N
ATOM     61  HN  ASP A 588      26.110  35.380  37.890  1.00  0.00           H
ATOM     62  CA  ASP A 588      27.380  34.030  37.010  1.00  0.00           C
ATOM     63  HA  ASP A 588      27.310  33.500  36.070  1.00  0.00           H
ATOM     64  CB  ASP A 588      28.290  35.300  37.030  1.00  0.00           C
ATOM     65  HB1 ASP A 588      29.350  35.060  36.790  1.00  0.00           H
ATOM     66  HB2 ASP A 588      28.300  35.750  38.040  1.00  0.00           H
ATOM     67  CG  ASP A 588      27.810  36.310  36.020  1.00  0.00           C
ATOM     68  OD1 ASP A 588      27.930  36.010  34.790  1.00  0.00           O
ATOM     69  OD2 ASP A 588      27.350  37.420  36.510  1.00  0.00           O
ATOM     70  C   ASP A 588      27.850  32.950  37.950  1.00  0.00           C
ATOM     71  O   ASP A 588      28.730  32.160  37.590  1.00  0.00           O
ATOM     72  N   ILE A 589      27.260  32.840  39.200  1.00  0.00           N
ATOM     73  HN  ILE A 589      26.690  33.530  39.630  1.00  0.00           H
ATOM     74  CA  ILE A 589      27.690  31.790  40.080  1.00  0.00           C
ATOM     75  HA  ILE A 589      28.770  31.710  40.030  1.00  0.00           H
ATOM     76  CB  ILE A 589      27.420  32.080  41.530  1.00  0.00           C
ATOM     77  HB  ILE A 589      26.320  32.200  41.570  1.00  0.00           H
ATOM     78  CG2 ILE A 589      27.840  30.820  42.290  1.00  0.00           C
ATOM     79 HG21 ILE A 589      28.950  30.880  42.330  1.00  0.00           H
ATOM     80 HG22 ILE A 589      27.500  29.860  41.900  1.00  0.00           H
ATOM     81 HG23 ILE A 589      27.490  30.870  43.350  1.00  0.00           H
ATOM     82  CG1 ILE A 589      27.970  33.440  42.020  1.00  0.00           C
ATOM     83 HG11 ILE A 589      27.960  34.160  41.180  1.00  0.00           H
ATOM     84 HG12 ILE A 589      29.060  33.290  42.050  1.00  0.00           H
ATOM     85  CD  ILE A 589      27.410  34.110  43.300  1.00  0.00           C
ATOM     86  HD1 ILE A 589      26.300  34.070  43.240  1.00  0.00           H
ATOM     87  HD2 ILE A 589      27.680  35.180  43.420  1.00  0.00           H
ATOM     88  HD3 ILE A 589      27.750  33.480  44.140  1.00  0.00           H
ATOM     89  C   ILE A 589      27.180  30.470  39.530  1.00  0.00           C
ATOM     90  O   ILE A 589      27.850  29.450  39.390  1.00  0.00           O
ATOM     91  N   LYS A 590      25.950  30.480  39.080  1.00  0.00           N
ATOM     92  HN  LYS A 590      25.480  31.360  39.130  1.00  0.00           H
ATOM     93  CA  LYS A 590      25.220  29.350  38.530  1.00  0.00           C
ATOM     94  HA  LYS A 590      25.160  28.560  39.250  1.00  0.00           H
ATOM     95  CB  LYS A 590      23.780  29.770  38.290  1.00  0.00           C
ATOM     96  HB1 LYS A 590      23.170  28.970  37.820  1.00  0.00           H
ATOM     97  HB2 LYS A 590      23.790  30.610  37.560  1.00  0.00           H
ATOM     98  CG  LYS A 590      23.050  30.160  39.610  1.00  0.00           C
ATOM     99  HG1 LYS A 590      23.520  30.990  40.180  1.00  0.00           H
ATOM    100  HG2 LYS A 590      23.160  29.320  40.340  1.00  0.00           H
ATOM    101  CD  LYS A 590      21.550  30.310  39.320  1.00  0.00           C
ATOM    102  HD1 LYS A 590      20.990  30.450  40.260  1.00  0.00           H
ATOM    103  HD2 LYS A 590      21.100  29.500  38.700  1.00  0.00           H
ATOM    104  CE  LYS A 590      21.220  31.560  38.510  1.00  0.00           C
ATOM    105  HE1 LYS A 590      21.690  31.640  37.510  1.00  0.00           H
ATOM    106  HE2 LYS A 590      21.440  32.570  38.940  1.00  0.00           H
ATOM    107  NZ  LYS A 590      19.720  31.770  38.250  1.00  0.00           N
ATOM    108  HZ1 LYS A 590      19.390  31.170  37.450  1.00  0.00           H
ATOM    109  HZ2 LYS A 590      19.540  32.770  38.040  1.00  0.00           H
ATOM    110  HZ3 LYS A 590      19.190  31.500  39.100  1.00  0.00           H
ATOM    111  C   LYS A 590      25.900  28.880  37.220  1.00  0.00           C
ATOM    112  O   LYS A 590      26.050  27.640  37.120  1.00  0.00           O
ATOM    113  N   ARG A 591      26.340  29.740  36.310  1.00  0.00           N
ATOM    114  HN  ARG A 591      26.110  30.690  36.420  1.00  0.00           H
ATOM    115  CA  ARG A 591      27.200  29.350  35.240  1.00  0.00           C
ATOM    116  HA  ARG A 591      26.770  28.540  34.680  1.00  0.00           H
ATOM    117  CB  ARG A 591      27.330  30.600  34.350  1.00  0.00           C
ATOM    118  HB1 ARG A 591      27.940  30.460  33.440  1.00  0.00           H
ATOM    119  HB2 ARG A 591      27.840  31.460  34.850  1.00  0.00           H
ATOM    120  CG  ARG A 591      25.970  31.040  33.800  1.00  0.00           C
ATOM    121  HG1 ARG A 591      26.140  31.960  33.180  1.00  0.00           H
ATOM    122  HG2 ARG A 591      25.160  31.330  34.500  1.00  0.00           H
ATOM    123  CD  ARG A 591      25.320  30.080  32.790  1.00  0.00           C
ATOM    124  HD1 ARG A 591      25.000  29.130  33.270  1.00  0.00           H
ATOM    125  HD2 ARG A 591      25.990  29.810  31.960  1.00  0.00           H
ATOM    126  NE  ARG A 591      24.030  30.590  32.230  1.00  0.00           N
ATOM    127  HE  ARG A 591      23.190  30.400  32.720  1.00  0.00           H
ATOM    128  CZ  ARG A 591      23.990  31.430  31.250  1.00  0.00           C
ATOM    129  NH1 ARG A 591      24.970  31.840  30.510  1.00  0.00           N
ATOM    130 HH11 ARG A 591      25.890  31.540  30.700  1.00  0.00           H
ATOM    131 HH12 ARG A 591      24.760  32.380  29.680  1.00  0.00           H
ATOM    132  NH2 ARG A 591      22.890  32.130  31.120  1.00  0.00           N
ATOM    133 HH21 ARG A 591      22.940  32.970  30.580  1.00  0.00           H
ATOM    134 HH22 ARG A 591      22.180  31.990  31.810  1.00  0.00           H
ATOM    135  C   ARG A 591      28.570  28.920  35.590  1.00  0.00           C
ATOM    136  O   ARG A 591      29.080  28.080  34.820  1.00  0.00           O
ATOM    137  N   LYS A 592      29.270  29.440  36.640  1.00  0.00           N
ATOM    138  HN  LYS A 592      28.840  30.040  37.310  1.00  0.00           H
ATOM    139  CA  LYS A 592      30.680  29.020  36.750  1.00  0.00           C
ATOM    140  HA  LYS A 592      31.060  28.580  35.840  1.00  0.00           H
ATOM    141  CB  LYS A 592      31.510  30.260  37.210  1.00  0.00           C
ATOM    142  HB1 LYS A 592      32.520  30.080  37.640  1.00  0.00           H
ATOM    143  HB2 LYS A 592      30.920  30.690  38.050  1.00  0.00           H
ATOM    144  CG  LYS A 592      31.650  31.430  36.140  1.00  0.00           C
ATOM    145  HG1 LYS A 592      32.190  32.230  36.670  1.00  0.00           H
ATOM    146  HG2 LYS A 592      30.660  31.840  35.830  1.00  0.00           H
ATOM    147  CD  LYS A 592      32.390  30.930  34.910  1.00  0.00           C
ATOM    148  HD1 LYS A 592      31.640  30.360  34.330  1.00  0.00           H
ATOM    149  HD2 LYS A 592      33.130  30.220  35.340  1.00  0.00           H
ATOM    150  CE  LYS A 592      33.040  32.000  34.090  1.00  0.00           C
ATOM    151  HE1 LYS A 592      33.880  32.510  34.600  1.00  0.00           H
ATOM    152  HE2 LYS A 592      32.240  32.680  33.730  1.00  0.00           H
ATOM    153  NZ  LYS A 592      33.640  31.330  32.820  1.00  0.00           N
ATOM    154  HZ1 LYS A 592      34.010  32.090  32.200  1.00  0.00           H
ATOM    155  HZ2 LYS A 592      32.960  30.710  32.350  1.00  0.00           H
ATOM    156  HZ3 LYS A 592      34.520  30.790  33.010  1.00  0.00           H
ATOM    157  C   LYS A 592      30.790  27.800  37.610  1.00  0.00           C
ATOM    158  O   LYS A 592      31.890  27.170  37.650  1.00  0.00           O
ATOM    159  N   ALA A 593      29.690  27.390  38.290  1.00  0.00           N
ATOM    160  HN  ALA A 593      28.810  27.780  38.020  1.00  0.00           H
ATOM    161  CA  ALA A 593      29.700  26.190  39.090  1.00  0.00           C
ATOM    162  HA  ALA A 593      30.460  26.520  39.780  1.00  0.00           H
ATOM    163  CB  ALA A 593      28.460  25.980  39.920  1.00  0.00           C
ATOM    164  HB1 ALA A 593      28.600  25.130  40.630  1.00  0.00           H
ATOM    165  HB2 ALA A 593      27.680  25.690  39.180  1.00  0.00           H
ATOM    166  HB3 ALA A 593      28.140  26.830  40.550  1.00  0.00           H
ATOM    167  C   ALA A 593      30.180  24.880  38.480  1.00  0.00           C
ATOM    168  O   ALA A 593      31.050  24.250  39.050  1.00  0.00           O
ATOM    169  N   PRO A 594      29.770  24.420  37.250  1.00  0.00           N
ATOM    170  CD  PRO A 594      28.620  25.050  36.590  1.00  0.00           C
ATOM    171  HD1 PRO A 594      29.110  25.710  35.840  1.00  0.00           H
ATOM    172  HD2 PRO A 594      27.840  25.660  37.100  1.00  0.00           H
ATOM    173  CA  PRO A 594      30.120  23.080  36.700  1.00  0.00           C
ATOM    174  HA  PRO A 594      30.170  22.350  37.490  1.00  0.00           H
ATOM    175  CB  PRO A 594      29.160  22.980  35.500  1.00  0.00           C
ATOM    176  HB1 PRO A 594      28.900  21.920  35.300  1.00  0.00           H
ATOM    177  HB2 PRO A 594      29.670  23.390  34.600  1.00  0.00           H
ATOM    178  CG  PRO A 594      27.960  23.810  35.910  1.00  0.00           C
ATOM    179  HG1 PRO A 594      27.250  23.950  35.070  1.00  0.00           H
ATOM    180  HG2 PRO A 594      27.440  23.230  36.710  1.00  0.00           H
ATOM    181  C   PRO A 594      31.560  22.990  36.140  1.00  0.00           C
ATOM    182  O   PRO A 594      31.920  21.960  35.510  1.00  0.00           O
ATOM    183  N   PHE A 595      32.290  24.070  36.170  1.00  0.00           N
ATOM    184  HN  PHE A 595      31.980  24.900  36.650  1.00  0.00           H
ATOM    185  CA  PHE A 595      33.510  24.130  35.430  1.00  0.00           C
ATOM    186  HA  PHE A 595      33.630  23.350  34.690  1.00  0.00           H
ATOM    187  CB  PHE A 595      33.780  25.540  34.730  1.00  0.00           C
ATOM    188  HB1 PHE A 595      34.800  25.630  34.310  1.00  0.00           H
ATOM    189  HB2 PHE A 595      33.480  26.380  35.380  1.00  0.00           H
ATOM    190  CG  PHE A 595      32.840  25.580  33.510  1.00  0.00           C
ATOM    191  CD1 PHE A 595      31.500  26.020  33.700  1.00  0.00           C
ATOM    192  HD1 PHE A 595      31.270  26.300  34.720  1.00  0.00           H
ATOM    193  CE1 PHE A 595      30.670  26.220  32.620  1.00  0.00           C
ATOM    194  HE1 PHE A 595      29.630  26.490  32.730  1.00  0.00           H
ATOM    195  CZ  PHE A 595      31.080  25.940  31.290  1.00  0.00           C
ATOM    196  HZ  PHE A 595      30.370  25.980  30.480  1.00  0.00           H
ATOM    197  CD2 PHE A 595      33.180  25.120  32.210  1.00  0.00           C
ATOM    198  HD2 PHE A 595      34.170  24.740  32.040  1.00  0.00           H
ATOM    199  CE2 PHE A 595      32.290  25.280  31.160  1.00  0.00           C
ATOM    200  HE2 PHE A 595      32.640  25.030  30.170  1.00  0.00           H
ATOM    201  C   PHE A 595      34.680  23.950  36.390  1.00  0.00           C
ATOM    202  O   PHE A 595      35.860  23.990  36.020  1.00  0.00           O
ATOM    203  N   PHE A 596      34.380  23.680  37.700  1.00  0.00           N
ATOM    204  HN  PHE A 596      33.420  23.640  37.960  1.00  0.00           H
ATOM    205  CA  PHE A 596      35.280  23.630  38.850  1.00  0.00           C
ATOM    206  HA  PHE A 596      35.880  24.530  38.900  1.00  0.00           H
ATOM    207  CB  PHE A 596      34.390  23.530  40.160  1.00  0.00           C
ATOM    208  HB1 PHE A 596      33.560  22.790  40.080  1.00  0.00           H
ATOM    209  HB2 PHE A 596      33.990  24.560  40.260  1.00  0.00           H
ATOM    210  CG  PHE A 596      35.240  23.340  41.480  1.00  0.00           C
ATOM    211  CD1 PHE A 596      36.450  24.030  41.560  1.00  0.00           C
ATOM    212  HD1 PHE A 596      36.690  24.770  40.800  1.00  0.00           H
ATOM    213  CE1 PHE A 596      37.200  23.930  42.740  1.00  0.00           C
ATOM    214  HE1 PHE A 596      38.010  24.570  43.070  1.00  0.00           H
ATOM    215  CZ  PHE A 596      36.760  23.010  43.750  1.00  0.00           C
ATOM    216  HZ  PHE A 596      37.310  22.950  44.670  1.00  0.00           H
ATOM    217  CD2 PHE A 596      34.820  22.480  42.460  1.00  0.00           C
ATOM    218  HD2 PHE A 596      33.930  21.880  42.380  1.00  0.00           H
ATOM    219  CE2 PHE A 596      35.600  22.270  43.580  1.00  0.00           C
ATOM    220  HE2 PHE A 596      35.280  21.670  44.410  1.00  0.00           H
ATOM    221  C   PHE A 596      36.240  22.400  38.730  1.00  0.00           C
ATOM    222  O   PHE A 596      37.460  22.490  38.990  1.00  0.00           O
ATOM    223  N   LEU A 597      35.790  21.210  38.430  1.00  0.00           N
ATOM    224  HN  LEU A 597      34.820  21.050  38.300  1.00  0.00           H
ATOM    225  CA  LEU A 597      36.670  20.080  38.180  1.00  0.00           C
ATOM    226  HA  LEU A 597      37.400  20.070  38.970  1.00  0.00           H
ATOM    227  CB  LEU A 597      35.860  18.730  38.070  1.00  0.00           C
ATOM    228  HB1 LEU A 597      35.260  18.710  37.140  1.00  0.00           H
ATOM    229  HB2 LEU A 597      35.170  18.580  38.930  1.00  0.00           H
ATOM    230  CG  LEU A 597      36.620  17.370  38.010  1.00  0.00           C
ATOM    231  HG  LEU A 597      36.980  17.210  36.960  1.00  0.00           H
ATOM    232  CD1 LEU A 597      37.890  17.160  38.870  1.00  0.00           C
ATOM    233 HD11 LEU A 597      38.350  16.170  38.740  1.00  0.00           H
ATOM    234 HD12 LEU A 597      37.570  17.150  39.940  1.00  0.00           H
ATOM    235 HD13 LEU A 597      38.710  17.870  38.650  1.00  0.00           H
ATOM    236  CD2 LEU A 597      35.770  16.180  38.430  1.00  0.00           C
ATOM    237 HD21 LEU A 597      36.290  15.190  38.410  1.00  0.00           H
ATOM    238 HD22 LEU A 597      34.880  16.220  37.760  1.00  0.00           H
ATOM    239 HD23 LEU A 597      35.320  16.440  39.400  1.00  0.00           H
ATOM    240  C   LEU A 597      37.530  20.200  36.980  1.00  0.00           C
ATOM    241  O   LEU A 597      38.660  19.700  36.950  1.00  0.00           O
ATOM    242  N   SER A 598      37.040  20.850  35.870  1.00  0.00           N
ATOM    243  HN  SER A 598      36.100  21.170  35.910  1.00  0.00           H
ATOM    244  CA  SER A 598      38.010  21.310  34.900  1.00  0.00           C
ATOM    245  HA  SER A 598      38.670  20.510  34.620  1.00  0.00           H
ATOM    246  CB  SER A 598      37.430  21.650  33.540  1.00  0.00           C
ATOM    247  HB1 SER A 598      37.150  20.660  33.110  1.00  0.00           H
ATOM    248  HB2 SER A 598      38.160  22.100  32.840  1.00  0.00           H
ATOM    249  OG  SER A 598      36.230  22.370  33.610  1.00  0.00           O
ATOM    250  HG1 SER A 598      35.620  21.850  34.130  1.00  0.00           H
ATOM    251  C   SER A 598      39.000  22.290  35.310  1.00  0.00           C
ATOM    252  O   SER A 598      40.160  22.200  34.830  1.00  0.00           O
ATOM    253  N   ASP A 599      38.710  23.230  36.280  1.00  0.00           N
ATOM    254  HN  ASP A 599      37.770  23.380  36.570  1.00  0.00           H
ATOM    255  CA  ASP A 599      39.720  24.020  36.880  1.00  0.00           C
ATOM    256  HA  ASP A 599      40.330  24.270  36.020  1.00  0.00           H
ATOM    257  CB  ASP A 599      39.180  25.250  37.600  1.00  0.00           C
ATOM    258  HB1 ASP A 599      39.930  25.730  38.260  1.00  0.00           H
ATOM    259  HB2 ASP A 599      38.490  24.990  38.430  1.00  0.00           H
ATOM    260  CG  ASP A 599      38.530  26.260  36.770  1.00  0.00           C
ATOM    261  OD1 ASP A 599      38.320  25.990  35.550  1.00  0.00           O
ATOM    262  OD2 ASP A 599      37.990  27.270  37.310  1.00  0.00           O
ATOM    263  C   ASP A 599      40.720  23.310  37.750  1.00  0.00           C
ATOM    264  O   ASP A 599      41.880  23.580  37.690  1.00  0.00           O
ATOM    265  N   PHE A 600      40.280  22.360  38.570  1.00  0.00           N
ATOM    266  HN  PHE A 600      39.310  22.230  38.760  1.00  0.00           H
ATOM    267  CA  PHE A 600      41.130  21.490  39.390  1.00  0.00           C
ATOM    268  HA  PHE A 600      41.900  21.980  39.960  1.00  0.00           H
ATOM    269  CB  PHE A 600      40.230  20.560  40.310  1.00  0.00           C
ATOM    270  HB1 PHE A 600      39.720  19.830  39.630  1.00  0.00           H
ATOM    271  HB2 PHE A 600      39.580  21.300  40.800  1.00  0.00           H
ATOM    272  CG  PHE A 600      41.080  19.730  41.230  1.00  0.00           C
ATOM    273  CD1 PHE A 600      41.430  18.400  40.970  1.00  0.00           C
ATOM    274  HD1 PHE A 600      41.130  17.930  40.050  1.00  0.00           H
ATOM    275  CE1 PHE A 600      42.250  17.660  41.800  1.00  0.00           C
ATOM    276  HE1 PHE A 600      42.620  16.740  41.400  1.00  0.00           H
ATOM    277  CZ  PHE A 600      42.680  18.170  43.000  1.00  0.00           C
ATOM    278  HZ  PHE A 600      43.140  17.520  43.720  1.00  0.00           H
ATOM    279  CD2 PHE A 600      41.590  20.260  42.450  1.00  0.00           C
ATOM    280  HD2 PHE A 600      41.310  21.290  42.660  1.00  0.00           H
ATOM    281  CE2 PHE A 600      42.280  19.460  43.380  1.00  0.00           C
ATOM    282  HE2 PHE A 600      42.540  19.860  44.350  1.00  0.00           H
ATOM    283  C   PHE A 600      42.050  20.600  38.490  1.00  0.00           C
ATOM    284  O   PHE A 600      43.320  20.500  38.680  1.00  0.00           O
ATOM    285  N   LYS A 601      41.520  19.850  37.470  1.00  0.00           N
ATOM    286  HN  LYS A 601      40.540  19.860  37.270  1.00  0.00           H
ATOM    287  CA  LYS A 601      42.280  19.050  36.490  1.00  0.00           C
ATOM    288  HA  LYS A 601      42.730  18.320  37.140  1.00  0.00           H
ATOM    289  CB  LYS A 601      41.310  18.230  35.550  1.00  0.00           C
ATOM    290  HB1 LYS A 601      40.490  18.900  35.220  1.00  0.00           H
ATOM    291  HB2 LYS A 601      40.760  17.570  36.260  1.00  0.00           H
ATOM    292  CG  LYS A 601      41.940  17.620  34.350  1.00  0.00           C
ATOM    293  HG1 LYS A 601      41.460  16.630  34.170  1.00  0.00           H
ATOM    294  HG2 LYS A 601      42.980  17.340  34.640  1.00  0.00           H
ATOM    295  CD  LYS A 601      42.000  18.410  32.960  1.00  0.00           C
ATOM    296  HD1 LYS A 601      42.680  17.960  32.200  1.00  0.00           H
ATOM    297  HD2 LYS A 601      42.500  19.360  33.250  1.00  0.00           H
ATOM    298  CE  LYS A 601      40.610  18.610  32.380  1.00  0.00           C
ATOM    299  HE1 LYS A 601      39.970  18.950  33.230  1.00  0.00           H
ATOM    300  HE2 LYS A 601      40.200  17.660  31.950  1.00  0.00           H
ATOM    301  NZ  LYS A 601      40.590  19.740  31.420  1.00  0.00           N
ATOM    302  HZ1 LYS A 601      39.640  20.000  31.060  1.00  0.00           H
ATOM    303  HZ2 LYS A 601      41.070  19.590  30.500  1.00  0.00           H
ATOM    304  HZ3 LYS A 601      40.990  20.580  31.890  1.00  0.00           H
ATOM    305  C   LYS A 601      43.290  19.900  35.790  1.00  0.00           C
ATOM    306  O   LYS A 601      44.410  19.430  35.500  1.00  0.00           O
ATOM    307  N   ASP A 602      42.820  21.200  35.440  1.00  0.00           N
ATOM    308  HN  ASP A 602      41.880  21.460  35.570  1.00  0.00           H
ATOM    309  CA  ASP A 602      43.720  22.070  34.620  1.00  0.00           C
ATOM    310  HA  ASP A 602      44.080  21.420  33.830  1.00  0.00           H
ATOM    311  CB  ASP A 602      42.980  23.220  33.910  1.00  0.00           C
ATOM    312  HB1 ASP A 602      43.830  23.870  33.610  1.00  0.00           H
ATOM    313  HB2 ASP A 602      42.360  23.760  34.660  1.00  0.00           H
ATOM    314  CG  ASP A 602      42.160  22.920  32.710  1.00  0.00           C
ATOM    315  OD1 ASP A 602      42.300  21.770  32.170  1.00  0.00           O
ATOM    316  OD2 ASP A 602      41.430  23.790  32.200  1.00  0.00           O
ATOM    317  C   ASP A 602      44.890  22.550  35.480  1.00  0.00           C
ATOM    318  O   ASP A 602      45.920  22.970  34.920  1.00  0.00           O
ATOM    319  N   ALA A 603      44.760  22.600  36.790  1.00  0.00           N
ATOM    320  HN  ALA A 603      43.940  22.140  37.140  1.00  0.00           H
ATOM    321  CA  ALA A 603      45.720  23.170  37.770  1.00  0.00           C
ATOM    322  HA  ALA A 603      46.210  24.050  37.370  1.00  0.00           H
ATOM    323  CB  ALA A 603      44.940  23.700  39.040  1.00  0.00           C
ATOM    324  HB1 ALA A 603      45.550  23.830  39.950  1.00  0.00           H
ATOM    325  HB2 ALA A 603      44.230  22.900  39.360  1.00  0.00           H
ATOM    326  HB3 ALA A 603      44.430  24.620  38.700  1.00  0.00           H
ATOM    327  C   ALA A 603      46.790  22.140  38.240  1.00  0.00           C
ATOM    328  O   ALA A 603      47.690  22.540  38.950  1.00  0.00           O
ATOM    329  N   LEU A 604      46.800  20.890  37.760  1.00  0.00           N
ATOM    330  HN  LEU A 604      45.960  20.590  37.310  1.00  0.00           H
ATOM    331  CA  LEU A 604      47.760  19.890  38.200  1.00  0.00           C
ATOM    332  HA  LEU A 604      48.170  20.150  39.170  1.00  0.00           H
ATOM    333  CB  LEU A 604      47.160  18.470  38.240  1.00  0.00           C
ATOM    334  HB1 LEU A 604      47.910  17.760  38.660  1.00  0.00           H
ATOM    335  HB2 LEU A 604      46.910  18.300  37.170  1.00  0.00           H
ATOM    336  CG  LEU A 604      45.840  18.330  38.920  1.00  0.00           C
ATOM    337  HG  LEU A 604      45.160  19.030  38.400  1.00  0.00           H
ATOM    338  CD1 LEU A 604      45.320  16.930  38.740  1.00  0.00           C
ATOM    339 HD11 LEU A 604      44.370  16.740  39.290  1.00  0.00           H
ATOM    340 HD12 LEU A 604      46.080  16.220  39.130  1.00  0.00           H
ATOM    341 HD13 LEU A 604      45.320  16.690  37.660  1.00  0.00           H
ATOM    342  CD2 LEU A 604      45.910  18.830  40.360  1.00  0.00           C
ATOM    343 HD21 LEU A 604      46.770  18.310  40.810  1.00  0.00           H
ATOM    344 HD22 LEU A 604      44.900  18.720  40.820  1.00  0.00           H
ATOM    345 HD23 LEU A 604      46.060  19.940  40.430  1.00  0.00           H
ATOM    346  C   LEU A 604      48.920  19.860  37.230  1.00  0.00           C
ATOM    347  O   LEU A 604      49.730  19.020  37.310  1.00  0.00           O
ATOM    348  N   SER A 605      49.000  20.860  36.300  1.00  0.00           N
ATOM    349  HN  SER A 605      48.270  21.540  36.350  1.00  0.00           H
ATOM    350  CA  SER A 605      50.260  21.210  35.580  1.00  0.00           C
ATOM    351  HA  SER A 605      50.530  20.310  35.040  1.00  0.00           H
ATOM    352  CB  SER A 605      49.890  22.290  34.540  1.00  0.00           C
ATOM    353  HB1 SER A 605      49.260  23.150  34.870  1.00  0.00           H
ATOM    354  HB2 SER A 605      49.250  21.880  33.730  1.00  0.00           H
ATOM    355  OG  SER A 605      51.070  22.840  33.920  1.00  0.00           O
ATOM    356  HG1 SER A 605      51.610  22.120  33.620  1.00  0.00           H
ATOM    357  C   SER A 605      51.390  21.720  36.470  1.00  0.00           C
ATOM    358  O   SER A 605      51.210  22.450  37.450  1.00  0.00           O
ATOM    359  N   LEU A 606      52.630  21.310  36.130  1.00  0.00           N
ATOM    360  HN  LEU A 606      52.840  20.730  35.350  1.00  0.00           H
ATOM    361  CA  LEU A 606      53.860  21.630  36.880  1.00  0.00           C
ATOM    362  HA  LEU A 606      53.640  21.380  37.910  1.00  0.00           H
ATOM    363  CB  LEU A 606      54.900  20.690  36.320  1.00  0.00           C
ATOM    364  HB1 LEU A 606      54.990  20.870  35.220  1.00  0.00           H
ATOM    365  HB2 LEU A 606      54.530  19.650  36.360  1.00  0.00           H
ATOM    366  CG  LEU A 606      56.260  20.710  37.040  1.00  0.00           C
ATOM    367  HG  LEU A 606      56.730  21.650  36.710  1.00  0.00           H
ATOM    368  CD1 LEU A 606      56.150  20.580  38.590  1.00  0.00           C
ATOM    369 HD11 LEU A 606      55.950  19.550  38.960  1.00  0.00           H
ATOM    370 HD12 LEU A 606      55.290  21.110  39.050  1.00  0.00           H
ATOM    371 HD13 LEU A 606      57.130  20.900  39.010  1.00  0.00           H
ATOM    372  CD2 LEU A 606      57.220  19.620  36.520  1.00  0.00           C
ATOM    373 HD21 LEU A 606      58.120  19.960  37.080  1.00  0.00           H
ATOM    374 HD22 LEU A 606      57.450  19.600  35.430  1.00  0.00           H
ATOM    375 HD23 LEU A 606      56.940  18.640  36.940  1.00  0.00           H
ATOM    376  C   LEU A 606      54.200  23.120  36.780  1.00  0.00           C
ATOM    377  O   LEU A 606      54.760  23.660  37.710  1.00  0.00           O
ATOM    378  N   GLN A 607      53.640  23.830  35.770  1.00  0.00           N
ATOM    379  HN  GLN A 607      53.010  23.300  35.200  1.00  0.00           H
ATOM    380  CA  GLN A 607      53.610  25.260  35.760  1.00  0.00           C
ATOM    381  HA  GLN A 607      54.610  25.550  35.990  1.00  0.00           H
ATOM    382  CB  GLN A 607      53.030  25.690  34.440  1.00  0.00           C
ATOM    383  HB1 GLN A 607      51.990  25.300  34.360  1.00  0.00           H
ATOM    384  HB2 GLN A 607      53.570  25.140  33.630  1.00  0.00           H
ATOM    385  CG  GLN A 607      53.040  27.230  34.220  1.00  0.00           C
ATOM    386  HG1 GLN A 607      54.080  27.580  34.120  1.00  0.00           H
ATOM    387  HG2 GLN A 607      52.430  27.710  35.010  1.00  0.00           H
ATOM    388  CD  GLN A 607      52.370  27.710  32.880  1.00  0.00           C
ATOM    389  OE1 GLN A 607      51.760  26.880  32.210  1.00  0.00           O
ATOM    390  NE2 GLN A 607      52.500  28.960  32.490  1.00  0.00           N
ATOM    391 HE21 GLN A 607      51.990  29.200  31.670  1.00  0.00           H
ATOM    392 HE22 GLN A 607      53.160  29.590  32.920  1.00  0.00           H
ATOM    393  C   GLN A 607      52.700  25.890  36.830  1.00  0.00           C
ATOM    394  O   GLN A 607      53.110  26.770  37.560  1.00  0.00           O
ATOM    395  N   CYS A 608      51.470  25.400  37.010  1.00  0.00           N
ATOM    396  HN  CYS A 608      51.300  24.680  36.330  1.00  0.00           H
ATOM    397  CA  CYS A 608      50.530  25.720  38.110  1.00  0.00           C
ATOM    398  HA  CYS A 608      50.520  26.790  38.170  1.00  0.00           H
ATOM    399  CB  CYS A 608      49.190  25.100  37.820  1.00  0.00           C
ATOM    400  HB1 CYS A 608      48.550  25.360  38.690  1.00  0.00           H
ATOM    401  HB2 CYS A 608      49.350  24.000  37.750  1.00  0.00           H
ATOM    402  SG  CYS A 608      48.400  25.790  36.330  1.00  0.00           S
ATOM    403  HG1 CYS A 608      48.540  27.050  36.710  1.00  0.00           H
ATOM    404  C   CYS A 608      51.050  25.190  39.450  1.00  0.00           C
ATOM    405  O   CYS A 608      51.060  26.050  40.350  1.00  0.00           O
ATOM    406  N   LEU A 609      51.560  23.970  39.610  1.00  0.00           N
ATOM    407  HN  LEU A 609      51.430  23.350  38.840  1.00  0.00           H
ATOM    408  CA  LEU A 609      52.130  23.460  40.910  1.00  0.00           C
ATOM    409  HA  LEU A 609      51.400  23.570  41.700  1.00  0.00           H
ATOM    410  CB  LEU A 609      52.530  21.910  40.970  1.00  0.00           C
ATOM    411  HB1 LEU A 609      52.840  21.760  42.030  1.00  0.00           H
ATOM    412  HB2 LEU A 609      53.460  21.650  40.410  1.00  0.00           H
ATOM    413  CG  LEU A 609      51.440  20.930  40.610  1.00  0.00           C
ATOM    414  HG  LEU A 609      50.790  21.440  39.860  1.00  0.00           H
ATOM    415  CD1 LEU A 609      51.960  19.680  39.810  1.00  0.00           C
ATOM    416 HD11 LEU A 609      52.880  19.290  40.300  1.00  0.00           H
ATOM    417 HD12 LEU A 609      52.120  19.970  38.760  1.00  0.00           H
ATOM    418 HD13 LEU A 609      51.180  18.890  39.940  1.00  0.00           H
ATOM    419  CD2 LEU A 609      50.430  20.640  41.690  1.00  0.00           C
ATOM    420 HD21 LEU A 609      49.910  21.580  42.030  1.00  0.00           H
ATOM    421 HD22 LEU A 609      50.840  20.230  42.640  1.00  0.00           H
ATOM    422 HD23 LEU A 609      49.760  19.820  41.390  1.00  0.00           H
ATOM    423  C   LEU A 609      53.320  24.280  41.450  1.00  0.00           C
ATOM    424  O   LEU A 609      53.410  24.710  42.640  1.00  0.00           O
ATOM    425  N   ALA A 610      54.190  24.720  40.450  1.00  0.00           N
ATOM    426  HN  ALA A 610      54.130  24.360  39.520  1.00  0.00           H
ATOM    427  CA  ALA A 610      55.240  25.680  40.700  1.00  0.00           C
ATOM    428  HA  ALA A 610      55.790  25.310  41.540  1.00  0.00           H
ATOM    429  CB  ALA A 610      56.210  25.830  39.480  1.00  0.00           C
ATOM    430  HB1 ALA A 610      56.880  24.950  39.360  1.00  0.00           H
ATOM    431  HB2 ALA A 610      56.980  26.600  39.660  1.00  0.00           H
ATOM    432  HB3 ALA A 610      55.670  26.050  38.530  1.00  0.00           H
ATOM    433  C   ALA A 610      54.750  27.140  40.930  1.00  0.00           C
ATOM    434  O   ALA A 610      55.290  27.840  41.820  1.00  0.00           O
ATOM    435  N   SER A 611      53.680  27.600  40.280  1.00  0.00           N
ATOM    436  HN  SER A 611      53.230  26.950  39.680  1.00  0.00           H
ATOM    437  CA  SER A 611      53.160  28.940  40.520  1.00  0.00           C
ATOM    438  HA  SER A 611      53.940  29.680  40.470  1.00  0.00           H
ATOM    439  CB  SER A 611      52.050  29.420  39.590  1.00  0.00           C
ATOM    440  HB1 SER A 611      51.670  30.430  39.850  1.00  0.00           H
ATOM    441  HB2 SER A 611      51.160  28.760  39.570  1.00  0.00           H
ATOM    442  OG  SER A 611      52.660  29.440  38.280  1.00  0.00           O
ATOM    443  HG1 SER A 611      52.650  28.550  37.910  1.00  0.00           H
ATOM    444  C   SER A 611      52.630  29.060  41.960  1.00  0.00           C
ATOM    445  O   SER A 611      52.940  30.060  42.670  1.00  0.00           O
ATOM    446  N   ILE A 612      51.930  28.090  42.470  1.00  0.00           N
ATOM    447  HN  ILE A 612      51.740  27.260  41.960  1.00  0.00           H
ATOM    448  CA  ILE A 612      51.480  28.160  43.870  1.00  0.00           C
ATOM    449  HA  ILE A 612      50.680  28.890  43.810  1.00  0.00           H
ATOM    450  CB  ILE A 612      50.740  26.880  44.330  1.00  0.00           C
ATOM    451  HB  ILE A 612      51.370  25.970  44.330  1.00  0.00           H
ATOM    452  CG2 ILE A 612      50.390  26.870  45.920  1.00  0.00           C
ATOM    453 HG21 ILE A 612      49.650  26.110  46.230  1.00  0.00           H
ATOM    454 HG22 ILE A 612      50.070  27.920  46.110  1.00  0.00           H
ATOM    455 HG23 ILE A 612      51.320  26.630  46.480  1.00  0.00           H
ATOM    456  CG1 ILE A 612      49.470  26.630  43.560  1.00  0.00           C
ATOM    457 HG11 ILE A 612      49.510  26.890  42.490  1.00  0.00           H
ATOM    458 HG12 ILE A 612      48.730  27.340  44.000  1.00  0.00           H
ATOM    459  CD  ILE A 612      49.030  25.160  43.700  1.00  0.00           C
ATOM    460  HD1 ILE A 612      48.720  24.910  44.750  1.00  0.00           H
ATOM    461  HD2 ILE A 612      49.960  24.620  43.500  1.00  0.00           H
ATOM    462  HD3 ILE A 612      48.230  25.040  42.930  1.00  0.00           H
ATOM    463  C   ILE A 612      52.560  28.460  44.910  1.00  0.00           C
ATOM    464  O   ILE A 612      52.360  29.280  45.810  1.00  0.00           O
ATOM    465  N   LEU A 613      53.760  27.790  44.830  1.00  0.00           N
ATOM    466  HN  LEU A 613      53.900  27.140  44.080  1.00  0.00           H
ATOM    467  CA  LEU A 613      54.850  28.080  45.760  1.00  0.00           C
ATOM    468  HA  LEU A 613      54.450  27.950  46.750  1.00  0.00           H
ATOM    469  CB  LEU A 613      55.910  26.940  45.390  1.00  0.00           C
ATOM    470  HB1 LEU A 613      56.720  27.010  46.150  1.00  0.00           H
ATOM    471  HB2 LEU A 613      56.340  27.100  44.380  1.00  0.00           H
ATOM    472  CG  LEU A 613      55.290  25.480  45.500  1.00  0.00           C
ATOM    473  HG  LEU A 613      54.440  25.390  44.790  1.00  0.00           H
ATOM    474  CD1 LEU A 613      56.400  24.450  45.230  1.00  0.00           C
ATOM    475 HD11 LEU A 613      57.090  24.330  46.070  1.00  0.00           H
ATOM    476 HD12 LEU A 613      57.020  24.630  44.320  1.00  0.00           H
ATOM    477 HD13 LEU A 613      55.950  23.450  45.090  1.00  0.00           H
ATOM    478  CD2 LEU A 613      54.760  25.260  46.900  1.00  0.00           C
ATOM    479 HD21 LEU A 613      55.490  25.610  47.650  1.00  0.00           H
ATOM    480 HD22 LEU A 613      54.640  24.170  47.090  1.00  0.00           H
ATOM    481 HD23 LEU A 613      53.780  25.750  47.070  1.00  0.00           H
ATOM    482  C   LEU A 613      55.440  29.520  45.570  1.00  0.00           C
ATOM    483  O   LEU A 613      55.650  30.250  46.510  1.00  0.00           O
ATOM    484  N   PHE A 614      55.660  29.890  44.320  1.00  0.00           N
ATOM    485  HN  PHE A 614      55.590  29.170  43.640  1.00  0.00           H
ATOM    486  CA  PHE A 614      56.140  31.230  43.910  1.00  0.00           C
ATOM    487  HA  PHE A 614      57.130  31.320  44.320  1.00  0.00           H
ATOM    488  CB  PHE A 614      56.370  31.310  42.340  1.00  0.00           C
ATOM    489  HB1 PHE A 614      55.400  31.100  41.840  1.00  0.00           H
ATOM    490  HB2 PHE A 614      57.040  30.440  42.120  1.00  0.00           H
ATOM    491  CG  PHE A 614      56.900  32.500  41.740  1.00  0.00           C
ATOM    492  CD1 PHE A 614      58.200  32.930  41.940  1.00  0.00           C
ATOM    493  HD1 PHE A 614      58.710  32.180  42.530  1.00  0.00           H
ATOM    494  CE1 PHE A 614      58.810  33.980  41.310  1.00  0.00           C
ATOM    495  HE1 PHE A 614      59.850  34.190  41.500  1.00  0.00           H
ATOM    496  CZ  PHE A 614      58.020  34.790  40.460  1.00  0.00           C
ATOM    497  HZ  PHE A 614      58.440  35.670  40.010  1.00  0.00           H
ATOM    498  CD2 PHE A 614      56.050  33.400  40.940  1.00  0.00           C
ATOM    499  HD2 PHE A 614      55.030  33.140  40.710  1.00  0.00           H
ATOM    500  CE2 PHE A 614      56.660  34.570  40.320  1.00  0.00           C
ATOM    501  HE2 PHE A 614      56.020  35.260  39.790  1.00  0.00           H
ATOM    502  C   PHE A 614      55.270  32.380  44.380  1.00  0.00           C
ATOM    503  O   PHE A 614      55.790  33.300  45.010  1.00  0.00           O
ATOM    504  N   LEU A 615      53.950  32.260  44.230  1.00  0.00           N
ATOM    505  HN  LEU A 615      53.570  31.430  43.840  1.00  0.00           H
ATOM    506  CA  LEU A 615      52.990  33.220  44.550  1.00  0.00           C
ATOM    507  HA  LEU A 615      53.340  34.210  44.300  1.00  0.00           H
ATOM    508  CB  LEU A 615      51.680  33.040  43.680  1.00  0.00           C
ATOM    509  HB1 LEU A 615      51.060  33.910  44.000  1.00  0.00           H
ATOM    510  HB2 LEU A 615      51.230  32.060  43.950  1.00  0.00           H
ATOM    511  CG  LEU A 615      51.930  33.120  42.140  1.00  0.00           C
ATOM    512  HG  LEU A 615      52.840  32.550  41.850  1.00  0.00           H
ATOM    513  CD1 LEU A 615      50.700  32.460  41.470  1.00  0.00           C
ATOM    514 HD11 LEU A 615      49.800  32.880  41.950  1.00  0.00           H
ATOM    515 HD12 LEU A 615      50.820  31.370  41.660  1.00  0.00           H
ATOM    516 HD13 LEU A 615      50.800  32.430  40.360  1.00  0.00           H
ATOM    517  CD2 LEU A 615      52.110  34.630  41.740  1.00  0.00           C
ATOM    518 HD21 LEU A 615      52.400  34.740  40.670  1.00  0.00           H
ATOM    519 HD22 LEU A 615      52.870  35.050  42.440  1.00  0.00           H
ATOM    520 HD23 LEU A 615      51.150  35.200  41.840  1.00  0.00           H
ATOM    521  C   LEU A 615      52.490  33.230  45.950  1.00  0.00           C
ATOM    522  O   LEU A 615      52.120  34.290  46.420  1.00  0.00           O
ATOM    523  N   TYR A 616      52.560  32.120  46.780  1.00  0.00           N
ATOM    524  HN  TYR A 616      52.920  31.220  46.550  1.00  0.00           H
ATOM    525  CA  TYR A 616      52.460  32.320  48.240  1.00  0.00           C
ATOM    526  HA  TYR A 616      51.540  32.830  48.450  1.00  0.00           H
ATOM    527  CB  TYR A 616      52.410  30.950  48.850  1.00  0.00           C
ATOM    528  HB1 TYR A 616      53.220  30.320  48.430  1.00  0.00           H
ATOM    529  HB2 TYR A 616      51.470  30.500  48.490  1.00  0.00           H
ATOM    530  CG  TYR A 616      52.620  30.930  50.370  1.00  0.00           C
ATOM    531  CD1 TYR A 616      53.970  30.770  50.890  1.00  0.00           C
ATOM    532  HD1 TYR A 616      54.780  30.730  50.190  1.00  0.00           H
ATOM    533  CE1 TYR A 616      54.260  30.640  52.200  1.00  0.00           C
ATOM    534  HE1 TYR A 616      55.280  30.690  52.560  1.00  0.00           H
ATOM    535  CZ  TYR A 616      53.200  30.720  53.110  1.00  0.00           C
ATOM    536  OH  TYR A 616      53.540  30.630  54.520  1.00  0.00           O
ATOM    537  HH  TYR A 616      52.760  30.330  55.000  1.00  0.00           H
ATOM    538  CD2 TYR A 616      51.570  30.970  51.300  1.00  0.00           C
ATOM    539  HD2 TYR A 616      50.560  31.100  50.930  1.00  0.00           H
ATOM    540  CE2 TYR A 616      51.840  30.880  52.670  1.00  0.00           C
ATOM    541  HE2 TYR A 616      51.020  30.820  53.360  1.00  0.00           H
ATOM    542  C   TYR A 616      53.570  33.290  48.820  1.00  0.00           C
ATOM    543  O   TYR A 616      53.320  34.080  49.750  1.00  0.00           O
ATOM    544  N   CYS A 617      54.760  33.210  48.230  1.00  0.00           N
ATOM    545  HN  CYS A 617      54.880  32.620  47.440  1.00  0.00           H
ATOM    546  CA  CYS A 617      55.790  34.160  48.580  1.00  0.00           C
ATOM    547  HA  CYS A 617      55.910  34.090  49.650  1.00  0.00           H
ATOM    548  CB  CYS A 617      57.200  33.740  48.020  1.00  0.00           C
ATOM    549  HB1 CYS A 617      58.030  34.320  48.490  1.00  0.00           H
ATOM    550  HB2 CYS A 617      57.230  34.080  46.950  1.00  0.00           H
ATOM    551  SG  CYS A 617      57.630  32.010  48.200  1.00  0.00           S
ATOM    552  HG1 CYS A 617      56.880  31.480  47.250  1.00  0.00           H
ATOM    553  C   CYS A 617      55.470  35.580  48.270  1.00  0.00           C
ATOM    554  O   CYS A 617      55.910  36.540  48.950  1.00  0.00           O
ATOM    555  N   ALA A 618      54.800  35.730  47.110  1.00  0.00           N
ATOM    556  HN  ALA A 618      54.630  34.950  46.520  1.00  0.00           H
ATOM    557  CA  ALA A 618      54.290  37.040  46.690  1.00  0.00           C
ATOM    558  HA  ALA A 618      55.110  37.740  46.650  1.00  0.00           H
ATOM    559  CB  ALA A 618      53.740  37.160  45.300  1.00  0.00           C
ATOM    560  HB1 ALA A 618      52.780  36.600  45.230  1.00  0.00           H
ATOM    561  HB2 ALA A 618      54.460  36.720  44.580  1.00  0.00           H
ATOM    562  HB3 ALA A 618      53.550  38.200  44.950  1.00  0.00           H
ATOM    563  C   ALA A 618      53.250  37.600  47.650  1.00  0.00           C
ATOM    564  O   ALA A 618      53.360  38.710  48.180  1.00  0.00           O
ATOM    565  N   CYS A 619      52.170  36.780  48.010  1.00  0.00           N
ATOM    566  HN  CYS A 619      52.130  35.840  47.680  1.00  0.00           H
ATOM    567  CA  CYS A 619      51.190  37.030  49.010  1.00  0.00           C
ATOM    568  HA  CYS A 619      50.690  37.900  48.620  1.00  0.00           H
ATOM    569  CB  CYS A 619      50.240  35.800  49.140  1.00  0.00           C
ATOM    570  HB1 CYS A 619      49.510  35.960  49.960  1.00  0.00           H
ATOM    571  HB2 CYS A 619      50.780  34.870  49.430  1.00  0.00           H
ATOM    572  SG  CYS A 619      49.280  35.490  47.700  1.00  0.00           S
ATOM    573  HG1 CYS A 619      50.270  35.050  46.930  1.00  0.00           H
ATOM    574  C   CYS A 619      51.680  37.300  50.370  1.00  0.00           C
ATOM    575  O   CYS A 619      51.180  38.110  51.080  1.00  0.00           O
ATOM    576  N   MET A 620      52.580  36.520  50.870  1.00  0.00           N
ATOM    577  HN  MET A 620      52.830  35.650  50.450  1.00  0.00           H
ATOM    578  CA  MET A 620      52.850  36.650  52.310  1.00  0.00           C
ATOM    579  HA  MET A 620      51.940  36.550  52.890  1.00  0.00           H
ATOM    580  CB  MET A 620      53.760  35.530  52.740  1.00  0.00           C
ATOM    581  HB1 MET A 620      54.250  35.740  53.710  1.00  0.00           H
ATOM    582  HB2 MET A 620      54.540  35.370  51.960  1.00  0.00           H
ATOM    583  CG  MET A 620      52.980  34.220  53.100  1.00  0.00           C
ATOM    584  HG1 MET A 620      53.730  33.430  53.320  1.00  0.00           H
ATOM    585  HG2 MET A 620      52.540  33.910  52.130  1.00  0.00           H
ATOM    586  SD  MET A 620      51.810  34.310  54.470  1.00  0.00           S
ATOM    587  CE  MET A 620      52.800  34.000  55.990  1.00  0.00           C
ATOM    588  HE1 MET A 620      53.620  33.260  55.840  1.00  0.00           H
ATOM    589  HE2 MET A 620      52.100  33.720  56.810  1.00  0.00           H
ATOM    590  HE3 MET A 620      53.330  34.930  56.260  1.00  0.00           H
ATOM    591  C   MET A 620      53.520  37.880  52.730  1.00  0.00           C
ATOM    592  O   MET A 620      53.110  38.510  53.700  1.00  0.00           O
ATOM    593  N   SER A 621      54.600  38.330  52.080  1.00  0.00           N
ATOM    594  HN  SER A 621      54.870  37.800  51.270  1.00  0.00           H
ATOM    595  CA  SER A 621      55.270  39.610  52.530  1.00  0.00           C
ATOM    596  HA  SER A 621      55.630  39.450  53.540  1.00  0.00           H
ATOM    597  CB  SER A 621      56.590  39.900  51.730  1.00  0.00           C
ATOM    598  HB1 SER A 621      56.980  40.870  52.060  1.00  0.00           H
ATOM    599  HB2 SER A 621      56.230  39.910  50.680  1.00  0.00           H
ATOM    600  OG  SER A 621      57.540  38.850  51.940  1.00  0.00           O
ATOM    601  HG1 SER A 621      57.250  38.150  51.340  1.00  0.00           H
ATOM    602  C   SER A 621      54.320  40.860  52.490  1.00  0.00           C
ATOM    603  O   SER A 621      54.360  41.520  53.510  1.00  0.00           O
ATOM    604  N   PRO A 622      53.540  41.170  51.490  1.00  0.00           N
ATOM    605  CD  PRO A 622      53.720  40.730  50.100  1.00  0.00           C
ATOM    606  HD1 PRO A 622      53.870  39.640  50.190  1.00  0.00           H
ATOM    607  HD2 PRO A 622      54.560  41.210  49.540  1.00  0.00           H
ATOM    608  CA  PRO A 622      52.740  42.350  51.550  1.00  0.00           C
ATOM    609  HA  PRO A 622      53.400  43.190  51.720  1.00  0.00           H
ATOM    610  CB  PRO A 622      52.040  42.460  50.130  1.00  0.00           C
ATOM    611  HB1 PRO A 622      52.600  43.230  49.560  1.00  0.00           H
ATOM    612  HB2 PRO A 622      51.000  42.820  50.110  1.00  0.00           H
ATOM    613  CG  PRO A 622      52.300  41.120  49.540  1.00  0.00           C
ATOM    614  HG1 PRO A 622      51.590  40.320  49.810  1.00  0.00           H
ATOM    615  HG2 PRO A 622      52.320  41.220  48.430  1.00  0.00           H
ATOM    616  C   PRO A 622      51.610  42.260  52.570  1.00  0.00           C
ATOM    617  O   PRO A 622      51.270  43.280  53.190  1.00  0.00           O
ATOM    618  N   VAL A 623      50.980  41.130  52.780  1.00  0.00           N
ATOM    619  HN  VAL A 623      51.080  40.340  52.180  1.00  0.00           H
ATOM    620  CA  VAL A 623      49.990  40.890  53.810  1.00  0.00           C
ATOM    621  HA  VAL A 623      49.270  41.690  53.780  1.00  0.00           H
ATOM    622  CB  VAL A 623      49.130  39.590  53.580  1.00  0.00           C
ATOM    623  HB  VAL A 623      49.770  38.700  53.390  1.00  0.00           H
ATOM    624  CG1 VAL A 623      48.100  39.360  54.720  1.00  0.00           C
ATOM    625 HG11 VAL A 623      47.380  40.190  54.760  1.00  0.00           H
ATOM    626 HG12 VAL A 623      48.480  39.170  55.750  1.00  0.00           H
ATOM    627 HG13 VAL A 623      47.470  38.470  54.480  1.00  0.00           H
ATOM    628  CG2 VAL A 623      48.320  39.760  52.210  1.00  0.00           C
ATOM    629 HG21 VAL A 623      47.920  38.750  51.980  1.00  0.00           H
ATOM    630 HG22 VAL A 623      49.040  40.110  51.430  1.00  0.00           H
ATOM    631 HG23 VAL A 623      47.480  40.470  52.280  1.00  0.00           H
ATOM    632  C   VAL A 623      50.570  40.970  55.200  1.00  0.00           C
ATOM    633  O   VAL A 623      50.110  41.640  56.120  1.00  0.00           O
ATOM    634  N   ILE A 624      51.780  40.270  55.460  1.00  0.00           N
ATOM    635  HN  ILE A 624      52.140  39.770  54.680  1.00  0.00           H
ATOM    636  CA  ILE A 624      52.440  40.390  56.750  1.00  0.00           C
ATOM    637  HA  ILE A 624      51.720  40.080  57.500  1.00  0.00           H
ATOM    638  CB  ILE A 624      53.550  39.360  56.880  1.00  0.00           C
ATOM    639  HB  ILE A 624      54.190  39.390  55.970  1.00  0.00           H
ATOM    640  CG2 ILE A 624      54.590  39.750  58.080  1.00  0.00           C
ATOM    641 HG21 ILE A 624      55.190  40.660  57.850  1.00  0.00           H
ATOM    642 HG22 ILE A 624      55.370  38.960  58.020  1.00  0.00           H
ATOM    643 HG23 ILE A 624      54.040  39.820  59.050  1.00  0.00           H
ATOM    644  CG1 ILE A 624      53.150  37.820  57.040  1.00  0.00           C
ATOM    645 HG11 ILE A 624      54.050  37.170  56.990  1.00  0.00           H
ATOM    646 HG12 ILE A 624      52.670  37.570  56.060  1.00  0.00           H
ATOM    647  CD  ILE A 624      52.230  37.520  58.190  1.00  0.00           C
ATOM    648  HD1 ILE A 624      51.220  37.970  58.110  1.00  0.00           H
ATOM    649  HD2 ILE A 624      52.580  37.880  59.180  1.00  0.00           H
ATOM    650  HD3 ILE A 624      52.050  36.420  58.200  1.00  0.00           H
ATOM    651  C   ILE A 624      53.000  41.710  57.050  1.00  0.00           C
ATOM    652  O   ILE A 624      53.030  42.190  58.230  1.00  0.00           O
ATOM    653  N   THR A 625      53.480  42.490  56.040  1.00  0.00           N
ATOM    654  HN  THR A 625      53.630  42.110  55.120  1.00  0.00           H
ATOM    655  CA  THR A 625      53.760  43.880  56.340  1.00  0.00           C
ATOM    656  HA  THR A 625      54.520  43.900  57.120  1.00  0.00           H
ATOM    657  CB  THR A 625      54.440  44.620  55.120  1.00  0.00           C
ATOM    658  HB  THR A 625      53.710  44.730  54.300  1.00  0.00           H
ATOM    659  OG1 THR A 625      55.500  43.800  54.670  1.00  0.00           O
ATOM    660  HG1 THR A 625      55.080  43.000  54.340  1.00  0.00           H
ATOM    661  CG2 THR A 625      54.950  45.970  55.480  1.00  0.00           C
ATOM    662 HG21 THR A 625      55.640  45.750  56.320  1.00  0.00           H
ATOM    663 HG22 THR A 625      54.100  46.580  55.850  1.00  0.00           H
ATOM    664 HG23 THR A 625      55.580  46.450  54.690  1.00  0.00           H
ATOM    665  C   THR A 625      52.510  44.650  56.690  1.00  0.00           C
ATOM    666  O   THR A 625      52.500  45.450  57.590  1.00  0.00           O
ATOM    667  N   PHE A 626      51.400  44.390  55.970  1.00  0.00           N
ATOM    668  HN  PHE A 626      51.370  43.660  55.300  1.00  0.00           H
ATOM    669  CA  PHE A 626      50.090  45.040  56.180  1.00  0.00           C
ATOM    670  HA  PHE A 626      50.070  46.120  56.080  1.00  0.00           H
ATOM    671  CB  PHE A 626      49.140  44.660  55.080  1.00  0.00           C
ATOM    672  HB1 PHE A 626      48.950  43.570  55.070  1.00  0.00           H
ATOM    673  HB2 PHE A 626      49.660  44.880  54.130  1.00  0.00           H
ATOM    674  CG  PHE A 626      47.750  45.260  55.140  1.00  0.00           C
ATOM    675  CD1 PHE A 626      46.600  44.550  55.500  1.00  0.00           C
ATOM    676  HD1 PHE A 626      46.690  43.520  55.790  1.00  0.00           H
ATOM    677  CE1 PHE A 626      45.350  45.190  55.340  1.00  0.00           C
ATOM    678  HE1 PHE A 626      44.460  44.620  55.560  1.00  0.00           H
ATOM    679  CZ  PHE A 626      45.290  46.400  54.820  1.00  0.00           C
ATOM    680  HZ  PHE A 626      44.340  46.910  54.760  1.00  0.00           H
ATOM    681  CD2 PHE A 626      47.630  46.580  54.660  1.00  0.00           C
ATOM    682  HD2 PHE A 626      48.540  47.120  54.420  1.00  0.00           H
ATOM    683  CE2 PHE A 626      46.400  47.150  54.410  1.00  0.00           C
ATOM    684  HE2 PHE A 626      46.370  48.200  54.150  1.00  0.00           H
ATOM    685  C   PHE A 626      49.550  44.800  57.650  1.00  0.00           C
ATOM    686  O   PHE A 626      49.110  45.760  58.340  1.00  0.00           O
ATOM    687  N   GLY A 627      49.740  43.600  58.210  1.00  0.00           N
ATOM    688  HN  GLY A 627      50.080  42.930  57.560  1.00  0.00           H
ATOM    689  CA  GLY A 627      49.480  43.270  59.670  1.00  0.00           C
ATOM    690  HA1 GLY A 627      49.700  42.220  59.840  1.00  0.00           H
ATOM    691  HA2 GLY A 627      48.440  43.470  59.880  1.00  0.00           H
ATOM    692  C   GLY A 627      50.340  44.100  60.600  1.00  0.00           C
ATOM    693  O   GLY A 627      49.960  44.450  61.730  1.00  0.00           O
ATOM    694  N   GLY A 628      51.580  44.340  60.320  1.00  0.00           N
ATOM    695  HN  GLY A 628      52.060  43.960  59.520  1.00  0.00           H
ATOM    696  CA  GLY A 628      52.510  45.270  61.010  1.00  0.00           C
ATOM    697  HA1 GLY A 628      53.530  45.110  60.710  1.00  0.00           H
ATOM    698  HA2 GLY A 628      52.440  44.970  62.040  1.00  0.00           H
ATOM    699  C   GLY A 628      52.110  46.700  60.810  1.00  0.00           C
ATOM    700  O   GLY A 628      52.150  47.450  61.780  1.00  0.00           O
ATOM    701  N   LEU A 629      51.730  47.160  59.600  1.00  0.00           N
ATOM    702  HN  LEU A 629      51.870  46.590  58.790  1.00  0.00           H
ATOM    703  CA  LEU A 629      51.250  48.480  59.470  1.00  0.00           C
ATOM    704  HA  LEU A 629      51.990  49.210  59.780  1.00  0.00           H
ATOM    705  CB  LEU A 629      51.000  48.960  58.020  1.00  0.00           C
ATOM    706  HB1 LEU A 629      50.370  49.870  57.970  1.00  0.00           H
ATOM    707  HB2 LEU A 629      50.220  48.310  57.560  1.00  0.00           H
ATOM    708  CG  LEU A 629      52.310  49.000  57.180  1.00  0.00           C
ATOM    709  HG  LEU A 629      52.920  48.100  57.440  1.00  0.00           H
ATOM    710  CD1 LEU A 629      52.120  48.950  55.680  1.00  0.00           C
ATOM    711 HD11 LEU A 629      51.380  48.140  55.470  1.00  0.00           H
ATOM    712 HD12 LEU A 629      53.010  48.610  55.100  1.00  0.00           H
ATOM    713 HD13 LEU A 629      51.640  49.890  55.310  1.00  0.00           H
ATOM    714  CD2 LEU A 629      53.070  50.320  57.600  1.00  0.00           C
ATOM    715 HD21 LEU A 629      53.160  50.370  58.700  1.00  0.00           H
ATOM    716 HD22 LEU A 629      52.520  51.190  57.180  1.00  0.00           H
ATOM    717 HD23 LEU A 629      54.070  50.210  57.100  1.00  0.00           H
ATOM    718  C   LEU A 629      49.970  48.710  60.250  1.00  0.00           C
ATOM    719  O   LEU A 629      49.840  49.790  60.900  1.00  0.00           O
ATOM    720  N   LEU A 630      49.050  47.750  60.230  1.00  0.00           N
ATOM    721  HN  LEU A 630      49.240  46.990  59.620  1.00  0.00           H
ATOM    722  CA  LEU A 630      47.910  47.640  61.110  1.00  0.00           C
ATOM    723  HA  LEU A 630      47.330  48.550  60.960  1.00  0.00           H
ATOM    724  CB  LEU A 630      46.980  46.420  60.740  1.00  0.00           C
ATOM    725  HB1 LEU A 630      46.130  46.510  61.450  1.00  0.00           H
ATOM    726  HB2 LEU A 630      47.500  45.440  60.700  1.00  0.00           H
ATOM    727  CG  LEU A 630      46.260  46.680  59.400  1.00  0.00           C
ATOM    728  HG  LEU A 630      46.970  47.000  58.610  1.00  0.00           H
ATOM    729  CD1 LEU A 630      45.670  45.280  59.030  1.00  0.00           C
ATOM    730 HD11 LEU A 630      45.020  45.220  58.130  1.00  0.00           H
ATOM    731 HD12 LEU A 630      45.000  44.880  59.820  1.00  0.00           H
ATOM    732 HD13 LEU A 630      46.520  44.600  58.790  1.00  0.00           H
ATOM    733  CD2 LEU A 630      45.160  47.790  59.450  1.00  0.00           C
ATOM    734 HD21 LEU A 630      44.420  47.430  60.200  1.00  0.00           H
ATOM    735 HD22 LEU A 630      44.600  48.050  58.520  1.00  0.00           H
ATOM    736 HD23 LEU A 630      45.600  48.750  59.780  1.00  0.00           H
ATOM    737  C   LEU A 630      48.200  47.670  62.590  1.00  0.00           C
ATOM    738  O   LEU A 630      47.440  48.300  63.320  1.00  0.00           O
ATOM    739  N   GLY A 631      49.270  47.020  63.080  1.00  0.00           N
ATOM    740  HN  GLY A 631      49.690  46.320  62.520  1.00  0.00           H
ATOM    741  CA  GLY A 631      49.470  47.050  64.570  1.00  0.00           C
ATOM    742  HA1 GLY A 631      50.300  46.360  64.640  1.00  0.00           H
ATOM    743  HA2 GLY A 631      48.630  46.790  65.200  1.00  0.00           H
ATOM    744  C   GLY A 631      49.990  48.460  64.850  1.00  0.00           C
ATOM    745  O   GLY A 631      49.520  49.100  65.810  1.00  0.00           O
ATOM    746  N   GLU A 632      50.730  49.160  63.980  1.00  0.00           N
ATOM    747  HN  GLU A 632      51.040  48.760  63.120  1.00  0.00           H
ATOM    748  CA  GLU A 632      50.990  50.560  64.160  1.00  0.00           C
ATOM    749  HA  GLU A 632      51.410  50.700  65.140  1.00  0.00           H
ATOM    750  CB  GLU A 632      52.060  51.000  63.090  1.00  0.00           C
ATOM    751  HB1 GLU A 632      52.250  52.100  63.190  1.00  0.00           H
ATOM    752  HB2 GLU A 632      51.620  50.730  62.110  1.00  0.00           H
ATOM    753  CG  GLU A 632      53.530  50.440  63.190  1.00  0.00           C
ATOM    754  HG1 GLU A 632      54.270  50.900  62.510  1.00  0.00           H
ATOM    755  HG2 GLU A 632      53.550  49.350  62.940  1.00  0.00           H
ATOM    756  CD  GLU A 632      54.170  50.320  64.580  1.00  0.00           C
ATOM    757  OE1 GLU A 632      54.160  51.260  65.380  1.00  0.00           O
ATOM    758  OE2 GLU A 632      54.600  49.140  64.970  1.00  0.00           O
ATOM    759  C   GLU A 632      49.750  51.480  64.070  1.00  0.00           C
ATOM    760  O   GLU A 632      49.420  52.360  64.910  1.00  0.00           O
ATOM    761  N   ALA A 633      48.930  51.310  63.060  1.00  0.00           N
ATOM    762  HN  ALA A 633      49.110  50.650  62.330  1.00  0.00           H
ATOM    763  CA  ALA A 633      47.710  52.080  62.850  1.00  0.00           C
ATOM    764  HA  ALA A 633      48.040  53.110  62.780  1.00  0.00           H
ATOM    765  CB  ALA A 633      47.030  51.830  61.500  1.00  0.00           C
ATOM    766  HB1 ALA A 633      47.660  52.030  60.620  1.00  0.00           H
ATOM    767  HB2 ALA A 633      46.130  52.480  61.420  1.00  0.00           H
ATOM    768  HB3 ALA A 633      46.600  50.800  61.550  1.00  0.00           H
ATOM    769  C   ALA A 633      46.680  52.000  64.000  1.00  0.00           C
ATOM    770  O   ALA A 633      46.310  52.990  64.590  1.00  0.00           O
ATOM    771  N   THR A 634      46.420  50.730  64.370  1.00  0.00           N
ATOM    772  HN  THR A 634      46.940  49.990  63.930  1.00  0.00           H
ATOM    773  CA  THR A 634      45.310  50.430  65.260  1.00  0.00           C
ATOM    774  HA  THR A 634      44.420  51.030  65.190  1.00  0.00           H
ATOM    775  CB  THR A 634      44.860  49.000  65.140  1.00  0.00           C
ATOM    776  HB  THR A 634      44.030  48.830  65.860  1.00  0.00           H
ATOM    777  OG1 THR A 634      45.860  48.090  65.390  1.00  0.00           O
ATOM    778  HG1 THR A 634      46.350  48.220  64.570  1.00  0.00           H
ATOM    779  CG2 THR A 634      44.310  48.790  63.710  1.00  0.00           C
ATOM    780 HG21 THR A 634      43.430  49.410  63.460  1.00  0.00           H
ATOM    781 HG22 THR A 634      44.100  47.710  63.550  1.00  0.00           H
ATOM    782 HG23 THR A 634      45.120  49.120  63.010  1.00  0.00           H
ATOM    783  C   THR A 634      45.860  50.470  66.730  1.00  0.00           C
ATOM    784  O   THR A 634      45.120  50.380  67.730  1.00  0.00           O
ATOM    785  N   GLU A 635      47.160  50.660  66.900  1.00  0.00           N
ATOM    786  HN  GLU A 635      47.780  50.630  66.110  1.00  0.00           H
ATOM    787  CA  GLU A 635      47.890  50.690  68.180  1.00  0.00           C
ATOM    788  HA  GLU A 635      48.910  50.970  67.950  1.00  0.00           H
ATOM    789  CB  GLU A 635      47.480  51.920  69.040  1.00  0.00           C
ATOM    790  HB1 GLU A 635      48.020  51.820  70.010  1.00  0.00           H
ATOM    791  HB2 GLU A 635      46.400  51.960  69.290  1.00  0.00           H
ATOM    792  CG  GLU A 635      47.900  53.320  68.450  1.00  0.00           C
ATOM    793  HG1 GLU A 635      47.240  53.600  67.620  1.00  0.00           H
ATOM    794  HG2 GLU A 635      48.950  53.400  68.100  1.00  0.00           H
ATOM    795  CD  GLU A 635      47.910  54.430  69.510  1.00  0.00           C
ATOM    796  OE1 GLU A 635      46.840  54.930  69.910  1.00  0.00           O
ATOM    797  OE2 GLU A 635      48.980  54.870  69.980  1.00  0.00           O
ATOM    798  C   GLU A 635      48.040  49.380  68.910  1.00  0.00           C
ATOM    799  O   GLU A 635      47.920  49.320  70.100  1.00  0.00           O
ATOM    800  N   GLY A 636      48.270  48.290  68.110  1.00  0.00           N
ATOM    801  HN  GLY A 636      48.560  48.480  67.170  1.00  0.00           H
ATOM    802  CA  GLY A 636      48.480  46.950  68.520  1.00  0.00           C
ATOM    803  HA1 GLY A 636      48.930  46.960  69.500  1.00  0.00           H
ATOM    804  HA2 GLY A 636      49.100  46.440  67.790  1.00  0.00           H
ATOM    805  C   GLY A 636      47.300  46.090  68.490  1.00  0.00           C
ATOM    806  O   GLY A 636      47.430  45.040  69.100  1.00  0.00           O
ATOM    807  N   ARG A 637      46.200  46.450  67.830  1.00  0.00           N
ATOM    808  HN  ARG A 637      46.260  47.170  67.150  1.00  0.00           H
ATOM    809  CA  ARG A 637      44.870  45.740  68.100  1.00  0.00           C
ATOM    810  HA  ARG A 637      45.010  45.160  69.000  1.00  0.00           H
ATOM    811  CB  ARG A 637      43.810  46.800  68.490  1.00  0.00           C
ATOM    812  HB1 ARG A 637      42.800  46.360  68.560  1.00  0.00           H
ATOM    813  HB2 ARG A 637      43.680  47.610  67.740  1.00  0.00           H
ATOM    814  CG  ARG A 637      43.960  47.480  69.870  1.00  0.00           C
ATOM    815  HG1 ARG A 637      44.990  47.900  69.910  1.00  0.00           H
ATOM    816  HG2 ARG A 637      43.790  46.820  70.750  1.00  0.00           H
ATOM    817  CD  ARG A 637      42.850  48.590  70.000  1.00  0.00           C
ATOM    818  HD1 ARG A 637      41.850  48.140  70.120  1.00  0.00           H
ATOM    819  HD2 ARG A 637      43.010  49.350  69.190  1.00  0.00           H
ATOM    820  NE  ARG A 637      43.200  49.220  71.280  1.00  0.00           N
ATOM    821  HE  ARG A 637      42.680  49.090  72.120  1.00  0.00           H
ATOM    822  CZ  ARG A 637      44.010  50.310  71.460  1.00  0.00           C
ATOM    823  NH1 ARG A 637      44.200  50.770  72.620  1.00  0.00           N
ATOM    824 HH11 ARG A 637      43.940  50.210  73.410  1.00  0.00           H
ATOM    825 HH12 ARG A 637      44.910  51.460  72.780  1.00  0.00           H
ATOM    826  NH2 ARG A 637      44.660  50.920  70.540  1.00  0.00           N
ATOM    827 HH21 ARG A 637      44.570  50.590  69.590  1.00  0.00           H
ATOM    828 HH22 ARG A 637      45.150  51.770  70.750  1.00  0.00           H
ATOM    829  C   ARG A 637      44.550  44.740  66.970  1.00  0.00           C
ATOM    830  O   ARG A 637      43.610  43.940  67.180  1.00  0.00           O
ATOM    831  N   ILE A 638      45.120  44.890  65.770  1.00  0.00           N
ATOM    832  HN  ILE A 638      45.620  45.750  65.680  1.00  0.00           H
ATOM    833  CA  ILE A 638      44.950  43.940  64.660  1.00  0.00           C
ATOM    834  HA  ILE A 638      44.470  43.050  65.020  1.00  0.00           H
ATOM    835  CB  ILE A 638      43.990  44.560  63.520  1.00  0.00           C
ATOM    836  HB  ILE A 638      44.520  45.460  63.140  1.00  0.00           H
ATOM    837  CG2 ILE A 638      43.900  43.550  62.340  1.00  0.00           C
ATOM    838 HG21 ILE A 638      43.210  44.010  61.600  1.00  0.00           H
ATOM    839 HG22 ILE A 638      43.540  42.570  62.720  1.00  0.00           H
ATOM    840 HG23 ILE A 638      44.920  43.600  61.920  1.00  0.00           H
ATOM    841  CG1 ILE A 638      42.600  44.990  64.070  1.00  0.00           C
ATOM    842 HG11 ILE A 638      42.710  45.920  64.680  1.00  0.00           H
ATOM    843 HG12 ILE A 638      42.110  44.220  64.700  1.00  0.00           H
ATOM    844  CD  ILE A 638      41.590  45.240  62.960  1.00  0.00           C
ATOM    845  HD1 ILE A 638      40.780  45.850  63.410  1.00  0.00           H
ATOM    846  HD2 ILE A 638      41.240  44.360  62.380  1.00  0.00           H
ATOM    847  HD3 ILE A 638      42.060  45.910  62.210  1.00  0.00           H
ATOM    848  C   ILE A 638      46.210  43.630  64.030  1.00  0.00           C
ATOM    849  O   ILE A 638      46.970  44.500  63.640  1.00  0.00           O
ATOM    850  N   SER A 639      46.570  42.330  63.970  1.00  0.00           N
ATOM    851  HN  SER A 639      45.940  41.630  64.300  1.00  0.00           H
ATOM    852  CA  SER A 639      47.940  41.930  63.610  1.00  0.00           C
ATOM    853  HA  SER A 639      48.460  42.800  63.220  1.00  0.00           H
ATOM    854  CB  SER A 639      48.770  41.380  64.800  1.00  0.00           C
ATOM    855  HB1 SER A 639      48.500  40.320  64.980  1.00  0.00           H
ATOM    856  HB2 SER A 639      48.420  41.890  65.730  1.00  0.00           H
ATOM    857  OG  SER A 639      50.210  41.360  64.610  1.00  0.00           O
ATOM    858  HG1 SER A 639      50.510  41.470  65.520  1.00  0.00           H
ATOM    859  C   SER A 639      47.910  41.020  62.460  1.00  0.00           C
ATOM    860  O   SER A 639      46.930  40.870  61.780  1.00  0.00           O
ATOM    861  N   ALA A 640      49.110  40.410  62.210  1.00  0.00           N
ATOM    862  HN  ALA A 640      49.870  40.640  62.800  1.00  0.00           H
ATOM    863  CA  ALA A 640      49.370  39.520  61.090  1.00  0.00           C
ATOM    864  HA  ALA A 640      49.170  40.090  60.190  1.00  0.00           H
ATOM    865  CB  ALA A 640      50.830  39.080  61.330  1.00  0.00           C
ATOM    866  HB1 ALA A 640      51.420  39.950  61.690  1.00  0.00           H
ATOM    867  HB2 ALA A 640      51.190  38.740  60.330  1.00  0.00           H
ATOM    868  HB3 ALA A 640      50.880  38.220  62.030  1.00  0.00           H
ATOM    869  C   ALA A 640      48.530  38.300  60.920  1.00  0.00           C
ATOM    870  O   ALA A 640      47.870  38.120  59.900  1.00  0.00           O
ATOM    871  N   ILE A 641      48.260  37.590  62.040  1.00  0.00           N
ATOM    872  HN  ILE A 641      48.740  37.780  62.890  1.00  0.00           H
ATOM    873  CA  ILE A 641      47.410  36.370  62.030  1.00  0.00           C
ATOM    874  HA  ILE A 641      47.920  35.740  61.330  1.00  0.00           H
ATOM    875  CB  ILE A 641      47.440  35.700  63.390  1.00  0.00           C
ATOM    876  HB  ILE A 641      46.960  36.290  64.200  1.00  0.00           H
ATOM    877  CG2 ILE A 641      46.760  34.350  63.430  1.00  0.00           C
ATOM    878 HG21 ILE A 641      45.660  34.450  63.300  1.00  0.00           H
ATOM    879 HG22 ILE A 641      46.910  33.880  64.440  1.00  0.00           H
ATOM    880 HG23 ILE A 641      47.160  33.650  62.680  1.00  0.00           H
ATOM    881  CG1 ILE A 641      48.900  35.680  63.990  1.00  0.00           C
ATOM    882 HG11 ILE A 641      48.730  35.240  65.000  1.00  0.00           H
ATOM    883 HG12 ILE A 641      49.300  36.720  64.120  1.00  0.00           H
ATOM    884  CD  ILE A 641      49.870  34.850  63.170  1.00  0.00           C
ATOM    885  HD1 ILE A 641      49.760  34.860  62.060  1.00  0.00           H
ATOM    886  HD2 ILE A 641      49.690  33.780  63.430  1.00  0.00           H
ATOM    887  HD3 ILE A 641      50.950  34.950  63.410  1.00  0.00           H
ATOM    888  C   ILE A 641      45.940  36.510  61.620  1.00  0.00           C
ATOM    889  O   ILE A 641      45.410  35.810  60.800  1.00  0.00           O
ATOM    890  N   GLU A 642      45.340  37.680  62.080  1.00  0.00           N
ATOM    891  HN  GLU A 642      45.910  38.140  62.750  1.00  0.00           H
ATOM    892  CA  GLU A 642      44.000  38.230  61.670  1.00  0.00           C
ATOM    893  HA  GLU A 642      43.140  37.600  61.780  1.00  0.00           H
ATOM    894  CB  GLU A 642      43.750  39.360  62.620  1.00  0.00           C
ATOM    895  HB1 GLU A 642      42.850  39.900  62.280  1.00  0.00           H
ATOM    896  HB2 GLU A 642      44.600  40.080  62.640  1.00  0.00           H
ATOM    897  CG  GLU A 642      43.340  38.800  64.030  1.00  0.00           C
ATOM    898  HG1 GLU A 642      43.920  37.870  64.260  1.00  0.00           H
ATOM    899  HG2 GLU A 642      42.330  38.380  64.060  1.00  0.00           H
ATOM    900  CD  GLU A 642      43.630  39.780  65.140  1.00  0.00           C
ATOM    901  OE1 GLU A 642      42.790  39.920  66.040  1.00  0.00           O
ATOM    902  OE2 GLU A 642      44.710  40.420  65.130  1.00  0.00           O
ATOM    903  C   GLU A 642      43.930  38.740  60.220  1.00  0.00           C
ATOM    904  O   GLU A 642      42.940  38.460  59.410  1.00  0.00           O
ATOM    905  N   SER A 643      44.920  39.480  59.790  1.00  0.00           N
ATOM    906  HN  SER A 643      45.630  39.750  60.440  1.00  0.00           H
ATOM    907  CA  SER A 643      45.120  39.810  58.420  1.00  0.00           C
ATOM    908  HA  SER A 643      44.220  40.320  58.110  1.00  0.00           H
ATOM    909  CB  SER A 643      46.360  40.700  58.090  1.00  0.00           C
ATOM    910  HB1 SER A 643      46.200  41.090  57.070  1.00  0.00           H
ATOM    911  HB2 SER A 643      47.320  40.140  58.110  1.00  0.00           H
ATOM    912  OG  SER A 643      46.430  41.750  59.030  1.00  0.00           O
ATOM    913  HG1 SER A 643      46.630  41.390  59.900  1.00  0.00           H
ATOM    914  C   SER A 643      45.260  38.580  57.510  1.00  0.00           C
ATOM    915  O   SER A 643      44.630  38.490  56.440  1.00  0.00           O
ATOM    916  N   LEU A 644      46.050  37.490  57.870  1.00  0.00           N
ATOM    917  HN  LEU A 644      46.650  37.540  58.660  1.00  0.00           H
ATOM    918  CA  LEU A 644      46.120  36.290  57.020  1.00  0.00           C
ATOM    919  HA  LEU A 644      46.420  36.530  56.020  1.00  0.00           H
ATOM    920  CB  LEU A 644      47.070  35.260  57.580  1.00  0.00           C
ATOM    921  HB1 LEU A 644      47.030  34.420  56.870  1.00  0.00           H
ATOM    922  HB2 LEU A 644      46.620  34.950  58.550  1.00  0.00           H
ATOM    923  CG  LEU A 644      48.540  35.680  57.670  1.00  0.00           C
ATOM    924  HG  LEU A 644      48.680  36.610  58.260  1.00  0.00           H
ATOM    925  CD1 LEU A 644      49.280  34.660  58.430  1.00  0.00           C
ATOM    926 HD11 LEU A 644      50.380  34.790  58.500  1.00  0.00           H
ATOM    927 HD12 LEU A 644      49.100  33.660  57.950  1.00  0.00           H
ATOM    928 HD13 LEU A 644      48.980  34.610  59.500  1.00  0.00           H
ATOM    929  CD2 LEU A 644      48.990  35.890  56.200  1.00  0.00           C
ATOM    930 HD21 LEU A 644      48.720  35.000  55.600  1.00  0.00           H
ATOM    931 HD22 LEU A 644      50.080  36.090  56.100  1.00  0.00           H
ATOM    932 HD23 LEU A 644      48.450  36.760  55.760  1.00  0.00           H
ATOM    933  C   LEU A 644      44.680  35.660  56.980  1.00  0.00           C
ATOM    934  O   LEU A 644      44.200  35.180  55.920  1.00  0.00           O
ATOM    935  N   PHE A 645      44.000  35.550  58.140  1.00  0.00           N
ATOM    936  HN  PHE A 645      44.490  36.000  58.890  1.00  0.00           H
ATOM    937  CA  PHE A 645      42.630  35.040  58.340  1.00  0.00           C
ATOM    938  HA  PHE A 645      42.650  34.040  57.930  1.00  0.00           H
ATOM    939  CB  PHE A 645      42.240  35.020  59.850  1.00  0.00           C
ATOM    940  HB1 PHE A 645      42.050  36.090  60.070  1.00  0.00           H
ATOM    941  HB2 PHE A 645      43.080  34.600  60.440  1.00  0.00           H
ATOM    942  CG  PHE A 645      41.020  34.260  60.160  1.00  0.00           C
ATOM    943  CD1 PHE A 645      40.420  34.470  61.400  1.00  0.00           C
ATOM    944  HD1 PHE A 645      40.800  35.190  62.120  1.00  0.00           H
ATOM    945  CE1 PHE A 645      39.360  33.660  61.890  1.00  0.00           C
ATOM    946  HE1 PHE A 645      38.840  33.900  62.790  1.00  0.00           H
ATOM    947  CZ  PHE A 645      38.800  32.710  61.020  1.00  0.00           C
ATOM    948  HZ  PHE A 645      38.010  32.040  61.350  1.00  0.00           H
ATOM    949  CD2 PHE A 645      40.410  33.250  59.340  1.00  0.00           C
ATOM    950  HD2 PHE A 645      40.620  33.000  58.300  1.00  0.00           H
ATOM    951  CE2 PHE A 645      39.310  32.510  59.730  1.00  0.00           C
ATOM    952  HE2 PHE A 645      38.900  31.720  59.120  1.00  0.00           H
ATOM    953  C   PHE A 645      41.670  35.770  57.460  1.00  0.00           C
ATOM    954  O   PHE A 645      40.990  35.040  56.770  1.00  0.00           O
ATOM    955  N   GLY A 646      41.720  37.080  57.300  1.00  0.00           N
ATOM    956  HN  GLY A 646      42.260  37.650  57.910  1.00  0.00           H
ATOM    957  CA  GLY A 646      40.900  37.690  56.230  1.00  0.00           C
ATOM    958  HA1 GLY A 646      41.110  38.750  56.310  1.00  0.00           H
ATOM    959  HA2 GLY A 646      39.870  37.380  56.340  1.00  0.00           H
ATOM    960  C   GLY A 646      41.290  37.450  54.790  1.00  0.00           C
ATOM    961  O   GLY A 646      40.430  37.210  53.930  1.00  0.00           O
ATOM    962  N   ALA A 647      42.600  37.440  54.560  1.00  0.00           N
ATOM    963  HN  ALA A 647      43.370  37.690  55.150  1.00  0.00           H
ATOM    964  CA  ALA A 647      43.180  37.180  53.220  1.00  0.00           C
ATOM    965  HA  ALA A 647      42.880  37.920  52.480  1.00  0.00           H
ATOM    966  CB  ALA A 647      44.680  37.450  53.410  1.00  0.00           C
ATOM    967  HB1 ALA A 647      44.790  38.520  53.640  1.00  0.00           H
ATOM    968  HB2 ALA A 647      45.260  37.110  52.520  1.00  0.00           H
ATOM    969  HB3 ALA A 647      45.080  36.990  54.330  1.00  0.00           H
ATOM    970  C   ALA A 647      42.760  35.850  52.640  1.00  0.00           C
ATOM    971  O   ALA A 647      42.330  35.750  51.510  1.00  0.00           O
ATOM    972  N   SER A 648      42.850  34.830  53.500  1.00  0.00           N
ATOM    973  HN  SER A 648      43.050  35.040  54.450  1.00  0.00           H
ATOM    974  CA  SER A 648      42.390  33.470  53.220  1.00  0.00           C
ATOM    975  HA  SER A 648      42.840  33.190  52.270  1.00  0.00           H
ATOM    976  CB  SER A 648      42.950  32.420  54.310  1.00  0.00           C
ATOM    977  HB1 SER A 648      44.040  32.430  54.110  1.00  0.00           H
ATOM    978  HB2 SER A 648      42.650  31.360  54.110  1.00  0.00           H
ATOM    979  OG  SER A 648      42.650  32.830  55.630  1.00  0.00           O
ATOM    980  HG1 SER A 648      43.210  33.600  55.760  1.00  0.00           H
ATOM    981  C   SER A 648      40.930  33.280  53.070  1.00  0.00           C
ATOM    982  O   SER A 648      40.420  32.670  52.120  1.00  0.00           O
ATOM    983  N   LEU A 649      40.200  33.760  54.110  1.00  0.00           N
ATOM    984  HN  LEU A 649      40.720  33.980  54.930  1.00  0.00           H
ATOM    985  CA  LEU A 649      38.720  33.770  54.170  1.00  0.00           C
ATOM    986  HA  LEU A 649      38.370  32.750  54.210  1.00  0.00           H
ATOM    987  CB  LEU A 649      38.300  34.390  55.540  1.00  0.00           C
ATOM    988  HB1 LEU A 649      38.790  35.390  55.660  1.00  0.00           H
ATOM    989  HB2 LEU A 649      38.700  33.690  56.300  1.00  0.00           H
ATOM    990  CG  LEU A 649      36.760  34.440  55.640  1.00  0.00           C
ATOM    991  HG  LEU A 649      36.370  35.070  54.820  1.00  0.00           H
ATOM    992  CD1 LEU A 649      36.060  33.130  55.680  1.00  0.00           C
ATOM    993 HD11 LEU A 649      34.970  33.280  55.880  1.00  0.00           H
ATOM    994 HD12 LEU A 649      36.390  32.580  56.590  1.00  0.00           H
ATOM    995 HD13 LEU A 649      36.010  32.460  54.790  1.00  0.00           H
ATOM    996  CD2 LEU A 649      36.480  35.220  56.940  1.00  0.00           C
ATOM    997 HD21 LEU A 649      35.400  35.410  57.060  1.00  0.00           H
ATOM    998 HD22 LEU A 649      37.000  36.200  57.020  1.00  0.00           H
ATOM    999 HD23 LEU A 649      36.840  34.800  57.910  1.00  0.00           H
ATOM   1000  C   LEU A 649      38.090  34.490  52.940  1.00  0.00           C
ATOM   1001  O   LEU A 649      37.230  33.870  52.280  1.00  0.00           O
ATOM   1002  N   THR A 650      38.540  35.700  52.640  1.00  0.00           N
ATOM   1003  HN  THR A 650      39.250  36.090  53.220  1.00  0.00           H
ATOM   1004  CA  THR A 650      38.020  36.510  51.520  1.00  0.00           C
ATOM   1005  HA  THR A 650      36.960  36.550  51.680  1.00  0.00           H
ATOM   1006  CB  THR A 650      38.620  37.950  51.430  1.00  0.00           C
ATOM   1007  HB  THR A 650      39.720  37.880  51.240  1.00  0.00           H
ATOM   1008  OG1 THR A 650      38.530  38.670  52.650  1.00  0.00           O
ATOM   1009  HG1 THR A 650      39.130  38.170  53.200  1.00  0.00           H
ATOM   1010  CG2 THR A 650      37.920  38.810  50.380  1.00  0.00           C
ATOM   1011 HG21 THR A 650      38.430  39.800  50.370  1.00  0.00           H
ATOM   1012 HG22 THR A 650      36.830  38.940  50.570  1.00  0.00           H
ATOM   1013 HG23 THR A 650      38.070  38.320  49.400  1.00  0.00           H
ATOM   1014  C   THR A 650      38.440  35.760  50.240  1.00  0.00           C
ATOM   1015  O   THR A 650      37.620  35.720  49.320  1.00  0.00           O
ATOM   1016  N   GLY A 651      39.680  35.310  50.190  1.00  0.00           N
ATOM   1017  HN  GLY A 651      40.290  35.420  50.960  1.00  0.00           H
ATOM   1018  CA  GLY A 651      40.300  34.690  49.000  1.00  0.00           C
ATOM   1019  HA1 GLY A 651      41.350  34.620  49.290  1.00  0.00           H
ATOM   1020  HA2 GLY A 651      40.260  35.340  48.130  1.00  0.00           H
ATOM   1021  C   GLY A 651      39.720  33.390  48.650  1.00  0.00           C
ATOM   1022  O   GLY A 651      39.380  33.120  47.480  1.00  0.00           O
ATOM   1023  N   ILE A 652      39.510  32.440  49.580  1.00  0.00           N
ATOM   1024  HN  ILE A 652      39.740  32.610  50.530  1.00  0.00           H
ATOM   1025  CA  ILE A 652      38.950  31.110  49.290  1.00  0.00           C
ATOM   1026  HA  ILE A 652      39.500  30.500  48.590  1.00  0.00           H
ATOM   1027  CB  ILE A 652      38.850  30.200  50.580  1.00  0.00           C
ATOM   1028  HB  ILE A 652      38.950  30.930  51.420  1.00  0.00           H
ATOM   1029  CG2 ILE A 652      37.550  29.340  50.780  1.00  0.00           C
ATOM   1030 HG21 ILE A 652      36.680  30.030  50.860  1.00  0.00           H
ATOM   1031 HG22 ILE A 652      37.510  28.740  51.720  1.00  0.00           H
ATOM   1032 HG23 ILE A 652      37.350  28.680  49.920  1.00  0.00           H
ATOM   1033  CG1 ILE A 652      40.080  29.250  50.700  1.00  0.00           C
ATOM   1034 HG11 ILE A 652      40.910  29.910  50.390  1.00  0.00           H
ATOM   1035 HG12 ILE A 652      39.950  28.340  50.070  1.00  0.00           H
ATOM   1036  CD  ILE A 652      40.440  28.940  52.200  1.00  0.00           C
ATOM   1037  HD1 ILE A 652      39.730  28.300  52.760  1.00  0.00           H
ATOM   1038  HD2 ILE A 652      40.530  29.920  52.720  1.00  0.00           H
ATOM   1039  HD3 ILE A 652      41.380  28.350  52.070  1.00  0.00           H
ATOM   1040  C   ILE A 652      37.540  31.280  48.740  1.00  0.00           C
ATOM   1041  O   ILE A 652      37.160  30.760  47.710  1.00  0.00           O
ATOM   1042  N   ALA A 653      36.730  32.160  49.300  1.00  0.00           N
ATOM   1043  HN  ALA A 653      37.110  32.530  50.160  1.00  0.00           H
ATOM   1044  CA  ALA A 653      35.400  32.430  48.720  1.00  0.00           C
ATOM   1045  HA  ALA A 653      34.900  31.490  48.500  1.00  0.00           H
ATOM   1046  CB  ALA A 653      34.630  33.280  49.790  1.00  0.00           C
ATOM   1047  HB1 ALA A 653      35.190  34.170  50.170  1.00  0.00           H
ATOM   1048  HB2 ALA A 653      34.390  32.710  50.710  1.00  0.00           H
ATOM   1049  HB3 ALA A 653      33.680  33.690  49.380  1.00  0.00           H
ATOM   1050  C   ALA A 653      35.330  33.150  47.310  1.00  0.00           C
ATOM   1051  O   ALA A 653      34.630  32.630  46.430  1.00  0.00           O
ATOM   1052  N   TYR A 654      36.100  34.170  47.110  1.00  0.00           N
ATOM   1053  HN  TYR A 654      36.750  34.450  47.820  1.00  0.00           H
ATOM   1054  CA  TYR A 654      36.220  34.900  45.880  1.00  0.00           C
ATOM   1055  HA  TYR A 654      35.260  35.260  45.570  1.00  0.00           H
ATOM   1056  CB  TYR A 654      37.050  36.160  46.220  1.00  0.00           C
ATOM   1057  HB1 TYR A 654      38.020  35.800  46.610  1.00  0.00           H
ATOM   1058  HB2 TYR A 654      36.740  36.800  47.070  1.00  0.00           H
ATOM   1059  CG  TYR A 654      37.330  37.170  45.120  1.00  0.00           C
ATOM   1060  CD1 TYR A 654      38.400  36.880  44.260  1.00  0.00           C
ATOM   1061  HD1 TYR A 654      38.950  35.950  44.190  1.00  0.00           H
ATOM   1062  CE1 TYR A 654      38.760  37.860  43.310  1.00  0.00           C
ATOM   1063  HE1 TYR A 654      39.630  37.600  42.720  1.00  0.00           H
ATOM   1064  CZ  TYR A 654      38.180  39.100  43.230  1.00  0.00           C
ATOM   1065  OH  TYR A 654      38.630  40.100  42.400  1.00  0.00           O
ATOM   1066  HH  TYR A 654      39.400  39.710  41.990  1.00  0.00           H
ATOM   1067  CD2 TYR A 654      36.650  38.380  45.000  1.00  0.00           C
ATOM   1068  HD2 TYR A 654      35.960  38.710  45.760  1.00  0.00           H
ATOM   1069  CE2 TYR A 654      37.120  39.360  44.120  1.00  0.00           C
ATOM   1070  HE2 TYR A 654      36.740  40.370  44.100  1.00  0.00           H
ATOM   1071  C   TYR A 654      36.850  34.010  44.760  1.00  0.00           C
ATOM   1072  O   TYR A 654      36.400  34.140  43.620  1.00  0.00           O
ATOM   1073  N   SER A 655      37.850  33.120  45.080  1.00  0.00           N
ATOM   1074  HN  SER A 655      38.210  33.110  46.020  1.00  0.00           H
ATOM   1075  CA  SER A 655      38.380  32.290  44.050  1.00  0.00           C
ATOM   1076  HA  SER A 655      38.370  32.970  43.210  1.00  0.00           H
ATOM   1077  CB  SER A 655      39.920  32.020  44.170  1.00  0.00           C
ATOM   1078  HB1 SER A 655      40.480  32.980  44.210  1.00  0.00           H
ATOM   1079  HB2 SER A 655      40.250  31.410  43.310  1.00  0.00           H
ATOM   1080  OG  SER A 655      40.300  31.490  45.420  1.00  0.00           O
ATOM   1081  HG1 SER A 655      39.860  32.020  46.090  1.00  0.00           H
ATOM   1082  C   SER A 655      37.550  31.040  43.760  1.00  0.00           C
ATOM   1083  O   SER A 655      37.380  30.750  42.600  1.00  0.00           O
ATOM   1084  N   LEU A 656      36.920  30.380  44.740  1.00  0.00           N
ATOM   1085  HN  LEU A 656      36.900  30.800  45.640  1.00  0.00           H
ATOM   1086  CA  LEU A 656      36.070  29.200  44.550  1.00  0.00           C
ATOM   1087  HA  LEU A 656      36.610  28.480  43.950  1.00  0.00           H
ATOM   1088  CB  LEU A 656      35.570  28.590  45.870  1.00  0.00           C
ATOM   1089  HB1 LEU A 656      34.870  29.250  46.420  1.00  0.00           H
ATOM   1090  HB2 LEU A 656      36.510  28.430  46.460  1.00  0.00           H
ATOM   1091  CG  LEU A 656      34.870  27.220  45.790  1.00  0.00           C
ATOM   1092  HG  LEU A 656      34.060  27.240  45.030  1.00  0.00           H
ATOM   1093  CD1 LEU A 656      35.800  26.150  45.360  1.00  0.00           C
ATOM   1094 HD11 LEU A 656      36.630  26.070  46.090  1.00  0.00           H
ATOM   1095 HD12 LEU A 656      36.260  26.270  44.360  1.00  0.00           H
ATOM   1096 HD13 LEU A 656      35.310  25.160  45.320  1.00  0.00           H
ATOM   1097  CD2 LEU A 656      34.190  26.930  47.090  1.00  0.00           C
ATOM   1098 HD21 LEU A 656      33.500  27.710  47.480  1.00  0.00           H
ATOM   1099 HD22 LEU A 656      35.090  26.830  47.720  1.00  0.00           H
ATOM   1100 HD23 LEU A 656      33.620  25.980  47.010  1.00  0.00           H
ATOM   1101  C   LEU A 656      34.800  29.560  43.740  1.00  0.00           C
ATOM   1102  O   LEU A 656      34.390  28.750  42.920  1.00  0.00           O
ATOM   1103  N   PHE A 657      34.070  30.660  44.050  1.00  0.00           N
ATOM   1104  HN  PHE A 657      34.410  31.260  44.760  1.00  0.00           H
ATOM   1105  CA  PHE A 657      32.900  31.060  43.250  1.00  0.00           C
ATOM   1106  HA  PHE A 657      32.210  30.260  43.050  1.00  0.00           H
ATOM   1107  CB  PHE A 657      32.020  32.020  44.040  1.00  0.00           C
ATOM   1108  HB1 PHE A 657      31.250  32.450  43.360  1.00  0.00           H
ATOM   1109  HB2 PHE A 657      32.660  32.800  44.500  1.00  0.00           H
ATOM   1110  CG  PHE A 657      31.210  31.380  45.100  1.00  0.00           C
ATOM   1111  CD1 PHE A 657      31.390  30.060  45.600  1.00  0.00           C
ATOM   1112  HD1 PHE A 657      32.120  29.390  45.140  1.00  0.00           H
ATOM   1113  CE1 PHE A 657      30.670  29.640  46.710  1.00  0.00           C
ATOM   1114  HE1 PHE A 657      30.950  28.700  47.160  1.00  0.00           H
ATOM   1115  CZ  PHE A 657      29.680  30.390  47.310  1.00  0.00           C
ATOM   1116  HZ  PHE A 657      29.100  29.970  48.120  1.00  0.00           H
ATOM   1117  CD2 PHE A 657      30.160  32.180  45.660  1.00  0.00           C
ATOM   1118  HD2 PHE A 657      29.950  33.160  45.260  1.00  0.00           H
ATOM   1119  CE2 PHE A 657      29.430  31.620  46.700  1.00  0.00           C
ATOM   1120  HE2 PHE A 657      28.660  32.240  47.130  1.00  0.00           H
ATOM   1121  C   PHE A 657      33.190  31.580  41.900  1.00  0.00           C
ATOM   1122  O   PHE A 657      32.530  31.170  40.960  1.00  0.00           O
ATOM   1123  N   ALA A 658      34.300  32.300  41.740  1.00  0.00           N
ATOM   1124  HN  ALA A 658      34.830  32.530  42.550  1.00  0.00           H
ATOM   1125  CA  ALA A 658      35.080  32.720  40.600  1.00  0.00           C
ATOM   1126  HA  ALA A 658      36.100  32.620  40.960  1.00  0.00           H
ATOM   1127  CB  ALA A 658      34.980  31.820  39.350  1.00  0.00           C
ATOM   1128  HB1 ALA A 658      33.990  31.870  38.860  1.00  0.00           H
ATOM   1129  HB2 ALA A 658      35.190  30.760  39.610  1.00  0.00           H
ATOM   1130  HB3 ALA A 658      35.730  32.180  38.610  1.00  0.00           H
ATOM   1131  C   ALA A 658      34.830  34.230  40.210  1.00  0.00           C
ATOM   1132  O   ALA A 658      34.660  34.520  39.030  1.00  0.00           O
ATOM   1133  N   GLY A 659      34.830  35.240  41.090  1.00  0.00           N
ATOM   1134  HN  GLY A 659      34.980  35.070  42.070  1.00  0.00           H
ATOM   1135  CA  GLY A 659      34.690  36.660  40.730  1.00  0.00           C
ATOM   1136  HA1 GLY A 659      34.330  37.130  41.620  1.00  0.00           H
ATOM   1137  HA2 GLY A 659      33.970  36.760  39.930  1.00  0.00           H
ATOM   1138  C   GLY A 659      36.040  37.250  40.240  1.00  0.00           C
ATOM   1139  O   GLY A 659      36.680  37.990  40.950  1.00  0.00           O
ATOM   1140  N   GLN A 660      36.490  36.860  39.040  1.00  0.00           N
ATOM   1141  HN  GLN A 660      35.910  36.280  38.480  1.00  0.00           H
ATOM   1142  CA  GLN A 660      37.760  37.320  38.430  1.00  0.00           C
ATOM   1143  HA  GLN A 660      37.630  37.110  37.380  1.00  0.00           H
ATOM   1144  CB  GLN A 660      37.910  38.850  38.340  1.00  0.00           C
ATOM   1145  HB1 GLN A 660      38.080  39.270  39.360  1.00  0.00           H
ATOM   1146  HB2 GLN A 660      36.910  39.280  38.180  1.00  0.00           H
ATOM   1147  CG  GLN A 660      39.070  39.510  37.470  1.00  0.00           C
ATOM   1148  HG1 GLN A 660      39.970  39.440  38.130  1.00  0.00           H
ATOM   1149  HG2 GLN A 660      38.820  40.580  37.320  1.00  0.00           H
ATOM   1150  CD  GLN A 660      39.340  38.680  36.190  1.00  0.00           C
ATOM   1151  OE1 GLN A 660      39.690  37.460  36.300  1.00  0.00           O
ATOM   1152  NE2 GLN A 660      39.090  39.230  35.030  1.00  0.00           N
ATOM   1153 HE21 GLN A 660      39.330  38.750  34.190  1.00  0.00           H
ATOM   1154 HE22 GLN A 660      38.540  40.060  35.090  1.00  0.00           H
ATOM   1155  C   GLN A 660      38.970  36.590  38.900  1.00  0.00           C
ATOM   1156  O   GLN A 660      39.840  37.130  39.600  1.00  0.00           O
ATOM   1157  N   PRO A 661      39.160  35.340  38.500  1.00  0.00           N
ATOM   1158  CD  PRO A 661      38.360  34.690  37.450  1.00  0.00           C
ATOM   1159  HD1 PRO A 661      38.370  35.270  36.510  1.00  0.00           H
ATOM   1160  HD2 PRO A 661      37.310  34.620  37.810  1.00  0.00           H
ATOM   1161  CA  PRO A 661      40.090  34.490  39.260  1.00  0.00           C
ATOM   1162  HA  PRO A 661      39.980  34.680  40.310  1.00  0.00           H
ATOM   1163  CB  PRO A 661      39.620  33.150  38.750  1.00  0.00           C
ATOM   1164  HB1 PRO A 661      38.980  32.730  39.560  1.00  0.00           H
ATOM   1165  HB2 PRO A 661      40.560  32.550  38.700  1.00  0.00           H
ATOM   1166  CG  PRO A 661      38.970  33.350  37.320  1.00  0.00           C
ATOM   1167  HG1 PRO A 661      39.610  33.320  36.410  1.00  0.00           H
ATOM   1168  HG2 PRO A 661      38.250  32.510  37.200  1.00  0.00           H
ATOM   1169  C   PRO A 661      41.560  34.740  38.900  1.00  0.00           C
ATOM   1170  O   PRO A 661      42.480  34.180  39.570  1.00  0.00           O
ATOM   1171  N   LEU A 662      41.800  35.630  37.960  1.00  0.00           N
ATOM   1172  HN  LEU A 662      41.030  36.080  37.500  1.00  0.00           H
ATOM   1173  CA  LEU A 662      43.180  36.090  37.520  1.00  0.00           C
ATOM   1174  HA  LEU A 662      43.860  35.250  37.600  1.00  0.00           H
ATOM   1175  CB  LEU A 662      43.190  36.610  36.030  1.00  0.00           C
ATOM   1176  HB1 LEU A 662      44.210  36.920  35.710  1.00  0.00           H
ATOM   1177  HB2 LEU A 662      42.620  37.560  36.020  1.00  0.00           H
ATOM   1178  CG  LEU A 662      42.710  35.660  34.970  1.00  0.00           C
ATOM   1179  HG  LEU A 662      41.610  35.480  35.070  1.00  0.00           H
ATOM   1180  CD1 LEU A 662      42.770  36.200  33.520  1.00  0.00           C
ATOM   1181 HD11 LEU A 662      42.140  37.090  33.260  1.00  0.00           H
ATOM   1182 HD12 LEU A 662      42.480  35.480  32.730  1.00  0.00           H
ATOM   1183 HD13 LEU A 662      43.820  36.520  33.360  1.00  0.00           H
ATOM   1184  CD2 LEU A 662      43.390  34.300  34.940  1.00  0.00           C
ATOM   1185 HD21 LEU A 662      43.060  33.690  35.800  1.00  0.00           H
ATOM   1186 HD22 LEU A 662      44.480  34.440  35.060  1.00  0.00           H
ATOM   1187 HD23 LEU A 662      43.260  33.780  33.960  1.00  0.00           H
ATOM   1188  C   LEU A 662      43.640  37.190  38.480  1.00  0.00           C
ATOM   1189  O   LEU A 662      44.840  37.350  38.680  1.00  0.00           O
ATOM   1190  N   THR A 663      42.760  37.940  39.160  1.00  0.00           N
ATOM   1191  HN  THR A 663      41.790  37.790  38.970  1.00  0.00           H
ATOM   1192  CA  THR A 663      43.200  38.920  40.250  1.00  0.00           C
ATOM   1193  HA  THR A 663      44.180  39.310  40.030  1.00  0.00           H
ATOM   1194  CB  THR A 663      42.180  40.010  40.580  1.00  0.00           C
ATOM   1195  HB  THR A 663      42.530  40.600  41.450  1.00  0.00           H
ATOM   1196  OG1 THR A 663      40.910  39.480  40.940  1.00  0.00           O
ATOM   1197  HG1 THR A 663      40.900  38.590  40.590  1.00  0.00           H
ATOM   1198  CG2 THR A 663      42.030  41.110  39.460  1.00  0.00           C
ATOM   1199 HG21 THR A 663      43.020  41.560  39.290  1.00  0.00           H
ATOM   1200 HG22 THR A 663      41.360  41.940  39.800  1.00  0.00           H
ATOM   1201 HG23 THR A 663      41.590  40.730  38.520  1.00  0.00           H
ATOM   1202  C   THR A 663      43.340  38.060  41.520  1.00  0.00           C
ATOM   1203  O   THR A 663      42.780  36.950  41.700  1.00  0.00           O
ATOM   1204  N   ILE A 664      44.320  38.520  42.330  1.00  0.00           N
ATOM   1205  HN  ILE A 664      44.940  39.230  42.000  1.00  0.00           H
ATOM   1206  CA  ILE A 664      44.720  37.900  43.570  1.00  0.00           C
ATOM   1207  HA  ILE A 664      43.950  37.160  43.760  1.00  0.00           H
ATOM   1208  CB  ILE A 664      46.110  37.180  43.650  1.00  0.00           C
ATOM   1209  HB  ILE A 664      46.750  37.660  42.890  1.00  0.00           H
ATOM   1210  CG2 ILE A 664      46.770  37.290  45.130  1.00  0.00           C
ATOM   1211 HG21 ILE A 664      47.780  36.800  45.090  1.00  0.00           H
ATOM   1212 HG22 ILE A 664      46.200  36.670  45.860  1.00  0.00           H
ATOM   1213 HG23 ILE A 664      46.830  38.300  45.580  1.00  0.00           H
ATOM   1214  CG1 ILE A 664      46.040  35.740  43.120  1.00  0.00           C
ATOM   1215 HG11 ILE A 664      45.660  35.870  42.090  1.00  0.00           H
ATOM   1216 HG12 ILE A 664      45.430  35.110  43.820  1.00  0.00           H
ATOM   1217  CD  ILE A 664      47.400  34.980  43.100  1.00  0.00           C
ATOM   1218  HD1 ILE A 664      48.290  35.580  42.840  1.00  0.00           H
ATOM   1219  HD2 ILE A 664      47.330  34.150  42.370  1.00  0.00           H
ATOM   1220  HD3 ILE A 664      47.500  34.530  44.120  1.00  0.00           H
ATOM   1221  C   ILE A 664      44.530  39.050  44.530  1.00  0.00           C
ATOM   1222  O   ILE A 664      44.660  40.250  44.220  1.00  0.00           O
ATOM   1223  N   LEU A 665      44.110  38.720  45.820  1.00  0.00           N
ATOM   1224  HN  LEU A 665      43.950  37.780  46.100  1.00  0.00           H
ATOM   1225  CA  LEU A 665      43.580  39.720  46.780  1.00  0.00           C
ATOM   1226  HA  LEU A 665      43.440  40.640  46.240  1.00  0.00           H
ATOM   1227  CB  LEU A 665      42.310  39.120  47.380  1.00  0.00           C
ATOM   1228  HB1 LEU A 665      41.890  39.810  48.160  1.00  0.00           H
ATOM   1229  HB2 LEU A 665      42.450  38.230  48.030  1.00  0.00           H
ATOM   1230  CG  LEU A 665      41.100  38.980  46.410  1.00  0.00           C
ATOM   1231  HG  LEU A 665      41.270  38.070  45.790  1.00  0.00           H
ATOM   1232  CD1 LEU A 665      39.790  38.900  47.240  1.00  0.00           C
ATOM   1233 HD11 LEU A 665      39.640  39.630  48.060  1.00  0.00           H
ATOM   1234 HD12 LEU A 665      39.860  37.880  47.680  1.00  0.00           H
ATOM   1235 HD13 LEU A 665      38.930  38.950  46.540  1.00  0.00           H
ATOM   1236  CD2 LEU A 665      40.830  40.220  45.550  1.00  0.00           C
ATOM   1237 HD21 LEU A 665      39.850  40.270  45.040  1.00  0.00           H
ATOM   1238 HD22 LEU A 665      41.630  40.360  44.790  1.00  0.00           H
ATOM   1239 HD23 LEU A 665      40.790  40.980  46.360  1.00  0.00           H
ATOM   1240  C   LEU A 665      44.650  40.080  47.810  1.00  0.00           C
ATOM   1241  O   LEU A 665      45.350  39.140  48.250  1.00  0.00           O
ATOM   1242  N   GLY A 666      44.800  41.350  48.190  1.00  0.00           N
ATOM   1243  HN  GLY A 666      44.060  42.020  48.130  1.00  0.00           H
ATOM   1244  CA  GLY A 666      45.970  41.670  49.040  1.00  0.00           C
ATOM   1245  HA1 GLY A 666      46.850  41.440  48.440  1.00  0.00           H
ATOM   1246  HA2 GLY A 666      45.990  41.040  49.920  1.00  0.00           H
ATOM   1247  C   GLY A 666      45.930  43.060  49.520  1.00  0.00           C
ATOM   1248  O   GLY A 666      44.960  43.840  49.390  1.00  0.00           O
ATOM   1249  N   SER A 667      47.020  43.510  50.170  1.00  0.00           N
ATOM   1250  HN  SER A 667      47.830  42.930  50.220  1.00  0.00           H
ATOM   1251  CA  SER A 667      47.140  44.800  50.810  1.00  0.00           C
ATOM   1252  HA  SER A 667      46.370  44.650  51.540  1.00  0.00           H
ATOM   1253  CB  SER A 667      48.480  45.040  51.520  1.00  0.00           C
ATOM   1254  HB1 SER A 667      48.550  44.320  52.360  1.00  0.00           H
ATOM   1255  HB2 SER A 667      48.580  46.040  51.970  1.00  0.00           H
ATOM   1256  OG  SER A 667      49.600  45.010  50.670  1.00  0.00           O
ATOM   1257  HG1 SER A 667      49.920  45.880  50.460  1.00  0.00           H
ATOM   1258  C   SER A 667      46.710  46.030  50.050  1.00  0.00           C
ATOM   1259  O   SER A 667      46.910  46.070  48.810  1.00  0.00           O
ATOM   1260  N   THR A 668      46.100  47.000  50.730  1.00  0.00           N
ATOM   1261  HN  THR A 668      46.060  47.070  51.720  1.00  0.00           H
ATOM   1262  CA  THR A 668      45.780  48.260  50.050  1.00  0.00           C
ATOM   1263  HA  THR A 668      46.480  48.390  49.240  1.00  0.00           H
ATOM   1264  CB  THR A 668      44.370  48.230  49.420  1.00  0.00           C
ATOM   1265  HB  THR A 668      44.230  47.150  49.200  1.00  0.00           H
ATOM   1266  OG1 THR A 668      44.330  48.990  48.280  1.00  0.00           O
ATOM   1267  HG1 THR A 668      43.520  48.950  47.790  1.00  0.00           H
ATOM   1268  CG2 THR A 668      43.270  48.680  50.340  1.00  0.00           C
ATOM   1269 HG21 THR A 668      43.350  48.030  51.230  1.00  0.00           H
ATOM   1270 HG22 THR A 668      42.330  48.460  49.810  1.00  0.00           H
ATOM   1271 HG23 THR A 668      43.250  49.750  50.660  1.00  0.00           H
ATOM   1272  C   THR A 668      46.010  49.490  50.950  1.00  0.00           C
ATOM   1273  O   THR A 668      45.620  49.590  52.110  1.00  0.00           O
ATOM   1274  N   GLY A 669      46.690  50.490  50.410  1.00  0.00           N
ATOM   1275  HN  GLY A 669      47.150  50.320  49.540  1.00  0.00           H
ATOM   1276  CA  GLY A 669      46.950  51.820  51.020  1.00  0.00           C
ATOM   1277  HA1 GLY A 669      47.360  52.320  50.150  1.00  0.00           H
ATOM   1278  HA2 GLY A 669      47.660  51.710  51.830  1.00  0.00           H
ATOM   1279  C   GLY A 669      45.790  52.610  51.580  1.00  0.00           C
ATOM   1280  O   GLY A 669      45.740  52.950  52.730  1.00  0.00           O
ATOM   1281  N   PRO A 670      44.690  52.800  50.790  1.00  0.00           N
ATOM   1282  CD  PRO A 670      44.890  52.800  49.340  1.00  0.00           C
ATOM   1283  HD1 PRO A 670      44.650  51.780  49.000  1.00  0.00           H
ATOM   1284  HD2 PRO A 670      45.850  53.190  48.940  1.00  0.00           H
ATOM   1285  CA  PRO A 670      43.450  53.520  51.130  1.00  0.00           C
ATOM   1286  HA  PRO A 670      43.680  54.540  51.420  1.00  0.00           H
ATOM   1287  CB  PRO A 670      42.700  53.580  49.790  1.00  0.00           C
ATOM   1288  HB1 PRO A 670      41.880  54.320  49.750  1.00  0.00           H
ATOM   1289  HB2 PRO A 670      42.250  52.590  49.600  1.00  0.00           H
ATOM   1290  CG  PRO A 670      43.780  53.770  48.830  1.00  0.00           C
ATOM   1291  HG1 PRO A 670      43.440  53.760  47.770  1.00  0.00           H
ATOM   1292  HG2 PRO A 670      44.150  54.810  48.900  1.00  0.00           H
ATOM   1293  C   PRO A 670      42.800  52.870  52.270  1.00  0.00           C
ATOM   1294  O   PRO A 670      42.320  53.610  53.090  1.00  0.00           O
ATOM   1295  N   VAL A 671      42.600  51.540  52.410  1.00  0.00           N
ATOM   1296  HN  VAL A 671      42.740  51.080  51.530  1.00  0.00           H
ATOM   1297  CA  VAL A 671      42.050  50.830  53.570  1.00  0.00           C
ATOM   1298  HA  VAL A 671      41.120  51.320  53.800  1.00  0.00           H
ATOM   1299  CB  VAL A 671      41.860  49.370  53.300  1.00  0.00           C
ATOM   1300  HB  VAL A 671      42.850  49.030  52.950  1.00  0.00           H
ATOM   1301  CG1 VAL A 671      41.480  48.660  54.640  1.00  0.00           C
ATOM   1302 HG11 VAL A 671      40.710  49.140  55.290  1.00  0.00           H
ATOM   1303 HG12 VAL A 671      42.420  48.570  55.230  1.00  0.00           H
ATOM   1304 HG13 VAL A 671      41.330  47.580  54.390  1.00  0.00           H
ATOM   1305  CG2 VAL A 671      40.750  49.290  52.210  1.00  0.00           C
ATOM   1306 HG21 VAL A 671      40.600  48.270  51.810  1.00  0.00           H
ATOM   1307 HG22 VAL A 671      41.010  49.990  51.390  1.00  0.00           H
ATOM   1308 HG23 VAL A 671      39.730  49.500  52.590  1.00  0.00           H
ATOM   1309  C   VAL A 671      42.960  51.050  54.750  1.00  0.00           C
ATOM   1310  O   VAL A 671      42.460  51.340  55.800  1.00  0.00           O
ATOM   1311  N   LEU A 672      44.320  51.000  54.520  1.00  0.00           N
ATOM   1312  HN  LEU A 672      44.710  50.940  53.600  1.00  0.00           H
ATOM   1313  CA  LEU A 672      45.220  51.350  55.610  1.00  0.00           C
ATOM   1314  HA  LEU A 672      45.010  50.590  56.350  1.00  0.00           H
ATOM   1315  CB  LEU A 672      46.690  51.140  55.150  1.00  0.00           C
ATOM   1316  HB1 LEU A 672      46.910  52.020  54.510  1.00  0.00           H
ATOM   1317  HB2 LEU A 672      46.650  50.240  54.510  1.00  0.00           H
ATOM   1318  CG  LEU A 672      47.730  51.170  56.320  1.00  0.00           C
ATOM   1319  HG  LEU A 672      47.560  52.160  56.770  1.00  0.00           H
ATOM   1320  CD1 LEU A 672      47.590  50.150  57.530  1.00  0.00           C
ATOM   1321 HD11 LEU A 672      47.780  49.100  57.190  1.00  0.00           H
ATOM   1322 HD12 LEU A 672      46.570  50.170  57.950  1.00  0.00           H
ATOM   1323 HD13 LEU A 672      48.330  50.320  58.340  1.00  0.00           H
ATOM   1324  CD2 LEU A 672      49.120  51.230  55.690  1.00  0.00           C
ATOM   1325 HD21 LEU A 672      49.830  51.680  56.400  1.00  0.00           H
ATOM   1326 HD22 LEU A 672      49.130  51.790  54.720  1.00  0.00           H
ATOM   1327 HD23 LEU A 672      49.500  50.240  55.360  1.00  0.00           H
ATOM   1328  C   LEU A 672      45.080  52.800  56.130  1.00  0.00           C
ATOM   1329  O   LEU A 672      44.970  52.980  57.350  1.00  0.00           O
ATOM   1330  N   VAL A 673      44.950  53.860  55.240  1.00  0.00           N
ATOM   1331  HN  VAL A 673      45.320  53.630  54.350  1.00  0.00           H
ATOM   1332  CA  VAL A 673      44.530  55.160  55.610  1.00  0.00           C
ATOM   1333  HA  VAL A 673      45.260  55.550  56.320  1.00  0.00           H
ATOM   1334  CB  VAL A 673      44.650  56.110  54.450  1.00  0.00           C
ATOM   1335  HB  VAL A 673      44.240  55.720  53.500  1.00  0.00           H
ATOM   1336  CG1 VAL A 673      44.110  57.560  54.690  1.00  0.00           C
ATOM   1337 HG11 VAL A 673      44.320  57.870  55.730  1.00  0.00           H
ATOM   1338 HG12 VAL A 673      43.000  57.650  54.620  1.00  0.00           H
ATOM   1339 HG13 VAL A 673      44.520  58.350  54.030  1.00  0.00           H
ATOM   1340  CG2 VAL A 673      46.200  56.180  54.270  1.00  0.00           C
ATOM   1341 HG21 VAL A 673      46.460  55.140  54.000  1.00  0.00           H
ATOM   1342 HG22 VAL A 673      46.670  56.250  55.270  1.00  0.00           H
ATOM   1343 HG23 VAL A 673      46.580  56.930  53.530  1.00  0.00           H
ATOM   1344  C   VAL A 673      43.180  55.290  56.300  1.00  0.00           C
ATOM   1345  O   VAL A 673      43.090  55.970  57.310  1.00  0.00           O
ATOM   1346  N   PHE A 674      42.170  54.650  55.700  1.00  0.00           N
ATOM   1347  HN  PHE A 674      42.420  54.180  54.860  1.00  0.00           H
ATOM   1348  CA  PHE A 674      40.780  54.600  56.100  1.00  0.00           C
ATOM   1349  HA  PHE A 674      40.520  55.650  56.130  1.00  0.00           H
ATOM   1350  CB  PHE A 674      39.900  53.870  55.060  1.00  0.00           C
ATOM   1351  HB1 PHE A 674      40.300  52.860  54.800  1.00  0.00           H
ATOM   1352  HB2 PHE A 674      39.850  54.480  54.130  1.00  0.00           H
ATOM   1353  CG  PHE A 674      38.520  53.590  55.600  1.00  0.00           C
ATOM   1354  CD1 PHE A 674      37.640  54.610  55.400  1.00  0.00           C
ATOM   1355  HD1 PHE A 674      37.910  55.480  54.810  1.00  0.00           H
ATOM   1356  CE1 PHE A 674      36.290  54.620  55.870  1.00  0.00           C
ATOM   1357  HE1 PHE A 674      35.750  55.550  55.800  1.00  0.00           H
ATOM   1358  CZ  PHE A 674      35.880  53.520  56.650  1.00  0.00           C
ATOM   1359  HZ  PHE A 674      34.890  53.450  57.080  1.00  0.00           H
ATOM   1360  CD2 PHE A 674      38.070  52.470  56.260  1.00  0.00           C
ATOM   1361  HD2 PHE A 674      38.710  51.610  56.410  1.00  0.00           H
ATOM   1362  CE2 PHE A 674      36.680  52.360  56.660  1.00  0.00           C
ATOM   1363  HE2 PHE A 674      36.230  51.430  56.980  1.00  0.00           H
ATOM   1364  C   PHE A 674      40.720  54.070  57.570  1.00  0.00           C
ATOM   1365  O   PHE A 674      40.020  54.650  58.380  1.00  0.00           O
ATOM   1366  N   GLU A 675      41.430  52.960  57.960  1.00  0.00           N
ATOM   1367  HN  GLU A 675      41.860  52.490  57.190  1.00  0.00           H
ATOM   1368  CA  GLU A 675      41.630  52.400  59.320  1.00  0.00           C
ATOM   1369  HA  GLU A 675      40.640  52.120  59.660  1.00  0.00           H
ATOM   1370  CB  GLU A 675      42.440  51.090  59.260  1.00  0.00           C
ATOM   1371  HB1 GLU A 675      42.690  50.800  60.300  1.00  0.00           H
ATOM   1372  HB2 GLU A 675      43.410  51.150  58.740  1.00  0.00           H
ATOM   1373  CG  GLU A 675      41.650  49.930  58.640  1.00  0.00           C
ATOM   1374  HG1 GLU A 675      42.320  49.080  58.380  1.00  0.00           H
ATOM   1375  HG2 GLU A 675      41.250  50.310  57.680  1.00  0.00           H
ATOM   1376  CD  GLU A 675      40.550  49.320  59.420  1.00  0.00           C
ATOM   1377  OE1 GLU A 675      39.990  48.340  58.890  1.00  0.00           O
ATOM   1378  OE2 GLU A 675      40.200  49.780  60.550  1.00  0.00           O
ATOM   1379  C   GLU A 675      42.250  53.400  60.280  1.00  0.00           C
ATOM   1380  O   GLU A 675      41.780  53.510  61.430  1.00  0.00           O
ATOM   1381  N   LYS A 676      43.300  54.170  59.880  1.00  0.00           N
ATOM   1382  HN  LYS A 676      43.720  53.940  59.010  1.00  0.00           H
ATOM   1383  CA  LYS A 676      44.000  55.140  60.740  1.00  0.00           C
ATOM   1384  HA  LYS A 676      44.060  54.800  61.760  1.00  0.00           H
ATOM   1385  CB  LYS A 676      45.400  55.420  60.180  1.00  0.00           C
ATOM   1386  HB1 LYS A 676      45.330  55.660  59.090  1.00  0.00           H
ATOM   1387  HB2 LYS A 676      45.980  54.470  60.290  1.00  0.00           H
ATOM   1388  CG  LYS A 676      46.130  56.650  60.780  1.00  0.00           C
ATOM   1389  HG1 LYS A 676      45.880  56.750  61.860  1.00  0.00           H
ATOM   1390  HG2 LYS A 676      45.960  57.540  60.150  1.00  0.00           H
ATOM   1391  CD  LYS A 676      47.670  56.420  60.840  1.00  0.00           C
ATOM   1392  HD1 LYS A 676      47.970  56.170  59.810  1.00  0.00           H
ATOM   1393  HD2 LYS A 676      47.880  55.570  61.530  1.00  0.00           H
ATOM   1394  CE  LYS A 676      48.320  57.660  61.450  1.00  0.00           C
ATOM   1395  HE1 LYS A 676      47.910  57.710  62.480  1.00  0.00           H
ATOM   1396  HE2 LYS A 676      48.240  58.540  60.790  1.00  0.00           H
ATOM   1397  NZ  LYS A 676      49.730  57.390  61.640  1.00  0.00           N
ATOM   1398  HZ1 LYS A 676      50.300  58.240  61.820  1.00  0.00           H
ATOM   1399  HZ2 LYS A 676      50.200  56.940  60.820  1.00  0.00           H
ATOM   1400  HZ3 LYS A 676      49.970  56.690  62.360  1.00  0.00           H
ATOM   1401  C   LYS A 676      43.150  56.420  60.870  1.00  0.00           C
ATOM   1402  O   LYS A 676      43.210  57.130  61.850  1.00  0.00           O
ATOM   1403  N   ILE A 677      42.380  56.780  59.790  1.00  0.00           N
ATOM   1404  HN  ILE A 677      42.440  56.350  58.890  1.00  0.00           H
ATOM   1405  CA  ILE A 677      41.290  57.750  59.910  1.00  0.00           C
ATOM   1406  HA  ILE A 677      41.610  58.710  60.270  1.00  0.00           H
ATOM   1407  CB  ILE A 677      40.570  57.990  58.550  1.00  0.00           C
ATOM   1408  HB  ILE A 677      40.730  57.090  57.920  1.00  0.00           H
ATOM   1409  CG2 ILE A 677      39.050  58.380  58.800  1.00  0.00           C
ATOM   1410 HG21 ILE A 677      38.510  57.460  59.130  1.00  0.00           H
ATOM   1411 HG22 ILE A 677      38.440  58.730  57.950  1.00  0.00           H
ATOM   1412 HG23 ILE A 677      38.990  59.100  59.650  1.00  0.00           H
ATOM   1413  CG1 ILE A 677      41.410  58.970  57.770  1.00  0.00           C
ATOM   1414 HG11 ILE A 677      42.480  58.650  57.800  1.00  0.00           H
ATOM   1415 HG12 ILE A 677      41.330  59.980  58.220  1.00  0.00           H
ATOM   1416  CD  ILE A 677      41.010  59.200  56.290  1.00  0.00           C
ATOM   1417  HD1 ILE A 677      41.120  58.240  55.750  1.00  0.00           H
ATOM   1418  HD2 ILE A 677      41.630  60.040  55.880  1.00  0.00           H
ATOM   1419  HD3 ILE A 677      40.010  59.650  56.090  1.00  0.00           H
ATOM   1420  C   ILE A 677      40.330  57.300  61.030  1.00  0.00           C
ATOM   1421  O   ILE A 677      40.150  57.990  62.110  1.00  0.00           O
ATOM   1422  N   LEU A 678      39.730  56.110  60.910  1.00  0.00           N
ATOM   1423  HN  LEU A 678      39.950  55.610  60.080  1.00  0.00           H
ATOM   1424  CA  LEU A 678      38.660  55.690  61.810  1.00  0.00           C
ATOM   1425  HA  LEU A 678      37.950  56.490  61.880  1.00  0.00           H
ATOM   1426  CB  LEU A 678      37.980  54.400  61.100  1.00  0.00           C
ATOM   1427  HB1 LEU A 678      38.770  53.620  61.090  1.00  0.00           H
ATOM   1428  HB2 LEU A 678      37.920  54.610  60.010  1.00  0.00           H
ATOM   1429  CG  LEU A 678      36.700  53.880  61.780  1.00  0.00           C
ATOM   1430  HG  LEU A 678      37.050  53.300  62.670  1.00  0.00           H
ATOM   1431  CD1 LEU A 678      35.740  54.890  62.170  1.00  0.00           C
ATOM   1432 HD11 LEU A 678      34.920  54.520  62.820  1.00  0.00           H
ATOM   1433 HD12 LEU A 678      35.180  55.150  61.240  1.00  0.00           H
ATOM   1434 HD13 LEU A 678      36.150  55.890  62.450  1.00  0.00           H
ATOM   1435  CD2 LEU A 678      36.080  52.680  60.910  1.00  0.00           C
ATOM   1436 HD21 LEU A 678      35.420  52.170  61.660  1.00  0.00           H
ATOM   1437 HD22 LEU A 678      36.910  52.010  60.630  1.00  0.00           H
ATOM   1438 HD23 LEU A 678      35.580  52.970  59.960  1.00  0.00           H
ATOM   1439  C   LEU A 678      39.160  55.460  63.220  1.00  0.00           C
ATOM   1440  O   LEU A 678      38.510  55.900  64.190  1.00  0.00           O
ATOM   1441  N   TYR A 679      40.320  54.830  63.460  1.00  0.00           N
ATOM   1442  HN  TYR A 679      40.790  54.480  62.650  1.00  0.00           H
ATOM   1443  CA  TYR A 679      40.860  54.680  64.730  1.00  0.00           C
ATOM   1444  HA  TYR A 679      40.110  54.370  65.450  1.00  0.00           H
ATOM   1445  CB  TYR A 679      42.140  53.680  64.760  1.00  0.00           C
ATOM   1446  HB1 TYR A 679      42.880  53.990  63.980  1.00  0.00           H
ATOM   1447  HB2 TYR A 679      41.860  52.610  64.630  1.00  0.00           H
ATOM   1448  CG  TYR A 679      42.830  53.720  66.090  1.00  0.00           C
ATOM   1449  CD1 TYR A 679      42.350  52.940  67.180  1.00  0.00           C
ATOM   1450  HD1 TYR A 679      41.590  52.210  67.020  1.00  0.00           H
ATOM   1451  CE1 TYR A 679      42.890  53.110  68.430  1.00  0.00           C
ATOM   1452  HE1 TYR A 679      42.320  52.650  69.210  1.00  0.00           H
ATOM   1453  CZ  TYR A 679      44.020  53.890  68.660  1.00  0.00           C
ATOM   1454  OH  TYR A 679      44.530  53.920  69.990  1.00  0.00           O
ATOM   1455  HH  TYR A 679      45.420  54.250  69.880  1.00  0.00           H
ATOM   1456  CD2 TYR A 679      44.010  54.470  66.280  1.00  0.00           C
ATOM   1457  HD2 TYR A 679      44.490  54.890  65.410  1.00  0.00           H
ATOM   1458  CE2 TYR A 679      44.560  54.620  67.570  1.00  0.00           C
ATOM   1459  HE2 TYR A 679      45.400  55.300  67.680  1.00  0.00           H
ATOM   1460  C   TYR A 679      41.270  56.040  65.340  1.00  0.00           C
ATOM   1461  O   TYR A 679      41.060  56.230  66.480  1.00  0.00           O
ATOM   1462  N   LYS A 680      41.880  57.040  64.630  1.00  0.00           N
ATOM   1463  HN  LYS A 680      42.080  56.720  63.690  1.00  0.00           H
ATOM   1464  CA  LYS A 680      42.260  58.340  65.210  1.00  0.00           C
ATOM   1465  HA  LYS A 680      42.670  58.140  66.180  1.00  0.00           H
ATOM   1466  CB  LYS A 680      43.230  59.070  64.310  1.00  0.00           C
ATOM   1467  HB1 LYS A 680      43.310  60.130  64.600  1.00  0.00           H
ATOM   1468  HB2 LYS A 680      42.850  59.150  63.270  1.00  0.00           H
ATOM   1469  CG  LYS A 680      44.630  58.440  64.200  1.00  0.00           C
ATOM   1470  HG1 LYS A 680      45.230  58.890  63.380  1.00  0.00           H
ATOM   1471  HG2 LYS A 680      44.440  57.370  63.930  1.00  0.00           H
ATOM   1472  CD  LYS A 680      45.500  58.550  65.540  1.00  0.00           C
ATOM   1473  HD1 LYS A 680      46.400  57.900  65.470  1.00  0.00           H
ATOM   1474  HD2 LYS A 680      44.900  58.320  66.440  1.00  0.00           H
ATOM   1475  CE  LYS A 680      46.100  59.900  65.690  1.00  0.00           C
ATOM   1476  HE1 LYS A 680      45.240  60.610  65.740  1.00  0.00           H
ATOM   1477  HE2 LYS A 680      46.750  60.100  64.820  1.00  0.00           H
ATOM   1478  NZ  LYS A 680      46.780  59.940  67.030  1.00  0.00           N
ATOM   1479  HZ1 LYS A 680      46.190  59.400  67.700  1.00  0.00           H
ATOM   1480  HZ2 LYS A 680      47.190  60.830  67.360  1.00  0.00           H
ATOM   1481  HZ3 LYS A 680      47.630  59.370  66.840  1.00  0.00           H
ATOM   1482  C   LYS A 680      41.140  59.250  65.590  1.00  0.00           C
ATOM   1483  O   LYS A 680      41.150  60.010  66.520  1.00  0.00           O
ATOM   1484  N   PHE A 681      40.070  59.200  64.800  1.00  0.00           N
ATOM   1485  HN  PHE A 681      40.180  58.660  63.970  1.00  0.00           H
ATOM   1486  CA  PHE A 681      38.790  59.800  64.980  1.00  0.00           C
ATOM   1487  HA  PHE A 681      38.900  60.820  65.340  1.00  0.00           H
ATOM   1488  CB  PHE A 681      37.980  59.790  63.630  1.00  0.00           C
ATOM   1489  HB1 PHE A 681      37.940  58.730  63.280  1.00  0.00           H
ATOM   1490  HB2 PHE A 681      38.400  60.440  62.830  1.00  0.00           H
ATOM   1491  CG  PHE A 681      36.530  60.280  63.780  1.00  0.00           C
ATOM   1492  CD1 PHE A 681      35.440  59.410  64.010  1.00  0.00           C
ATOM   1493  HD1 PHE A 681      35.670  58.360  64.000  1.00  0.00           H
ATOM   1494  CE1 PHE A 681      34.140  59.830  64.110  1.00  0.00           C
ATOM   1495  HE1 PHE A 681      33.340  59.130  64.320  1.00  0.00           H
ATOM   1496  CZ  PHE A 681      33.870  61.250  64.050  1.00  0.00           C
ATOM   1497  HZ  PHE A 681      32.880  61.670  64.180  1.00  0.00           H
ATOM   1498  CD2 PHE A 681      36.240  61.570  63.480  1.00  0.00           C
ATOM   1499  HD2 PHE A 681      37.050  62.270  63.360  1.00  0.00           H
ATOM   1500  CE2 PHE A 681      34.910  62.110  63.680  1.00  0.00           C
ATOM   1501  HE2 PHE A 681      34.870  63.190  63.650  1.00  0.00           H
ATOM   1502  C   PHE A 681      38.100  59.190  66.160  1.00  0.00           C
ATOM   1503  O   PHE A 681      37.560  59.860  66.990  1.00  0.00           O
ATOM   1504  N   CYS A 682      38.060  57.800  66.220  1.00  0.00           N
ATOM   1505  HN  CYS A 682      38.390  57.230  65.480  1.00  0.00           H
ATOM   1506  CA  CYS A 682      37.480  57.120  67.430  1.00  0.00           C
ATOM   1507  HA  CYS A 682      36.470  57.480  67.380  1.00  0.00           H
ATOM   1508  CB  CYS A 682      37.430  55.590  67.300  1.00  0.00           C
ATOM   1509  HB1 CYS A 682      37.370  55.050  68.270  1.00  0.00           H
ATOM   1510  HB2 CYS A 682      38.460  55.410  66.910  1.00  0.00           H
ATOM   1511  SG  CYS A 682      36.200  54.870  66.130  1.00  0.00           S
ATOM   1512  HG1 CYS A 682      36.380  55.760  65.170  1.00  0.00           H
ATOM   1513  C   CYS A 682      38.090  57.500  68.770  1.00  0.00           C
ATOM   1514  O   CYS A 682      37.400  57.760  69.710  1.00  0.00           O
ATOM   1515  N   ARG A 683      39.470  57.600  68.830  1.00  0.00           N
ATOM   1516  HN  ARG A 683      40.010  57.390  68.010  1.00  0.00           H
ATOM   1517  CA  ARG A 683      40.150  58.270  69.920  1.00  0.00           C
ATOM   1518  HA  ARG A 683      39.910  57.670  70.780  1.00  0.00           H
ATOM   1519  CB  ARG A 683      41.670  58.230  69.860  1.00  0.00           C
ATOM   1520  HB1 ARG A 683      41.960  58.950  70.660  1.00  0.00           H
ATOM   1521  HB2 ARG A 683      41.950  58.690  68.890  1.00  0.00           H
ATOM   1522  CG  ARG A 683      42.270  56.850  69.950  1.00  0.00           C
ATOM   1523  HG1 ARG A 683      43.320  57.010  70.290  1.00  0.00           H
ATOM   1524  HG2 ARG A 683      42.240  56.420  68.930  1.00  0.00           H
ATOM   1525  CD  ARG A 683      41.640  55.770  70.790  1.00  0.00           C
ATOM   1526  HD1 ARG A 683      42.370  54.940  70.660  1.00  0.00           H
ATOM   1527  HD2 ARG A 683      40.670  55.560  70.280  1.00  0.00           H
ATOM   1528  NE  ARG A 683      41.530  56.180  72.250  1.00  0.00           N
ATOM   1529  HE  ARG A 683      42.020  57.020  72.500  1.00  0.00           H
ATOM   1530  CZ  ARG A 683      41.000  55.490  73.330  1.00  0.00           C
ATOM   1531  NH1 ARG A 683      40.930  56.000  74.540  1.00  0.00           N
ATOM   1532 HH11 ARG A 683      40.440  55.470  75.230  1.00  0.00           H
ATOM   1533 HH12 ARG A 683      41.230  56.930  74.750  1.00  0.00           H
ATOM   1534  NH2 ARG A 683      40.430  54.300  73.120  1.00  0.00           N
ATOM   1535 HH21 ARG A 683      40.630  53.820  72.260  1.00  0.00           H
ATOM   1536 HH22 ARG A 683      40.230  53.690  73.890  1.00  0.00           H
ATOM   1537  C   ARG A 683      39.630  59.640  70.390  1.00  0.00           C
ATOM   1538  O   ARG A 683      39.210  59.780  71.520  1.00  0.00           O
ATOM   1539  N   ASP A 684      39.610  60.750  69.500  1.00  0.00           N
ATOM   1540  HN  ASP A 684      39.860  60.560  68.550  1.00  0.00           H
ATOM   1541  CA  ASP A 684      39.130  62.070  69.820  1.00  0.00           C
ATOM   1542  HA  ASP A 684      39.680  62.400  70.690  1.00  0.00           H
ATOM   1543  CB  ASP A 684      39.540  62.820  68.570  1.00  0.00           C
ATOM   1544  HB1 ASP A 684      39.040  63.800  68.380  1.00  0.00           H
ATOM   1545  HB2 ASP A 684      39.310  62.140  67.730  1.00  0.00           H
ATOM   1546  CG  ASP A 684      40.950  63.130  68.530  1.00  0.00           C
ATOM   1547  OD1 ASP A 684      41.730  62.820  69.460  1.00  0.00           O
ATOM   1548  OD2 ASP A 684      41.380  63.840  67.550  1.00  0.00           O
ATOM   1549  C   ASP A 684      37.560  62.230  69.940  1.00  0.00           C
ATOM   1550  O   ASP A 684      37.040  63.040  70.730  1.00  0.00           O
ATOM   1551  N   TYR A 685      36.710  61.490  69.170  1.00  0.00           N
ATOM   1552  HN  TYR A 685      37.110  60.740  68.660  1.00  0.00           H
ATOM   1553  CA  TYR A 685      35.300  61.640  69.280  1.00  0.00           C
ATOM   1554  HA  TYR A 685      35.020  62.670  69.460  1.00  0.00           H
ATOM   1555  CB  TYR A 685      34.720  61.360  67.870  1.00  0.00           C
ATOM   1556  HB1 TYR A 685      33.630  61.260  67.950  1.00  0.00           H
ATOM   1557  HB2 TYR A 685      35.230  60.600  67.230  1.00  0.00           H
ATOM   1558  CG  TYR A 685      34.960  62.620  67.040  1.00  0.00           C
ATOM   1559  CD1 TYR A 685      36.220  62.990  66.480  1.00  0.00           C
ATOM   1560  HD1 TYR A 685      37.060  62.340  66.680  1.00  0.00           H
ATOM   1561  CE1 TYR A 685      36.400  64.180  65.820  1.00  0.00           C
ATOM   1562  HE1 TYR A 685      37.420  64.270  65.470  1.00  0.00           H
ATOM   1563  CZ  TYR A 685      35.370  65.070  65.750  1.00  0.00           C
ATOM   1564  OH  TYR A 685      35.370  66.270  64.890  1.00  0.00           O
ATOM   1565  HH  TYR A 685      36.290  66.530  64.760  1.00  0.00           H
ATOM   1566  CD2 TYR A 685      33.880  63.530  66.940  1.00  0.00           C
ATOM   1567  HD2 TYR A 685      33.000  63.260  67.490  1.00  0.00           H
ATOM   1568  CE2 TYR A 685      34.050  64.710  66.170  1.00  0.00           C
ATOM   1569  HE2 TYR A 685      33.210  65.370  66.100  1.00  0.00           H
ATOM   1570  C   TYR A 685      34.770  60.620  70.300  1.00  0.00           C
ATOM   1571  O   TYR A 685      33.610  60.510  70.600  1.00  0.00           O
ATOM   1572  N   GLN A 686      35.660  59.920  71.040  1.00  0.00           N
ATOM   1573  HN  GLN A 686      36.640  60.020  70.870  1.00  0.00           H
ATOM   1574  CA  GLN A 686      35.330  59.060  72.140  1.00  0.00           C
ATOM   1575  HA  GLN A 686      36.170  58.510  72.550  1.00  0.00           H
ATOM   1576  CB  GLN A 686      35.000  59.890  73.420  1.00  0.00           C
ATOM   1577  HB1 GLN A 686      34.780  59.260  74.320  1.00  0.00           H
ATOM   1578  HB2 GLN A 686      34.070  60.410  73.120  1.00  0.00           H
ATOM   1579  CG  GLN A 686      36.150  60.830  73.860  1.00  0.00           C
ATOM   1580  HG1 GLN A 686      36.240  61.700  73.170  1.00  0.00           H
ATOM   1581  HG2 GLN A 686      37.110  60.260  73.910  1.00  0.00           H
ATOM   1582  CD  GLN A 686      35.870  61.480  75.210  1.00  0.00           C
ATOM   1583  OE1 GLN A 686      36.710  61.490  76.110  1.00  0.00           O
ATOM   1584  NE2 GLN A 686      34.660  62.030  75.330  1.00  0.00           N
ATOM   1585 HE21 GLN A 686      34.330  62.260  76.240  1.00  0.00           H
ATOM   1586 HE22 GLN A 686      34.070  62.200  74.540  1.00  0.00           H
ATOM   1587  C   GLN A 686      34.300  58.010  71.830  1.00  0.00           C
ATOM   1588  O   GLN A 686      33.200  57.980  72.380  1.00  0.00           O
ATOM   1589  N   LEU A 687      34.730  57.170  70.920  1.00  0.00           N
ATOM   1590  HN  LEU A 687      35.660  57.290  70.570  1.00  0.00           H
ATOM   1591  CA  LEU A 687      33.980  56.090  70.290  1.00  0.00           C
ATOM   1592  HA  LEU A 687      33.020  55.990  70.780  1.00  0.00           H
ATOM   1593  CB  LEU A 687      33.640  56.220  68.740  1.00  0.00           C
ATOM   1594  HB1 LEU A 687      32.770  55.550  68.610  1.00  0.00           H
ATOM   1595  HB2 LEU A 687      34.490  55.860  68.110  1.00  0.00           H
ATOM   1596  CG  LEU A 687      33.100  57.600  68.320  1.00  0.00           C
ATOM   1597  HG  LEU A 687      33.810  58.380  68.690  1.00  0.00           H
ATOM   1598  CD1 LEU A 687      33.050  57.850  66.830  1.00  0.00           C
ATOM   1599 HD11 LEU A 687      32.780  58.930  66.710  1.00  0.00           H
ATOM   1600 HD12 LEU A 687      32.320  57.160  66.360  1.00  0.00           H
ATOM   1601 HD13 LEU A 687      34.100  57.650  66.530  1.00  0.00           H
ATOM   1602  CD2 LEU A 687      31.670  57.780  68.940  1.00  0.00           C
ATOM   1603 HD21 LEU A 687      31.060  58.490  68.340  1.00  0.00           H
ATOM   1604 HD22 LEU A 687      31.800  58.050  70.010  1.00  0.00           H
ATOM   1605 HD23 LEU A 687      31.130  56.810  68.880  1.00  0.00           H
ATOM   1606  C   LEU A 687      34.720  54.760  70.470  1.00  0.00           C
ATOM   1607  O   LEU A 687      35.900  54.710  70.750  1.00  0.00           O
ATOM   1608  N   SER A 688      34.000  53.660  70.280  1.00  0.00           N
ATOM   1609  HN  SER A 688      33.060  53.800  69.970  1.00  0.00           H
ATOM   1610  CA  SER A 688      34.490  52.300  70.400  1.00  0.00           C
ATOM   1611  HA  SER A 688      35.280  52.310  71.150  1.00  0.00           H
ATOM   1612  CB  SER A 688      33.360  51.360  70.970  1.00  0.00           C
ATOM   1613  HB1 SER A 688      33.710  50.350  71.270  1.00  0.00           H
ATOM   1614  HB2 SER A 688      32.550  51.280  70.210  1.00  0.00           H
ATOM   1615  OG  SER A 688      32.880  51.870  72.220  1.00  0.00           O
ATOM   1616  HG1 SER A 688      33.670  51.900  72.780  1.00  0.00           H
ATOM   1617  C   SER A 688      34.940  51.760  69.010  1.00  0.00           C
ATOM   1618  O   SER A 688      34.130  51.390  68.180  1.00  0.00           O
ATOM   1619  N   TYR A 689      36.270  51.730  68.730  1.00  0.00           N
ATOM   1620  HN  TYR A 689      36.980  52.010  69.360  1.00  0.00           H
ATOM   1621  CA  TYR A 689      36.780  51.480  67.370  1.00  0.00           C
ATOM   1622  HA  TYR A 689      36.410  52.250  66.710  1.00  0.00           H
ATOM   1623  CB  TYR A 689      38.360  51.620  67.290  1.00  0.00           C
ATOM   1624  HB1 TYR A 689      38.900  51.180  68.150  1.00  0.00           H
ATOM   1625  HB2 TYR A 689      38.690  52.680  67.260  1.00  0.00           H
ATOM   1626  CG  TYR A 689      39.020  51.050  66.040  1.00  0.00           C
ATOM   1627  CD1 TYR A 689      39.950  49.950  66.330  1.00  0.00           C
ATOM   1628  HD1 TYR A 689      40.110  49.610  67.340  1.00  0.00           H
ATOM   1629  CE1 TYR A 689      40.630  49.260  65.290  1.00  0.00           C
ATOM   1630  HE1 TYR A 689      41.190  48.340  65.400  1.00  0.00           H
ATOM   1631  CZ  TYR A 689      40.410  49.720  63.970  1.00  0.00           C
ATOM   1632  OH  TYR A 689      40.890  48.870  62.900  1.00  0.00           O
ATOM   1633  HH  TYR A 689      40.570  49.140  62.030  1.00  0.00           H
ATOM   1634  CD2 TYR A 689      38.780  51.390  64.680  1.00  0.00           C
ATOM   1635  HD2 TYR A 689      38.110  52.170  64.370  1.00  0.00           H
ATOM   1636  CE2 TYR A 689      39.560  50.770  63.640  1.00  0.00           C
ATOM   1637  HE2 TYR A 689      39.410  51.020  62.600  1.00  0.00           H
ATOM   1638  C   TYR A 689      36.300  50.190  66.710  1.00  0.00           C
ATOM   1639  O   TYR A 689      35.590  50.200  65.730  1.00  0.00           O
ATOM   1640  N   LEU A 690      36.440  48.970  67.320  1.00  0.00           N
ATOM   1641  HN  LEU A 690      36.790  48.950  68.250  1.00  0.00           H
ATOM   1642  CA  LEU A 690      36.010  47.750  66.680  1.00  0.00           C
ATOM   1643  HA  LEU A 690      36.390  47.800  65.670  1.00  0.00           H
ATOM   1644  CB  LEU A 690      36.600  46.490  67.300  1.00  0.00           C
ATOM   1645  HB1 LEU A 690      36.180  45.610  66.760  1.00  0.00           H
ATOM   1646  HB2 LEU A 690      36.290  46.480  68.360  1.00  0.00           H
ATOM   1647  CG  LEU A 690      38.180  46.310  67.200  1.00  0.00           C
ATOM   1648  HG  LEU A 690      38.570  47.230  67.710  1.00  0.00           H
ATOM   1649  CD1 LEU A 690      38.740  45.060  67.830  1.00  0.00           C
ATOM   1650 HD11 LEU A 690      39.840  44.980  67.680  1.00  0.00           H
ATOM   1651 HD12 LEU A 690      38.200  44.250  67.310  1.00  0.00           H
ATOM   1652 HD13 LEU A 690      38.500  45.060  68.920  1.00  0.00           H
ATOM   1653  CD2 LEU A 690      38.740  46.390  65.720  1.00  0.00           C
ATOM   1654 HD21 LEU A 690      38.440  47.360  65.280  1.00  0.00           H
ATOM   1655 HD22 LEU A 690      38.350  45.600  65.030  1.00  0.00           H
ATOM   1656 HD23 LEU A 690      39.830  46.410  65.560  1.00  0.00           H
ATOM   1657  C   LEU A 690      34.480  47.630  66.570  1.00  0.00           C
ATOM   1658  O   LEU A 690      33.960  47.260  65.530  1.00  0.00           O
ATOM   1659  N   SER A 691      33.680  47.910  67.690  1.00  0.00           N
ATOM   1660  HN  SER A 691      34.120  48.120  68.560  1.00  0.00           H
ATOM   1661  CA  SER A 691      32.220  47.800  67.700  1.00  0.00           C
ATOM   1662  HA  SER A 691      31.950  46.820  67.330  1.00  0.00           H
ATOM   1663  CB  SER A 691      31.750  48.200  69.090  1.00  0.00           C
ATOM   1664  HB1 SER A 691      32.010  49.280  69.200  1.00  0.00           H
ATOM   1665  HB2 SER A 691      32.200  47.450  69.770  1.00  0.00           H
ATOM   1666  OG  SER A 691      30.340  48.100  69.250  1.00  0.00           O
ATOM   1667  HG1 SER A 691      30.120  47.230  68.910  1.00  0.00           H
ATOM   1668  C   SER A 691      31.590  48.700  66.740  1.00  0.00           C
ATOM   1669  O   SER A 691      30.610  48.310  66.080  1.00  0.00           O
ATOM   1670  N   LEU A 692      32.090  49.960  66.640  1.00  0.00           N
ATOM   1671  HN  LEU A 692      32.950  50.240  67.060  1.00  0.00           H
ATOM   1672  CA  LEU A 692      31.670  50.880  65.540  1.00  0.00           C
ATOM   1673  HA  LEU A 692      30.590  50.830  65.480  1.00  0.00           H
ATOM   1674  CB  LEU A 692      32.140  52.380  65.770  1.00  0.00           C
ATOM   1675  HB1 LEU A 692      33.250  52.420  65.810  1.00  0.00           H
ATOM   1676  HB2 LEU A 692      31.760  52.770  66.730  1.00  0.00           H
ATOM   1677  CG  LEU A 692      31.820  53.310  64.600  1.00  0.00           C
ATOM   1678  HG  LEU A 692      32.260  53.070  63.610  1.00  0.00           H
ATOM   1679  CD1 LEU A 692      30.290  53.370  64.420  1.00  0.00           C
ATOM   1680 HD11 LEU A 692      30.040  52.410  63.920  1.00  0.00           H
ATOM   1681 HD12 LEU A 692      30.050  54.160  63.670  1.00  0.00           H
ATOM   1682 HD13 LEU A 692      29.720  53.640  65.340  1.00  0.00           H
ATOM   1683  CD2 LEU A 692      32.330  54.680  65.010  1.00  0.00           C
ATOM   1684 HD21 LEU A 692      33.420  54.670  65.220  1.00  0.00           H
ATOM   1685 HD22 LEU A 692      31.750  54.960  65.910  1.00  0.00           H
ATOM   1686 HD23 LEU A 692      32.110  55.360  64.160  1.00  0.00           H
ATOM   1687  C   LEU A 692      32.080  50.320  64.150  1.00  0.00           C
ATOM   1688  O   LEU A 692      31.260  50.180  63.210  1.00  0.00           O
ATOM   1689  N   ARG A 693      33.420  49.910  64.040  1.00  0.00           N
ATOM   1690  HN  ARG A 693      34.040  49.990  64.810  1.00  0.00           H
ATOM   1691  CA  ARG A 693      34.040  49.400  62.780  1.00  0.00           C
ATOM   1692  HA  ARG A 693      33.920  50.190  62.050  1.00  0.00           H
ATOM   1693  CB  ARG A 693      35.600  49.190  62.860  1.00  0.00           C
ATOM   1694  HB1 ARG A 693      35.690  48.480  63.720  1.00  0.00           H
ATOM   1695  HB2 ARG A 693      36.120  50.160  63.000  1.00  0.00           H
ATOM   1696  CG  ARG A 693      36.210  48.510  61.610  1.00  0.00           C
ATOM   1697  HG1 ARG A 693      36.140  49.200  60.750  1.00  0.00           H
ATOM   1698  HG2 ARG A 693      35.750  47.590  61.180  1.00  0.00           H
ATOM   1699  CD  ARG A 693      37.650  48.060  61.910  1.00  0.00           C
ATOM   1700  HD1 ARG A 693      37.860  47.430  62.810  1.00  0.00           H
ATOM   1701  HD2 ARG A 693      38.190  49.020  62.110  1.00  0.00           H
ATOM   1702  NE  ARG A 693      38.190  47.430  60.690  1.00  0.00           N
ATOM   1703  HE  ARG A 693      38.790  47.970  60.100  1.00  0.00           H
ATOM   1704  CZ  ARG A 693      38.070  46.190  60.320  1.00  0.00           C
ATOM   1705  NH1 ARG A 693      37.360  45.270  60.920  1.00  0.00           N
ATOM   1706 HH11 ARG A 693      36.820  45.620  61.690  1.00  0.00           H
ATOM   1707 HH12 ARG A 693      37.600  44.330  60.680  1.00  0.00           H
ATOM   1708  NH2 ARG A 693      38.710  45.800  59.240  1.00  0.00           N
ATOM   1709 HH21 ARG A 693      38.400  44.980  58.760  1.00  0.00           H
ATOM   1710 HH22 ARG A 693      39.230  46.560  58.850  1.00  0.00           H
ATOM   1711  C   ARG A 693      33.270  48.210  62.130  1.00  0.00           C
ATOM   1712  O   ARG A 693      32.960  48.240  60.940  1.00  0.00           O
ATOM   1713  N   THR A 694      32.830  47.190  62.930  1.00  0.00           N
ATOM   1714  HN  THR A 694      33.080  47.220  63.890  1.00  0.00           H
ATOM   1715  CA  THR A 694      32.050  46.030  62.420  1.00  0.00           C
ATOM   1716  HA  THR A 694      32.550  45.590  61.560  1.00  0.00           H
ATOM   1717  CB  THR A 694      31.820  44.960  63.470  1.00  0.00           C
ATOM   1718  HB  THR A 694      31.250  45.340  64.330  1.00  0.00           H
ATOM   1719  OG1 THR A 694      32.970  44.250  63.790  1.00  0.00           O
ATOM   1720  HG1 THR A 694      33.080  43.550  63.140  1.00  0.00           H
ATOM   1721  CG2 THR A 694      30.880  43.940  62.900  1.00  0.00           C
ATOM   1722 HG21 THR A 694      29.830  44.220  62.700  1.00  0.00           H
ATOM   1723 HG22 THR A 694      30.880  43.030  63.550  1.00  0.00           H
ATOM   1724 HG23 THR A 694      31.240  43.380  62.010  1.00  0.00           H
ATOM   1725  C   THR A 694      30.640  46.570  61.920  1.00  0.00           C
ATOM   1726  O   THR A 694      30.260  46.230  60.750  1.00  0.00           O
ATOM   1727  N   SER A 695      29.920  47.460  62.590  1.00  0.00           N
ATOM   1728  HN  SER A 695      29.980  47.630  63.570  1.00  0.00           H
ATOM   1729  CA  SER A 695      28.790  48.060  61.970  1.00  0.00           C
ATOM   1730  HA  SER A 695      28.180  47.270  61.560  1.00  0.00           H
ATOM   1731  CB  SER A 695      27.940  48.760  63.030  1.00  0.00           C
ATOM   1732  HB1 SER A 695      27.100  49.250  62.480  1.00  0.00           H
ATOM   1733  HB2 SER A 695      28.510  49.470  63.650  1.00  0.00           H
ATOM   1734  OG  SER A 695      27.250  47.820  63.880  1.00  0.00           O
ATOM   1735  HG1 SER A 695      27.930  47.240  64.220  1.00  0.00           H
ATOM   1736  C   SER A 695      28.890  48.960  60.730  1.00  0.00           C
ATOM   1737  O   SER A 695      28.100  48.910  59.780  1.00  0.00           O
ATOM   1738  N   ILE A 696      29.950  49.730  60.540  1.00  0.00           N
ATOM   1739  HN  ILE A 696      30.460  50.010  61.340  1.00  0.00           H
ATOM   1740  CA  ILE A 696      30.390  50.310  59.260  1.00  0.00           C
ATOM   1741  HA  ILE A 696      29.550  50.880  58.870  1.00  0.00           H
ATOM   1742  CB  ILE A 696      31.520  51.350  59.370  1.00  0.00           C
ATOM   1743  HB  ILE A 696      32.390  50.850  59.870  1.00  0.00           H
ATOM   1744  CG2 ILE A 696      31.950  51.960  58.030  1.00  0.00           C
ATOM   1745 HG21 ILE A 696      32.720  52.780  58.040  1.00  0.00           H
ATOM   1746 HG22 ILE A 696      31.070  52.510  57.620  1.00  0.00           H
ATOM   1747 HG23 ILE A 696      32.420  51.180  57.400  1.00  0.00           H
ATOM   1748  CG1 ILE A 696      31.150  52.410  60.370  1.00  0.00           C
ATOM   1749 HG11 ILE A 696      30.710  52.040  61.330  1.00  0.00           H
ATOM   1750 HG12 ILE A 696      30.260  52.950  59.960  1.00  0.00           H
ATOM   1751  CD  ILE A 696      32.320  53.310  60.700  1.00  0.00           C
ATOM   1752  HD1 ILE A 696      32.080  54.100  61.440  1.00  0.00           H
ATOM   1753  HD2 ILE A 696      32.740  53.800  59.790  1.00  0.00           H
ATOM   1754  HD3 ILE A 696      33.160  52.640  61.000  1.00  0.00           H
ATOM   1755  C   ILE A 696      30.700  49.270  58.190  1.00  0.00           C
ATOM   1756  O   ILE A 696      30.280  49.430  57.030  1.00  0.00           O
ATOM   1757  N   GLY A 697      31.470  48.150  58.520  1.00  0.00           N
ATOM   1758  HN  GLY A 697      31.940  48.130  59.400  1.00  0.00           H
ATOM   1759  CA  GLY A 697      31.600  46.960  57.690  1.00  0.00           C
ATOM   1760  HA1 GLY A 697      31.890  46.180  58.390  1.00  0.00           H
ATOM   1761  HA2 GLY A 697      32.270  47.220  56.890  1.00  0.00           H
ATOM   1762  C   GLY A 697      30.230  46.400  57.120  1.00  0.00           C
ATOM   1763  O   GLY A 697      30.130  46.100  55.970  1.00  0.00           O
ATOM   1764  N   LEU A 698      29.210  46.190  57.980  1.00  0.00           N
ATOM   1765  HN  LEU A 698      29.410  46.430  58.920  1.00  0.00           H
ATOM   1766  CA  LEU A 698      27.890  45.830  57.730  1.00  0.00           C
ATOM   1767  HA  LEU A 698      27.840  44.810  57.390  1.00  0.00           H
ATOM   1768  CB  LEU A 698      27.060  45.800  59.020  1.00  0.00           C
ATOM   1769  HB1 LEU A 698      26.040  45.560  58.640  1.00  0.00           H
ATOM   1770  HB2 LEU A 698      27.070  46.820  59.460  1.00  0.00           H
ATOM   1771  CG  LEU A 698      27.420  44.790  60.110  1.00  0.00           C
ATOM   1772  HG  LEU A 698      28.410  45.030  60.570  1.00  0.00           H
ATOM   1773  CD1 LEU A 698      26.420  45.040  61.180  1.00  0.00           C
ATOM   1774 HD11 LEU A 698      26.700  44.450  62.070  1.00  0.00           H
ATOM   1775 HD12 LEU A 698      25.400  44.690  60.900  1.00  0.00           H
ATOM   1776 HD13 LEU A 698      26.440  46.100  61.550  1.00  0.00           H
ATOM   1777  CD2 LEU A 698      27.380  43.310  59.720  1.00  0.00           C
ATOM   1778 HD21 LEU A 698      28.270  43.090  59.080  1.00  0.00           H
ATOM   1779 HD22 LEU A 698      26.410  42.980  59.270  1.00  0.00           H
ATOM   1780 HD23 LEU A 698      27.440  42.660  60.610  1.00  0.00           H
ATOM   1781  C   LEU A 698      27.220  46.740  56.720  1.00  0.00           C
ATOM   1782  O   LEU A 698      26.580  46.290  55.800  1.00  0.00           O
ATOM   1783  N   TRP A 699      27.300  48.080  56.890  1.00  0.00           N
ATOM   1784  HN  TRP A 699      27.670  48.410  57.760  1.00  0.00           H
ATOM   1785  CA  TRP A 699      26.890  49.010  55.920  1.00  0.00           C
ATOM   1786  HA  TRP A 699      25.860  48.790  55.690  1.00  0.00           H
ATOM   1787  CB  TRP A 699      27.030  50.520  56.370  1.00  0.00           C
ATOM   1788  HB1 TRP A 699      27.080  51.200  55.500  1.00  0.00           H
ATOM   1789  HB2 TRP A 699      27.970  50.540  56.960  1.00  0.00           H
ATOM   1790  CG  TRP A 699      25.860  50.990  57.230  1.00  0.00           C
ATOM   1791  CD1 TRP A 699      25.870  51.320  58.570  1.00  0.00           C
ATOM   1792  HD1 TRP A 699      26.640  51.120  59.300  1.00  0.00           H
ATOM   1793  NE1 TRP A 699      24.640  51.740  58.990  1.00  0.00           N
ATOM   1794  HE1 TRP A 699      24.430  52.500  59.570  1.00  0.00           H
ATOM   1795  CE2 TRP A 699      23.810  51.730  57.920  1.00  0.00           C
ATOM   1796  CD2 TRP A 699      24.540  51.300  56.790  1.00  0.00           C
ATOM   1797  CE3 TRP A 699      23.870  51.260  55.540  1.00  0.00           C
ATOM   1798  HE3 TRP A 699      24.380  50.920  54.640  1.00  0.00           H
ATOM   1799  CZ3 TRP A 699      22.510  51.680  55.490  1.00  0.00           C
ATOM   1800  HZ3 TRP A 699      21.890  51.660  54.590  1.00  0.00           H
ATOM   1801  CZ2 TRP A 699      22.490  52.160  57.810  1.00  0.00           C
ATOM   1802  HZ2 TRP A 699      21.980  52.390  58.750  1.00  0.00           H
ATOM   1803  CH2 TRP A 699      21.790  52.060  56.600  1.00  0.00           C
ATOM   1804  HH2 TRP A 699      20.740  52.300  56.550  1.00  0.00           H
ATOM   1805  C   TRP A 699      27.650  48.860  54.610  1.00  0.00           C
ATOM   1806  O   TRP A 699      26.970  48.800  53.590  1.00  0.00           O
ATOM   1807  N   THR A 700      29.000  48.840  54.620  1.00  0.00           N
ATOM   1808  HN  THR A 700      29.390  48.930  55.540  1.00  0.00           H
ATOM   1809  CA  THR A 700      29.880  48.700  53.490  1.00  0.00           C
ATOM   1810  HA  THR A 700      29.650  49.520  52.820  1.00  0.00           H
ATOM   1811  CB  THR A 700      31.420  48.740  53.880  1.00  0.00           C
ATOM   1812  HB  THR A 700      31.780  47.820  54.390  1.00  0.00           H
ATOM   1813  OG1 THR A 700      31.820  49.760  54.810  1.00  0.00           O
ATOM   1814  HG1 THR A 700      31.310  49.780  55.620  1.00  0.00           H
ATOM   1815  CG2 THR A 700      32.210  49.030  52.610  1.00  0.00           C
ATOM   1816 HG21 THR A 700      32.160  48.270  51.800  1.00  0.00           H
ATOM   1817 HG22 THR A 700      33.290  49.190  52.820  1.00  0.00           H
ATOM   1818 HG23 THR A 700      31.740  49.950  52.240  1.00  0.00           H
ATOM   1819  C   THR A 700      29.620  47.440  52.650  1.00  0.00           C
ATOM   1820  O   THR A 700      29.430  47.500  51.440  1.00  0.00           O
ATOM   1821  N   SER A 701      29.390  46.320  53.300  1.00  0.00           N
ATOM   1822  HN  SER A 701      29.590  46.250  54.280  1.00  0.00           H
ATOM   1823  CA  SER A 701      28.800  45.100  52.740  1.00  0.00           C
ATOM   1824  HA  SER A 701      29.520  44.740  52.030  1.00  0.00           H
ATOM   1825  CB  SER A 701      28.750  44.040  53.850  1.00  0.00           C
ATOM   1826  HB1 SER A 701      28.020  44.270  54.660  1.00  0.00           H
ATOM   1827  HB2 SER A 701      29.740  44.110  54.350  1.00  0.00           H
ATOM   1828  OG  SER A 701      28.510  42.760  53.250  1.00  0.00           O
ATOM   1829  HG1 SER A 701      29.210  42.620  52.610  1.00  0.00           H
ATOM   1830  C   SER A 701      27.390  45.150  51.980  1.00  0.00           C
ATOM   1831  O   SER A 701      27.320  44.750  50.810  1.00  0.00           O
ATOM   1832  N   PHE A 702      26.370  45.830  52.610  1.00  0.00           N
ATOM   1833  HN  PHE A 702      26.590  46.130  53.540  1.00  0.00           H
ATOM   1834  CA  PHE A 702      25.090  46.190  52.000  1.00  0.00           C
ATOM   1835  HA  PHE A 702      24.720  45.230  51.690  1.00  0.00           H
ATOM   1836  CB  PHE A 702      23.970  46.670  53.030  1.00  0.00           C
ATOM   1837  HB1 PHE A 702      24.460  47.280  53.810  1.00  0.00           H
ATOM   1838  HB2 PHE A 702      23.510  45.780  53.500  1.00  0.00           H
ATOM   1839  CG  PHE A 702      22.980  47.640  52.420  1.00  0.00           C
ATOM   1840  CD1 PHE A 702      21.650  47.310  52.060  1.00  0.00           C
ATOM   1841  HD1 PHE A 702      21.500  46.260  52.260  1.00  0.00           H
ATOM   1842  CE1 PHE A 702      20.700  48.250  51.680  1.00  0.00           C
ATOM   1843  HE1 PHE A 702      19.650  48.030  51.510  1.00  0.00           H
ATOM   1844  CZ  PHE A 702      21.120  49.580  51.440  1.00  0.00           C
ATOM   1845  HZ  PHE A 702      20.430  50.230  50.930  1.00  0.00           H
ATOM   1846  CD2 PHE A 702      23.330  49.010  52.320  1.00  0.00           C
ATOM   1847  HD2 PHE A 702      24.310  49.260  52.690  1.00  0.00           H
ATOM   1848  CE2 PHE A 702      22.380  49.910  51.750  1.00  0.00           C
ATOM   1849  HE2 PHE A 702      22.780  50.920  51.720  1.00  0.00           H
ATOM   1850  C   PHE A 702      25.370  47.000  50.720  1.00  0.00           C
ATOM   1851  O   PHE A 702      24.800  46.690  49.700  1.00  0.00           O
ATOM   1852  N   LEU A 703      26.140  48.140  50.740  1.00  0.00           N
ATOM   1853  HN  LEU A 703      26.590  48.380  51.590  1.00  0.00           H
ATOM   1854  CA  LEU A 703      26.280  49.010  49.650  1.00  0.00           C
ATOM   1855  HA  LEU A 703      25.280  49.420  49.620  1.00  0.00           H
ATOM   1856  CB  LEU A 703      27.210  50.170  50.060  1.00  0.00           C
ATOM   1857  HB1 LEU A 703      27.460  50.790  49.170  1.00  0.00           H
ATOM   1858  HB2 LEU A 703      28.170  49.740  50.460  1.00  0.00           H
ATOM   1859  CG  LEU A 703      26.610  50.980  51.200  1.00  0.00           C
ATOM   1860  HG  LEU A 703      26.240  50.350  52.030  1.00  0.00           H
ATOM   1861  CD1 LEU A 703      27.670  51.870  51.760  1.00  0.00           C
ATOM   1862 HD11 LEU A 703      27.160  52.510  52.510  1.00  0.00           H
ATOM   1863 HD12 LEU A 703      28.180  52.510  51.010  1.00  0.00           H
ATOM   1864 HD13 LEU A 703      28.500  51.310  52.250  1.00  0.00           H
ATOM   1865  CD2 LEU A 703      25.450  51.790  50.730  1.00  0.00           C
ATOM   1866 HD21 LEU A 703      25.870  52.690  50.240  1.00  0.00           H
ATOM   1867 HD22 LEU A 703      24.820  52.170  51.560  1.00  0.00           H
ATOM   1868 HD23 LEU A 703      24.850  51.280  49.950  1.00  0.00           H
ATOM   1869  C   LEU A 703      26.770  48.470  48.370  1.00  0.00           C
ATOM   1870  O   LEU A 703      26.240  48.740  47.300  1.00  0.00           O
ATOM   1871  N   CYS A 704      27.760  47.640  48.480  1.00  0.00           N
ATOM   1872  HN  CYS A 704      28.190  47.500  49.370  1.00  0.00           H
ATOM   1873  CA  CYS A 704      28.290  46.830  47.380  1.00  0.00           C
ATOM   1874  HA  CYS A 704      28.680  47.440  46.590  1.00  0.00           H
ATOM   1875  CB  CYS A 704      29.550  45.990  47.890  1.00  0.00           C
ATOM   1876  HB1 CYS A 704      29.760  45.200  47.120  1.00  0.00           H
ATOM   1877  HB2 CYS A 704      29.230  45.330  48.730  1.00  0.00           H
ATOM   1878  SG  CYS A 704      30.960  47.010  48.080  1.00  0.00           S
ATOM   1879  HG1 CYS A 704      30.260  48.100  48.360  1.00  0.00           H
ATOM   1880  C   CYS A 704      27.340  45.750  46.770  1.00  0.00           C
ATOM   1881  O   CYS A 704      27.450  45.430  45.610  1.00  0.00           O
ATOM   1882  N   ILE A 705      26.410  45.230  47.560  1.00  0.00           N
ATOM   1883  HN  ILE A 705      26.340  45.560  48.500  1.00  0.00           H
ATOM   1884  CA  ILE A 705      25.340  44.320  47.070  1.00  0.00           C
ATOM   1885  HA  ILE A 705      25.750  43.580  46.390  1.00  0.00           H
ATOM   1886  CB  ILE A 705      24.710  43.580  48.260  1.00  0.00           C
ATOM   1887  HB  ILE A 705      24.640  44.350  49.040  1.00  0.00           H
ATOM   1888  CG2 ILE A 705      23.260  43.060  47.880  1.00  0.00           C
ATOM   1889 HG21 ILE A 705      22.530  43.900  47.940  1.00  0.00           H
ATOM   1890 HG22 ILE A 705      22.890  42.210  48.500  1.00  0.00           H
ATOM   1891 HG23 ILE A 705      23.220  42.490  46.930  1.00  0.00           H
ATOM   1892  CG1 ILE A 705      25.600  42.490  48.710  1.00  0.00           C
ATOM   1893 HG11 ILE A 705      26.620  42.930  48.740  1.00  0.00           H
ATOM   1894 HG12 ILE A 705      25.630  41.620  48.030  1.00  0.00           H
ATOM   1895  CD  ILE A 705      25.130  41.970  50.080  1.00  0.00           C
ATOM   1896  HD1 ILE A 705      26.020  41.470  50.500  1.00  0.00           H
ATOM   1897  HD2 ILE A 705      24.370  41.190  49.910  1.00  0.00           H
ATOM   1898  HD3 ILE A 705      24.770  42.670  50.880  1.00  0.00           H
ATOM   1899  C   ILE A 705      24.220  45.030  46.330  1.00  0.00           C
ATOM   1900  O   ILE A 705      23.840  44.580  45.240  1.00  0.00           O
ATOM   1901  N   VAL A 706      23.680  46.250  46.810  1.00  0.00           N
ATOM   1902  HN  VAL A 706      24.010  46.680  47.650  1.00  0.00           H
ATOM   1903  CA  VAL A 706      22.730  47.160  46.160  1.00  0.00           C
ATOM   1904  HA  VAL A 706      21.950  46.510  45.820  1.00  0.00           H
ATOM   1905  CB  VAL A 706      22.380  48.360  47.110  1.00  0.00           C
ATOM   1906  HB  VAL A 706      23.330  48.810  47.430  1.00  0.00           H
ATOM   1907  CG1 VAL A 706      21.440  49.400  46.360  1.00  0.00           C
ATOM   1908 HG11 VAL A 706      21.910  49.860  45.460  1.00  0.00           H
ATOM   1909 HG12 VAL A 706      21.150  50.220  47.050  1.00  0.00           H
ATOM   1910 HG13 VAL A 706      20.500  48.910  46.050  1.00  0.00           H
ATOM   1911  CG2 VAL A 706      21.590  47.790  48.320  1.00  0.00           C
ATOM   1912 HG21 VAL A 706      22.210  46.930  48.640  1.00  0.00           H
ATOM   1913 HG22 VAL A 706      20.560  47.480  48.020  1.00  0.00           H
ATOM   1914 HG23 VAL A 706      21.530  48.520  49.160  1.00  0.00           H
ATOM   1915  C   VAL A 706      23.410  47.720  44.870  1.00  0.00           C
ATOM   1916  O   VAL A 706      22.750  47.810  43.810  1.00  0.00           O
ATOM   1917  N   LEU A 707      24.690  48.170  44.870  1.00  0.00           N
ATOM   1918  HN  LEU A 707      25.120  48.350  45.750  1.00  0.00           H
ATOM   1919  CA  LEU A 707      25.460  48.680  43.740  1.00  0.00           C
ATOM   1920  HA  LEU A 707      24.960  49.540  43.310  1.00  0.00           H
ATOM   1921  CB  LEU A 707      26.810  49.230  44.360  1.00  0.00           C
ATOM   1922  HB1 LEU A 707      27.340  48.390  44.860  1.00  0.00           H
ATOM   1923  HB2 LEU A 707      26.660  50.060  45.100  1.00  0.00           H
ATOM   1924  CG  LEU A 707      27.780  49.830  43.300  1.00  0.00           C
ATOM   1925  HG  LEU A 707      28.040  48.990  42.630  1.00  0.00           H
ATOM   1926  CD1 LEU A 707      27.030  50.920  42.480  1.00  0.00           C
ATOM   1927 HD11 LEU A 707      27.820  51.550  42.020  1.00  0.00           H
ATOM   1928 HD12 LEU A 707      26.410  51.630  43.050  1.00  0.00           H
ATOM   1929 HD13 LEU A 707      26.410  50.390  41.740  1.00  0.00           H
ATOM   1930  CD2 LEU A 707      29.020  50.430  43.930  1.00  0.00           C
ATOM   1931 HD21 LEU A 707      29.630  49.610  44.340  1.00  0.00           H
ATOM   1932 HD22 LEU A 707      28.780  51.170  44.710  1.00  0.00           H
ATOM   1933 HD23 LEU A 707      29.600  50.900  43.110  1.00  0.00           H
ATOM   1934  C   LEU A 707      25.750  47.590  42.610  1.00  0.00           C
ATOM   1935  O   LEU A 707      25.490  47.850  41.460  1.00  0.00           O
ATOM   1936  N   VAL A 708      26.100  46.330  43.010  1.00  0.00           N
ATOM   1937  HN  VAL A 708      26.270  46.030  43.940  1.00  0.00           H
ATOM   1938  CA  VAL A 708      26.220  45.240  42.020  1.00  0.00           C
ATOM   1939  HA  VAL A 708      26.810  45.560  41.170  1.00  0.00           H
ATOM   1940  CB  VAL A 708      26.670  43.940  42.710  1.00  0.00           C
ATOM   1941  HB  VAL A 708      26.390  43.920  43.780  1.00  0.00           H
ATOM   1942  CG1 VAL A 708      26.180  42.640  42.030  1.00  0.00           C
ATOM   1943 HG11 VAL A 708      26.550  41.820  42.690  1.00  0.00           H
ATOM   1944 HG12 VAL A 708      26.640  42.530  41.030  1.00  0.00           H
ATOM   1945 HG13 VAL A 708      25.070  42.640  42.010  1.00  0.00           H
ATOM   1946  CG2 VAL A 708      28.210  43.930  42.800  1.00  0.00           C
ATOM   1947 HG21 VAL A 708      28.630  43.930  41.760  1.00  0.00           H
ATOM   1948 HG22 VAL A 708      28.500  43.100  43.470  1.00  0.00           H
ATOM   1949 HG23 VAL A 708      28.580  44.900  43.210  1.00  0.00           H
ATOM   1950  C   VAL A 708      24.920  45.010  41.360  1.00  0.00           C
ATOM   1951  O   VAL A 708      24.800  44.580  40.240  1.00  0.00           O
ATOM   1952  N   ALA A 709      23.750  45.110  42.120  1.00  0.00           N
ATOM   1953  HN  ALA A 709      23.860  45.260  43.110  1.00  0.00           H
ATOM   1954  CA  ALA A 709      22.410  44.940  41.780  1.00  0.00           C
ATOM   1955  HA  ALA A 709      22.370  44.000  41.270  1.00  0.00           H
ATOM   1956  CB  ALA A 709      21.520  44.740  43.040  1.00  0.00           C
ATOM   1957  HB1 ALA A 709      21.560  45.620  43.720  1.00  0.00           H
ATOM   1958  HB2 ALA A 709      21.650  43.820  43.640  1.00  0.00           H
ATOM   1959  HB3 ALA A 709      20.470  44.720  42.670  1.00  0.00           H
ATOM   1960  C   ALA A 709      21.990  46.050  40.810  1.00  0.00           C
ATOM   1961  O   ALA A 709      21.280  45.810  39.800  1.00  0.00           O
ATOM   1962  N   THR A 710      22.410  47.310  41.050  1.00  0.00           N
ATOM   1963  HN  THR A 710      23.030  47.520  41.800  1.00  0.00           H
ATOM   1964  CA  THR A 710      21.930  48.420  40.290  1.00  0.00           C
ATOM   1965  HA  THR A 710      20.910  48.250  39.950  1.00  0.00           H
ATOM   1966  CB  THR A 710      21.780  49.670  41.160  1.00  0.00           C
ATOM   1967  HB  THR A 710      22.800  50.110  41.280  1.00  0.00           H
ATOM   1968  OG1 THR A 710      21.140  49.460  42.380  1.00  0.00           O
ATOM   1969  HG1 THR A 710      21.750  48.970  42.950  1.00  0.00           H
ATOM   1970  CG2 THR A 710      20.840  50.590  40.520  1.00  0.00           C
ATOM   1971 HG21 THR A 710      19.810  50.200  40.370  1.00  0.00           H
ATOM   1972 HG22 THR A 710      21.170  50.840  39.480  1.00  0.00           H
ATOM   1973 HG23 THR A 710      20.740  51.480  41.170  1.00  0.00           H
ATOM   1974  C   THR A 710      22.770  48.620  39.010  1.00  0.00           C
ATOM   1975  O   THR A 710      22.330  49.160  38.020  1.00  0.00           O
ATOM   1976  N   ASP A 711      23.980  48.070  39.050  1.00  0.00           N
ATOM   1977  HN  ASP A 711      24.260  47.620  39.900  1.00  0.00           H
ATOM   1978  CA  ASP A 711      24.970  48.240  38.040  1.00  0.00           C
ATOM   1979  HA  ASP A 711      25.700  47.460  38.200  1.00  0.00           H
ATOM   1980  CB  ASP A 711      24.530  47.770  36.620  1.00  0.00           C
ATOM   1981  HB1 ASP A 711      23.730  48.440  36.240  1.00  0.00           H
ATOM   1982  HB2 ASP A 711      24.100  46.760  36.670  1.00  0.00           H
ATOM   1983  CG  ASP A 711      25.660  47.720  35.660  1.00  0.00           C
ATOM   1984  OD1 ASP A 711      25.370  47.560  34.430  1.00  0.00           O
ATOM   1985  OD2 ASP A 711      26.850  47.760  35.990  1.00  0.00           O
ATOM   1986  C   ASP A 711      25.810  49.480  38.100  1.00  0.00           C
ATOM   1987  O   ASP A 711      25.370  50.600  37.890  1.00  0.00           O
ATOM   1988  N   ALA A 712      27.180  49.260  38.320  1.00  0.00           N
ATOM   1989  HN  ALA A 712      27.460  48.300  38.430  1.00  0.00           H
ATOM   1990  CA  ALA A 712      28.230  50.240  38.590  1.00  0.00           C
ATOM   1991  HA  ALA A 712      27.740  51.190  38.740  1.00  0.00           H
ATOM   1992  CB  ALA A 712      29.020  49.690  39.810  1.00  0.00           C
ATOM   1993  HB1 ALA A 712      28.320  49.160  40.470  1.00  0.00           H
ATOM   1994  HB2 ALA A 712      29.590  50.530  40.270  1.00  0.00           H
ATOM   1995  HB3 ALA A 712      29.720  48.890  39.490  1.00  0.00           H
ATOM   1996  C   ALA A 712      29.120  50.360  37.320  1.00  0.00           C
ATOM   1997  O   ALA A 712      30.140  51.070  37.350  1.00  0.00           O
ATOM   1998  N   SER A 713      28.920  49.620  36.190  1.00  0.00           N
ATOM   1999  HN  SER A 713      28.090  49.100  36.080  1.00  0.00           H
ATOM   2000  CA  SER A 713      29.710  49.700  35.030  1.00  0.00           C
ATOM   2001  HA  SER A 713      30.720  49.420  35.250  1.00  0.00           H
ATOM   2002  CB  SER A 713      29.080  48.780  33.930  1.00  0.00           C
ATOM   2003  HB1 SER A 713      29.830  48.560  33.140  1.00  0.00           H
ATOM   2004  HB2 SER A 713      28.120  49.110  33.480  1.00  0.00           H
ATOM   2005  OG  SER A 713      28.890  47.430  34.410  1.00  0.00           O
ATOM   2006  HG1 SER A 713      28.060  47.420  34.890  1.00  0.00           H
ATOM   2007  C   SER A 713      29.760  51.070  34.340  1.00  0.00           C
ATOM   2008  O   SER A 713      30.840  51.440  33.850  1.00  0.00           O
ATOM   2009  N   SER A 714      28.750  51.960  34.290  1.00  0.00           N
ATOM   2010  HN  SER A 714      27.940  51.660  34.790  1.00  0.00           H
ATOM   2011  CA  SER A 714      28.760  53.290  33.910  1.00  0.00           C
ATOM   2012  HA  SER A 714      29.190  53.250  32.920  1.00  0.00           H
ATOM   2013  CB  SER A 714      27.300  53.980  33.730  1.00  0.00           C
ATOM   2014  HB1 SER A 714      26.560  53.290  33.280  1.00  0.00           H
ATOM   2015  HB2 SER A 714      27.420  54.800  32.990  1.00  0.00           H
ATOM   2016  OG  SER A 714      26.780  54.490  34.920  1.00  0.00           O
ATOM   2017  HG1 SER A 714      26.690  53.720  35.490  1.00  0.00           H
ATOM   2018  C   SER A 714      29.530  54.130  34.830  1.00  0.00           C
ATOM   2019  O   SER A 714      30.210  55.040  34.310  1.00  0.00           O
ATOM   2020  N   LEU A 715      29.550  53.970  36.160  1.00  0.00           N
ATOM   2021  HN  LEU A 715      29.030  53.200  36.510  1.00  0.00           H
ATOM   2022  CA  LEU A 715      30.280  54.790  37.110  1.00  0.00           C
ATOM   2023  HA  LEU A 715      29.940  55.800  37.030  1.00  0.00           H
ATOM   2024  CB  LEU A 715      29.830  54.450  38.540  1.00  0.00           C
ATOM   2025  HB1 LEU A 715      30.180  55.200  39.290  1.00  0.00           H
ATOM   2026  HB2 LEU A 715      30.180  53.430  38.810  1.00  0.00           H
ATOM   2027  CG  LEU A 715      28.340  54.530  38.740  1.00  0.00           C
ATOM   2028  HG  LEU A 715      27.770  53.650  38.370  1.00  0.00           H
ATOM   2029  CD1 LEU A 715      28.040  54.510  40.240  1.00  0.00           C
ATOM   2030 HD11 LEU A 715      28.330  53.560  40.730  1.00  0.00           H
ATOM   2031 HD12 LEU A 715      26.930  54.610  40.400  1.00  0.00           H
ATOM   2032 HD13 LEU A 715      28.570  55.400  40.650  1.00  0.00           H
ATOM   2033  CD2 LEU A 715      27.700  55.740  38.170  1.00  0.00           C
ATOM   2034 HD21 LEU A 715      28.310  56.640  38.360  1.00  0.00           H
ATOM   2035 HD22 LEU A 715      26.740  55.750  38.750  1.00  0.00           H
ATOM   2036 HD23 LEU A 715      27.560  55.570  37.080  1.00  0.00           H
ATOM   2037  C   LEU A 715      31.810  54.730  36.990  1.00  0.00           C
ATOM   2038  O   LEU A 715      32.550  55.690  37.230  1.00  0.00           O
ATOM   2039  N   VAL A 716      32.300  53.580  36.600  1.00  0.00           N
ATOM   2040  HN  VAL A 716      31.670  52.870  36.340  1.00  0.00           H
ATOM   2041  CA  VAL A 716      33.690  53.260  36.340  1.00  0.00           C
ATOM   2042  HA  VAL A 716      34.270  53.480  37.230  1.00  0.00           H
ATOM   2043  CB  VAL A 716      33.910  51.850  35.920  1.00  0.00           C
ATOM   2044  HB  VAL A 716      33.140  51.680  35.130  1.00  0.00           H
ATOM   2045  CG1 VAL A 716      35.290  51.560  35.520  1.00  0.00           C
ATOM   2046 HG11 VAL A 716      35.430  50.500  35.260  1.00  0.00           H
ATOM   2047 HG12 VAL A 716      36.080  51.630  36.300  1.00  0.00           H
ATOM   2048 HG13 VAL A 716      35.700  52.090  34.630  1.00  0.00           H
ATOM   2049  CG2 VAL A 716      33.530  50.880  37.060  1.00  0.00           C
ATOM   2050 HG21 VAL A 716      34.070  51.030  38.020  1.00  0.00           H
ATOM   2051 HG22 VAL A 716      33.720  49.920  36.540  1.00  0.00           H
ATOM   2052 HG23 VAL A 716      32.450  50.800  37.310  1.00  0.00           H
ATOM   2053  C   VAL A 716      34.170  54.200  35.230  1.00  0.00           C
ATOM   2054  O   VAL A 716      35.300  54.680  35.160  1.00  0.00           O
ATOM   2055  N   CYS A 717      33.260  54.550  34.270  1.00  0.00           N
ATOM   2056  HN  CYS A 717      32.320  54.260  34.360  1.00  0.00           H
ATOM   2057  CA  CYS A 717      33.640  55.310  33.080  1.00  0.00           C
ATOM   2058  HA  CYS A 717      34.680  55.090  32.910  1.00  0.00           H
ATOM   2059  CB  CYS A 717      32.840  54.960  31.820  1.00  0.00           C
ATOM   2060  HB1 CYS A 717      33.370  55.370  30.920  1.00  0.00           H
ATOM   2061  HB2 CYS A 717      31.760  55.230  31.810  1.00  0.00           H
ATOM   2062  SG  CYS A 717      32.750  53.130  31.540  1.00  0.00           S
ATOM   2063  HG1 CYS A 717      34.020  52.980  31.180  1.00  0.00           H
ATOM   2064  C   CYS A 717      33.620  56.800  33.260  1.00  0.00           C
ATOM   2065  O   CYS A 717      33.800  57.580  32.380  1.00  0.00           O
ATOM   2066  N   TYR A 718      33.400  57.220  34.510  1.00  0.00           N
ATOM   2067  HN  TYR A 718      33.170  56.580  35.230  1.00  0.00           H
ATOM   2068  CA  TYR A 718      33.670  58.600  34.800  1.00  0.00           C
ATOM   2069  HA  TYR A 718      33.640  59.300  33.980  1.00  0.00           H
ATOM   2070  CB  TYR A 718      32.700  59.250  35.780  1.00  0.00           C
ATOM   2071  HB1 TYR A 718      32.990  60.300  36.020  1.00  0.00           H
ATOM   2072  HB2 TYR A 718      32.630  58.820  36.790  1.00  0.00           H
ATOM   2073  CG  TYR A 718      31.260  59.330  35.220  1.00  0.00           C
ATOM   2074  CD1 TYR A 718      30.600  60.610  34.840  1.00  0.00           C
ATOM   2075  HD1 TYR A 718      31.220  61.480  34.850  1.00  0.00           H
ATOM   2076  CE1 TYR A 718      29.290  60.650  34.480  1.00  0.00           C
ATOM   2077  HE1 TYR A 718      28.680  61.500  34.160  1.00  0.00           H
ATOM   2078  CZ  TYR A 718      28.490  59.450  34.410  1.00  0.00           C
ATOM   2079  OH  TYR A 718      27.140  59.520  34.050  1.00  0.00           O
ATOM   2080  HH  TYR A 718      26.790  58.640  33.910  1.00  0.00           H
ATOM   2081  CD2 TYR A 718      30.420  58.150  35.180  1.00  0.00           C
ATOM   2082  HD2 TYR A 718      30.730  57.190  35.550  1.00  0.00           H
ATOM   2083  CE2 TYR A 718      29.100  58.270  34.840  1.00  0.00           C
ATOM   2084  HE2 TYR A 718      28.530  57.350  34.870  1.00  0.00           H
ATOM   2085  C   TYR A 718      35.020  58.780  35.590  1.00  0.00           C
ATOM   2086  O   TYR A 718      35.400  59.840  36.080  1.00  0.00           O
ATOM   2087  N   ILE A 719      35.850  57.690  35.720  1.00  0.00           N
ATOM   2088  HN  ILE A 719      35.610  56.820  35.300  1.00  0.00           H
ATOM   2089  CA  ILE A 719      37.160  57.790  36.360  1.00  0.00           C
ATOM   2090  HA  ILE A 719      37.230  58.780  36.790  1.00  0.00           H
ATOM   2091  CB  ILE A 719      37.250  56.800  37.490  1.00  0.00           C
ATOM   2092  HB  ILE A 719      36.810  55.800  37.230  1.00  0.00           H
ATOM   2093  CG2 ILE A 719      38.720  56.740  38.020  1.00  0.00           C
ATOM   2094 HG21 ILE A 719      38.980  57.780  38.360  1.00  0.00           H
ATOM   2095 HG22 ILE A 719      39.460  56.390  37.270  1.00  0.00           H
ATOM   2096 HG23 ILE A 719      38.800  56.040  38.880  1.00  0.00           H
ATOM   2097  CG1 ILE A 719      36.290  57.240  38.650  1.00  0.00           C
ATOM   2098 HG11 ILE A 719      35.210  57.380  38.400  1.00  0.00           H
ATOM   2099 HG12 ILE A 719      36.640  58.200  39.100  1.00  0.00           H
ATOM   2100  CD  ILE A 719      36.170  56.110  39.700  1.00  0.00           C
ATOM   2101  HD1 ILE A 719      35.610  56.540  40.560  1.00  0.00           H
ATOM   2102  HD2 ILE A 719      37.190  55.820  40.040  1.00  0.00           H
ATOM   2103  HD3 ILE A 719      35.690  55.150  39.390  1.00  0.00           H
ATOM   2104  C   ILE A 719      38.240  57.670  35.340  1.00  0.00           C
ATOM   2105  O   ILE A 719      38.370  56.680  34.610  1.00  0.00           O
ATOM   2106  N   THR A 720      39.190  58.620  35.280  1.00  0.00           N
ATOM   2107  HN  THR A 720      39.090  59.440  35.840  1.00  0.00           H
ATOM   2108  CA  THR A 720      40.300  58.560  34.370  1.00  0.00           C
ATOM   2109  HA  THR A 720      40.360  57.630  33.830  1.00  0.00           H
ATOM   2110  CB  THR A 720      40.270  59.660  33.380  1.00  0.00           C
ATOM   2111  HB  THR A 720      40.880  59.390  32.500  1.00  0.00           H
ATOM   2112  OG1 THR A 720      40.760  60.990  33.840  1.00  0.00           O
ATOM   2113  HG1 THR A 720      41.460  61.290  33.270  1.00  0.00           H
ATOM   2114  CG2 THR A 720      38.810  59.890  32.850  1.00  0.00           C
ATOM   2115 HG21 THR A 720      38.060  60.130  33.630  1.00  0.00           H
ATOM   2116 HG22 THR A 720      38.570  59.000  32.230  1.00  0.00           H
ATOM   2117 HG23 THR A 720      38.780  60.690  32.070  1.00  0.00           H
ATOM   2118  C   THR A 720      41.560  58.700  35.200  1.00  0.00           C
ATOM   2119  O   THR A 720      41.570  59.120  36.380  1.00  0.00           O
ATOM   2120  N   ARG A 721      42.640  58.440  34.480  1.00  0.00           N
ATOM   2121  HN  ARG A 721      42.530  57.940  33.620  1.00  0.00           H
ATOM   2122  CA  ARG A 721      44.010  58.560  34.880  1.00  0.00           C
ATOM   2123  HA  ARG A 721      44.150  57.870  35.710  1.00  0.00           H
ATOM   2124  CB  ARG A 721      45.010  58.170  33.760  1.00  0.00           C
ATOM   2125  HB1 ARG A 721      46.040  58.560  33.860  1.00  0.00           H
ATOM   2126  HB2 ARG A 721      44.720  58.540  32.750  1.00  0.00           H
ATOM   2127  CG  ARG A 721      45.060  56.650  33.530  1.00  0.00           C
ATOM   2128  HG1 ARG A 721      45.820  56.410  32.760  1.00  0.00           H
ATOM   2129  HG2 ARG A 721      44.070  56.540  33.040  1.00  0.00           H
ATOM   2130  CD  ARG A 721      45.310  55.770  34.730  1.00  0.00           C
ATOM   2131  HD1 ARG A 721      45.400  54.690  34.520  1.00  0.00           H
ATOM   2132  HD2 ARG A 721      44.500  55.790  35.490  1.00  0.00           H
ATOM   2133  NE  ARG A 721      46.550  56.280  35.390  1.00  0.00           N
ATOM   2134  HE  ARG A 721      47.210  56.890  34.960  1.00  0.00           H
ATOM   2135  CZ  ARG A 721      47.030  55.670  36.460  1.00  0.00           C
ATOM   2136  NH1 ARG A 721      46.400  54.710  37.140  1.00  0.00           N
ATOM   2137 HH11 ARG A 721      45.430  54.570  36.920  1.00  0.00           H
ATOM   2138 HH12 ARG A 721      46.810  54.290  37.940  1.00  0.00           H
ATOM   2139  NH2 ARG A 721      48.200  56.050  36.920  1.00  0.00           N
ATOM   2140 HH21 ARG A 721      48.640  56.680  36.290  1.00  0.00           H
ATOM   2141 HH22 ARG A 721      48.570  55.520  37.680  1.00  0.00           H
ATOM   2142  C   ARG A 721      44.420  59.830  35.630  1.00  0.00           C
ATOM   2143  O   ARG A 721      45.200  59.730  36.570  1.00  0.00           O
ATOM   2144  N   PHE A 722      43.880  60.940  35.340  1.00  0.00           N
ATOM   2145  HN  PHE A 722      43.470  60.970  34.430  1.00  0.00           H
ATOM   2146  CA  PHE A 722      43.890  62.240  36.050  1.00  0.00           C
ATOM   2147  HA  PHE A 722      44.890  62.630  36.060  1.00  0.00           H
ATOM   2148  CB  PHE A 722      43.060  63.330  35.260  1.00  0.00           C
ATOM   2149  HB1 PHE A 722      42.000  63.030  35.140  1.00  0.00           H
ATOM   2150  HB2 PHE A 722      43.460  63.420  34.220  1.00  0.00           H
ATOM   2151  CG  PHE A 722      43.030  64.690  36.040  1.00  0.00           C
ATOM   2152  CD1 PHE A 722      44.040  65.630  35.940  1.00  0.00           C
ATOM   2153  HD1 PHE A 722      44.840  65.370  35.270  1.00  0.00           H
ATOM   2154  CE1 PHE A 722      44.020  66.750  36.700  1.00  0.00           C
ATOM   2155  HE1 PHE A 722      44.860  67.430  36.850  1.00  0.00           H
ATOM   2156  CZ  PHE A 722      42.920  67.040  37.600  1.00  0.00           C
ATOM   2157  HZ  PHE A 722      43.020  67.910  38.250  1.00  0.00           H
ATOM   2158  CD2 PHE A 722      41.960  64.960  36.940  1.00  0.00           C
ATOM   2159  HD2 PHE A 722      41.200  64.190  37.080  1.00  0.00           H
ATOM   2160  CE2 PHE A 722      41.920  66.140  37.700  1.00  0.00           C
ATOM   2161  HE2 PHE A 722      41.050  66.430  38.260  1.00  0.00           H
ATOM   2162  C   PHE A 722      43.550  62.050  37.570  1.00  0.00           C
ATOM   2163  O   PHE A 722      44.320  62.410  38.470  1.00  0.00           O
ATOM   2164  N   THR A 723      42.430  61.430  37.830  1.00  0.00           N
ATOM   2165  HN  THR A 723      41.920  61.090  37.050  1.00  0.00           H
ATOM   2166  CA  THR A 723      42.030  61.140  39.220  1.00  0.00           C
ATOM   2167  HA  THR A 723      42.110  62.040  39.820  1.00  0.00           H
ATOM   2168  CB  THR A 723      40.630  60.590  39.280  1.00  0.00           C
ATOM   2169  HB  THR A 723      40.490  59.650  38.680  1.00  0.00           H
ATOM   2170  OG1 THR A 723      39.640  61.490  38.780  1.00  0.00           O
ATOM   2171  HG1 THR A 723      39.560  61.330  37.830  1.00  0.00           H
ATOM   2172  CG2 THR A 723      40.320  60.230  40.740  1.00  0.00           C
ATOM   2173 HG21 THR A 723      39.250  60.330  40.980  1.00  0.00           H
ATOM   2174 HG22 THR A 723      40.830  60.870  41.490  1.00  0.00           H
ATOM   2175 HG23 THR A 723      40.560  59.160  40.900  1.00  0.00           H
ATOM   2176  C   THR A 723      42.990  60.160  39.780  1.00  0.00           C
ATOM   2177  O   THR A 723      43.580  60.340  40.890  1.00  0.00           O
ATOM   2178  N   GLU A 724      43.190  59.000  39.120  1.00  0.00           N
ATOM   2179  HN  GLU A 724      42.860  58.990  38.180  1.00  0.00           H
ATOM   2180  CA  GLU A 724      43.900  57.880  39.650  1.00  0.00           C
ATOM   2181  HA  GLU A 724      43.490  57.670  40.640  1.00  0.00           H
ATOM   2182  CB  GLU A 724      43.880  56.640  38.700  1.00  0.00           C
ATOM   2183  HB1 GLU A 724      44.480  55.820  39.180  1.00  0.00           H
ATOM   2184  HB2 GLU A 724      44.430  57.010  37.810  1.00  0.00           H
ATOM   2185  CG  GLU A 724      42.560  55.940  38.320  1.00  0.00           C
ATOM   2186  HG1 GLU A 724      41.780  56.640  37.970  1.00  0.00           H
ATOM   2187  HG2 GLU A 724      42.270  55.190  39.090  1.00  0.00           H
ATOM   2188  CD  GLU A 724      42.750  55.000  37.120  1.00  0.00           C
ATOM   2189  OE1 GLU A 724      42.020  55.180  36.070  1.00  0.00           O
ATOM   2190  OE2 GLU A 724      43.660  54.130  37.130  1.00  0.00           O
ATOM   2191  C   GLU A 724      45.300  58.170  40.110  1.00  0.00           C
ATOM   2192  O   GLU A 724      45.840  57.770  41.150  1.00  0.00           O
ATOM   2193  N   GLU A 725      46.000  58.920  39.250  1.00  0.00           N
ATOM   2194  HN  GLU A 725      45.530  59.190  38.420  1.00  0.00           H
ATOM   2195  CA  GLU A 725      47.440  59.090  39.480  1.00  0.00           C
ATOM   2196  HA  GLU A 725      47.870  58.130  39.750  1.00  0.00           H
ATOM   2197  CB  GLU A 725      47.960  59.600  38.020  1.00  0.00           C
ATOM   2198  HB1 GLU A 725      47.430  60.510  37.690  1.00  0.00           H
ATOM   2199  HB2 GLU A 725      47.680  58.780  37.330  1.00  0.00           H
ATOM   2200  CG  GLU A 725      49.550  59.970  38.030  1.00  0.00           C
ATOM   2201  HG1 GLU A 725      50.100  59.300  38.740  1.00  0.00           H
ATOM   2202  HG2 GLU A 725      49.650  61.010  38.400  1.00  0.00           H
ATOM   2203  CD  GLU A 725      50.250  59.920  36.690  1.00  0.00           C
ATOM   2204  OE1 GLU A 725      49.630  60.380  35.670  1.00  0.00           O
ATOM   2205  OE2 GLU A 725      51.430  59.480  36.620  1.00  0.00           O
ATOM   2206  C   GLU A 725      47.790  60.030  40.520  1.00  0.00           C
ATOM   2207  O   GLU A 725      48.770  59.880  41.170  1.00  0.00           O
ATOM   2208  N   ALA A 726      46.930  61.040  40.760  1.00  0.00           N
ATOM   2209  HN  ALA A 726      46.160  61.220  40.150  1.00  0.00           H
ATOM   2210  CA  ALA A 726      47.110  62.000  41.810  1.00  0.00           C
ATOM   2211  HA  ALA A 726      48.130  62.390  41.810  1.00  0.00           H
ATOM   2212  CB  ALA A 726      46.170  63.240  41.680  1.00  0.00           C
ATOM   2213  HB1 ALA A 726      46.370  63.820  40.760  1.00  0.00           H
ATOM   2214  HB2 ALA A 726      46.190  63.950  42.550  1.00  0.00           H
ATOM   2215  HB3 ALA A 726      45.140  62.920  41.470  1.00  0.00           H
ATOM   2216  C   ALA A 726      46.820  61.380  43.140  1.00  0.00           C
ATOM   2217  O   ALA A 726      47.600  61.510  44.090  1.00  0.00           O
ATOM   2218  N   PHE A 727      45.750  60.550  43.180  1.00  0.00           N
ATOM   2219  HN  PHE A 727      45.260  60.430  42.320  1.00  0.00           H
ATOM   2220  CA  PHE A 727      45.440  59.670  44.310  1.00  0.00           C
ATOM   2221  HA  PHE A 727      45.140  60.270  45.160  1.00  0.00           H
ATOM   2222  CB  PHE A 727      44.130  58.870  43.980  1.00  0.00           C
ATOM   2223  HB1 PHE A 727      44.260  58.410  42.980  1.00  0.00           H
ATOM   2224  HB2 PHE A 727      43.280  59.570  43.820  1.00  0.00           H
ATOM   2225  CG  PHE A 727      43.690  57.760  44.990  1.00  0.00           C
ATOM   2226  CD1 PHE A 727      43.690  56.360  44.750  1.00  0.00           C
ATOM   2227  HD1 PHE A 727      44.180  56.080  43.830  1.00  0.00           H
ATOM   2228  CE1 PHE A 727      42.960  55.450  45.590  1.00  0.00           C
ATOM   2229  HE1 PHE A 727      43.010  54.430  45.220  1.00  0.00           H
ATOM   2230  CZ  PHE A 727      42.300  55.940  46.710  1.00  0.00           C
ATOM   2231  HZ  PHE A 727      41.710  55.280  47.330  1.00  0.00           H
ATOM   2232  CD2 PHE A 727      42.980  58.150  46.100  1.00  0.00           C
ATOM   2233  HD2 PHE A 727      42.930  59.180  46.420  1.00  0.00           H
ATOM   2234  CE2 PHE A 727      42.240  57.310  46.950  1.00  0.00           C
ATOM   2235  HE2 PHE A 727      41.810  57.730  47.840  1.00  0.00           H
ATOM   2236  C   PHE A 727      46.650  58.760  44.720  1.00  0.00           C
ATOM   2237  O   PHE A 727      47.070  58.730  45.880  1.00  0.00           O
ATOM   2238  N   ALA A 728      47.200  58.110  43.700  1.00  0.00           N
ATOM   2239  HN  ALA A 728      46.780  58.250  42.810  1.00  0.00           H
ATOM   2240  CA  ALA A 728      48.370  57.240  43.890  1.00  0.00           C
ATOM   2241  HA  ALA A 728      48.070  56.500  44.610  1.00  0.00           H
ATOM   2242  CB  ALA A 728      48.780  56.460  42.710  1.00  0.00           C
ATOM   2243  HB1 ALA A 728      49.560  55.690  42.940  1.00  0.00           H
ATOM   2244  HB2 ALA A 728      49.100  57.100  41.850  1.00  0.00           H
ATOM   2245  HB3 ALA A 728      47.920  55.790  42.460  1.00  0.00           H
ATOM   2246  C   ALA A 728      49.570  57.980  44.400  1.00  0.00           C
ATOM   2247  O   ALA A 728      50.290  57.510  45.300  1.00  0.00           O
ATOM   2248  N   ALA A 729      49.870  59.200  43.910  1.00  0.00           N
ATOM   2249  HN  ALA A 729      49.280  59.640  43.240  1.00  0.00           H
ATOM   2250  CA  ALA A 729      51.020  59.940  44.360  1.00  0.00           C
ATOM   2251  HA  ALA A 729      51.910  59.430  44.060  1.00  0.00           H
ATOM   2252  CB  ALA A 729      50.940  61.400  43.800  1.00  0.00           C
ATOM   2253  HB1 ALA A 729      50.130  62.030  44.240  1.00  0.00           H
ATOM   2254  HB2 ALA A 729      50.800  61.220  42.710  1.00  0.00           H
ATOM   2255  HB3 ALA A 729      51.890  61.920  44.010  1.00  0.00           H
ATOM   2256  C   ALA A 729      50.970  60.180  45.890  1.00  0.00           C
ATOM   2257  O   ALA A 729      51.920  60.030  46.630  1.00  0.00           O
ATOM   2258  N   LEU A 730      49.760  60.470  46.470  1.00  0.00           N
ATOM   2259  HN  LEU A 730      48.950  60.360  45.890  1.00  0.00           H
ATOM   2260  CA  LEU A 730      49.530  60.790  47.840  1.00  0.00           C
ATOM   2261  HA  LEU A 730      50.260  61.550  48.100  1.00  0.00           H
ATOM   2262  CB  LEU A 730      48.160  61.510  48.110  1.00  0.00           C
ATOM   2263  HB1 LEU A 730      47.350  60.830  47.780  1.00  0.00           H
ATOM   2264  HB2 LEU A 730      48.150  62.420  47.470  1.00  0.00           H
ATOM   2265  CG  LEU A 730      47.920  61.860  49.580  1.00  0.00           C
ATOM   2266  HG  LEU A 730      48.320  61.030  50.200  1.00  0.00           H
ATOM   2267  CD1 LEU A 730      48.890  62.950  50.060  1.00  0.00           C
ATOM   2268 HD11 LEU A 730      49.880  62.440  50.100  1.00  0.00           H
ATOM   2269 HD12 LEU A 730      48.510  63.370  51.020  1.00  0.00           H
ATOM   2270 HD13 LEU A 730      48.940  63.800  49.360  1.00  0.00           H
ATOM   2271  CD2 LEU A 730      46.490  62.140  49.930  1.00  0.00           C
ATOM   2272 HD21 LEU A 730      45.920  62.660  49.140  1.00  0.00           H
ATOM   2273 HD22 LEU A 730      46.480  62.750  50.860  1.00  0.00           H
ATOM   2274 HD23 LEU A 730      46.030  61.130  50.110  1.00  0.00           H
ATOM   2275  C   LEU A 730      49.710  59.620  48.690  1.00  0.00           C
ATOM   2276  O   LEU A 730      50.220  59.720  49.810  1.00  0.00           O
ATOM   2277  N   ILE A 731      49.380  58.410  48.210  1.00  0.00           N
ATOM   2278  HN  ILE A 731      48.950  58.390  47.310  1.00  0.00           H
ATOM   2279  CA  ILE A 731      49.640  57.190  48.920  1.00  0.00           C
ATOM   2280  HA  ILE A 731      49.120  57.350  49.860  1.00  0.00           H
ATOM   2281  CB  ILE A 731      48.980  55.920  48.400  1.00  0.00           C
ATOM   2282  HB  ILE A 731      49.450  55.520  47.480  1.00  0.00           H
ATOM   2283  CG2 ILE A 731      49.170  54.800  49.400  1.00  0.00           C
ATOM   2284 HG21 ILE A 731      48.870  54.990  50.450  1.00  0.00           H
ATOM   2285 HG22 ILE A 731      50.250  54.560  49.370  1.00  0.00           H
ATOM   2286 HG23 ILE A 731      48.630  53.920  49.000  1.00  0.00           H
ATOM   2287  CG1 ILE A 731      47.440  56.140  48.230  1.00  0.00           C
ATOM   2288 HG11 ILE A 731      46.990  55.130  48.090  1.00  0.00           H
ATOM   2289 HG12 ILE A 731      47.300  56.780  47.330  1.00  0.00           H
ATOM   2290  CD  ILE A 731      46.630  56.750  49.330  1.00  0.00           C
ATOM   2291  HD1 ILE A 731      46.790  56.190  50.280  1.00  0.00           H
ATOM   2292  HD2 ILE A 731      45.540  56.840  49.170  1.00  0.00           H
ATOM   2293  HD3 ILE A 731      46.990  57.810  49.340  1.00  0.00           H
ATOM   2294  C   ILE A 731      51.080  56.930  49.170  1.00  0.00           C
ATOM   2295  O   ILE A 731      51.510  56.680  50.240  1.00  0.00           O
ATOM   2296  N   CYS A 732      51.900  57.230  48.120  1.00  0.00           N
ATOM   2297  HN  CYS A 732      51.490  57.570  47.280  1.00  0.00           H
ATOM   2298  CA  CYS A 732      53.410  57.100  48.170  1.00  0.00           C
ATOM   2299  HA  CYS A 732      53.690  56.100  48.470  1.00  0.00           H
ATOM   2300  CB  CYS A 732      54.170  57.310  46.880  1.00  0.00           C
ATOM   2301  HB1 CYS A 732      55.210  56.950  47.030  1.00  0.00           H
ATOM   2302  HB2 CYS A 732      54.280  58.400  46.630  1.00  0.00           H
ATOM   2303  SG  CYS A 732      53.390  56.600  45.410  1.00  0.00           S
ATOM   2304  HG1 CYS A 732      52.190  57.100  45.630  1.00  0.00           H
ATOM   2305  C   CYS A 732      54.000  58.040  49.250  1.00  0.00           C
ATOM   2306  O   CYS A 732      54.900  57.640  50.020  1.00  0.00           O
ATOM   2307  N   ILE A 733      53.520  59.320  49.300  1.00  0.00           N
ATOM   2308  HN  ILE A 733      52.830  59.630  48.650  1.00  0.00           H
ATOM   2309  CA  ILE A 733      53.970  60.370  50.100  1.00  0.00           C
ATOM   2310  HA  ILE A 733      55.040  60.540  50.140  1.00  0.00           H
ATOM   2311  CB  ILE A 733      53.500  61.700  49.530  1.00  0.00           C
ATOM   2312  HB  ILE A 733      52.440  61.790  49.260  1.00  0.00           H
ATOM   2313  CG2 ILE A 733      53.840  62.840  50.540  1.00  0.00           C
ATOM   2314 HG21 ILE A 733      53.360  62.690  51.530  1.00  0.00           H
ATOM   2315 HG22 ILE A 733      53.470  63.820  50.170  1.00  0.00           H
ATOM   2316 HG23 ILE A 733      54.920  62.910  50.790  1.00  0.00           H
ATOM   2317  CG1 ILE A 733      54.310  62.060  48.270  1.00  0.00           C
ATOM   2318 HG11 ILE A 733      54.000  61.300  47.520  1.00  0.00           H
ATOM   2319 HG12 ILE A 733      55.380  61.850  48.480  1.00  0.00           H
ATOM   2320  CD  ILE A 733      54.030  63.480  47.740  1.00  0.00           C
ATOM   2321  HD1 ILE A 733      54.340  64.350  48.370  1.00  0.00           H
ATOM   2322  HD2 ILE A 733      52.960  63.510  47.440  1.00  0.00           H
ATOM   2323  HD3 ILE A 733      54.670  63.590  46.840  1.00  0.00           H
ATOM   2324  C   ILE A 733      53.640  60.110  51.590  1.00  0.00           C
ATOM   2325  O   ILE A 733      54.540  60.200  52.420  1.00  0.00           O
ATOM   2326  N   ILE A 734      52.400  59.660  51.890  1.00  0.00           N
ATOM   2327  HN  ILE A 734      51.740  59.400  51.190  1.00  0.00           H
ATOM   2328  CA  ILE A 734      51.960  59.150  53.190  1.00  0.00           C
ATOM   2329  HA  ILE A 734      52.250  59.980  53.820  1.00  0.00           H
ATOM   2330  CB  ILE A 734      50.500  58.810  53.020  1.00  0.00           C
ATOM   2331  HB  ILE A 734      50.530  58.330  52.020  1.00  0.00           H
ATOM   2332  CG2 ILE A 734      49.980  57.730  54.070  1.00  0.00           C
ATOM   2333 HG21 ILE A 734      49.020  57.300  53.720  1.00  0.00           H
ATOM   2334 HG22 ILE A 734      49.940  58.160  55.090  1.00  0.00           H
ATOM   2335 HG23 ILE A 734      50.750  56.930  54.050  1.00  0.00           H
ATOM   2336  CG1 ILE A 734      49.590  60.010  52.880  1.00  0.00           C
ATOM   2337 HG11 ILE A 734      49.990  60.560  52.000  1.00  0.00           H
ATOM   2338 HG12 ILE A 734      49.610  60.640  53.780  1.00  0.00           H
ATOM   2339  CD  ILE A 734      48.100  59.680  52.670  1.00  0.00           C
ATOM   2340  HD1 ILE A 734      47.800  59.090  53.560  1.00  0.00           H
ATOM   2341  HD2 ILE A 734      47.960  59.010  51.780  1.00  0.00           H
ATOM   2342  HD3 ILE A 734      47.600  60.660  52.540  1.00  0.00           H
ATOM   2343  C   ILE A 734      52.800  58.030  53.590  1.00  0.00           C
ATOM   2344  O   ILE A 734      53.290  58.020  54.710  1.00  0.00           O
ATOM   2345  N   PHE A 735      53.090  57.040  52.660  1.00  0.00           N
ATOM   2346  HN  PHE A 735      52.890  57.220  51.700  1.00  0.00           H
ATOM   2347  CA  PHE A 735      53.960  55.930  53.050  1.00  0.00           C
ATOM   2348  HA  PHE A 735      53.430  55.540  53.900  1.00  0.00           H
ATOM   2349  CB  PHE A 735      54.120  54.890  51.880  1.00  0.00           C
ATOM   2350  HB1 PHE A 735      54.920  54.150  52.080  1.00  0.00           H
ATOM   2351  HB2 PHE A 735      54.270  55.420  50.910  1.00  0.00           H
ATOM   2352  CG  PHE A 735      52.890  53.950  51.790  1.00  0.00           C
ATOM   2353  CD1 PHE A 735      51.620  54.150  52.370  1.00  0.00           C
ATOM   2354  HD1 PHE A 735      51.460  55.060  52.930  1.00  0.00           H
ATOM   2355  CE1 PHE A 735      50.630  53.130  52.240  1.00  0.00           C
ATOM   2356  HE1 PHE A 735      49.650  53.100  52.720  1.00  0.00           H
ATOM   2357  CZ  PHE A 735      50.920  51.820  51.680  1.00  0.00           C
ATOM   2358  HZ  PHE A 735      50.140  51.090  51.770  1.00  0.00           H
ATOM   2359  CD2 PHE A 735      53.130  52.760  51.080  1.00  0.00           C
ATOM   2360  HD2 PHE A 735      54.050  52.680  50.510  1.00  0.00           H
ATOM   2361  CE2 PHE A 735      52.200  51.740  51.050  1.00  0.00           C
ATOM   2362  HE2 PHE A 735      52.370  50.820  50.490  1.00  0.00           H
ATOM   2363  C   PHE A 735      55.360  56.340  53.510  1.00  0.00           C
ATOM   2364  O   PHE A 735      55.930  55.920  54.520  1.00  0.00           O
ATOM   2365  N   ILE A 736      55.970  57.340  52.770  1.00  0.00           N
ATOM   2366  HN  ILE A 736      55.710  57.730  51.890  1.00  0.00           H
ATOM   2367  CA  ILE A 736      57.380  57.810  53.170  1.00  0.00           C
ATOM   2368  HA  ILE A 736      57.930  56.910  53.400  1.00  0.00           H
ATOM   2369  CB  ILE A 736      58.050  58.660  52.030  1.00  0.00           C
ATOM   2370  HB  ILE A 736      57.300  59.470  51.850  1.00  0.00           H
ATOM   2371  CG2 ILE A 736      59.270  59.350  52.560  1.00  0.00           C
ATOM   2372 HG21 ILE A 736      59.130  60.230  53.230  1.00  0.00           H
ATOM   2373 HG22 ILE A 736      59.860  59.680  51.680  1.00  0.00           H
ATOM   2374 HG23 ILE A 736      59.940  58.630  53.060  1.00  0.00           H
ATOM   2375  CG1 ILE A 736      58.230  57.760  50.720  1.00  0.00           C
ATOM   2376 HG11 ILE A 736      57.380  57.060  50.620  1.00  0.00           H
ATOM   2377 HG12 ILE A 736      59.140  57.140  50.890  1.00  0.00           H
ATOM   2378  CD  ILE A 736      58.400  58.620  49.500  1.00  0.00           C
ATOM   2379  HD1 ILE A 736      57.500  59.230  49.280  1.00  0.00           H
ATOM   2380  HD2 ILE A 736      58.590  58.030  48.570  1.00  0.00           H
ATOM   2381  HD3 ILE A 736      59.180  59.390  49.760  1.00  0.00           H
ATOM   2382  C   ILE A 736      57.370  58.610  54.480  1.00  0.00           C
ATOM   2383  O   ILE A 736      58.190  58.390  55.320  1.00  0.00           O
ATOM   2384  N   TYR A 737      56.480  59.590  54.640  1.00  0.00           N
ATOM   2385  HN  TYR A 737      55.760  59.730  53.970  1.00  0.00           H
ATOM   2386  CA  TYR A 737      56.440  60.370  55.890  1.00  0.00           C
ATOM   2387  HA  TYR A 737      57.460  60.680  56.020  1.00  0.00           H
ATOM   2388  CB  TYR A 737      55.570  61.650  55.580  1.00  0.00           C
ATOM   2389  HB1 TYR A 737      54.500  61.330  55.520  1.00  0.00           H
ATOM   2390  HB2 TYR A 737      55.930  62.100  54.630  1.00  0.00           H
ATOM   2391  CG  TYR A 737      55.740  62.610  56.670  1.00  0.00           C
ATOM   2392  CD1 TYR A 737      56.790  63.470  56.660  1.00  0.00           C
ATOM   2393  HD1 TYR A 737      57.520  63.410  55.860  1.00  0.00           H
ATOM   2394  CE1 TYR A 737      56.950  64.470  57.580  1.00  0.00           C
ATOM   2395  HE1 TYR A 737      57.850  65.060  57.590  1.00  0.00           H
ATOM   2396  CZ  TYR A 737      56.060  64.630  58.600  1.00  0.00           C
ATOM   2397  OH  TYR A 737      56.260  65.520  59.620  1.00  0.00           O
ATOM   2398  HH  TYR A 737      55.720  65.310  60.380  1.00  0.00           H
ATOM   2399  CD2 TYR A 737      54.760  62.780  57.720  1.00  0.00           C
ATOM   2400  HD2 TYR A 737      53.910  62.120  57.670  1.00  0.00           H
ATOM   2401  CE2 TYR A 737      54.950  63.760  58.670  1.00  0.00           C
ATOM   2402  HE2 TYR A 737      54.250  63.820  59.500  1.00  0.00           H
ATOM   2403  C   TYR A 737      55.890  59.590  57.000  1.00  0.00           C
ATOM   2404  O   TYR A 737      56.290  59.810  58.160  1.00  0.00           O
ATOM   2405  N   GLU A 738      55.010  58.610  56.820  1.00  0.00           N
ATOM   2406  HN  GLU A 738      54.530  58.470  55.960  1.00  0.00           H
ATOM   2407  CA  GLU A 738      54.640  57.700  57.870  1.00  0.00           C
ATOM   2408  HA  GLU A 738      54.400  58.300  58.730  1.00  0.00           H
ATOM   2409  CB  GLU A 738      53.410  56.830  57.500  1.00  0.00           C
ATOM   2410  HB1 GLU A 738      53.880  56.240  56.680  1.00  0.00           H
ATOM   2411  HB2 GLU A 738      52.560  57.440  57.140  1.00  0.00           H
ATOM   2412  CG  GLU A 738      52.930  55.760  58.630  1.00  0.00           C
ATOM   2413  HG1 GLU A 738      53.720  55.290  59.260  1.00  0.00           H
ATOM   2414  HG2 GLU A 738      52.430  54.900  58.130  1.00  0.00           H
ATOM   2415  CD  GLU A 738      51.970  56.480  59.570  1.00  0.00           C
ATOM   2416  OE1 GLU A 738      50.750  56.190  59.520  1.00  0.00           O
ATOM   2417  OE2 GLU A 738      52.480  57.270  60.340  1.00  0.00           O
ATOM   2418  C   GLU A 738      55.730  56.770  58.350  1.00  0.00           C
ATOM   2419  O   GLU A 738      55.830  56.470  59.530  1.00  0.00           O
ATOM   2420  N   ALA A 739      56.600  56.270  57.420  1.00  0.00           N
ATOM   2421  HN  ALA A 739      56.330  56.360  56.460  1.00  0.00           H
ATOM   2422  CA  ALA A 739      57.770  55.540  57.760  1.00  0.00           C
ATOM   2423  HA  ALA A 739      57.590  54.620  58.290  1.00  0.00           H
ATOM   2424  CB  ALA A 739      58.350  55.040  56.500  1.00  0.00           C
ATOM   2425  HB1 ALA A 739      58.730  55.810  55.790  1.00  0.00           H
ATOM   2426  HB2 ALA A 739      57.560  54.480  55.940  1.00  0.00           H
ATOM   2427  HB3 ALA A 739      58.970  54.190  56.840  1.00  0.00           H
ATOM   2428  C   ALA A 739      58.760  56.440  58.480  1.00  0.00           C
ATOM   2429  O   ALA A 739      59.470  55.940  59.340  1.00  0.00           O
ATOM   2430  N   LEU A 740      58.800  57.690  58.090  1.00  0.00           N
ATOM   2431  HN  LEU A 740      58.370  58.060  57.280  1.00  0.00           H
ATOM   2432  CA  LEU A 740      59.560  58.700  58.810  1.00  0.00           C
ATOM   2433  HA  LEU A 740      60.570  58.350  58.930  1.00  0.00           H
ATOM   2434  CB  LEU A 740      59.730  59.950  57.900  1.00  0.00           C
ATOM   2435  HB1 LEU A 740      58.730  60.210  57.500  1.00  0.00           H
ATOM   2436  HB2 LEU A 740      60.290  59.560  57.030  1.00  0.00           H
ATOM   2437  CG  LEU A 740      60.360  61.220  58.540  1.00  0.00           C
ATOM   2438  HG  LEU A 740      59.810  61.400  59.490  1.00  0.00           H
ATOM   2439  CD1 LEU A 740      61.780  60.900  58.910  1.00  0.00           C
ATOM   2440 HD11 LEU A 740      62.140  61.800  59.450  1.00  0.00           H
ATOM   2441 HD12 LEU A 740      62.420  60.720  58.020  1.00  0.00           H
ATOM   2442 HD13 LEU A 740      61.810  60.060  59.640  1.00  0.00           H
ATOM   2443  CD2 LEU A 740      60.230  62.490  57.690  1.00  0.00           C
ATOM   2444 HD21 LEU A 740      60.890  62.570  56.790  1.00  0.00           H
ATOM   2445 HD22 LEU A 740      60.180  63.400  58.320  1.00  0.00           H
ATOM   2446 HD23 LEU A 740      59.220  62.370  57.240  1.00  0.00           H
ATOM   2447  C   LEU A 740      59.080  58.960  60.270  1.00  0.00           C
ATOM   2448  O   LEU A 740      59.810  59.120  61.220  1.00  0.00           O
ATOM   2449  N   GLU A 741      57.780  59.010  60.390  1.00  0.00           N
ATOM   2450  HN  GLU A 741      57.200  58.990  59.590  1.00  0.00           H
ATOM   2451  CA  GLU A 741      57.140  59.190  61.740  1.00  0.00           C
ATOM   2452  HA  GLU A 741      57.540  60.110  62.130  1.00  0.00           H
ATOM   2453  CB  GLU A 741      55.660  59.460  61.610  1.00  0.00           C
ATOM   2454  HB1 GLU A 741      55.230  59.330  62.630  1.00  0.00           H
ATOM   2455  HB2 GLU A 741      55.220  58.780  60.840  1.00  0.00           H
ATOM   2456  CG  GLU A 741      55.360  60.920  61.150  1.00  0.00           C
ATOM   2457  HG1 GLU A 741      55.420  60.950  60.040  1.00  0.00           H
ATOM   2458  HG2 GLU A 741      56.060  61.700  61.520  1.00  0.00           H
ATOM   2459  CD  GLU A 741      53.970  61.430  61.570  1.00  0.00           C
ATOM   2460  OE1 GLU A 741      53.910  62.480  62.310  1.00  0.00           O
ATOM   2461  OE2 GLU A 741      52.960  60.840  61.120  1.00  0.00           O
ATOM   2462  C   GLU A 741      57.400  58.090  62.740  1.00  0.00           C
ATOM   2463  O   GLU A 741      57.650  58.370  63.910  1.00  0.00           O
ATOM   2464  N   LYS A 742      57.390  56.840  62.200  1.00  0.00           N
ATOM   2465  HN  LYS A 742      57.170  56.720  61.230  1.00  0.00           H
ATOM   2466  CA  LYS A 742      57.800  55.700  63.020  1.00  0.00           C
ATOM   2467  HA  LYS A 742      57.100  55.790  63.840  1.00  0.00           H
ATOM   2468  CB  LYS A 742      57.510  54.350  62.230  1.00  0.00           C
ATOM   2469  HB1 LYS A 742      58.200  54.230  61.370  1.00  0.00           H
ATOM   2470  HB2 LYS A 742      56.480  54.400  61.840  1.00  0.00           H
ATOM   2471  CG  LYS A 742      57.690  53.090  63.240  1.00  0.00           C
ATOM   2472  HG1 LYS A 742      58.670  53.220  63.760  1.00  0.00           H
ATOM   2473  HG2 LYS A 742      57.660  52.200  62.590  1.00  0.00           H
ATOM   2474  CD  LYS A 742      56.440  53.050  64.210  1.00  0.00           C
ATOM   2475  HD1 LYS A 742      55.790  52.220  63.840  1.00  0.00           H
ATOM   2476  HD2 LYS A 742      55.950  54.040  64.100  1.00  0.00           H
ATOM   2477  CE  LYS A 742      57.030  52.750  65.530  1.00  0.00           C
ATOM   2478  HE1 LYS A 742      57.740  53.500  65.950  1.00  0.00           H
ATOM   2479  HE2 LYS A 742      57.420  51.710  65.580  1.00  0.00           H
ATOM   2480  NZ  LYS A 742      55.940  52.690  66.520  1.00  0.00           N
ATOM   2481  HZ1 LYS A 742      55.200  52.120  66.050  1.00  0.00           H
ATOM   2482  HZ2 LYS A 742      55.570  53.580  66.900  1.00  0.00           H
ATOM   2483  HZ3 LYS A 742      56.190  52.130  67.370  1.00  0.00           H
ATOM   2484  C   LYS A 742      59.180  55.720  63.680  1.00  0.00           C
ATOM   2485  O   LYS A 742      59.400  55.370  64.830  1.00  0.00           O
ATOM   2486  N   LEU A 743      60.260  56.210  63.010  1.00  0.00           N
ATOM   2487  HN  LEU A 743      60.160  56.420  62.040  1.00  0.00           H
ATOM   2488  CA  LEU A 743      61.640  56.390  63.600  1.00  0.00           C
ATOM   2489  HA  LEU A 743      61.930  55.460  64.060  1.00  0.00           H
ATOM   2490  CB  LEU A 743      62.630  56.910  62.430  1.00  0.00           C
ATOM   2491  HB1 LEU A 743      63.640  56.990  62.890  1.00  0.00           H
ATOM   2492  HB2 LEU A 743      62.180  57.890  62.200  1.00  0.00           H
ATOM   2493  CG  LEU A 743      62.640  55.880  61.260  1.00  0.00           C
ATOM   2494  HG  LEU A 743      61.590  55.800  60.910  1.00  0.00           H
ATOM   2495  CD1 LEU A 743      63.340  56.330  60.030  1.00  0.00           C
ATOM   2496 HD11 LEU A 743      63.170  57.400  59.780  1.00  0.00           H
ATOM   2497 HD12 LEU A 743      63.260  55.630  59.170  1.00  0.00           H
ATOM   2498 HD13 LEU A 743      64.430  56.370  60.230  1.00  0.00           H
ATOM   2499  CD2 LEU A 743      63.030  54.430  61.700  1.00  0.00           C
ATOM   2500 HD21 LEU A 743      63.100  53.760  60.810  1.00  0.00           H
ATOM   2501 HD22 LEU A 743      62.260  53.990  62.360  1.00  0.00           H
ATOM   2502 HD23 LEU A 743      64.080  54.570  62.060  1.00  0.00           H
ATOM   2503  C   LEU A 743      61.670  57.440  64.720  1.00  0.00           C
ATOM   2504  O   LEU A 743      62.380  57.220  65.700  1.00  0.00           O
ATOM   2505  N   PHE A 744      60.920  58.580  64.540  1.00  0.00           N
ATOM   2506  HN  PHE A 744      60.260  58.670  63.800  1.00  0.00           H
ATOM   2507  CA  PHE A 744      60.530  59.480  65.710  1.00  0.00           C
ATOM   2508  HA  PHE A 744      61.480  59.800  66.120  1.00  0.00           H
ATOM   2509  CB  PHE A 744      59.790  60.800  65.190  1.00  0.00           C
ATOM   2510  HB1 PHE A 744      59.500  61.510  65.990  1.00  0.00           H
ATOM   2511  HB2 PHE A 744      58.870  60.660  64.580  1.00  0.00           H
ATOM   2512  CG  PHE A 744      60.810  61.570  64.320  1.00  0.00           C
ATOM   2513  CD1 PHE A 744      62.040  62.050  64.870  1.00  0.00           C
ATOM   2514  HD1 PHE A 744      62.180  61.950  65.930  1.00  0.00           H
ATOM   2515  CE1 PHE A 744      62.910  62.770  64.090  1.00  0.00           C
ATOM   2516  HE1 PHE A 744      63.870  63.160  64.410  1.00  0.00           H
ATOM   2517  CZ  PHE A 744      62.620  62.860  62.720  1.00  0.00           C
ATOM   2518  HZ  PHE A 744      63.260  63.550  62.190  1.00  0.00           H
ATOM   2519  CD2 PHE A 744      60.510  61.860  62.990  1.00  0.00           C
ATOM   2520  HD2 PHE A 744      59.510  61.580  62.650  1.00  0.00           H
ATOM   2521  CE2 PHE A 744      61.380  62.480  62.160  1.00  0.00           C
ATOM   2522  HE2 PHE A 744      61.170  62.790  61.140  1.00  0.00           H
ATOM   2523  C   PHE A 744      59.920  58.860  66.940  1.00  0.00           C
ATOM   2524  O   PHE A 744      60.390  59.120  68.060  1.00  0.00           O
ATOM   2525  N   ASP A 745      58.870  57.940  66.730  1.00  0.00           N
ATOM   2526  HN  ASP A 745      58.570  57.780  65.780  1.00  0.00           H
ATOM   2527  CA  ASP A 745      58.160  57.180  67.760  1.00  0.00           C
ATOM   2528  HA  ASP A 745      57.880  58.000  68.400  1.00  0.00           H
ATOM   2529  CB  ASP A 745      57.030  56.480  67.080  1.00  0.00           C
ATOM   2530  HB1 ASP A 745      57.270  55.630  66.400  1.00  0.00           H
ATOM   2531  HB2 ASP A 745      56.590  57.160  66.330  1.00  0.00           H
ATOM   2532  CG  ASP A 745      55.840  56.120  68.020  1.00  0.00           C
ATOM   2533  OD1 ASP A 745      55.300  56.990  68.750  1.00  0.00           O
ATOM   2534  OD2 ASP A 745      55.460  54.930  68.000  1.00  0.00           O
ATOM   2535  C   ASP A 745      59.170  56.210  68.410  1.00  0.00           C
ATOM   2536  O   ASP A 745      59.350  56.280  69.640  1.00  0.00           O
ATOM   2537  N   LEU A 746      59.910  55.440  67.700  1.00  0.00           N
ATOM   2538  HN  LEU A 746      59.870  55.540  66.710  1.00  0.00           H
ATOM   2539  CA  LEU A 746      60.930  54.580  68.370  1.00  0.00           C
ATOM   2540  HA  LEU A 746      60.480  53.960  69.130  1.00  0.00           H
ATOM   2541  CB  LEU A 746      61.720  53.680  67.360  1.00  0.00           C
ATOM   2542  HB1 LEU A 746      62.540  53.180  67.920  1.00  0.00           H
ATOM   2543  HB2 LEU A 746      62.190  54.330  66.600  1.00  0.00           H
ATOM   2544  CG  LEU A 746      60.940  52.630  66.600  1.00  0.00           C
ATOM   2545  HG  LEU A 746      60.260  53.230  65.960  1.00  0.00           H
ATOM   2546  CD1 LEU A 746      61.780  51.730  65.680  1.00  0.00           C
ATOM   2547 HD11 LEU A 746      62.290  52.260  64.840  1.00  0.00           H
ATOM   2548 HD12 LEU A 746      61.170  50.970  65.150  1.00  0.00           H
ATOM   2549 HD13 LEU A 746      62.570  51.210  66.260  1.00  0.00           H
ATOM   2550  CD2 LEU A 746      60.190  51.720  67.520  1.00  0.00           C
ATOM   2551 HD21 LEU A 746      59.580  51.000  66.930  1.00  0.00           H
ATOM   2552 HD22 LEU A 746      59.480  52.210  68.210  1.00  0.00           H
ATOM   2553 HD23 LEU A 746      60.830  51.010  68.080  1.00  0.00           H
ATOM   2554  C   LEU A 746      61.950  55.400  69.160  1.00  0.00           C
ATOM   2555  O   LEU A 746      62.340  55.000  70.250  1.00  0.00           O
ATOM   2556  N   GLY A 747      62.300  56.570  68.510  1.00  0.00           N
ATOM   2557  HN  GLY A 747      62.040  56.760  67.570  1.00  0.00           H
ATOM   2558  CA  GLY A 747      63.220  57.570  69.070  1.00  0.00           C
ATOM   2559  HA1 GLY A 747      63.280  58.330  68.300  1.00  0.00           H
ATOM   2560  HA2 GLY A 747      64.190  57.170  69.310  1.00  0.00           H
ATOM   2561  C   GLY A 747      62.820  58.190  70.370  1.00  0.00           C
ATOM   2562  O   GLY A 747      63.700  58.370  71.190  1.00  0.00           O
ATOM   2563  N   GLU A 748      61.490  58.400  70.610  1.00  0.00           N
ATOM   2564  HN  GLU A 748      60.820  58.240  69.890  1.00  0.00           H
ATOM   2565  CA  GLU A 748      60.970  58.760  71.870  1.00  0.00           C
ATOM   2566  HA  GLU A 748      61.460  59.610  72.330  1.00  0.00           H
ATOM   2567  CB  GLU A 748      59.530  59.080  71.630  1.00  0.00           C
ATOM   2568  HB1 GLU A 748      58.940  58.200  71.300  1.00  0.00           H
ATOM   2569  HB2 GLU A 748      59.500  59.840  70.820  1.00  0.00           H
ATOM   2570  CG  GLU A 748      58.690  59.570  72.840  1.00  0.00           C
ATOM   2571  HG1 GLU A 748      58.660  58.810  73.640  1.00  0.00           H
ATOM   2572  HG2 GLU A 748      57.670  59.840  72.460  1.00  0.00           H
ATOM   2573  CD  GLU A 748      59.310  60.830  73.450  1.00  0.00           C
ATOM   2574  OE1 GLU A 748      60.260  61.420  72.830  1.00  0.00           O
ATOM   2575  OE2 GLU A 748      58.820  61.310  74.480  1.00  0.00           O
ATOM   2576  C   GLU A 748      61.120  57.630  72.930  1.00  0.00           C
ATOM   2577  O   GLU A 748      61.570  57.840  74.070  1.00  0.00           O
ATOM   2578  N   THR A 749      60.730  56.430  72.400  1.00  0.00           N
ATOM   2579  HN  THR A 749      60.350  56.370  71.480  1.00  0.00           H
ATOM   2580  CA  THR A 749      60.420  55.280  73.280  1.00  0.00           C
ATOM   2581  HA  THR A 749      59.710  55.630  74.010  1.00  0.00           H
ATOM   2582  CB  THR A 749      59.750  54.100  72.500  1.00  0.00           C
ATOM   2583  HB  THR A 749      60.570  53.650  71.880  1.00  0.00           H
ATOM   2584  OG1 THR A 749      58.630  54.590  71.740  1.00  0.00           O
ATOM   2585  HG1 THR A 749      58.910  55.200  71.050  1.00  0.00           H
ATOM   2586  CG2 THR A 749      59.160  53.190  73.550  1.00  0.00           C
ATOM   2587 HG21 THR A 749      58.640  52.380  73.030  1.00  0.00           H
ATOM   2588 HG22 THR A 749      58.460  53.840  74.130  1.00  0.00           H
ATOM   2589 HG23 THR A 749      59.950  52.780  74.210  1.00  0.00           H
ATOM   2590  C   THR A 749      61.620  54.830  73.990  1.00  0.00           C
ATOM   2591  O   THR A 749      61.730  54.770  75.210  1.00  0.00           O
ATOM   2592  N   TYR A 750      62.690  54.670  73.260  1.00  0.00           N
ATOM   2593  HN  TYR A 750      62.730  55.000  72.310  1.00  0.00           H
ATOM   2594  CA  TYR A 750      63.930  54.140  73.870  1.00  0.00           C
ATOM   2595  HA  TYR A 750      63.670  53.630  74.770  1.00  0.00           H
ATOM   2596  CB  TYR A 750      64.580  53.180  72.900  1.00  0.00           C
ATOM   2597  HB1 TYR A 750      65.420  52.600  73.350  1.00  0.00           H
ATOM   2598  HB2 TYR A 750      64.830  53.590  71.900  1.00  0.00           H
ATOM   2599  CG  TYR A 750      63.500  52.130  72.640  1.00  0.00           C
ATOM   2600  CD1 TYR A 750      63.150  51.210  73.620  1.00  0.00           C
ATOM   2601  HD1 TYR A 750      63.750  51.240  74.510  1.00  0.00           H
ATOM   2602  CE1 TYR A 750      62.160  50.280  73.390  1.00  0.00           C
ATOM   2603  HE1 TYR A 750      61.790  49.580  74.110  1.00  0.00           H
ATOM   2604  CZ  TYR A 750      61.530  50.180  72.110  1.00  0.00           C
ATOM   2605  OH  TYR A 750      60.550  49.140  71.950  1.00  0.00           O
ATOM   2606  HH  TYR A 750      60.020  49.410  71.190  1.00  0.00           H
ATOM   2607  CD2 TYR A 750      62.910  52.060  71.320  1.00  0.00           C
ATOM   2608  HD2 TYR A 750      63.290  52.700  70.540  1.00  0.00           H
ATOM   2609  CE2 TYR A 750      61.860  51.130  71.140  1.00  0.00           C
ATOM   2610  HE2 TYR A 750      61.290  51.130  70.230  1.00  0.00           H
ATOM   2611  C   TYR A 750      65.020  55.140  74.130  1.00  0.00           C
ATOM   2612  O   TYR A 750      66.050  54.800  74.730  1.00  0.00           O
ATOM   2613  N   ALA A 751      64.790  56.360  73.660  1.00  0.00           N
ATOM   2614  HN  ALA A 751      63.880  56.620  73.330  1.00  0.00           H
ATOM   2615  CA  ALA A 751      65.880  57.370  73.410  1.00  0.00           C
ATOM   2616  HA  ALA A 751      65.430  58.290  73.070  1.00  0.00           H
ATOM   2617  CB  ALA A 751      66.490  57.950  74.770  1.00  0.00           C
ATOM   2618  HB1 ALA A 751      66.920  57.070  75.300  1.00  0.00           H
ATOM   2619  HB2 ALA A 751      65.750  58.430  75.440  1.00  0.00           H
ATOM   2620  HB3 ALA A 751      67.380  58.580  74.560  1.00  0.00           H
ATOM   2621  C   ALA A 751      67.050  56.880  72.530  1.00  0.00           C
ATOM   2622  O   ALA A 751      67.120  55.780  71.950  1.00  0.00           O
ATOM   2623  N   PHE A 752      68.050  57.670  72.240  1.00  0.00           N
ATOM   2624  HN  PHE A 752      68.040  58.630  72.520  1.00  0.00           H
ATOM   2625  CA  PHE A 752      69.250  57.260  71.410  1.00  0.00           C
ATOM   2626  HA  PHE A 752      68.930  56.370  70.890  1.00  0.00           H
ATOM   2627  CB  PHE A 752      69.680  58.400  70.470  1.00  0.00           C
ATOM   2628  HB1 PHE A 752      70.100  59.230  71.080  1.00  0.00           H
ATOM   2629  HB2 PHE A 752      68.800  58.790  69.920  1.00  0.00           H
ATOM   2630  CG  PHE A 752      70.810  58.100  69.560  1.00  0.00           C
ATOM   2631  CD1 PHE A 752      72.140  58.270  69.980  1.00  0.00           C
ATOM   2632  HD1 PHE A 752      72.300  58.580  70.990  1.00  0.00           H
ATOM   2633  CE1 PHE A 752      73.200  57.950  69.080  1.00  0.00           C
ATOM   2634  HE1 PHE A 752      74.230  57.880  69.420  1.00  0.00           H
ATOM   2635  CZ  PHE A 752      72.900  57.320  67.830  1.00  0.00           C
ATOM   2636  HZ  PHE A 752      73.720  57.090  67.150  1.00  0.00           H
ATOM   2637  CD2 PHE A 752      70.550  57.670  68.270  1.00  0.00           C
ATOM   2638  HD2 PHE A 752      69.560  57.530  67.870  1.00  0.00           H
ATOM   2639  CE2 PHE A 752      71.560  57.180  67.460  1.00  0.00           C
ATOM   2640  HE2 PHE A 752      71.330  56.700  66.510  1.00  0.00           H
ATOM   2641  C   PHE A 752      70.320  56.830  72.390  1.00  0.00           C
ATOM   2642  O   PHE A 752      70.570  57.640  73.270  1.00  0.00           O
ATOM   2643  N   PRO A 822      71.000  55.630  72.420  1.00  0.00           N
ATOM   2644  CD  PRO A 822      72.190  55.480  73.270  1.00  0.00           C
ATOM   2645  HD1 PRO A 822      71.980  55.030  74.260  1.00  0.00           H
ATOM   2646  HD2 PRO A 822      72.710  56.420  73.550  1.00  0.00           H
ATOM   2647  CA  PRO A 822      71.340  54.960  71.160  1.00  0.00           C
ATOM   2648  HA  PRO A 822      70.940  55.530  70.330  1.00  0.00           H
ATOM   2649  CB  PRO A 822      72.830  54.930  71.040  1.00  0.00           C
ATOM   2650  HB1 PRO A 822      73.130  55.970  70.790  1.00  0.00           H
ATOM   2651  HB2 PRO A 822      73.310  54.290  70.250  1.00  0.00           H
ATOM   2652  CG  PRO A 822      73.280  54.650  72.440  1.00  0.00           C
ATOM   2653  HG1 PRO A 822      73.200  53.570  72.650  1.00  0.00           H
ATOM   2654  HG2 PRO A 822      74.320  54.960  72.710  1.00  0.00           H
ATOM   2655  C   PRO A 822      70.880  53.520  71.050  1.00  0.00           C
ATOM   2656  O   PRO A 822      70.720  53.040  69.950  1.00  0.00           O
ATOM   2657  N   ASP A 823      70.590  52.810  72.220  1.00  0.00           N
ATOM   2658  HN  ASP A 823      70.280  53.360  73.000  1.00  0.00           H
ATOM   2659  CA  ASP A 823      70.640  51.390  72.360  1.00  0.00           C
ATOM   2660  HA  ASP A 823      71.670  51.090  72.240  1.00  0.00           H
ATOM   2661  CB  ASP A 823      70.150  50.770  73.710  1.00  0.00           C
ATOM   2662  HB1 ASP A 823      70.200  49.660  73.710  1.00  0.00           H
ATOM   2663  HB2 ASP A 823      69.070  50.970  73.870  1.00  0.00           H
ATOM   2664  CG  ASP A 823      70.760  51.300  74.970  1.00  0.00           C
ATOM   2665  OD1 ASP A 823      71.590  52.210  74.970  1.00  0.00           O
ATOM   2666  OD2 ASP A 823      70.580  50.650  76.020  1.00  0.00           O
ATOM   2667  C   ASP A 823      70.080  50.400  71.310  1.00  0.00           C
ATOM   2668  O   ASP A 823      70.780  49.640  70.650  1.00  0.00           O
ATOM   2669  N   VAL A 824      68.740  50.310  71.140  1.00  0.00           N
ATOM   2670  HN  VAL A 824      68.090  50.790  71.740  1.00  0.00           H
ATOM   2671  CA  VAL A 824      68.160  49.560  70.090  1.00  0.00           C
ATOM   2672  HA  VAL A 824      68.750  48.700  69.840  1.00  0.00           H
ATOM   2673  CB  VAL A 824      66.870  48.830  70.540  1.00  0.00           C
ATOM   2674  HB  VAL A 824      66.440  48.450  69.590  1.00  0.00           H
ATOM   2675  CG1 VAL A 824      67.200  47.640  71.480  1.00  0.00           C
ATOM   2676 HG11 VAL A 824      67.890  47.880  72.320  1.00  0.00           H
ATOM   2677 HG12 VAL A 824      67.640  46.830  70.840  1.00  0.00           H
ATOM   2678 HG13 VAL A 824      66.240  47.300  71.900  1.00  0.00           H
ATOM   2679  CG2 VAL A 824      65.870  49.810  71.190  1.00  0.00           C
ATOM   2680 HG21 VAL A 824      66.080  50.170  72.220  1.00  0.00           H
ATOM   2681 HG22 VAL A 824      64.840  49.410  71.250  1.00  0.00           H
ATOM   2682 HG23 VAL A 824      65.930  50.720  70.530  1.00  0.00           H
ATOM   2683  C   VAL A 824      68.040  50.350  68.840  1.00  0.00           C
ATOM   2684  O   VAL A 824      67.850  49.790  67.780  1.00  0.00           O
ATOM   2685  N   LEU A 825      68.150  51.700  69.000  1.00  0.00           N
ATOM   2686  HN  LEU A 825      68.510  52.080  69.850  1.00  0.00           H
ATOM   2687  CA  LEU A 825      67.650  52.710  68.080  1.00  0.00           C
ATOM   2688  HA  LEU A 825      66.770  52.310  67.610  1.00  0.00           H
ATOM   2689  CB  LEU A 825      67.470  54.080  68.820  1.00  0.00           C
ATOM   2690  HB1 LEU A 825      68.430  54.520  69.150  1.00  0.00           H
ATOM   2691  HB2 LEU A 825      66.980  53.930  69.800  1.00  0.00           H
ATOM   2692  CG  LEU A 825      66.600  55.090  68.010  1.00  0.00           C
ATOM   2693  HG  LEU A 825      67.140  55.280  67.050  1.00  0.00           H
ATOM   2694  CD1 LEU A 825      65.160  54.430  67.690  1.00  0.00           C
ATOM   2695 HD11 LEU A 825      64.730  54.370  68.710  1.00  0.00           H
ATOM   2696 HD12 LEU A 825      65.180  53.440  67.190  1.00  0.00           H
ATOM   2697 HD13 LEU A 825      64.620  55.180  67.080  1.00  0.00           H
ATOM   2698  CD2 LEU A 825      66.600  56.320  68.920  1.00  0.00           C
ATOM   2699 HD21 LEU A 825      65.940  56.060  69.780  1.00  0.00           H
ATOM   2700 HD22 LEU A 825      66.240  57.230  68.400  1.00  0.00           H
ATOM   2701 HD23 LEU A 825      67.650  56.480  69.230  1.00  0.00           H
ATOM   2702  C   LEU A 825      68.610  52.950  66.950  1.00  0.00           C
ATOM   2703  O   LEU A 825      68.200  53.130  65.810  1.00  0.00           O
ATOM   2704  N   PHE A 826      69.900  52.940  67.260  1.00  0.00           N
ATOM   2705  HN  PHE A 826      70.200  53.080  68.210  1.00  0.00           H
ATOM   2706  CA  PHE A 826      71.000  53.070  66.290  1.00  0.00           C
ATOM   2707  HA  PHE A 826      70.810  53.940  65.690  1.00  0.00           H
ATOM   2708  CB  PHE A 826      72.320  53.430  67.010  1.00  0.00           C
ATOM   2709  HB1 PHE A 826      72.410  52.820  67.940  1.00  0.00           H
ATOM   2710  HB2 PHE A 826      72.300  54.500  67.290  1.00  0.00           H
ATOM   2711  CG  PHE A 826      73.610  53.190  66.260  1.00  0.00           C
ATOM   2712  CD1 PHE A 826      74.370  51.970  66.460  1.00  0.00           C
ATOM   2713  HD1 PHE A 826      74.090  51.140  67.090  1.00  0.00           H
ATOM   2714  CE1 PHE A 826      75.560  51.840  65.740  1.00  0.00           C
ATOM   2715  HE1 PHE A 826      76.170  50.980  65.970  1.00  0.00           H
ATOM   2716  CZ  PHE A 826      76.070  52.800  64.820  1.00  0.00           C
ATOM   2717  HZ  PHE A 826      77.030  52.650  64.370  1.00  0.00           H
ATOM   2718  CD2 PHE A 826      74.100  54.150  65.370  1.00  0.00           C
ATOM   2719  HD2 PHE A 826      73.590  55.100  65.390  1.00  0.00           H
ATOM   2720  CE2 PHE A 826      75.340  53.990  64.670  1.00  0.00           C
ATOM   2721  HE2 PHE A 826      75.650  54.710  63.930  1.00  0.00           H
ATOM   2722  C   PHE A 826      70.920  51.930  65.230  1.00  0.00           C
ATOM   2723  O   PHE A 826      70.920  52.140  64.020  1.00  0.00           O
ATOM   2724  N   TRP A 827      70.800  50.640  65.820  1.00  0.00           N
ATOM   2725  HN  TRP A 827      70.590  50.740  66.790  1.00  0.00           H
ATOM   2726  CA  TRP A 827      70.620  49.450  65.120  1.00  0.00           C
ATOM   2727  HA  TRP A 827      71.310  49.330  64.290  1.00  0.00           H
ATOM   2728  CB  TRP A 827      70.820  48.240  66.040  1.00  0.00           C
ATOM   2729  HB1 TRP A 827      70.530  47.220  65.720  1.00  0.00           H
ATOM   2730  HB2 TRP A 827      70.320  48.410  67.020  1.00  0.00           H
ATOM   2731  CG  TRP A 827      72.290  48.260  66.370  1.00  0.00           C
ATOM   2732  CD1 TRP A 827      72.800  48.490  67.600  1.00  0.00           C
ATOM   2733  HD1 TRP A 827      72.310  48.840  68.490  1.00  0.00           H
ATOM   2734  NE1 TRP A 827      74.210  48.370  67.520  1.00  0.00           N
ATOM   2735  HE1 TRP A 827      74.840  48.130  68.210  1.00  0.00           H
ATOM   2736  CE2 TRP A 827      74.530  48.120  66.180  1.00  0.00           C
ATOM   2737  CD2 TRP A 827      73.390  48.070  65.460  1.00  0.00           C
ATOM   2738  CE3 TRP A 827      73.480  47.790  64.120  1.00  0.00           C
ATOM   2739  HE3 TRP A 827      72.650  47.520  63.480  1.00  0.00           H
ATOM   2740  CZ3 TRP A 827      74.730  47.770  63.500  1.00  0.00           C
ATOM   2741  HZ3 TRP A 827      74.950  47.720  62.440  1.00  0.00           H
ATOM   2742  CZ2 TRP A 827      75.800  47.930  65.680  1.00  0.00           C
ATOM   2743  HZ2 TRP A 827      76.670  47.840  66.300  1.00  0.00           H
ATOM   2744  CH2 TRP A 827      75.880  47.790  64.310  1.00  0.00           C
ATOM   2745  HH2 TRP A 827      76.830  47.630  63.820  1.00  0.00           H
ATOM   2746  C   TRP A 827      69.340  49.370  64.300  1.00  0.00           C
ATOM   2747  O   TRP A 827      69.390  48.940  63.160  1.00  0.00           O
ATOM   2748  N   CYS A 828      68.260  49.850  64.930  1.00  0.00           N
ATOM   2749  HN  CYS A 828      68.350  50.050  65.910  1.00  0.00           H
ATOM   2750  CA  CYS A 828      66.970  50.060  64.210  1.00  0.00           C
ATOM   2751  HA  CYS A 828      66.680  49.100  63.830  1.00  0.00           H
ATOM   2752  CB  CYS A 828      65.790  50.620  65.120  1.00  0.00           C
ATOM   2753  HB1 CYS A 828      64.920  50.830  64.450  1.00  0.00           H
ATOM   2754  HB2 CYS A 828      66.020  51.500  65.750  1.00  0.00           H
ATOM   2755  SG  CYS A 828      65.360  49.180  66.220  1.00  0.00           S
ATOM   2756  HG1 CYS A 828      66.410  49.160  67.030  1.00  0.00           H
ATOM   2757  C   CYS A 828      66.980  50.930  63.000  1.00  0.00           C
ATOM   2758  O   CYS A 828      66.620  50.450  61.990  1.00  0.00           O
ATOM   2759  N   VAL A 829      67.560  52.170  63.040  1.00  0.00           N
ATOM   2760  HN  VAL A 829      67.870  52.500  63.920  1.00  0.00           H
ATOM   2761  CA  VAL A 829      67.720  53.050  61.950  1.00  0.00           C
ATOM   2762  HA  VAL A 829      66.740  53.110  61.480  1.00  0.00           H
ATOM   2763  CB  VAL A 829      68.220  54.460  62.360  1.00  0.00           C
ATOM   2764  HB  VAL A 829      69.190  54.390  62.900  1.00  0.00           H
ATOM   2765  CG1 VAL A 829      68.570  55.250  61.070  1.00  0.00           C
ATOM   2766 HG11 VAL A 829      68.940  56.260  61.330  1.00  0.00           H
ATOM   2767 HG12 VAL A 829      67.720  55.320  60.360  1.00  0.00           H
ATOM   2768 HG13 VAL A 829      69.350  54.830  60.400  1.00  0.00           H
ATOM   2769  CG2 VAL A 829      67.110  55.280  63.120  1.00  0.00           C
ATOM   2770 HG21 VAL A 829      66.970  54.780  64.110  1.00  0.00           H
ATOM   2771 HG22 VAL A 829      66.180  55.240  62.520  1.00  0.00           H
ATOM   2772 HG23 VAL A 829      67.410  56.350  63.220  1.00  0.00           H
ATOM   2773  C   VAL A 829      68.620  52.410  60.900  1.00  0.00           C
ATOM   2774  O   VAL A 829      68.280  52.360  59.700  1.00  0.00           O
ATOM   2775  N   ILE A 830      69.720  51.760  61.330  1.00  0.00           N
ATOM   2776  HN  ILE A 830      69.930  51.880  62.300  1.00  0.00           H
ATOM   2777  CA  ILE A 830      70.640  51.070  60.440  1.00  0.00           C
ATOM   2778  HA  ILE A 830      71.000  51.770  59.700  1.00  0.00           H
ATOM   2779  CB  ILE A 830      71.900  50.480  61.120  1.00  0.00           C
ATOM   2780  HB  ILE A 830      71.690  50.110  62.140  1.00  0.00           H
ATOM   2781  CG2 ILE A 830      72.510  49.250  60.500  1.00  0.00           C
ATOM   2782 HG21 ILE A 830      73.440  48.870  60.990  1.00  0.00           H
ATOM   2783 HG22 ILE A 830      72.670  49.440  59.420  1.00  0.00           H
ATOM   2784 HG23 ILE A 830      71.830  48.370  60.590  1.00  0.00           H
ATOM   2785  CG1 ILE A 830      72.940  51.580  61.180  1.00  0.00           C
ATOM   2786 HG11 ILE A 830      72.330  52.470  61.410  1.00  0.00           H
ATOM   2787 HG12 ILE A 830      73.440  51.730  60.190  1.00  0.00           H
ATOM   2788  CD  ILE A 830      74.010  51.400  62.300  1.00  0.00           C
ATOM   2789  HD1 ILE A 830      74.750  50.580  62.220  1.00  0.00           H
ATOM   2790  HD2 ILE A 830      73.460  51.330  63.270  1.00  0.00           H
ATOM   2791  HD3 ILE A 830      74.520  52.380  62.400  1.00  0.00           H
ATOM   2792  C   ILE A 830      70.000  49.930  59.690  1.00  0.00           C
ATOM   2793  O   ILE A 830      70.040  49.770  58.460  1.00  0.00           O
ATOM   2794  N   LEU A 831      69.210  49.120  60.440  1.00  0.00           N
ATOM   2795  HN  LEU A 831      69.080  49.260  61.420  1.00  0.00           H
ATOM   2796  CA  LEU A 831      68.530  47.960  59.920  1.00  0.00           C
ATOM   2797  HA  LEU A 831      69.310  47.320  59.530  1.00  0.00           H
ATOM   2798  CB  LEU A 831      67.850  47.140  61.070  1.00  0.00           C
ATOM   2799  HB1 LEU A 831      67.100  47.810  61.530  1.00  0.00           H
ATOM   2800  HB2 LEU A 831      68.620  46.790  61.800  1.00  0.00           H
ATOM   2801  CG  LEU A 831      67.230  45.820  60.750  1.00  0.00           C
ATOM   2802  HG  LEU A 831      66.440  46.160  60.050  1.00  0.00           H
ATOM   2803  CD1 LEU A 831      68.310  45.010  59.860  1.00  0.00           C
ATOM   2804 HD11 LEU A 831      69.250  44.820  60.420  1.00  0.00           H
ATOM   2805 HD12 LEU A 831      68.590  45.470  58.900  1.00  0.00           H
ATOM   2806 HD13 LEU A 831      67.770  44.070  59.590  1.00  0.00           H
ATOM   2807  CD2 LEU A 831      66.730  45.010  61.950  1.00  0.00           C
ATOM   2808 HD21 LEU A 831      67.520  44.750  62.680  1.00  0.00           H
ATOM   2809 HD22 LEU A 831      66.190  44.100  61.630  1.00  0.00           H
ATOM   2810 HD23 LEU A 831      65.990  45.620  62.520  1.00  0.00           H
ATOM   2811  C   LEU A 831      67.550  48.390  58.880  1.00  0.00           C
ATOM   2812  O   LEU A 831      67.510  47.770  57.840  1.00  0.00           O
ATOM   2813  N   PHE A 832      66.790  49.490  59.120  1.00  0.00           N
ATOM   2814  HN  PHE A 832      67.010  49.980  59.950  1.00  0.00           H
ATOM   2815  CA  PHE A 832      65.810  50.010  58.230  1.00  0.00           C
ATOM   2816  HA  PHE A 832      65.150  49.190  57.970  1.00  0.00           H
ATOM   2817  CB  PHE A 832      65.200  51.230  59.110  1.00  0.00           C
ATOM   2818  HB1 PHE A 832      66.000  51.850  59.570  1.00  0.00           H
ATOM   2819  HB2 PHE A 832      64.610  50.700  59.890  1.00  0.00           H
ATOM   2820  CG  PHE A 832      64.380  52.170  58.240  1.00  0.00           C
ATOM   2821  CD1 PHE A 832      63.010  51.910  58.260  1.00  0.00           C
ATOM   2822  HD1 PHE A 832      62.580  51.180  58.920  1.00  0.00           H
ATOM   2823  CE1 PHE A 832      62.180  52.730  57.470  1.00  0.00           C
ATOM   2824  HE1 PHE A 832      61.170  52.420  57.280  1.00  0.00           H
ATOM   2825  CZ  PHE A 832      62.700  53.870  56.800  1.00  0.00           C
ATOM   2826  HZ  PHE A 832      62.020  54.510  56.260  1.00  0.00           H
ATOM   2827  CD2 PHE A 832      64.890  53.370  57.640  1.00  0.00           C
ATOM   2828  HD2 PHE A 832      65.970  53.510  57.620  1.00  0.00           H
ATOM   2829  CE2 PHE A 832      64.060  54.150  56.880  1.00  0.00           C
ATOM   2830  HE2 PHE A 832      64.550  54.920  56.320  1.00  0.00           H
ATOM   2831  C   PHE A 832      66.380  50.540  56.890  1.00  0.00           C
ATOM   2832  O   PHE A 832      65.900  50.120  55.850  1.00  0.00           O
ATOM   2833  N   PHE A 833      67.460  51.400  56.970  1.00  0.00           N
ATOM   2834  HN  PHE A 833      67.830  51.570  57.880  1.00  0.00           H
ATOM   2835  CA  PHE A 833      68.240  51.710  55.780  1.00  0.00           C
ATOM   2836  HA  PHE A 833      67.510  52.000  55.040  1.00  0.00           H
ATOM   2837  CB  PHE A 833      69.200  52.990  56.000  1.00  0.00           C
ATOM   2838  HB1 PHE A 833      69.750  53.250  55.060  1.00  0.00           H
ATOM   2839  HB2 PHE A 833      69.870  52.810  56.870  1.00  0.00           H
ATOM   2840  CG  PHE A 833      68.390  54.250  56.080  1.00  0.00           C
ATOM   2841  CD1 PHE A 833      67.660  54.850  55.030  1.00  0.00           C
ATOM   2842  HD1 PHE A 833      67.480  54.430  54.050  1.00  0.00           H
ATOM   2843  CE1 PHE A 833      66.960  56.080  55.160  1.00  0.00           C
ATOM   2844  HE1 PHE A 833      66.460  56.430  54.270  1.00  0.00           H
ATOM   2845  CZ  PHE A 833      67.110  56.820  56.340  1.00  0.00           C
ATOM   2846  HZ  PHE A 833      66.630  57.780  56.300  1.00  0.00           H
ATOM   2847  CD2 PHE A 833      68.450  55.020  57.270  1.00  0.00           C
ATOM   2848  HD2 PHE A 833      68.950  54.500  58.080  1.00  0.00           H
ATOM   2849  CE2 PHE A 833      67.820  56.330  57.390  1.00  0.00           C
ATOM   2850  HE2 PHE A 833      67.820  56.950  58.270  1.00  0.00           H
ATOM   2851  C   PHE A 833      68.930  50.550  54.990  1.00  0.00           C
ATOM   2852  O   PHE A 833      68.870  50.460  53.760  1.00  0.00           O
ATOM   2853  N   THR A 834      69.520  49.540  55.670  1.00  0.00           N
ATOM   2854  HN  THR A 834      69.600  49.560  56.660  1.00  0.00           H
ATOM   2855  CA  THR A 834      70.080  48.300  55.030  1.00  0.00           C
ATOM   2856  HA  THR A 834      70.750  48.600  54.230  1.00  0.00           H
ATOM   2857  CB  THR A 834      70.960  47.450  55.970  1.00  0.00           C
ATOM   2858  HB  THR A 834      71.280  46.560  55.400  1.00  0.00           H
ATOM   2859  OG1 THR A 834      70.230  47.080  57.060  1.00  0.00           O
ATOM   2860  HG1 THR A 834      70.250  47.740  57.750  1.00  0.00           H
ATOM   2861  CG2 THR A 834      72.280  48.160  56.380  1.00  0.00           C
ATOM   2862 HG21 THR A 834      72.120  49.040  57.040  1.00  0.00           H
ATOM   2863 HG22 THR A 834      72.950  48.530  55.590  1.00  0.00           H
ATOM   2864 HG23 THR A 834      72.880  47.550  57.080  1.00  0.00           H
ATOM   2865  C   THR A 834      69.100  47.470  54.290  1.00  0.00           C
ATOM   2866  O   THR A 834      69.310  47.080  53.150  1.00  0.00           O
ATOM   2867  N   THR A 835      67.800  47.300  54.820  1.00  0.00           N
ATOM   2868  HN  THR A 835      67.560  47.650  55.720  1.00  0.00           H
ATOM   2869  CA  THR A 835      66.750  46.600  54.160  1.00  0.00           C
ATOM   2870  HA  THR A 835      67.010  45.650  53.720  1.00  0.00           H
ATOM   2871  CB  THR A 835      65.580  46.600  55.220  1.00  0.00           C
ATOM   2872  HB  THR A 835      65.340  47.670  55.440  1.00  0.00           H
ATOM   2873  OG1 THR A 835      66.050  45.910  56.400  1.00  0.00           O
ATOM   2874  HG1 THR A 835      66.720  46.440  56.820  1.00  0.00           H
ATOM   2875  CG2 THR A 835      64.390  45.820  54.620  1.00  0.00           C
ATOM   2876 HG21 THR A 835      63.890  46.410  53.820  1.00  0.00           H
ATOM   2877 HG22 THR A 835      63.670  45.710  55.450  1.00  0.00           H
ATOM   2878 HG23 THR A 835      64.800  44.810  54.370  1.00  0.00           H
ATOM   2879  C   THR A 835      66.100  47.300  52.930  1.00  0.00           C
ATOM   2880  O   THR A 835      65.690  46.650  51.910  1.00  0.00           O
ATOM   2881  N   PHE A 836      65.960  48.640  53.020  1.00  0.00           N
ATOM   2882  HN  PHE A 836      66.250  49.150  53.830  1.00  0.00           H
ATOM   2883  CA  PHE A 836      65.570  49.490  51.920  1.00  0.00           C
ATOM   2884  HA  PHE A 836      64.670  49.080  51.480  1.00  0.00           H
ATOM   2885  CB  PHE A 836      65.330  50.930  52.380  1.00  0.00           C
ATOM   2886  HB1 PHE A 836      66.270  51.240  52.890  1.00  0.00           H
ATOM   2887  HB2 PHE A 836      64.490  50.930  53.100  1.00  0.00           H
ATOM   2888  CG  PHE A 836      65.070  51.920  51.320  1.00  0.00           C
ATOM   2889  CD1 PHE A 836      65.590  53.240  51.380  1.00  0.00           C
ATOM   2890  HD1 PHE A 836      66.210  53.570  52.190  1.00  0.00           H
ATOM   2891  CE1 PHE A 836      65.110  54.310  50.530  1.00  0.00           C
ATOM   2892  HE1 PHE A 836      65.470  55.320  50.700  1.00  0.00           H
ATOM   2893  CZ  PHE A 836      64.330  53.900  49.390  1.00  0.00           C
ATOM   2894  HZ  PHE A 836      64.110  54.630  48.630  1.00  0.00           H
ATOM   2895  CD2 PHE A 836      64.200  51.640  50.180  1.00  0.00           C
ATOM   2896  HD2 PHE A 836      63.860  50.630  50.100  1.00  0.00           H
ATOM   2897  CE2 PHE A 836      63.920  52.590  49.210  1.00  0.00           C
ATOM   2898  HE2 PHE A 836      63.500  52.170  48.310  1.00  0.00           H
ATOM   2899  C   PHE A 836      66.550  49.460  50.670  1.00  0.00           C
ATOM   2900  O   PHE A 836      66.090  49.250  49.560  1.00  0.00           O
ATOM   2901  N   PHE A 837      67.900  49.520  50.910  1.00  0.00           N
ATOM   2902  HN  PHE A 837      68.360  49.420  51.790  1.00  0.00           H
ATOM   2903  CA  PHE A 837      68.910  49.210  49.940  1.00  0.00           C
ATOM   2904  HA  PHE A 837      68.610  49.850  49.120  1.00  0.00           H
ATOM   2905  CB  PHE A 837      70.250  49.840  50.420  1.00  0.00           C
ATOM   2906  HB1 PHE A 837      70.140  49.680  51.510  1.00  0.00           H
ATOM   2907  HB2 PHE A 837      70.360  50.930  50.260  1.00  0.00           H
ATOM   2908  CG  PHE A 837      71.360  49.120  49.830  1.00  0.00           C
ATOM   2909  CD1 PHE A 837      71.470  49.090  48.430  1.00  0.00           C
ATOM   2910  HD1 PHE A 837      70.720  49.460  47.740  1.00  0.00           H
ATOM   2911  CE1 PHE A 837      72.530  48.510  47.780  1.00  0.00           C
ATOM   2912  HE1 PHE A 837      72.590  48.500  46.700  1.00  0.00           H
ATOM   2913  CZ  PHE A 837      73.540  47.940  48.480  1.00  0.00           C
ATOM   2914  HZ  PHE A 837      74.350  47.510  47.910  1.00  0.00           H
ATOM   2915  CD2 PHE A 837      72.430  48.570  50.500  1.00  0.00           C
ATOM   2916  HD2 PHE A 837      72.550  48.790  51.550  1.00  0.00           H
ATOM   2917  CE2 PHE A 837      73.490  47.960  49.830  1.00  0.00           C
ATOM   2918  HE2 PHE A 837      74.260  47.420  50.370  1.00  0.00           H
ATOM   2919  C   PHE A 837      68.900  47.710  49.490  1.00  0.00           C
ATOM   2920  O   PHE A 837      69.000  47.500  48.260  1.00  0.00           O
ATOM   2921  N   LEU A 838      68.790  46.730  50.390  1.00  0.00           N
ATOM   2922  HN  LEU A 838      68.560  46.890  51.350  1.00  0.00           H
ATOM   2923  CA  LEU A 838      68.860  45.310  50.000  1.00  0.00           C
ATOM   2924  HA  LEU A 838      69.640  45.170  49.260  1.00  0.00           H
ATOM   2925  CB  LEU A 838      68.940  44.360  51.290  1.00  0.00           C
ATOM   2926  HB1 LEU A 838      68.110  44.570  52.000  1.00  0.00           H
ATOM   2927  HB2 LEU A 838      69.910  44.700  51.740  1.00  0.00           H
ATOM   2928  CG  LEU A 838      69.080  42.870  50.970  1.00  0.00           C
ATOM   2929  HG  LEU A 838      68.230  42.480  50.370  1.00  0.00           H
ATOM   2930  CD1 LEU A 838      70.240  42.640  50.030  1.00  0.00           C
ATOM   2931 HD11 LEU A 838      70.010  43.260  49.130  1.00  0.00           H
ATOM   2932 HD12 LEU A 838      70.300  41.560  49.750  1.00  0.00           H
ATOM   2933 HD13 LEU A 838      71.200  43.020  50.430  1.00  0.00           H
ATOM   2934  CD2 LEU A 838      69.330  42.000  52.210  1.00  0.00           C
ATOM   2935 HD21 LEU A 838      68.440  42.080  52.880  1.00  0.00           H
ATOM   2936 HD22 LEU A 838      70.300  42.360  52.610  1.00  0.00           H
ATOM   2937 HD23 LEU A 838      69.470  40.910  52.040  1.00  0.00           H
ATOM   2938  C   LEU A 838      67.630  44.920  49.130  1.00  0.00           C
ATOM   2939  O   LEU A 838      67.700  44.420  47.960  1.00  0.00           O
ATOM   2940  N   SER A 839      66.400  45.320  49.600  1.00  0.00           N
ATOM   2941  HN  SER A 839      66.310  45.730  50.510  1.00  0.00           H
ATOM   2942  CA  SER A 839      65.160  45.170  48.810  1.00  0.00           C
ATOM   2943  HA  SER A 839      65.030  44.120  48.610  1.00  0.00           H
ATOM   2944  CB  SER A 839      63.810  45.450  49.640  1.00  0.00           C
ATOM   2945  HB1 SER A 839      63.960  44.940  50.610  1.00  0.00           H
ATOM   2946  HB2 SER A 839      62.860  45.080  49.180  1.00  0.00           H
ATOM   2947  OG  SER A 839      63.600  46.760  50.080  1.00  0.00           O
ATOM   2948  HG1 SER A 839      64.260  46.960  50.750  1.00  0.00           H
ATOM   2949  C   SER A 839      65.080  45.930  47.470  1.00  0.00           C
ATOM   2950  O   SER A 839      64.790  45.320  46.430  1.00  0.00           O
ATOM   2951  N   SER A 840      65.510  47.200  47.410  1.00  0.00           N
ATOM   2952  HN  SER A 840      65.770  47.720  48.220  1.00  0.00           H
ATOM   2953  CA  SER A 840      65.770  47.880  46.150  1.00  0.00           C
ATOM   2954  HA  SER A 840      64.980  47.770  45.430  1.00  0.00           H
ATOM   2955  CB  SER A 840      65.870  49.420  46.320  1.00  0.00           C
ATOM   2956  HB1 SER A 840      64.930  49.760  46.810  1.00  0.00           H
ATOM   2957  HB2 SER A 840      65.960  49.850  45.300  1.00  0.00           H
ATOM   2958  OG  SER A 840      66.860  49.770  47.200  1.00  0.00           O
ATOM   2959  HG1 SER A 840      66.410  49.640  48.040  1.00  0.00           H
ATOM   2960  C   SER A 840      66.870  47.340  45.270  1.00  0.00           C
ATOM   2961  O   SER A 840      66.730  47.270  44.060  1.00  0.00           O
ATOM   2962  N   PHE A 841      68.060  46.900  45.800  1.00  0.00           N
ATOM   2963  HN  PHE A 841      68.160  46.990  46.780  1.00  0.00           H
ATOM   2964  CA  PHE A 841      69.180  46.280  45.050  1.00  0.00           C
ATOM   2965  HA  PHE A 841      69.480  47.000  44.300  1.00  0.00           H
ATOM   2966  CB  PHE A 841      70.320  45.930  46.010  1.00  0.00           C
ATOM   2967  HB1 PHE A 841      69.900  45.310  46.830  1.00  0.00           H
ATOM   2968  HB2 PHE A 841      70.640  46.880  46.470  1.00  0.00           H
ATOM   2969  CG  PHE A 841      71.590  45.320  45.440  1.00  0.00           C
ATOM   2970  CD1 PHE A 841      72.030  44.100  45.830  1.00  0.00           C
ATOM   2971  HD1 PHE A 841      71.480  43.540  46.590  1.00  0.00           H
ATOM   2972  CE1 PHE A 841      73.140  43.520  45.180  1.00  0.00           C
ATOM   2973  HE1 PHE A 841      73.470  42.530  45.450  1.00  0.00           H
ATOM   2974  CZ  PHE A 841      73.820  44.190  44.200  1.00  0.00           C
ATOM   2975  HZ  PHE A 841      74.690  43.680  43.800  1.00  0.00           H
ATOM   2976  CD2 PHE A 841      72.320  46.050  44.520  1.00  0.00           C
ATOM   2977  HD2 PHE A 841      72.050  47.010  44.090  1.00  0.00           H
ATOM   2978  CE2 PHE A 841      73.430  45.470  43.840  1.00  0.00           C
ATOM   2979  HE2 PHE A 841      74.000  46.040  43.110  1.00  0.00           H
ATOM   2980  C   PHE A 841      68.730  45.000  44.340  1.00  0.00           C
ATOM   2981  O   PHE A 841      69.140  44.860  43.190  1.00  0.00           O
ATOM   2982  N   LEU A 842      67.930  44.180  44.970  1.00  0.00           N
ATOM   2983  HN  LEU A 842      67.540  44.290  45.880  1.00  0.00           H
ATOM   2984  CA  LEU A 842      67.530  42.980  44.290  1.00  0.00           C
ATOM   2985  HA  LEU A 842      68.410  42.640  43.760  1.00  0.00           H
ATOM   2986  CB  LEU A 842      67.140  42.140  45.570  1.00  0.00           C
ATOM   2987  HB1 LEU A 842      66.370  41.400  45.270  1.00  0.00           H
ATOM   2988  HB2 LEU A 842      66.610  42.780  46.310  1.00  0.00           H
ATOM   2989  CG  LEU A 842      68.240  41.560  46.330  1.00  0.00           C
ATOM   2990  HG  LEU A 842      68.830  42.420  46.730  1.00  0.00           H
ATOM   2991  CD1 LEU A 842      67.840  40.770  47.540  1.00  0.00           C
ATOM   2992 HD11 LEU A 842      67.540  39.720  47.380  1.00  0.00           H
ATOM   2993 HD12 LEU A 842      67.090  41.380  48.090  1.00  0.00           H
ATOM   2994 HD13 LEU A 842      68.690  40.630  48.230  1.00  0.00           H
ATOM   2995  CD2 LEU A 842      69.290  40.820  45.380  1.00  0.00           C
ATOM   2996 HD21 LEU A 842      69.810  41.450  44.610  1.00  0.00           H
ATOM   2997 HD22 LEU A 842      68.710  40.180  44.670  1.00  0.00           H
ATOM   2998 HD23 LEU A 842      70.030  40.370  46.070  1.00  0.00           H
ATOM   2999  C   LEU A 842      66.460  43.210  43.310  1.00  0.00           C
ATOM   3000  O   LEU A 842      66.300  42.450  42.370  1.00  0.00           O
ATOM   3001  N   LYS A 843      65.600  44.140  43.520  1.00  0.00           N
ATOM   3002  HN  LYS A 843      65.760  44.660  44.360  1.00  0.00           H
ATOM   3003  CA  LYS A 843      64.590  44.490  42.550  1.00  0.00           C
ATOM   3004  HA  LYS A 843      63.920  43.660  42.500  1.00  0.00           H
ATOM   3005  CB  LYS A 843      63.730  45.660  43.140  1.00  0.00           C
ATOM   3006  HB1 LYS A 843      64.260  46.520  43.600  1.00  0.00           H
ATOM   3007  HB2 LYS A 843      63.300  45.270  44.090  1.00  0.00           H
ATOM   3008  CG  LYS A 843      62.620  46.280  42.220  1.00  0.00           C
ATOM   3009  HG1 LYS A 843      63.190  46.750  41.390  1.00  0.00           H
ATOM   3010  HG2 LYS A 843      62.080  47.080  42.750  1.00  0.00           H
ATOM   3011  CD  LYS A 843      61.670  45.130  41.800  1.00  0.00           C
ATOM   3012  HD1 LYS A 843      61.560  44.470  42.690  1.00  0.00           H
ATOM   3013  HD2 LYS A 843      62.050  44.600  40.900  1.00  0.00           H
ATOM   3014  CE  LYS A 843      60.210  45.700  41.610  1.00  0.00           C
ATOM   3015  HE1 LYS A 843      60.160  46.440  40.780  1.00  0.00           H
ATOM   3016  HE2 LYS A 843      59.780  46.260  42.470  1.00  0.00           H
ATOM   3017  NZ  LYS A 843      59.300  44.620  41.290  1.00  0.00           N
ATOM   3018  HZ1 LYS A 843      59.570  44.060  40.450  1.00  0.00           H
ATOM   3019  HZ2 LYS A 843      58.310  44.880  41.080  1.00  0.00           H
ATOM   3020  HZ3 LYS A 843      59.340  43.900  42.040  1.00  0.00           H
ATOM   3021  C   LYS A 843      65.100  44.860  41.150  1.00  0.00           C
ATOM   3022  O   LYS A 843      64.570  44.560  40.090  1.00  0.00           O
ATOM   3023  N   GLN A 844      66.230  45.530  41.120  1.00  0.00           N
ATOM   3024  HN  GLN A 844      66.510  45.880  42.020  1.00  0.00           H
ATOM   3025  CA  GLN A 844      66.850  46.060  39.990  1.00  0.00           C
ATOM   3026  HA  GLN A 844      66.090  46.230  39.230  1.00  0.00           H
ATOM   3027  CB  GLN A 844      67.360  47.530  40.400  1.00  0.00           C
ATOM   3028  HB1 GLN A 844      67.880  48.150  39.640  1.00  0.00           H
ATOM   3029  HB2 GLN A 844      67.970  47.500  41.330  1.00  0.00           H
ATOM   3030  CG  GLN A 844      66.120  48.410  40.710  1.00  0.00           C
ATOM   3031  HG1 GLN A 844      66.420  49.350  41.220  1.00  0.00           H
ATOM   3032  HG2 GLN A 844      65.440  47.870  41.390  1.00  0.00           H
ATOM   3033  CD  GLN A 844      65.330  48.760  39.460  1.00  0.00           C
ATOM   3034  OE1 GLN A 844      65.880  48.710  38.370  1.00  0.00           O
ATOM   3035  NE2 GLN A 844      64.090  49.090  39.580  1.00  0.00           N
ATOM   3036 HE21 GLN A 844      63.500  49.220  38.790  1.00  0.00           H
ATOM   3037 HE22 GLN A 844      63.800  49.340  40.510  1.00  0.00           H
ATOM   3038  C   GLN A 844      67.960  45.250  39.580  1.00  0.00           C
ATOM   3039  O   GLN A 844      68.840  45.620  38.760  1.00  0.00           O
ATOM   3040  N   PHE A 845      68.120  43.990  40.050  1.00  0.00           N
ATOM   3041  HN  PHE A 845      67.420  43.600  40.650  1.00  0.00           H
ATOM   3042  CA  PHE A 845      69.060  43.010  39.690  1.00  0.00           C
ATOM   3043  HA  PHE A 845      70.050  43.420  39.750  1.00  0.00           H
ATOM   3044  CB  PHE A 845      68.990  41.780  40.730  1.00  0.00           C
ATOM   3045  HB1 PHE A 845      68.090  41.150  40.630  1.00  0.00           H
ATOM   3046  HB2 PHE A 845      69.020  42.160  41.790  1.00  0.00           H
ATOM   3047  CG  PHE A 845      70.190  40.830  40.540  1.00  0.00           C
ATOM   3048  CD1 PHE A 845      70.220  39.760  39.590  1.00  0.00           C
ATOM   3049  HD1 PHE A 845      69.360  39.550  38.970  1.00  0.00           H
ATOM   3050  CE1 PHE A 845      71.300  38.910  39.570  1.00  0.00           C
ATOM   3051  HE1 PHE A 845      71.240  38.120  38.840  1.00  0.00           H
ATOM   3052  CZ  PHE A 845      72.290  38.970  40.580  1.00  0.00           C
ATOM   3053  HZ  PHE A 845      73.190  38.390  40.520  1.00  0.00           H
ATOM   3054  CD2 PHE A 845      71.310  40.980  41.390  1.00  0.00           C
ATOM   3055  HD2 PHE A 845      71.370  41.790  42.090  1.00  0.00           H
ATOM   3056  CE2 PHE A 845      72.330  40.060  41.420  1.00  0.00           C
ATOM   3057  HE2 PHE A 845      73.080  40.230  42.170  1.00  0.00           H
ATOM   3058  C   PHE A 845      68.760  42.610  38.250  1.00  0.00           C
ATOM   3059  O   PHE A 845      69.660  42.450  37.480  1.00  0.00           O
ATOM   3060  N   LYS A 846      67.450  42.430  37.880  1.00  0.00           N
ATOM   3061  HN  LYS A 846      66.790  42.610  38.590  1.00  0.00           H
ATOM   3062  CA  LYS A 846      66.870  41.970  36.620  1.00  0.00           C
ATOM   3063  HA  LYS A 846      67.240  40.970  36.450  1.00  0.00           H
ATOM   3064  CB  LYS A 846      65.340  41.830  36.560  1.00  0.00           C
ATOM   3065  HB1 LYS A 846      64.980  41.100  37.310  1.00  0.00           H
ATOM   3066  HB2 LYS A 846      65.170  41.430  35.540  1.00  0.00           H
ATOM   3067  CG  LYS A 846      64.530  43.100  36.890  1.00  0.00           C
ATOM   3068  HG1 LYS A 846      64.860  44.000  36.330  1.00  0.00           H
ATOM   3069  HG2 LYS A 846      64.750  43.330  37.960  1.00  0.00           H
ATOM   3070  CD  LYS A 846      62.990  42.800  36.690  1.00  0.00           C
ATOM   3071  HD1 LYS A 846      62.440  43.700  37.060  1.00  0.00           H
ATOM   3072  HD2 LYS A 846      62.590  42.070  37.430  1.00  0.00           H
ATOM   3073  CE  LYS A 846      62.500  42.480  35.300  1.00  0.00           C
ATOM   3074  HE1 LYS A 846      63.180  41.770  34.780  1.00  0.00           H
ATOM   3075  HE2 LYS A 846      62.510  43.400  34.680  1.00  0.00           H
ATOM   3076  NZ  LYS A 846      61.080  42.000  35.290  1.00  0.00           N
ATOM   3077  HZ1 LYS A 846      60.490  42.760  35.670  1.00  0.00           H
ATOM   3078  HZ2 LYS A 846      60.990  41.170  35.910  1.00  0.00           H
ATOM   3079  HZ3 LYS A 846      60.660  41.840  34.360  1.00  0.00           H
ATOM   3080  C   LYS A 846      67.360  42.730  35.360  1.00  0.00           C
ATOM   3081  O   LYS A 846      67.320  42.110  34.220  1.00  0.00           O
ATOM   3082  N   THR A 847      67.730  44.020  35.530  1.00  0.00           N
ATOM   3083  HN  THR A 847      67.630  44.450  36.430  1.00  0.00           H
ATOM   3084  CA  THR A 847      68.280  44.910  34.540  1.00  0.00           C
ATOM   3085  HA  THR A 847      68.050  44.550  33.550  1.00  0.00           H
ATOM   3086  CB  THR A 847      67.660  46.210  34.670  1.00  0.00           C
ATOM   3087  HB  THR A 847      68.180  47.010  34.100  1.00  0.00           H
ATOM   3088  OG1 THR A 847      67.530  46.680  35.980  1.00  0.00           O
ATOM   3089  HG1 THR A 847      68.340  47.160  36.150  1.00  0.00           H
ATOM   3090  CG2 THR A 847      66.290  46.200  33.950  1.00  0.00           C
ATOM   3091 HG21 THR A 847      65.660  45.460  34.480  1.00  0.00           H
ATOM   3092 HG22 THR A 847      66.260  46.000  32.860  1.00  0.00           H
ATOM   3093 HG23 THR A 847      65.840  47.220  34.100  1.00  0.00           H
ATOM   3094  C   THR A 847      69.810  45.000  34.650  1.00  0.00           C
ATOM   3095  O   THR A 847      70.420  45.690  33.830  1.00  0.00           O
ATOM   3096  N   LYS A 848      70.530  44.320  35.570  1.00  0.00           N
ATOM   3097  HN  LYS A 848      70.050  43.850  36.320  1.00  0.00           H
ATOM   3098  CA  LYS A 848      71.940  43.960  35.540  1.00  0.00           C
ATOM   3099  HA  LYS A 848      72.590  44.790  35.260  1.00  0.00           H
ATOM   3100  CB  LYS A 848      72.510  43.590  36.950  1.00  0.00           C
ATOM   3101  HB1 LYS A 848      73.560  43.400  36.670  1.00  0.00           H
ATOM   3102  HB2 LYS A 848      71.980  42.690  37.320  1.00  0.00           H
ATOM   3103  CG  LYS A 848      72.190  44.700  37.980  1.00  0.00           C
ATOM   3104  HG1 LYS A 848      72.750  44.300  38.850  1.00  0.00           H
ATOM   3105  HG2 LYS A 848      71.080  44.700  38.060  1.00  0.00           H
ATOM   3106  CD  LYS A 848      72.670  46.050  37.530  1.00  0.00           C
ATOM   3107  HD1 LYS A 848      72.230  46.350  36.560  1.00  0.00           H
ATOM   3108  HD2 LYS A 848      73.780  46.120  37.450  1.00  0.00           H
ATOM   3109  CE  LYS A 848      72.330  47.150  38.590  1.00  0.00           C
ATOM   3110  HE1 LYS A 848      72.790  48.130  38.320  1.00  0.00           H
ATOM   3111  HE2 LYS A 848      72.740  46.900  39.590  1.00  0.00           H
ATOM   3112  NZ  LYS A 848      70.860  47.400  38.590  1.00  0.00           N
ATOM   3113  HZ1 LYS A 848      70.600  48.120  39.300  1.00  0.00           H
ATOM   3114  HZ2 LYS A 848      70.440  46.460  38.730  1.00  0.00           H
ATOM   3115  HZ3 LYS A 848      70.610  47.770  37.650  1.00  0.00           H
ATOM   3116  C   LYS A 848      72.180  42.840  34.470  1.00  0.00           C
ATOM   3117  O   LYS A 848      71.280  42.120  34.090  1.00  0.00           O
ATOM   3118  N   ARG A 849      73.430  42.540  34.060  1.00  0.00           N
ATOM   3119  HN  ARG A 849      74.210  42.960  34.530  1.00  0.00           H
ATOM   3120  CA  ARG A 849      73.690  41.390  33.130  1.00  0.00           C
ATOM   3121  HA  ARG A 849      72.740  41.210  32.640  1.00  0.00           H
ATOM   3122  CB  ARG A 849      74.790  41.550  32.040  1.00  0.00           C
ATOM   3123  HB1 ARG A 849      74.640  40.660  31.390  1.00  0.00           H
ATOM   3124  HB2 ARG A 849      75.800  41.380  32.450  1.00  0.00           H
ATOM   3125  CG  ARG A 849      74.680  42.890  31.330  1.00  0.00           C
ATOM   3126  HG1 ARG A 849      75.470  42.910  30.560  1.00  0.00           H
ATOM   3127  HG2 ARG A 849      74.920  43.640  32.130  1.00  0.00           H
ATOM   3128  CD  ARG A 849      73.360  43.060  30.610  1.00  0.00           C
ATOM   3129  HD1 ARG A 849      72.460  42.870  31.230  1.00  0.00           H
ATOM   3130  HD2 ARG A 849      73.280  42.380  29.740  1.00  0.00           H
ATOM   3131  NE  ARG A 849      73.110  44.510  30.170  1.00  0.00           N
ATOM   3132  HE  ARG A 849      73.090  45.210  30.890  1.00  0.00           H
ATOM   3133  CZ  ARG A 849      72.420  44.810  29.100  1.00  0.00           C
ATOM   3134  NH1 ARG A 849      71.910  46.010  29.020  1.00  0.00           N
ATOM   3135 HH11 ARG A 849      72.120  46.700  29.700  1.00  0.00           H
ATOM   3136 HH12 ARG A 849      71.640  46.380  28.130  1.00  0.00           H
ATOM   3137  NH2 ARG A 849      72.310  43.970  28.110  1.00  0.00           N
ATOM   3138 HH21 ARG A 849      73.010  43.260  28.230  1.00  0.00           H
ATOM   3139 HH22 ARG A 849      71.830  44.320  27.300  1.00  0.00           H
ATOM   3140  C   ARG A 849      74.020  40.120  33.810  1.00  0.00           C
ATOM   3141  O   ARG A 849      74.310  39.100  33.210  1.00  0.00           O
ATOM   3142  N   TYR A 850      73.960  40.160  35.160  1.00  0.00           N
ATOM   3143  HN  TYR A 850      73.730  40.970  35.710  1.00  0.00           H
ATOM   3144  CA  TYR A 850      74.160  39.010  36.070  1.00  0.00           C
ATOM   3145  HA  TYR A 850      75.080  38.520  35.800  1.00  0.00           H
ATOM   3146  CB  TYR A 850      74.210  39.560  37.500  1.00  0.00           C
ATOM   3147  HB1 TYR A 850      74.430  38.850  38.330  1.00  0.00           H
ATOM   3148  HB2 TYR A 850      73.260  40.120  37.660  1.00  0.00           H
ATOM   3149  CG  TYR A 850      75.310  40.620  37.800  1.00  0.00           C
ATOM   3150  CD1 TYR A 850      76.620  40.610  37.220  1.00  0.00           C
ATOM   3151  HD1 TYR A 850      76.860  39.840  36.490  1.00  0.00           H
ATOM   3152  CE1 TYR A 850      77.470  41.700  37.510  1.00  0.00           C
ATOM   3153  HE1 TYR A 850      78.440  41.680  37.020  1.00  0.00           H
ATOM   3154  CZ  TYR A 850      77.100  42.690  38.410  1.00  0.00           C
ATOM   3155  OH  TYR A 850      77.890  43.860  38.560  1.00  0.00           O
ATOM   3156  HH  TYR A 850      78.530  43.780  37.850  1.00  0.00           H
ATOM   3157  CD2 TYR A 850      74.990  41.610  38.670  1.00  0.00           C
ATOM   3158  HD2 TYR A 850      73.970  41.700  39.060  1.00  0.00           H
ATOM   3159  CE2 TYR A 850      75.800  42.590  39.050  1.00  0.00           C
ATOM   3160  HE2 TYR A 850      75.390  43.460  39.550  1.00  0.00           H
ATOM   3161  C   TYR A 850      73.040  38.000  35.940  1.00  0.00           C
ATOM   3162  O   TYR A 850      71.890  38.310  35.770  1.00  0.00           O
ATOM   3163  N   PHE A 851      73.470  36.680  36.000  1.00  0.00           N
ATOM   3164  HN  PHE A 851      74.410  36.460  36.210  1.00  0.00           H
ATOM   3165  CA  PHE A 851      72.710  35.420  35.810  1.00  0.00           C
ATOM   3166  HA  PHE A 851      73.450  34.640  35.740  1.00  0.00           H
ATOM   3167  CB  PHE A 851      71.890  35.110  37.080  1.00  0.00           C
ATOM   3168  HB1 PHE A 851      71.260  34.210  36.930  1.00  0.00           H
ATOM   3169  HB2 PHE A 851      71.280  36.020  37.290  1.00  0.00           H
ATOM   3170  CG  PHE A 851      72.830  34.720  38.300  1.00  0.00           C
ATOM   3171  CD1 PHE A 851      73.380  33.430  38.310  1.00  0.00           C
ATOM   3172  HD1 PHE A 851      73.420  32.780  37.450  1.00  0.00           H
ATOM   3173  CE1 PHE A 851      74.050  32.970  39.460  1.00  0.00           C
ATOM   3174  HE1 PHE A 851      74.570  32.020  39.410  1.00  0.00           H
ATOM   3175  CZ  PHE A 851      73.990  33.710  40.680  1.00  0.00           C
ATOM   3176  HZ  PHE A 851      74.510  33.310  41.540  1.00  0.00           H
ATOM   3177  CD2 PHE A 851      72.860  35.480  39.440  1.00  0.00           C
ATOM   3178  HD2 PHE A 851      72.350  36.420  39.580  1.00  0.00           H
ATOM   3179  CE2 PHE A 851      73.480  34.980  40.660  1.00  0.00           C
ATOM   3180  HE2 PHE A 851      73.540  35.510  41.600  1.00  0.00           H
ATOM   3181  C   PHE A 851      71.920  35.250  34.480  1.00  0.00           C
ATOM   3182  O   PHE A 851      71.670  36.260  33.850  1.00  0.00           O
ATOM   3183  N   PRO A 852      71.490  34.100  34.010  1.00  0.00           N
ATOM   3184  CD  PRO A 852      71.910  32.750  34.460  1.00  0.00           C
ATOM   3185  HD1 PRO A 852      71.630  32.610  35.520  1.00  0.00           H
ATOM   3186  HD2 PRO A 852      73.020  32.640  34.410  1.00  0.00           H
ATOM   3187  CA  PRO A 852      70.430  34.050  32.940  1.00  0.00           C
ATOM   3188  HA  PRO A 852      70.910  34.420  32.040  1.00  0.00           H
ATOM   3189  CB  PRO A 852      70.170  32.580  32.690  1.00  0.00           C
ATOM   3190  HB1 PRO A 852      70.210  32.290  31.620  1.00  0.00           H
ATOM   3191  HB2 PRO A 852      69.130  32.330  32.960  1.00  0.00           H
ATOM   3192  CG  PRO A 852      71.130  31.800  33.580  1.00  0.00           C
ATOM   3193  HG1 PRO A 852      70.600  31.150  34.310  1.00  0.00           H
ATOM   3194  HG2 PRO A 852      71.870  31.200  33.010  1.00  0.00           H
ATOM   3195  C   PRO A 852      69.160  34.870  33.180  1.00  0.00           C
ATOM   3196  O   PRO A 852      68.790  34.930  34.310  1.00  0.00           O
ATOM   3197  N   THR A 853      68.470  35.300  32.070  1.00  0.00           N
ATOM   3198  HN  THR A 853      68.830  35.120  31.160  1.00  0.00           H
ATOM   3199  CA  THR A 853      67.260  36.190  32.090  1.00  0.00           C
ATOM   3200  HA  THR A 853      67.580  37.130  32.520  1.00  0.00           H
ATOM   3201  CB  THR A 853      66.650  36.410  30.710  1.00  0.00           C
ATOM   3202  HB  THR A 853      66.340  35.420  30.300  1.00  0.00           H
ATOM   3203  OG1 THR A 853      67.660  36.930  29.810  1.00  0.00           O
ATOM   3204  HG1 THR A 853      68.500  36.450  29.870  1.00  0.00           H
ATOM   3205  CG2 THR A 853      65.420  37.240  30.590  1.00  0.00           C
ATOM   3206 HG21 THR A 853      65.280  37.230  29.490  1.00  0.00           H
ATOM   3207 HG22 THR A 853      65.520  38.290  30.960  1.00  0.00           H
ATOM   3208 HG23 THR A 853      64.570  36.930  31.240  1.00  0.00           H
ATOM   3209  C   THR A 853      66.120  35.700  32.930  1.00  0.00           C
ATOM   3210  O   THR A 853      65.620  36.440  33.770  1.00  0.00           O
ATOM   3211  N   LYS A 854      65.730  34.390  32.810  1.00  0.00           N
ATOM   3212  HN  LYS A 854      66.200  33.860  32.100  1.00  0.00           H
ATOM   3213  CA  LYS A 854      64.820  33.760  33.700  1.00  0.00           C
ATOM   3214  HA  LYS A 854      63.900  34.320  33.730  1.00  0.00           H
ATOM   3215  CB  LYS A 854      64.640  32.300  33.280  1.00  0.00           C
ATOM   3216  HB1 LYS A 854      64.380  31.660  34.170  1.00  0.00           H
ATOM   3217  HB2 LYS A 854      65.640  31.930  33.000  1.00  0.00           H
ATOM   3218  CG  LYS A 854      63.670  32.070  32.110  1.00  0.00           C
ATOM   3219  HG1 LYS A 854      63.870  31.000  31.920  1.00  0.00           H
ATOM   3220  HG2 LYS A 854      63.940  32.690  31.220  1.00  0.00           H
ATOM   3221  CD  LYS A 854      62.200  32.210  32.500  1.00  0.00           C
ATOM   3222  HD1 LYS A 854      62.080  33.280  32.770  1.00  0.00           H
ATOM   3223  HD2 LYS A 854      62.050  31.500  33.350  1.00  0.00           H
ATOM   3224  CE  LYS A 854      61.160  31.900  31.440  1.00  0.00           C
ATOM   3225  HE1 LYS A 854      61.020  32.720  30.700  1.00  0.00           H
ATOM   3226  HE2 LYS A 854      60.190  31.800  31.970  1.00  0.00           H
ATOM   3227  NZ  LYS A 854      61.330  30.620  30.650  1.00  0.00           N
ATOM   3228  HZ1 LYS A 854      61.380  29.780  31.250  1.00  0.00           H
ATOM   3229  HZ2 LYS A 854      62.250  30.720  30.180  1.00  0.00           H
ATOM   3230  HZ3 LYS A 854      60.460  30.320  30.170  1.00  0.00           H
ATOM   3231  C   LYS A 854      65.250  33.850  35.210  1.00  0.00           C
ATOM   3232  O   LYS A 854      64.520  34.160  36.130  1.00  0.00           O
ATOM   3233  N   VAL A 855      66.540  33.630  35.400  1.00  0.00           N
ATOM   3234  HN  VAL A 855      67.210  33.610  34.660  1.00  0.00           H
ATOM   3235  CA  VAL A 855      67.120  33.560  36.770  1.00  0.00           C
ATOM   3236  HA  VAL A 855      66.500  32.850  37.290  1.00  0.00           H
ATOM   3237  CB  VAL A 855      68.470  32.850  36.630  1.00  0.00           C
ATOM   3238  HB  VAL A 855      69.170  33.380  35.960  1.00  0.00           H
ATOM   3239  CG1 VAL A 855      69.210  32.580  37.890  1.00  0.00           C
ATOM   3240 HG11 VAL A 855      68.560  32.060  38.620  1.00  0.00           H
ATOM   3241 HG12 VAL A 855      69.650  33.510  38.350  1.00  0.00           H
ATOM   3242 HG13 VAL A 855      70.080  31.980  37.560  1.00  0.00           H
ATOM   3243  CG2 VAL A 855      68.200  31.470  35.910  1.00  0.00           C
ATOM   3244 HG21 VAL A 855      69.160  30.920  35.800  1.00  0.00           H
ATOM   3245 HG22 VAL A 855      67.850  31.690  34.870  1.00  0.00           H
ATOM   3246 HG23 VAL A 855      67.520  30.880  36.560  1.00  0.00           H
ATOM   3247  C   VAL A 855      67.150  34.880  37.510  1.00  0.00           C
ATOM   3248  O   VAL A 855      66.670  34.980  38.650  1.00  0.00           O
ATOM   3249  N   ARG A 856      67.660  35.990  36.940  1.00  0.00           N
ATOM   3250  HN  ARG A 856      67.920  35.990  35.980  1.00  0.00           H
ATOM   3251  CA  ARG A 856      67.630  37.300  37.520  1.00  0.00           C
ATOM   3252  HA  ARG A 856      68.090  37.240  38.500  1.00  0.00           H
ATOM   3253  CB  ARG A 856      68.490  38.330  36.590  1.00  0.00           C
ATOM   3254  HB1 ARG A 856      69.490  37.840  36.660  1.00  0.00           H
ATOM   3255  HB2 ARG A 856      68.440  39.380  36.970  1.00  0.00           H
ATOM   3256  CG  ARG A 856      68.080  38.500  35.170  1.00  0.00           C
ATOM   3257  HG1 ARG A 856      67.110  39.040  35.140  1.00  0.00           H
ATOM   3258  HG2 ARG A 856      67.870  37.580  34.570  1.00  0.00           H
ATOM   3259  CD  ARG A 856      69.050  39.370  34.440  1.00  0.00           C
ATOM   3260  HD1 ARG A 856      69.540  40.150  35.070  1.00  0.00           H
ATOM   3261  HD2 ARG A 856      68.590  40.010  33.660  1.00  0.00           H
ATOM   3262  NE  ARG A 856      70.030  38.480  33.710  1.00  0.00           N
ATOM   3263  HE  ARG A 856      70.730  38.110  34.320  1.00  0.00           H
ATOM   3264  CZ  ARG A 856      70.350  38.690  32.440  1.00  0.00           C
ATOM   3265  NH1 ARG A 856      69.720  39.420  31.520  1.00  0.00           N
ATOM   3266 HH11 ARG A 856      68.760  39.670  31.690  1.00  0.00           H
ATOM   3267 HH12 ARG A 856      70.130  39.560  30.610  1.00  0.00           H
ATOM   3268  NH2 ARG A 856      71.530  38.200  32.070  1.00  0.00           N
ATOM   3269 HH21 ARG A 856      71.740  38.160  31.100  1.00  0.00           H
ATOM   3270 HH22 ARG A 856      71.820  37.430  32.650  1.00  0.00           H
ATOM   3271  C   ARG A 856      66.210  37.780  37.660  1.00  0.00           C
ATOM   3272  O   ARG A 856      65.820  38.510  38.570  1.00  0.00           O
ATOM   3273  N   SER A 857      65.340  37.560  36.680  1.00  0.00           N
ATOM   3274  HN  SER A 857      65.560  36.860  36.000  1.00  0.00           H
ATOM   3275  CA  SER A 857      63.920  38.030  36.670  1.00  0.00           C
ATOM   3276  HA  SER A 857      63.890  39.110  36.760  1.00  0.00           H
ATOM   3277  CB  SER A 857      63.250  37.760  35.310  1.00  0.00           C
ATOM   3278  HB1 SER A 857      63.070  36.670  35.230  1.00  0.00           H
ATOM   3279  HB2 SER A 857      63.930  38.030  34.480  1.00  0.00           H
ATOM   3280  OG  SER A 857      62.000  38.500  35.200  1.00  0.00           O
ATOM   3281  HG1 SER A 857      61.670  38.370  34.310  1.00  0.00           H
ATOM   3282  C   SER A 857      63.170  37.400  37.900  1.00  0.00           C
ATOM   3283  O   SER A 857      62.470  38.180  38.560  1.00  0.00           O
ATOM   3284  N   THR A 858      63.330  36.100  38.200  1.00  0.00           N
ATOM   3285  HN  THR A 858      63.710  35.500  37.500  1.00  0.00           H
ATOM   3286  CA  THR A 858      62.840  35.300  39.310  1.00  0.00           C
ATOM   3287  HA  THR A 858      61.770  35.420  39.400  1.00  0.00           H
ATOM   3288  CB  THR A 858      63.110  33.820  39.160  1.00  0.00           C
ATOM   3289  HB  THR A 858      64.200  33.600  39.040  1.00  0.00           H
ATOM   3290  OG1 THR A 858      62.630  33.310  37.940  1.00  0.00           O
ATOM   3291  HG1 THR A 858      63.230  33.600  37.250  1.00  0.00           H
ATOM   3292  CG2 THR A 858      62.510  33.010  40.340  1.00  0.00           C
ATOM   3293 HG21 THR A 858      62.540  31.920  40.140  1.00  0.00           H
ATOM   3294 HG22 THR A 858      61.430  33.270  40.400  1.00  0.00           H
ATOM   3295 HG23 THR A 858      63.120  33.100  41.260  1.00  0.00           H
ATOM   3296  C   THR A 858      63.300  35.890  40.640  1.00  0.00           C
ATOM   3297  O   THR A 858      62.470  36.140  41.540  1.00  0.00           O
ATOM   3298  N   ILE A 859      64.640  36.140  40.760  1.00  0.00           N
ATOM   3299  HN  ILE A 859      65.330  35.870  40.090  1.00  0.00           H
ATOM   3300  CA  ILE A 859      65.210  36.770  41.960  1.00  0.00           C
ATOM   3301  HA  ILE A 859      64.880  36.230  42.840  1.00  0.00           H
ATOM   3302  CB  ILE A 859      66.800  36.670  41.980  1.00  0.00           C
ATOM   3303  HB  ILE A 859      67.100  37.170  41.020  1.00  0.00           H
ATOM   3304  CG2 ILE A 859      67.470  37.420  43.090  1.00  0.00           C
ATOM   3305 HG21 ILE A 859      67.190  38.450  43.370  1.00  0.00           H
ATOM   3306 HG22 ILE A 859      68.590  37.470  43.040  1.00  0.00           H
ATOM   3307 HG23 ILE A 859      67.180  36.800  43.970  1.00  0.00           H
ATOM   3308  CG1 ILE A 859      67.380  35.230  41.950  1.00  0.00           C
ATOM   3309 HG11 ILE A 859      66.700  34.550  41.390  1.00  0.00           H
ATOM   3310 HG12 ILE A 859      67.590  34.790  42.940  1.00  0.00           H
ATOM   3311  CD  ILE A 859      68.750  35.210  41.170  1.00  0.00           C
ATOM   3312  HD1 ILE A 859      69.170  34.180  41.280  1.00  0.00           H
ATOM   3313  HD2 ILE A 859      69.470  35.970  41.560  1.00  0.00           H
ATOM   3314  HD3 ILE A 859      68.560  35.450  40.100  1.00  0.00           H
ATOM   3315  C   ILE A 859      64.610  38.120  42.280  1.00  0.00           C
ATOM   3316  O   ILE A 859      64.380  38.460  43.460  1.00  0.00           O
ATOM   3317  N   SER A 860      64.380  38.910  41.230  1.00  0.00           N
ATOM   3318  HN  SER A 860      64.660  38.630  40.320  1.00  0.00           H
ATOM   3319  CA  SER A 860      63.830  40.210  41.360  1.00  0.00           C
ATOM   3320  HA  SER A 860      64.380  40.760  42.100  1.00  0.00           H
ATOM   3321  CB  SER A 860      64.010  40.980  40.110  1.00  0.00           C
ATOM   3322  HB1 SER A 860      63.470  41.950  40.110  1.00  0.00           H
ATOM   3323  HB2 SER A 860      63.780  40.400  39.200  1.00  0.00           H
ATOM   3324  OG  SER A 860      65.440  41.270  40.010  1.00  0.00           O
ATOM   3325  HG1 SER A 860      65.600  41.830  40.770  1.00  0.00           H
ATOM   3326  C   SER A 860      62.360  40.220  41.580  1.00  0.00           C
ATOM   3327  O   SER A 860      61.840  41.170  42.090  1.00  0.00           O
ATOM   3328  N   ASP A 861      61.630  39.170  41.390  1.00  0.00           N
ATOM   3329  HN  ASP A 861      61.970  38.400  40.870  1.00  0.00           H
ATOM   3330  CA  ASP A 861      60.240  39.070  41.940  1.00  0.00           C
ATOM   3331  HA  ASP A 861      59.800  40.060  41.960  1.00  0.00           H
ATOM   3332  CB  ASP A 861      59.450  38.120  41.000  1.00  0.00           C
ATOM   3333  HB1 ASP A 861      58.520  37.770  41.500  1.00  0.00           H
ATOM   3334  HB2 ASP A 861      60.060  37.220  40.780  1.00  0.00           H
ATOM   3335  CG  ASP A 861      59.000  38.730  39.700  1.00  0.00           C
ATOM   3336  OD1 ASP A 861      59.170  39.930  39.420  1.00  0.00           O
ATOM   3337  OD2 ASP A 861      58.330  38.000  38.900  1.00  0.00           O
ATOM   3338  C   ASP A 861      60.270  38.610  43.350  1.00  0.00           C
ATOM   3339  O   ASP A 861      59.270  38.880  44.040  1.00  0.00           O
ATOM   3340  N   PHE A 862      61.360  37.940  43.730  1.00  0.00           N
ATOM   3341  HN  PHE A 862      62.030  37.600  43.060  1.00  0.00           H
ATOM   3342  CA  PHE A 862      61.580  37.450  45.080  1.00  0.00           C
ATOM   3343  HA  PHE A 862      60.630  37.270  45.570  1.00  0.00           H
ATOM   3344  CB  PHE A 862      62.350  36.070  45.070  1.00  0.00           C
ATOM   3345  HB1 PHE A 862      62.720  35.730  46.060  1.00  0.00           H
ATOM   3346  HB2 PHE A 862      63.220  36.170  44.380  1.00  0.00           H
ATOM   3347  CG  PHE A 862      61.560  34.820  44.690  1.00  0.00           C
ATOM   3348  CD1 PHE A 862      62.170  33.810  43.960  1.00  0.00           C
ATOM   3349  HD1 PHE A 862      63.090  34.070  43.460  1.00  0.00           H
ATOM   3350  CE1 PHE A 862      61.740  32.540  43.960  1.00  0.00           C
ATOM   3351  HE1 PHE A 862      62.280  31.850  43.340  1.00  0.00           H
ATOM   3352  CZ  PHE A 862      60.500  32.200  44.590  1.00  0.00           C
ATOM   3353  HZ  PHE A 862      60.130  31.190  44.530  1.00  0.00           H
ATOM   3354  CD2 PHE A 862      60.340  34.470  45.340  1.00  0.00           C
ATOM   3355  HD2 PHE A 862      59.790  35.140  46.000  1.00  0.00           H
ATOM   3356  CE2 PHE A 862      59.770  33.200  45.240  1.00  0.00           C
ATOM   3357  HE2 PHE A 862      58.720  33.110  45.460  1.00  0.00           H
ATOM   3358  C   PHE A 862      62.350  38.490  45.990  1.00  0.00           C
ATOM   3359  O   PHE A 862      62.810  38.200  47.080  1.00  0.00           O
ATOM   3360  N   ALA A 863      62.480  39.780  45.530  1.00  0.00           N
ATOM   3361  HN  ALA A 863      61.960  40.040  44.730  1.00  0.00           H
ATOM   3362  CA  ALA A 863      63.430  40.730  46.180  1.00  0.00           C
ATOM   3363  HA  ALA A 863      64.480  40.490  46.160  1.00  0.00           H
ATOM   3364  CB  ALA A 863      63.380  41.980  45.380  1.00  0.00           C
ATOM   3365  HB1 ALA A 863      64.210  42.710  45.450  1.00  0.00           H
ATOM   3366  HB2 ALA A 863      62.440  42.560  45.540  1.00  0.00           H
ATOM   3367  HB3 ALA A 863      63.480  41.750  44.290  1.00  0.00           H
ATOM   3368  C   ALA A 863      63.130  41.020  47.660  1.00  0.00           C
ATOM   3369  O   ALA A 863      63.960  40.920  48.570  1.00  0.00           O
ATOM   3370  N   VAL A 864      61.820  41.280  47.970  1.00  0.00           N
ATOM   3371  HN  VAL A 864      61.110  41.450  47.270  1.00  0.00           H
ATOM   3372  CA  VAL A 864      61.300  41.530  49.280  1.00  0.00           C
ATOM   3373  HA  VAL A 864      61.830  42.390  49.670  1.00  0.00           H
ATOM   3374  CB  VAL A 864      59.870  42.040  49.170  1.00  0.00           C
ATOM   3375  HB  VAL A 864      59.190  41.330  48.650  1.00  0.00           H
ATOM   3376  CG1 VAL A 864      59.320  42.370  50.560  1.00  0.00           C
ATOM   3377 HG11 VAL A 864      58.250  42.680  50.540  1.00  0.00           H
ATOM   3378 HG12 VAL A 864      59.940  43.070  51.140  1.00  0.00           H
ATOM   3379 HG13 VAL A 864      59.180  41.410  51.090  1.00  0.00           H
ATOM   3380  CG2 VAL A 864      59.930  43.400  48.470  1.00  0.00           C
ATOM   3381 HG21 VAL A 864      60.890  43.950  48.490  1.00  0.00           H
ATOM   3382 HG22 VAL A 864      59.090  44.050  48.780  1.00  0.00           H
ATOM   3383 HG23 VAL A 864      59.720  43.160  47.410  1.00  0.00           H
ATOM   3384  C   VAL A 864      61.420  40.360  50.150  1.00  0.00           C
ATOM   3385  O   VAL A 864      61.960  40.430  51.280  1.00  0.00           O
ATOM   3386  N   PHE A 865      60.920  39.210  49.710  1.00  0.00           N
ATOM   3387  HN  PHE A 865      60.740  39.110  48.740  1.00  0.00           H
ATOM   3388  CA  PHE A 865      60.840  37.960  50.470  1.00  0.00           C
ATOM   3389  HA  PHE A 865      60.230  38.080  51.340  1.00  0.00           H
ATOM   3390  CB  PHE A 865      60.280  36.860  49.460  1.00  0.00           C
ATOM   3391  HB1 PHE A 865      60.810  36.900  48.480  1.00  0.00           H
ATOM   3392  HB2 PHE A 865      59.240  37.160  49.180  1.00  0.00           H
ATOM   3393  CG  PHE A 865      60.320  35.420  50.010  1.00  0.00           C
ATOM   3394  CD1 PHE A 865      60.910  34.470  49.170  1.00  0.00           C
ATOM   3395  HD1 PHE A 865      61.410  34.650  48.220  1.00  0.00           H
ATOM   3396  CE1 PHE A 865      60.910  33.120  49.530  1.00  0.00           C
ATOM   3397  HE1 PHE A 865      61.240  32.380  48.810  1.00  0.00           H
ATOM   3398  CZ  PHE A 865      60.270  32.650  50.630  1.00  0.00           C
ATOM   3399  HZ  PHE A 865      60.180  31.610  50.870  1.00  0.00           H
ATOM   3400  CD2 PHE A 865      59.770  35.040  51.180  1.00  0.00           C
ATOM   3401  HD2 PHE A 865      59.230  35.700  51.840  1.00  0.00           H
ATOM   3402  CE2 PHE A 865      59.680  33.650  51.460  1.00  0.00           C
ATOM   3403  HE2 PHE A 865      59.150  33.400  52.370  1.00  0.00           H
ATOM   3404  C   PHE A 865      62.170  37.520  50.900  1.00  0.00           C
ATOM   3405  O   PHE A 865      62.490  37.370  52.100  1.00  0.00           O
ATOM   3406  N   LEU A 866      63.160  37.490  49.940  1.00  0.00           N
ATOM   3407  HN  LEU A 866      62.920  37.650  48.980  1.00  0.00           H
ATOM   3408  CA  LEU A 866      64.610  37.270  50.200  1.00  0.00           C
ATOM   3409  HA  LEU A 866      64.710  36.320  50.680  1.00  0.00           H
ATOM   3410  CB  LEU A 866      65.470  37.220  48.890  1.00  0.00           C
ATOM   3411  HB1 LEU A 866      66.540  37.130  49.180  1.00  0.00           H
ATOM   3412  HB2 LEU A 866      65.340  38.170  48.330  1.00  0.00           H
ATOM   3413  CG  LEU A 866      65.050  36.070  47.940  1.00  0.00           C
ATOM   3414  HG  LEU A 866      63.990  36.260  47.640  1.00  0.00           H
ATOM   3415  CD1 LEU A 866      65.830  36.210  46.580  1.00  0.00           C
ATOM   3416 HD11 LEU A 866      66.900  36.020  46.790  1.00  0.00           H
ATOM   3417 HD12 LEU A 866      65.730  37.280  46.320  1.00  0.00           H
ATOM   3418 HD13 LEU A 866      65.410  35.540  45.790  1.00  0.00           H
ATOM   3419  CD2 LEU A 866      65.030  34.680  48.520  1.00  0.00           C
ATOM   3420 HD21 LEU A 866      64.970  34.030  47.610  1.00  0.00           H
ATOM   3421 HD22 LEU A 866      64.150  34.540  49.180  1.00  0.00           H
ATOM   3422 HD23 LEU A 866      65.980  34.430  49.030  1.00  0.00           H
ATOM   3423  C   LEU A 866      65.370  38.300  51.170  1.00  0.00           C
ATOM   3424  O   LEU A 866      66.160  37.910  52.000  1.00  0.00           O
ATOM   3425  N   THR A 867      64.970  39.560  51.050  1.00  0.00           N
ATOM   3426  HN  THR A 867      64.310  39.880  50.370  1.00  0.00           H
ATOM   3427  CA  THR A 867      65.410  40.580  52.040  1.00  0.00           C
ATOM   3428  HA  THR A 867      66.480  40.730  52.030  1.00  0.00           H
ATOM   3429  CB  THR A 867      64.910  42.030  51.660  1.00  0.00           C
ATOM   3430  HB  THR A 867      63.830  42.090  51.920  1.00  0.00           H
ATOM   3431  OG1 THR A 867      65.190  42.510  50.360  1.00  0.00           O
ATOM   3432  HG1 THR A 867      64.970  41.800  49.760  1.00  0.00           H
ATOM   3433  CG2 THR A 867      65.690  43.040  52.510  1.00  0.00           C
ATOM   3434 HG21 THR A 867      66.780  42.810  52.460  1.00  0.00           H
ATOM   3435 HG22 THR A 867      65.390  42.980  53.580  1.00  0.00           H
ATOM   3436 HG23 THR A 867      65.460  44.070  52.160  1.00  0.00           H
ATOM   3437  C   THR A 867      65.020  40.320  53.440  1.00  0.00           C
ATOM   3438  O   THR A 867      65.850  40.340  54.290  1.00  0.00           O
ATOM   3439  N   ILE A 868      63.720  40.080  53.630  1.00  0.00           N
ATOM   3440  HN  ILE A 868      63.000  40.310  52.990  1.00  0.00           H
ATOM   3441  CA  ILE A 868      63.210  39.480  54.890  1.00  0.00           C
ATOM   3442  HA  ILE A 868      63.410  40.150  55.720  1.00  0.00           H
ATOM   3443  CB  ILE A 868      61.710  39.220  54.930  1.00  0.00           C
ATOM   3444  HB  ILE A 868      61.270  38.420  54.290  1.00  0.00           H
ATOM   3445  CG2 ILE A 868      61.340  38.750  56.380  1.00  0.00           C
ATOM   3446 HG21 ILE A 868      60.270  38.940  56.620  1.00  0.00           H
ATOM   3447 HG22 ILE A 868      62.010  39.330  57.050  1.00  0.00           H
ATOM   3448 HG23 ILE A 868      61.640  37.690  56.490  1.00  0.00           H
ATOM   3449  CG1 ILE A 868      60.980  40.630  54.620  1.00  0.00           C
ATOM   3450 HG11 ILE A 868      61.370  41.090  53.690  1.00  0.00           H
ATOM   3451 HG12 ILE A 868      61.210  41.390  55.380  1.00  0.00           H
ATOM   3452  CD  ILE A 868      59.440  40.420  54.530  1.00  0.00           C
ATOM   3453  HD1 ILE A 868      58.960  41.420  54.350  1.00  0.00           H
ATOM   3454  HD2 ILE A 868      58.900  40.120  55.440  1.00  0.00           H
ATOM   3455  HD3 ILE A 868      59.170  39.750  53.680  1.00  0.00           H
ATOM   3456  C   ILE A 868      63.950  38.220  55.340  1.00  0.00           C
ATOM   3457  O   ILE A 868      64.410  38.170  56.500  1.00  0.00           O
ATOM   3458  N   VAL A 869      64.010  37.180  54.460  1.00  0.00           N
ATOM   3459  HN  VAL A 869      63.600  37.380  53.580  1.00  0.00           H
ATOM   3460  CA  VAL A 869      64.650  35.890  54.700  1.00  0.00           C
ATOM   3461  HA  VAL A 869      64.120  35.400  55.500  1.00  0.00           H
ATOM   3462  CB  VAL A 869      64.430  34.960  53.490  1.00  0.00           C
ATOM   3463  HB  VAL A 869      64.700  35.510  52.570  1.00  0.00           H
ATOM   3464  CG1 VAL A 869      65.320  33.690  53.530  1.00  0.00           C
ATOM   3465 HG11 VAL A 869      65.320  33.140  54.490  1.00  0.00           H
ATOM   3466 HG12 VAL A 869      66.410  33.890  53.460  1.00  0.00           H
ATOM   3467 HG13 VAL A 869      64.980  32.990  52.730  1.00  0.00           H
ATOM   3468  CG2 VAL A 869      62.940  34.530  53.370  1.00  0.00           C
ATOM   3469 HG21 VAL A 869      62.280  35.420  53.370  1.00  0.00           H
ATOM   3470 HG22 VAL A 869      62.720  33.780  54.170  1.00  0.00           H
ATOM   3471 HG23 VAL A 869      62.730  34.100  52.360  1.00  0.00           H
ATOM   3472  C   VAL A 869      66.110  35.990  55.180  1.00  0.00           C
ATOM   3473  O   VAL A 869      66.550  35.330  56.140  1.00  0.00           O
ATOM   3474  N   ILE A 870      66.910  36.890  54.480  1.00  0.00           N
ATOM   3475  HN  ILE A 870      66.600  37.370  53.660  1.00  0.00           H
ATOM   3476  CA  ILE A 870      68.260  37.510  54.790  1.00  0.00           C
ATOM   3477  HA  ILE A 870      68.940  36.690  54.990  1.00  0.00           H
ATOM   3478  CB  ILE A 870      68.870  38.450  53.740  1.00  0.00           C
ATOM   3479  HB  ILE A 870      68.080  39.190  53.490  1.00  0.00           H
ATOM   3480  CG2 ILE A 870      70.100  39.310  54.250  1.00  0.00           C
ATOM   3481 HG21 ILE A 870      69.830  40.210  54.850  1.00  0.00           H
ATOM   3482 HG22 ILE A 870      70.570  39.730  53.340  1.00  0.00           H
ATOM   3483 HG23 ILE A 870      70.900  38.680  54.680  1.00  0.00           H
ATOM   3484  CG1 ILE A 870      69.220  37.710  52.450  1.00  0.00           C
ATOM   3485 HG11 ILE A 870      69.390  38.460  51.650  1.00  0.00           H
ATOM   3486 HG12 ILE A 870      68.440  36.960  52.170  1.00  0.00           H
ATOM   3487  CD  ILE A 870      70.590  37.050  52.660  1.00  0.00           C
ATOM   3488  HD1 ILE A 870      71.420  37.790  52.600  1.00  0.00           H
ATOM   3489  HD2 ILE A 870      70.820  36.370  51.820  1.00  0.00           H
ATOM   3490  HD3 ILE A 870      70.730  36.560  53.650  1.00  0.00           H
ATOM   3491  C   ILE A 870      68.220  38.110  56.210  1.00  0.00           C
ATOM   3492  O   ILE A 870      69.060  37.660  57.000  1.00  0.00           O
ATOM   3493  N   MET A 871      67.300  38.990  56.530  1.00  0.00           N
ATOM   3494  HN  MET A 871      66.650  39.260  55.830  1.00  0.00           H
ATOM   3495  CA  MET A 871      67.400  39.690  57.820  1.00  0.00           C
ATOM   3496  HA  MET A 871      68.410  40.030  57.970  1.00  0.00           H
ATOM   3497  CB  MET A 871      66.560  40.940  57.980  1.00  0.00           C
ATOM   3498  HB1 MET A 871      66.580  41.300  59.030  1.00  0.00           H
ATOM   3499  HB2 MET A 871      65.540  40.650  57.650  1.00  0.00           H
ATOM   3500  CG  MET A 871      67.080  42.080  56.990  1.00  0.00           C
ATOM   3501  HG1 MET A 871      66.450  42.990  57.130  1.00  0.00           H
ATOM   3502  HG2 MET A 871      67.010  41.650  55.970  1.00  0.00           H
ATOM   3503  SD  MET A 871      68.870  42.500  57.020  1.00  0.00           S
ATOM   3504  CE  MET A 871      68.720  43.640  55.620  1.00  0.00           C
ATOM   3505  HE1 MET A 871      68.340  44.620  55.970  1.00  0.00           H
ATOM   3506  HE2 MET A 871      68.160  43.170  54.780  1.00  0.00           H
ATOM   3507  HE3 MET A 871      69.790  43.760  55.330  1.00  0.00           H
ATOM   3508  C   MET A 871      67.030  38.900  59.060  1.00  0.00           C
ATOM   3509  O   MET A 871      67.670  38.990  60.130  1.00  0.00           O
ATOM   3510  N   VAL A 872      66.000  38.050  58.890  1.00  0.00           N
ATOM   3511  HN  VAL A 872      65.500  38.100  58.020  1.00  0.00           H
ATOM   3512  CA  VAL A 872      65.660  37.030  59.850  1.00  0.00           C
ATOM   3513  HA  VAL A 872      65.510  37.640  60.730  1.00  0.00           H
ATOM   3514  CB  VAL A 872      64.300  36.310  59.710  1.00  0.00           C
ATOM   3515  HB  VAL A 872      64.150  35.660  60.600  1.00  0.00           H
ATOM   3516  CG1 VAL A 872      63.270  37.370  59.750  1.00  0.00           C
ATOM   3517 HG11 VAL A 872      62.380  36.980  59.200  1.00  0.00           H
ATOM   3518 HG12 VAL A 872      63.510  38.400  59.410  1.00  0.00           H
ATOM   3519 HG13 VAL A 872      62.820  37.350  60.760  1.00  0.00           H
ATOM   3520  CG2 VAL A 872      64.090  35.500  58.360  1.00  0.00           C
ATOM   3521 HG21 VAL A 872      64.090  36.120  57.440  1.00  0.00           H
ATOM   3522 HG22 VAL A 872      63.110  35.000  58.500  1.00  0.00           H
ATOM   3523 HG23 VAL A 872      64.830  34.690  58.180  1.00  0.00           H
ATOM   3524  C   VAL A 872      66.780  36.020  60.160  1.00  0.00           C
ATOM   3525  O   VAL A 872      67.110  35.630  61.290  1.00  0.00           O
ATOM   3526  N   THR A 873      67.530  35.720  59.100  1.00  0.00           N
ATOM   3527  HN  THR A 873      67.260  36.180  58.260  1.00  0.00           H
ATOM   3528  CA  THR A 873      68.730  34.910  59.040  1.00  0.00           C
ATOM   3529  HA  THR A 873      68.550  34.020  59.620  1.00  0.00           H
ATOM   3530  CB  THR A 873      69.150  34.410  57.640  1.00  0.00           C
ATOM   3531  HB  THR A 873      69.250  35.320  57.010  1.00  0.00           H
ATOM   3532  OG1 THR A 873      68.230  33.510  57.060  1.00  0.00           O
ATOM   3533  HG1 THR A 873      67.570  34.130  56.760  1.00  0.00           H
ATOM   3534  CG2 THR A 873      70.550  33.670  57.510  1.00  0.00           C
ATOM   3535 HG21 THR A 873      71.320  34.230  58.090  1.00  0.00           H
ATOM   3536 HG22 THR A 873      70.850  33.330  56.510  1.00  0.00           H
ATOM   3537 HG23 THR A 873      70.380  32.750  58.110  1.00  0.00           H
ATOM   3538  C   THR A 873      69.940  35.530  59.760  1.00  0.00           C
ATOM   3539  O   THR A 873      70.620  34.930  60.500  1.00  0.00           O
ATOM   3540  N   ILE A 874      70.150  36.830  59.510  1.00  0.00           N
ATOM   3541  HN  ILE A 874      69.470  37.350  59.010  1.00  0.00           H
ATOM   3542  CA  ILE A 874      71.180  37.590  60.160  1.00  0.00           C
ATOM   3543  HA  ILE A 874      72.100  37.060  59.990  1.00  0.00           H
ATOM   3544  CB  ILE A 874      71.400  38.910  59.470  1.00  0.00           C
ATOM   3545  HB  ILE A 874      70.430  39.440  59.430  1.00  0.00           H
ATOM   3546  CG2 ILE A 874      72.360  39.840  60.370  1.00  0.00           C
ATOM   3547 HG21 ILE A 874      71.860  40.430  61.160  1.00  0.00           H
ATOM   3548 HG22 ILE A 874      72.910  40.550  59.700  1.00  0.00           H
ATOM   3549 HG23 ILE A 874      73.190  39.300  60.850  1.00  0.00           H
ATOM   3550  CG1 ILE A 874      71.940  38.830  58.020  1.00  0.00           C
ATOM   3551 HG11 ILE A 874      72.100  39.850  57.590  1.00  0.00           H
ATOM   3552 HG12 ILE A 874      71.250  38.300  57.310  1.00  0.00           H
ATOM   3553  CD  ILE A 874      73.280  38.050  57.860  1.00  0.00           C
ATOM   3554  HD1 ILE A 874      73.120  36.970  58.080  1.00  0.00           H
ATOM   3555  HD2 ILE A 874      74.110  38.330  58.550  1.00  0.00           H
ATOM   3556  HD3 ILE A 874      73.650  38.310  56.840  1.00  0.00           H
ATOM   3557  C   ILE A 874      70.850  37.740  61.620  1.00  0.00           C
ATOM   3558  O   ILE A 874      71.800  37.660  62.430  1.00  0.00           O
ATOM   3559  N   ASP A 875      69.560  37.940  62.020  1.00  0.00           N
ATOM   3560  HN  ASP A 875      68.850  38.040  61.340  1.00  0.00           H
ATOM   3561  CA  ASP A 875      69.340  37.940  63.470  1.00  0.00           C
ATOM   3562  HA  ASP A 875      69.910  38.740  63.900  1.00  0.00           H
ATOM   3563  CB  ASP A 875      67.800  38.170  63.610  1.00  0.00           C
ATOM   3564  HB1 ASP A 875      67.180  37.270  63.370  1.00  0.00           H
ATOM   3565  HB2 ASP A 875      67.430  39.010  62.970  1.00  0.00           H
ATOM   3566  CG  ASP A 875      67.560  38.570  65.020  1.00  0.00           C
ATOM   3567  OD1 ASP A 875      68.380  39.280  65.740  1.00  0.00           O
ATOM   3568  OD2 ASP A 875      66.420  38.350  65.450  1.00  0.00           O
ATOM   3569  C   ASP A 875      69.670  36.630  64.160  1.00  0.00           C
ATOM   3570  O   ASP A 875      70.290  36.460  65.220  1.00  0.00           O
ATOM   3571  N   TYR A 876      69.290  35.510  63.550  1.00  0.00           N
ATOM   3572  HN  TYR A 876      68.650  35.510  62.800  1.00  0.00           H
ATOM   3573  CA  TYR A 876      69.680  34.140  63.970  1.00  0.00           C
ATOM   3574  HA  TYR A 876      69.320  33.900  64.950  1.00  0.00           H
ATOM   3575  CB  TYR A 876      69.030  33.080  62.960  1.00  0.00           C
ATOM   3576  HB1 TYR A 876      69.200  33.420  61.910  1.00  0.00           H
ATOM   3577  HB2 TYR A 876      67.970  33.290  63.250  1.00  0.00           H
ATOM   3578  CG  TYR A 876      69.430  31.630  63.000  1.00  0.00           C
ATOM   3579  CD1 TYR A 876      70.500  31.250  62.170  1.00  0.00           C
ATOM   3580  HD1 TYR A 876      71.060  31.960  61.590  1.00  0.00           H
ATOM   3581  CE1 TYR A 876      70.940  29.950  62.150  1.00  0.00           C
ATOM   3582  HE1 TYR A 876      71.790  29.580  61.580  1.00  0.00           H
ATOM   3583  CZ  TYR A 876      70.310  29.030  62.920  1.00  0.00           C
ATOM   3584  OH  TYR A 876      70.790  27.670  62.880  1.00  0.00           O
ATOM   3585  HH  TYR A 876      71.590  27.570  63.400  1.00  0.00           H
ATOM   3586  CD2 TYR A 876      68.660  30.620  63.670  1.00  0.00           C
ATOM   3587  HD2 TYR A 876      67.810  30.900  64.260  1.00  0.00           H
ATOM   3588  CE2 TYR A 876      69.220  29.290  63.720  1.00  0.00           C
ATOM   3589  HE2 TYR A 876      68.680  28.580  64.330  1.00  0.00           H
ATOM   3590  C   TYR A 876      71.200  33.840  64.080  1.00  0.00           C
ATOM   3591  O   TYR A 876      71.750  33.150  64.880  1.00  0.00           O
ATOM   3592  N   LEU A 877      71.860  34.320  62.990  1.00  0.00           N
ATOM   3593  HN  LEU A 877      71.370  34.820  62.280  1.00  0.00           H
ATOM   3594  CA  LEU A 877      73.250  34.120  62.700  1.00  0.00           C
ATOM   3595  HA  LEU A 877      73.460  33.130  63.090  1.00  0.00           H
ATOM   3596  CB  LEU A 877      73.500  34.240  61.240  1.00  0.00           C
ATOM   3597  HB1 LEU A 877      73.450  35.270  60.830  1.00  0.00           H
ATOM   3598  HB2 LEU A 877      72.720  33.570  60.810  1.00  0.00           H
ATOM   3599  CG  LEU A 877      74.810  33.720  60.750  1.00  0.00           C
ATOM   3600  HG  LEU A 877      75.600  34.390  61.160  1.00  0.00           H
ATOM   3601  CD1 LEU A 877      75.160  32.270  61.090  1.00  0.00           C
ATOM   3602 HD11 LEU A 877      74.390  31.640  60.600  1.00  0.00           H
ATOM   3603 HD12 LEU A 877      74.910  32.170  62.170  1.00  0.00           H
ATOM   3604 HD13 LEU A 877      76.200  31.950  60.850  1.00  0.00           H
ATOM   3605  CD2 LEU A 877      74.860  33.820  59.240  1.00  0.00           C
ATOM   3606 HD21 LEU A 877      74.960  34.870  58.910  1.00  0.00           H
ATOM   3607 HD22 LEU A 877      74.020  33.380  58.660  1.00  0.00           H
ATOM   3608 HD23 LEU A 877      75.740  33.310  58.780  1.00  0.00           H
ATOM   3609  C   LEU A 877      74.170  35.060  63.440  1.00  0.00           C
ATOM   3610  O   LEU A 877      75.060  34.640  64.140  1.00  0.00           O
ATOM   3611  N   VAL A 878      73.980  36.360  63.350  1.00  0.00           N
ATOM   3612  HN  VAL A 878      73.370  36.620  62.610  1.00  0.00           H
ATOM   3613  CA  VAL A 878      74.690  37.430  64.130  1.00  0.00           C
ATOM   3614  HA  VAL A 878      75.580  36.930  64.520  1.00  0.00           H
ATOM   3615  CB  VAL A 878      75.190  38.610  63.260  1.00  0.00           C
ATOM   3616  HB  VAL A 878      74.380  39.260  62.860  1.00  0.00           H
ATOM   3617  CG1 VAL A 878      76.170  39.580  63.890  1.00  0.00           C
ATOM   3618 HG11 VAL A 878      77.130  39.060  64.110  1.00  0.00           H
ATOM   3619 HG12 VAL A 878      75.800  40.070  64.820  1.00  0.00           H
ATOM   3620 HG13 VAL A 878      76.430  40.470  63.270  1.00  0.00           H
ATOM   3621  CG2 VAL A 878      75.900  38.010  61.990  1.00  0.00           C
ATOM   3622 HG21 VAL A 878      76.180  38.880  61.370  1.00  0.00           H
ATOM   3623 HG22 VAL A 878      75.270  37.450  61.270  1.00  0.00           H
ATOM   3624 HG23 VAL A 878      76.780  37.390  62.270  1.00  0.00           H
ATOM   3625  C   VAL A 878      73.870  38.100  65.270  1.00  0.00           C
ATOM   3626  O   VAL A 878      74.280  38.150  66.460  1.00  0.00           O
ATOM   3627  N   GLY A 879      72.700  38.680  64.940  1.00  0.00           N
ATOM   3628  HN  GLY A 879      72.290  38.480  64.050  1.00  0.00           H
ATOM   3629  CA  GLY A 879      71.800  39.400  65.820  1.00  0.00           C
ATOM   3630  HA1 GLY A 879      72.180  39.380  66.840  1.00  0.00           H
ATOM   3631  HA2 GLY A 879      70.820  38.970  65.810  1.00  0.00           H
ATOM   3632  C   GLY A 879      71.740  40.820  65.520  1.00  0.00           C
ATOM   3633  O   GLY A 879      72.770  41.450  65.520  1.00  0.00           O
ATOM   3634  N   VAL A 880      70.540  41.430  65.280  1.00  0.00           N
ATOM   3635  HN  VAL A 880      69.670  40.940  65.200  1.00  0.00           H
ATOM   3636  CA  VAL A 880      70.430  42.870  65.260  1.00  0.00           C
ATOM   3637  HA  VAL A 880      71.410  43.340  65.360  1.00  0.00           H
ATOM   3638  CB  VAL A 880      69.880  43.360  63.990  1.00  0.00           C
ATOM   3639  HB  VAL A 880      68.770  43.280  63.970  1.00  0.00           H
ATOM   3640  CG1 VAL A 880      70.270  44.840  63.870  1.00  0.00           C
ATOM   3641 HG11 VAL A 880      71.380  45.000  63.870  1.00  0.00           H
ATOM   3642 HG12 VAL A 880      69.750  45.500  64.590  1.00  0.00           H
ATOM   3643 HG13 VAL A 880      69.930  45.130  62.860  1.00  0.00           H
ATOM   3644  CG2 VAL A 880      70.320  42.560  62.740  1.00  0.00           C
ATOM   3645 HG21 VAL A 880      71.410  42.410  62.730  1.00  0.00           H
ATOM   3646 HG22 VAL A 880      70.050  43.170  61.850  1.00  0.00           H
ATOM   3647 HG23 VAL A 880      69.920  41.540  62.600  1.00  0.00           H
ATOM   3648  C   VAL A 880      69.500  43.250  66.360  1.00  0.00           C
ATOM   3649  O   VAL A 880      68.340  42.870  66.370  1.00  0.00           O
ATOM   3650  N   PRO A 881      69.840  44.000  67.400  1.00  0.00           N
ATOM   3651  CD  PRO A 881      71.210  44.390  67.700  1.00  0.00           C
ATOM   3652  HD1 PRO A 881      71.480  45.070  66.870  1.00  0.00           H
ATOM   3653  HD2 PRO A 881      71.900  43.520  67.730  1.00  0.00           H
ATOM   3654  CA  PRO A 881      68.860  44.640  68.280  1.00  0.00           C
ATOM   3655  HA  PRO A 881      68.600  43.870  68.990  1.00  0.00           H
ATOM   3656  CB  PRO A 881      69.730  45.720  69.010  1.00  0.00           C
ATOM   3657  HB1 PRO A 881      69.430  46.090  70.020  1.00  0.00           H
ATOM   3658  HB2 PRO A 881      69.760  46.610  68.340  1.00  0.00           H
ATOM   3659  CG  PRO A 881      71.120  45.180  69.020  1.00  0.00           C
ATOM   3660  HG1 PRO A 881      71.890  45.980  69.040  1.00  0.00           H
ATOM   3661  HG2 PRO A 881      71.240  44.460  69.860  1.00  0.00           H
ATOM   3662  C   PRO A 881      67.600  45.270  67.650  1.00  0.00           C
ATOM   3663  O   PRO A 881      67.670  46.180  66.870  1.00  0.00           O
ATOM   3664  N   SER A 882      66.440  44.940  68.190  1.00  0.00           N
ATOM   3665  HN  SER A 882      66.450  44.410  69.030  1.00  0.00           H
ATOM   3666  CA  SER A 882      65.220  45.260  67.450  1.00  0.00           C
ATOM   3667  HA  SER A 882      65.220  46.340  67.390  1.00  0.00           H
ATOM   3668  CB  SER A 882      65.200  44.630  66.010  1.00  0.00           C
ATOM   3669  HB1 SER A 882      64.210  44.320  65.620  1.00  0.00           H
ATOM   3670  HB2 SER A 882      65.720  43.670  66.170  1.00  0.00           H
ATOM   3671  OG  SER A 882      65.880  45.410  65.090  1.00  0.00           O
ATOM   3672  HG1 SER A 882      66.670  45.510  65.620  1.00  0.00           H
ATOM   3673  C   SER A 882      63.910  44.800  67.980  1.00  0.00           C
ATOM   3674  O   SER A 882      63.870  43.600  68.160  1.00  0.00           O
ATOM   3675  N   PRO A 883      62.850  45.590  68.130  1.00  0.00           N
ATOM   3676  CD  PRO A 883      62.830  46.980  67.680  1.00  0.00           C
ATOM   3677  HD1 PRO A 883      62.950  47.000  66.580  1.00  0.00           H
ATOM   3678  HD2 PRO A 883      63.700  47.480  68.170  1.00  0.00           H
ATOM   3679  CA  PRO A 883      61.430  45.150  68.280  1.00  0.00           C
ATOM   3680  HA  PRO A 883      61.380  44.820  69.300  1.00  0.00           H
ATOM   3681  CB  PRO A 883      60.600  46.450  68.000  1.00  0.00           C
ATOM   3682  HB1 PRO A 883      59.860  46.580  68.830  1.00  0.00           H
ATOM   3683  HB2 PRO A 883      60.130  46.610  67.010  1.00  0.00           H
ATOM   3684  CG  PRO A 883      61.560  47.630  68.300  1.00  0.00           C
ATOM   3685  HG1 PRO A 883      61.240  48.510  67.710  1.00  0.00           H
ATOM   3686  HG2 PRO A 883      61.710  47.800  69.380  1.00  0.00           H
ATOM   3687  C   PRO A 883      61.020  44.030  67.340  1.00  0.00           C
ATOM   3688  O   PRO A 883      61.470  43.970  66.210  1.00  0.00           O
ATOM   3689  N   LYS A 884      60.180  43.050  67.820  1.00  0.00           N
ATOM   3690  HN  LYS A 884      59.910  43.110  68.780  1.00  0.00           H
ATOM   3691  CA  LYS A 884      59.680  41.920  67.070  1.00  0.00           C
ATOM   3692  HA  LYS A 884      60.200  41.930  66.130  1.00  0.00           H
ATOM   3693  CB  LYS A 884      60.010  40.530  67.780  1.00  0.00           C
ATOM   3694  HB1 LYS A 884      59.660  39.760  67.070  1.00  0.00           H
ATOM   3695  HB2 LYS A 884      59.470  40.420  68.750  1.00  0.00           H
ATOM   3696  CG  LYS A 884      61.490  40.170  68.030  1.00  0.00           C
ATOM   3697  HG1 LYS A 884      61.390  39.120  68.340  1.00  0.00           H
ATOM   3698  HG2 LYS A 884      61.810  40.740  68.920  1.00  0.00           H
ATOM   3699  CD  LYS A 884      62.350  40.490  66.810  1.00  0.00           C
ATOM   3700  HD1 LYS A 884      62.320  41.590  66.650  1.00  0.00           H
ATOM   3701  HD2 LYS A 884      61.900  40.070  65.890  1.00  0.00           H
ATOM   3702  CE  LYS A 884      63.790  40.150  66.820  1.00  0.00           C
ATOM   3703  HE1 LYS A 884      64.210  40.190  67.840  1.00  0.00           H
ATOM   3704  HE2 LYS A 884      64.260  40.860  66.110  1.00  0.00           H
ATOM   3705  NZ  LYS A 884      64.120  38.780  66.490  1.00  0.00           N
ATOM   3706  HZ1 LYS A 884      63.840  38.130  67.240  1.00  0.00           H
ATOM   3707  HZ2 LYS A 884      65.130  38.650  66.330  1.00  0.00           H
ATOM   3708  HZ3 LYS A 884      63.620  38.380  65.660  1.00  0.00           H
ATOM   3709  C   LYS A 884      58.210  42.200  66.750  1.00  0.00           C
ATOM   3710  O   LYS A 884      57.590  42.970  67.420  1.00  0.00           O
ATOM   3711  N   LEU A 885      57.620  41.760  65.610  1.00  0.00           N
ATOM   3712  HN  LEU A 885      58.140  41.280  64.900  1.00  0.00           H
ATOM   3713  CA  LEU A 885      56.170  41.890  65.300  1.00  0.00           C
ATOM   3714  HA  LEU A 885      55.790  42.890  65.270  1.00  0.00           H
ATOM   3715  CB  LEU A 885      56.020  41.300  63.840  1.00  0.00           C
ATOM   3716  HB1 LEU A 885      56.190  40.200  63.880  1.00  0.00           H
ATOM   3717  HB2 LEU A 885      56.770  41.730  63.130  1.00  0.00           H
ATOM   3718  CG  LEU A 885      54.570  41.360  63.300  1.00  0.00           C
ATOM   3719  HG  LEU A 885      53.960  40.910  64.100  1.00  0.00           H
ATOM   3720  CD1 LEU A 885      54.060  42.800  62.960  1.00  0.00           C
ATOM   3721 HD11 LEU A 885      54.040  43.530  63.800  1.00  0.00           H
ATOM   3722 HD12 LEU A 885      53.080  42.710  62.430  1.00  0.00           H
ATOM   3723 HD13 LEU A 885      54.760  43.170  62.180  1.00  0.00           H
ATOM   3724  CD2 LEU A 885      54.500  40.430  62.040  1.00  0.00           C
ATOM   3725 HD21 LEU A 885      55.230  39.590  62.050  1.00  0.00           H
ATOM   3726 HD22 LEU A 885      54.810  41.070  61.190  1.00  0.00           H
ATOM   3727 HD23 LEU A 885      53.560  39.880  61.810  1.00  0.00           H
ATOM   3728  C   LEU A 885      55.330  41.140  66.370  1.00  0.00           C
ATOM   3729  O   LEU A 885      55.510  40.010  66.740  1.00  0.00           O
ATOM   3730  N   HSD A 886      54.290  41.790  66.970  1.00  0.00           N
ATOM   3731  HN  HSD A 886      54.260  42.770  66.810  1.00  0.00           H
ATOM   3732  CA  HSD A 886      53.460  41.280  68.110  1.00  0.00           C
ATOM   3733  HA  HSD A 886      54.030  40.580  68.690  1.00  0.00           H
ATOM   3734  CB  HSD A 886      53.020  42.370  69.000  1.00  0.00           C
ATOM   3735  HB1 HSD A 886      52.160  42.010  69.590  1.00  0.00           H
ATOM   3736  HB2 HSD A 886      52.780  43.270  68.380  1.00  0.00           H
ATOM   3737  ND1 HSD A 886      53.780  43.510  71.130  1.00  0.00           N
ATOM   3738  HD1 HSD A 886      52.890  43.890  71.380  1.00  0.00           H
ATOM   3739  CG  HSD A 886      54.080  42.790  70.020  1.00  0.00           C
ATOM   3740  CE1 HSD A 886      54.940  43.620  71.790  1.00  0.00           C
ATOM   3741  HE1 HSD A 886      54.990  44.180  72.730  1.00  0.00           H
ATOM   3742  NE2 HSD A 886      55.950  43.040  71.180  1.00  0.00           N
ATOM   3743  CD2 HSD A 886      55.390  42.470  70.070  1.00  0.00           C
ATOM   3744  HD2 HSD A 886      55.990  41.830  69.420  1.00  0.00           H
ATOM   3745  C   HSD A 886      52.250  40.530  67.680  1.00  0.00           C
ATOM   3746  O   HSD A 886      51.280  41.130  67.070  1.00  0.00           O
ATOM   3747  N   VAL A 887      52.310  39.180  67.910  1.00  0.00           N
ATOM   3748  HN  VAL A 887      53.080  38.760  68.400  1.00  0.00           H
ATOM   3749  CA  VAL A 887      51.290  38.290  67.430  1.00  0.00           C
ATOM   3750  HA  VAL A 887      50.570  38.930  66.950  1.00  0.00           H
ATOM   3751  CB  VAL A 887      51.750  37.390  66.280  1.00  0.00           C
ATOM   3752  HB  VAL A 887      50.980  36.650  66.000  1.00  0.00           H
ATOM   3753  CG1 VAL A 887      51.930  38.260  65.040  1.00  0.00           C
ATOM   3754 HG11 VAL A 887      52.250  37.690  64.150  1.00  0.00           H
ATOM   3755 HG12 VAL A 887      52.730  39.030  65.180  1.00  0.00           H
ATOM   3756 HG13 VAL A 887      50.950  38.730  64.810  1.00  0.00           H
ATOM   3757  CG2 VAL A 887      53.110  36.590  66.640  1.00  0.00           C
ATOM   3758 HG21 VAL A 887      53.500  36.100  65.730  1.00  0.00           H
ATOM   3759 HG22 VAL A 887      52.980  35.910  67.500  1.00  0.00           H
ATOM   3760 HG23 VAL A 887      53.880  37.370  66.850  1.00  0.00           H
ATOM   3761  C   VAL A 887      50.610  37.360  68.470  1.00  0.00           C
ATOM   3762  O   VAL A 887      51.300  36.830  69.280  1.00  0.00           O
ATOM   3763  N   PRO A 888      49.330  36.990  68.350  1.00  0.00           N
ATOM   3764  CD  PRO A 888      48.450  37.700  67.430  1.00  0.00           C
ATOM   3765  HD1 PRO A 888      48.840  37.590  66.400  1.00  0.00           H
ATOM   3766  HD2 PRO A 888      48.320  38.740  67.780  1.00  0.00           H
ATOM   3767  CA  PRO A 888      48.660  36.120  69.290  1.00  0.00           C
ATOM   3768  HA  PRO A 888      48.910  36.270  70.330  1.00  0.00           H
ATOM   3769  CB  PRO A 888      47.220  36.530  69.080  1.00  0.00           C
ATOM   3770  HB1 PRO A 888      47.030  37.460  69.660  1.00  0.00           H
ATOM   3771  HB2 PRO A 888      46.450  35.770  69.330  1.00  0.00           H
ATOM   3772  CG  PRO A 888      47.140  36.930  67.600  1.00  0.00           C
ATOM   3773  HG1 PRO A 888      47.250  36.040  66.960  1.00  0.00           H
ATOM   3774  HG2 PRO A 888      46.200  37.410  67.240  1.00  0.00           H
ATOM   3775  C   PRO A 888      48.850  34.620  68.970  1.00  0.00           C
ATOM   3776  O   PRO A 888      49.010  34.200  67.810  1.00  0.00           O
ATOM   3777  N   GLU A 889      48.830  33.770  69.980  1.00  0.00           N
ATOM   3778  HN  GLU A 889      48.320  34.070  70.790  1.00  0.00           H
ATOM   3779  CA  GLU A 889      49.200  32.370  69.830  1.00  0.00           C
ATOM   3780  HA  GLU A 889      49.240  32.170  68.770  1.00  0.00           H
ATOM   3781  CB  GLU A 889      50.440  32.040  70.700  1.00  0.00           C
ATOM   3782  HB1 GLU A 889      50.660  30.950  70.620  1.00  0.00           H
ATOM   3783  HB2 GLU A 889      50.390  32.250  71.780  1.00  0.00           H
ATOM   3784  CG  GLU A 889      51.710  32.740  70.190  1.00  0.00           C
ATOM   3785  HG1 GLU A 889      51.740  33.840  70.350  1.00  0.00           H
ATOM   3786  HG2 GLU A 889      51.760  32.580  69.100  1.00  0.00           H
ATOM   3787  CD  GLU A 889      52.920  32.130  70.870  1.00  0.00           C
ATOM   3788  OE1 GLU A 889      53.700  32.940  71.420  1.00  0.00           O
ATOM   3789  OE2 GLU A 889      53.200  30.930  70.800  1.00  0.00           O
ATOM   3790  C   GLU A 889      48.140  31.330  70.200  1.00  0.00           C
ATOM   3791  O   GLU A 889      47.440  31.390  71.200  1.00  0.00           O
ATOM   3792  N   LYS A 890      48.010  30.300  69.350  1.00  0.00           N
ATOM   3793  HN  LYS A 890      48.500  30.230  68.480  1.00  0.00           H
ATOM   3794  CA  LYS A 890      47.070  29.120  69.450  1.00  0.00           C
ATOM   3795  HA  LYS A 890      47.300  28.380  68.700  1.00  0.00           H
ATOM   3796  CB  LYS A 890      47.090  28.250  70.790  1.00  0.00           C
ATOM   3797  HB1 LYS A 890      46.370  27.390  70.680  1.00  0.00           H
ATOM   3798  HB2 LYS A 890      46.610  28.840  71.600  1.00  0.00           H
ATOM   3799  CG  LYS A 890      48.420  27.600  71.140  1.00  0.00           C
ATOM   3800  HG1 LYS A 890      48.220  26.740  71.810  1.00  0.00           H
ATOM   3801  HG2 LYS A 890      49.140  28.340  71.560  1.00  0.00           H
ATOM   3802  CD  LYS A 890      49.030  26.940  69.920  1.00  0.00           C
ATOM   3803  HD1 LYS A 890      49.250  27.600  69.040  1.00  0.00           H
ATOM   3804  HD2 LYS A 890      48.370  26.180  69.470  1.00  0.00           H
ATOM   3805  CE  LYS A 890      50.460  26.190  70.000  1.00  0.00           C
ATOM   3806  HE1 LYS A 890      51.070  26.800  70.690  1.00  0.00           H
ATOM   3807  HE2 LYS A 890      50.900  26.030  68.990  1.00  0.00           H
ATOM   3808  NZ  LYS A 890      50.390  24.890  70.640  1.00  0.00           N
ATOM   3809  HZ1 LYS A 890      49.580  24.320  70.370  1.00  0.00           H
ATOM   3810  HZ2 LYS A 890      50.210  25.070  71.650  1.00  0.00           H
ATOM   3811  HZ3 LYS A 890      51.260  24.330  70.600  1.00  0.00           H
ATOM   3812  C   LYS A 890      45.670  29.400  69.070  1.00  0.00           C
ATOM   3813  O   LYS A 890      44.730  28.750  69.480  1.00  0.00           O
ATOM   3814  N   PHE A 891      45.520  30.520  68.240  1.00  0.00           N
ATOM   3815  HN  PHE A 891      46.270  31.060  67.880  1.00  0.00           H
ATOM   3816  CA  PHE A 891      44.250  30.770  67.520  1.00  0.00           C
ATOM   3817  HA  PHE A 891      44.540  31.620  66.920  1.00  0.00           H
ATOM   3818  CB  PHE A 891      43.880  29.560  66.550  1.00  0.00           C
ATOM   3819  HB1 PHE A 891      43.550  28.800  67.300  1.00  0.00           H
ATOM   3820  HB2 PHE A 891      44.810  29.150  66.120  1.00  0.00           H
ATOM   3821  CG  PHE A 891      42.810  29.720  65.580  1.00  0.00           C
ATOM   3822  CD1 PHE A 891      41.930  28.660  65.260  1.00  0.00           C
ATOM   3823  HD1 PHE A 891      42.020  27.640  65.620  1.00  0.00           H
ATOM   3824  CE1 PHE A 891      40.870  28.830  64.310  1.00  0.00           C
ATOM   3825  HE1 PHE A 891      40.330  27.930  64.100  1.00  0.00           H
ATOM   3826  CZ  PHE A 891      40.680  30.140  63.750  1.00  0.00           C
ATOM   3827  HZ  PHE A 891      39.840  30.230  63.080  1.00  0.00           H
ATOM   3828  CD2 PHE A 891      42.580  30.970  64.940  1.00  0.00           C
ATOM   3829  HD2 PHE A 891      43.190  31.800  65.250  1.00  0.00           H
ATOM   3830  CE2 PHE A 891      41.450  31.180  64.080  1.00  0.00           C
ATOM   3831  HE2 PHE A 891      41.250  32.150  63.640  1.00  0.00           H
ATOM   3832  C   PHE A 891      43.130  31.510  68.250  1.00  0.00           C
ATOM   3833  O   PHE A 891      41.980  31.040  68.380  1.00  0.00           O
ATOM   3834  N   GLU A 892      43.430  32.700  68.630  1.00  0.00           N
ATOM   3835  HN  GLU A 892      44.370  33.040  68.530  1.00  0.00           H
ATOM   3836  CA  GLU A 892      42.550  33.640  69.290  1.00  0.00           C
ATOM   3837  HA  GLU A 892      41.530  33.430  69.000  1.00  0.00           H
ATOM   3838  CB  GLU A 892      42.710  33.560  70.830  1.00  0.00           C
ATOM   3839  HB1 GLU A 892      42.080  34.300  71.370  1.00  0.00           H
ATOM   3840  HB2 GLU A 892      43.780  33.830  71.030  1.00  0.00           H
ATOM   3841  CG  GLU A 892      42.450  32.150  71.390  1.00  0.00           C
ATOM   3842  HG1 GLU A 892      43.030  31.400  70.810  1.00  0.00           H
ATOM   3843  HG2 GLU A 892      41.370  31.870  71.290  1.00  0.00           H
ATOM   3844  CD  GLU A 892      42.800  31.910  72.800  1.00  0.00           C
ATOM   3845  OE1 GLU A 892      41.990  31.260  73.520  1.00  0.00           O
ATOM   3846  OE2 GLU A 892      43.880  32.310  73.330  1.00  0.00           O
ATOM   3847  C   GLU A 892      42.860  35.060  68.860  1.00  0.00           C
ATOM   3848  O   GLU A 892      44.060  35.180  68.550  1.00  0.00           O
ATOM   3849  N   PRO A 893      41.900  36.010  68.650  1.00  0.00           N
ATOM   3850  CD  PRO A 893      40.500  35.910  69.260  1.00  0.00           C
ATOM   3851  HD1 PRO A 893      40.470  35.370  70.220  1.00  0.00           H
ATOM   3852  HD2 PRO A 893      39.790  35.340  68.630  1.00  0.00           H
ATOM   3853  CA  PRO A 893      42.250  37.390  68.320  1.00  0.00           C
ATOM   3854  HA  PRO A 893      42.700  37.370  67.350  1.00  0.00           H
ATOM   3855  CB  PRO A 893      40.880  38.110  68.270  1.00  0.00           C
ATOM   3856  HB1 PRO A 893      40.420  38.050  67.260  1.00  0.00           H
ATOM   3857  HB2 PRO A 893      40.900  39.180  68.580  1.00  0.00           H
ATOM   3858  CG  PRO A 893      40.060  37.340  69.290  1.00  0.00           C
ATOM   3859  HG1 PRO A 893      40.360  37.820  70.260  1.00  0.00           H
ATOM   3860  HG2 PRO A 893      38.960  37.410  69.190  1.00  0.00           H
ATOM   3861  C   PRO A 893      43.250  38.150  69.220  1.00  0.00           C
ATOM   3862  O   PRO A 893      43.370  37.840  70.410  1.00  0.00           O
ATOM   3863  N   THR A 894      43.960  39.110  68.670  1.00  0.00           N
ATOM   3864  HN  THR A 894      43.710  39.380  67.750  1.00  0.00           H
ATOM   3865  CA  THR A 894      44.970  39.960  69.330  1.00  0.00           C
ATOM   3866  HA  THR A 894      45.710  39.370  69.830  1.00  0.00           H
ATOM   3867  CB  THR A 894      45.640  40.900  68.400  1.00  0.00           C
ATOM   3868  HB  THR A 894      45.090  41.720  67.900  1.00  0.00           H
ATOM   3869  OG1 THR A 894      46.190  40.140  67.310  1.00  0.00           O
ATOM   3870  HG1 THR A 894      45.600  40.240  66.550  1.00  0.00           H
ATOM   3871  CG2 THR A 894      46.920  41.450  69.100  1.00  0.00           C
ATOM   3872 HG21 THR A 894      46.500  42.240  69.760  1.00  0.00           H
ATOM   3873 HG22 THR A 894      47.510  42.000  68.350  1.00  0.00           H
ATOM   3874 HG23 THR A 894      47.510  40.620  69.570  1.00  0.00           H
ATOM   3875  C   THR A 894      44.390  40.830  70.470  1.00  0.00           C
ATOM   3876  O   THR A 894      45.070  40.900  71.530  1.00  0.00           O
ATOM   3877  N   HSD A 895      43.140  41.380  70.320  1.00  0.00           N
ATOM   3878  HN  HSD A 895      42.710  41.380  69.420  1.00  0.00           H
ATOM   3879  CA  HSD A 895      42.310  41.790  71.430  1.00  0.00           C
ATOM   3880  HA  HSD A 895      42.730  42.720  71.800  1.00  0.00           H
ATOM   3881  CB  HSD A 895      40.880  42.070  70.920  1.00  0.00           C
ATOM   3882  HB1 HSD A 895      40.460  41.200  70.360  1.00  0.00           H
ATOM   3883  HB2 HSD A 895      40.920  42.880  70.170  1.00  0.00           H
ATOM   3884  ND1 HSD A 895      39.900  43.490  72.800  1.00  0.00           N
ATOM   3885  HD1 HSD A 895      40.600  44.190  72.660  1.00  0.00           H
ATOM   3886  CG  HSD A 895      39.920  42.360  72.050  1.00  0.00           C
ATOM   3887  CE1 HSD A 895      38.800  43.480  73.530  1.00  0.00           C
ATOM   3888  HE1 HSD A 895      38.520  44.190  74.300  1.00  0.00           H
ATOM   3889  NE2 HSD A 895      38.160  42.350  73.400  1.00  0.00           N
ATOM   3890  CD2 HSD A 895      38.900  41.640  72.450  1.00  0.00           C
ATOM   3891  HD2 HSD A 895      38.720  40.600  72.180  1.00  0.00           H
ATOM   3892  C   HSD A 895      42.110  40.680  72.440  1.00  0.00           C
ATOM   3893  O   HSD A 895      41.540  39.670  72.070  1.00  0.00           O
ATOM   3894  N   PRO A 896      42.500  40.710  73.750  1.00  0.00           N
ATOM   3895  CD  PRO A 896      43.230  41.850  74.320  1.00  0.00           C
ATOM   3896  HD1 PRO A 896      42.550  42.720  74.370  1.00  0.00           H
ATOM   3897  HD2 PRO A 896      44.100  42.000  73.640  1.00  0.00           H
ATOM   3898  CA  PRO A 896      42.280  39.570  74.710  1.00  0.00           C
ATOM   3899  HA  PRO A 896      42.450  38.650  74.160  1.00  0.00           H
ATOM   3900  CB  PRO A 896      43.410  39.850  75.770  1.00  0.00           C
ATOM   3901  HB1 PRO A 896      44.360  39.430  75.360  1.00  0.00           H
ATOM   3902  HB2 PRO A 896      43.260  39.380  76.760  1.00  0.00           H
ATOM   3903  CG  PRO A 896      43.450  41.400  75.760  1.00  0.00           C
ATOM   3904  HG1 PRO A 896      42.520  41.740  76.290  1.00  0.00           H
ATOM   3905  HG2 PRO A 896      44.300  41.770  76.370  1.00  0.00           H
ATOM   3906  C   PRO A 896      40.940  39.300  75.370  1.00  0.00           C
ATOM   3907  O   PRO A 896      40.700  38.240  76.060  1.00  0.00           O
ATOM   3908  N   GLU A 897      39.930  40.210  75.360  1.00  0.00           N
ATOM   3909  HN  GLU A 897      40.000  41.030  74.780  1.00  0.00           H
ATOM   3910  CA  GLU A 897      38.830  40.250  76.300  1.00  0.00           C
ATOM   3911  HA  GLU A 897      39.120  39.720  77.200  1.00  0.00           H
ATOM   3912  CB  GLU A 897      38.480  41.660  76.900  1.00  0.00           C
ATOM   3913  HB1 GLU A 897      37.670  41.620  77.660  1.00  0.00           H
ATOM   3914  HB2 GLU A 897      38.150  42.300  76.060  1.00  0.00           H
ATOM   3915  CG  GLU A 897      39.780  42.330  77.620  1.00  0.00           C
ATOM   3916  HG1 GLU A 897      40.540  42.490  76.820  1.00  0.00           H
ATOM   3917  HG2 GLU A 897      40.270  41.620  78.330  1.00  0.00           H
ATOM   3918  CD  GLU A 897      39.570  43.680  78.280  1.00  0.00           C
ATOM   3919  OE1 GLU A 897      40.630  44.440  78.450  1.00  0.00           O
ATOM   3920  OE2 GLU A 897      38.430  44.050  78.610  1.00  0.00           O
ATOM   3921  C   GLU A 897      37.500  39.510  75.860  1.00  0.00           C
ATOM   3922  O   GLU A 897      36.440  39.590  76.540  1.00  0.00           O
ATOM   3923  N   ARG A 898      37.510  38.880  74.640  1.00  0.00           N
ATOM   3924  HN  ARG A 898      38.370  38.900  74.140  1.00  0.00           H
ATOM   3925  CA  ARG A 898      36.450  38.010  74.110  1.00  0.00           C
ATOM   3926  HA  ARG A 898      36.270  37.270  74.870  1.00  0.00           H
ATOM   3927  CB  ARG A 898      35.170  38.740  73.760  1.00  0.00           C
ATOM   3928  HB1 ARG A 898      34.870  38.980  74.800  1.00  0.00           H
ATOM   3929  HB2 ARG A 898      34.320  38.130  73.380  1.00  0.00           H
ATOM   3930  CG  ARG A 898      35.180  40.040  72.920  1.00  0.00           C
ATOM   3931  HG1 ARG A 898      35.950  40.660  73.430  1.00  0.00           H
ATOM   3932  HG2 ARG A 898      34.190  40.520  73.010  1.00  0.00           H
ATOM   3933  CD  ARG A 898      35.640  39.780  71.430  1.00  0.00           C
ATOM   3934  HD1 ARG A 898      34.800  39.210  70.970  1.00  0.00           H
ATOM   3935  HD2 ARG A 898      36.560  39.170  71.420  1.00  0.00           H
ATOM   3936  NE  ARG A 898      35.890  40.990  70.580  1.00  0.00           N
ATOM   3937  HE  ARG A 898      35.580  41.910  70.810  1.00  0.00           H
ATOM   3938  CZ  ARG A 898      36.660  40.850  69.470  1.00  0.00           C
ATOM   3939  NH1 ARG A 898      36.990  39.700  68.900  1.00  0.00           N
ATOM   3940 HH11 ARG A 898      37.350  39.760  67.970  1.00  0.00           H
ATOM   3941 HH12 ARG A 898      36.600  38.830  69.220  1.00  0.00           H
ATOM   3942  NH2 ARG A 898      37.080  41.950  68.920  1.00  0.00           N
ATOM   3943 HH21 ARG A 898      37.770  41.810  68.210  1.00  0.00           H
ATOM   3944 HH22 ARG A 898      36.700  42.780  69.320  1.00  0.00           H
ATOM   3945  C   ARG A 898      37.000  37.130  72.930  1.00  0.00           C
ATOM   3946  O   ARG A 898      38.090  37.130  72.370  1.00  0.00           O
ATOM   3947  N   GLY A 899      36.060  36.200  72.560  1.00  0.00           N
ATOM   3948  HN  GLY A 899      35.210  36.160  73.070  1.00  0.00           H
ATOM   3949  CA  GLY A 899      36.260  35.330  71.450  1.00  0.00           C
ATOM   3950  HA1 GLY A 899      35.360  34.740  71.410  1.00  0.00           H
ATOM   3951  HA2 GLY A 899      37.180  34.800  71.600  1.00  0.00           H
ATOM   3952  C   GLY A 899      36.280  35.970  70.150  1.00  0.00           C
ATOM   3953  O   GLY A 899      36.390  37.190  69.960  1.00  0.00           O
ATOM   3954  N   TRP A 900      36.420  35.190  69.050  1.00  0.00           N
ATOM   3955  HN  TRP A 900      36.440  34.220  69.290  1.00  0.00           H
ATOM   3956  CA  TRP A 900      36.430  35.620  67.650  1.00  0.00           C
ATOM   3957  HA  TRP A 900      37.290  36.280  67.630  1.00  0.00           H
ATOM   3958  CB  TRP A 900      36.550  34.400  66.800  1.00  0.00           C
ATOM   3959  HB1 TRP A 900      36.360  34.710  65.750  1.00  0.00           H
ATOM   3960  HB2 TRP A 900      35.820  33.610  67.070  1.00  0.00           H
ATOM   3961  CG  TRP A 900      37.950  33.780  66.750  1.00  0.00           C
ATOM   3962  CD1 TRP A 900      38.500  32.640  67.200  1.00  0.00           C
ATOM   3963  HD1 TRP A 900      38.080  31.980  67.950  1.00  0.00           H
ATOM   3964  NE1 TRP A 900      39.890  32.660  66.880  1.00  0.00           N
ATOM   3965  HE1 TRP A 900      40.480  31.890  66.970  1.00  0.00           H
ATOM   3966  CE2 TRP A 900      40.220  33.750  66.140  1.00  0.00           C
ATOM   3967  CD2 TRP A 900      39.050  34.440  65.980  1.00  0.00           C
ATOM   3968  CE3 TRP A 900      39.100  35.630  65.200  1.00  0.00           C
ATOM   3969  HE3 TRP A 900      38.220  36.200  64.980  1.00  0.00           H
ATOM   3970  CZ3 TRP A 900      40.320  36.160  64.840  1.00  0.00           C
ATOM   3971  HZ3 TRP A 900      40.340  37.050  64.220  1.00  0.00           H
ATOM   3972  CZ2 TRP A 900      41.500  34.320  65.880  1.00  0.00           C
ATOM   3973  HZ2 TRP A 900      42.400  33.880  66.280  1.00  0.00           H
ATOM   3974  CH2 TRP A 900      41.470  35.580  65.240  1.00  0.00           C
ATOM   3975  HH2 TRP A 900      42.400  36.070  64.980  1.00  0.00           H
ATOM   3976  C   TRP A 900      35.390  36.570  67.100  1.00  0.00           C
ATOM   3977  O   TRP A 900      35.670  37.610  66.500  1.00  0.00           O
ATOM   3978  N   ILE A 901      34.160  36.290  67.350  1.00  0.00           N
ATOM   3979  HN  ILE A 901      34.090  35.560  68.030  1.00  0.00           H
ATOM   3980  CA  ILE A 901      32.980  37.050  66.800  1.00  0.00           C
ATOM   3981  HA  ILE A 901      33.220  37.310  65.780  1.00  0.00           H
ATOM   3982  CB  ILE A 901      31.730  36.260  66.820  1.00  0.00           C
ATOM   3983  HB  ILE A 901      31.640  35.660  67.740  1.00  0.00           H
ATOM   3984  CG2 ILE A 901      30.420  37.140  66.720  1.00  0.00           C
ATOM   3985 HG21 ILE A 901      30.190  37.600  67.700  1.00  0.00           H
ATOM   3986 HG22 ILE A 901      29.580  36.460  66.460  1.00  0.00           H
ATOM   3987 HG23 ILE A 901      30.550  37.980  65.990  1.00  0.00           H
ATOM   3988  CG1 ILE A 901      31.730  35.190  65.650  1.00  0.00           C
ATOM   3989 HG11 ILE A 901      31.780  35.760  64.710  1.00  0.00           H
ATOM   3990 HG12 ILE A 901      30.840  34.520  65.690  1.00  0.00           H
ATOM   3991  CD  ILE A 901      32.870  34.140  65.720  1.00  0.00           C
ATOM   3992  HD1 ILE A 901      32.800  33.390  64.900  1.00  0.00           H
ATOM   3993  HD2 ILE A 901      32.750  33.660  66.730  1.00  0.00           H
ATOM   3994  HD3 ILE A 901      33.890  34.560  65.600  1.00  0.00           H
ATOM   3995  C   ILE A 901      32.780  38.420  67.530  1.00  0.00           C
ATOM   3996  O   ILE A 901      32.620  38.490  68.780  1.00  0.00           O
ATOM   3997  N   ILE A 902      32.650  39.480  66.760  1.00  0.00           N
ATOM   3998  HN  ILE A 902      32.620  39.250  65.780  1.00  0.00           H
ATOM   3999  CA  ILE A 902      32.280  40.850  67.200  1.00  0.00           C
ATOM   4000  HA  ILE A 902      32.290  40.830  68.270  1.00  0.00           H
ATOM   4001  CB  ILE A 902      33.350  41.920  66.850  1.00  0.00           C
ATOM   4002  HB  ILE A 902      34.220  41.610  67.480  1.00  0.00           H
ATOM   4003  CG2 ILE A 902      33.720  41.830  65.390  1.00  0.00           C
ATOM   4004 HG21 ILE A 902      32.890  41.990  64.660  1.00  0.00           H
ATOM   4005 HG22 ILE A 902      34.330  40.960  65.060  1.00  0.00           H
ATOM   4006 HG23 ILE A 902      34.350  42.730  65.230  1.00  0.00           H
ATOM   4007  CG1 ILE A 902      33.000  43.390  67.230  1.00  0.00           C
ATOM   4008 HG11 ILE A 902      32.200  43.680  66.540  1.00  0.00           H
ATOM   4009 HG12 ILE A 902      33.910  44.000  67.020  1.00  0.00           H
ATOM   4010  CD  ILE A 902      32.600  43.470  68.670  1.00  0.00           C
ATOM   4011  HD1 ILE A 902      33.370  43.200  69.420  1.00  0.00           H
ATOM   4012  HD2 ILE A 902      31.690  42.880  68.950  1.00  0.00           H
ATOM   4013  HD3 ILE A 902      32.370  44.560  68.790  1.00  0.00           H
ATOM   4014  C   ILE A 902      30.830  41.180  66.700  1.00  0.00           C
ATOM   4015  O   ILE A 902      30.440  41.090  65.500  1.00  0.00           O
ATOM   4016  N   SER A 903      29.980  41.480  67.750  1.00  0.00           N
ATOM   4017  HN  SER A 903      30.360  41.430  68.680  1.00  0.00           H
ATOM   4018  CA  SER A 903      28.610  41.860  67.640  1.00  0.00           C
ATOM   4019  HA  SER A 903      28.090  41.060  67.130  1.00  0.00           H
ATOM   4020  CB  SER A 903      27.830  42.120  69.000  1.00  0.00           C
ATOM   4021  HB1 SER A 903      27.750  41.090  69.420  1.00  0.00           H
ATOM   4022  HB2 SER A 903      26.820  42.520  68.790  1.00  0.00           H
ATOM   4023  OG  SER A 903      28.580  42.900  69.950  1.00  0.00           O
ATOM   4024  HG1 SER A 903      27.910  43.240  70.540  1.00  0.00           H
ATOM   4025  C   SER A 903      28.340  42.990  66.620  1.00  0.00           C
ATOM   4026  O   SER A 903      28.970  44.030  66.630  1.00  0.00           O
ATOM   4027  N   PRO A 904      27.270  42.850  65.760  1.00  0.00           N
ATOM   4028  CD  PRO A 904      26.970  41.570  65.150  1.00  0.00           C
ATOM   4029  HD1 PRO A 904      26.440  41.000  65.930  1.00  0.00           H
ATOM   4030  HD2 PRO A 904      27.860  41.060  64.750  1.00  0.00           H
ATOM   4031  CA  PRO A 904      26.370  43.890  65.220  1.00  0.00           C
ATOM   4032  HA  PRO A 904      27.050  44.420  64.560  1.00  0.00           H
ATOM   4033  CB  PRO A 904      25.340  43.180  64.420  1.00  0.00           C
ATOM   4034  HB1 PRO A 904      24.960  43.680  63.490  1.00  0.00           H
ATOM   4035  HB2 PRO A 904      24.500  42.880  65.070  1.00  0.00           H
ATOM   4036  CG  PRO A 904      26.070  41.870  63.980  1.00  0.00           C
ATOM   4037  HG1 PRO A 904      25.260  41.160  63.690  1.00  0.00           H
ATOM   4038  HG2 PRO A 904      26.760  42.050  63.120  1.00  0.00           H
ATOM   4039  C   PRO A 904      25.670  44.820  66.250  1.00  0.00           C
ATOM   4040  O   PRO A 904      25.200  44.450  67.340  1.00  0.00           O
ATOM   4041  N   LEU A 905      25.610  46.120  65.930  1.00  0.00           N
ATOM   4042  HN  LEU A 905      25.970  46.390  65.030  1.00  0.00           H
ATOM   4043  CA  LEU A 905      24.900  47.170  66.660  1.00  0.00           C
ATOM   4044  HA  LEU A 905      25.000  47.980  65.970  1.00  0.00           H
ATOM   4045  CB  LEU A 905      23.400  46.840  66.970  1.00  0.00           C
ATOM   4046  HB1 LEU A 905      22.920  47.760  67.360  1.00  0.00           H
ATOM   4047  HB2 LEU A 905      23.430  46.250  67.900  1.00  0.00           H
ATOM   4048  CG  LEU A 905      22.570  46.250  65.820  1.00  0.00           C
ATOM   4049  HG  LEU A 905      23.080  45.330  65.460  1.00  0.00           H
ATOM   4050  CD1 LEU A 905      21.200  45.810  66.320  1.00  0.00           C
ATOM   4051 HD11 LEU A 905      20.590  45.440  65.470  1.00  0.00           H
ATOM   4052 HD12 LEU A 905      20.580  46.560  66.850  1.00  0.00           H
ATOM   4053 HD13 LEU A 905      21.260  45.060  67.140  1.00  0.00           H
ATOM   4054  CD2 LEU A 905      22.440  47.210  64.660  1.00  0.00           C
ATOM   4055 HD21 LEU A 905      23.370  47.610  64.170  1.00  0.00           H
ATOM   4056 HD22 LEU A 905      22.020  48.090  65.160  1.00  0.00           H
ATOM   4057 HD23 LEU A 905      21.770  46.960  63.820  1.00  0.00           H
ATOM   4058  C   LEU A 905      25.640  47.610  67.920  1.00  0.00           C
ATOM   4059  O   LEU A 905      25.870  48.810  68.110  1.00  0.00           O
ATOM   4060  N   GLY A 906      26.070  46.650  68.810  1.00  0.00           N
ATOM   4061  HN  GLY A 906      25.960  45.690  68.580  1.00  0.00           H
ATOM   4062  CA  GLY A 906      26.720  46.920  70.080  1.00  0.00           C
ATOM   4063  HA1 GLY A 906      27.710  47.330  69.930  1.00  0.00           H
ATOM   4064  HA2 GLY A 906      26.840  46.060  70.710  1.00  0.00           H
ATOM   4065  C   GLY A 906      25.980  47.950  70.990  1.00  0.00           C
ATOM   4066  O   GLY A 906      24.750  48.140  70.770  1.00  0.00           O
ATOM   4067  N   ASP A 907      26.580  48.580  71.990  1.00  0.00           N
ATOM   4068  HN  ASP A 907      27.530  48.420  72.230  1.00  0.00           H
ATOM   4069  CA  ASP A 907      25.960  49.560  72.880  1.00  0.00           C
ATOM   4070  HA  ASP A 907      24.930  49.340  73.090  1.00  0.00           H
ATOM   4071  CB  ASP A 907      26.830  49.360  74.200  1.00  0.00           C
ATOM   4072  HB1 ASP A 907      26.740  50.300  74.780  1.00  0.00           H
ATOM   4073  HB2 ASP A 907      27.920  49.310  73.950  1.00  0.00           H
ATOM   4074  CG  ASP A 907      26.360  48.140  75.030  1.00  0.00           C
ATOM   4075  OD1 ASP A 907      26.900  47.970  76.170  1.00  0.00           O
ATOM   4076  OD2 ASP A 907      25.510  47.340  74.590  1.00  0.00           O
ATOM   4077  C   ASP A 907      25.910  51.030  72.300  1.00  0.00           C
ATOM   4078  O   ASP A 907      25.940  52.120  73.010  1.00  0.00           O
ATOM   4079  N   ASN A 908      25.890  51.110  70.990  1.00  0.00           N
ATOM   4080  HN  ASN A 908      25.640  50.330  70.420  1.00  0.00           H
ATOM   4081  CA  ASN A 908      26.000  52.310  70.270  1.00  0.00           C
ATOM   4082  HA  ASN A 908      26.570  53.090  70.760  1.00  0.00           H
ATOM   4083  CB  ASN A 908      26.740  52.140  68.950  1.00  0.00           C
ATOM   4084  HB1 ASN A 908      27.080  52.990  68.330  1.00  0.00           H
ATOM   4085  HB2 ASN A 908      26.060  51.610  68.240  1.00  0.00           H
ATOM   4086  CG  ASN A 908      28.050  51.390  69.150  1.00  0.00           C
ATOM   4087  OD1 ASN A 908      28.930  51.800  69.900  1.00  0.00           O
ATOM   4088  ND2 ASN A 908      28.260  50.360  68.310  1.00  0.00           N
ATOM   4089 HD21 ASN A 908      29.140  49.890  68.390  1.00  0.00           H
ATOM   4090 HD22 ASN A 908      27.510  50.010  67.760  1.00  0.00           H
ATOM   4091  C   ASN A 908      24.630  52.930  69.930  1.00  0.00           C
ATOM   4092  O   ASN A 908      23.750  52.100  69.630  1.00  0.00           O
ATOM   4093  N   PRO A 909      24.330  54.230  70.280  1.00  0.00           N
ATOM   4094  CD  PRO A 909      25.140  55.070  71.060  1.00  0.00           C
ATOM   4095  HD1 PRO A 909      25.970  55.300  70.360  1.00  0.00           H
ATOM   4096  HD2 PRO A 909      25.580  54.560  71.960  1.00  0.00           H
ATOM   4097  CA  PRO A 909      23.020  54.890  70.150  1.00  0.00           C
ATOM   4098  HA  PRO A 909      22.420  54.250  70.790  1.00  0.00           H
ATOM   4099  CB  PRO A 909      23.190  56.330  70.520  1.00  0.00           C
ATOM   4100  HB1 PRO A 909      22.220  56.720  70.920  1.00  0.00           H
ATOM   4101  HB2 PRO A 909      23.580  56.920  69.670  1.00  0.00           H
ATOM   4102  CG  PRO A 909      24.300  56.260  71.600  1.00  0.00           C
ATOM   4103  HG1 PRO A 909      25.070  57.040  71.740  1.00  0.00           H
ATOM   4104  HG2 PRO A 909      23.780  56.000  72.560  1.00  0.00           H
ATOM   4105  C   PRO A 909      22.400  54.790  68.800  1.00  0.00           C
ATOM   4106  O   PRO A 909      23.180  54.750  67.870  1.00  0.00           O
ATOM   4107  N   TRP A 910      21.020  54.840  68.730  1.00  0.00           N
ATOM   4108  HN  TRP A 910      20.340  54.820  69.470  1.00  0.00           H
ATOM   4109  CA  TRP A 910      20.360  54.530  67.400  1.00  0.00           C
ATOM   4110  HA  TRP A 910      20.620  53.540  67.060  1.00  0.00           H
ATOM   4111  CB  TRP A 910      18.800  54.530  67.510  1.00  0.00           C
ATOM   4112  HB1 TRP A 910      18.400  55.530  67.800  1.00  0.00           H
ATOM   4113  HB2 TRP A 910      18.650  53.890  68.400  1.00  0.00           H
ATOM   4114  CG  TRP A 910      17.970  54.010  66.420  1.00  0.00           C
ATOM   4115  CD1 TRP A 910      17.370  52.730  66.540  1.00  0.00           C
ATOM   4116  HD1 TRP A 910      17.480  52.090  67.390  1.00  0.00           H
ATOM   4117  NE1 TRP A 910      16.680  52.440  65.400  1.00  0.00           N
ATOM   4118  HE1 TRP A 910      16.210  51.590  65.300  1.00  0.00           H
ATOM   4119  CE2 TRP A 910      16.740  53.540  64.500  1.00  0.00           C
ATOM   4120  CD2 TRP A 910      17.590  54.550  65.140  1.00  0.00           C
ATOM   4121  CE3 TRP A 910      17.690  55.820  64.620  1.00  0.00           C
ATOM   4122  HE3 TRP A 910      18.150  56.640  65.160  1.00  0.00           H
ATOM   4123  CZ3 TRP A 910      17.100  56.100  63.380  1.00  0.00           C
ATOM   4124  HZ3 TRP A 910      17.030  57.100  63.000  1.00  0.00           H
ATOM   4125  CZ2 TRP A 910      16.140  53.800  63.300  1.00  0.00           C
ATOM   4126  HZ2 TRP A 910      15.530  53.090  62.770  1.00  0.00           H
ATOM   4127  CH2 TRP A 910      16.280  55.100  62.760  1.00  0.00           C
ATOM   4128  HH2 TRP A 910      15.630  55.340  61.940  1.00  0.00           H
ATOM   4129  C   TRP A 910      20.780  55.470  66.240  1.00  0.00           C
ATOM   4130  O   TRP A 910      21.040  55.030  65.150  1.00  0.00           O
ATOM   4131  N   TRP A 911      20.950  56.830  66.480  1.00  0.00           N
ATOM   4132  HN  TRP A 911      20.710  57.110  67.400  1.00  0.00           H
ATOM   4133  CA  TRP A 911      21.390  57.870  65.590  1.00  0.00           C
ATOM   4134  HA  TRP A 911      20.680  57.710  64.790  1.00  0.00           H
ATOM   4135  CB  TRP A 911      21.260  59.260  66.360  1.00  0.00           C
ATOM   4136  HB1 TRP A 911      20.320  59.140  66.950  1.00  0.00           H
ATOM   4137  HB2 TRP A 911      21.050  60.130  65.690  1.00  0.00           H
ATOM   4138  CG  TRP A 911      22.360  59.700  67.220  1.00  0.00           C
ATOM   4139  CD1 TRP A 911      22.630  59.550  68.590  1.00  0.00           C
ATOM   4140  HD1 TRP A 911      22.120  58.840  69.220  1.00  0.00           H
ATOM   4141  NE1 TRP A 911      23.820  60.210  68.860  1.00  0.00           N
ATOM   4142  HE1 TRP A 911      24.390  60.110  69.650  1.00  0.00           H
ATOM   4143  CE2 TRP A 911      24.290  60.770  67.730  1.00  0.00           C
ATOM   4144  CD2 TRP A 911      23.430  60.470  66.700  1.00  0.00           C
ATOM   4145  CE3 TRP A 911      23.800  60.830  65.440  1.00  0.00           C
ATOM   4146  HE3 TRP A 911      23.150  60.580  64.610  1.00  0.00           H
ATOM   4147  CZ3 TRP A 911      24.940  61.570  65.200  1.00  0.00           C
ATOM   4148  HZ3 TRP A 911      25.060  61.880  64.170  1.00  0.00           H
ATOM   4149  CZ2 TRP A 911      25.480  61.390  67.550  1.00  0.00           C
ATOM   4150  HZ2 TRP A 911      26.040  61.820  68.360  1.00  0.00           H
ATOM   4151  CH2 TRP A 911      25.870  61.840  66.240  1.00  0.00           C
ATOM   4152  HH2 TRP A 911      26.770  62.410  66.070  1.00  0.00           H
ATOM   4153  C   TRP A 911      22.810  57.670  65.020  1.00  0.00           C
ATOM   4154  O   TRP A 911      23.010  57.800  63.810  1.00  0.00           O
ATOM   4155  N   THR A 912      23.760  57.230  65.910  1.00  0.00           N
ATOM   4156  HN  THR A 912      23.560  57.070  66.870  1.00  0.00           H
ATOM   4157  CA  THR A 912      25.110  56.990  65.440  1.00  0.00           C
ATOM   4158  HA  THR A 912      25.400  57.910  64.970  1.00  0.00           H
ATOM   4159  CB  THR A 912      26.110  56.760  66.510  1.00  0.00           C
ATOM   4160  HB  THR A 912      27.100  56.600  66.020  1.00  0.00           H
ATOM   4161  OG1 THR A 912      25.790  55.680  67.360  1.00  0.00           O
ATOM   4162  HG1 THR A 912      24.830  55.660  67.430  1.00  0.00           H
ATOM   4163  CG2 THR A 912      26.320  58.050  67.410  1.00  0.00           C
ATOM   4164 HG21 THR A 912      26.490  58.930  66.760  1.00  0.00           H
ATOM   4165 HG22 THR A 912      27.200  57.830  68.050  1.00  0.00           H
ATOM   4166 HG23 THR A 912      25.420  58.260  68.030  1.00  0.00           H
ATOM   4167  C   THR A 912      25.230  55.850  64.430  1.00  0.00           C
ATOM   4168  O   THR A 912      25.880  55.930  63.370  1.00  0.00           O
ATOM   4169  N   LEU A 913      24.530  54.770  64.740  1.00  0.00           N
ATOM   4170  HN  LEU A 913      24.110  54.590  65.630  1.00  0.00           H
ATOM   4171  CA  LEU A 913      24.340  53.650  63.770  1.00  0.00           C
ATOM   4172  HA  LEU A 913      25.310  53.290  63.440  1.00  0.00           H
ATOM   4173  CB  LEU A 913      23.640  52.410  64.430  1.00  0.00           C
ATOM   4174  HB1 LEU A 913      23.430  51.600  63.700  1.00  0.00           H
ATOM   4175  HB2 LEU A 913      22.720  52.910  64.820  1.00  0.00           H
ATOM   4176  CG  LEU A 913      24.430  51.810  65.600  1.00  0.00           C
ATOM   4177  HG  LEU A 913      24.670  52.530  66.400  1.00  0.00           H
ATOM   4178  CD1 LEU A 913      23.550  50.670  66.250  1.00  0.00           C
ATOM   4179 HD11 LEU A 913      23.470  49.890  65.470  1.00  0.00           H
ATOM   4180 HD12 LEU A 913      22.570  51.090  66.590  1.00  0.00           H
ATOM   4181 HD13 LEU A 913      23.990  50.290  67.190  1.00  0.00           H
ATOM   4182  CD2 LEU A 913      25.780  51.160  65.260  1.00  0.00           C
ATOM   4183 HD21 LEU A 913      26.240  50.630  66.120  1.00  0.00           H
ATOM   4184 HD22 LEU A 913      26.480  51.880  64.780  1.00  0.00           H
ATOM   4185 HD23 LEU A 913      25.660  50.400  64.470  1.00  0.00           H
ATOM   4186  C   LEU A 913      23.700  53.950  62.380  1.00  0.00           C
ATOM   4187  O   LEU A 913      24.080  53.310  61.440  1.00  0.00           O
ATOM   4188  N   LEU A 914      22.700  54.880  62.240  1.00  0.00           N
ATOM   4189  HN  LEU A 914      22.360  55.170  63.140  1.00  0.00           H
ATOM   4190  CA  LEU A 914      22.090  55.410  61.010  1.00  0.00           C
ATOM   4191  HA  LEU A 914      21.960  54.570  60.340  1.00  0.00           H
ATOM   4192  CB  LEU A 914      20.810  56.350  61.260  1.00  0.00           C
ATOM   4193  HB1 LEU A 914      21.140  57.210  61.890  1.00  0.00           H
ATOM   4194  HB2 LEU A 914      20.080  55.760  61.860  1.00  0.00           H
ATOM   4195  CG  LEU A 914      20.180  56.890  60.010  1.00  0.00           C
ATOM   4196  HG  LEU A 914      20.820  57.550  59.400  1.00  0.00           H
ATOM   4197  CD1 LEU A 914      19.630  55.670  59.110  1.00  0.00           C
ATOM   4198 HD11 LEU A 914      20.410  54.900  58.900  1.00  0.00           H
ATOM   4199 HD12 LEU A 914      19.510  55.990  58.050  1.00  0.00           H
ATOM   4200 HD13 LEU A 914      18.750  55.270  59.660  1.00  0.00           H
ATOM   4201  CD2 LEU A 914      18.930  57.730  60.360  1.00  0.00           C
ATOM   4202 HD21 LEU A 914      19.300  58.530  61.030  1.00  0.00           H
ATOM   4203 HD22 LEU A 914      18.210  57.080  60.910  1.00  0.00           H
ATOM   4204 HD23 LEU A 914      18.370  58.120  59.470  1.00  0.00           H
ATOM   4205  C   LEU A 914      23.130  56.210  60.210  1.00  0.00           C
ATOM   4206  O   LEU A 914      23.240  56.170  59.000  1.00  0.00           O
ATOM   4207  N   ILE A 915      23.960  56.960  60.830  1.00  0.00           N
ATOM   4208  HN  ILE A 915      23.930  57.000  61.830  1.00  0.00           H
ATOM   4209  CA  ILE A 915      24.960  57.840  60.130  1.00  0.00           C
ATOM   4210  HA  ILE A 915      24.780  57.980  59.080  1.00  0.00           H
ATOM   4211  CB  ILE A 915      25.000  59.130  60.870  1.00  0.00           C
ATOM   4212  HB  ILE A 915      23.960  59.190  61.260  1.00  0.00           H
ATOM   4213  CG2 ILE A 915      25.820  59.000  62.140  1.00  0.00           C
ATOM   4214 HG21 ILE A 915      26.900  59.200  62.020  1.00  0.00           H
ATOM   4215 HG22 ILE A 915      25.720  58.020  62.640  1.00  0.00           H
ATOM   4216 HG23 ILE A 915      25.420  59.810  62.790  1.00  0.00           H
ATOM   4217  CG1 ILE A 915      25.340  60.360  60.020  1.00  0.00           C
ATOM   4218 HG11 ILE A 915      24.810  60.350  59.050  1.00  0.00           H
ATOM   4219 HG12 ILE A 915      26.420  60.360  59.760  1.00  0.00           H
ATOM   4220  CD  ILE A 915      24.960  61.690  60.680  1.00  0.00           C
ATOM   4221  HD1 ILE A 915      25.200  62.590  60.080  1.00  0.00           H
ATOM   4222  HD2 ILE A 915      25.500  61.800  61.650  1.00  0.00           H
ATOM   4223  HD3 ILE A 915      23.870  61.730  60.900  1.00  0.00           H
ATOM   4224  C   ILE A 915      26.330  57.190  59.960  1.00  0.00           C
ATOM   4225  O   ILE A 915      27.220  57.710  59.340  1.00  0.00           O
ATOM   4226  N   ALA A 916      26.460  55.910  60.440  1.00  0.00           N
ATOM   4227  HN  ALA A 916      25.840  55.580  61.140  1.00  0.00           H
ATOM   4228  CA  ALA A 916      27.570  54.990  60.240  1.00  0.00           C
ATOM   4229  HA  ALA A 916      28.450  55.600  60.400  1.00  0.00           H
ATOM   4230  CB  ALA A 916      27.400  53.810  61.180  1.00  0.00           C
ATOM   4231  HB1 ALA A 916      27.080  54.120  62.200  1.00  0.00           H
ATOM   4232  HB2 ALA A 916      28.360  53.250  61.270  1.00  0.00           H
ATOM   4233  HB3 ALA A 916      26.600  53.110  60.850  1.00  0.00           H
ATOM   4234  C   ALA A 916      27.550  54.560  58.800  1.00  0.00           C
ATOM   4235  O   ALA A 916      28.540  54.130  58.210  1.00  0.00           O
ATOM   4236  N   ALA A 917      26.440  54.810  58.130  1.00  0.00           N
ATOM   4237  HN  ALA A 917      25.670  55.080  58.690  1.00  0.00           H
ATOM   4238  CA  ALA A 917      26.340  54.650  56.630  1.00  0.00           C
ATOM   4239  HA  ALA A 917      26.520  53.620  56.340  1.00  0.00           H
ATOM   4240  CB  ALA A 917      24.900  54.990  56.160  1.00  0.00           C
ATOM   4241  HB1 ALA A 917      24.710  56.080  56.270  1.00  0.00           H
ATOM   4242  HB2 ALA A 917      24.110  54.490  56.740  1.00  0.00           H
ATOM   4243  HB3 ALA A 917      24.740  54.690  55.110  1.00  0.00           H
ATOM   4244  C   ALA A 917      27.300  55.510  55.810  1.00  0.00           C
ATOM   4245  O   ALA A 917      27.760  55.080  54.730  1.00  0.00           O
ATOM   4246  N   ILE A 918      27.580  56.740  56.170  1.00  0.00           N
ATOM   4247  HN  ILE A 918      27.310  57.000  57.090  1.00  0.00           H
ATOM   4248  CA  ILE A 918      28.420  57.720  55.540  1.00  0.00           C
ATOM   4249  HA  ILE A 918      28.100  57.760  54.510  1.00  0.00           H
ATOM   4250  CB  ILE A 918      28.260  59.100  56.130  1.00  0.00           C
ATOM   4251  HB  ILE A 918      28.720  59.110  57.140  1.00  0.00           H
ATOM   4252  CG2 ILE A 918      29.030  60.230  55.370  1.00  0.00           C
ATOM   4253 HG21 ILE A 918      29.930  59.840  54.820  1.00  0.00           H
ATOM   4254 HG22 ILE A 918      29.350  60.940  56.160  1.00  0.00           H
ATOM   4255 HG23 ILE A 918      28.330  60.700  54.650  1.00  0.00           H
ATOM   4256  CG1 ILE A 918      26.810  59.510  56.320  1.00  0.00           C
ATOM   4257 HG11 ILE A 918      26.860  60.530  56.770  1.00  0.00           H
ATOM   4258 HG12 ILE A 918      26.420  58.740  57.020  1.00  0.00           H
ATOM   4259  CD  ILE A 918      25.970  59.480  55.080  1.00  0.00           C
ATOM   4260  HD1 ILE A 918      24.880  59.680  55.190  1.00  0.00           H
ATOM   4261  HD2 ILE A 918      26.040  58.530  54.490  1.00  0.00           H
ATOM   4262  HD3 ILE A 918      26.270  60.260  54.360  1.00  0.00           H
ATOM   4263  C   ILE A 918      29.870  57.310  55.350  1.00  0.00           C
ATOM   4264  O   ILE A 918      30.250  57.570  54.260  1.00  0.00           O
ATOM   4265  N   PRO A 919      30.630  56.740  56.360  1.00  0.00           N
ATOM   4266  CD  PRO A 919      30.470  57.100  57.790  1.00  0.00           C
ATOM   4267  HD1 PRO A 919      29.500  56.880  58.270  1.00  0.00           H
ATOM   4268  HD2 PRO A 919      30.670  58.180  57.940  1.00  0.00           H
ATOM   4269  CA  PRO A 919      32.000  56.350  56.100  1.00  0.00           C
ATOM   4270  HA  PRO A 919      32.540  57.070  55.500  1.00  0.00           H
ATOM   4271  CB  PRO A 919      32.660  56.110  57.420  1.00  0.00           C
ATOM   4272  HB1 PRO A 919      33.280  56.960  57.770  1.00  0.00           H
ATOM   4273  HB2 PRO A 919      33.240  55.160  57.540  1.00  0.00           H
ATOM   4274  CG  PRO A 919      31.500  56.120  58.430  1.00  0.00           C
ATOM   4275  HG1 PRO A 919      31.110  55.080  58.440  1.00  0.00           H
ATOM   4276  HG2 PRO A 919      31.920  56.490  59.400  1.00  0.00           H
ATOM   4277  C   PRO A 919      31.970  55.130  55.230  1.00  0.00           C
ATOM   4278  O   PRO A 919      32.970  54.840  54.490  1.00  0.00           O
ATOM   4279  N   ALA A 920      30.910  54.370  55.330  1.00  0.00           N
ATOM   4280  HN  ALA A 920      30.020  54.590  55.740  1.00  0.00           H
ATOM   4281  CA  ALA A 920      30.830  53.190  54.490  1.00  0.00           C
ATOM   4282  HA  ALA A 920      31.720  52.590  54.600  1.00  0.00           H
ATOM   4283  CB  ALA A 920      29.690  52.290  54.940  1.00  0.00           C
ATOM   4284  HB1 ALA A 920      28.710  52.800  54.810  1.00  0.00           H
ATOM   4285  HB2 ALA A 920      29.800  51.990  56.000  1.00  0.00           H
ATOM   4286  HB3 ALA A 920      29.610  51.370  54.320  1.00  0.00           H
ATOM   4287  C   ALA A 920      30.780  53.410  52.980  1.00  0.00           C
ATOM   4288  O   ALA A 920      31.540  52.820  52.180  1.00  0.00           O
ATOM   4289  N   LEU A 921      29.990  54.410  52.520  1.00  0.00           N
ATOM   4290  HN  LEU A 921      29.360  54.800  53.170  1.00  0.00           H
ATOM   4291  CA  LEU A 921      30.180  55.050  51.240  1.00  0.00           C
ATOM   4292  HA  LEU A 921      29.880  54.390  50.460  1.00  0.00           H
ATOM   4293  CB  LEU A 921      29.120  56.280  51.170  1.00  0.00           C
ATOM   4294  HB1 LEU A 921      29.500  56.900  50.330  1.00  0.00           H
ATOM   4295  HB2 LEU A 921      29.080  56.930  52.080  1.00  0.00           H
ATOM   4296  CG  LEU A 921      27.710  55.910  50.930  1.00  0.00           C
ATOM   4297  HG  LEU A 921      27.550  55.050  51.620  1.00  0.00           H
ATOM   4298  CD1 LEU A 921      26.770  57.070  51.170  1.00  0.00           C
ATOM   4299 HD11 LEU A 921      26.790  57.150  52.280  1.00  0.00           H
ATOM   4300 HD12 LEU A 921      25.690  56.850  50.990  1.00  0.00           H
ATOM   4301 HD13 LEU A 921      27.140  58.000  50.690  1.00  0.00           H
ATOM   4302  CD2 LEU A 921      27.520  55.400  49.490  1.00  0.00           C
ATOM   4303 HD21 LEU A 921      27.790  56.200  48.760  1.00  0.00           H
ATOM   4304 HD22 LEU A 921      26.430  55.170  49.480  1.00  0.00           H
ATOM   4305 HD23 LEU A 921      28.020  54.440  49.270  1.00  0.00           H
ATOM   4306  C   LEU A 921      31.510  55.620  50.900  1.00  0.00           C
ATOM   4307  O   LEU A 921      31.890  55.360  49.790  1.00  0.00           O
ATOM   4308  N   LEU A 922      32.100  56.330  51.880  1.00  0.00           N
ATOM   4309  HN  LEU A 922      31.670  56.470  52.770  1.00  0.00           H
ATOM   4310  CA  LEU A 922      33.410  56.790  51.700  1.00  0.00           C
ATOM   4311  HA  LEU A 922      33.490  57.340  50.770  1.00  0.00           H
ATOM   4312  CB  LEU A 922      33.710  57.920  52.840  1.00  0.00           C
ATOM   4313  HB1 LEU A 922      34.740  58.330  52.720  1.00  0.00           H
ATOM   4314  HB2 LEU A 922      33.590  57.330  53.780  1.00  0.00           H
ATOM   4315  CG  LEU A 922      32.670  59.040  52.840  1.00  0.00           C
ATOM   4316  HG  LEU A 922      31.640  58.660  52.720  1.00  0.00           H
ATOM   4317  CD1 LEU A 922      32.710  59.800  54.140  1.00  0.00           C
ATOM   4318 HD11 LEU A 922      32.520  59.190  55.050  1.00  0.00           H
ATOM   4319 HD12 LEU A 922      31.810  60.460  54.070  1.00  0.00           H
ATOM   4320 HD13 LEU A 922      33.600  60.460  54.180  1.00  0.00           H
ATOM   4321  CD2 LEU A 922      32.940  60.150  51.790  1.00  0.00           C
ATOM   4322 HD21 LEU A 922      32.900  59.870  50.710  1.00  0.00           H
ATOM   4323 HD22 LEU A 922      33.990  60.490  51.890  1.00  0.00           H
ATOM   4324 HD23 LEU A 922      32.240  61.010  51.820  1.00  0.00           H
ATOM   4325  C   LEU A 922      34.490  55.750  51.500  1.00  0.00           C
ATOM   4326  O   LEU A 922      35.350  55.950  50.630  1.00  0.00           O
ATOM   4327  N   CYS A 923      34.410  54.610  52.260  1.00  0.00           N
ATOM   4328  HN  CYS A 923      33.670  54.530  52.930  1.00  0.00           H
ATOM   4329  CA  CYS A 923      35.220  53.430  52.070  1.00  0.00           C
ATOM   4330  HA  CYS A 923      36.240  53.790  51.990  1.00  0.00           H
ATOM   4331  CB  CYS A 923      34.950  52.400  53.150  1.00  0.00           C
ATOM   4332  HB1 CYS A 923      33.990  51.850  53.070  1.00  0.00           H
ATOM   4333  HB2 CYS A 923      34.940  52.920  54.120  1.00  0.00           H
ATOM   4334  SG  CYS A 923      36.420  51.270  53.250  1.00  0.00           S
ATOM   4335  HG1 CYS A 923      36.260  50.940  51.970  1.00  0.00           H
ATOM   4336  C   CYS A 923      34.990  52.770  50.750  1.00  0.00           C
ATOM   4337  O   CYS A 923      35.840  52.280  50.100  1.00  0.00           O
ATOM   4338  N   THR A 924      33.680  52.780  50.360  1.00  0.00           N
ATOM   4339  HN  THR A 924      33.020  53.110  51.040  1.00  0.00           H
ATOM   4340  CA  THR A 924      33.210  52.040  49.160  1.00  0.00           C
ATOM   4341  HA  THR A 924      33.610  51.040  49.270  1.00  0.00           H
ATOM   4342  CB  THR A 924      31.680  51.940  49.040  1.00  0.00           C
ATOM   4343  HB  THR A 924      31.340  52.970  49.260  1.00  0.00           H
ATOM   4344  OG1 THR A 924      31.190  51.160  50.090  1.00  0.00           O
ATOM   4345  HG1 THR A 924      31.350  51.650  50.880  1.00  0.00           H
ATOM   4346  CG2 THR A 924      31.230  51.310  47.720  1.00  0.00           C
ATOM   4347 HG21 THR A 924      31.310  52.010  46.870  1.00  0.00           H
ATOM   4348 HG22 THR A 924      30.210  50.890  47.820  1.00  0.00           H
ATOM   4349 HG23 THR A 924      31.900  50.450  47.500  1.00  0.00           H
ATOM   4350  C   THR A 924      33.800  52.550  47.950  1.00  0.00           C
ATOM   4351  O   THR A 924      34.230  51.810  47.070  1.00  0.00           O
ATOM   4352  N   ILE A 925      33.890  53.890  47.880  1.00  0.00           N
ATOM   4353  HN  ILE A 925      33.420  54.570  48.440  1.00  0.00           H
ATOM   4354  CA  ILE A 925      34.600  54.570  46.760  1.00  0.00           C
ATOM   4355  HA  ILE A 925      34.190  54.320  45.800  1.00  0.00           H
ATOM   4356  CB  ILE A 925      34.390  56.020  46.900  1.00  0.00           C
ATOM   4357  HB  ILE A 925      34.820  56.370  47.870  1.00  0.00           H
ATOM   4358  CG2 ILE A 925      35.180  56.870  45.880  1.00  0.00           C
ATOM   4359 HG21 ILE A 925      36.260  56.940  46.150  1.00  0.00           H
ATOM   4360 HG22 ILE A 925      34.850  57.930  45.880  1.00  0.00           H
ATOM   4361 HG23 ILE A 925      35.030  56.450  44.850  1.00  0.00           H
ATOM   4362  CG1 ILE A 925      32.860  56.460  46.840  1.00  0.00           C
ATOM   4363 HG11 ILE A 925      32.290  55.550  47.100  1.00  0.00           H
ATOM   4364 HG12 ILE A 925      32.570  56.700  45.790  1.00  0.00           H
ATOM   4365  CD  ILE A 925      32.530  57.660  47.690  1.00  0.00           C
ATOM   4366  HD1 ILE A 925      32.680  57.480  48.780  1.00  0.00           H
ATOM   4367  HD2 ILE A 925      31.450  57.860  47.570  1.00  0.00           H
ATOM   4368  HD3 ILE A 925      33.010  58.580  47.300  1.00  0.00           H
ATOM   4369  C   ILE A 925      36.070  54.170  46.690  1.00  0.00           C
ATOM   4370  O   ILE A 925      36.620  53.800  45.660  1.00  0.00           O
ATOM   4371  N   LEU A 926      36.830  54.150  47.870  1.00  0.00           N
ATOM   4372  HN  LEU A 926      36.270  54.250  48.690  1.00  0.00           H
ATOM   4373  CA  LEU A 926      38.210  53.760  47.960  1.00  0.00           C
ATOM   4374  HA  LEU A 926      38.780  54.410  47.330  1.00  0.00           H
ATOM   4375  CB  LEU A 926      38.770  53.960  49.370  1.00  0.00           C
ATOM   4376  HB1 LEU A 926      39.830  53.630  49.350  1.00  0.00           H
ATOM   4377  HB2 LEU A 926      38.160  53.340  50.060  1.00  0.00           H
ATOM   4378  CG  LEU A 926      38.900  55.380  50.040  1.00  0.00           C
ATOM   4379  HG  LEU A 926      37.900  55.880  49.940  1.00  0.00           H
ATOM   4380  CD1 LEU A 926      39.430  55.160  51.470  1.00  0.00           C
ATOM   4381 HD11 LEU A 926      40.420  54.660  51.600  1.00  0.00           H
ATOM   4382 HD12 LEU A 926      38.660  54.530  51.960  1.00  0.00           H
ATOM   4383 HD13 LEU A 926      39.380  56.050  52.130  1.00  0.00           H
ATOM   4384  CD2 LEU A 926      39.830  56.380  49.310  1.00  0.00           C
ATOM   4385 HD21 LEU A 926      40.910  56.100  49.320  1.00  0.00           H
ATOM   4386 HD22 LEU A 926      39.710  57.420  49.660  1.00  0.00           H
ATOM   4387 HD23 LEU A 926      39.520  56.410  48.240  1.00  0.00           H
ATOM   4388  C   LEU A 926      38.460  52.310  47.540  1.00  0.00           C
ATOM   4389  O   LEU A 926      39.420  52.090  46.780  1.00  0.00           O
ATOM   4390  N   ILE A 927      37.600  51.360  47.880  1.00  0.00           N
ATOM   4391  HN  ILE A 927      36.950  51.580  48.600  1.00  0.00           H
ATOM   4392  CA  ILE A 927      37.510  49.930  47.500  1.00  0.00           C
ATOM   4393  HA  ILE A 927      38.460  49.480  47.730  1.00  0.00           H
ATOM   4394  CB  ILE A 927      36.420  49.210  48.290  1.00  0.00           C
ATOM   4395  HB  ILE A 927      35.550  49.890  48.380  1.00  0.00           H
ATOM   4396  CG2 ILE A 927      35.860  47.980  47.650  1.00  0.00           C
ATOM   4397 HG21 ILE A 927      35.320  48.190  46.710  1.00  0.00           H
ATOM   4398 HG22 ILE A 927      35.070  47.550  48.300  1.00  0.00           H
ATOM   4399 HG23 ILE A 927      36.560  47.130  47.640  1.00  0.00           H
ATOM   4400  CG1 ILE A 927      37.050  48.940  49.660  1.00  0.00           C
ATOM   4401 HG11 ILE A 927      37.690  49.790  50.000  1.00  0.00           H
ATOM   4402 HG12 ILE A 927      37.760  48.080  49.680  1.00  0.00           H
ATOM   4403  CD  ILE A 927      36.090  48.680  50.790  1.00  0.00           C
ATOM   4404  HD1 ILE A 927      35.570  47.710  50.700  1.00  0.00           H
ATOM   4405  HD2 ILE A 927      35.360  49.500  50.640  1.00  0.00           H
ATOM   4406  HD3 ILE A 927      36.500  48.780  51.820  1.00  0.00           H
ATOM   4407  C   ILE A 927      37.340  49.770  46.000  1.00  0.00           C
ATOM   4408  O   ILE A 927      38.020  49.000  45.320  1.00  0.00           O
ATOM   4409  N   PHE A 928      36.430  50.640  45.350  1.00  0.00           N
ATOM   4410  HN  PHE A 928      35.810  51.140  45.960  1.00  0.00           H
ATOM   4411  CA  PHE A 928      36.090  50.700  43.990  1.00  0.00           C
ATOM   4412  HA  PHE A 928      35.820  49.740  43.580  1.00  0.00           H
ATOM   4413  CB  PHE A 928      34.900  51.580  43.990  1.00  0.00           C
ATOM   4414  HB1 PHE A 928      35.100  52.520  44.540  1.00  0.00           H
ATOM   4415  HB2 PHE A 928      34.090  51.110  44.590  1.00  0.00           H
ATOM   4416  CG  PHE A 928      34.240  51.860  42.570  1.00  0.00           C
ATOM   4417  CD1 PHE A 928      33.120  51.030  42.170  1.00  0.00           C
ATOM   4418  HD1 PHE A 928      32.720  50.220  42.780  1.00  0.00           H
ATOM   4419  CE1 PHE A 928      32.370  51.260  41.010  1.00  0.00           C
ATOM   4420  HE1 PHE A 928      31.620  50.560  40.690  1.00  0.00           H
ATOM   4421  CZ  PHE A 928      32.790  52.260  40.150  1.00  0.00           C
ATOM   4422  HZ  PHE A 928      32.340  52.450  39.190  1.00  0.00           H
ATOM   4423  CD2 PHE A 928      34.570  52.950  41.690  1.00  0.00           C
ATOM   4424  HD2 PHE A 928      35.460  53.500  41.940  1.00  0.00           H
ATOM   4425  CE2 PHE A 928      33.860  53.140  40.480  1.00  0.00           C
ATOM   4426  HE2 PHE A 928      34.200  53.880  39.760  1.00  0.00           H
ATOM   4427  C   PHE A 928      37.240  51.150  43.130  1.00  0.00           C
ATOM   4428  O   PHE A 928      37.300  50.610  42.020  1.00  0.00           O
ATOM   4429  N   MET A 929      38.190  52.000  43.590  1.00  0.00           N
ATOM   4430  HN  MET A 929      38.050  52.430  44.470  1.00  0.00           H
ATOM   4431  CA  MET A 929      39.410  52.300  42.880  1.00  0.00           C
ATOM   4432  HA  MET A 929      39.210  52.610  41.860  1.00  0.00           H
ATOM   4433  CB  MET A 929      40.150  53.430  43.570  1.00  0.00           C
ATOM   4434  HB1 MET A 929      41.190  53.470  43.200  1.00  0.00           H
ATOM   4435  HB2 MET A 929      40.220  53.190  44.650  1.00  0.00           H
ATOM   4436  CG  MET A 929      39.570  54.870  43.430  1.00  0.00           C
ATOM   4437  HG1 MET A 929      39.900  55.640  44.170  1.00  0.00           H
ATOM   4438  HG2 MET A 929      38.490  54.650  43.580  1.00  0.00           H
ATOM   4439  SD  MET A 929      39.710  55.580  41.740  1.00  0.00           S
ATOM   4440  CE  MET A 929      41.330  56.220  41.870  1.00  0.00           C
ATOM   4441  HE1 MET A 929      42.100  55.560  42.320  1.00  0.00           H
ATOM   4442  HE2 MET A 929      41.360  57.130  42.500  1.00  0.00           H
ATOM   4443  HE3 MET A 929      41.580  56.490  40.820  1.00  0.00           H
ATOM   4444  C   MET A 929      40.440  51.170  42.730  1.00  0.00           C
ATOM   4445  O   MET A 929      41.230  51.150  41.760  1.00  0.00           O
ATOM   4446  N   ASP A 930      40.280  50.160  43.640  1.00  0.00           N
ATOM   4447  HN  ASP A 930      39.710  50.110  44.450  1.00  0.00           H
ATOM   4448  CA  ASP A 930      41.020  48.950  43.480  1.00  0.00           C
ATOM   4449  HA  ASP A 930      41.980  48.980  42.980  1.00  0.00           H
ATOM   4450  CB  ASP A 930      41.250  48.310  44.850  1.00  0.00           C
ATOM   4451  HB1 ASP A 930      41.650  47.310  44.580  1.00  0.00           H
ATOM   4452  HB2 ASP A 930      40.400  48.150  45.550  1.00  0.00           H
ATOM   4453  CG  ASP A 930      42.330  49.040  45.530  1.00  0.00           C
ATOM   4454  OD1 ASP A 930      42.060  49.640  46.610  1.00  0.00           O
ATOM   4455  OD2 ASP A 930      43.540  48.920  45.150  1.00  0.00           O
ATOM   4456  C   ASP A 930      40.130  48.000  42.610  1.00  0.00           C
ATOM   4457  O   ASP A 930      40.450  47.590  41.470  1.00  0.00           O
ATOM   4458  N   GLN A 931      38.940  47.630  43.020  1.00  0.00           N
ATOM   4459  HN  GLN A 931      38.590  47.910  43.910  1.00  0.00           H
ATOM   4460  CA  GLN A 931      38.180  46.440  42.480  1.00  0.00           C
ATOM   4461  HA  GLN A 931      38.910  45.660  42.480  1.00  0.00           H
ATOM   4462  CB  GLN A 931      37.000  45.970  43.370  1.00  0.00           C
ATOM   4463  HB1 GLN A 931      36.160  45.550  42.780  1.00  0.00           H
ATOM   4464  HB2 GLN A 931      36.540  46.900  43.780  1.00  0.00           H
ATOM   4465  CG  GLN A 931      37.440  45.050  44.510  1.00  0.00           C
ATOM   4466  HG1 GLN A 931      36.520  44.940  45.120  1.00  0.00           H
ATOM   4467  HG2 GLN A 931      38.110  45.580  45.230  1.00  0.00           H
ATOM   4468  CD  GLN A 931      38.020  43.740  44.140  1.00  0.00           C
ATOM   4469  OE1 GLN A 931      38.810  43.280  44.970  1.00  0.00           O
ATOM   4470  NE2 GLN A 931      37.700  43.070  43.050  1.00  0.00           N
ATOM   4471 HE21 GLN A 931      38.110  42.160  42.980  1.00  0.00           H
ATOM   4472 HE22 GLN A 931      37.070  43.460  42.390  1.00  0.00           H
ATOM   4473  C   GLN A 931      37.780  46.590  40.990  1.00  0.00           C
ATOM   4474  O   GLN A 931      37.840  45.640  40.220  1.00  0.00           O
ATOM   4475  N   GLN A 932      37.200  47.830  40.640  1.00  0.00           N
ATOM   4476  HN  GLN A 932      37.200  48.600  41.270  1.00  0.00           H
ATOM   4477  CA  GLN A 932      36.590  47.860  39.340  1.00  0.00           C
ATOM   4478  HA  GLN A 932      36.290  46.900  38.960  1.00  0.00           H
ATOM   4479  CB  GLN A 932      35.250  48.720  39.300  1.00  0.00           C
ATOM   4480  HB1 GLN A 932      34.920  48.720  38.240  1.00  0.00           H
ATOM   4481  HB2 GLN A 932      35.470  49.780  39.540  1.00  0.00           H
ATOM   4482  CG  GLN A 932      34.010  48.170  40.070  1.00  0.00           C
ATOM   4483  HG1 GLN A 932      33.090  48.790  39.970  1.00  0.00           H
ATOM   4484  HG2 GLN A 932      34.330  48.110  41.130  1.00  0.00           H
ATOM   4485  CD  GLN A 932      33.810  46.750  39.580  1.00  0.00           C
ATOM   4486  OE1 GLN A 932      34.410  45.820  40.220  1.00  0.00           O
ATOM   4487  NE2 GLN A 932      33.120  46.510  38.430  1.00  0.00           N
ATOM   4488 HE21 GLN A 932      32.490  47.210  38.120  1.00  0.00           H
ATOM   4489 HE22 GLN A 932      33.080  45.550  38.140  1.00  0.00           H
ATOM   4490  C   GLN A 932      37.460  48.400  38.250  1.00  0.00           C
ATOM   4491  O   GLN A 932      37.360  47.990  37.110  1.00  0.00           O
ATOM   4492  N   ILE A 933      38.370  49.270  38.700  1.00  0.00           N
ATOM   4493  HN  ILE A 933      38.380  49.600  39.630  1.00  0.00           H
ATOM   4494  CA  ILE A 933      39.470  49.640  37.840  1.00  0.00           C
ATOM   4495  HA  ILE A 933      39.140  49.960  36.870  1.00  0.00           H
ATOM   4496  CB  ILE A 933      40.300  50.810  38.410  1.00  0.00           C
ATOM   4497  HB  ILE A 933      40.960  50.420  39.210  1.00  0.00           H
ATOM   4498  CG2 ILE A 933      41.210  51.410  37.290  1.00  0.00           C
ATOM   4499 HG21 ILE A 933      41.990  50.690  36.970  1.00  0.00           H
ATOM   4500 HG22 ILE A 933      41.740  52.310  37.690  1.00  0.00           H
ATOM   4501 HG23 ILE A 933      40.590  51.700  36.410  1.00  0.00           H
ATOM   4502  CG1 ILE A 933      39.390  51.880  39.060  1.00  0.00           C
ATOM   4503 HG11 ILE A 933      40.080  52.710  39.340  1.00  0.00           H
ATOM   4504 HG12 ILE A 933      38.900  51.560  40.010  1.00  0.00           H
ATOM   4505  CD  ILE A 933      38.370  52.510  38.150  1.00  0.00           C
ATOM   4506  HD1 ILE A 933      37.450  51.890  38.070  1.00  0.00           H
ATOM   4507  HD2 ILE A 933      38.710  52.820  37.140  1.00  0.00           H
ATOM   4508  HD3 ILE A 933      38.040  53.470  38.610  1.00  0.00           H
ATOM   4509  C   ILE A 933      40.360  48.450  37.520  1.00  0.00           C
ATOM   4510  O   ILE A 933      40.870  48.420  36.380  1.00  0.00           O
ATOM   4511  N   THR A 934      40.640  47.520  38.430  1.00  0.00           N
ATOM   4512  HN  THR A 934      40.310  47.520  39.370  1.00  0.00           H
ATOM   4513  CA  THR A 934      41.390  46.270  38.170  1.00  0.00           C
ATOM   4514  HA  THR A 934      42.310  46.570  37.720  1.00  0.00           H
ATOM   4515  CB  THR A 934      41.930  45.350  39.330  1.00  0.00           C
ATOM   4516  HB  THR A 934      42.330  44.410  38.890  1.00  0.00           H
ATOM   4517  OG1 THR A 934      41.040  45.070  40.390  1.00  0.00           O
ATOM   4518  HG1 THR A 934      40.980  45.920  40.820  1.00  0.00           H
ATOM   4519  CG2 THR A 934      43.090  46.120  40.020  1.00  0.00           C
ATOM   4520 HG21 THR A 934      42.690  47.000  40.560  1.00  0.00           H
ATOM   4521 HG22 THR A 934      43.870  46.390  39.280  1.00  0.00           H
ATOM   4522 HG23 THR A 934      43.580  45.450  40.750  1.00  0.00           H
ATOM   4523  C   THR A 934      40.690  45.340  37.120  1.00  0.00           C
ATOM   4524  O   THR A 934      41.320  44.830  36.210  1.00  0.00           O
ATOM   4525  N   ALA A 935      39.300  45.290  37.100  1.00  0.00           N
ATOM   4526  HN  ALA A 935      38.770  45.870  37.730  1.00  0.00           H
ATOM   4527  CA  ALA A 935      38.510  44.680  36.060  1.00  0.00           C
ATOM   4528  HA  ALA A 935      38.890  43.680  35.930  1.00  0.00           H
ATOM   4529  CB  ALA A 935      37.060  44.840  36.340  1.00  0.00           C
ATOM   4530  HB1 ALA A 935      36.820  44.310  37.280  1.00  0.00           H
ATOM   4531  HB2 ALA A 935      36.610  44.260  35.510  1.00  0.00           H
ATOM   4532  HB3 ALA A 935      36.670  45.890  36.380  1.00  0.00           H
ATOM   4533  C   ALA A 935      38.810  45.310  34.660  1.00  0.00           C
ATOM   4534  O   ALA A 935      38.990  44.560  33.710  1.00  0.00           O
ATOM   4535  N   VAL A 936      38.970  46.670  34.500  1.00  0.00           N
ATOM   4536  HN  VAL A 936      38.950  47.240  35.320  1.00  0.00           H
ATOM   4537  CA  VAL A 936      39.350  47.290  33.210  1.00  0.00           C
ATOM   4538  HA  VAL A 936      38.710  46.830  32.460  1.00  0.00           H
ATOM   4539  CB  VAL A 936      39.220  48.800  33.330  1.00  0.00           C
ATOM   4540  HB  VAL A 936      39.820  49.190  34.180  1.00  0.00           H
ATOM   4541  CG1 VAL A 936      39.650  49.480  32.060  1.00  0.00           C
ATOM   4542 HG11 VAL A 936      39.700  50.590  32.190  1.00  0.00           H
ATOM   4543 HG12 VAL A 936      38.880  49.320  31.270  1.00  0.00           H
ATOM   4544 HG13 VAL A 936      40.650  49.130  31.750  1.00  0.00           H
ATOM   4545  CG2 VAL A 936      37.760  49.130  33.590  1.00  0.00           C
ATOM   4546 HG21 VAL A 936      37.220  48.690  32.720  1.00  0.00           H
ATOM   4547 HG22 VAL A 936      37.590  50.230  33.640  1.00  0.00           H
ATOM   4548 HG23 VAL A 936      37.430  48.700  34.560  1.00  0.00           H
ATOM   4549  C   VAL A 936      40.840  46.830  32.880  1.00  0.00           C
ATOM   4550  O   VAL A 936      41.130  46.480  31.750  1.00  0.00           O
ATOM   4551  N   ILE A 937      41.770  46.960  33.840  1.00  0.00           N
ATOM   4552  HN  ILE A 937      41.490  47.420  34.680  1.00  0.00           H
ATOM   4553  CA  ILE A 937      43.180  46.600  33.730  1.00  0.00           C
ATOM   4554  HA  ILE A 937      43.490  47.140  32.840  1.00  0.00           H
ATOM   4555  CB  ILE A 937      44.010  47.100  34.890  1.00  0.00           C
ATOM   4556  HB  ILE A 937      43.560  46.710  35.830  1.00  0.00           H
ATOM   4557  CG2 ILE A 937      45.490  46.700  35.000  1.00  0.00           C
ATOM   4558 HG21 ILE A 937      45.970  47.220  35.850  1.00  0.00           H
ATOM   4559 HG22 ILE A 937      46.080  46.930  34.090  1.00  0.00           H
ATOM   4560 HG23 ILE A 937      45.470  45.600  35.180  1.00  0.00           H
ATOM   4561  CG1 ILE A 937      43.920  48.640  34.950  1.00  0.00           C
ATOM   4562 HG11 ILE A 937      44.300  49.040  35.920  1.00  0.00           H
ATOM   4563 HG12 ILE A 937      42.850  48.930  34.950  1.00  0.00           H
ATOM   4564  CD  ILE A 937      44.410  49.460  33.760  1.00  0.00           C
ATOM   4565  HD1 ILE A 937      45.510  49.300  33.710  1.00  0.00           H
ATOM   4566  HD2 ILE A 937      44.220  50.510  34.060  1.00  0.00           H
ATOM   4567  HD3 ILE A 937      43.950  49.250  32.780  1.00  0.00           H
ATOM   4568  C   ILE A 937      43.480  45.160  33.300  1.00  0.00           C
ATOM   4569  O   ILE A 937      44.370  44.890  32.520  1.00  0.00           O
ATOM   4570  N   ILE A 938      42.750  44.230  33.920  1.00  0.00           N
ATOM   4571  HN  ILE A 938      42.210  44.510  34.700  1.00  0.00           H
ATOM   4572  CA  ILE A 938      42.940  42.750  33.550  1.00  0.00           C
ATOM   4573  HA  ILE A 938      44.010  42.670  33.400  1.00  0.00           H
ATOM   4574  CB  ILE A 938      42.490  41.740  34.630  1.00  0.00           C
ATOM   4575  HB  ILE A 938      41.440  41.980  34.920  1.00  0.00           H
ATOM   4576  CG2 ILE A 938      42.580  40.270  34.220  1.00  0.00           C
ATOM   4577 HG21 ILE A 938      42.400  39.600  35.080  1.00  0.00           H
ATOM   4578 HG22 ILE A 938      43.560  40.030  33.780  1.00  0.00           H
ATOM   4579 HG23 ILE A 938      41.760  40.090  33.480  1.00  0.00           H
ATOM   4580  CG1 ILE A 938      43.220  41.880  35.950  1.00  0.00           C
ATOM   4581 HG11 ILE A 938      42.790  41.260  36.760  1.00  0.00           H
ATOM   4582 HG12 ILE A 938      43.320  42.910  36.360  1.00  0.00           H
ATOM   4583  CD  ILE A 938      44.670  41.320  35.890  1.00  0.00           C
ATOM   4584  HD1 ILE A 938      45.070  41.200  36.920  1.00  0.00           H
ATOM   4585  HD2 ILE A 938      45.310  41.940  35.230  1.00  0.00           H
ATOM   4586  HD3 ILE A 938      44.690  40.300  35.470  1.00  0.00           H
ATOM   4587  C   ILE A 938      42.380  42.400  32.170  1.00  0.00           C
ATOM   4588  O   ILE A 938      42.990  41.750  31.350  1.00  0.00           O
ATOM   4589  N   ASN A 939      41.100  42.850  31.940  1.00  0.00           N
ATOM   4590  HN  ASN A 939      40.590  43.470  32.540  1.00  0.00           H
ATOM   4591  CA  ASN A 939      40.380  42.620  30.730  1.00  0.00           C
ATOM   4592  HA  ASN A 939      40.580  41.580  30.500  1.00  0.00           H
ATOM   4593  CB  ASN A 939      38.860  42.900  30.740  1.00  0.00           C
ATOM   4594  HB1 ASN A 939      38.410  42.850  29.720  1.00  0.00           H
ATOM   4595  HB2 ASN A 939      38.800  43.990  31.000  1.00  0.00           H
ATOM   4596  CG  ASN A 939      38.060  41.940  31.600  1.00  0.00           C
ATOM   4597  OD1 ASN A 939      38.670  40.970  32.090  1.00  0.00           O
ATOM   4598  ND2 ASN A 939      36.750  42.150  31.720  1.00  0.00           N
ATOM   4599 HD21 ASN A 939      36.440  43.090  31.590  1.00  0.00           H
ATOM   4600 HD22 ASN A 939      36.150  41.440  32.100  1.00  0.00           H
ATOM   4601  C   ASN A 939      41.030  43.350  29.580  1.00  0.00           C
ATOM   4602  O   ASN A 939      41.170  44.580  29.570  1.00  0.00           O
ATOM   4603  N   ARG A 940      41.510  42.590  28.550  1.00  0.00           N
ATOM   4604  HN  ARG A 940      41.510  41.610  28.730  1.00  0.00           H
ATOM   4605  CA  ARG A 940      42.220  43.180  27.410  1.00  0.00           C
ATOM   4606  HA  ARG A 940      41.970  44.230  27.250  1.00  0.00           H
ATOM   4607  CB  ARG A 940      43.800  43.070  27.620  1.00  0.00           C
ATOM   4608  HB1 ARG A 940      44.380  43.150  26.680  1.00  0.00           H
ATOM   4609  HB2 ARG A 940      43.930  42.000  27.900  1.00  0.00           H
ATOM   4610  CG  ARG A 940      44.390  44.030  28.690  1.00  0.00           C
ATOM   4611  HG1 ARG A 940      45.410  43.650  28.870  1.00  0.00           H
ATOM   4612  HG2 ARG A 940      43.820  43.880  29.630  1.00  0.00           H
ATOM   4613  CD  ARG A 940      44.520  45.570  28.340  1.00  0.00           C
ATOM   4614  HD1 ARG A 940      44.250  45.610  27.260  1.00  0.00           H
ATOM   4615  HD2 ARG A 940      45.500  46.080  28.450  1.00  0.00           H
ATOM   4616  NE  ARG A 940      43.540  46.390  29.110  1.00  0.00           N
ATOM   4617  HE  ARG A 940      42.740  45.900  29.450  1.00  0.00           H
ATOM   4618  CZ  ARG A 940      43.700  47.650  29.370  1.00  0.00           C
ATOM   4619  NH1 ARG A 940      42.840  48.170  30.210  1.00  0.00           N
ATOM   4620 HH11 ARG A 940      42.170  47.520  30.550  1.00  0.00           H
ATOM   4621 HH12 ARG A 940      42.990  49.110  30.470  1.00  0.00           H
ATOM   4622  NH2 ARG A 940      44.580  48.520  28.800  1.00  0.00           N
ATOM   4623 HH21 ARG A 940      45.100  48.190  28.010  1.00  0.00           H
ATOM   4624 HH22 ARG A 940      44.410  49.490  28.950  1.00  0.00           H
ATOM   4625  C   ARG A 940      41.870  42.470  26.030  1.00  0.00           C
ATOM   4626  O   ARG A 940      41.560  41.310  26.100  1.00  0.00           O
ATOM   4627  N   LYS A 941      41.970  43.170  24.860  1.00  0.00           N
ATOM   4628  HN  LYS A 941      42.410  44.060  24.930  1.00  0.00           H
ATOM   4629  CA  LYS A 941      41.550  42.530  23.630  1.00  0.00           C
ATOM   4630  HA  LYS A 941      40.900  41.700  23.830  1.00  0.00           H
ATOM   4631  CB  LYS A 941      40.860  43.600  22.760  1.00  0.00           C
ATOM   4632  HB1 LYS A 941      39.990  43.840  23.400  1.00  0.00           H
ATOM   4633  HB2 LYS A 941      40.410  43.210  21.820  1.00  0.00           H
ATOM   4634  CG  LYS A 941      41.650  44.850  22.420  1.00  0.00           C
ATOM   4635  HG1 LYS A 941      42.540  44.580  21.810  1.00  0.00           H
ATOM   4636  HG2 LYS A 941      42.080  45.360  23.310  1.00  0.00           H
ATOM   4637  CD  LYS A 941      40.880  45.750  21.490  1.00  0.00           C
ATOM   4638  HD1 LYS A 941      39.950  46.060  22.020  1.00  0.00           H
ATOM   4639  HD2 LYS A 941      40.560  45.120  20.630  1.00  0.00           H
ATOM   4640  CE  LYS A 941      41.710  46.930  20.940  1.00  0.00           C
ATOM   4641  HE1 LYS A 941      42.750  46.590  20.720  1.00  0.00           H
ATOM   4642  HE2 LYS A 941      41.870  47.680  21.750  1.00  0.00           H
ATOM   4643  NZ  LYS A 941      41.040  47.550  19.770  1.00  0.00           N
ATOM   4644  HZ1 LYS A 941      41.500  48.420  19.450  1.00  0.00           H
ATOM   4645  HZ2 LYS A 941      40.060  47.890  19.940  1.00  0.00           H
ATOM   4646  HZ3 LYS A 941      40.930  46.910  18.950  1.00  0.00           H
ATOM   4647  C   LYS A 941      42.670  41.850  22.760  1.00  0.00           C
ATOM   4648  O   LYS A 941      42.370  41.160  21.800  1.00  0.00           O
ATOM   4649  N   GLU A 942      43.890  41.910  23.290  1.00  0.00           N
ATOM   4650  HN  GLU A 942      43.980  42.520  24.080  1.00  0.00           H
ATOM   4651  CA  GLU A 942      45.030  41.020  23.020  1.00  0.00           C
ATOM   4652  HA  GLU A 942      45.130  40.890  21.960  1.00  0.00           H
ATOM   4653  CB  GLU A 942      46.350  41.780  23.420  1.00  0.00           C
ATOM   4654  HB1 GLU A 942      47.240  41.090  23.410  1.00  0.00           H
ATOM   4655  HB2 GLU A 942      46.290  42.060  24.490  1.00  0.00           H
ATOM   4656  CG  GLU A 942      46.590  43.030  22.610  1.00  0.00           C
ATOM   4657  HG1 GLU A 942      46.010  43.930  22.900  1.00  0.00           H
ATOM   4658  HG2 GLU A 942      46.390  42.850  21.520  1.00  0.00           H
ATOM   4659  CD  GLU A 942      48.110  43.350  22.630  1.00  0.00           C
ATOM   4660  OE1 GLU A 942      48.560  43.670  23.780  1.00  0.00           O
ATOM   4661  OE2 GLU A 942      48.720  43.450  21.580  1.00  0.00           O
ATOM   4662  C   GLU A 942      44.970  39.750  23.840  1.00  0.00           C
ATOM   4663  O   GLU A 942      44.680  39.790  25.050  1.00  0.00           O
ATOM   4664  N   HSD A 943      45.060  38.580  23.140  1.00  0.00           N
ATOM   4665  HN  HSD A 943      45.110  38.590  22.140  1.00  0.00           H
ATOM   4666  CA  HSD A 943      44.820  37.220  23.840  1.00  0.00           C
ATOM   4667  HA  HSD A 943      44.800  36.540  22.990  1.00  0.00           H
ATOM   4668  CB  HSD A 943      46.070  36.760  24.640  1.00  0.00           C
ATOM   4669  HB1 HSD A 943      46.020  35.710  25.000  1.00  0.00           H
ATOM   4670  HB2 HSD A 943      46.240  37.490  25.470  1.00  0.00           H
ATOM   4671  ND1 HSD A 943      47.810  35.640  23.140  1.00  0.00           N
ATOM   4672  HD1 HSD A 943      47.460  34.720  23.270  1.00  0.00           H
ATOM   4673  CG  HSD A 943      47.320  36.770  23.820  1.00  0.00           C
ATOM   4674  CE1 HSD A 943      48.940  35.970  22.530  1.00  0.00           C
ATOM   4675  HE1 HSD A 943      49.580  35.270  22.010  1.00  0.00           H
ATOM   4676  NE2 HSD A 943      49.330  37.240  22.860  1.00  0.00           N
ATOM   4677  CD2 HSD A 943      48.310  37.700  23.660  1.00  0.00           C
ATOM   4678  HD2 HSD A 943      48.450  38.680  24.100  1.00  0.00           H
ATOM   4679  C   HSD A 943      43.510  37.040  24.630  1.00  0.00           C
ATOM   4680  O   HSD A 943      43.500  36.940  25.860  1.00  0.00           O
ATOM   4681  N   LYS A 944      42.330  36.950  23.910  1.00  0.00           N
ATOM   4682  HN  LYS A 944      42.250  36.950  22.920  1.00  0.00           H
ATOM   4683  CA  LYS A 944      41.070  37.020  24.550  1.00  0.00           C
ATOM   4684  HA  LYS A 944      41.110  37.700  25.380  1.00  0.00           H
ATOM   4685  CB  LYS A 944      39.900  37.520  23.680  1.00  0.00           C
ATOM   4686  HB1 LYS A 944      38.970  37.250  24.220  1.00  0.00           H
ATOM   4687  HB2 LYS A 944      39.920  37.000  22.700  1.00  0.00           H
ATOM   4688  CG  LYS A 944      39.990  39.000  23.560  1.00  0.00           C
ATOM   4689  HG1 LYS A 944      40.990  39.270  23.150  1.00  0.00           H
ATOM   4690  HG2 LYS A 944      39.870  39.470  24.560  1.00  0.00           H
ATOM   4691  CD  LYS A 944      38.800  39.550  22.740  1.00  0.00           C
ATOM   4692  HD1 LYS A 944      38.770  40.650  22.920  1.00  0.00           H
ATOM   4693  HD2 LYS A 944      37.840  39.170  23.150  1.00  0.00           H
ATOM   4694  CE  LYS A 944      38.780  39.280  21.240  1.00  0.00           C
ATOM   4695  HE1 LYS A 944      37.950  39.840  20.770  1.00  0.00           H
ATOM   4696  HE2 LYS A 944      38.650  38.220  20.910  1.00  0.00           H
ATOM   4697  NZ  LYS A 944      40.020  39.750  20.550  1.00  0.00           N
ATOM   4698  HZ1 LYS A 944      40.900  39.210  20.710  1.00  0.00           H
ATOM   4699  HZ2 LYS A 944      40.200  40.770  20.590  1.00  0.00           H
ATOM   4700  HZ3 LYS A 944      39.840  39.480  19.570  1.00  0.00           H
ATOM   4701  C   LYS A 944      40.770  35.670  25.320  1.00  0.00           C
ATOM   4702  O   LYS A 944      40.930  34.570  24.870  1.00  0.00           O
ATOM   4703  N   LEU A 945      40.260  35.880  26.540  1.00  0.00           N
ATOM   4704  HN  LEU A 945      40.030  36.760  26.950  1.00  0.00           H
ATOM   4705  CA  LEU A 945      39.920  34.870  27.550  1.00  0.00           C
ATOM   4706  HA  LEU A 945      40.820  34.300  27.720  1.00  0.00           H
ATOM   4707  CB  LEU A 945      39.570  35.700  28.820  1.00  0.00           C
ATOM   4708  HB1 LEU A 945      39.080  35.200  29.670  1.00  0.00           H
ATOM   4709  HB2 LEU A 945      38.870  36.480  28.480  1.00  0.00           H
ATOM   4710  CG  LEU A 945      40.780  36.490  29.350  1.00  0.00           C
ATOM   4711  HG  LEU A 945      40.950  37.280  28.600  1.00  0.00           H
ATOM   4712  CD1 LEU A 945      40.400  37.360  30.510  1.00  0.00           C
ATOM   4713 HD11 LEU A 945      39.570  38.010  30.180  1.00  0.00           H
ATOM   4714 HD12 LEU A 945      41.300  37.960  30.770  1.00  0.00           H
ATOM   4715 HD13 LEU A 945      40.070  36.750  31.380  1.00  0.00           H
ATOM   4716  CD2 LEU A 945      41.980  35.660  29.760  1.00  0.00           C
ATOM   4717 HD21 LEU A 945      42.760  36.040  30.450  1.00  0.00           H
ATOM   4718 HD22 LEU A 945      42.570  35.420  28.840  1.00  0.00           H
ATOM   4719 HD23 LEU A 945      41.590  34.750  30.250  1.00  0.00           H
ATOM   4720  C   LEU A 945      38.860  33.870  27.200  1.00  0.00           C
ATOM   4721  O   LEU A 945      37.670  34.150  27.210  1.00  0.00           O
ATOM   4722  N   LYS A 946      39.290  32.610  27.020  1.00  0.00           N
ATOM   4723  HN  LYS A 946      40.180  32.260  27.310  1.00  0.00           H
ATOM   4724  CA  LYS A 946      38.410  31.620  26.530  1.00  0.00           C
ATOM   4725  HA  LYS A 946      37.820  32.090  25.750  1.00  0.00           H
ATOM   4726  CB  LYS A 946      39.260  30.470  25.910  1.00  0.00           C
ATOM   4727  HB1 LYS A 946      39.670  29.730  26.640  1.00  0.00           H
ATOM   4728  HB2 LYS A 946      40.150  30.880  25.420  1.00  0.00           H
ATOM   4729  CG  LYS A 946      38.610  29.650  24.740  1.00  0.00           C
ATOM   4730  HG1 LYS A 946      37.830  28.920  25.070  1.00  0.00           H
ATOM   4731  HG2 LYS A 946      39.460  29.170  24.250  1.00  0.00           H
ATOM   4732  CD  LYS A 946      37.980  30.630  23.690  1.00  0.00           C
ATOM   4733  HD1 LYS A 946      38.650  31.520  23.670  1.00  0.00           H
ATOM   4734  HD2 LYS A 946      36.960  30.860  24.060  1.00  0.00           H
ATOM   4735  CE  LYS A 946      37.980  30.080  22.250  1.00  0.00           C
ATOM   4736  HE1 LYS A 946      37.840  28.990  22.400  1.00  0.00           H
ATOM   4737  HE2 LYS A 946      38.960  30.240  21.770  1.00  0.00           H
ATOM   4738  NZ  LYS A 946      36.880  30.480  21.430  1.00  0.00           N
ATOM   4739  HZ1 LYS A 946      36.020  29.900  21.580  1.00  0.00           H
ATOM   4740  HZ2 LYS A 946      37.040  30.490  20.390  1.00  0.00           H
ATOM   4741  HZ3 LYS A 946      36.670  31.470  21.610  1.00  0.00           H
ATOM   4742  C   LYS A 946      37.490  31.050  27.530  1.00  0.00           C
ATOM   4743  O   LYS A 946      36.370  30.670  27.190  1.00  0.00           O
ATOM   4744  N   LYS A 947      37.860  31.020  28.830  1.00  0.00           N
ATOM   4745  HN  LYS A 947      38.800  31.360  28.940  1.00  0.00           H
ATOM   4746  CA  LYS A 947      36.940  30.790  29.860  1.00  0.00           C
ATOM   4747  HA  LYS A 947      36.030  30.280  29.580  1.00  0.00           H
ATOM   4748  CB  LYS A 947      37.560  29.910  30.980  1.00  0.00           C
ATOM   4749  HB1 LYS A 947      36.830  29.760  31.810  1.00  0.00           H
ATOM   4750  HB2 LYS A 947      38.400  30.530  31.340  1.00  0.00           H
ATOM   4751  CG  LYS A 947      38.220  28.580  30.500  1.00  0.00           C
ATOM   4752  HG1 LYS A 947      39.070  28.840  29.820  1.00  0.00           H
ATOM   4753  HG2 LYS A 947      37.550  27.840  30.010  1.00  0.00           H
ATOM   4754  CD  LYS A 947      38.740  27.880  31.790  1.00  0.00           C
ATOM   4755  HD1 LYS A 947      37.740  27.570  32.180  1.00  0.00           H
ATOM   4756  HD2 LYS A 947      39.270  28.500  32.540  1.00  0.00           H
ATOM   4757  CE  LYS A 947      39.550  26.660  31.460  1.00  0.00           C
ATOM   4758  HE1 LYS A 947      40.500  27.080  31.060  1.00  0.00           H
ATOM   4759  HE2 LYS A 947      39.110  26.040  30.660  1.00  0.00           H
ATOM   4760  NZ  LYS A 947      39.820  25.820  32.620  1.00  0.00           N
ATOM   4761  HZ1 LYS A 947      38.860  25.660  32.980  1.00  0.00           H
ATOM   4762  HZ2 LYS A 947      40.440  26.280  33.320  1.00  0.00           H
ATOM   4763  HZ3 LYS A 947      40.210  24.910  32.280  1.00  0.00           H
ATOM   4764  C   LYS A 947      36.440  32.150  30.380  1.00  0.00           C
ATOM   4765  O   LYS A 947      35.260  32.320  30.380  1.00  0.00           O
ATOM   4766  N   GLY A 948      37.300  33.100  30.740  1.00  0.00           N
ATOM   4767  HN  GLY A 948      38.240  32.900  30.510  1.00  0.00           H
ATOM   4768  CA  GLY A 948      36.980  34.510  31.280  1.00  0.00           C
ATOM   4769  HA1 GLY A 948      36.410  35.090  30.580  1.00  0.00           H
ATOM   4770  HA2 GLY A 948      37.910  34.960  31.580  1.00  0.00           H
ATOM   4771  C   GLY A 948      36.110  34.560  32.490  1.00  0.00           C
ATOM   4772  O   GLY A 948      35.890  33.530  33.080  1.00  0.00           O
ATOM   4773  N   ALA A 949      35.520  35.750  32.870  1.00  0.00           N
ATOM   4774  HN  ALA A 949      35.640  36.550  32.290  1.00  0.00           H
ATOM   4775  CA  ALA A 949      34.670  35.910  34.040  1.00  0.00           C
ATOM   4776  HA  ALA A 949      34.270  34.940  34.310  1.00  0.00           H
ATOM   4777  CB  ALA A 949      35.520  36.410  35.240  1.00  0.00           C
ATOM   4778  HB1 ALA A 949      36.580  36.210  34.980  1.00  0.00           H
ATOM   4779  HB2 ALA A 949      35.250  35.920  36.200  1.00  0.00           H
ATOM   4780  HB3 ALA A 949      35.400  37.520  35.240  1.00  0.00           H
ATOM   4781  C   ALA A 949      33.480  36.820  33.840  1.00  0.00           C
ATOM   4782  O   ALA A 949      33.320  37.450  32.830  1.00  0.00           O
ATOM   4783  N   GLY A 950      32.490  36.940  34.800  1.00  0.00           N
ATOM   4784  HN  GLY A 950      32.430  36.350  35.600  1.00  0.00           H
ATOM   4785  CA  GLY A 950      31.410  37.980  34.760  1.00  0.00           C
ATOM   4786  HA1 GLY A 950      30.690  37.740  35.530  1.00  0.00           H
ATOM   4787  HA2 GLY A 950      31.050  37.970  33.740  1.00  0.00           H
ATOM   4788  C   GLY A 950      31.970  39.360  35.040  1.00  0.00           C
ATOM   4789  O   GLY A 950      33.090  39.480  35.380  1.00  0.00           O
ATOM   4790  N   TYR A 951      31.080  40.370  35.020  1.00  0.00           N
ATOM   4791  HN  TYR A 951      30.100  40.190  34.900  1.00  0.00           H
ATOM   4792  CA  TYR A 951      31.550  41.720  34.970  1.00  0.00           C
ATOM   4793  HA  TYR A 951      32.620  41.710  35.110  1.00  0.00           H
ATOM   4794  CB  TYR A 951      31.030  42.370  33.690  1.00  0.00           C
ATOM   4795  HB1 TYR A 951      31.490  43.370  33.520  1.00  0.00           H
ATOM   4796  HB2 TYR A 951      29.940  42.550  33.810  1.00  0.00           H
ATOM   4797  CG  TYR A 951      31.500  41.590  32.480  1.00  0.00           C
ATOM   4798  CD1 TYR A 951      32.830  41.820  32.040  1.00  0.00           C
ATOM   4799  HD1 TYR A 951      33.450  42.550  32.540  1.00  0.00           H
ATOM   4800  CE1 TYR A 951      33.340  41.220  30.890  1.00  0.00           C
ATOM   4801  HE1 TYR A 951      34.310  41.540  30.530  1.00  0.00           H
ATOM   4802  CZ  TYR A 951      32.620  40.270  30.230  1.00  0.00           C
ATOM   4803  OH  TYR A 951      33.160  39.400  29.250  1.00  0.00           O
ATOM   4804  HH  TYR A 951      32.470  39.110  28.660  1.00  0.00           H
ATOM   4805  CD2 TYR A 951      30.740  40.710  31.710  1.00  0.00           C
ATOM   4806  HD2 TYR A 951      29.700  40.600  31.960  1.00  0.00           H
ATOM   4807  CE2 TYR A 951      31.300  40.050  30.570  1.00  0.00           C
ATOM   4808  HE2 TYR A 951      30.680  39.320  30.050  1.00  0.00           H
ATOM   4809  C   TYR A 951      31.080  42.510  36.150  1.00  0.00           C
ATOM   4810  O   TYR A 951      31.180  43.760  36.160  1.00  0.00           O
ATOM   4811  N   HSD A 952      30.730  41.840  37.250  1.00  0.00           N
ATOM   4812  HN  HSD A 952      30.570  40.860  37.130  1.00  0.00           H
ATOM   4813  CA  HSD A 952      30.470  42.570  38.480  1.00  0.00           C
ATOM   4814  HA  HSD A 952      31.260  43.310  38.500  1.00  0.00           H
ATOM   4815  CB  HSD A 952      29.080  43.150  38.590  1.00  0.00           C
ATOM   4816  HB1 HSD A 952      29.000  43.910  37.780  1.00  0.00           H
ATOM   4817  HB2 HSD A 952      28.850  43.680  39.550  1.00  0.00           H
ATOM   4818  ND1 HSD A 952      27.230  42.110  37.190  1.00  0.00           N
ATOM   4819  HD1 HSD A 952      27.480  42.620  36.370  1.00  0.00           H
ATOM   4820  CG  HSD A 952      27.980  42.140  38.330  1.00  0.00           C
ATOM   4821  CE1 HSD A 952      26.290  41.240  37.350  1.00  0.00           C
ATOM   4822  HE1 HSD A 952      25.670  40.980  36.490  1.00  0.00           H
ATOM   4823  NE2 HSD A 952      26.310  40.650  38.590  1.00  0.00           N
ATOM   4824  CD2 HSD A 952      27.360  41.300  39.190  1.00  0.00           C
ATOM   4825  HD2 HSD A 952      27.670  40.880  40.140  1.00  0.00           H
ATOM   4826  C   HSD A 952      30.660  41.690  39.670  1.00  0.00           C
ATOM   4827  O   HSD A 952      30.570  42.110  40.840  1.00  0.00           O
ATOM   4828  N   LEU A 953      30.960  40.360  39.590  1.00  0.00           N
ATOM   4829  HN  LEU A 953      31.020  39.950  38.680  1.00  0.00           H
ATOM   4830  CA  LEU A 953      30.980  39.390  40.650  1.00  0.00           C
ATOM   4831  HA  LEU A 953      30.190  39.610  41.360  1.00  0.00           H
ATOM   4832  CB  LEU A 953      30.800  37.900  40.050  1.00  0.00           C
ATOM   4833  HB1 LEU A 953      31.680  37.950  39.360  1.00  0.00           H
ATOM   4834  HB2 LEU A 953      29.910  37.800  39.390  1.00  0.00           H
ATOM   4835  CG  LEU A 953      30.900  36.640  41.020  1.00  0.00           C
ATOM   4836  HG  LEU A 953      31.780  36.630  41.710  1.00  0.00           H
ATOM   4837  CD1 LEU A 953      29.770  36.640  42.020  1.00  0.00           C
ATOM   4838 HD11 LEU A 953      29.630  35.680  42.550  1.00  0.00           H
ATOM   4839 HD12 LEU A 953      28.780  36.810  41.560  1.00  0.00           H
ATOM   4840 HD13 LEU A 953      29.900  37.500  42.700  1.00  0.00           H
ATOM   4841  CD2 LEU A 953      30.840  35.270  40.360  1.00  0.00           C
ATOM   4842 HD21 LEU A 953      31.480  35.170  39.470  1.00  0.00           H
ATOM   4843 HD22 LEU A 953      29.790  35.070  40.050  1.00  0.00           H
ATOM   4844 HD23 LEU A 953      31.070  34.500  41.140  1.00  0.00           H
ATOM   4845  C   LEU A 953      32.170  39.420  41.570  1.00  0.00           C
ATOM   4846  O   LEU A 953      32.050  38.990  42.730  1.00  0.00           O
ATOM   4847  N   ASP A 954      33.150  40.170  41.150  1.00  0.00           N
ATOM   4848  HN  ASP A 954      33.120  40.420  40.190  1.00  0.00           H
ATOM   4849  CA  ASP A 954      34.320  40.590  41.900  1.00  0.00           C
ATOM   4850  HA  ASP A 954      34.740  39.740  42.410  1.00  0.00           H
ATOM   4851  CB  ASP A 954      35.330  41.170  40.900  1.00  0.00           C
ATOM   4852  HB1 ASP A 954      35.700  40.550  40.050  1.00  0.00           H
ATOM   4853  HB2 ASP A 954      36.220  41.280  41.540  1.00  0.00           H
ATOM   4854  CG  ASP A 954      34.930  42.440  40.250  1.00  0.00           C
ATOM   4855  OD1 ASP A 954      33.930  42.600  39.570  1.00  0.00           O
ATOM   4856  OD2 ASP A 954      35.760  43.510  40.630  1.00  0.00           O
ATOM   4857  HD2 ASP A 954      35.330  44.300  40.320  1.00  0.00           H
ATOM   4858  C   ASP A 954      33.950  41.500  43.000  1.00  0.00           C
ATOM   4859  O   ASP A 954      34.090  41.260  44.210  1.00  0.00           O
ATOM   4860  N   LEU A 955      33.160  42.600  42.690  1.00  0.00           N
ATOM   4861  HN  LEU A 955      32.860  42.620  41.740  1.00  0.00           H
ATOM   4862  CA  LEU A 955      32.630  43.520  43.680  1.00  0.00           C
ATOM   4863  HA  LEU A 955      33.490  43.820  44.260  1.00  0.00           H
ATOM   4864  CB  LEU A 955      32.010  44.790  43.030  1.00  0.00           C
ATOM   4865  HB1 LEU A 955      31.070  44.390  42.570  1.00  0.00           H
ATOM   4866  HB2 LEU A 955      32.670  45.150  42.220  1.00  0.00           H
ATOM   4867  CG  LEU A 955      31.670  46.070  43.950  1.00  0.00           C
ATOM   4868  HG  LEU A 955      31.210  45.590  44.840  1.00  0.00           H
ATOM   4869  CD1 LEU A 955      32.910  46.740  44.450  1.00  0.00           C
ATOM   4870 HD11 LEU A 955      32.620  47.470  45.230  1.00  0.00           H
ATOM   4871 HD12 LEU A 955      33.390  47.350  43.660  1.00  0.00           H
ATOM   4872 HD13 LEU A 955      33.560  46.000  44.950  1.00  0.00           H
ATOM   4873  CD2 LEU A 955      30.800  47.070  43.150  1.00  0.00           C
ATOM   4874 HD21 LEU A 955      31.180  47.310  42.130  1.00  0.00           H
ATOM   4875 HD22 LEU A 955      30.710  48.040  43.660  1.00  0.00           H
ATOM   4876 HD23 LEU A 955      29.800  46.620  43.030  1.00  0.00           H
ATOM   4877  C   LEU A 955      31.730  42.800  44.670  1.00  0.00           C
ATOM   4878  O   LEU A 955      31.750  42.970  45.900  1.00  0.00           O
ATOM   4879  N   LEU A 956      30.840  41.920  44.230  1.00  0.00           N
ATOM   4880  HN  LEU A 956      30.640  41.880  43.250  1.00  0.00           H
ATOM   4881  CA  LEU A 956      29.940  41.170  45.130  1.00  0.00           C
ATOM   4882  HA  LEU A 956      29.230  41.800  45.640  1.00  0.00           H
ATOM   4883  CB  LEU A 956      29.010  40.200  44.340  1.00  0.00           C
ATOM   4884  HB1 LEU A 956      29.700  39.610  43.700  1.00  0.00           H
ATOM   4885  HB2 LEU A 956      28.350  40.790  43.670  1.00  0.00           H
ATOM   4886  CG  LEU A 956      28.010  39.250  45.100  1.00  0.00           C
ATOM   4887  HG  LEU A 956      28.650  38.610  45.750  1.00  0.00           H
ATOM   4888  CD1 LEU A 956      27.150  40.070  45.980  1.00  0.00           C
ATOM   4889 HD11 LEU A 956      26.290  39.460  46.310  1.00  0.00           H
ATOM   4890 HD12 LEU A 956      26.880  40.920  45.320  1.00  0.00           H
ATOM   4891 HD13 LEU A 956      27.670  40.440  46.900  1.00  0.00           H
ATOM   4892  CD2 LEU A 956      27.170  38.340  44.210  1.00  0.00           C
ATOM   4893 HD21 LEU A 956      26.440  37.760  44.830  1.00  0.00           H
ATOM   4894 HD22 LEU A 956      27.890  37.670  43.690  1.00  0.00           H
ATOM   4895 HD23 LEU A 956      26.510  38.950  43.560  1.00  0.00           H
ATOM   4896  C   LEU A 956      30.690  40.290  46.130  1.00  0.00           C
ATOM   4897  O   LEU A 956      30.470  40.290  47.310  1.00  0.00           O
ATOM   4898  N   MET A 957      31.720  39.520  45.690  1.00  0.00           N
ATOM   4899  HN  MET A 957      31.980  39.730  44.750  1.00  0.00           H
ATOM   4900  CA  MET A 957      32.430  38.620  46.500  1.00  0.00           C
ATOM   4901  HA  MET A 957      31.720  38.150  47.160  1.00  0.00           H
ATOM   4902  CB  MET A 957      33.250  37.540  45.680  1.00  0.00           C
ATOM   4903  HB1 MET A 957      33.880  36.940  46.350  1.00  0.00           H
ATOM   4904  HB2 MET A 957      33.950  37.970  44.940  1.00  0.00           H
ATOM   4905  CG  MET A 957      32.430  36.570  44.840  1.00  0.00           C
ATOM   4906  HG1 MET A 957      33.000  35.770  44.300  1.00  0.00           H
ATOM   4907  HG2 MET A 957      31.930  37.240  44.110  1.00  0.00           H
ATOM   4908  SD  MET A 957      31.030  35.870  45.810  1.00  0.00           S
ATOM   4909  CE  MET A 957      32.130  34.710  46.740  1.00  0.00           C
ATOM   4910  HE1 MET A 957      32.570  34.030  45.980  1.00  0.00           H
ATOM   4911  HE2 MET A 957      31.460  34.140  47.410  1.00  0.00           H
ATOM   4912  HE3 MET A 957      32.870  35.310  47.310  1.00  0.00           H
ATOM   4913  C   MET A 957      33.360  39.280  47.480  1.00  0.00           C
ATOM   4914  O   MET A 957      33.280  38.920  48.680  1.00  0.00           O
ATOM   4915  N   VAL A 958      34.140  40.310  47.100  1.00  0.00           N
ATOM   4916  HN  VAL A 958      34.190  40.640  46.160  1.00  0.00           H
ATOM   4917  CA  VAL A 958      34.710  41.190  48.130  1.00  0.00           C
ATOM   4918  HA  VAL A 958      35.370  40.540  48.670  1.00  0.00           H
ATOM   4919  CB  VAL A 958      35.670  42.190  47.420  1.00  0.00           C
ATOM   4920  HB  VAL A 958      35.320  42.430  46.390  1.00  0.00           H
ATOM   4921  CG1 VAL A 958      35.650  43.430  48.300  1.00  0.00           C
ATOM   4922 HG11 VAL A 958      35.990  43.020  49.270  1.00  0.00           H
ATOM   4923 HG12 VAL A 958      34.670  43.910  48.480  1.00  0.00           H
ATOM   4924 HG13 VAL A 958      36.450  44.200  48.130  1.00  0.00           H
ATOM   4925  CG2 VAL A 958      37.000  41.470  47.230  1.00  0.00           C
ATOM   4926 HG21 VAL A 958      37.020  40.840  46.320  1.00  0.00           H
ATOM   4927 HG22 VAL A 958      37.220  40.850  48.130  1.00  0.00           H
ATOM   4928 HG23 VAL A 958      37.860  42.140  47.000  1.00  0.00           H
ATOM   4929  C   VAL A 958      33.690  41.810  49.020  1.00  0.00           C
ATOM   4930  O   VAL A 958      33.880  41.890  50.260  1.00  0.00           O
ATOM   4931  N   GLY A 959      32.500  42.250  48.540  1.00  0.00           N
ATOM   4932  HN  GLY A 959      32.310  42.030  47.590  1.00  0.00           H
ATOM   4933  CA  GLY A 959      31.480  42.940  49.290  1.00  0.00           C
ATOM   4934  HA1 GLY A 959      30.760  43.030  48.490  1.00  0.00           H
ATOM   4935  HA2 GLY A 959      31.800  43.880  49.710  1.00  0.00           H
ATOM   4936  C   GLY A 959      30.810  42.160  50.290  1.00  0.00           C
ATOM   4937  O   GLY A 959      30.610  42.710  51.350  1.00  0.00           O
ATOM   4938  N   VAL A 960      30.450  40.840  50.070  1.00  0.00           N
ATOM   4939  HN  VAL A 960      30.650  40.460  49.170  1.00  0.00           H
ATOM   4940  CA  VAL A 960      29.850  39.910  51.060  1.00  0.00           C
ATOM   4941  HA  VAL A 960      28.980  40.430  51.440  1.00  0.00           H
ATOM   4942  CB  VAL A 960      29.220  38.720  50.420  1.00  0.00           C
ATOM   4943  HB  VAL A 960      29.890  38.130  49.750  1.00  0.00           H
ATOM   4944  CG1 VAL A 960      28.780  37.600  51.400  1.00  0.00           C
ATOM   4945 HG11 VAL A 960      29.500  36.820  51.750  1.00  0.00           H
ATOM   4946 HG12 VAL A 960      28.040  36.960  50.890  1.00  0.00           H
ATOM   4947 HG13 VAL A 960      28.390  38.020  52.350  1.00  0.00           H
ATOM   4948  CG2 VAL A 960      27.990  39.230  49.610  1.00  0.00           C
ATOM   4949 HG21 VAL A 960      27.130  39.420  50.300  1.00  0.00           H
ATOM   4950 HG22 VAL A 960      27.700  38.530  48.800  1.00  0.00           H
ATOM   4951 HG23 VAL A 960      28.170  40.260  49.260  1.00  0.00           H
ATOM   4952  C   VAL A 960      30.810  39.500  52.140  1.00  0.00           C
ATOM   4953  O   VAL A 960      30.550  39.690  53.330  1.00  0.00           O
ATOM   4954  N   MET A 961      31.970  39.070  51.670  1.00  0.00           N
ATOM   4955  HN  MET A 961      32.380  39.110  50.770  1.00  0.00           H
ATOM   4956  CA  MET A 961      33.020  38.460  52.450  1.00  0.00           C
ATOM   4957  HA  MET A 961      32.580  37.880  53.250  1.00  0.00           H
ATOM   4958  CB  MET A 961      34.040  37.600  51.710  1.00  0.00           C
ATOM   4959  HB1 MET A 961      34.710  37.210  52.520  1.00  0.00           H
ATOM   4960  HB2 MET A 961      34.650  38.130  50.950  1.00  0.00           H
ATOM   4961  CG  MET A 961      33.400  36.430  50.920  1.00  0.00           C
ATOM   4962  HG1 MET A 961      34.230  35.940  50.360  1.00  0.00           H
ATOM   4963  HG2 MET A 961      32.610  36.790  50.220  1.00  0.00           H
ATOM   4964  SD  MET A 961      32.610  35.340  52.080  1.00  0.00           S
ATOM   4965  CE  MET A 961      34.070  34.760  53.070  1.00  0.00           C
ATOM   4966  HE1 MET A 961      33.870  33.740  53.470  1.00  0.00           H
ATOM   4967  HE2 MET A 961      34.240  35.450  53.920  1.00  0.00           H
ATOM   4968  HE3 MET A 961      34.960  34.750  52.410  1.00  0.00           H
ATOM   4969  C   MET A 961      33.840  39.600  53.270  1.00  0.00           C
ATOM   4970  O   MET A 961      34.370  39.320  54.350  1.00  0.00           O
ATOM   4971  N   LEU A 962      33.740  40.870  52.840  1.00  0.00           N
ATOM   4972  HN  LEU A 962      33.550  41.080  51.870  1.00  0.00           H
ATOM   4973  CA  LEU A 962      34.050  42.060  53.660  1.00  0.00           C
ATOM   4974  HA  LEU A 962      35.040  41.840  54.040  1.00  0.00           H
ATOM   4975  CB  LEU A 962      34.070  43.390  52.830  1.00  0.00           C
ATOM   4976  HB1 LEU A 962      33.070  43.530  52.380  1.00  0.00           H
ATOM   4977  HB2 LEU A 962      34.860  43.260  52.060  1.00  0.00           H
ATOM   4978  CG  LEU A 962      34.490  44.710  53.400  1.00  0.00           C
ATOM   4979  HG  LEU A 962      35.270  44.540  54.170  1.00  0.00           H
ATOM   4980  CD1 LEU A 962      34.990  45.690  52.320  1.00  0.00           C
ATOM   4981 HD11 LEU A 962      35.840  45.220  51.780  1.00  0.00           H
ATOM   4982 HD12 LEU A 962      35.350  46.580  52.890  1.00  0.00           H
ATOM   4983 HD13 LEU A 962      34.180  46.000  51.630  1.00  0.00           H
ATOM   4984  CD2 LEU A 962      33.330  45.490  54.060  1.00  0.00           C
ATOM   4985 HD21 LEU A 962      32.570  45.900  53.360  1.00  0.00           H
ATOM   4986 HD22 LEU A 962      33.750  46.360  54.600  1.00  0.00           H
ATOM   4987 HD23 LEU A 962      32.830  44.890  54.860  1.00  0.00           H
ATOM   4988  C   LEU A 962      33.210  42.200  54.920  1.00  0.00           C
ATOM   4989  O   LEU A 962      33.660  42.340  56.030  1.00  0.00           O
ATOM   4990  N   GLY A 963      31.900  41.960  54.730  1.00  0.00           N
ATOM   4991  HN  GLY A 963      31.490  41.810  53.830  1.00  0.00           H
ATOM   4992  CA  GLY A 963      31.030  41.830  55.840  1.00  0.00           C
ATOM   4993  HA1 GLY A 963      30.030  41.710  55.450  1.00  0.00           H
ATOM   4994  HA2 GLY A 963      31.020  42.730  56.430  1.00  0.00           H
ATOM   4995  C   GLY A 963      31.360  40.710  56.810  1.00  0.00           C
ATOM   4996  O   GLY A 963      31.220  40.950  58.030  1.00  0.00           O
ATOM   4997  N   VAL A 964      31.740  39.440  56.340  1.00  0.00           N
ATOM   4998  HN  VAL A 964      31.830  39.350  55.350  1.00  0.00           H
ATOM   4999  CA  VAL A 964      32.220  38.320  57.170  1.00  0.00           C
ATOM   5000  HA  VAL A 964      31.440  38.140  57.890  1.00  0.00           H
ATOM   5001  CB  VAL A 964      32.290  37.030  56.250  1.00  0.00           C
ATOM   5002  HB  VAL A 964      33.050  37.110  55.460  1.00  0.00           H
ATOM   5003  CG1 VAL A 964      32.680  35.780  57.130  1.00  0.00           C
ATOM   5004 HG11 VAL A 964      33.110  35.040  56.420  1.00  0.00           H
ATOM   5005 HG12 VAL A 964      31.710  35.420  57.530  1.00  0.00           H
ATOM   5006 HG13 VAL A 964      33.420  35.940  57.940  1.00  0.00           H
ATOM   5007  CG2 VAL A 964      30.970  36.810  55.510  1.00  0.00           C
ATOM   5008 HG21 VAL A 964      31.010  35.760  55.130  1.00  0.00           H
ATOM   5009 HG22 VAL A 964      30.820  37.580  54.720  1.00  0.00           H
ATOM   5010 HG23 VAL A 964      30.140  36.910  56.240  1.00  0.00           H
ATOM   5011  C   VAL A 964      33.470  38.640  57.880  1.00  0.00           C
ATOM   5012  O   VAL A 964      33.560  38.480  59.080  1.00  0.00           O
ATOM   5013  N   CYS A 965      34.480  39.250  57.250  1.00  0.00           N
ATOM   5014  HN  CYS A 965      34.470  39.430  56.270  1.00  0.00           H
ATOM   5015  CA  CYS A 965      35.660  39.790  57.860  1.00  0.00           C
ATOM   5016  HA  CYS A 965      36.240  39.040  58.390  1.00  0.00           H
ATOM   5017  CB  CYS A 965      36.550  40.380  56.850  1.00  0.00           C
ATOM   5018  HB1 CYS A 965      37.340  41.020  57.290  1.00  0.00           H
ATOM   5019  HB2 CYS A 965      35.890  41.050  56.270  1.00  0.00           H
ATOM   5020  SG  CYS A 965      37.350  39.180  55.780  1.00  0.00           S
ATOM   5021  HG1 CYS A 965      36.290  39.120  55.000  1.00  0.00           H
ATOM   5022  C   CYS A 965      35.350  40.890  58.940  1.00  0.00           C
ATOM   5023  O   CYS A 965      36.040  40.920  59.950  1.00  0.00           O
ATOM   5024  N   SER A 966      34.280  41.700  58.710  1.00  0.00           N
ATOM   5025  HN  SER A 966      33.770  41.770  57.860  1.00  0.00           H
ATOM   5026  CA  SER A 966      33.890  42.640  59.830  1.00  0.00           C
ATOM   5027  HA  SER A 966      34.800  43.110  60.180  1.00  0.00           H
ATOM   5028  CB  SER A 966      32.880  43.690  59.220  1.00  0.00           C
ATOM   5029  HB1 SER A 966      32.680  44.530  59.910  1.00  0.00           H
ATOM   5030  HB2 SER A 966      31.980  43.090  58.980  1.00  0.00           H
ATOM   5031  OG  SER A 966      33.490  44.260  58.020  1.00  0.00           O
ATOM   5032  HG1 SER A 966      33.340  43.730  57.230  1.00  0.00           H
ATOM   5033  C   SER A 966      33.410  41.910  61.060  1.00  0.00           C
ATOM   5034  O   SER A 966      33.800  42.160  62.200  1.00  0.00           O
ATOM   5035  N   VAL A 967      32.500  40.930  60.960  1.00  0.00           N
ATOM   5036  HN  VAL A 967      32.080  40.700  60.090  1.00  0.00           H
ATOM   5037  CA  VAL A 967      31.950  40.240  62.130  1.00  0.00           C
ATOM   5038  HA  VAL A 967      31.860  40.990  62.900  1.00  0.00           H
ATOM   5039  CB  VAL A 967      30.500  39.680  61.930  1.00  0.00           C
ATOM   5040  HB  VAL A 967      30.160  39.140  62.850  1.00  0.00           H
ATOM   5041  CG1 VAL A 967      29.410  40.750  61.710  1.00  0.00           C
ATOM   5042 HG11 VAL A 967      28.510  40.200  61.330  1.00  0.00           H
ATOM   5043 HG12 VAL A 967      29.800  41.400  60.910  1.00  0.00           H
ATOM   5044 HG13 VAL A 967      29.310  41.300  62.660  1.00  0.00           H
ATOM   5045  CG2 VAL A 967      30.470  38.620  60.780  1.00  0.00           C
ATOM   5046 HG21 VAL A 967      30.970  39.040  59.880  1.00  0.00           H
ATOM   5047 HG22 VAL A 967      29.460  38.220  60.530  1.00  0.00           H
ATOM   5048 HG23 VAL A 967      31.090  37.730  61.030  1.00  0.00           H
ATOM   5049  C   VAL A 967      32.990  39.370  62.830  1.00  0.00           C
ATOM   5050  O   VAL A 967      32.770  39.000  63.960  1.00  0.00           O
ATOM   5051  N   MET A 968      34.140  39.030  62.170  1.00  0.00           N
ATOM   5052  HN  MET A 968      34.220  39.130  61.180  1.00  0.00           H
ATOM   5053  CA  MET A 968      35.190  38.350  62.820  1.00  0.00           C
ATOM   5054  HA  MET A 968      34.930  37.690  63.620  1.00  0.00           H
ATOM   5055  CB  MET A 968      35.850  37.470  61.690  1.00  0.00           C
ATOM   5056  HB1 MET A 968      36.870  37.100  61.970  1.00  0.00           H
ATOM   5057  HB2 MET A 968      35.900  38.070  60.760  1.00  0.00           H
ATOM   5058  CG  MET A 968      34.980  36.240  61.200  1.00  0.00           C
ATOM   5059  HG1 MET A 968      35.630  35.730  60.450  1.00  0.00           H
ATOM   5060  HG2 MET A 968      34.030  36.640  60.800  1.00  0.00           H
[truncated: 6,873,249 more chars]
