# Supplementary material for: CryoEM and computational modeling structural insights into the pH regulator NBCn1
Source: Nat Commun. 2025 Nov 11;16:9932. doi: 10.1038/s41467-025-64868-z (PMC12606367; doi:10.1038/s41467-025-64868-z)
Supplement: Supplementary file 7 — Supplementary Data 5 [file 41467_2025_64868_MOESM7_ESM.zip › 100ns_z_restr_MD_NBCn1_2NaCO3/hNBCn1_IF/z-restr_hNBCn1_IF_2NaCO3_last_step_10.pdb]

REMARK    GENERATED BY TRJCONV
TITLE     Title t= 101000.00000 step= 50500000
REMARK    THIS IS A SIMULATION BOX
CRYST1   92.705   92.705  103.860  90.00  90.00  90.00 P 1           1
MODEL        1
ATOM      1  N   LEU A 585      22.930  34.770  39.420  1.00  0.00           N
ATOM      2  HT1 LEU A 585      22.800  35.800  39.350  1.00  0.00           H
ATOM      3  HT2 LEU A 585      22.060  34.260  39.230  1.00  0.00           H
ATOM      4  HT3 LEU A 585      23.640  34.570  38.680  1.00  0.00           H
ATOM      5  CA  LEU A 585      23.460  34.490  40.800  1.00  0.00           C
ATOM      6  HA  LEU A 585      24.370  35.040  40.800  1.00  0.00           H
ATOM      7  CB  LEU A 585      22.500  35.240  41.770  1.00  0.00           C
ATOM      8  HB1 LEU A 585      21.490  34.790  41.660  1.00  0.00           H
ATOM      9  HB2 LEU A 585      22.400  36.330  41.530  1.00  0.00           H
ATOM     10  CG  LEU A 585      22.900  35.180  43.200  1.00  0.00           C
ATOM     11  HG  LEU A 585      22.920  34.160  43.630  1.00  0.00           H
ATOM     12  CD1 LEU A 585      24.190  35.940  43.590  1.00  0.00           C
ATOM     13 HD11 LEU A 585      24.690  35.530  44.480  1.00  0.00           H
ATOM     14 HD12 LEU A 585      24.040  37.030  43.740  1.00  0.00           H
ATOM     15 HD13 LEU A 585      24.900  35.880  42.730  1.00  0.00           H
ATOM     16  CD2 LEU A 585      21.760  35.800  44.070  1.00  0.00           C
ATOM     17 HD21 LEU A 585      20.840  35.220  43.850  1.00  0.00           H
ATOM     18 HD22 LEU A 585      21.600  36.880  43.850  1.00  0.00           H
ATOM     19 HD23 LEU A 585      21.970  35.660  45.150  1.00  0.00           H
ATOM     20  C   LEU A 585      23.760  33.050  41.000  1.00  0.00           C
ATOM     21  O   LEU A 585      24.950  32.670  40.960  1.00  0.00           O
ATOM     22  N   ILE A 586      22.760  32.250  41.280  1.00  0.00           N
ATOM     23  HN  ILE A 586      21.830  32.530  41.460  1.00  0.00           H
ATOM     24  CA  ILE A 586      22.880  30.770  41.320  1.00  0.00           C
ATOM     25  HA  ILE A 586      23.690  30.470  41.980  1.00  0.00           H
ATOM     26  CB  ILE A 586      21.560  30.110  41.760  1.00  0.00           C
ATOM     27  HB  ILE A 586      20.890  29.770  40.940  1.00  0.00           H
ATOM     28  CG2 ILE A 586      21.940  28.750  42.590  1.00  0.00           C
ATOM     29 HG21 ILE A 586      22.820  28.970  43.230  1.00  0.00           H
ATOM     30 HG22 ILE A 586      22.270  27.970  41.870  1.00  0.00           H
ATOM     31 HG23 ILE A 586      21.080  28.290  43.120  1.00  0.00           H
ATOM     32  CG1 ILE A 586      20.680  31.030  42.610  1.00  0.00           C
ATOM     33 HG11 ILE A 586      19.760  30.470  42.890  1.00  0.00           H
ATOM     34 HG12 ILE A 586      20.460  32.020  42.130  1.00  0.00           H
ATOM     35  CD  ILE A 586      21.280  31.390  44.020  1.00  0.00           C
ATOM     36  HD1 ILE A 586      20.570  32.060  44.550  1.00  0.00           H
ATOM     37  HD2 ILE A 586      22.240  31.950  44.080  1.00  0.00           H
ATOM     38  HD3 ILE A 586      21.160  30.470  44.630  1.00  0.00           H
ATOM     39  C   ILE A 586      23.290  30.200  39.950  1.00  0.00           C
ATOM     40  O   ILE A 586      24.060  29.250  39.820  1.00  0.00           O
ATOM     41  N   LEU A 587      22.650  30.800  38.900  1.00  0.00           N
ATOM     42  HN  LEU A 587      21.780  31.290  39.050  1.00  0.00           H
ATOM     43  CA  LEU A 587      22.840  30.390  37.540  1.00  0.00           C
ATOM     44  HA  LEU A 587      22.640  29.320  37.470  1.00  0.00           H
ATOM     45  CB  LEU A 587      21.960  31.110  36.510  1.00  0.00           C
ATOM     46  HB1 LEU A 587      21.880  32.150  36.910  1.00  0.00           H
ATOM     47  HB2 LEU A 587      20.930  30.720  36.680  1.00  0.00           H
ATOM     48  CG  LEU A 587      22.310  30.920  35.030  1.00  0.00           C
ATOM     49  HG  LEU A 587      23.320  31.350  34.830  1.00  0.00           H
ATOM     50  CD1 LEU A 587      22.300  29.440  34.510  1.00  0.00           C
ATOM     51 HD11 LEU A 587      21.320  28.980  34.780  1.00  0.00           H
ATOM     52 HD12 LEU A 587      23.090  28.890  35.060  1.00  0.00           H
ATOM     53 HD13 LEU A 587      22.390  29.310  33.410  1.00  0.00           H
ATOM     54  CD2 LEU A 587      21.390  31.830  34.220  1.00  0.00           C
ATOM     55 HD21 LEU A 587      21.780  31.990  33.180  1.00  0.00           H
ATOM     56 HD22 LEU A 587      21.250  32.840  34.660  1.00  0.00           H
ATOM     57 HD23 LEU A 587      20.380  31.380  34.210  1.00  0.00           H
ATOM     58  C   LEU A 587      24.300  30.520  37.170  1.00  0.00           C
ATOM     59  O   LEU A 587      24.880  29.530  36.700  1.00  0.00           O
ATOM     60  N   ASP A 588      24.970  31.590  37.440  1.00  0.00           N
ATOM     61  HN  ASP A 588      24.510  32.410  37.760  1.00  0.00           H
ATOM     62  CA  ASP A 588      26.390  31.720  37.180  1.00  0.00           C
ATOM     63  HA  ASP A 588      26.470  31.690  36.100  1.00  0.00           H
ATOM     64  CB  ASP A 588      26.940  33.160  37.550  1.00  0.00           C
ATOM     65  HB1 ASP A 588      27.890  33.360  36.990  1.00  0.00           H
ATOM     66  HB2 ASP A 588      27.260  33.330  38.600  1.00  0.00           H
ATOM     67  CG  ASP A 588      25.920  34.150  37.040  1.00  0.00           C
ATOM     68  OD1 ASP A 588      26.230  34.960  36.190  1.00  0.00           O
ATOM     69  OD2 ASP A 588      24.850  34.240  37.660  1.00  0.00           O
ATOM     70  C   ASP A 588      27.300  30.640  37.850  1.00  0.00           C
ATOM     71  O   ASP A 588      28.170  29.970  37.300  1.00  0.00           O
ATOM     72  N   ILE A 589      26.940  30.420  39.150  1.00  0.00           N
ATOM     73  HN  ILE A 589      26.440  31.110  39.670  1.00  0.00           H
ATOM     74  CA  ILE A 589      27.540  29.410  40.040  1.00  0.00           C
ATOM     75  HA  ILE A 589      28.610  29.550  40.050  1.00  0.00           H
ATOM     76  CB  ILE A 589      27.150  29.600  41.540  1.00  0.00           C
ATOM     77  HB  ILE A 589      26.050  29.790  41.580  1.00  0.00           H
ATOM     78  CG2 ILE A 589      27.620  28.370  42.420  1.00  0.00           C
ATOM     79 HG21 ILE A 589      27.270  28.580  43.460  1.00  0.00           H
ATOM     80 HG22 ILE A 589      28.740  28.360  42.410  1.00  0.00           H
ATOM     81 HG23 ILE A 589      27.150  27.400  42.160  1.00  0.00           H
ATOM     82  CG1 ILE A 589      27.710  31.000  42.030  1.00  0.00           C
ATOM     83 HG11 ILE A 589      27.530  31.760  41.230  1.00  0.00           H
ATOM     84 HG12 ILE A 589      28.820  30.960  42.070  1.00  0.00           H
ATOM     85  CD  ILE A 589      27.070  31.640  43.350  1.00  0.00           C
ATOM     86  HD1 ILE A 589      27.280  30.820  44.070  1.00  0.00           H
ATOM     87  HD2 ILE A 589      25.990  31.770  43.120  1.00  0.00           H
ATOM     88  HD3 ILE A 589      27.580  32.580  43.630  1.00  0.00           H
ATOM     89  C   ILE A 589      27.290  27.920  39.570  1.00  0.00           C
ATOM     90  O   ILE A 589      28.330  27.260  39.410  1.00  0.00           O
ATOM     91  N   LYS A 590      26.080  27.580  39.210  1.00  0.00           N
ATOM     92  HN  LYS A 590      25.360  28.210  39.480  1.00  0.00           H
ATOM     93  CA  LYS A 590      25.780  26.320  38.480  1.00  0.00           C
ATOM     94  HA  LYS A 590      26.000  25.580  39.220  1.00  0.00           H
ATOM     95  CB  LYS A 590      24.220  26.260  38.070  1.00  0.00           C
ATOM     96  HB1 LYS A 590      24.180  25.380  37.400  1.00  0.00           H
ATOM     97  HB2 LYS A 590      23.850  27.180  37.580  1.00  0.00           H
ATOM     98  CG  LYS A 590      23.280  25.780  39.260  1.00  0.00           C
ATOM     99  HG1 LYS A 590      23.450  26.330  40.200  1.00  0.00           H
ATOM    100  HG2 LYS A 590      23.480  24.710  39.490  1.00  0.00           H
ATOM    101  CD  LYS A 590      21.790  25.940  39.020  1.00  0.00           C
ATOM    102  HD1 LYS A 590      21.500  25.260  38.190  1.00  0.00           H
ATOM    103  HD2 LYS A 590      21.670  26.990  38.650  1.00  0.00           H
ATOM    104  CE  LYS A 590      20.840  25.760  40.100  1.00  0.00           C
ATOM    105  HE1 LYS A 590      21.050  26.510  40.900  1.00  0.00           H
ATOM    106  HE2 LYS A 590      20.850  24.790  40.650  1.00  0.00           H
ATOM    107  NZ  LYS A 590      19.510  25.980  39.670  1.00  0.00           N
ATOM    108  HZ1 LYS A 590      19.290  26.930  39.290  1.00  0.00           H
ATOM    109  HZ2 LYS A 590      18.930  25.870  40.530  1.00  0.00           H
ATOM    110  HZ3 LYS A 590      19.250  25.250  38.970  1.00  0.00           H
ATOM    111  C   LYS A 590      26.620  26.050  37.220  1.00  0.00           C
ATOM    112  O   LYS A 590      27.240  25.000  37.050  1.00  0.00           O
ATOM    113  N   ARG A 591      26.740  27.060  36.390  1.00  0.00           N
ATOM    114  HN  ARG A 591      26.350  27.950  36.620  1.00  0.00           H
ATOM    115  CA  ARG A 591      27.470  26.870  35.120  1.00  0.00           C
ATOM    116  HA  ARG A 591      26.970  26.050  34.630  1.00  0.00           H
ATOM    117  CB  ARG A 591      27.260  28.240  34.320  1.00  0.00           C
ATOM    118  HB1 ARG A 591      27.960  28.230  33.470  1.00  0.00           H
ATOM    119  HB2 ARG A 591      27.570  29.100  34.950  1.00  0.00           H
ATOM    120  CG  ARG A 591      25.890  28.480  33.670  1.00  0.00           C
ATOM    121  HG1 ARG A 591      25.090  28.340  34.430  1.00  0.00           H
ATOM    122  HG2 ARG A 591      25.690  27.670  32.940  1.00  0.00           H
ATOM    123  CD  ARG A 591      25.730  29.920  33.170  1.00  0.00           C
ATOM    124  HD1 ARG A 591      25.940  30.740  33.890  1.00  0.00           H
ATOM    125  HD2 ARG A 591      24.720  29.980  32.730  1.00  0.00           H
ATOM    126  NE  ARG A 591      26.670  30.130  31.990  1.00  0.00           N
ATOM    127  HE  ARG A 591      27.050  29.340  31.500  1.00  0.00           H
ATOM    128  CZ  ARG A 591      26.840  31.210  31.270  1.00  0.00           C
ATOM    129  NH1 ARG A 591      26.170  32.270  31.600  1.00  0.00           N
ATOM    130 HH11 ARG A 591      25.760  32.340  32.500  1.00  0.00           H
ATOM    131 HH12 ARG A 591      26.380  33.130  31.130  1.00  0.00           H
ATOM    132  NH2 ARG A 591      27.690  31.170  30.250  1.00  0.00           N
ATOM    133 HH21 ARG A 591      27.820  32.050  29.810  1.00  0.00           H
ATOM    134 HH22 ARG A 591      28.170  30.310  30.040  1.00  0.00           H
ATOM    135  C   ARG A 591      28.920  26.530  35.150  1.00  0.00           C
ATOM    136  O   ARG A 591      29.440  25.810  34.270  1.00  0.00           O
ATOM    137  N   LYS A 592      29.580  27.180  36.170  1.00  0.00           N
ATOM    138  HN  LYS A 592      29.000  27.830  36.660  1.00  0.00           H
ATOM    139  CA  LYS A 592      30.940  26.970  36.430  1.00  0.00           C
ATOM    140  HA  LYS A 592      31.270  26.550  35.480  1.00  0.00           H
ATOM    141  CB  LYS A 592      31.680  28.280  36.770  1.00  0.00           C
ATOM    142  HB1 LYS A 592      32.770  28.110  36.870  1.00  0.00           H
ATOM    143  HB2 LYS A 592      31.240  28.680  37.710  1.00  0.00           H
ATOM    144  CG  LYS A 592      31.680  29.240  35.540  1.00  0.00           C
ATOM    145  HG1 LYS A 592      30.670  29.380  35.100  1.00  0.00           H
ATOM    146  HG2 LYS A 592      32.310  28.750  34.790  1.00  0.00           H
ATOM    147  CD  LYS A 592      32.060  30.700  35.900  1.00  0.00           C
ATOM    148  HD1 LYS A 592      33.060  30.800  36.360  1.00  0.00           H
ATOM    149  HD2 LYS A 592      31.410  31.050  36.740  1.00  0.00           H
ATOM    150  CE  LYS A 592      32.000  31.760  34.800  1.00  0.00           C
ATOM    151  HE1 LYS A 592      32.300  32.760  35.150  1.00  0.00           H
ATOM    152  HE2 LYS A 592      30.950  31.650  34.440  1.00  0.00           H
ATOM    153  NZ  LYS A 592      32.940  31.370  33.640  1.00  0.00           N
ATOM    154  HZ1 LYS A 592      33.820  30.970  34.040  1.00  0.00           H
ATOM    155  HZ2 LYS A 592      33.230  32.170  33.070  1.00  0.00           H
ATOM    156  HZ3 LYS A 592      32.500  30.610  33.080  1.00  0.00           H
ATOM    157  C   LYS A 592      31.250  25.880  37.450  1.00  0.00           C
ATOM    158  O   LYS A 592      32.430  25.540  37.700  1.00  0.00           O
ATOM    159  N   ALA A 593      30.190  25.260  38.070  1.00  0.00           N
ATOM    160  HN  ALA A 593      29.290  25.680  37.980  1.00  0.00           H
ATOM    161  CA  ALA A 593      30.400  24.140  39.090  1.00  0.00           C
ATOM    162  HA  ALA A 593      31.260  24.490  39.630  1.00  0.00           H
ATOM    163  CB  ALA A 593      29.050  23.970  39.780  1.00  0.00           C
ATOM    164  HB1 ALA A 593      29.060  23.030  40.370  1.00  0.00           H
ATOM    165  HB2 ALA A 593      28.330  23.810  38.940  1.00  0.00           H
ATOM    166  HB3 ALA A 593      28.740  24.840  40.400  1.00  0.00           H
ATOM    167  C   ALA A 593      31.010  22.870  38.580  1.00  0.00           C
ATOM    168  O   ALA A 593      31.920  22.330  39.240  1.00  0.00           O
ATOM    169  N   PRO A 594      30.670  22.150  37.430  1.00  0.00           N
ATOM    170  CD  PRO A 594      29.450  22.410  36.720  1.00  0.00           C
ATOM    171  HD1 PRO A 594      29.290  23.420  36.290  1.00  0.00           H
ATOM    172  HD2 PRO A 594      28.620  22.000  37.330  1.00  0.00           H
ATOM    173  CA  PRO A 594      31.320  20.890  37.060  1.00  0.00           C
ATOM    174  HA  PRO A 594      31.560  20.250  37.910  1.00  0.00           H
ATOM    175  CB  PRO A 594      30.270  20.210  36.090  1.00  0.00           C
ATOM    176  HB1 PRO A 594      29.640  19.550  36.720  1.00  0.00           H
ATOM    177  HB2 PRO A 594      30.820  19.640  35.320  1.00  0.00           H
ATOM    178  CG  PRO A 594      29.510  21.380  35.530  1.00  0.00           C
ATOM    179  HG1 PRO A 594      30.060  21.820  34.660  1.00  0.00           H
ATOM    180  HG2 PRO A 594      28.470  21.100  35.270  1.00  0.00           H
ATOM    181  C   PRO A 594      32.660  21.070  36.390  1.00  0.00           C
ATOM    182  O   PRO A 594      33.130  20.110  35.850  1.00  0.00           O
ATOM    183  N   PHE A 595      33.240  22.240  36.350  1.00  0.00           N
ATOM    184  HN  PHE A 595      32.740  22.980  36.800  1.00  0.00           H
ATOM    185  CA  PHE A 595      34.610  22.470  35.970  1.00  0.00           C
ATOM    186  HA  PHE A 595      35.000  21.570  35.520  1.00  0.00           H
ATOM    187  CB  PHE A 595      34.710  23.750  35.090  1.00  0.00           C
ATOM    188  HB1 PHE A 595      35.750  23.820  34.700  1.00  0.00           H
ATOM    189  HB2 PHE A 595      34.350  24.700  35.510  1.00  0.00           H
ATOM    190  CG  PHE A 595      33.910  23.460  33.830  1.00  0.00           C
ATOM    191  CD1 PHE A 595      34.490  22.780  32.710  1.00  0.00           C
ATOM    192  HD1 PHE A 595      35.540  22.570  32.710  1.00  0.00           H
ATOM    193  CE1 PHE A 595      33.740  22.380  31.610  1.00  0.00           C
ATOM    194  HE1 PHE A 595      34.220  21.950  30.740  1.00  0.00           H
ATOM    195  CZ  PHE A 595      32.380  22.670  31.560  1.00  0.00           C
ATOM    196  HZ  PHE A 595      31.740  22.400  30.740  1.00  0.00           H
ATOM    197  CD2 PHE A 595      32.540  23.680  33.770  1.00  0.00           C
ATOM    198  HD2 PHE A 595      32.050  24.200  34.570  1.00  0.00           H
ATOM    199  CE2 PHE A 595      31.790  23.350  32.630  1.00  0.00           C
ATOM    200  HE2 PHE A 595      30.710  23.500  32.650  1.00  0.00           H
ATOM    201  C   PHE A 595      35.500  22.740  37.170  1.00  0.00           C
ATOM    202  O   PHE A 595      36.660  22.930  37.020  1.00  0.00           O
ATOM    203  N   PHE A 596      34.980  22.660  38.480  1.00  0.00           N
ATOM    204  HN  PHE A 596      34.030  22.560  38.770  1.00  0.00           H
ATOM    205  CA  PHE A 596      35.850  22.760  39.670  1.00  0.00           C
ATOM    206  HA  PHE A 596      36.420  23.680  39.590  1.00  0.00           H
ATOM    207  CB  PHE A 596      34.880  22.700  40.800  1.00  0.00           C
ATOM    208  HB1 PHE A 596      34.320  21.750  40.700  1.00  0.00           H
ATOM    209  HB2 PHE A 596      34.180  23.570  40.830  1.00  0.00           H
ATOM    210  CG  PHE A 596      35.580  22.720  42.140  1.00  0.00           C
ATOM    211  CD1 PHE A 596      35.010  22.210  43.320  1.00  0.00           C
ATOM    212  HD1 PHE A 596      34.070  21.680  43.260  1.00  0.00           H
ATOM    213  CE1 PHE A 596      35.600  22.380  44.570  1.00  0.00           C
ATOM    214  HE1 PHE A 596      35.110  21.840  45.380  1.00  0.00           H
ATOM    215  CZ  PHE A 596      36.750  23.100  44.790  1.00  0.00           C
ATOM    216  HZ  PHE A 596      37.280  23.100  45.730  1.00  0.00           H
ATOM    217  CD2 PHE A 596      36.830  23.420  42.270  1.00  0.00           C
ATOM    218  HD2 PHE A 596      37.330  23.950  41.480  1.00  0.00           H
ATOM    219  CE2 PHE A 596      37.410  23.530  43.600  1.00  0.00           C
ATOM    220  HE2 PHE A 596      38.350  24.030  43.770  1.00  0.00           H
ATOM    221  C   PHE A 596      36.950  21.680  39.700  1.00  0.00           C
ATOM    222  O   PHE A 596      38.070  22.020  39.990  1.00  0.00           O
ATOM    223  N   LEU A 597      36.570  20.410  39.310  1.00  0.00           N
ATOM    224  HN  LEU A 597      35.590  20.280  39.220  1.00  0.00           H
ATOM    225  CA  LEU A 597      37.470  19.290  39.150  1.00  0.00           C
ATOM    226  HA  LEU A 597      38.020  19.160  40.070  1.00  0.00           H
ATOM    227  CB  LEU A 597      36.630  17.950  39.070  1.00  0.00           C
ATOM    228  HB1 LEU A 597      35.880  18.080  38.260  1.00  0.00           H
ATOM    229  HB2 LEU A 597      36.060  17.880  40.010  1.00  0.00           H
ATOM    230  CG  LEU A 597      37.410  16.670  38.870  1.00  0.00           C
ATOM    231  HG  LEU A 597      38.070  16.710  37.960  1.00  0.00           H
ATOM    232  CD1 LEU A 597      38.550  16.490  39.920  1.00  0.00           C
ATOM    233 HD11 LEU A 597      39.340  15.790  39.570  1.00  0.00           H
ATOM    234 HD12 LEU A 597      38.190  16.120  40.910  1.00  0.00           H
ATOM    235 HD13 LEU A 597      39.170  17.380  40.110  1.00  0.00           H
ATOM    236  CD2 LEU A 597      36.430  15.380  38.800  1.00  0.00           C
ATOM    237 HD21 LEU A 597      35.960  15.350  37.790  1.00  0.00           H
ATOM    238 HD22 LEU A 597      35.750  15.440  39.670  1.00  0.00           H
ATOM    239 HD23 LEU A 597      37.050  14.470  38.890  1.00  0.00           H
ATOM    240  C   LEU A 597      38.340  19.450  37.920  1.00  0.00           C
ATOM    241  O   LEU A 597      39.520  19.170  37.960  1.00  0.00           O
ATOM    242  N   SER A 598      37.790  20.000  36.840  1.00  0.00           N
ATOM    243  HN  SER A 598      36.850  20.320  36.830  1.00  0.00           H
ATOM    244  CA  SER A 598      38.650  20.440  35.680  1.00  0.00           C
ATOM    245  HA  SER A 598      39.170  19.550  35.360  1.00  0.00           H
ATOM    246  CB  SER A 598      37.720  20.950  34.540  1.00  0.00           C
ATOM    247  HB1 SER A 598      38.410  21.310  33.740  1.00  0.00           H
ATOM    248  HB2 SER A 598      37.200  21.900  34.820  1.00  0.00           H
ATOM    249  OG  SER A 598      36.750  20.010  34.050  1.00  0.00           O
ATOM    250  HG1 SER A 598      36.280  19.700  34.820  1.00  0.00           H
ATOM    251  C   SER A 598      39.650  21.570  35.970  1.00  0.00           C
ATOM    252  O   SER A 598      40.800  21.530  35.530  1.00  0.00           O
ATOM    253  N   ASP A 599      39.250  22.630  36.800  1.00  0.00           N
ATOM    254  HN  ASP A 599      38.260  22.650  36.920  1.00  0.00           H
ATOM    255  CA  ASP A 599      40.160  23.600  37.300  1.00  0.00           C
ATOM    256  HA  ASP A 599      40.680  24.160  36.540  1.00  0.00           H
ATOM    257  CB  ASP A 599      39.360  24.640  38.110  1.00  0.00           C
ATOM    258  HB1 ASP A 599      40.060  25.130  38.820  1.00  0.00           H
ATOM    259  HB2 ASP A 599      38.580  24.150  38.730  1.00  0.00           H
ATOM    260  CG  ASP A 599      38.780  25.880  37.370  1.00  0.00           C
ATOM    261  OD1 ASP A 599      38.460  26.860  38.100  1.00  0.00           O
ATOM    262  OD2 ASP A 599      38.550  25.880  36.140  1.00  0.00           O
ATOM    263  C   ASP A 599      41.190  22.930  38.240  1.00  0.00           C
ATOM    264  O   ASP A 599      42.360  23.110  38.160  1.00  0.00           O
ATOM    265  N   PHE A 600      40.790  21.940  39.100  1.00  0.00           N
ATOM    266  HN  PHE A 600      39.840  21.640  39.110  1.00  0.00           H
ATOM    267  CA  PHE A 600      41.770  21.140  39.900  1.00  0.00           C
ATOM    268  HA  PHE A 600      42.300  21.890  40.460  1.00  0.00           H
ATOM    269  CB  PHE A 600      41.020  20.250  41.010  1.00  0.00           C
ATOM    270  HB1 PHE A 600      40.370  19.570  40.430  1.00  0.00           H
ATOM    271  HB2 PHE A 600      40.410  20.890  41.660  1.00  0.00           H
ATOM    272  CG  PHE A 600      41.910  19.460  41.960  1.00  0.00           C
ATOM    273  CD1 PHE A 600      41.330  18.280  42.530  1.00  0.00           C
ATOM    274  HD1 PHE A 600      40.300  17.990  42.330  1.00  0.00           H
ATOM    275  CE1 PHE A 600      42.000  17.610  43.580  1.00  0.00           C
ATOM    276  HE1 PHE A 600      41.620  16.850  44.240  1.00  0.00           H
ATOM    277  CZ  PHE A 600      43.300  17.970  43.930  1.00  0.00           C
ATOM    278  HZ  PHE A 600      43.820  17.420  44.700  1.00  0.00           H
ATOM    279  CD2 PHE A 600      43.240  19.770  42.240  1.00  0.00           C
ATOM    280  HD2 PHE A 600      43.760  20.520  41.660  1.00  0.00           H
ATOM    281  CE2 PHE A 600      43.920  18.890  43.090  1.00  0.00           C
ATOM    282  HE2 PHE A 600      44.930  19.160  43.370  1.00  0.00           H
ATOM    283  C   PHE A 600      42.800  20.360  39.120  1.00  0.00           C
ATOM    284  O   PHE A 600      44.000  20.550  39.290  1.00  0.00           O
ATOM    285  N   LYS A 601      42.320  19.580  38.080  1.00  0.00           N
ATOM    286  HN  LYS A 601      41.330  19.600  37.910  1.00  0.00           H
ATOM    287  CA  LYS A 601      43.160  18.960  37.120  1.00  0.00           C
ATOM    288  HA  LYS A 601      43.870  18.390  37.710  1.00  0.00           H
ATOM    289  CB  LYS A 601      42.490  17.960  36.180  1.00  0.00           C
ATOM    290  HB1 LYS A 601      43.150  17.660  35.330  1.00  0.00           H
ATOM    291  HB2 LYS A 601      41.570  18.400  35.720  1.00  0.00           H
ATOM    292  CG  LYS A 601      41.950  16.670  36.830  1.00  0.00           C
ATOM    293  HG1 LYS A 601      41.770  16.800  37.920  1.00  0.00           H
ATOM    294  HG2 LYS A 601      42.610  15.770  36.790  1.00  0.00           H
ATOM    295  CD  LYS A 601      40.570  16.270  36.210  1.00  0.00           C
ATOM    296  HD1 LYS A 601      39.850  17.120  36.350  1.00  0.00           H
ATOM    297  HD2 LYS A 601      40.220  15.380  36.760  1.00  0.00           H
ATOM    298  CE  LYS A 601      40.740  15.890  34.790  1.00  0.00           C
ATOM    299  HE1 LYS A 601      41.710  15.430  34.520  1.00  0.00           H
ATOM    300  HE2 LYS A 601      40.730  16.840  34.220  1.00  0.00           H
ATOM    301  NZ  LYS A 601      39.730  15.000  34.270  1.00  0.00           N
ATOM    302  HZ1 LYS A 601      38.880  15.540  34.030  1.00  0.00           H
ATOM    303  HZ2 LYS A 601      39.620  14.300  35.030  1.00  0.00           H
ATOM    304  HZ3 LYS A 601      40.120  14.570  33.410  1.00  0.00           H
ATOM    305  C   LYS A 601      44.070  19.990  36.310  1.00  0.00           C
ATOM    306  O   LYS A 601      45.300  19.840  36.190  1.00  0.00           O
ATOM    307  N   ASP A 602      43.540  21.210  35.880  1.00  0.00           N
ATOM    308  HN  ASP A 602      42.570  21.420  35.780  1.00  0.00           H
ATOM    309  CA  ASP A 602      44.360  22.290  35.340  1.00  0.00           C
ATOM    310  HA  ASP A 602      44.900  21.820  34.520  1.00  0.00           H
ATOM    311  CB  ASP A 602      43.550  23.430  34.700  1.00  0.00           C
ATOM    312  HB1 ASP A 602      44.220  24.260  34.400  1.00  0.00           H
ATOM    313  HB2 ASP A 602      42.790  23.800  35.400  1.00  0.00           H
ATOM    314  CG  ASP A 602      42.770  22.960  33.450  1.00  0.00           C
ATOM    315  OD1 ASP A 602      41.660  23.600  33.160  1.00  0.00           O
ATOM    316  OD2 ASP A 602      43.360  22.110  32.740  1.00  0.00           O
ATOM    317  C   ASP A 602      45.450  22.700  36.320  1.00  0.00           C
ATOM    318  O   ASP A 602      46.660  22.920  35.970  1.00  0.00           O
ATOM    319  N   ALA A 603      45.180  22.770  37.640  1.00  0.00           N
ATOM    320  HN  ALA A 603      44.320  22.530  38.090  1.00  0.00           H
ATOM    321  CA  ALA A 603      46.070  23.450  38.600  1.00  0.00           C
ATOM    322  HA  ALA A 603      46.380  24.360  38.130  1.00  0.00           H
ATOM    323  CB  ALA A 603      45.240  23.840  39.860  1.00  0.00           C
ATOM    324  HB1 ALA A 603      44.560  23.060  40.260  1.00  0.00           H
ATOM    325  HB2 ALA A 603      44.620  24.730  39.620  1.00  0.00           H
ATOM    326  HB3 ALA A 603      46.030  24.100  40.600  1.00  0.00           H
ATOM    327  C   ALA A 603      47.250  22.640  39.050  1.00  0.00           C
ATOM    328  O   ALA A 603      48.320  23.160  39.460  1.00  0.00           O
ATOM    329  N   LEU A 604      47.170  21.300  38.760  1.00  0.00           N
ATOM    330  HN  LEU A 604      46.210  21.020  38.670  1.00  0.00           H
ATOM    331  CA  LEU A 604      48.230  20.390  38.850  1.00  0.00           C
ATOM    332  HA  LEU A 604      48.900  20.630  39.670  1.00  0.00           H
ATOM    333  CB  LEU A 604      47.690  18.960  39.050  1.00  0.00           C
ATOM    334  HB1 LEU A 604      48.410  18.140  38.850  1.00  0.00           H
ATOM    335  HB2 LEU A 604      46.840  18.920  38.340  1.00  0.00           H
ATOM    336  CG  LEU A 604      47.010  18.740  40.460  1.00  0.00           C
ATOM    337  HG  LEU A 604      46.480  19.700  40.670  1.00  0.00           H
ATOM    338  CD1 LEU A 604      45.980  17.660  40.340  1.00  0.00           C
ATOM    339 HD11 LEU A 604      46.550  16.720  40.260  1.00  0.00           H
ATOM    340 HD12 LEU A 604      45.370  17.670  39.400  1.00  0.00           H
ATOM    341 HD13 LEU A 604      45.340  17.560  41.230  1.00  0.00           H
ATOM    342  CD2 LEU A 604      47.920  18.540  41.710  1.00  0.00           C
ATOM    343 HD21 LEU A 604      48.470  17.590  41.610  1.00  0.00           H
ATOM    344 HD22 LEU A 604      47.310  18.390  42.630  1.00  0.00           H
ATOM    345 HD23 LEU A 604      48.680  19.320  41.880  1.00  0.00           H
ATOM    346  C   LEU A 604      49.070  20.420  37.580  1.00  0.00           C
ATOM    347  O   LEU A 604      49.230  19.420  36.840  1.00  0.00           O
ATOM    348  N   SER A 605      49.650  21.570  37.200  1.00  0.00           N
ATOM    349  HN  SER A 605      49.590  22.400  37.740  1.00  0.00           H
ATOM    350  CA  SER A 605      50.620  21.670  36.180  1.00  0.00           C
ATOM    351  HA  SER A 605      51.140  20.750  36.010  1.00  0.00           H
ATOM    352  CB  SER A 605      50.160  22.120  34.770  1.00  0.00           C
ATOM    353  HB1 SER A 605      49.480  21.270  34.540  1.00  0.00           H
ATOM    354  HB2 SER A 605      50.900  22.020  33.960  1.00  0.00           H
ATOM    355  OG  SER A 605      49.610  23.410  34.780  1.00  0.00           O
ATOM    356  HG1 SER A 605      48.790  23.330  35.280  1.00  0.00           H
ATOM    357  C   SER A 605      51.710  22.620  36.610  1.00  0.00           C
ATOM    358  O   SER A 605      51.520  23.310  37.600  1.00  0.00           O
ATOM    359  N   LEU A 606      52.890  22.540  36.020  1.00  0.00           N
ATOM    360  HN  LEU A 606      53.090  21.860  35.330  1.00  0.00           H
ATOM    361  CA  LEU A 606      54.040  23.120  36.530  1.00  0.00           C
ATOM    362  HA  LEU A 606      54.050  22.860  37.580  1.00  0.00           H
ATOM    363  CB  LEU A 606      55.350  22.450  35.930  1.00  0.00           C
ATOM    364  HB1 LEU A 606      55.530  22.930  34.940  1.00  0.00           H
ATOM    365  HB2 LEU A 606      55.330  21.350  35.830  1.00  0.00           H
ATOM    366  CG  LEU A 606      56.630  22.690  36.860  1.00  0.00           C
ATOM    367  HG  LEU A 606      56.650  23.750  37.160  1.00  0.00           H
ATOM    368  CD1 LEU A 606      56.530  22.020  38.200  1.00  0.00           C
ATOM    369 HD11 LEU A 606      55.600  22.360  38.710  1.00  0.00           H
ATOM    370 HD12 LEU A 606      57.410  22.280  38.820  1.00  0.00           H
ATOM    371 HD13 LEU A 606      56.370  20.920  38.100  1.00  0.00           H
ATOM    372  CD2 LEU A 606      57.970  22.360  36.130  1.00  0.00           C
ATOM    373 HD21 LEU A 606      58.810  22.710  36.760  1.00  0.00           H
ATOM    374 HD22 LEU A 606      58.110  22.840  35.130  1.00  0.00           H
ATOM    375 HD23 LEU A 606      58.020  21.260  35.980  1.00  0.00           H
ATOM    376  C   LEU A 606      53.990  24.630  36.650  1.00  0.00           C
ATOM    377  O   LEU A 606      54.370  25.120  37.730  1.00  0.00           O
ATOM    378  N   GLN A 607      53.470  25.370  35.660  1.00  0.00           N
ATOM    379  HN  GLN A 607      53.180  24.840  34.850  1.00  0.00           H
ATOM    380  CA  GLN A 607      53.230  26.800  35.680  1.00  0.00           C
ATOM    381  HA  GLN A 607      54.050  27.350  36.090  1.00  0.00           H
ATOM    382  CB  GLN A 607      52.850  27.290  34.200  1.00  0.00           C
ATOM    383  HB1 GLN A 607      52.660  28.380  34.330  1.00  0.00           H
ATOM    384  HB2 GLN A 607      51.930  26.780  33.860  1.00  0.00           H
ATOM    385  CG  GLN A 607      54.010  27.190  33.180  1.00  0.00           C
ATOM    386  HG1 GLN A 607      54.070  26.150  32.790  1.00  0.00           H
ATOM    387  HG2 GLN A 607      55.020  27.420  33.610  1.00  0.00           H
ATOM    388  CD  GLN A 607      53.820  28.060  31.930  1.00  0.00           C
ATOM    389  OE1 GLN A 607      54.220  27.510  30.880  1.00  0.00           O
ATOM    390  NE2 GLN A 607      53.220  29.310  32.010  1.00  0.00           N
ATOM    391 HE21 GLN A 607      52.930  29.900  31.260  1.00  0.00           H
ATOM    392 HE22 GLN A 607      53.180  29.720  32.910  1.00  0.00           H
ATOM    393  C   GLN A 607      52.080  27.210  36.660  1.00  0.00           C
ATOM    394  O   GLN A 607      52.270  28.120  37.450  1.00  0.00           O
ATOM    395  N   CYS A 608      51.010  26.420  36.710  1.00  0.00           N
ATOM    396  HN  CYS A 608      51.010  25.650  36.090  1.00  0.00           H
ATOM    397  CA  CYS A 608      50.050  26.610  37.870  1.00  0.00           C
ATOM    398  HA  CYS A 608      49.810  27.660  37.960  1.00  0.00           H
ATOM    399  CB  CYS A 608      48.770  25.710  37.640  1.00  0.00           C
ATOM    400  HB1 CYS A 608      48.140  25.680  38.560  1.00  0.00           H
ATOM    401  HB2 CYS A 608      49.290  24.730  37.490  1.00  0.00           H
ATOM    402  SG  CYS A 608      47.840  26.030  36.110  1.00  0.00           S
ATOM    403  HG1 CYS A 608      47.670  24.720  36.170  1.00  0.00           H
ATOM    404  C   CYS A 608      50.570  26.300  39.340  1.00  0.00           C
ATOM    405  O   CYS A 608      50.380  27.190  40.130  1.00  0.00           O
ATOM    406  N   LEU A 609      51.290  25.220  39.630  1.00  0.00           N
ATOM    407  HN  LEU A 609      51.510  24.630  38.850  1.00  0.00           H
ATOM    408  CA  LEU A 609      51.950  24.910  40.880  1.00  0.00           C
ATOM    409  HA  LEU A 609      51.140  24.930  41.590  1.00  0.00           H
ATOM    410  CB  LEU A 609      52.660  23.510  40.830  1.00  0.00           C
ATOM    411  HB1 LEU A 609      53.130  23.420  41.820  1.00  0.00           H
ATOM    412  HB2 LEU A 609      53.370  23.580  39.980  1.00  0.00           H
ATOM    413  CG  LEU A 609      51.880  22.240  40.490  1.00  0.00           C
ATOM    414  HG  LEU A 609      51.230  22.320  39.590  1.00  0.00           H
ATOM    415  CD1 LEU A 609      52.880  21.120  40.520  1.00  0.00           C
ATOM    416 HD11 LEU A 609      53.240  20.900  41.540  1.00  0.00           H
ATOM    417 HD12 LEU A 609      53.770  21.380  39.900  1.00  0.00           H
ATOM    418 HD13 LEU A 609      52.370  20.200  40.140  1.00  0.00           H
ATOM    419  CD2 LEU A 609      50.830  21.950  41.560  1.00  0.00           C
ATOM    420 HD21 LEU A 609      50.440  20.970  41.240  1.00  0.00           H
ATOM    421 HD22 LEU A 609      49.980  22.680  41.580  1.00  0.00           H
ATOM    422 HD23 LEU A 609      51.320  21.900  42.560  1.00  0.00           H
ATOM    423  C   LEU A 609      53.010  25.950  41.270  1.00  0.00           C
ATOM    424  O   LEU A 609      53.070  26.310  42.450  1.00  0.00           O
ATOM    425  N   ALA A 610      53.890  26.330  40.320  1.00  0.00           N
ATOM    426  HN  ALA A 610      53.770  25.990  39.400  1.00  0.00           H
ATOM    427  CA  ALA A 610      54.940  27.300  40.570  1.00  0.00           C
ATOM    428  HA  ALA A 610      55.630  27.000  41.360  1.00  0.00           H
ATOM    429  CB  ALA A 610      55.820  27.420  39.300  1.00  0.00           C
ATOM    430  HB1 ALA A 610      55.220  27.780  38.440  1.00  0.00           H
ATOM    431  HB2 ALA A 610      56.520  26.590  39.050  1.00  0.00           H
ATOM    432  HB3 ALA A 610      56.620  28.190  39.390  1.00  0.00           H
ATOM    433  C   ALA A 610      54.440  28.710  40.940  1.00  0.00           C
ATOM    434  O   ALA A 610      55.000  29.400  41.740  1.00  0.00           O
ATOM    435  N   SER A 611      53.240  29.070  40.300  1.00  0.00           N
ATOM    436  HN  SER A 611      52.890  28.320  39.730  1.00  0.00           H
ATOM    437  CA  SER A 611      52.500  30.330  40.460  1.00  0.00           C
ATOM    438  HA  SER A 611      53.180  31.090  40.100  1.00  0.00           H
ATOM    439  CB  SER A 611      51.250  30.490  39.440  1.00  0.00           C
ATOM    440  HB1 SER A 611      50.580  31.370  39.600  1.00  0.00           H
ATOM    441  HB2 SER A 611      50.620  29.580  39.580  1.00  0.00           H
ATOM    442  OG  SER A 611      51.670  30.570  38.130  1.00  0.00           O
ATOM    443  HG1 SER A 611      52.050  29.720  37.930  1.00  0.00           H
ATOM    444  C   SER A 611      52.030  30.600  41.850  1.00  0.00           C
ATOM    445  O   SER A 611      52.200  31.650  42.430  1.00  0.00           O
ATOM    446  N   ILE A 612      51.540  29.510  42.460  1.00  0.00           N
ATOM    447  HN  ILE A 612      51.520  28.580  42.090  1.00  0.00           H
ATOM    448  CA  ILE A 612      51.280  29.420  43.890  1.00  0.00           C
ATOM    449  HA  ILE A 612      50.480  30.140  44.020  1.00  0.00           H
ATOM    450  CB  ILE A 612      50.640  28.070  44.330  1.00  0.00           C
ATOM    451  HB  ILE A 612      51.230  27.180  44.060  1.00  0.00           H
ATOM    452  CG2 ILE A 612      50.430  28.040  45.870  1.00  0.00           C
ATOM    453 HG21 ILE A 612      49.840  27.100  46.040  1.00  0.00           H
ATOM    454 HG22 ILE A 612      49.790  28.910  46.150  1.00  0.00           H
ATOM    455 HG23 ILE A 612      51.400  27.950  46.380  1.00  0.00           H
ATOM    456  CG1 ILE A 612      49.210  27.950  43.550  1.00  0.00           C
ATOM    457 HG11 ILE A 612      49.300  28.530  42.610  1.00  0.00           H
ATOM    458 HG12 ILE A 612      48.500  28.580  44.130  1.00  0.00           H
ATOM    459  CD  ILE A 612      48.800  26.520  43.300  1.00  0.00           C
ATOM    460  HD1 ILE A 612      48.570  25.940  44.220  1.00  0.00           H
ATOM    461  HD2 ILE A 612      49.570  26.020  42.680  1.00  0.00           H
ATOM    462  HD3 ILE A 612      47.860  26.520  42.700  1.00  0.00           H
ATOM    463  C   ILE A 612      52.360  29.880  44.800  1.00  0.00           C
ATOM    464  O   ILE A 612      52.240  30.810  45.620  1.00  0.00           O
ATOM    465  N   LEU A 613      53.530  29.180  44.660  1.00  0.00           N
ATOM    466  HN  LEU A 613      53.670  28.570  43.880  1.00  0.00           H
ATOM    467  CA  LEU A 613      54.700  29.450  45.500  1.00  0.00           C
ATOM    468  HA  LEU A 613      54.430  29.340  46.550  1.00  0.00           H
ATOM    469  CB  LEU A 613      55.850  28.450  45.110  1.00  0.00           C
ATOM    470  HB1 LEU A 613      56.100  28.620  44.040  1.00  0.00           H
ATOM    471  HB2 LEU A 613      55.460  27.410  45.270  1.00  0.00           H
ATOM    472  CG  LEU A 613      57.200  28.750  45.860  1.00  0.00           C
ATOM    473  HG  LEU A 613      57.640  29.740  45.620  1.00  0.00           H
ATOM    474  CD1 LEU A 613      57.090  28.770  47.420  1.00  0.00           C
ATOM    475 HD11 LEU A 613      56.920  27.760  47.850  1.00  0.00           H
ATOM    476 HD12 LEU A 613      56.400  29.560  47.780  1.00  0.00           H
ATOM    477 HD13 LEU A 613      58.050  29.090  47.890  1.00  0.00           H
ATOM    478  CD2 LEU A 613      58.250  27.710  45.400  1.00  0.00           C
ATOM    479 HD21 LEU A 613      58.430  27.920  44.320  1.00  0.00           H
ATOM    480 HD22 LEU A 613      57.690  26.780  45.620  1.00  0.00           H
ATOM    481 HD23 LEU A 613      59.190  27.780  45.970  1.00  0.00           H
ATOM    482  C   LEU A 613      55.190  30.830  45.440  1.00  0.00           C
ATOM    483  O   LEU A 613      55.640  31.370  46.430  1.00  0.00           O
ATOM    484  N   PHE A 614      55.100  31.420  44.260  1.00  0.00           N
ATOM    485  HN  PHE A 614      54.800  30.760  43.580  1.00  0.00           H
ATOM    486  CA  PHE A 614      55.390  32.780  43.850  1.00  0.00           C
ATOM    487  HA  PHE A 614      56.330  33.070  44.290  1.00  0.00           H
ATOM    488  CB  PHE A 614      55.430  32.820  42.300  1.00  0.00           C
ATOM    489  HB1 PHE A 614      54.600  32.270  41.820  1.00  0.00           H
ATOM    490  HB2 PHE A 614      56.420  32.410  42.010  1.00  0.00           H
ATOM    491  CG  PHE A 614      55.320  34.220  41.760  1.00  0.00           C
ATOM    492  CD1 PHE A 614      54.440  34.600  40.680  1.00  0.00           C
ATOM    493  HD1 PHE A 614      53.770  33.860  40.260  1.00  0.00           H
ATOM    494  CE1 PHE A 614      54.400  35.840  40.120  1.00  0.00           C
ATOM    495  HE1 PHE A 614      53.800  36.120  39.280  1.00  0.00           H
ATOM    496  CZ  PHE A 614      55.140  36.880  40.710  1.00  0.00           C
ATOM    497  HZ  PHE A 614      55.100  37.870  40.280  1.00  0.00           H
ATOM    498  CD2 PHE A 614      56.160  35.290  42.230  1.00  0.00           C
ATOM    499  HD2 PHE A 614      56.930  35.000  42.940  1.00  0.00           H
ATOM    500  CE2 PHE A 614      56.030  36.600  41.790  1.00  0.00           C
ATOM    501  HE2 PHE A 614      56.620  37.440  42.130  1.00  0.00           H
ATOM    502  C   PHE A 614      54.310  33.710  44.420  1.00  0.00           C
ATOM    503  O   PHE A 614      54.610  34.640  45.100  1.00  0.00           O
ATOM    504  N   LEU A 615      52.980  33.460  44.290  1.00  0.00           N
ATOM    505  HN  LEU A 615      52.730  32.730  43.680  1.00  0.00           H
ATOM    506  CA  LEU A 615      52.010  34.500  44.720  1.00  0.00           C
ATOM    507  HA  LEU A 615      52.420  35.470  44.520  1.00  0.00           H
ATOM    508  CB  LEU A 615      50.760  34.540  43.800  1.00  0.00           C
ATOM    509  HB1 LEU A 615      50.130  35.310  44.290  1.00  0.00           H
ATOM    510  HB2 LEU A 615      50.280  33.530  43.750  1.00  0.00           H
ATOM    511  CG  LEU A 615      51.050  34.890  42.240  1.00  0.00           C
ATOM    512  HG  LEU A 615      52.090  34.660  41.950  1.00  0.00           H
ATOM    513  CD1 LEU A 615      50.080  34.140  41.330  1.00  0.00           C
ATOM    514 HD11 LEU A 615      50.220  34.460  40.270  1.00  0.00           H
ATOM    515 HD12 LEU A 615      49.100  34.560  41.620  1.00  0.00           H
ATOM    516 HD13 LEU A 615      50.210  33.040  41.440  1.00  0.00           H
ATOM    517  CD2 LEU A 615      50.940  36.390  42.040  1.00  0.00           C
ATOM    518 HD21 LEU A 615      51.610  36.880  42.780  1.00  0.00           H
ATOM    519 HD22 LEU A 615      49.930  36.680  42.390  1.00  0.00           H
ATOM    520 HD23 LEU A 615      51.130  36.740  41.000  1.00  0.00           H
ATOM    521  C   LEU A 615      51.730  34.340  46.250  1.00  0.00           C
ATOM    522  O   LEU A 615      51.220  35.210  46.940  1.00  0.00           O
ATOM    523  N   TYR A 616      51.940  33.170  46.930  1.00  0.00           N
ATOM    524  HN  TYR A 616      52.180  32.380  46.370  1.00  0.00           H
ATOM    525  CA  TYR A 616      51.960  33.030  48.390  1.00  0.00           C
ATOM    526  HA  TYR A 616      51.020  33.400  48.750  1.00  0.00           H
ATOM    527  CB  TYR A 616      52.200  31.450  48.730  1.00  0.00           C
ATOM    528  HB1 TYR A 616      53.110  31.190  48.150  1.00  0.00           H
ATOM    529  HB2 TYR A 616      51.300  30.880  48.410  1.00  0.00           H
ATOM    530  CG  TYR A 616      52.530  31.110  50.180  1.00  0.00           C
ATOM    531  CD1 TYR A 616      53.650  30.360  50.560  1.00  0.00           C
ATOM    532  HD1 TYR A 616      54.280  29.870  49.830  1.00  0.00           H
ATOM    533  CE1 TYR A 616      53.980  30.100  51.840  1.00  0.00           C
ATOM    534  HE1 TYR A 616      54.880  29.540  52.090  1.00  0.00           H
ATOM    535  CZ  TYR A 616      53.120  30.540  52.850  1.00  0.00           C
ATOM    536  OH  TYR A 616      53.480  30.150  54.110  1.00  0.00           O
ATOM    537  HH  TYR A 616      52.880  30.670  54.670  1.00  0.00           H
ATOM    538  CD2 TYR A 616      51.730  31.580  51.210  1.00  0.00           C
ATOM    539  HD2 TYR A 616      50.880  32.210  51.020  1.00  0.00           H
ATOM    540  CE2 TYR A 616      51.970  31.340  52.550  1.00  0.00           C
ATOM    541  HE2 TYR A 616      51.220  31.630  53.280  1.00  0.00           H
ATOM    542  C   TYR A 616      53.060  33.910  49.030  1.00  0.00           C
ATOM    543  O   TYR A 616      52.900  34.640  50.070  1.00  0.00           O
ATOM    544  N   CYS A 617      54.310  33.990  48.530  1.00  0.00           N
ATOM    545  HN  CYS A 617      54.600  33.450  47.730  1.00  0.00           H
ATOM    546  CA  CYS A 617      55.310  34.940  48.990  1.00  0.00           C
ATOM    547  HA  CYS A 617      55.370  34.820  50.070  1.00  0.00           H
ATOM    548  CB  CYS A 617      56.640  34.470  48.340  1.00  0.00           C
ATOM    549  HB1 CYS A 617      57.390  35.270  48.500  1.00  0.00           H
ATOM    550  HB2 CYS A 617      56.440  34.330  47.260  1.00  0.00           H
ATOM    551  SG  CYS A 617      57.210  32.940  48.980  1.00  0.00           S
ATOM    552  HG1 CYS A 617      56.670  32.200  48.020  1.00  0.00           H
ATOM    553  C   CYS A 617      54.950  36.390  48.800  1.00  0.00           C
ATOM    554  O   CYS A 617      55.190  37.260  49.670  1.00  0.00           O
ATOM    555  N   ALA A 618      54.330  36.700  47.620  1.00  0.00           N
ATOM    556  HN  ALA A 618      54.360  36.010  46.880  1.00  0.00           H
ATOM    557  CA  ALA A 618      53.860  37.980  47.220  1.00  0.00           C
ATOM    558  HA  ALA A 618      54.650  38.700  47.440  1.00  0.00           H
ATOM    559  CB  ALA A 618      53.690  37.880  45.630  1.00  0.00           C
ATOM    560  HB1 ALA A 618      53.240  38.770  45.120  1.00  0.00           H
ATOM    561  HB2 ALA A 618      53.120  36.980  45.310  1.00  0.00           H
ATOM    562  HB3 ALA A 618      54.740  37.770  45.290  1.00  0.00           H
ATOM    563  C   ALA A 618      52.610  38.410  47.860  1.00  0.00           C
ATOM    564  O   ALA A 618      52.180  39.530  47.610  1.00  0.00           O
ATOM    565  N   CYS A 619      51.910  37.500  48.600  1.00  0.00           N
ATOM    566  HN  CYS A 619      52.280  36.570  48.650  1.00  0.00           H
ATOM    567  CA  CYS A 619      50.590  37.700  49.260  1.00  0.00           C
ATOM    568  HA  CYS A 619      50.150  38.640  48.960  1.00  0.00           H
ATOM    569  CB  CYS A 619      49.600  36.610  48.830  1.00  0.00           C
ATOM    570  HB1 CYS A 619      50.040  35.620  49.060  1.00  0.00           H
ATOM    571  HB2 CYS A 619      49.330  36.820  47.780  1.00  0.00           H
ATOM    572  SG  CYS A 619      47.930  36.500  49.550  1.00  0.00           S
ATOM    573  HG1 CYS A 619      48.120  35.880  50.710  1.00  0.00           H
ATOM    574  C   CYS A 619      50.750  37.750  50.770  1.00  0.00           C
ATOM    575  O   CYS A 619      50.170  38.630  51.380  1.00  0.00           O
ATOM    576  N   MET A 620      51.540  36.830  51.390  1.00  0.00           N
ATOM    577  HN  MET A 620      52.010  36.060  50.970  1.00  0.00           H
ATOM    578  CA  MET A 620      51.920  36.900  52.770  1.00  0.00           C
ATOM    579  HA  MET A 620      51.000  36.970  53.340  1.00  0.00           H
ATOM    580  CB  MET A 620      52.850  35.730  52.960  1.00  0.00           C
ATOM    581  HB1 MET A 620      53.740  35.910  52.330  1.00  0.00           H
ATOM    582  HB2 MET A 620      52.330  34.870  52.490  1.00  0.00           H
ATOM    583  CG  MET A 620      53.240  35.330  54.420  1.00  0.00           C
ATOM    584  HG1 MET A 620      53.590  36.170  55.050  1.00  0.00           H
ATOM    585  HG2 MET A 620      54.120  34.650  54.290  1.00  0.00           H
ATOM    586  SD  MET A 620      51.900  34.500  55.310  1.00  0.00           S
ATOM    587  CE  MET A 620      52.760  34.050  56.810  1.00  0.00           C
ATOM    588  HE1 MET A 620      52.970  35.000  57.370  1.00  0.00           H
ATOM    589  HE2 MET A 620      53.760  33.610  56.660  1.00  0.00           H
ATOM    590  HE3 MET A 620      52.130  33.390  57.440  1.00  0.00           H
ATOM    591  C   MET A 620      52.690  38.210  53.090  1.00  0.00           C
ATOM    592  O   MET A 620      52.290  38.880  54.000  1.00  0.00           O
ATOM    593  N   SER A 621      53.690  38.670  52.340  1.00  0.00           N
ATOM    594  HN  SER A 621      53.960  38.010  51.630  1.00  0.00           H
ATOM    595  CA  SER A 621      54.450  39.940  52.530  1.00  0.00           C
ATOM    596  HA  SER A 621      55.150  39.810  53.350  1.00  0.00           H
ATOM    597  CB  SER A 621      55.570  40.140  51.410  1.00  0.00           C
ATOM    598  HB1 SER A 621      56.160  41.090  51.500  1.00  0.00           H
ATOM    599  HB2 SER A 621      55.220  40.300  50.360  1.00  0.00           H
ATOM    600  OG  SER A 621      56.610  39.130  51.390  1.00  0.00           O
ATOM    601  HG1 SER A 621      56.240  38.360  50.970  1.00  0.00           H
ATOM    602  C   SER A 621      53.670  41.260  52.760  1.00  0.00           C
ATOM    603  O   SER A 621      53.990  41.930  53.740  1.00  0.00           O
ATOM    604  N   PRO A 622      52.750  41.750  51.890  1.00  0.00           N
ATOM    605  CD  PRO A 622      52.430  41.310  50.520  1.00  0.00           C
ATOM    606  HD1 PRO A 622      52.520  40.210  50.470  1.00  0.00           H
ATOM    607  HD2 PRO A 622      53.160  41.760  49.820  1.00  0.00           H
ATOM    608  CA  PRO A 622      51.970  42.950  52.280  1.00  0.00           C
ATOM    609  HA  PRO A 622      52.580  43.840  52.450  1.00  0.00           H
ATOM    610  CB  PRO A 622      51.170  43.340  51.050  1.00  0.00           C
ATOM    611  HB1 PRO A 622      51.800  43.970  50.390  1.00  0.00           H
ATOM    612  HB2 PRO A 622      50.150  43.790  51.110  1.00  0.00           H
ATOM    613  CG  PRO A 622      51.130  41.980  50.300  1.00  0.00           C
ATOM    614  HG1 PRO A 622      50.360  41.380  50.810  1.00  0.00           H
ATOM    615  HG2 PRO A 622      50.860  41.980  49.220  1.00  0.00           H
ATOM    616  C   PRO A 622      51.090  42.750  53.440  1.00  0.00           C
ATOM    617  O   PRO A 622      51.080  43.620  54.230  1.00  0.00           O
ATOM    618  N   VAL A 623      50.340  41.630  53.590  1.00  0.00           N
ATOM    619  HN  VAL A 623      50.290  40.900  52.900  1.00  0.00           H
ATOM    620  CA  VAL A 623      49.430  41.340  54.670  1.00  0.00           C
ATOM    621  HA  VAL A 623      48.610  42.030  54.750  1.00  0.00           H
ATOM    622  CB  VAL A 623      48.690  40.000  54.480  1.00  0.00           C
ATOM    623  HB  VAL A 623      49.340  39.120  54.300  1.00  0.00           H
ATOM    624  CG1 VAL A 623      47.710  39.590  55.620  1.00  0.00           C
ATOM    625 HG11 VAL A 623      46.860  40.290  55.740  1.00  0.00           H
ATOM    626 HG12 VAL A 623      48.200  39.360  56.600  1.00  0.00           H
ATOM    627 HG13 VAL A 623      47.210  38.650  55.290  1.00  0.00           H
ATOM    628  CG2 VAL A 623      47.850  40.190  53.170  1.00  0.00           C
ATOM    629 HG21 VAL A 623      47.220  39.310  52.900  1.00  0.00           H
ATOM    630 HG22 VAL A 623      48.510  40.320  52.290  1.00  0.00           H
ATOM    631 HG23 VAL A 623      47.110  41.000  53.380  1.00  0.00           H
ATOM    632  C   VAL A 623      50.140  41.350  56.000  1.00  0.00           C
ATOM    633  O   VAL A 623      49.710  42.080  56.950  1.00  0.00           O
ATOM    634  N   ILE A 624      51.290  40.560  56.130  1.00  0.00           N
ATOM    635  HN  ILE A 624      51.610  39.860  55.490  1.00  0.00           H
ATOM    636  CA  ILE A 624      52.020  40.550  57.370  1.00  0.00           C
ATOM    637  HA  ILE A 624      51.290  40.280  58.120  1.00  0.00           H
ATOM    638  CB  ILE A 624      52.990  39.540  57.300  1.00  0.00           C
ATOM    639  HB  ILE A 624      53.520  39.570  56.320  1.00  0.00           H
ATOM    640  CG2 ILE A 624      54.090  39.710  58.470  1.00  0.00           C
ATOM    641 HG21 ILE A 624      53.490  39.830  59.410  1.00  0.00           H
ATOM    642 HG22 ILE A 624      54.790  40.560  58.330  1.00  0.00           H
ATOM    643 HG23 ILE A 624      54.600  38.740  58.530  1.00  0.00           H
ATOM    644  CG1 ILE A 624      52.460  38.110  57.290  1.00  0.00           C
ATOM    645 HG11 ILE A 624      53.260  37.380  57.020  1.00  0.00           H
ATOM    646 HG12 ILE A 624      51.590  38.000  56.600  1.00  0.00           H
ATOM    647  CD  ILE A 624      51.840  37.570  58.640  1.00  0.00           C
ATOM    648  HD1 ILE A 624      50.980  38.190  58.960  1.00  0.00           H
ATOM    649  HD2 ILE A 624      52.610  37.380  59.420  1.00  0.00           H
ATOM    650  HD3 ILE A 624      51.420  36.550  58.540  1.00  0.00           H
ATOM    651  C   ILE A 624      52.620  41.940  57.670  1.00  0.00           C
ATOM    652  O   ILE A 624      52.670  42.320  58.810  1.00  0.00           O
ATOM    653  N   THR A 625      53.070  42.720  56.650  1.00  0.00           N
ATOM    654  HN  THR A 625      52.890  42.330  55.750  1.00  0.00           H
ATOM    655  CA  THR A 625      53.550  44.110  56.860  1.00  0.00           C
ATOM    656  HA  THR A 625      54.310  44.010  57.620  1.00  0.00           H
ATOM    657  CB  THR A 625      54.090  44.850  55.600  1.00  0.00           C
ATOM    658  HB  THR A 625      53.260  44.970  54.880  1.00  0.00           H
ATOM    659  OG1 THR A 625      55.070  44.010  54.990  1.00  0.00           O
ATOM    660  HG1 THR A 625      54.580  43.330  54.520  1.00  0.00           H
ATOM    661  CG2 THR A 625      54.790  46.140  55.950  1.00  0.00           C
ATOM    662 HG21 THR A 625      55.360  46.380  55.020  1.00  0.00           H
ATOM    663 HG22 THR A 625      55.420  46.140  56.860  1.00  0.00           H
ATOM    664 HG23 THR A 625      53.980  46.880  56.150  1.00  0.00           H
ATOM    665  C   THR A 625      52.430  44.920  57.420  1.00  0.00           C
ATOM    666  O   THR A 625      52.590  45.620  58.420  1.00  0.00           O
ATOM    667  N   PHE A 626      51.300  44.830  56.780  1.00  0.00           N
ATOM    668  HN  PHE A 626      51.160  44.160  56.060  1.00  0.00           H
ATOM    669  CA  PHE A 626      50.130  45.600  57.130  1.00  0.00           C
ATOM    670  HA  PHE A 626      50.390  46.640  57.150  1.00  0.00           H
ATOM    671  CB  PHE A 626      49.060  45.620  56.020  1.00  0.00           C
ATOM    672  HB1 PHE A 626      48.020  45.740  56.390  1.00  0.00           H
ATOM    673  HB2 PHE A 626      49.030  44.650  55.490  1.00  0.00           H
ATOM    674  CG  PHE A 626      49.220  46.690  54.950  1.00  0.00           C
ATOM    675  CD1 PHE A 626      50.450  46.800  54.300  1.00  0.00           C
ATOM    676  HD1 PHE A 626      51.250  46.090  54.460  1.00  0.00           H
ATOM    677  CE1 PHE A 626      50.570  47.690  53.190  1.00  0.00           C
ATOM    678  HE1 PHE A 626      51.530  47.730  52.700  1.00  0.00           H
ATOM    679  CZ  PHE A 626      49.490  48.460  52.800  1.00  0.00           C
ATOM    680  HZ  PHE A 626      49.530  49.170  51.980  1.00  0.00           H
ATOM    681  CD2 PHE A 626      48.150  47.520  54.560  1.00  0.00           C
ATOM    682  HD2 PHE A 626      47.220  47.470  55.110  1.00  0.00           H
ATOM    683  CE2 PHE A 626      48.310  48.470  53.510  1.00  0.00           C
ATOM    684  HE2 PHE A 626      47.510  49.110  53.160  1.00  0.00           H
ATOM    685  C   PHE A 626      49.670  45.320  58.540  1.00  0.00           C
ATOM    686  O   PHE A 626      49.440  46.260  59.270  1.00  0.00           O
ATOM    687  N   GLY A 627      49.690  44.060  58.980  1.00  0.00           N
ATOM    688  HN  GLY A 627      49.950  43.490  58.210  1.00  0.00           H
ATOM    689  CA  GLY A 627      49.420  43.480  60.250  1.00  0.00           C
ATOM    690  HA1 GLY A 627      49.760  42.450  60.270  1.00  0.00           H
ATOM    691  HA2 GLY A 627      48.360  43.610  60.380  1.00  0.00           H
ATOM    692  C   GLY A 627      50.060  44.000  61.450  1.00  0.00           C
ATOM    693  O   GLY A 627      49.440  44.320  62.480  1.00  0.00           O
ATOM    694  N   GLY A 628      51.430  43.990  61.390  1.00  0.00           N
ATOM    695  HN  GLY A 628      51.890  43.630  60.590  1.00  0.00           H
ATOM    696  CA  GLY A 628      52.240  44.810  62.360  1.00  0.00           C
ATOM    697  HA1 GLY A 628      53.300  44.840  62.220  1.00  0.00           H
ATOM    698  HA2 GLY A 628      51.900  44.520  63.350  1.00  0.00           H
ATOM    699  C   GLY A 628      51.860  46.330  62.280  1.00  0.00           C
ATOM    700  O   GLY A 628      51.740  47.030  63.290  1.00  0.00           O
ATOM    701  N   LEU A 629      51.860  46.940  61.090  1.00  0.00           N
ATOM    702  HN  LEU A 629      52.040  46.410  60.260  1.00  0.00           H
ATOM    703  CA  LEU A 629      51.670  48.380  60.970  1.00  0.00           C
ATOM    704  HA  LEU A 629      52.420  48.910  61.520  1.00  0.00           H
ATOM    705  CB  LEU A 629      52.000  48.860  59.560  1.00  0.00           C
ATOM    706  HB1 LEU A 629      51.500  49.840  59.480  1.00  0.00           H
ATOM    707  HB2 LEU A 629      51.550  48.190  58.790  1.00  0.00           H
ATOM    708  CG  LEU A 629      53.450  49.230  59.240  1.00  0.00           C
ATOM    709  HG  LEU A 629      53.370  49.280  58.130  1.00  0.00           H
ATOM    710  CD1 LEU A 629      53.720  50.700  59.800  1.00  0.00           C
ATOM    711 HD11 LEU A 629      53.520  50.770  60.890  1.00  0.00           H
ATOM    712 HD12 LEU A 629      53.010  51.430  59.370  1.00  0.00           H
ATOM    713 HD13 LEU A 629      54.720  51.090  59.500  1.00  0.00           H
ATOM    714  CD2 LEU A 629      54.540  48.260  59.760  1.00  0.00           C
ATOM    715 HD21 LEU A 629      55.520  48.740  59.570  1.00  0.00           H
ATOM    716 HD22 LEU A 629      54.480  47.250  59.290  1.00  0.00           H
ATOM    717 HD23 LEU A 629      54.430  48.120  60.860  1.00  0.00           H
ATOM    718  C   LEU A 629      50.300  48.950  61.490  1.00  0.00           C
ATOM    719  O   LEU A 629      50.210  49.910  62.290  1.00  0.00           O
ATOM    720  N   LEU A 630      49.220  48.270  61.070  1.00  0.00           N
ATOM    721  HN  LEU A 630      49.300  47.570  60.370  1.00  0.00           H
ATOM    722  CA  LEU A 630      47.840  48.490  61.510  1.00  0.00           C
ATOM    723  HA  LEU A 630      47.700  49.550  61.350  1.00  0.00           H
ATOM    724  CB  LEU A 630      46.770  47.830  60.670  1.00  0.00           C
ATOM    725  HB1 LEU A 630      47.070  46.770  60.850  1.00  0.00           H
ATOM    726  HB2 LEU A 630      46.860  48.040  59.580  1.00  0.00           H
ATOM    727  CG  LEU A 630      45.320  47.960  61.110  1.00  0.00           C
ATOM    728  HG  LEU A 630      45.330  47.810  62.210  1.00  0.00           H
ATOM    729  CD1 LEU A 630      44.690  49.380  60.890  1.00  0.00           C
ATOM    730 HD11 LEU A 630      44.360  49.540  59.830  1.00  0.00           H
ATOM    731 HD12 LEU A 630      45.480  50.140  61.100  1.00  0.00           H
ATOM    732 HD13 LEU A 630      43.830  49.510  61.570  1.00  0.00           H
ATOM    733  CD2 LEU A 630      44.430  46.980  60.360  1.00  0.00           C
ATOM    734 HD21 LEU A 630      44.860  45.970  60.510  1.00  0.00           H
ATOM    735 HD22 LEU A 630      44.240  47.210  59.290  1.00  0.00           H
ATOM    736 HD23 LEU A 630      43.450  47.070  60.890  1.00  0.00           H
ATOM    737  C   LEU A 630      47.710  48.180  63.030  1.00  0.00           C
ATOM    738  O   LEU A 630      46.960  48.890  63.700  1.00  0.00           O
ATOM    739  N   GLY A 631      48.410  47.140  63.580  1.00  0.00           N
ATOM    740  HN  GLY A 631      48.650  46.370  63.000  1.00  0.00           H
ATOM    741  CA  GLY A 631      48.470  46.880  65.050  1.00  0.00           C
ATOM    742  HA1 GLY A 631      49.120  46.030  65.240  1.00  0.00           H
ATOM    743  HA2 GLY A 631      47.470  46.750  65.420  1.00  0.00           H
ATOM    744  C   GLY A 631      49.120  48.040  65.800  1.00  0.00           C
ATOM    745  O   GLY A 631      48.520  48.510  66.790  1.00  0.00           O
ATOM    746  N   GLU A 632      50.280  48.650  65.320  1.00  0.00           N
ATOM    747  HN  GLU A 632      50.750  48.290  64.520  1.00  0.00           H
ATOM    748  CA  GLU A 632      50.740  49.920  65.860  1.00  0.00           C
ATOM    749  HA  GLU A 632      50.780  49.730  66.920  1.00  0.00           H
ATOM    750  CB  GLU A 632      52.140  50.280  65.300  1.00  0.00           C
ATOM    751  HB1 GLU A 632      52.330  51.330  65.610  1.00  0.00           H
ATOM    752  HB2 GLU A 632      52.000  50.160  64.210  1.00  0.00           H
ATOM    753  CG  GLU A 632      53.350  49.460  65.770  1.00  0.00           C
ATOM    754  HG1 GLU A 632      54.290  49.660  65.240  1.00  0.00           H
ATOM    755  HG2 GLU A 632      53.180  48.370  65.600  1.00  0.00           H
ATOM    756  CD  GLU A 632      53.590  49.680  67.300  1.00  0.00           C
ATOM    757  OE1 GLU A 632      53.830  48.680  68.010  1.00  0.00           O
ATOM    758  OE2 GLU A 632      53.680  50.890  67.690  1.00  0.00           O
ATOM    759  C   GLU A 632      49.750  51.080  65.740  1.00  0.00           C
ATOM    760  O   GLU A 632      49.610  51.890  66.610  1.00  0.00           O
ATOM    761  N   ALA A 633      49.150  51.220  64.520  1.00  0.00           N
ATOM    762  HN  ALA A 633      49.340  50.560  63.790  1.00  0.00           H
ATOM    763  CA  ALA A 633      48.210  52.300  64.200  1.00  0.00           C
ATOM    764  HA  ALA A 633      48.780  53.210  64.320  1.00  0.00           H
ATOM    765  CB  ALA A 633      47.740  52.220  62.730  1.00  0.00           C
ATOM    766  HB1 ALA A 633      46.730  52.680  62.650  1.00  0.00           H
ATOM    767  HB2 ALA A 633      47.510  51.190  62.410  1.00  0.00           H
ATOM    768  HB3 ALA A 633      48.430  52.630  61.960  1.00  0.00           H
ATOM    769  C   ALA A 633      47.040  52.320  65.100  1.00  0.00           C
ATOM    770  O   ALA A 633      46.540  53.440  65.480  1.00  0.00           O
ATOM    771  N   THR A 634      46.470  51.170  65.420  1.00  0.00           N
ATOM    772  HN  THR A 634      46.840  50.360  64.970  1.00  0.00           H
ATOM    773  CA  THR A 634      45.320  50.980  66.260  1.00  0.00           C
ATOM    774  HA  THR A 634      44.650  51.820  66.140  1.00  0.00           H
ATOM    775  CB  THR A 634      44.480  49.830  65.850  1.00  0.00           C
ATOM    776  HB  THR A 634      43.630  49.790  66.560  1.00  0.00           H
ATOM    777  OG1 THR A 634      45.060  48.530  65.930  1.00  0.00           O
ATOM    778  HG1 THR A 634      45.550  48.610  65.100  1.00  0.00           H
ATOM    779  CG2 THR A 634      43.940  50.070  64.390  1.00  0.00           C
ATOM    780 HG21 THR A 634      44.630  50.060  63.510  1.00  0.00           H
ATOM    781 HG22 THR A 634      43.550  51.110  64.430  1.00  0.00           H
ATOM    782 HG23 THR A 634      43.080  49.440  64.130  1.00  0.00           H
ATOM    783  C   THR A 634      45.790  50.730  67.770  1.00  0.00           C
ATOM    784  O   THR A 634      45.010  50.530  68.700  1.00  0.00           O
ATOM    785  N   GLU A 635      47.150  50.790  68.030  1.00  0.00           N
ATOM    786  HN  GLU A 635      47.910  50.990  67.420  1.00  0.00           H
ATOM    787  CA  GLU A 635      47.730  50.720  69.360  1.00  0.00           C
ATOM    788  HA  GLU A 635      48.780  50.950  69.200  1.00  0.00           H
ATOM    789  CB  GLU A 635      47.250  51.830  70.300  1.00  0.00           C
ATOM    790  HB1 GLU A 635      47.710  51.700  71.300  1.00  0.00           H
ATOM    791  HB2 GLU A 635      46.150  51.660  70.340  1.00  0.00           H
ATOM    792  CG  GLU A 635      47.600  53.250  69.750  1.00  0.00           C
ATOM    793  HG1 GLU A 635      47.090  53.460  68.770  1.00  0.00           H
ATOM    794  HG2 GLU A 635      48.690  53.130  69.520  1.00  0.00           H
ATOM    795  CD  GLU A 635      47.460  54.330  70.800  1.00  0.00           C
ATOM    796  OE1 GLU A 635      46.340  54.710  71.330  1.00  0.00           O
ATOM    797  OE2 GLU A 635      48.550  54.880  71.170  1.00  0.00           O
ATOM    798  C   GLU A 635      47.620  49.350  70.080  1.00  0.00           C
ATOM    799  O   GLU A 635      47.490  49.220  71.260  1.00  0.00           O
ATOM    800  N   GLY A 636      47.540  48.210  69.330  1.00  0.00           N
ATOM    801  HN  GLY A 636      47.540  48.270  68.340  1.00  0.00           H
ATOM    802  CA  GLY A 636      47.410  46.870  69.840  1.00  0.00           C
ATOM    803  HA1 GLY A 636      47.670  46.830  70.890  1.00  0.00           H
ATOM    804  HA2 GLY A 636      48.150  46.250  69.350  1.00  0.00           H
ATOM    805  C   GLY A 636      46.140  46.210  69.660  1.00  0.00           C
ATOM    806  O   GLY A 636      46.010  45.070  70.010  1.00  0.00           O
ATOM    807  N   ARG A 637      45.130  46.870  69.050  1.00  0.00           N
ATOM    808  HN  ARG A 637      45.290  47.800  68.730  1.00  0.00           H
ATOM    809  CA  ARG A 637      43.820  46.430  68.950  1.00  0.00           C
ATOM    810  HA  ARG A 637      43.490  45.880  69.820  1.00  0.00           H
ATOM    811  CB  ARG A 637      42.850  47.660  68.790  1.00  0.00           C
ATOM    812  HB1 ARG A 637      41.870  47.400  68.340  1.00  0.00           H
ATOM    813  HB2 ARG A 637      43.410  48.210  68.000  1.00  0.00           H
ATOM    814  CG  ARG A 637      42.660  48.520  70.110  1.00  0.00           C
ATOM    815  HG1 ARG A 637      42.320  49.580  69.960  1.00  0.00           H
ATOM    816  HG2 ARG A 637      43.640  48.570  70.620  1.00  0.00           H
ATOM    817  CD  ARG A 637      41.660  48.020  71.180  1.00  0.00           C
ATOM    818  HD1 ARG A 637      41.960  47.000  71.520  1.00  0.00           H
ATOM    819  HD2 ARG A 637      40.710  48.090  70.620  1.00  0.00           H
ATOM    820  NE  ARG A 637      41.660  48.870  72.420  1.00  0.00           N
ATOM    821  HE  ARG A 637      42.410  49.540  72.550  1.00  0.00           H
ATOM    822  CZ  ARG A 637      40.530  49.080  73.120  1.00  0.00           C
ATOM    823  NH1 ARG A 637      40.490  50.140  73.930  1.00  0.00           N
ATOM    824 HH11 ARG A 637      41.430  50.440  74.150  1.00  0.00           H
ATOM    825 HH12 ARG A 637      39.680  50.230  74.510  1.00  0.00           H
ATOM    826  NH2 ARG A 637      39.540  48.280  73.200  1.00  0.00           N
ATOM    827 HH21 ARG A 637      39.720  47.370  72.840  1.00  0.00           H
ATOM    828 HH22 ARG A 637      38.900  48.240  73.970  1.00  0.00           H
ATOM    829  C   ARG A 637      43.640  45.290  68.040  1.00  0.00           C
ATOM    830  O   ARG A 637      42.740  44.510  68.160  1.00  0.00           O
ATOM    831  N   ILE A 638      44.560  45.200  67.080  1.00  0.00           N
ATOM    832  HN  ILE A 638      45.340  45.810  67.140  1.00  0.00           H
ATOM    833  CA  ILE A 638      44.550  44.260  66.000  1.00  0.00           C
ATOM    834  HA  ILE A 638      44.140  43.360  66.440  1.00  0.00           H
ATOM    835  CB  ILE A 638      43.890  44.900  64.730  1.00  0.00           C
ATOM    836  HB  ILE A 638      43.200  45.720  65.020  1.00  0.00           H
ATOM    837  CG2 ILE A 638      45.000  45.410  63.800  1.00  0.00           C
ATOM    838 HG21 ILE A 638      44.530  45.940  62.950  1.00  0.00           H
ATOM    839 HG22 ILE A 638      45.650  44.610  63.370  1.00  0.00           H
ATOM    840 HG23 ILE A 638      45.570  46.210  64.300  1.00  0.00           H
ATOM    841  CG1 ILE A 638      43.020  43.770  64.100  1.00  0.00           C
ATOM    842 HG11 ILE A 638      43.490  42.760  64.060  1.00  0.00           H
ATOM    843 HG12 ILE A 638      42.850  44.190  63.100  1.00  0.00           H
ATOM    844  CD  ILE A 638      41.650  43.590  64.780  1.00  0.00           C
ATOM    845  HD1 ILE A 638      41.190  42.670  64.370  1.00  0.00           H
ATOM    846  HD2 ILE A 638      40.940  44.440  64.610  1.00  0.00           H
ATOM    847  HD3 ILE A 638      41.750  43.370  65.860  1.00  0.00           H
ATOM    848  C   ILE A 638      45.910  43.720  65.730  1.00  0.00           C
ATOM    849  O   ILE A 638      46.920  44.390  65.970  1.00  0.00           O
ATOM    850  N   SER A 639      46.000  42.470  65.190  1.00  0.00           N
ATOM    851  HN  SER A 639      45.160  42.000  64.930  1.00  0.00           H
ATOM    852  CA  SER A 639      47.260  41.800  64.850  1.00  0.00           C
ATOM    853  HA  SER A 639      47.960  42.610  64.800  1.00  0.00           H
ATOM    854  CB  SER A 639      47.670  40.810  66.030  1.00  0.00           C
ATOM    855  HB1 SER A 639      46.890  40.050  66.290  1.00  0.00           H
ATOM    856  HB2 SER A 639      47.790  41.440  66.930  1.00  0.00           H
ATOM    857  OG  SER A 639      48.850  40.010  65.850  1.00  0.00           O
ATOM    858  HG1 SER A 639      49.590  40.500  66.220  1.00  0.00           H
ATOM    859  C   SER A 639      47.220  41.150  63.520  1.00  0.00           C
ATOM    860  O   SER A 639      46.210  40.930  62.890  1.00  0.00           O
ATOM    861  N   ALA A 640      48.480  40.840  63.060  1.00  0.00           N
ATOM    862  HN  ALA A 640      49.260  41.030  63.650  1.00  0.00           H
ATOM    863  CA  ALA A 640      48.940  40.110  61.890  1.00  0.00           C
ATOM    864  HA  ALA A 640      48.550  40.670  61.050  1.00  0.00           H
ATOM    865  CB  ALA A 640      50.490  40.110  61.950  1.00  0.00           C
ATOM    866  HB1 ALA A 640      50.930  39.710  61.010  1.00  0.00           H
ATOM    867  HB2 ALA A 640      50.880  39.540  62.810  1.00  0.00           H
ATOM    868  HB3 ALA A 640      50.970  41.120  62.040  1.00  0.00           H
ATOM    869  C   ALA A 640      48.270  38.800  61.710  1.00  0.00           C
ATOM    870  O   ALA A 640      47.970  38.440  60.610  1.00  0.00           O
ATOM    871  N   ILE A 641      48.120  38.050  62.850  1.00  0.00           N
ATOM    872  HN  ILE A 641      48.320  38.390  63.760  1.00  0.00           H
ATOM    873  CA  ILE A 641      47.370  36.760  62.860  1.00  0.00           C
ATOM    874  HA  ILE A 641      47.790  36.190  62.040  1.00  0.00           H
ATOM    875  CB  ILE A 641      47.430  36.000  64.220  1.00  0.00           C
ATOM    876  HB  ILE A 641      48.460  35.570  64.290  1.00  0.00           H
ATOM    877  CG2 ILE A 641      47.200  37.050  65.420  1.00  0.00           C
ATOM    878 HG21 ILE A 641      47.560  36.510  66.320  1.00  0.00           H
ATOM    879 HG22 ILE A 641      46.130  37.310  65.570  1.00  0.00           H
ATOM    880 HG23 ILE A 641      47.890  37.910  65.360  1.00  0.00           H
ATOM    881  CG1 ILE A 641      46.410  34.830  64.370  1.00  0.00           C
ATOM    882 HG11 ILE A 641      46.610  34.050  63.600  1.00  0.00           H
ATOM    883 HG12 ILE A 641      45.350  35.160  64.440  1.00  0.00           H
ATOM    884  CD  ILE A 641      46.810  34.000  65.620  1.00  0.00           C
ATOM    885  HD1 ILE A 641      47.910  33.910  65.750  1.00  0.00           H
ATOM    886  HD2 ILE A 641      46.290  33.010  65.590  1.00  0.00           H
ATOM    887  HD3 ILE A 641      46.400  34.460  66.530  1.00  0.00           H
ATOM    888  C   ILE A 641      45.930  36.880  62.400  1.00  0.00           C
ATOM    889  O   ILE A 641      45.370  36.100  61.660  1.00  0.00           O
ATOM    890  N   GLU A 642      45.270  37.990  62.780  1.00  0.00           N
ATOM    891  HN  GLU A 642      45.740  38.630  63.380  1.00  0.00           H
ATOM    892  CA  GLU A 642      43.880  38.350  62.340  1.00  0.00           C
ATOM    893  HA  GLU A 642      43.330  37.430  62.460  1.00  0.00           H
ATOM    894  CB  GLU A 642      43.300  39.410  63.240  1.00  0.00           C
ATOM    895  HB1 GLU A 642      42.270  39.650  62.940  1.00  0.00           H
ATOM    896  HB2 GLU A 642      43.860  40.370  63.240  1.00  0.00           H
ATOM    897  CG  GLU A 642      43.140  39.010  64.730  1.00  0.00           C
ATOM    898  HG1 GLU A 642      44.150  38.850  65.210  1.00  0.00           H
ATOM    899  HG2 GLU A 642      42.650  38.020  64.690  1.00  0.00           H
ATOM    900  CD  GLU A 642      42.240  39.880  65.540  1.00  0.00           C
ATOM    901  OE1 GLU A 642      41.140  40.270  65.120  1.00  0.00           O
ATOM    902  OE2 GLU A 642      42.540  40.050  66.730  1.00  0.00           O
ATOM    903  C   GLU A 642      43.870  38.720  60.900  1.00  0.00           C
ATOM    904  O   GLU A 642      43.010  38.310  60.120  1.00  0.00           O
ATOM    905  N   SER A 643      44.930  39.360  60.440  1.00  0.00           N
ATOM    906  HN  SER A 643      45.660  39.480  61.110  1.00  0.00           H
ATOM    907  CA  SER A 643      45.170  39.650  59.070  1.00  0.00           C
ATOM    908  HA  SER A 643      44.290  40.140  58.710  1.00  0.00           H
ATOM    909  CB  SER A 643      46.370  40.540  58.800  1.00  0.00           C
ATOM    910  HB1 SER A 643      46.400  40.970  57.780  1.00  0.00           H
ATOM    911  HB2 SER A 643      47.330  40.000  58.940  1.00  0.00           H
ATOM    912  OG  SER A 643      46.500  41.780  59.510  1.00  0.00           O
ATOM    913  HG1 SER A 643      46.520  42.420  58.800  1.00  0.00           H
ATOM    914  C   SER A 643      45.330  38.430  58.170  1.00  0.00           C
ATOM    915  O   SER A 643      44.740  38.360  57.090  1.00  0.00           O
ATOM    916  N   LEU A 644      46.000  37.340  58.680  1.00  0.00           N
ATOM    917  HN  LEU A 644      46.510  37.280  59.540  1.00  0.00           H
ATOM    918  CA  LEU A 644      45.850  36.080  58.030  1.00  0.00           C
ATOM    919  HA  LEU A 644      46.190  36.120  57.000  1.00  0.00           H
ATOM    920  CB  LEU A 644      46.880  34.990  58.670  1.00  0.00           C
ATOM    921  HB1 LEU A 644      46.780  33.990  58.190  1.00  0.00           H
ATOM    922  HB2 LEU A 644      46.520  34.950  59.720  1.00  0.00           H
ATOM    923  CG  LEU A 644      48.340  35.320  58.770  1.00  0.00           C
ATOM    924  HG  LEU A 644      48.470  36.120  59.530  1.00  0.00           H
ATOM    925  CD1 LEU A 644      49.040  33.970  59.120  1.00  0.00           C
ATOM    926 HD11 LEU A 644      50.140  34.120  59.210  1.00  0.00           H
ATOM    927 HD12 LEU A 644      48.830  33.330  58.230  1.00  0.00           H
ATOM    928 HD13 LEU A 644      48.690  33.420  60.020  1.00  0.00           H
ATOM    929  CD2 LEU A 644      48.890  35.810  57.370  1.00  0.00           C
ATOM    930 HD21 LEU A 644      48.630  34.970  56.680  1.00  0.00           H
ATOM    931 HD22 LEU A 644      49.970  36.070  57.400  1.00  0.00           H
ATOM    932 HD23 LEU A 644      48.260  36.710  57.200  1.00  0.00           H
ATOM    933  C   LEU A 644      44.390  35.520  57.970  1.00  0.00           C
ATOM    934  O   LEU A 644      43.880  35.010  56.960  1.00  0.00           O
ATOM    935  N   PHE A 645      43.740  35.590  59.180  1.00  0.00           N
ATOM    936  HN  PHE A 645      44.200  35.850  60.010  1.00  0.00           H
ATOM    937  CA  PHE A 645      42.410  35.070  59.410  1.00  0.00           C
ATOM    938  HA  PHE A 645      42.510  34.010  59.240  1.00  0.00           H
ATOM    939  CB  PHE A 645      42.080  35.110  60.860  1.00  0.00           C
ATOM    940  HB1 PHE A 645      41.950  36.140  61.280  1.00  0.00           H
ATOM    941  HB2 PHE A 645      42.960  34.650  61.360  1.00  0.00           H
ATOM    942  CG  PHE A 645      40.840  34.370  61.310  1.00  0.00           C
ATOM    943  CD1 PHE A 645      40.440  34.400  62.660  1.00  0.00           C
ATOM    944  HD1 PHE A 645      41.060  34.920  63.380  1.00  0.00           H
ATOM    945  CE1 PHE A 645      39.360  33.660  63.190  1.00  0.00           C
ATOM    946  HE1 PHE A 645      39.110  33.710  64.240  1.00  0.00           H
ATOM    947  CZ  PHE A 645      38.550  32.930  62.290  1.00  0.00           C
ATOM    948  HZ  PHE A 645      37.710  32.290  62.560  1.00  0.00           H
ATOM    949  CD2 PHE A 645      40.010  33.570  60.450  1.00  0.00           C
ATOM    950  HD2 PHE A 645      40.230  33.390  59.420  1.00  0.00           H
ATOM    951  CE2 PHE A 645      38.880  32.900  60.960  1.00  0.00           C
ATOM    952  HE2 PHE A 645      38.250  32.500  60.180  1.00  0.00           H
ATOM    953  C   PHE A 645      41.350  35.710  58.420  1.00  0.00           C
ATOM    954  O   PHE A 645      40.670  34.960  57.760  1.00  0.00           O
ATOM    955  N   GLY A 646      41.330  37.050  58.250  1.00  0.00           N
ATOM    956  HN  GLY A 646      41.770  37.620  58.940  1.00  0.00           H
ATOM    957  CA  GLY A 646      40.490  37.770  57.280  1.00  0.00           C
ATOM    958  HA1 GLY A 646      40.700  38.820  57.440  1.00  0.00           H
ATOM    959  HA2 GLY A 646      39.470  37.430  57.370  1.00  0.00           H
ATOM    960  C   GLY A 646      40.820  37.480  55.860  1.00  0.00           C
ATOM    961  O   GLY A 646      39.920  37.240  55.050  1.00  0.00           O
ATOM    962  N   ALA A 647      42.150  37.470  55.510  1.00  0.00           N
ATOM    963  HN  ALA A 647      42.930  37.670  56.090  1.00  0.00           H
ATOM    964  CA  ALA A 647      42.400  37.240  54.050  1.00  0.00           C
ATOM    965  HA  ALA A 647      41.800  37.960  53.510  1.00  0.00           H
ATOM    966  CB  ALA A 647      43.900  37.420  53.860  1.00  0.00           C
ATOM    967  HB1 ALA A 647      44.230  38.400  54.280  1.00  0.00           H
ATOM    968  HB2 ALA A 647      44.250  37.470  52.800  1.00  0.00           H
ATOM    969  HB3 ALA A 647      44.460  36.650  54.430  1.00  0.00           H
ATOM    970  C   ALA A 647      42.080  35.800  53.560  1.00  0.00           C
ATOM    971  O   ALA A 647      41.650  35.560  52.490  1.00  0.00           O
ATOM    972  N   SER A 648      42.320  34.770  54.420  1.00  0.00           N
ATOM    973  HN  SER A 648      42.550  35.020  55.360  1.00  0.00           H
ATOM    974  CA  SER A 648      41.900  33.380  54.180  1.00  0.00           C
ATOM    975  HA  SER A 648      42.080  33.130  53.150  1.00  0.00           H
ATOM    976  CB  SER A 648      42.680  32.270  54.870  1.00  0.00           C
ATOM    977  HB1 SER A 648      43.750  32.430  54.660  1.00  0.00           H
ATOM    978  HB2 SER A 648      42.470  31.230  54.540  1.00  0.00           H
ATOM    979  OG  SER A 648      42.410  32.290  56.260  1.00  0.00           O
ATOM    980  HG1 SER A 648      42.960  32.980  56.650  1.00  0.00           H
ATOM    981  C   SER A 648      40.410  33.220  54.230  1.00  0.00           C
ATOM    982  O   SER A 648      39.810  32.620  53.300  1.00  0.00           O
ATOM    983  N   LEU A 649      39.670  33.770  55.130  1.00  0.00           N
ATOM    984  HN  LEU A 649      40.120  34.230  55.900  1.00  0.00           H
ATOM    985  CA  LEU A 649      38.200  33.660  55.110  1.00  0.00           C
ATOM    986  HA  LEU A 649      37.920  32.620  55.040  1.00  0.00           H
ATOM    987  CB  LEU A 649      37.730  34.370  56.410  1.00  0.00           C
ATOM    988  HB1 LEU A 649      38.160  35.390  56.370  1.00  0.00           H
ATOM    989  HB2 LEU A 649      38.270  33.890  57.270  1.00  0.00           H
ATOM    990  CG  LEU A 649      36.180  34.370  56.550  1.00  0.00           C
ATOM    991  HG  LEU A 649      35.720  35.120  55.870  1.00  0.00           H
ATOM    992  CD1 LEU A 649      35.400  33.050  56.510  1.00  0.00           C
ATOM    993 HD11 LEU A 649      35.700  32.630  55.530  1.00  0.00           H
ATOM    994 HD12 LEU A 649      34.310  33.250  56.480  1.00  0.00           H
ATOM    995 HD13 LEU A 649      35.840  32.390  57.290  1.00  0.00           H
ATOM    996  CD2 LEU A 649      35.810  35.070  57.870  1.00  0.00           C
ATOM    997 HD21 LEU A 649      36.180  34.470  58.710  1.00  0.00           H
ATOM    998 HD22 LEU A 649      34.700  35.080  57.960  1.00  0.00           H
ATOM    999 HD23 LEU A 649      36.220  36.110  57.870  1.00  0.00           H
ATOM   1000  C   LEU A 649      37.580  34.350  53.940  1.00  0.00           C
ATOM   1001  O   LEU A 649      36.810  33.790  53.140  1.00  0.00           O
ATOM   1002  N   THR A 650      37.990  35.580  53.620  1.00  0.00           N
ATOM   1003  HN  THR A 650      38.640  36.010  54.250  1.00  0.00           H
ATOM   1004  CA  THR A 650      37.520  36.340  52.410  1.00  0.00           C
ATOM   1005  HA  THR A 650      36.440  36.310  52.450  1.00  0.00           H
ATOM   1006  CB  THR A 650      38.070  37.730  52.350  1.00  0.00           C
ATOM   1007  HB  THR A 650      39.150  37.770  52.070  1.00  0.00           H
ATOM   1008  OG1 THR A 650      38.020  38.380  53.590  1.00  0.00           O
ATOM   1009  HG1 THR A 650      38.810  38.110  54.050  1.00  0.00           H
ATOM   1010  CG2 THR A 650      37.200  38.630  51.350  1.00  0.00           C
ATOM   1011 HG21 THR A 650      37.630  39.640  51.210  1.00  0.00           H
ATOM   1012 HG22 THR A 650      36.150  38.580  51.690  1.00  0.00           H
ATOM   1013 HG23 THR A 650      37.250  38.230  50.310  1.00  0.00           H
ATOM   1014  C   THR A 650      37.780  35.610  51.100  1.00  0.00           C
ATOM   1015  O   THR A 650      36.870  35.430  50.250  1.00  0.00           O
ATOM   1016  N   GLY A 651      39.040  35.170  50.960  1.00  0.00           N
ATOM   1017  HN  GLY A 651      39.660  35.190  51.740  1.00  0.00           H
ATOM   1018  CA  GLY A 651      39.590  34.550  49.790  1.00  0.00           C
ATOM   1019  HA1 GLY A 651      40.540  34.190  50.130  1.00  0.00           H
ATOM   1020  HA2 GLY A 651      39.640  35.310  49.020  1.00  0.00           H
ATOM   1021  C   GLY A 651      39.030  33.200  49.340  1.00  0.00           C
ATOM   1022  O   GLY A 651      39.080  32.880  48.190  1.00  0.00           O
ATOM   1023  N   ILE A 652      38.620  32.360  50.360  1.00  0.00           N
ATOM   1024  HN  ILE A 652      38.610  32.700  51.290  1.00  0.00           H
ATOM   1025  CA  ILE A 652      38.100  31.050  50.190  1.00  0.00           C
ATOM   1026  HA  ILE A 652      38.840  30.600  49.550  1.00  0.00           H
ATOM   1027  CB  ILE A 652      38.080  30.260  51.480  1.00  0.00           C
ATOM   1028  HB  ILE A 652      37.640  30.880  52.300  1.00  0.00           H
ATOM   1029  CG2 ILE A 652      37.150  28.980  51.350  1.00  0.00           C
ATOM   1030 HG21 ILE A 652      37.540  28.410  50.480  1.00  0.00           H
ATOM   1031 HG22 ILE A 652      36.110  29.200  51.010  1.00  0.00           H
ATOM   1032 HG23 ILE A 652      37.190  28.440  52.310  1.00  0.00           H
ATOM   1033  CG1 ILE A 652      39.510  29.790  52.000  1.00  0.00           C
ATOM   1034 HG11 ILE A 652      40.110  30.720  51.970  1.00  0.00           H
ATOM   1035 HG12 ILE A 652      39.770  28.890  51.400  1.00  0.00           H
ATOM   1036  CD  ILE A 652      39.610  29.260  53.440  1.00  0.00           C
ATOM   1037  HD1 ILE A 652      39.010  29.890  54.130  1.00  0.00           H
ATOM   1038  HD2 ILE A 652      40.640  29.350  53.850  1.00  0.00           H
ATOM   1039  HD3 ILE A 652      39.320  28.180  53.460  1.00  0.00           H
ATOM   1040  C   ILE A 652      36.790  31.160  49.410  1.00  0.00           C
ATOM   1041  O   ILE A 652      36.630  30.480  48.420  1.00  0.00           O
ATOM   1042  N   ALA A 653      35.840  31.930  49.900  1.00  0.00           N
ATOM   1043  HN  ALA A 653      35.990  32.530  50.680  1.00  0.00           H
ATOM   1044  CA  ALA A 653      34.570  32.090  49.200  1.00  0.00           C
ATOM   1045  HA  ALA A 653      34.100  31.140  49.060  1.00  0.00           H
ATOM   1046  CB  ALA A 653      33.670  32.990  50.040  1.00  0.00           C
ATOM   1047  HB1 ALA A 653      34.210  33.960  50.100  1.00  0.00           H
ATOM   1048  HB2 ALA A 653      33.550  32.620  51.080  1.00  0.00           H
ATOM   1049  HB3 ALA A 653      32.670  33.220  49.620  1.00  0.00           H
ATOM   1050  C   ALA A 653      34.720  32.750  47.830  1.00  0.00           C
ATOM   1051  O   ALA A 653      34.210  32.330  46.770  1.00  0.00           O
ATOM   1052  N   TYR A 654      35.500  33.790  47.790  1.00  0.00           N
ATOM   1053  HN  TYR A 654      35.930  33.990  48.670  1.00  0.00           H
ATOM   1054  CA  TYR A 654      35.780  34.510  46.580  1.00  0.00           C
ATOM   1055  HA  TYR A 654      34.810  34.870  46.230  1.00  0.00           H
ATOM   1056  CB  TYR A 654      36.680  35.730  46.990  1.00  0.00           C
ATOM   1057  HB1 TYR A 654      37.640  35.440  47.470  1.00  0.00           H
ATOM   1058  HB2 TYR A 654      36.110  36.180  47.830  1.00  0.00           H
ATOM   1059  CG  TYR A 654      37.020  36.810  45.890  1.00  0.00           C
ATOM   1060  CD1 TYR A 654      38.040  36.490  44.970  1.00  0.00           C
ATOM   1061  HD1 TYR A 654      38.570  35.560  45.040  1.00  0.00           H
ATOM   1062  CE1 TYR A 654      38.410  37.410  43.990  1.00  0.00           C
ATOM   1063  HE1 TYR A 654      39.160  37.090  43.290  1.00  0.00           H
ATOM   1064  CZ  TYR A 654      37.680  38.650  43.850  1.00  0.00           C
ATOM   1065  OH  TYR A 654      38.010  39.670  42.830  1.00  0.00           O
ATOM   1066  HH  TYR A 654      38.570  39.300  42.140  1.00  0.00           H
ATOM   1067  CD2 TYR A 654      36.370  38.050  45.750  1.00  0.00           C
ATOM   1068  HD2 TYR A 654      35.660  38.340  46.510  1.00  0.00           H
ATOM   1069  CE2 TYR A 654      36.660  38.950  44.710  1.00  0.00           C
ATOM   1070  HE2 TYR A 654      36.100  39.860  44.630  1.00  0.00           H
ATOM   1071  C   TYR A 654      36.350  33.680  45.390  1.00  0.00           C
ATOM   1072  O   TYR A 654      35.830  33.720  44.270  1.00  0.00           O
ATOM   1073  N   SER A 655      37.340  32.820  45.700  1.00  0.00           N
ATOM   1074  HN  SER A 655      37.710  32.760  46.630  1.00  0.00           H
ATOM   1075  CA  SER A 655      37.920  31.960  44.760  1.00  0.00           C
ATOM   1076  HA  SER A 655      37.970  32.470  43.800  1.00  0.00           H
ATOM   1077  CB  SER A 655      39.310  31.540  45.260  1.00  0.00           C
ATOM   1078  HB1 SER A 655      39.730  30.670  44.700  1.00  0.00           H
ATOM   1079  HB2 SER A 655      39.220  31.290  46.330  1.00  0.00           H
ATOM   1080  OG  SER A 655      40.100  32.680  45.100  1.00  0.00           O
ATOM   1081  HG1 SER A 655      40.360  32.850  44.190  1.00  0.00           H
ATOM   1082  C   SER A 655      37.090  30.750  44.420  1.00  0.00           C
ATOM   1083  O   SER A 655      36.910  30.360  43.270  1.00  0.00           O
ATOM   1084  N   LEU A 656      36.520  30.100  45.460  1.00  0.00           N
ATOM   1085  HN  LEU A 656      36.830  30.330  46.380  1.00  0.00           H
ATOM   1086  CA  LEU A 656      35.600  29.000  45.240  1.00  0.00           C
ATOM   1087  HA  LEU A 656      36.180  28.230  44.770  1.00  0.00           H
ATOM   1088  CB  LEU A 656      35.170  28.410  46.620  1.00  0.00           C
ATOM   1089  HB1 LEU A 656      34.600  29.220  47.140  1.00  0.00           H
ATOM   1090  HB2 LEU A 656      36.030  28.220  47.300  1.00  0.00           H
ATOM   1091  CG  LEU A 656      34.300  27.130  46.640  1.00  0.00           C
ATOM   1092  HG  LEU A 656      33.410  27.370  46.010  1.00  0.00           H
ATOM   1093  CD1 LEU A 656      34.960  25.900  45.940  1.00  0.00           C
ATOM   1094 HD11 LEU A 656      35.940  25.750  46.420  1.00  0.00           H
ATOM   1095 HD12 LEU A 656      35.040  25.910  44.830  1.00  0.00           H
ATOM   1096 HD13 LEU A 656      34.280  25.040  46.140  1.00  0.00           H
ATOM   1097  CD2 LEU A 656      33.990  26.830  48.110  1.00  0.00           C
ATOM   1098 HD21 LEU A 656      33.420  25.870  48.150  1.00  0.00           H
ATOM   1099 HD22 LEU A 656      33.490  27.690  48.610  1.00  0.00           H
ATOM   1100 HD23 LEU A 656      34.910  26.800  48.720  1.00  0.00           H
ATOM   1101  C   LEU A 656      34.340  29.330  44.420  1.00  0.00           C
ATOM   1102  O   LEU A 656      34.060  28.690  43.350  1.00  0.00           O
ATOM   1103  N   PHE A 657      33.650  30.360  44.790  1.00  0.00           N
ATOM   1104  HN  PHE A 657      33.910  31.010  45.490  1.00  0.00           H
ATOM   1105  CA  PHE A 657      32.460  30.720  44.120  1.00  0.00           C
ATOM   1106  HA  PHE A 657      31.970  29.820  43.790  1.00  0.00           H
ATOM   1107  CB  PHE A 657      31.550  31.560  45.050  1.00  0.00           C
ATOM   1108  HB1 PHE A 657      30.560  31.840  44.620  1.00  0.00           H
ATOM   1109  HB2 PHE A 657      32.070  32.500  45.320  1.00  0.00           H
ATOM   1110  CG  PHE A 657      31.160  30.770  46.300  1.00  0.00           C
ATOM   1111  CD1 PHE A 657      30.400  29.580  46.230  1.00  0.00           C
ATOM   1112  HD1 PHE A 657      30.290  29.170  45.240  1.00  0.00           H
ATOM   1113  CE1 PHE A 657      30.060  28.810  47.400  1.00  0.00           C
ATOM   1114  HE1 PHE A 657      29.610  27.830  47.360  1.00  0.00           H
ATOM   1115  CZ  PHE A 657      30.450  29.350  48.630  1.00  0.00           C
ATOM   1116  HZ  PHE A 657      30.230  28.820  49.540  1.00  0.00           H
ATOM   1117  CD2 PHE A 657      31.150  31.400  47.550  1.00  0.00           C
ATOM   1118  HD2 PHE A 657      31.570  32.390  47.640  1.00  0.00           H
ATOM   1119  CE2 PHE A 657      30.880  30.670  48.800  1.00  0.00           C
ATOM   1120  HE2 PHE A 657      30.830  31.210  49.730  1.00  0.00           H
ATOM   1121  C   PHE A 657      32.750  31.480  42.760  1.00  0.00           C
ATOM   1122  O   PHE A 657      31.840  31.650  41.950  1.00  0.00           O
ATOM   1123  N   ALA A 658      34.010  31.900  42.580  1.00  0.00           N
ATOM   1124  HN  ALA A 658      34.720  31.810  43.280  1.00  0.00           H
ATOM   1125  CA  ALA A 658      34.440  32.450  41.340  1.00  0.00           C
ATOM   1126  HA  ALA A 658      35.460  32.630  41.640  1.00  0.00           H
ATOM   1127  CB  ALA A 658      34.500  31.350  40.200  1.00  0.00           C
ATOM   1128  HB1 ALA A 658      33.470  31.230  39.780  1.00  0.00           H
ATOM   1129  HB2 ALA A 658      34.840  30.440  40.730  1.00  0.00           H
ATOM   1130  HB3 ALA A 658      35.190  31.540  39.350  1.00  0.00           H
ATOM   1131  C   ALA A 658      33.740  33.760  40.930  1.00  0.00           C
ATOM   1132  O   ALA A 658      33.210  33.940  39.820  1.00  0.00           O
ATOM   1133  N   GLY A 659      33.970  34.790  41.730  1.00  0.00           N
ATOM   1134  HN  GLY A 659      34.450  34.610  42.580  1.00  0.00           H
ATOM   1135  CA  GLY A 659      33.620  36.240  41.350  1.00  0.00           C
ATOM   1136  HA1 GLY A 659      33.870  36.670  42.310  1.00  0.00           H
ATOM   1137  HA2 GLY A 659      32.580  36.260  41.070  1.00  0.00           H
ATOM   1138  C   GLY A 659      34.520  36.760  40.180  1.00  0.00           C
ATOM   1139  O   GLY A 659      34.050  37.540  39.360  1.00  0.00           O
ATOM   1140  N   GLN A 660      35.700  36.160  40.060  1.00  0.00           N
ATOM   1141  HN  GLN A 660      35.980  35.620  40.850  1.00  0.00           H
ATOM   1142  CA  GLN A 660      36.550  36.500  38.950  1.00  0.00           C
ATOM   1143  HA  GLN A 660      36.030  36.210  38.040  1.00  0.00           H
ATOM   1144  CB  GLN A 660      36.830  38.040  38.820  1.00  0.00           C
ATOM   1145  HB1 GLN A 660      37.410  38.340  39.700  1.00  0.00           H
ATOM   1146  HB2 GLN A 660      35.950  38.710  38.720  1.00  0.00           H
ATOM   1147  CG  GLN A 660      37.740  38.490  37.620  1.00  0.00           C
ATOM   1148  HG1 GLN A 660      38.700  37.990  37.890  1.00  0.00           H
ATOM   1149  HG2 GLN A 660      37.750  39.590  37.550  1.00  0.00           H
ATOM   1150  CD  GLN A 660      37.290  37.920  36.280  1.00  0.00           C
ATOM   1151  OE1 GLN A 660      37.730  36.910  35.670  1.00  0.00           O
ATOM   1152  NE2 GLN A 660      36.160  38.490  35.870  1.00  0.00           N
ATOM   1153 HE21 GLN A 660      35.840  38.430  34.930  1.00  0.00           H
ATOM   1154 HE22 GLN A 660      35.630  39.200  36.340  1.00  0.00           H
ATOM   1155  C   GLN A 660      37.920  35.730  39.080  1.00  0.00           C
ATOM   1156  O   GLN A 660      38.910  36.250  39.670  1.00  0.00           O
ATOM   1157  N   PRO A 661      38.050  34.530  38.500  1.00  0.00           N
ATOM   1158  CD  PRO A 661      36.940  33.910  37.780  1.00  0.00           C
ATOM   1159  HD1 PRO A 661      36.850  34.350  36.770  1.00  0.00           H
ATOM   1160  HD2 PRO A 661      35.980  33.940  38.340  1.00  0.00           H
ATOM   1161  CA  PRO A 661      39.050  33.510  38.810  1.00  0.00           C
ATOM   1162  HA  PRO A 661      38.770  32.970  39.700  1.00  0.00           H
ATOM   1163  CB  PRO A 661      38.890  32.580  37.600  1.00  0.00           C
ATOM   1164  HB1 PRO A 661      39.330  31.590  37.840  1.00  0.00           H
ATOM   1165  HB2 PRO A 661      39.390  33.130  36.780  1.00  0.00           H
ATOM   1166  CG  PRO A 661      37.420  32.460  37.410  1.00  0.00           C
ATOM   1167  HG1 PRO A 661      37.130  32.170  36.380  1.00  0.00           H
ATOM   1168  HG2 PRO A 661      36.990  31.740  38.140  1.00  0.00           H
ATOM   1169  C   PRO A 661      40.440  33.840  39.130  1.00  0.00           C
ATOM   1170  O   PRO A 661      40.890  33.460  40.180  1.00  0.00           O
ATOM   1171  N   LEU A 662      41.190  34.610  38.360  1.00  0.00           N
ATOM   1172  HN  LEU A 662      40.850  35.060  37.520  1.00  0.00           H
ATOM   1173  CA  LEU A 662      42.610  34.870  38.440  1.00  0.00           C
ATOM   1174  HA  LEU A 662      43.040  34.040  38.980  1.00  0.00           H
ATOM   1175  CB  LEU A 662      43.240  35.060  36.950  1.00  0.00           C
ATOM   1176  HB1 LEU A 662      44.320  35.290  36.960  1.00  0.00           H
ATOM   1177  HB2 LEU A 662      42.660  35.930  36.540  1.00  0.00           H
ATOM   1178  CG  LEU A 662      43.130  33.790  36.060  1.00  0.00           C
ATOM   1179  HG  LEU A 662      42.090  33.590  35.750  1.00  0.00           H
ATOM   1180  CD1 LEU A 662      43.940  33.990  34.740  1.00  0.00           C
ATOM   1181 HD11 LEU A 662      45.010  34.110  35.010  1.00  0.00           H
ATOM   1182 HD12 LEU A 662      43.720  34.920  34.160  1.00  0.00           H
ATOM   1183 HD13 LEU A 662      43.670  33.200  34.010  1.00  0.00           H
ATOM   1184  CD2 LEU A 662      43.740  32.560  36.800  1.00  0.00           C
ATOM   1185 HD21 LEU A 662      44.800  32.560  36.470  1.00  0.00           H
ATOM   1186 HD22 LEU A 662      43.230  31.630  36.490  1.00  0.00           H
ATOM   1187 HD23 LEU A 662      43.790  32.570  37.910  1.00  0.00           H
ATOM   1188  C   LEU A 662      42.920  36.120  39.320  1.00  0.00           C
ATOM   1189  O   LEU A 662      44.050  36.450  39.610  1.00  0.00           O
ATOM   1190  N   THR A 663      41.820  36.840  39.720  1.00  0.00           N
ATOM   1191  HN  THR A 663      40.870  36.640  39.520  1.00  0.00           H
ATOM   1192  CA  THR A 663      41.980  37.900  40.760  1.00  0.00           C
ATOM   1193  HA  THR A 663      42.690  38.560  40.300  1.00  0.00           H
ATOM   1194  CB  THR A 663      40.830  38.880  40.760  1.00  0.00           C
ATOM   1195  HB  THR A 663      41.120  39.690  41.460  1.00  0.00           H
ATOM   1196  OG1 THR A 663      39.630  38.320  41.230  1.00  0.00           O
ATOM   1197  HG1 THR A 663      39.400  37.640  40.590  1.00  0.00           H
ATOM   1198  CG2 THR A 663      40.650  39.570  39.370  1.00  0.00           C
ATOM   1199 HG21 THR A 663      39.960  40.430  39.370  1.00  0.00           H
ATOM   1200 HG22 THR A 663      40.440  38.830  38.560  1.00  0.00           H
ATOM   1201 HG23 THR A 663      41.610  40.070  39.120  1.00  0.00           H
ATOM   1202  C   THR A 663      42.450  37.460  42.120  1.00  0.00           C
ATOM   1203  O   THR A 663      41.830  36.610  42.750  1.00  0.00           O
ATOM   1204  N   ILE A 664      43.570  38.040  42.580  1.00  0.00           N
ATOM   1205  HN  ILE A 664      44.080  38.680  42.010  1.00  0.00           H
ATOM   1206  CA  ILE A 664      44.080  37.770  43.910  1.00  0.00           C
ATOM   1207  HA  ILE A 664      43.700  36.860  44.340  1.00  0.00           H
ATOM   1208  CB  ILE A 664      45.550  37.310  43.860  1.00  0.00           C
ATOM   1209  HB  ILE A 664      46.140  38.070  43.300  1.00  0.00           H
ATOM   1210  CG2 ILE A 664      46.190  37.210  45.230  1.00  0.00           C
ATOM   1211 HG21 ILE A 664      46.100  38.190  45.740  1.00  0.00           H
ATOM   1212 HG22 ILE A 664      47.290  37.090  45.220  1.00  0.00           H
ATOM   1213 HG23 ILE A 664      45.690  36.490  45.920  1.00  0.00           H
ATOM   1214  CG1 ILE A 664      45.800  36.040  43.020  1.00  0.00           C
ATOM   1215 HG11 ILE A 664      46.890  35.870  42.890  1.00  0.00           H
ATOM   1216 HG12 ILE A 664      45.390  36.110  41.980  1.00  0.00           H
ATOM   1217  CD  ILE A 664      45.140  34.830  43.570  1.00  0.00           C
ATOM   1218  HD1 ILE A 664      45.460  34.730  44.630  1.00  0.00           H
ATOM   1219  HD2 ILE A 664      45.410  33.850  43.140  1.00  0.00           H
ATOM   1220  HD3 ILE A 664      44.030  34.910  43.510  1.00  0.00           H
ATOM   1221  C   ILE A 664      43.810  38.920  44.880  1.00  0.00           C
ATOM   1222  O   ILE A 664      44.010  40.080  44.550  1.00  0.00           O
ATOM   1223  N   LEU A 665      43.210  38.560  46.040  1.00  0.00           N
ATOM   1224  HN  LEU A 665      43.070  37.610  46.320  1.00  0.00           H
ATOM   1225  CA  LEU A 665      43.030  39.640  47.080  1.00  0.00           C
ATOM   1226  HA  LEU A 665      42.470  40.370  46.520  1.00  0.00           H
ATOM   1227  CB  LEU A 665      42.060  39.150  48.140  1.00  0.00           C
ATOM   1228  HB1 LEU A 665      41.760  40.010  48.780  1.00  0.00           H
ATOM   1229  HB2 LEU A 665      42.600  38.420  48.810  1.00  0.00           H
ATOM   1230  CG  LEU A 665      40.670  38.620  47.650  1.00  0.00           C
ATOM   1231  HG  LEU A 665      40.870  37.780  46.940  1.00  0.00           H
ATOM   1232  CD1 LEU A 665      39.990  37.910  48.820  1.00  0.00           C
ATOM   1233 HD11 LEU A 665      40.700  37.310  49.420  1.00  0.00           H
ATOM   1234 HD12 LEU A 665      39.180  37.230  48.470  1.00  0.00           H
ATOM   1235 HD13 LEU A 665      39.590  38.700  49.500  1.00  0.00           H
ATOM   1236  CD2 LEU A 665      39.790  39.660  47.060  1.00  0.00           C
ATOM   1237 HD21 LEU A 665      40.490  40.280  46.460  1.00  0.00           H
ATOM   1238 HD22 LEU A 665      39.310  40.390  47.760  1.00  0.00           H
ATOM   1239 HD23 LEU A 665      39.010  39.100  46.520  1.00  0.00           H
ATOM   1240  C   LEU A 665      44.230  40.190  47.730  1.00  0.00           C
ATOM   1241  O   LEU A 665      45.230  39.500  47.860  1.00  0.00           O
ATOM   1242  N   GLY A 666      44.110  41.420  48.270  1.00  0.00           N
ATOM   1243  HN  GLY A 666      43.290  41.920  47.990  1.00  0.00           H
ATOM   1244  CA  GLY A 666      45.010  42.020  49.120  1.00  0.00           C
ATOM   1245  HA1 GLY A 666      45.880  42.340  48.570  1.00  0.00           H
ATOM   1246  HA2 GLY A 666      45.370  41.240  49.780  1.00  0.00           H
ATOM   1247  C   GLY A 666      44.340  43.060  49.940  1.00  0.00           C
ATOM   1248  O   GLY A 666      43.150  43.080  50.170  1.00  0.00           O
ATOM   1249  N   SER A 667      45.140  43.920  50.560  1.00  0.00           N
ATOM   1250  HN  SER A 667      46.110  43.790  50.360  1.00  0.00           H
ATOM   1251  CA  SER A 667      44.740  44.930  51.510  1.00  0.00           C
ATOM   1252  HA  SER A 667      43.690  45.000  51.750  1.00  0.00           H
ATOM   1253  CB  SER A 667      45.600  44.700  52.850  1.00  0.00           C
ATOM   1254  HB1 SER A 667      46.670  44.860  52.670  1.00  0.00           H
ATOM   1255  HB2 SER A 667      45.610  43.600  52.990  1.00  0.00           H
ATOM   1256  OG  SER A 667      45.040  45.480  53.860  1.00  0.00           O
ATOM   1257  HG1 SER A 667      44.150  45.140  53.990  1.00  0.00           H
ATOM   1258  C   SER A 667      45.150  46.230  50.800  1.00  0.00           C
ATOM   1259  O   SER A 667      46.190  46.200  50.140  1.00  0.00           O
ATOM   1260  N   THR A 668      44.300  47.250  50.780  1.00  0.00           N
ATOM   1261  HN  THR A 668      43.380  47.210  51.180  1.00  0.00           H
ATOM   1262  CA  THR A 668      44.690  48.540  50.160  1.00  0.00           C
ATOM   1263  HA  THR A 668      45.620  48.510  49.610  1.00  0.00           H
ATOM   1264  CB  THR A 668      43.710  48.920  49.120  1.00  0.00           C
ATOM   1265  HB  THR A 668      43.360  48.080  48.490  1.00  0.00           H
ATOM   1266  OG1 THR A 668      44.220  50.050  48.310  1.00  0.00           O
ATOM   1267  HG1 THR A 668      43.550  50.140  47.630  1.00  0.00           H
ATOM   1268  CG2 THR A 668      42.440  49.470  49.780  1.00  0.00           C
ATOM   1269 HG21 THR A 668      42.620  50.410  50.340  1.00  0.00           H
ATOM   1270 HG22 THR A 668      41.930  48.800  50.510  1.00  0.00           H
ATOM   1271 HG23 THR A 668      41.670  49.670  49.000  1.00  0.00           H
ATOM   1272  C   THR A 668      44.920  49.690  51.140  1.00  0.00           C
ATOM   1273  O   THR A 668      44.380  49.720  52.260  1.00  0.00           O
ATOM   1274  N   GLY A 669      45.760  50.630  50.720  1.00  0.00           N
ATOM   1275  HN  GLY A 669      45.970  50.610  49.740  1.00  0.00           H
ATOM   1276  CA  GLY A 669      46.160  51.880  51.370  1.00  0.00           C
ATOM   1277  HA1 GLY A 669      46.730  52.440  50.640  1.00  0.00           H
ATOM   1278  HA2 GLY A 669      46.810  51.600  52.180  1.00  0.00           H
ATOM   1279  C   GLY A 669      45.180  52.850  51.880  1.00  0.00           C
ATOM   1280  O   GLY A 669      45.330  53.330  53.000  1.00  0.00           O
ATOM   1281  N   PRO A 670      44.170  53.350  51.140  1.00  0.00           N
ATOM   1282  CD  PRO A 670      44.350  53.480  49.650  1.00  0.00           C
ATOM   1283  HD1 PRO A 670      44.250  52.480  49.170  1.00  0.00           H
ATOM   1284  HD2 PRO A 670      45.340  53.890  49.350  1.00  0.00           H
ATOM   1285  CA  PRO A 670      43.310  54.410  51.640  1.00  0.00           C
ATOM   1286  HA  PRO A 670      43.910  55.210  52.050  1.00  0.00           H
ATOM   1287  CB  PRO A 670      42.440  54.720  50.310  1.00  0.00           C
ATOM   1288  HB1 PRO A 670      42.080  55.760  50.410  1.00  0.00           H
ATOM   1289  HB2 PRO A 670      41.530  54.080  50.250  1.00  0.00           H
ATOM   1290  CG  PRO A 670      43.280  54.400  49.110  1.00  0.00           C
ATOM   1291  HG1 PRO A 670      42.630  53.930  48.330  1.00  0.00           H
ATOM   1292  HG2 PRO A 670      43.700  55.370  48.780  1.00  0.00           H
ATOM   1293  C   PRO A 670      42.450  53.860  52.790  1.00  0.00           C
ATOM   1294  O   PRO A 670      42.220  54.600  53.680  1.00  0.00           O
ATOM   1295  N   VAL A 671      41.980  52.660  52.580  1.00  0.00           N
ATOM   1296  HN  VAL A 671      42.110  52.250  51.680  1.00  0.00           H
ATOM   1297  CA  VAL A 671      41.380  51.820  53.640  1.00  0.00           C
ATOM   1298  HA  VAL A 671      40.520  52.390  53.940  1.00  0.00           H
ATOM   1299  CB  VAL A 671      41.070  50.410  53.090  1.00  0.00           C
ATOM   1300  HB  VAL A 671      42.040  50.080  52.660  1.00  0.00           H
ATOM   1301  CG1 VAL A 671      40.880  49.340  54.270  1.00  0.00           C
ATOM   1302 HG11 VAL A 671      40.630  48.370  53.800  1.00  0.00           H
ATOM   1303 HG12 VAL A 671      40.020  49.760  54.870  1.00  0.00           H
ATOM   1304 HG13 VAL A 671      41.800  49.310  54.870  1.00  0.00           H
ATOM   1305  CG2 VAL A 671      39.990  50.360  52.080  1.00  0.00           C
ATOM   1306 HG21 VAL A 671      39.930  49.330  51.650  1.00  0.00           H
ATOM   1307 HG22 VAL A 671      40.210  51.000  51.210  1.00  0.00           H
ATOM   1308 HG23 VAL A 671      38.960  50.650  52.350  1.00  0.00           H
ATOM   1309  C   VAL A 671      42.220  51.770  54.930  1.00  0.00           C
ATOM   1310  O   VAL A 671      41.610  51.960  55.980  1.00  0.00           O
ATOM   1311  N   LEU A 672      43.530  51.600  54.850  1.00  0.00           N
ATOM   1312  HN  LEU A 672      44.010  51.370  53.990  1.00  0.00           H
ATOM   1313  CA  LEU A 672      44.360  51.610  56.100  1.00  0.00           C
ATOM   1314  HA  LEU A 672      43.940  50.950  56.840  1.00  0.00           H
ATOM   1315  CB  LEU A 672      45.810  51.240  55.660  1.00  0.00           C
ATOM   1316  HB1 LEU A 672      46.130  51.870  54.800  1.00  0.00           H
ATOM   1317  HB2 LEU A 672      45.800  50.200  55.260  1.00  0.00           H
ATOM   1318  CG  LEU A 672      46.940  51.350  56.700  1.00  0.00           C
ATOM   1319  HG  LEU A 672      46.880  52.350  57.200  1.00  0.00           H
ATOM   1320  CD1 LEU A 672      46.790  50.280  57.810  1.00  0.00           C
ATOM   1321 HD11 LEU A 672      45.800  50.460  58.280  1.00  0.00           H
ATOM   1322 HD12 LEU A 672      47.540  50.350  58.630  1.00  0.00           H
ATOM   1323 HD13 LEU A 672      46.880  49.260  57.410  1.00  0.00           H
ATOM   1324  CD2 LEU A 672      48.350  51.150  56.130  1.00  0.00           C
ATOM   1325 HD21 LEU A 672      49.200  51.140  56.840  1.00  0.00           H
ATOM   1326 HD22 LEU A 672      48.670  51.910  55.380  1.00  0.00           H
ATOM   1327 HD23 LEU A 672      48.450  50.170  55.620  1.00  0.00           H
ATOM   1328  C   LEU A 672      44.490  53.010  56.710  1.00  0.00           C
ATOM   1329  O   LEU A 672      44.520  53.150  57.910  1.00  0.00           O
ATOM   1330  N   VAL A 673      44.570  54.040  55.840  1.00  0.00           N
ATOM   1331  HN  VAL A 673      44.940  53.870  54.920  1.00  0.00           H
ATOM   1332  CA  VAL A 673      44.600  55.400  56.260  1.00  0.00           C
ATOM   1333  HA  VAL A 673      45.400  55.610  56.960  1.00  0.00           H
ATOM   1334  CB  VAL A 673      44.710  56.390  55.010  1.00  0.00           C
ATOM   1335  HB  VAL A 673      43.860  56.380  54.280  1.00  0.00           H
ATOM   1336  CG1 VAL A 673      44.920  57.840  55.510  1.00  0.00           C
ATOM   1337 HG11 VAL A 673      45.810  57.810  56.190  1.00  0.00           H
ATOM   1338 HG12 VAL A 673      44.000  58.170  56.020  1.00  0.00           H
ATOM   1339 HG13 VAL A 673      44.970  58.600  54.710  1.00  0.00           H
ATOM   1340  CG2 VAL A 673      46.000  56.120  54.270  1.00  0.00           C
ATOM   1341 HG21 VAL A 673      46.240  56.890  53.500  1.00  0.00           H
ATOM   1342 HG22 VAL A 673      46.120  55.150  53.760  1.00  0.00           H
ATOM   1343 HG23 VAL A 673      46.870  56.280  54.930  1.00  0.00           H
ATOM   1344  C   VAL A 673      43.330  55.780  56.950  1.00  0.00           C
ATOM   1345  O   VAL A 673      43.310  56.300  58.050  1.00  0.00           O
ATOM   1346  N   PHE A 674      42.200  55.330  56.390  1.00  0.00           N
ATOM   1347  HN  PHE A 674      42.240  54.950  55.470  1.00  0.00           H
ATOM   1348  CA  PHE A 674      40.850  55.370  56.990  1.00  0.00           C
ATOM   1349  HA  PHE A 674      40.740  56.430  57.160  1.00  0.00           H
ATOM   1350  CB  PHE A 674      39.800  54.780  56.020  1.00  0.00           C
ATOM   1351  HB1 PHE A 674      40.060  53.820  55.520  1.00  0.00           H
ATOM   1352  HB2 PHE A 674      39.680  55.510  55.190  1.00  0.00           H
ATOM   1353  CG  PHE A 674      38.450  54.620  56.680  1.00  0.00           C
ATOM   1354  CD1 PHE A 674      37.610  55.720  56.960  1.00  0.00           C
ATOM   1355  HD1 PHE A 674      37.970  56.720  56.750  1.00  0.00           H
ATOM   1356  CE1 PHE A 674      36.310  55.580  57.560  1.00  0.00           C
ATOM   1357  HE1 PHE A 674      35.760  56.480  57.820  1.00  0.00           H
ATOM   1358  CZ  PHE A 674      35.870  54.310  57.890  1.00  0.00           C
ATOM   1359  HZ  PHE A 674      34.880  54.100  58.260  1.00  0.00           H
ATOM   1360  CD2 PHE A 674      37.950  53.300  56.990  1.00  0.00           C
ATOM   1361  HD2 PHE A 674      38.580  52.480  56.680  1.00  0.00           H
ATOM   1362  CE2 PHE A 674      36.630  53.200  57.500  1.00  0.00           C
ATOM   1363  HE2 PHE A 674      36.270  52.190  57.660  1.00  0.00           H
ATOM   1364  C   PHE A 674      40.700  54.730  58.360  1.00  0.00           C
ATOM   1365  O   PHE A 674      40.140  55.350  59.260  1.00  0.00           O
ATOM   1366  N   GLU A 675      41.360  53.470  58.580  1.00  0.00           N
ATOM   1367  HN  GLU A 675      41.850  52.980  57.860  1.00  0.00           H
ATOM   1368  CA  GLU A 675      41.390  52.750  59.830  1.00  0.00           C
ATOM   1369  HA  GLU A 675      40.350  52.770  60.120  1.00  0.00           H
ATOM   1370  CB  GLU A 675      41.800  51.270  59.560  1.00  0.00           C
ATOM   1371  HB1 GLU A 675      41.990  50.790  60.550  1.00  0.00           H
ATOM   1372  HB2 GLU A 675      42.770  51.160  59.030  1.00  0.00           H
ATOM   1373  CG  GLU A 675      40.600  50.490  58.910  1.00  0.00           C
ATOM   1374  HG1 GLU A 675      40.810  50.240  57.850  1.00  0.00           H
ATOM   1375  HG2 GLU A 675      39.740  51.180  58.810  1.00  0.00           H
ATOM   1376  CD  GLU A 675      40.090  49.240  59.630  1.00  0.00           C
ATOM   1377  OE1 GLU A 675      40.560  48.090  59.310  1.00  0.00           O
ATOM   1378  OE2 GLU A 675      39.340  49.430  60.640  1.00  0.00           O
ATOM   1379  C   GLU A 675      42.200  53.520  60.900  1.00  0.00           C
ATOM   1380  O   GLU A 675      41.850  53.690  62.080  1.00  0.00           O
ATOM   1381  N   LYS A 676      43.370  54.030  60.500  1.00  0.00           N
ATOM   1382  HN  LYS A 676      43.700  53.910  59.560  1.00  0.00           H
ATOM   1383  CA  LYS A 676      44.110  54.950  61.330  1.00  0.00           C
ATOM   1384  HA  LYS A 676      44.170  54.380  62.230  1.00  0.00           H
ATOM   1385  CB  LYS A 676      45.520  55.270  60.750  1.00  0.00           C
ATOM   1386  HB1 LYS A 676      45.450  55.520  59.670  1.00  0.00           H
ATOM   1387  HB2 LYS A 676      45.960  54.250  60.730  1.00  0.00           H
ATOM   1388  CG  LYS A 676      46.410  56.130  61.680  1.00  0.00           C
ATOM   1389  HG1 LYS A 676      46.600  55.610  62.640  1.00  0.00           H
ATOM   1390  HG2 LYS A 676      45.880  57.050  61.950  1.00  0.00           H
ATOM   1391  CD  LYS A 676      47.800  56.560  61.130  1.00  0.00           C
ATOM   1392  HD1 LYS A 676      47.430  57.340  60.410  1.00  0.00           H
ATOM   1393  HD2 LYS A 676      48.210  55.630  60.700  1.00  0.00           H
ATOM   1394  CE  LYS A 676      48.770  57.180  62.180  1.00  0.00           C
ATOM   1395  HE1 LYS A 676      49.200  56.390  62.830  1.00  0.00           H
ATOM   1396  HE2 LYS A 676      48.210  57.860  62.850  1.00  0.00           H
ATOM   1397  NZ  LYS A 676      49.920  57.930  61.560  1.00  0.00           N
ATOM   1398  HZ1 LYS A 676      50.740  57.940  62.190  1.00  0.00           H
ATOM   1399  HZ2 LYS A 676      49.750  58.910  61.260  1.00  0.00           H
ATOM   1400  HZ3 LYS A 676      50.270  57.330  60.780  1.00  0.00           H
ATOM   1401  C   LYS A 676      43.330  56.220  61.740  1.00  0.00           C
ATOM   1402  O   LYS A 676      43.210  56.570  62.940  1.00  0.00           O
ATOM   1403  N   ILE A 677      42.630  56.940  60.800  1.00  0.00           N
ATOM   1404  HN  ILE A 677      42.680  56.740  59.820  1.00  0.00           H
ATOM   1405  CA  ILE A 677      41.680  58.050  61.010  1.00  0.00           C
ATOM   1406  HA  ILE A 677      42.250  58.820  61.520  1.00  0.00           H
ATOM   1407  CB  ILE A 677      41.190  58.680  59.620  1.00  0.00           C
ATOM   1408  HB  ILE A 677      41.010  57.830  58.920  1.00  0.00           H
ATOM   1409  CG2 ILE A 677      39.860  59.410  59.790  1.00  0.00           C
ATOM   1410 HG21 ILE A 677      39.490  59.670  58.770  1.00  0.00           H
ATOM   1411 HG22 ILE A 677      39.950  60.360  60.360  1.00  0.00           H
ATOM   1412 HG23 ILE A 677      39.070  58.770  60.240  1.00  0.00           H
ATOM   1413  CG1 ILE A 677      42.230  59.660  59.000  1.00  0.00           C
ATOM   1414 HG11 ILE A 677      43.220  59.400  59.410  1.00  0.00           H
ATOM   1415 HG12 ILE A 677      41.920  60.630  59.430  1.00  0.00           H
ATOM   1416  CD  ILE A 677      42.220  59.770  57.480  1.00  0.00           C
ATOM   1417  HD1 ILE A 677      43.080  60.310  57.030  1.00  0.00           H
ATOM   1418  HD2 ILE A 677      41.310  60.310  57.140  1.00  0.00           H
ATOM   1419  HD3 ILE A 677      42.200  58.710  57.100  1.00  0.00           H
ATOM   1420  C   ILE A 677      40.520  57.760  61.900  1.00  0.00           C
ATOM   1421  O   ILE A 677      40.150  58.500  62.790  1.00  0.00           O
ATOM   1422  N   LEU A 678      39.810  56.610  61.670  1.00  0.00           N
ATOM   1423  HN  LEU A 678      40.010  56.080  60.850  1.00  0.00           H
ATOM   1424  CA  LEU A 678      38.720  56.070  62.440  1.00  0.00           C
ATOM   1425  HA  LEU A 678      38.050  56.900  62.600  1.00  0.00           H
ATOM   1426  CB  LEU A 678      38.100  54.750  61.740  1.00  0.00           C
ATOM   1427  HB1 LEU A 678      38.850  53.940  61.850  1.00  0.00           H
ATOM   1428  HB2 LEU A 678      37.800  54.960  60.680  1.00  0.00           H
ATOM   1429  CG  LEU A 678      36.810  54.240  62.420  1.00  0.00           C
ATOM   1430  HG  LEU A 678      37.070  54.280  63.510  1.00  0.00           H
ATOM   1431  CD1 LEU A 678      35.700  55.190  62.160  1.00  0.00           C
ATOM   1432 HD11 LEU A 678      35.840  56.190  62.640  1.00  0.00           H
ATOM   1433 HD12 LEU A 678      34.750  54.890  62.660  1.00  0.00           H
ATOM   1434 HD13 LEU A 678      35.460  55.220  61.090  1.00  0.00           H
ATOM   1435  CD2 LEU A 678      36.380  52.790  61.960  1.00  0.00           C
ATOM   1436 HD21 LEU A 678      36.190  52.750  60.860  1.00  0.00           H
ATOM   1437 HD22 LEU A 678      35.450  52.580  62.530  1.00  0.00           H
ATOM   1438 HD23 LEU A 678      37.080  51.950  62.140  1.00  0.00           H
ATOM   1439  C   LEU A 678      39.030  55.760  63.890  1.00  0.00           C
ATOM   1440  O   LEU A 678      38.230  56.100  64.720  1.00  0.00           O
ATOM   1441  N   TYR A 679      40.180  55.170  64.220  1.00  0.00           N
ATOM   1442  HN  TYR A 679      40.690  54.910  63.410  1.00  0.00           H
ATOM   1443  CA  TYR A 679      40.640  54.920  65.590  1.00  0.00           C
ATOM   1444  HA  TYR A 679      39.960  54.240  66.080  1.00  0.00           H
ATOM   1445  CB  TYR A 679      42.010  54.190  65.540  1.00  0.00           C
ATOM   1446  HB1 TYR A 679      42.680  54.840  64.920  1.00  0.00           H
ATOM   1447  HB2 TYR A 679      41.890  53.210  65.040  1.00  0.00           H
ATOM   1448  CG  TYR A 679      42.730  53.980  66.940  1.00  0.00           C
ATOM   1449  CD1 TYR A 679      42.070  53.130  67.810  1.00  0.00           C
ATOM   1450  HD1 TYR A 679      41.060  52.780  67.620  1.00  0.00           H
ATOM   1451  CE1 TYR A 679      42.520  52.910  69.110  1.00  0.00           C
ATOM   1452  HE1 TYR A 679      41.940  52.380  69.860  1.00  0.00           H
ATOM   1453  CZ  TYR A 679      43.740  53.510  69.510  1.00  0.00           C
ATOM   1454  OH  TYR A 679      44.080  53.610  70.840  1.00  0.00           O
ATOM   1455  HH  TYR A 679      44.890  54.090  70.980  1.00  0.00           H
ATOM   1456  CD2 TYR A 679      43.950  54.590  67.330  1.00  0.00           C
ATOM   1457  HD2 TYR A 679      44.410  55.340  66.700  1.00  0.00           H
ATOM   1458  CE2 TYR A 679      44.420  54.440  68.680  1.00  0.00           C
ATOM   1459  HE2 TYR A 679      45.260  55.020  69.030  1.00  0.00           H
ATOM   1460  C   TYR A 679      40.790  56.180  66.420  1.00  0.00           C
ATOM   1461  O   TYR A 679      40.340  56.270  67.540  1.00  0.00           O
ATOM   1462  N   LYS A 680      41.410  57.170  65.820  1.00  0.00           N
ATOM   1463  HN  LYS A 680      41.680  56.950  64.900  1.00  0.00           H
ATOM   1464  CA  LYS A 680      41.710  58.490  66.310  1.00  0.00           C
ATOM   1465  HA  LYS A 680      42.270  58.320  67.220  1.00  0.00           H
ATOM   1466  CB  LYS A 680      42.630  59.190  65.270  1.00  0.00           C
ATOM   1467  HB1 LYS A 680      42.020  59.430  64.380  1.00  0.00           H
ATOM   1468  HB2 LYS A 680      43.470  58.480  65.070  1.00  0.00           H
ATOM   1469  CG  LYS A 680      43.200  60.590  65.630  1.00  0.00           C
ATOM   1470  HG1 LYS A 680      42.360  61.320  65.580  1.00  0.00           H
ATOM   1471  HG2 LYS A 680      43.880  60.960  64.820  1.00  0.00           H
ATOM   1472  CD  LYS A 680      43.870  60.550  67.010  1.00  0.00           C
ATOM   1473  HD1 LYS A 680      44.570  59.710  67.230  1.00  0.00           H
ATOM   1474  HD2 LYS A 680      43.030  60.350  67.700  1.00  0.00           H
ATOM   1475  CE  LYS A 680      44.590  61.810  67.560  1.00  0.00           C
ATOM   1476  HE1 LYS A 680      45.580  62.000  67.100  1.00  0.00           H
ATOM   1477  HE2 LYS A 680      44.790  61.560  68.620  1.00  0.00           H
ATOM   1478  NZ  LYS A 680      43.670  62.980  67.300  1.00  0.00           N
ATOM   1479  HZ1 LYS A 680      42.680  62.770  67.550  1.00  0.00           H
ATOM   1480  HZ2 LYS A 680      43.710  63.270  66.300  1.00  0.00           H
ATOM   1481  HZ3 LYS A 680      43.930  63.790  67.900  1.00  0.00           H
ATOM   1482  C   LYS A 680      40.450  59.240  66.550  1.00  0.00           C
ATOM   1483  O   LYS A 680      40.250  59.740  67.640  1.00  0.00           O
ATOM   1484  N   PHE A 681      39.540  59.160  65.560  1.00  0.00           N
ATOM   1485  HN  PHE A 681      39.820  58.710  64.710  1.00  0.00           H
ATOM   1486  CA  PHE A 681      38.210  59.570  65.640  1.00  0.00           C
ATOM   1487  HA  PHE A 681      38.330  60.640  65.790  1.00  0.00           H
ATOM   1488  CB  PHE A 681      37.520  59.450  64.260  1.00  0.00           C
ATOM   1489  HB1 PHE A 681      37.480  58.360  64.000  1.00  0.00           H
ATOM   1490  HB2 PHE A 681      38.020  60.090  63.510  1.00  0.00           H
ATOM   1491  CG  PHE A 681      36.040  59.870  64.380  1.00  0.00           C
ATOM   1492  CD1 PHE A 681      35.780  61.270  64.410  1.00  0.00           C
ATOM   1493  HD1 PHE A 681      36.590  61.950  64.200  1.00  0.00           H
ATOM   1494  CE1 PHE A 681      34.490  61.760  64.690  1.00  0.00           C
ATOM   1495  HE1 PHE A 681      34.290  62.800  64.510  1.00  0.00           H
ATOM   1496  CZ  PHE A 681      33.480  60.830  64.920  1.00  0.00           C
ATOM   1497  HZ  PHE A 681      32.440  61.140  65.000  1.00  0.00           H
ATOM   1498  CD2 PHE A 681      35.000  58.950  64.530  1.00  0.00           C
ATOM   1499  HD2 PHE A 681      35.220  57.890  64.460  1.00  0.00           H
ATOM   1500  CE2 PHE A 681      33.700  59.450  64.810  1.00  0.00           C
ATOM   1501  HE2 PHE A 681      32.920  58.730  64.950  1.00  0.00           H
ATOM   1502  C   PHE A 681      37.440  59.030  66.880  1.00  0.00           C
ATOM   1503  O   PHE A 681      36.720  59.790  67.570  1.00  0.00           O
ATOM   1504  N   CYS A 682      37.600  57.660  67.160  1.00  0.00           N
ATOM   1505  HN  CYS A 682      38.140  57.090  66.550  1.00  0.00           H
ATOM   1506  CA  CYS A 682      36.970  57.010  68.310  1.00  0.00           C
ATOM   1507  HA  CYS A 682      35.980  57.430  68.360  1.00  0.00           H
ATOM   1508  CB  CYS A 682      36.950  55.420  68.300  1.00  0.00           C
ATOM   1509  HB1 CYS A 682      36.480  55.020  69.230  1.00  0.00           H
ATOM   1510  HB2 CYS A 682      37.990  55.030  68.160  1.00  0.00           H
ATOM   1511  SG  CYS A 682      35.790  54.940  66.910  1.00  0.00           S
ATOM   1512  HG1 CYS A 682      36.540  55.420  65.930  1.00  0.00           H
ATOM   1513  C   CYS A 682      37.580  57.500  69.610  1.00  0.00           C
ATOM   1514  O   CYS A 682      36.910  57.920  70.560  1.00  0.00           O
ATOM   1515  N   ARG A 683      38.940  57.590  69.660  1.00  0.00           N
ATOM   1516  HN  ARG A 683      39.440  57.270  68.860  1.00  0.00           H
ATOM   1517  CA  ARG A 683      39.640  58.260  70.790  1.00  0.00           C
ATOM   1518  HA  ARG A 683      39.310  57.820  71.730  1.00  0.00           H
ATOM   1519  CB  ARG A 683      41.230  58.210  70.640  1.00  0.00           C
ATOM   1520  HB1 ARG A 683      41.700  58.720  71.510  1.00  0.00           H
ATOM   1521  HB2 ARG A 683      41.550  58.870  69.810  1.00  0.00           H
ATOM   1522  CG  ARG A 683      41.890  56.870  70.510  1.00  0.00           C
ATOM   1523  HG1 ARG A 683      42.990  57.010  70.600  1.00  0.00           H
ATOM   1524  HG2 ARG A 683      41.630  56.530  69.480  1.00  0.00           H
ATOM   1525  CD  ARG A 683      41.280  55.750  71.450  1.00  0.00           C
ATOM   1526  HD1 ARG A 683      41.720  54.730  71.310  1.00  0.00           H
ATOM   1527  HD2 ARG A 683      40.210  55.500  71.270  1.00  0.00           H
ATOM   1528  NE  ARG A 683      41.400  56.250  72.830  1.00  0.00           N
ATOM   1529  HE  ARG A 683      42.040  57.000  72.930  1.00  0.00           H
ATOM   1530  CZ  ARG A 683      40.390  56.170  73.680  1.00  0.00           C
ATOM   1531  NH1 ARG A 683      40.220  57.070  74.700  1.00  0.00           N
ATOM   1532 HH11 ARG A 683      39.280  57.190  75.010  1.00  0.00           H
ATOM   1533 HH12 ARG A 683      40.840  57.830  74.900  1.00  0.00           H
ATOM   1534  NH2 ARG A 683      39.500  55.200  73.710  1.00  0.00           N
ATOM   1535 HH21 ARG A 683      39.590  54.440  73.070  1.00  0.00           H
ATOM   1536 HH22 ARG A 683      38.870  55.170  74.480  1.00  0.00           H
ATOM   1537  C   ARG A 683      39.250  59.730  71.040  1.00  0.00           C
ATOM   1538  O   ARG A 683      38.950  60.130  72.200  1.00  0.00           O
ATOM   1539  N   ASP A 684      39.180  60.580  69.990  1.00  0.00           N
ATOM   1540  HN  ASP A 684      39.310  60.270  69.050  1.00  0.00           H
ATOM   1541  CA  ASP A 684      39.030  61.990  70.020  1.00  0.00           C
ATOM   1542  HA  ASP A 684      39.770  62.320  70.730  1.00  0.00           H
ATOM   1543  CB  ASP A 684      39.130  62.590  68.610  1.00  0.00           C
ATOM   1544  HB1 ASP A 684      38.600  63.540  68.430  1.00  0.00           H
ATOM   1545  HB2 ASP A 684      38.780  61.850  67.850  1.00  0.00           H
ATOM   1546  CG  ASP A 684      40.590  62.740  68.180  1.00  0.00           C
ATOM   1547  OD1 ASP A 684      40.870  63.220  67.040  1.00  0.00           O
ATOM   1548  OD2 ASP A 684      41.500  62.530  68.960  1.00  0.00           O
ATOM   1549  C   ASP A 684      37.710  62.470  70.610  1.00  0.00           C
ATOM   1550  O   ASP A 684      37.680  63.610  71.110  1.00  0.00           O
ATOM   1551  N   TYR A 685      36.660  61.610  70.660  1.00  0.00           N
ATOM   1552  HN  TYR A 685      36.780  60.780  70.110  1.00  0.00           H
ATOM   1553  CA  TYR A 685      35.400  61.850  71.320  1.00  0.00           C
ATOM   1554  HA  TYR A 685      35.390  62.810  71.840  1.00  0.00           H
ATOM   1555  CB  TYR A 685      34.250  61.860  70.330  1.00  0.00           C
ATOM   1556  HB1 TYR A 685      33.280  61.980  70.870  1.00  0.00           H
ATOM   1557  HB2 TYR A 685      34.220  61.010  69.610  1.00  0.00           H
ATOM   1558  CG  TYR A 685      34.320  63.090  69.430  1.00  0.00           C
ATOM   1559  CD1 TYR A 685      34.850  62.860  68.120  1.00  0.00           C
ATOM   1560  HD1 TYR A 685      35.300  61.930  67.780  1.00  0.00           H
ATOM   1561  CE1 TYR A 685      34.870  63.930  67.240  1.00  0.00           C
ATOM   1562  HE1 TYR A 685      35.450  63.960  66.320  1.00  0.00           H
ATOM   1563  CZ  TYR A 685      34.310  65.170  67.620  1.00  0.00           C
ATOM   1564  OH  TYR A 685      34.360  66.240  66.630  1.00  0.00           O
ATOM   1565  HH  TYR A 685      34.080  67.060  67.040  1.00  0.00           H
ATOM   1566  CD2 TYR A 685      33.830  64.300  69.840  1.00  0.00           C
ATOM   1567  HD2 TYR A 685      33.430  64.410  70.850  1.00  0.00           H
ATOM   1568  CE2 TYR A 685      33.770  65.360  68.920  1.00  0.00           C
ATOM   1569  HE2 TYR A 685      33.370  66.320  69.200  1.00  0.00           H
ATOM   1570  C   TYR A 685      35.030  60.770  72.330  1.00  0.00           C
ATOM   1571  O   TYR A 685      33.920  60.780  72.910  1.00  0.00           O
ATOM   1572  N   GLN A 686      35.960  59.830  72.550  1.00  0.00           N
ATOM   1573  HN  GLN A 686      36.850  59.850  72.120  1.00  0.00           H
ATOM   1574  CA  GLN A 686      35.840  58.710  73.550  1.00  0.00           C
ATOM   1575  HA  GLN A 686      36.660  58.020  73.400  1.00  0.00           H
ATOM   1576  CB  GLN A 686      35.770  59.320  74.970  1.00  0.00           C
ATOM   1577  HB1 GLN A 686      35.650  58.470  75.670  1.00  0.00           H
ATOM   1578  HB2 GLN A 686      34.930  60.040  74.960  1.00  0.00           H
ATOM   1579  CG  GLN A 686      37.080  60.050  75.340  1.00  0.00           C
ATOM   1580  HG1 GLN A 686      36.850  60.730  76.190  1.00  0.00           H
ATOM   1581  HG2 GLN A 686      37.640  60.730  74.660  1.00  0.00           H
ATOM   1582  CD  GLN A 686      38.080  59.020  75.960  1.00  0.00           C
ATOM   1583  OE1 GLN A 686      37.890  57.830  75.740  1.00  0.00           O
ATOM   1584  NE2 GLN A 686      39.020  59.430  76.770  1.00  0.00           N
ATOM   1585 HE21 GLN A 686      39.650  58.890  77.310  1.00  0.00           H
ATOM   1586 HE22 GLN A 686      39.070  60.430  76.860  1.00  0.00           H
ATOM   1587  C   GLN A 686      34.700  57.770  73.280  1.00  0.00           C
ATOM   1588  O   GLN A 686      34.080  57.200  74.090  1.00  0.00           O
ATOM   1589  N   LEU A 687      34.430  57.600  71.920  1.00  0.00           N
ATOM   1590  HN  LEU A 687      34.930  58.130  71.230  1.00  0.00           H
ATOM   1591  CA  LEU A 687      33.430  56.640  71.310  1.00  0.00           C
ATOM   1592  HA  LEU A 687      32.530  56.640  71.900  1.00  0.00           H
ATOM   1593  CB  LEU A 687      33.200  57.020  69.810  1.00  0.00           C
ATOM   1594  HB1 LEU A 687      32.340  56.400  69.470  1.00  0.00           H
ATOM   1595  HB2 LEU A 687      34.090  56.670  69.250  1.00  0.00           H
ATOM   1596  CG  LEU A 687      32.990  58.510  69.530  1.00  0.00           C
ATOM   1597  HG  LEU A 687      33.920  59.050  69.830  1.00  0.00           H
ATOM   1598  CD1 LEU A 687      32.840  58.830  68.080  1.00  0.00           C
ATOM   1599 HD11 LEU A 687      31.960  58.360  67.600  1.00  0.00           H
ATOM   1600 HD12 LEU A 687      33.780  58.360  67.700  1.00  0.00           H
ATOM   1601 HD13 LEU A 687      32.770  59.900  67.810  1.00  0.00           H
ATOM   1602  CD2 LEU A 687      31.890  59.210  70.390  1.00  0.00           C
ATOM   1603 HD21 LEU A 687      30.930  58.660  70.270  1.00  0.00           H
ATOM   1604 HD22 LEU A 687      31.710  60.250  70.020  1.00  0.00           H
ATOM   1605 HD23 LEU A 687      32.170  59.270  71.460  1.00  0.00           H
ATOM   1606  C   LEU A 687      33.930  55.230  71.420  1.00  0.00           C
ATOM   1607  O   LEU A 687      35.130  54.980  71.460  1.00  0.00           O
ATOM   1608  N   SER A 688      32.980  54.310  71.560  1.00  0.00           N
ATOM   1609  HN  SER A 688      32.010  54.550  71.560  1.00  0.00           H
ATOM   1610  CA  SER A 688      33.190  52.830  71.450  1.00  0.00           C
ATOM   1611  HA  SER A 688      33.930  52.520  72.180  1.00  0.00           H
ATOM   1612  CB  SER A 688      31.950  52.060  71.830  1.00  0.00           C
ATOM   1613  HB1 SER A 688      31.050  52.420  71.280  1.00  0.00           H
ATOM   1614  HB2 SER A 688      31.770  52.340  72.890  1.00  0.00           H
ATOM   1615  OG  SER A 688      32.100  50.680  71.830  1.00  0.00           O
ATOM   1616  HG1 SER A 688      31.540  50.290  72.510  1.00  0.00           H
ATOM   1617  C   SER A 688      33.670  52.390  70.100  1.00  0.00           C
ATOM   1618  O   SER A 688      32.910  52.390  69.060  1.00  0.00           O
ATOM   1619  N   TYR A 689      34.930  51.970  70.030  1.00  0.00           N
ATOM   1620  HN  TYR A 689      35.600  51.900  70.770  1.00  0.00           H
ATOM   1621  CA  TYR A 689      35.720  51.610  68.910  1.00  0.00           C
ATOM   1622  HA  TYR A 689      35.690  52.420  68.190  1.00  0.00           H
ATOM   1623  CB  TYR A 689      37.220  51.680  69.330  1.00  0.00           C
ATOM   1624  HB1 TYR A 689      37.440  50.990  70.180  1.00  0.00           H
ATOM   1625  HB2 TYR A 689      37.580  52.680  69.630  1.00  0.00           H
ATOM   1626  CG  TYR A 689      38.240  51.310  68.210  1.00  0.00           C
ATOM   1627  CD1 TYR A 689      39.270  50.360  68.410  1.00  0.00           C
ATOM   1628  HD1 TYR A 689      39.460  49.970  69.390  1.00  0.00           H
ATOM   1629  CE1 TYR A 689      39.950  49.860  67.340  1.00  0.00           C
ATOM   1630  HE1 TYR A 689      40.630  49.040  67.480  1.00  0.00           H
ATOM   1631  CZ  TYR A 689      39.740  50.340  66.060  1.00  0.00           C
ATOM   1632  OH  TYR A 689      40.530  49.970  64.980  1.00  0.00           O
ATOM   1633  HH  TYR A 689      40.210  50.470  64.210  1.00  0.00           H
ATOM   1634  CD2 TYR A 689      38.050  51.790  66.920  1.00  0.00           C
ATOM   1635  HD2 TYR A 689      37.370  52.620  66.780  1.00  0.00           H
ATOM   1636  CE2 TYR A 689      38.820  51.310  65.870  1.00  0.00           C
ATOM   1637  HE2 TYR A 689      38.690  51.690  64.860  1.00  0.00           H
ATOM   1638  C   TYR A 689      35.250  50.360  68.240  1.00  0.00           C
ATOM   1639  O   TYR A 689      35.050  50.250  67.020  1.00  0.00           O
ATOM   1640  N   LEU A 690      35.040  49.260  68.990  1.00  0.00           N
ATOM   1641  HN  LEU A 690      35.170  49.190  69.990  1.00  0.00           H
ATOM   1642  CA  LEU A 690      34.630  48.000  68.440  1.00  0.00           C
ATOM   1643  HA  LEU A 690      35.240  47.470  67.730  1.00  0.00           H
ATOM   1644  CB  LEU A 690      34.480  47.060  69.720  1.00  0.00           C
ATOM   1645  HB1 LEU A 690      33.850  47.540  70.500  1.00  0.00           H
ATOM   1646  HB2 LEU A 690      35.520  46.960  70.110  1.00  0.00           H
ATOM   1647  CG  LEU A 690      33.790  45.720  69.480  1.00  0.00           C
ATOM   1648  HG  LEU A 690      32.710  45.910  69.310  1.00  0.00           H
ATOM   1649  CD1 LEU A 690      34.520  44.820  68.400  1.00  0.00           C
ATOM   1650 HD11 LEU A 690      35.470  44.430  68.830  1.00  0.00           H
ATOM   1651 HD12 LEU A 690      34.600  45.340  67.420  1.00  0.00           H
ATOM   1652 HD13 LEU A 690      33.870  43.930  68.270  1.00  0.00           H
ATOM   1653  CD2 LEU A 690      33.630  44.960  70.750  1.00  0.00           C
ATOM   1654 HD21 LEU A 690      33.120  45.580  71.520  1.00  0.00           H
ATOM   1655 HD22 LEU A 690      34.620  44.660  71.170  1.00  0.00           H
ATOM   1656 HD23 LEU A 690      33.030  44.040  70.590  1.00  0.00           H
ATOM   1657  C   LEU A 690      33.250  48.170  67.860  1.00  0.00           C
ATOM   1658  O   LEU A 690      32.960  47.810  66.700  1.00  0.00           O
ATOM   1659  N   SER A 691      32.380  48.860  68.550  1.00  0.00           N
ATOM   1660  HN  SER A 691      32.600  49.220  69.440  1.00  0.00           H
ATOM   1661  CA  SER A 691      30.930  48.920  68.210  1.00  0.00           C
ATOM   1662  HA  SER A 691      30.580  47.920  67.980  1.00  0.00           H
ATOM   1663  CB  SER A 691      30.170  49.640  69.310  1.00  0.00           C
ATOM   1664  HB1 SER A 691      30.360  50.720  69.320  1.00  0.00           H
ATOM   1665  HB2 SER A 691      30.560  49.330  70.300  1.00  0.00           H
ATOM   1666  OG  SER A 691      28.790  49.350  69.180  1.00  0.00           O
ATOM   1667  HG1 SER A 691      28.710  48.500  69.620  1.00  0.00           H
ATOM   1668  C   SER A 691      30.700  49.760  66.870  1.00  0.00           C
ATOM   1669  O   SER A 691      29.960  49.380  65.980  1.00  0.00           O
ATOM   1670  N   LEU A 692      31.400  50.900  66.760  1.00  0.00           N
ATOM   1671  HN  LEU A 692      32.070  51.210  67.430  1.00  0.00           H
ATOM   1672  CA  LEU A 692      31.470  51.790  65.590  1.00  0.00           C
ATOM   1673  HA  LEU A 692      30.400  51.950  65.510  1.00  0.00           H
ATOM   1674  CB  LEU A 692      32.140  53.160  65.820  1.00  0.00           C
ATOM   1675  HB1 LEU A 692      33.210  52.960  66.000  1.00  0.00           H
ATOM   1676  HB2 LEU A 692      31.740  53.630  66.740  1.00  0.00           H
ATOM   1677  CG  LEU A 692      31.960  54.140  64.640  1.00  0.00           C
ATOM   1678  HG  LEU A 692      32.600  53.810  63.790  1.00  0.00           H
ATOM   1679  CD1 LEU A 692      30.510  54.250  64.210  1.00  0.00           C
ATOM   1680 HD11 LEU A 692      30.280  54.930  63.360  1.00  0.00           H
ATOM   1681 HD12 LEU A 692      29.920  54.560  65.100  1.00  0.00           H
ATOM   1682 HD13 LEU A 692      30.210  53.240  63.840  1.00  0.00           H
ATOM   1683  CD2 LEU A 692      32.510  55.530  64.980  1.00  0.00           C
ATOM   1684 HD21 LEU A 692      33.620  55.380  65.040  1.00  0.00           H
ATOM   1685 HD22 LEU A 692      32.160  55.840  65.980  1.00  0.00           H
ATOM   1686 HD23 LEU A 692      32.380  56.320  64.210  1.00  0.00           H
ATOM   1687  C   LEU A 692      32.020  51.150  64.310  1.00  0.00           C
ATOM   1688  O   LEU A 692      31.500  51.210  63.230  1.00  0.00           O
ATOM   1689  N   ARG A 693      33.230  50.480  64.450  1.00  0.00           N
ATOM   1690  HN  ARG A 693      33.670  50.450  65.350  1.00  0.00           H
ATOM   1691  CA  ARG A 693      33.990  49.870  63.380  1.00  0.00           C
ATOM   1692  HA  ARG A 693      34.090  50.610  62.590  1.00  0.00           H
ATOM   1693  CB  ARG A 693      35.450  49.600  63.790  1.00  0.00           C
ATOM   1694  HB1 ARG A 693      35.370  48.750  64.500  1.00  0.00           H
ATOM   1695  HB2 ARG A 693      35.910  50.470  64.280  1.00  0.00           H
ATOM   1696  CG  ARG A 693      36.500  49.190  62.730  1.00  0.00           C
ATOM   1697  HG1 ARG A 693      37.430  49.730  63.000  1.00  0.00           H
ATOM   1698  HG2 ARG A 693      36.130  49.690  61.800  1.00  0.00           H
ATOM   1699  CD  ARG A 693      36.640  47.690  62.560  1.00  0.00           C
ATOM   1700  HD1 ARG A 693      35.660  47.260  62.300  1.00  0.00           H
ATOM   1701  HD2 ARG A 693      37.200  47.280  63.440  1.00  0.00           H
ATOM   1702  NE  ARG A 693      37.580  47.440  61.430  1.00  0.00           N
ATOM   1703  HE  ARG A 693      38.150  48.190  61.080  1.00  0.00           H
ATOM   1704  CZ  ARG A 693      37.670  46.280  60.850  1.00  0.00           C
ATOM   1705  NH1 ARG A 693      37.020  45.240  61.260  1.00  0.00           N
ATOM   1706 HH11 ARG A 693      36.330  45.340  61.980  1.00  0.00           H
ATOM   1707 HH12 ARG A 693      37.190  44.410  60.730  1.00  0.00           H
ATOM   1708  NH2 ARG A 693      38.600  46.050  60.000  1.00  0.00           N
ATOM   1709 HH21 ARG A 693      38.630  45.130  59.610  1.00  0.00           H
ATOM   1710 HH22 ARG A 693      39.130  46.870  59.790  1.00  0.00           H
ATOM   1711  C   ARG A 693      33.240  48.590  62.910  1.00  0.00           C
ATOM   1712  O   ARG A 693      33.130  48.410  61.720  1.00  0.00           O
ATOM   1713  N   THR A 694      32.640  47.820  63.840  1.00  0.00           N
ATOM   1714  HN  THR A 694      32.860  47.930  64.800  1.00  0.00           H
ATOM   1715  CA  THR A 694      31.750  46.730  63.550  1.00  0.00           C
ATOM   1716  HA  THR A 694      32.220  46.050  62.850  1.00  0.00           H
ATOM   1717  CB  THR A 694      31.350  46.070  64.910  1.00  0.00           C
ATOM   1718  HB  THR A 694      30.790  46.720  65.610  1.00  0.00           H
ATOM   1719  OG1 THR A 694      32.470  45.460  65.510  1.00  0.00           O
ATOM   1720  HG1 THR A 694      32.900  46.210  65.920  1.00  0.00           H
ATOM   1721  CG2 THR A 694      30.550  44.820  64.630  1.00  0.00           C
ATOM   1722 HG21 THR A 694      30.210  44.290  65.550  1.00  0.00           H
ATOM   1723 HG22 THR A 694      31.240  44.230  63.980  1.00  0.00           H
ATOM   1724 HG23 THR A 694      29.590  45.090  64.110  1.00  0.00           H
ATOM   1725  C   THR A 694      30.480  47.190  62.860  1.00  0.00           C
ATOM   1726  O   THR A 694      30.060  46.630  61.860  1.00  0.00           O
ATOM   1727  N   SER A 695      29.890  48.350  63.290  1.00  0.00           N
ATOM   1728  HN  SER A 695      30.290  48.910  64.000  1.00  0.00           H
ATOM   1729  CA  SER A 695      28.690  49.060  62.620  1.00  0.00           C
ATOM   1730  HA  SER A 695      27.820  48.420  62.610  1.00  0.00           H
ATOM   1731  CB  SER A 695      28.230  50.240  63.460  1.00  0.00           C
ATOM   1732  HB1 SER A 695      27.550  50.870  62.870  1.00  0.00           H
ATOM   1733  HB2 SER A 695      29.130  50.870  63.640  1.00  0.00           H
ATOM   1734  OG  SER A 695      27.650  49.800  64.710  1.00  0.00           O
ATOM   1735  HG1 SER A 695      28.380  49.290  65.080  1.00  0.00           H
ATOM   1736  C   SER A 695      28.940  49.400  61.250  1.00  0.00           C
ATOM   1737  O   SER A 695      28.130  49.210  60.410  1.00  0.00           O
ATOM   1738  N   ILE A 696      30.070  50.040  61.070  1.00  0.00           N
ATOM   1739  HN  ILE A 696      30.730  50.270  61.790  1.00  0.00           H
ATOM   1740  CA  ILE A 696      30.500  50.440  59.700  1.00  0.00           C
ATOM   1741  HA  ILE A 696      29.680  50.910  59.180  1.00  0.00           H
ATOM   1742  CB  ILE A 696      31.720  51.380  59.830  1.00  0.00           C
ATOM   1743  HB  ILE A 696      32.420  50.930  60.570  1.00  0.00           H
ATOM   1744  CG2 ILE A 696      32.550  51.520  58.450  1.00  0.00           C
ATOM   1745 HG21 ILE A 696      33.400  52.210  58.590  1.00  0.00           H
ATOM   1746 HG22 ILE A 696      31.820  51.940  57.720  1.00  0.00           H
ATOM   1747 HG23 ILE A 696      32.990  50.560  58.130  1.00  0.00           H
ATOM   1748  CG1 ILE A 696      31.310  52.780  60.360  1.00  0.00           C
ATOM   1749 HG11 ILE A 696      30.550  52.620  61.160  1.00  0.00           H
ATOM   1750 HG12 ILE A 696      30.890  53.300  59.480  1.00  0.00           H
ATOM   1751  CD  ILE A 696      32.530  53.630  60.900  1.00  0.00           C
ATOM   1752  HD1 ILE A 696      32.090  54.530  61.380  1.00  0.00           H
ATOM   1753  HD2 ILE A 696      33.170  54.120  60.130  1.00  0.00           H
ATOM   1754  HD3 ILE A 696      33.210  53.000  61.520  1.00  0.00           H
ATOM   1755  C   ILE A 696      30.750  49.280  58.680  1.00  0.00           C
ATOM   1756  O   ILE A 696      30.470  49.430  57.510  1.00  0.00           O
ATOM   1757  N   GLY A 697      31.380  48.190  59.030  1.00  0.00           N
ATOM   1758  HN  GLY A 697      31.710  48.150  59.980  1.00  0.00           H
ATOM   1759  CA  GLY A 697      31.670  47.030  58.200  1.00  0.00           C
ATOM   1760  HA1 GLY A 697      32.250  46.320  58.760  1.00  0.00           H
ATOM   1761  HA2 GLY A 697      32.280  47.320  57.350  1.00  0.00           H
ATOM   1762  C   GLY A 697      30.310  46.410  57.700  1.00  0.00           C
ATOM   1763  O   GLY A 697      30.170  46.030  56.530  1.00  0.00           O
ATOM   1764  N   LEU A 698      29.320  46.240  58.650  1.00  0.00           N
ATOM   1765  HN  LEU A 698      29.450  46.620  59.560  1.00  0.00           H
ATOM   1766  CA  LEU A 698      28.020  45.700  58.350  1.00  0.00           C
ATOM   1767  HA  LEU A 698      28.120  44.730  57.900  1.00  0.00           H
ATOM   1768  CB  LEU A 698      27.210  45.280  59.620  1.00  0.00           C
ATOM   1769  HB1 LEU A 698      26.240  44.840  59.290  1.00  0.00           H
ATOM   1770  HB2 LEU A 698      27.060  46.190  60.240  1.00  0.00           H
ATOM   1771  CG  LEU A 698      28.020  44.270  60.460  1.00  0.00           C
ATOM   1772  HG  LEU A 698      29.110  44.440  60.460  1.00  0.00           H
ATOM   1773  CD1 LEU A 698      27.600  44.350  61.950  1.00  0.00           C
ATOM   1774 HD11 LEU A 698      28.270  43.760  62.590  1.00  0.00           H
ATOM   1775 HD12 LEU A 698      26.610  43.830  62.020  1.00  0.00           H
ATOM   1776 HD13 LEU A 698      27.420  45.400  62.280  1.00  0.00           H
ATOM   1777  CD2 LEU A 698      27.710  42.880  59.950  1.00  0.00           C
ATOM   1778 HD21 LEU A 698      28.350  42.240  60.590  1.00  0.00           H
ATOM   1779 HD22 LEU A 698      27.950  42.810  58.870  1.00  0.00           H
ATOM   1780 HD23 LEU A 698      26.640  42.630  60.140  1.00  0.00           H
ATOM   1781  C   LEU A 698      27.160  46.660  57.440  1.00  0.00           C
ATOM   1782  O   LEU A 698      26.540  46.150  56.510  1.00  0.00           O
ATOM   1783  N   TRP A 699      27.150  47.960  57.680  1.00  0.00           N
ATOM   1784  HN  TRP A 699      27.320  48.240  58.610  1.00  0.00           H
ATOM   1785  CA  TRP A 699      26.640  48.940  56.690  1.00  0.00           C
ATOM   1786  HA  TRP A 699      25.610  48.610  56.610  1.00  0.00           H
ATOM   1787  CB  TRP A 699      26.560  50.370  57.260  1.00  0.00           C
ATOM   1788  HB1 TRP A 699      26.490  51.060  56.390  1.00  0.00           H
ATOM   1789  HB2 TRP A 699      27.430  50.590  57.900  1.00  0.00           H
ATOM   1790  CG  TRP A 699      25.340  50.670  58.050  1.00  0.00           C
ATOM   1791  CD1 TRP A 699      25.290  50.860  59.370  1.00  0.00           C
ATOM   1792  HD1 TRP A 699      26.160  50.830  60.020  1.00  0.00           H
ATOM   1793  NE1 TRP A 699      24.060  51.100  59.850  1.00  0.00           N
ATOM   1794  HE1 TRP A 699      23.860  51.770  60.540  1.00  0.00           H
ATOM   1795  CE2 TRP A 699      23.200  51.060  58.830  1.00  0.00           C
ATOM   1796  CD2 TRP A 699      23.980  50.830  57.640  1.00  0.00           C
ATOM   1797  CE3 TRP A 699      23.370  50.600  56.400  1.00  0.00           C
ATOM   1798  HE3 TRP A 699      23.870  50.290  55.510  1.00  0.00           H
ATOM   1799  CZ3 TRP A 699      21.990  50.960  56.290  1.00  0.00           C
ATOM   1800  HZ3 TRP A 699      21.510  50.920  55.320  1.00  0.00           H
ATOM   1801  CZ2 TRP A 699      21.800  51.270  58.710  1.00  0.00           C
ATOM   1802  HZ2 TRP A 699      21.140  51.180  59.550  1.00  0.00           H
ATOM   1803  CH2 TRP A 699      21.280  51.280  57.440  1.00  0.00           C
ATOM   1804  HH2 TRP A 699      20.220  51.400  57.230  1.00  0.00           H
ATOM   1805  C   TRP A 699      27.280  48.940  55.350  1.00  0.00           C
ATOM   1806  O   TRP A 699      26.700  49.040  54.270  1.00  0.00           O
ATOM   1807  N   THR A 700      28.680  48.790  55.300  1.00  0.00           N
ATOM   1808  HN  THR A 700      29.150  48.640  56.160  1.00  0.00           H
ATOM   1809  CA  THR A 700      29.530  48.640  54.060  1.00  0.00           C
ATOM   1810  HA  THR A 700      29.350  49.420  53.340  1.00  0.00           H
ATOM   1811  CB  THR A 700      31.000  48.530  54.330  1.00  0.00           C
ATOM   1812  HB  THR A 700      31.310  47.730  55.030  1.00  0.00           H
ATOM   1813  OG1 THR A 700      31.420  49.690  55.090  1.00  0.00           O
ATOM   1814  HG1 THR A 700      30.950  49.810  55.920  1.00  0.00           H
ATOM   1815  CG2 THR A 700      31.880  48.450  53.070  1.00  0.00           C
ATOM   1816 HG21 THR A 700      31.530  49.220  52.350  1.00  0.00           H
ATOM   1817 HG22 THR A 700      31.770  47.570  52.390  1.00  0.00           H
ATOM   1818 HG23 THR A 700      32.940  48.680  53.330  1.00  0.00           H
ATOM   1819  C   THR A 700      29.100  47.350  53.360  1.00  0.00           C
ATOM   1820  O   THR A 700      28.750  47.510  52.180  1.00  0.00           O
ATOM   1821  N   SER A 701      28.980  46.210  54.020  1.00  0.00           N
ATOM   1822  HN  SER A 701      29.230  46.240  54.980  1.00  0.00           H
ATOM   1823  CA  SER A 701      28.480  44.940  53.530  1.00  0.00           C
ATOM   1824  HA  SER A 701      29.110  44.550  52.740  1.00  0.00           H
ATOM   1825  CB  SER A 701      28.480  43.850  54.700  1.00  0.00           C
ATOM   1826  HB1 SER A 701      27.910  44.200  55.580  1.00  0.00           H
ATOM   1827  HB2 SER A 701      29.540  43.580  54.890  1.00  0.00           H
ATOM   1828  OG  SER A 701      27.810  42.640  54.240  1.00  0.00           O
ATOM   1829  HG1 SER A 701      28.230  42.360  53.430  1.00  0.00           H
ATOM   1830  C   SER A 701      27.150  45.000  52.900  1.00  0.00           C
ATOM   1831  O   SER A 701      26.940  44.470  51.820  1.00  0.00           O
ATOM   1832  N   PHE A 702      26.190  45.670  53.560  1.00  0.00           N
ATOM   1833  HN  PHE A 702      26.410  46.050  54.450  1.00  0.00           H
ATOM   1834  CA  PHE A 702      24.870  45.950  52.970  1.00  0.00           C
ATOM   1835  HA  PHE A 702      24.430  45.000  52.740  1.00  0.00           H
ATOM   1836  CB  PHE A 702      23.880  46.440  54.200  1.00  0.00           C
ATOM   1837  HB1 PHE A 702      24.280  47.420  54.500  1.00  0.00           H
ATOM   1838  HB2 PHE A 702      23.960  45.770  55.080  1.00  0.00           H
ATOM   1839  CG  PHE A 702      22.470  46.600  53.650  1.00  0.00           C
ATOM   1840  CD1 PHE A 702      21.830  47.890  53.500  1.00  0.00           C
ATOM   1841  HD1 PHE A 702      22.420  48.780  53.680  1.00  0.00           H
ATOM   1842  CE1 PHE A 702      20.610  47.990  52.860  1.00  0.00           C
ATOM   1843  HE1 PHE A 702      20.140  48.920  52.590  1.00  0.00           H
ATOM   1844  CZ  PHE A 702      19.870  46.800  52.650  1.00  0.00           C
ATOM   1845  HZ  PHE A 702      18.880  46.960  52.270  1.00  0.00           H
ATOM   1846  CD2 PHE A 702      21.750  45.420  53.340  1.00  0.00           C
ATOM   1847  HD2 PHE A 702      22.200  44.460  53.530  1.00  0.00           H
ATOM   1848  CE2 PHE A 702      20.460  45.580  52.850  1.00  0.00           C
ATOM   1849  HE2 PHE A 702      19.880  44.710  52.570  1.00  0.00           H
ATOM   1850  C   PHE A 702      24.890  46.900  51.720  1.00  0.00           C
ATOM   1851  O   PHE A 702      24.230  46.640  50.700  1.00  0.00           O
ATOM   1852  N   LEU A 703      25.720  47.930  51.790  1.00  0.00           N
ATOM   1853  HN  LEU A 703      26.180  48.120  52.670  1.00  0.00           H
ATOM   1854  CA  LEU A 703      25.790  48.940  50.740  1.00  0.00           C
ATOM   1855  HA  LEU A 703      24.740  49.120  50.570  1.00  0.00           H
ATOM   1856  CB  LEU A 703      26.480  50.340  51.220  1.00  0.00           C
ATOM   1857  HB1 LEU A 703      26.790  50.940  50.340  1.00  0.00           H
ATOM   1858  HB2 LEU A 703      27.410  50.130  51.780  1.00  0.00           H
ATOM   1859  CG  LEU A 703      25.560  51.180  52.100  1.00  0.00           C
ATOM   1860  HG  LEU A 703      25.000  50.610  52.870  1.00  0.00           H
ATOM   1861  CD1 LEU A 703      26.420  52.180  52.840  1.00  0.00           C
ATOM   1862 HD11 LEU A 703      27.060  51.760  53.650  1.00  0.00           H
ATOM   1863 HD12 LEU A 703      25.700  52.860  53.330  1.00  0.00           H
ATOM   1864 HD13 LEU A 703      27.090  52.740  52.140  1.00  0.00           H
ATOM   1865  CD2 LEU A 703      24.550  51.970  51.260  1.00  0.00           C
ATOM   1866 HD21 LEU A 703      23.830  51.260  50.820  1.00  0.00           H
ATOM   1867 HD22 LEU A 703      25.030  52.560  50.460  1.00  0.00           H
ATOM   1868 HD23 LEU A 703      23.960  52.690  51.870  1.00  0.00           H
ATOM   1869  C   LEU A 703      26.450  48.340  49.450  1.00  0.00           C
ATOM   1870  O   LEU A 703      26.060  48.760  48.340  1.00  0.00           O
ATOM   1871  N   CYS A 704      27.340  47.330  49.630  1.00  0.00           N
ATOM   1872  HN  CYS A 704      27.620  47.050  50.550  1.00  0.00           H
ATOM   1873  CA  CYS A 704      27.930  46.630  48.490  1.00  0.00           C
ATOM   1874  HA  CYS A 704      28.380  47.430  47.910  1.00  0.00           H
ATOM   1875  CB  CYS A 704      28.980  45.580  48.940  1.00  0.00           C
ATOM   1876  HB1 CYS A 704      29.310  44.930  48.100  1.00  0.00           H
ATOM   1877  HB2 CYS A 704      28.670  44.980  49.810  1.00  0.00           H
ATOM   1878  SG  CYS A 704      30.360  46.600  49.530  1.00  0.00           S
ATOM   1879  HG1 CYS A 704      29.510  47.250  50.310  1.00  0.00           H
ATOM   1880  C   CYS A 704      26.940  45.810  47.650  1.00  0.00           C
ATOM   1881  O   CYS A 704      26.930  45.940  46.390  1.00  0.00           O
ATOM   1882  N   ILE A 705      25.980  45.090  48.300  1.00  0.00           N
ATOM   1883  HN  ILE A 705      25.910  45.130  49.290  1.00  0.00           H
ATOM   1884  CA  ILE A 705      24.950  44.310  47.630  1.00  0.00           C
ATOM   1885  HA  ILE A 705      25.300  43.730  46.790  1.00  0.00           H
ATOM   1886  CB  ILE A 705      24.370  43.190  48.510  1.00  0.00           C
ATOM   1887  HB  ILE A 705      23.570  42.710  47.900  1.00  0.00           H
ATOM   1888  CG2 ILE A 705      25.530  42.150  48.530  1.00  0.00           C
ATOM   1889 HG21 ILE A 705      26.190  42.540  49.340  1.00  0.00           H
ATOM   1890 HG22 ILE A 705      26.020  42.030  47.540  1.00  0.00           H
ATOM   1891 HG23 ILE A 705      25.240  41.100  48.730  1.00  0.00           H
ATOM   1892  CG1 ILE A 705      23.880  43.650  49.880  1.00  0.00           C
ATOM   1893 HG11 ILE A 705      23.320  44.600  49.730  1.00  0.00           H
ATOM   1894 HG12 ILE A 705      24.720  43.890  50.560  1.00  0.00           H
ATOM   1895  CD  ILE A 705      23.010  42.570  50.460  1.00  0.00           C
ATOM   1896  HD1 ILE A 705      22.280  42.330  49.650  1.00  0.00           H
ATOM   1897  HD2 ILE A 705      22.350  42.810  51.340  1.00  0.00           H
ATOM   1898  HD3 ILE A 705      23.660  41.740  50.770  1.00  0.00           H
ATOM   1899  C   ILE A 705      23.900  45.200  46.980  1.00  0.00           C
ATOM   1900  O   ILE A 705      23.480  44.930  45.850  1.00  0.00           O
ATOM   1901  N   VAL A 706      23.540  46.370  47.650  1.00  0.00           N
ATOM   1902  HN  VAL A 706      23.960  46.550  48.530  1.00  0.00           H
ATOM   1903  CA  VAL A 706      22.730  47.420  46.990  1.00  0.00           C
ATOM   1904  HA  VAL A 706      21.860  46.900  46.640  1.00  0.00           H
ATOM   1905  CB  VAL A 706      22.470  48.420  48.090  1.00  0.00           C
ATOM   1906  HB  VAL A 706      23.370  48.790  48.610  1.00  0.00           H
ATOM   1907  CG1 VAL A 706      21.660  49.670  47.540  1.00  0.00           C
ATOM   1908 HG11 VAL A 706      22.220  50.310  46.820  1.00  0.00           H
ATOM   1909 HG12 VAL A 706      21.390  50.320  48.380  1.00  0.00           H
ATOM   1910 HG13 VAL A 706      20.720  49.240  47.130  1.00  0.00           H
ATOM   1911  CG2 VAL A 706      21.540  47.710  49.100  1.00  0.00           C
ATOM   1912 HG21 VAL A 706      21.830  46.740  49.520  1.00  0.00           H
ATOM   1913 HG22 VAL A 706      20.580  47.450  48.590  1.00  0.00           H
ATOM   1914 HG23 VAL A 706      21.320  48.380  49.960  1.00  0.00           H
ATOM   1915  C   VAL A 706      23.410  47.980  45.730  1.00  0.00           C
ATOM   1916  O   VAL A 706      22.770  48.280  44.760  1.00  0.00           O
ATOM   1917  N   LEU A 707      24.750  48.220  45.760  1.00  0.00           N
ATOM   1918  HN  LEU A 707      25.360  48.100  46.530  1.00  0.00           H
ATOM   1919  CA  LEU A 707      25.480  48.720  44.620  1.00  0.00           C
ATOM   1920  HA  LEU A 707      25.050  49.650  44.280  1.00  0.00           H
ATOM   1921  CB  LEU A 707      26.950  49.000  45.150  1.00  0.00           C
ATOM   1922  HB1 LEU A 707      27.530  48.060  45.310  1.00  0.00           H
ATOM   1923  HB2 LEU A 707      26.800  49.600  46.070  1.00  0.00           H
ATOM   1924  CG  LEU A 707      27.880  49.820  44.230  1.00  0.00           C
ATOM   1925  HG  LEU A 707      27.960  49.150  43.350  1.00  0.00           H
ATOM   1926  CD1 LEU A 707      27.340  51.220  43.920  1.00  0.00           C
ATOM   1927 HD11 LEU A 707      26.490  51.150  43.210  1.00  0.00           H
ATOM   1928 HD12 LEU A 707      28.180  51.890  43.600  1.00  0.00           H
ATOM   1929 HD13 LEU A 707      26.980  51.680  44.860  1.00  0.00           H
ATOM   1930  CD2 LEU A 707      29.260  49.910  44.720  1.00  0.00           C
ATOM   1931 HD21 LEU A 707      29.720  48.920  44.940  1.00  0.00           H
ATOM   1932 HD22 LEU A 707      29.450  50.560  45.600  1.00  0.00           H
ATOM   1933 HD23 LEU A 707      29.770  50.410  43.870  1.00  0.00           H
ATOM   1934  C   LEU A 707      25.510  47.840  43.480  1.00  0.00           C
ATOM   1935  O   LEU A 707      25.400  48.290  42.370  1.00  0.00           O
ATOM   1936  N   VAL A 708      25.600  46.530  43.800  1.00  0.00           N
ATOM   1937  HN  VAL A 708      25.670  46.170  44.720  1.00  0.00           H
ATOM   1938  CA  VAL A 708      25.500  45.510  42.790  1.00  0.00           C
ATOM   1939  HA  VAL A 708      26.200  45.700  41.980  1.00  0.00           H
ATOM   1940  CB  VAL A 708      25.790  44.120  43.410  1.00  0.00           C
ATOM   1941  HB  VAL A 708      25.280  44.060  44.390  1.00  0.00           H
ATOM   1942  CG1 VAL A 708      25.650  42.910  42.530  1.00  0.00           C
ATOM   1943 HG11 VAL A 708      26.300  42.870  41.630  1.00  0.00           H
ATOM   1944 HG12 VAL A 708      24.630  42.560  42.220  1.00  0.00           H
ATOM   1945 HG13 VAL A 708      26.110  42.070  43.080  1.00  0.00           H
ATOM   1946  CG2 VAL A 708      27.300  44.220  43.630  1.00  0.00           C
ATOM   1947 HG21 VAL A 708      27.840  44.180  42.660  1.00  0.00           H
ATOM   1948 HG22 VAL A 708      27.740  43.390  44.230  1.00  0.00           H
ATOM   1949 HG23 VAL A 708      27.670  45.130  44.160  1.00  0.00           H
ATOM   1950  C   VAL A 708      24.130  45.320  42.220  1.00  0.00           C
ATOM   1951  O   VAL A 708      23.930  45.020  41.020  1.00  0.00           O
ATOM   1952  N   ALA A 709      23.060  45.370  42.990  1.00  0.00           N
ATOM   1953  HN  ALA A 709      23.160  45.360  43.990  1.00  0.00           H
ATOM   1954  CA  ALA A 709      21.660  45.420  42.650  1.00  0.00           C
ATOM   1955  HA  ALA A 709      21.430  44.540  42.080  1.00  0.00           H
ATOM   1956  CB  ALA A 709      20.880  45.340  44.020  1.00  0.00           C
ATOM   1957  HB1 ALA A 709      21.230  44.390  44.490  1.00  0.00           H
ATOM   1958  HB2 ALA A 709      19.780  45.310  43.860  1.00  0.00           H
ATOM   1959  HB3 ALA A 709      21.100  46.220  44.660  1.00  0.00           H
ATOM   1960  C   ALA A 709      21.270  46.560  41.820  1.00  0.00           C
ATOM   1961  O   ALA A 709      20.370  46.430  41.040  1.00  0.00           O
ATOM   1962  N   THR A 710      21.810  47.730  42.030  1.00  0.00           N
ATOM   1963  HN  THR A 710      22.460  47.850  42.780  1.00  0.00           H
ATOM   1964  CA  THR A 710      21.460  48.880  41.240  1.00  0.00           C
ATOM   1965  HA  THR A 710      20.490  48.780  40.750  1.00  0.00           H
ATOM   1966  CB  THR A 710      21.230  50.080  42.150  1.00  0.00           C
ATOM   1967  HB  THR A 710      20.740  50.840  41.510  1.00  0.00           H
ATOM   1968  OG1 THR A 710      22.420  50.550  42.890  1.00  0.00           O
ATOM   1969  HG1 THR A 710      22.410  49.980  43.670  1.00  0.00           H
ATOM   1970  CG2 THR A 710      20.100  49.770  43.160  1.00  0.00           C
ATOM   1971 HG21 THR A 710      20.020  50.580  43.930  1.00  0.00           H
ATOM   1972 HG22 THR A 710      20.120  48.820  43.730  1.00  0.00           H
ATOM   1973 HG23 THR A 710      19.170  49.700  42.560  1.00  0.00           H
ATOM   1974  C   THR A 710      22.390  49.180  40.140  1.00  0.00           C
ATOM   1975  O   THR A 710      22.180  50.110  39.450  1.00  0.00           O
ATOM   1976  N   ASP A 711      23.380  48.300  39.970  1.00  0.00           N
ATOM   1977  HN  ASP A 711      23.390  47.520  40.570  1.00  0.00           H
ATOM   1978  CA  ASP A 711      24.360  48.320  38.880  1.00  0.00           C
ATOM   1979  HA  ASP A 711      25.080  47.520  38.920  1.00  0.00           H
ATOM   1980  CB  ASP A 711      23.630  48.130  37.500  1.00  0.00           C
ATOM   1981  HB1 ASP A 711      22.730  48.760  37.320  1.00  0.00           H
ATOM   1982  HB2 ASP A 711      23.390  47.050  37.510  1.00  0.00           H
ATOM   1983  CG  ASP A 711      24.540  48.350  36.320  1.00  0.00           C
ATOM   1984  OD1 ASP A 711      24.940  49.540  36.100  1.00  0.00           O
ATOM   1985  OD2 ASP A 711      24.950  47.310  35.700  1.00  0.00           O
ATOM   1986  C   ASP A 711      25.330  49.560  38.900  1.00  0.00           C
ATOM   1987  O   ASP A 711      24.950  50.720  38.920  1.00  0.00           O
ATOM   1988  N   ALA A 712      26.640  49.320  38.910  1.00  0.00           N
ATOM   1989  HN  ALA A 712      27.020  48.400  38.830  1.00  0.00           H
ATOM   1990  CA  ALA A 712      27.600  50.410  39.130  1.00  0.00           C
ATOM   1991  HA  ALA A 712      27.090  51.360  39.220  1.00  0.00           H
ATOM   1992  CB  ALA A 712      28.310  50.240  40.490  1.00  0.00           C
ATOM   1993  HB1 ALA A 712      27.630  50.650  41.270  1.00  0.00           H
ATOM   1994  HB2 ALA A 712      29.230  50.820  40.680  1.00  0.00           H
ATOM   1995  HB3 ALA A 712      28.600  49.220  40.820  1.00  0.00           H
ATOM   1996  C   ALA A 712      28.570  50.410  37.950  1.00  0.00           C
ATOM   1997  O   ALA A 712      29.710  50.920  38.060  1.00  0.00           O
ATOM   1998  N   SER A 713      28.140  49.900  36.780  1.00  0.00           N
ATOM   1999  HN  SER A 713      27.240  49.460  36.710  1.00  0.00           H
ATOM   2000  CA  SER A 713      28.930  49.750  35.510  1.00  0.00           C
ATOM   2001  HA  SER A 713      29.630  48.930  35.560  1.00  0.00           H
ATOM   2002  CB  SER A 713      27.930  49.260  34.420  1.00  0.00           C
ATOM   2003  HB1 SER A 713      28.440  49.280  33.440  1.00  0.00           H
ATOM   2004  HB2 SER A 713      27.000  49.850  34.280  1.00  0.00           H
ATOM   2005  OG  SER A 713      27.520  47.880  34.700  1.00  0.00           O
ATOM   2006  HG1 SER A 713      26.740  47.770  35.250  1.00  0.00           H
ATOM   2007  C   SER A 713      29.600  50.970  34.860  1.00  0.00           C
ATOM   2008  O   SER A 713      30.690  50.920  34.290  1.00  0.00           O
ATOM   2009  N   SER A 714      28.940  52.110  34.840  1.00  0.00           N
ATOM   2010  HN  SER A 714      27.980  52.160  35.110  1.00  0.00           H
ATOM   2011  CA  SER A 714      29.380  53.390  34.300  1.00  0.00           C
ATOM   2012  HA  SER A 714      30.110  53.170  33.530  1.00  0.00           H
ATOM   2013  CB  SER A 714      28.260  54.280  33.660  1.00  0.00           C
ATOM   2014  HB1 SER A 714      27.900  53.610  32.850  1.00  0.00           H
ATOM   2015  HB2 SER A 714      28.700  55.200  33.190  1.00  0.00           H
ATOM   2016  OG  SER A 714      27.260  54.720  34.520  1.00  0.00           O
ATOM   2017  HG1 SER A 714      26.640  54.040  34.780  1.00  0.00           H
ATOM   2018  C   SER A 714      30.060  54.140  35.390  1.00  0.00           C
ATOM   2019  O   SER A 714      30.940  54.960  35.130  1.00  0.00           O
ATOM   2020  N   LEU A 715      29.730  53.920  36.680  1.00  0.00           N
ATOM   2021  HN  LEU A 715      28.970  53.310  36.840  1.00  0.00           H
ATOM   2022  CA  LEU A 715      30.360  54.590  37.810  1.00  0.00           C
ATOM   2023  HA  LEU A 715      30.210  55.650  37.600  1.00  0.00           H
ATOM   2024  CB  LEU A 715      29.780  54.250  39.130  1.00  0.00           C
ATOM   2025  HB1 LEU A 715      30.100  54.940  39.950  1.00  0.00           H
ATOM   2026  HB2 LEU A 715      30.100  53.220  39.390  1.00  0.00           H
ATOM   2027  CG  LEU A 715      28.260  54.260  39.200  1.00  0.00           C
ATOM   2028  HG  LEU A 715      27.940  53.450  38.510  1.00  0.00           H
ATOM   2029  CD1 LEU A 715      27.900  53.970  40.610  1.00  0.00           C
ATOM   2030 HD11 LEU A 715      28.400  54.710  41.260  1.00  0.00           H
ATOM   2031 HD12 LEU A 715      28.240  53.010  41.070  1.00  0.00           H
ATOM   2032 HD13 LEU A 715      26.810  54.050  40.760  1.00  0.00           H
ATOM   2033  CD2 LEU A 715      27.650  55.600  38.770  1.00  0.00           C
ATOM   2034 HD21 LEU A 715      28.050  56.450  39.370  1.00  0.00           H
ATOM   2035 HD22 LEU A 715      26.550  55.580  38.900  1.00  0.00           H
ATOM   2036 HD23 LEU A 715      27.710  55.890  37.710  1.00  0.00           H
ATOM   2037  C   LEU A 715      31.930  54.480  37.810  1.00  0.00           C
ATOM   2038  O   LEU A 715      32.590  55.480  38.090  1.00  0.00           O
ATOM   2039  N   VAL A 716      32.530  53.320  37.480  1.00  0.00           N
ATOM   2040  HN  VAL A 716      31.950  52.500  37.460  1.00  0.00           H
ATOM   2041  CA  VAL A 716      33.940  53.100  37.230  1.00  0.00           C
ATOM   2042  HA  VAL A 716      34.480  53.490  38.080  1.00  0.00           H
ATOM   2043  CB  VAL A 716      34.220  51.550  37.130  1.00  0.00           C
ATOM   2044  HB  VAL A 716      33.710  51.040  37.970  1.00  0.00           H
ATOM   2045  CG1 VAL A 716      33.600  51.000  35.830  1.00  0.00           C
ATOM   2046 HG11 VAL A 716      33.980  51.510  34.910  1.00  0.00           H
ATOM   2047 HG12 VAL A 716      32.500  51.170  35.830  1.00  0.00           H
ATOM   2048 HG13 VAL A 716      33.790  49.900  35.720  1.00  0.00           H
ATOM   2049  CG2 VAL A 716      35.780  51.330  37.410  1.00  0.00           C
ATOM   2050 HG21 VAL A 716      36.330  51.660  36.500  1.00  0.00           H
ATOM   2051 HG22 VAL A 716      35.860  50.230  37.470  1.00  0.00           H
ATOM   2052 HG23 VAL A 716      36.050  51.850  38.360  1.00  0.00           H
ATOM   2053  C   VAL A 716      34.550  53.820  36.000  1.00  0.00           C
ATOM   2054  O   VAL A 716      35.790  54.090  35.960  1.00  0.00           O
ATOM   2055  N   CYS A 717      33.730  54.180  34.980  1.00  0.00           N
ATOM   2056  HN  CYS A 717      32.790  53.880  35.090  1.00  0.00           H
ATOM   2057  CA  CYS A 717      34.100  54.860  33.800  1.00  0.00           C
ATOM   2058  HA  CYS A 717      35.000  54.420  33.390  1.00  0.00           H
ATOM   2059  CB  CYS A 717      33.010  54.790  32.650  1.00  0.00           C
ATOM   2060  HB1 CYS A 717      33.260  55.420  31.770  1.00  0.00           H
ATOM   2061  HB2 CYS A 717      32.010  55.120  33.020  1.00  0.00           H
ATOM   2062  SG  CYS A 717      32.840  53.120  31.870  1.00  0.00           S
ATOM   2063  HG1 CYS A 717      33.960  53.120  31.170  1.00  0.00           H
ATOM   2064  C   CYS A 717      34.320  56.330  33.900  1.00  0.00           C
ATOM   2065  O   CYS A 717      35.030  56.910  33.100  1.00  0.00           O
ATOM   2066  N   TYR A 718      33.810  57.010  34.890  1.00  0.00           N
ATOM   2067  HN  TYR A 718      33.060  56.570  35.380  1.00  0.00           H
ATOM   2068  CA  TYR A 718      34.170  58.350  35.270  1.00  0.00           C
ATOM   2069  HA  TYR A 718      34.090  58.980  34.400  1.00  0.00           H
ATOM   2070  CB  TYR A 718      33.170  58.840  36.310  1.00  0.00           C
ATOM   2071  HB1 TYR A 718      33.550  59.750  36.830  1.00  0.00           H
ATOM   2072  HB2 TYR A 718      33.070  58.090  37.120  1.00  0.00           H
ATOM   2073  CG  TYR A 718      31.770  59.110  35.930  1.00  0.00           C
ATOM   2074  CD1 TYR A 718      30.750  58.200  36.270  1.00  0.00           C
ATOM   2075  HD1 TYR A 718      30.980  57.300  36.830  1.00  0.00           H
ATOM   2076  CE1 TYR A 718      29.480  58.460  35.760  1.00  0.00           C
ATOM   2077  HE1 TYR A 718      28.750  57.750  36.120  1.00  0.00           H
ATOM   2078  CZ  TYR A 718      29.190  59.740  35.130  1.00  0.00           C
ATOM   2079  OH  TYR A 718      27.850  60.100  34.820  1.00  0.00           O
ATOM   2080  HH  TYR A 718      27.300  59.330  34.960  1.00  0.00           H
ATOM   2081  CD2 TYR A 718      31.500  60.230  35.150  1.00  0.00           C
ATOM   2082  HD2 TYR A 718      32.290  60.960  35.060  1.00  0.00           H
ATOM   2083  CE2 TYR A 718      30.230  60.550  34.650  1.00  0.00           C
ATOM   2084  HE2 TYR A 718      29.980  61.470  34.140  1.00  0.00           H
ATOM   2085  C   TYR A 718      35.630  58.500  35.750  1.00  0.00           C
ATOM   2086  O   TYR A 718      36.200  59.570  35.490  1.00  0.00           O
ATOM   2087  N   ILE A 719      36.250  57.420  36.330  1.00  0.00           N
ATOM   2088  HN  ILE A 719      35.880  56.500  36.240  1.00  0.00           H
ATOM   2089  CA  ILE A 719      37.490  57.520  37.000  1.00  0.00           C
ATOM   2090  HA  ILE A 719      37.380  58.560  37.300  1.00  0.00           H
ATOM   2091  CB  ILE A 719      37.660  56.560  38.160  1.00  0.00           C
ATOM   2092  HB  ILE A 719      37.900  55.630  37.620  1.00  0.00           H
ATOM   2093  CG2 ILE A 719      38.840  57.100  39.000  1.00  0.00           C
ATOM   2094 HG21 ILE A 719      39.670  57.120  38.260  1.00  0.00           H
ATOM   2095 HG22 ILE A 719      39.120  56.300  39.730  1.00  0.00           H
ATOM   2096 HG23 ILE A 719      38.630  58.040  39.550  1.00  0.00           H
ATOM   2097  CG1 ILE A 719      36.390  56.360  38.940  1.00  0.00           C
ATOM   2098 HG11 ILE A 719      35.690  55.940  38.190  1.00  0.00           H
ATOM   2099 HG12 ILE A 719      35.910  57.260  39.380  1.00  0.00           H
ATOM   2100  CD  ILE A 719      36.500  55.240  39.940  1.00  0.00           C
ATOM   2101  HD1 ILE A 719      35.510  54.840  40.270  1.00  0.00           H
ATOM   2102  HD2 ILE A 719      37.050  55.550  40.850  1.00  0.00           H
ATOM   2103  HD3 ILE A 719      37.090  54.380  39.540  1.00  0.00           H
ATOM   2104  C   ILE A 719      38.640  57.430  36.000  1.00  0.00           C
ATOM   2105  O   ILE A 719      39.110  56.390  35.540  1.00  0.00           O
ATOM   2106  N   THR A 720      39.260  58.550  35.630  1.00  0.00           N
ATOM   2107  HN  THR A 720      38.900  59.450  35.870  1.00  0.00           H
ATOM   2108  CA  THR A 720      40.410  58.540  34.650  1.00  0.00           C
ATOM   2109  HA  THR A 720      40.420  57.560  34.200  1.00  0.00           H
ATOM   2110  CB  THR A 720      40.390  59.470  33.510  1.00  0.00           C
ATOM   2111  HB  THR A 720      41.150  59.210  32.750  1.00  0.00           H
ATOM   2112  OG1 THR A 720      40.310  60.850  33.820  1.00  0.00           O
ATOM   2113  HG1 THR A 720      40.590  61.350  33.040  1.00  0.00           H
ATOM   2114  CG2 THR A 720      39.110  59.210  32.790  1.00  0.00           C
ATOM   2115 HG21 THR A 720      39.050  58.140  32.520  1.00  0.00           H
ATOM   2116 HG22 THR A 720      39.190  59.640  31.770  1.00  0.00           H
ATOM   2117 HG23 THR A 720      38.220  59.510  33.400  1.00  0.00           H
ATOM   2118  C   THR A 720      41.740  58.740  35.410  1.00  0.00           C
ATOM   2119  O   THR A 720      41.770  58.780  36.630  1.00  0.00           O
ATOM   2120  N   ARG A 721      42.860  58.710  34.720  1.00  0.00           N
ATOM   2121  HN  ARG A 721      42.800  58.400  33.770  1.00  0.00           H
ATOM   2122  CA  ARG A 721      44.220  58.690  35.280  1.00  0.00           C
ATOM   2123  HA  ARG A 721      44.210  57.820  35.920  1.00  0.00           H
ATOM   2124  CB  ARG A 721      45.260  58.310  34.160  1.00  0.00           C
ATOM   2125  HB1 ARG A 721      46.300  58.480  34.530  1.00  0.00           H
ATOM   2126  HB2 ARG A 721      45.160  59.010  33.310  1.00  0.00           H
ATOM   2127  CG  ARG A 721      45.130  56.870  33.620  1.00  0.00           C
ATOM   2128  HG1 ARG A 721      45.840  56.680  32.790  1.00  0.00           H
ATOM   2129  HG2 ARG A 721      44.150  56.800  33.130  1.00  0.00           H
ATOM   2130  CD  ARG A 721      45.150  55.710  34.630  1.00  0.00           C
ATOM   2131  HD1 ARG A 721      45.020  54.740  34.130  1.00  0.00           H
ATOM   2132  HD2 ARG A 721      44.410  55.840  35.450  1.00  0.00           H
ATOM   2133  NE  ARG A 721      46.510  55.640  35.270  1.00  0.00           N
ATOM   2134  HE  ARG A 721      47.150  56.390  35.080  1.00  0.00           H
ATOM   2135  CZ  ARG A 721      46.850  54.710  36.150  1.00  0.00           C
ATOM   2136  NH1 ARG A 721      46.010  54.000  36.840  1.00  0.00           N
ATOM   2137 HH11 ARG A 721      45.050  54.240  36.720  1.00  0.00           H
ATOM   2138 HH12 ARG A 721      46.260  53.510  37.680  1.00  0.00           H
ATOM   2139  NH2 ARG A 721      48.120  54.620  36.400  1.00  0.00           N
ATOM   2140 HH21 ARG A 721      48.670  55.450  36.300  1.00  0.00           H
ATOM   2141 HH22 ARG A 721      48.320  53.920  37.080  1.00  0.00           H
ATOM   2142  C   ARG A 721      44.620  59.840  36.100  1.00  0.00           C
ATOM   2143  O   ARG A 721      45.300  59.600  37.060  1.00  0.00           O
ATOM   2144  N   PHE A 722      44.000  61.020  35.830  1.00  0.00           N
ATOM   2145  HN  PHE A 722      43.450  61.130  35.010  1.00  0.00           H
ATOM   2146  CA  PHE A 722      44.210  62.190  36.640  1.00  0.00           C
ATOM   2147  HA  PHE A 722      45.270  62.370  36.550  1.00  0.00           H
ATOM   2148  CB  PHE A 722      43.390  63.390  36.070  1.00  0.00           C
ATOM   2149  HB1 PHE A 722      42.300  63.230  35.940  1.00  0.00           H
ATOM   2150  HB2 PHE A 722      43.790  63.670  35.070  1.00  0.00           H
ATOM   2151  CG  PHE A 722      43.420  64.710  36.950  1.00  0.00           C
ATOM   2152  CD1 PHE A 722      44.540  65.540  36.960  1.00  0.00           C
ATOM   2153  HD1 PHE A 722      45.390  65.330  36.310  1.00  0.00           H
ATOM   2154  CE1 PHE A 722      44.550  66.700  37.690  1.00  0.00           C
ATOM   2155  HE1 PHE A 722      45.460  67.260  37.830  1.00  0.00           H
ATOM   2156  CZ  PHE A 722      43.410  67.040  38.400  1.00  0.00           C
ATOM   2157  HZ  PHE A 722      43.320  67.960  38.960  1.00  0.00           H
ATOM   2158  CD2 PHE A 722      42.330  65.030  37.730  1.00  0.00           C
ATOM   2159  HD2 PHE A 722      41.480  64.380  37.700  1.00  0.00           H
ATOM   2160  CE2 PHE A 722      42.300  66.160  38.500  1.00  0.00           C
ATOM   2161  HE2 PHE A 722      41.410  66.490  39.000  1.00  0.00           H
ATOM   2162  C   PHE A 722      43.730  61.920  38.100  1.00  0.00           C
ATOM   2163  O   PHE A 722      44.440  61.920  39.140  1.00  0.00           O
ATOM   2164  N   THR A 723      42.440  61.500  38.220  1.00  0.00           N
ATOM   2165  HN  THR A 723      41.880  61.430  37.400  1.00  0.00           H
ATOM   2166  CA  THR A 723      41.780  61.110  39.450  1.00  0.00           C
ATOM   2167  HA  THR A 723      41.910  61.900  40.180  1.00  0.00           H
ATOM   2168  CB  THR A 723      40.330  60.880  39.230  1.00  0.00           C
ATOM   2169  HB  THR A 723      40.080  60.050  38.540  1.00  0.00           H
ATOM   2170  OG1 THR A 723      39.780  62.160  38.710  1.00  0.00           O
ATOM   2171  HG1 THR A 723      39.430  61.920  37.850  1.00  0.00           H
ATOM   2172  CG2 THR A 723      39.670  60.520  40.630  1.00  0.00           C
ATOM   2173 HG21 THR A 723      38.570  60.470  40.440  1.00  0.00           H
ATOM   2174 HG22 THR A 723      39.870  61.280  41.420  1.00  0.00           H
ATOM   2175 HG23 THR A 723      39.890  59.500  41.010  1.00  0.00           H
ATOM   2176  C   THR A 723      42.390  59.890  40.160  1.00  0.00           C
ATOM   2177  O   THR A 723      42.540  59.970  41.410  1.00  0.00           O
ATOM   2178  N   GLU A 724      42.860  58.880  39.420  1.00  0.00           N
ATOM   2179  HN  GLU A 724      42.720  58.870  38.430  1.00  0.00           H
ATOM   2180  CA  GLU A 724      43.620  57.860  40.040  1.00  0.00           C
ATOM   2181  HA  GLU A 724      43.120  57.480  40.930  1.00  0.00           H
ATOM   2182  CB  GLU A 724      43.850  56.720  39.040  1.00  0.00           C
ATOM   2183  HB1 GLU A 724      44.700  56.140  39.430  1.00  0.00           H
ATOM   2184  HB2 GLU A 724      44.110  57.170  38.060  1.00  0.00           H
ATOM   2185  CG  GLU A 724      42.570  55.820  38.730  1.00  0.00           C
ATOM   2186  HG1 GLU A 724      41.850  56.280  38.020  1.00  0.00           H
ATOM   2187  HG2 GLU A 724      42.020  55.750  39.690  1.00  0.00           H
ATOM   2188  CD  GLU A 724      43.070  54.480  38.240  1.00  0.00           C
ATOM   2189  OE1 GLU A 724      43.100  54.220  37.020  1.00  0.00           O
ATOM   2190  OE2 GLU A 724      43.580  53.790  39.130  1.00  0.00           O
ATOM   2191  C   GLU A 724      44.960  58.390  40.540  1.00  0.00           C
ATOM   2192  O   GLU A 724      45.290  58.120  41.670  1.00  0.00           O
ATOM   2193  N   GLU A 725      45.800  59.000  39.650  1.00  0.00           N
ATOM   2194  HN  GLU A 725      45.470  59.240  38.750  1.00  0.00           H
ATOM   2195  CA  GLU A 725      47.130  59.350  40.140  1.00  0.00           C
ATOM   2196  HA  GLU A 725      47.560  58.450  40.580  1.00  0.00           H
ATOM   2197  CB  GLU A 725      48.190  59.620  38.920  1.00  0.00           C
ATOM   2198  HB1 GLU A 725      49.140  60.040  39.260  1.00  0.00           H
ATOM   2199  HB2 GLU A 725      47.620  60.320  38.260  1.00  0.00           H
ATOM   2200  CG  GLU A 725      48.370  58.300  38.160  1.00  0.00           C
ATOM   2201  HG1 GLU A 725      47.330  57.950  37.960  1.00  0.00           H
ATOM   2202  HG2 GLU A 725      48.760  57.550  38.860  1.00  0.00           H
ATOM   2203  CD  GLU A 725      49.110  58.330  36.840  1.00  0.00           C
ATOM   2204  OE1 GLU A 725      49.440  59.400  36.350  1.00  0.00           O
ATOM   2205  OE2 GLU A 725      49.430  57.200  36.380  1.00  0.00           O
ATOM   2206  C   GLU A 725      47.190  60.310  41.240  1.00  0.00           C
ATOM   2207  O   GLU A 725      48.100  60.070  42.060  1.00  0.00           O
ATOM   2208  N   ALA A 726      46.370  61.380  41.280  1.00  0.00           N
ATOM   2209  HN  ALA A 726      45.660  61.550  40.610  1.00  0.00           H
ATOM   2210  CA  ALA A 726      46.380  62.400  42.270  1.00  0.00           C
ATOM   2211  HA  ALA A 726      47.390  62.770  42.270  1.00  0.00           H
ATOM   2212  CB  ALA A 726      45.470  63.520  41.880  1.00  0.00           C
ATOM   2213  HB1 ALA A 726      45.570  64.330  42.620  1.00  0.00           H
ATOM   2214  HB2 ALA A 726      44.410  63.170  41.850  1.00  0.00           H
ATOM   2215  HB3 ALA A 726      45.660  63.960  40.880  1.00  0.00           H
ATOM   2216  C   ALA A 726      46.080  61.880  43.660  1.00  0.00           C
ATOM   2217  O   ALA A 726      46.710  62.170  44.670  1.00  0.00           O
ATOM   2218  N   PHE A 727      45.060  61.030  43.740  1.00  0.00           N
ATOM   2219  HN  PHE A 727      44.430  60.980  42.970  1.00  0.00           H
ATOM   2220  CA  PHE A 727      44.570  60.400  44.940  1.00  0.00           C
ATOM   2221  HA  PHE A 727      44.460  61.140  45.720  1.00  0.00           H
ATOM   2222  CB  PHE A 727      43.270  59.650  44.540  1.00  0.00           C
ATOM   2223  HB1 PHE A 727      43.300  58.890  43.740  1.00  0.00           H
ATOM   2224  HB2 PHE A 727      42.580  60.430  44.150  1.00  0.00           H
ATOM   2225  CG  PHE A 727      42.520  59.210  45.760  1.00  0.00           C
ATOM   2226  CD1 PHE A 727      41.910  60.160  46.620  1.00  0.00           C
ATOM   2227  HD1 PHE A 727      42.000  61.200  46.370  1.00  0.00           H
ATOM   2228  CE1 PHE A 727      41.230  59.690  47.780  1.00  0.00           C
ATOM   2229  HE1 PHE A 727      40.800  60.380  48.510  1.00  0.00           H
ATOM   2230  CZ  PHE A 727      41.010  58.320  47.910  1.00  0.00           C
ATOM   2231  HZ  PHE A 727      40.340  58.040  48.710  1.00  0.00           H
ATOM   2232  CD2 PHE A 727      42.450  57.850  46.010  1.00  0.00           C
ATOM   2233  HD2 PHE A 727      42.910  57.060  45.430  1.00  0.00           H
ATOM   2234  CE2 PHE A 727      41.600  57.410  47.020  1.00  0.00           C
ATOM   2235  HE2 PHE A 727      41.410  56.370  47.250  1.00  0.00           H
ATOM   2236  C   PHE A 727      45.610  59.330  45.490  1.00  0.00           C
ATOM   2237  O   PHE A 727      46.100  59.400  46.560  1.00  0.00           O
ATOM   2238  N   ALA A 728      46.110  58.490  44.510  1.00  0.00           N
ATOM   2239  HN  ALA A 728      45.760  58.690  43.600  1.00  0.00           H
ATOM   2240  CA  ALA A 728      47.100  57.470  44.560  1.00  0.00           C
ATOM   2241  HA  ALA A 728      46.800  56.670  45.230  1.00  0.00           H
ATOM   2242  CB  ALA A 728      47.310  56.850  43.180  1.00  0.00           C
ATOM   2243  HB1 ALA A 728      47.940  55.940  43.220  1.00  0.00           H
ATOM   2244  HB2 ALA A 728      47.780  57.620  42.530  1.00  0.00           H
ATOM   2245  HB3 ALA A 728      46.280  56.570  42.860  1.00  0.00           H
ATOM   2246  C   ALA A 728      48.410  57.910  45.140  1.00  0.00           C
ATOM   2247  O   ALA A 728      48.850  57.380  46.160  1.00  0.00           O
ATOM   2248  N   ALA A 729      49.070  58.980  44.630  1.00  0.00           N
ATOM   2249  HN  ALA A 729      48.680  59.570  43.920  1.00  0.00           H
ATOM   2250  CA  ALA A 729      50.300  59.560  45.140  1.00  0.00           C
ATOM   2251  HA  ALA A 729      51.070  58.810  45.070  1.00  0.00           H
ATOM   2252  CB  ALA A 729      50.690  60.880  44.330  1.00  0.00           C
ATOM   2253  HB1 ALA A 729      49.960  61.700  44.430  1.00  0.00           H
ATOM   2254  HB2 ALA A 729      50.800  60.620  43.250  1.00  0.00           H
ATOM   2255  HB3 ALA A 729      51.680  61.250  44.700  1.00  0.00           H
ATOM   2256  C   ALA A 729      50.300  59.930  46.650  1.00  0.00           C
ATOM   2257  O   ALA A 729      51.350  59.800  47.330  1.00  0.00           O
ATOM   2258  N   LEU A 730      49.170  60.450  47.170  1.00  0.00           N
ATOM   2259  HN  LEU A 730      48.320  60.550  46.660  1.00  0.00           H
ATOM   2260  CA  LEU A 730      49.030  60.800  48.630  1.00  0.00           C
ATOM   2261  HA  LEU A 730      49.760  61.580  48.830  1.00  0.00           H
ATOM   2262  CB  LEU A 730      47.650  61.460  48.800  1.00  0.00           C
ATOM   2263  HB1 LEU A 730      47.000  60.600  48.500  1.00  0.00           H
ATOM   2264  HB2 LEU A 730      47.640  62.210  47.980  1.00  0.00           H
ATOM   2265  CG  LEU A 730      47.210  62.190  50.110  1.00  0.00           C
ATOM   2266  HG  LEU A 730      46.240  62.590  49.750  1.00  0.00           H
ATOM   2267  CD1 LEU A 730      46.940  61.400  51.380  1.00  0.00           C
ATOM   2268 HD11 LEU A 730      46.150  61.900  51.980  1.00  0.00           H
ATOM   2269 HD12 LEU A 730      47.830  61.370  52.030  1.00  0.00           H
ATOM   2270 HD13 LEU A 730      46.490  60.400  51.130  1.00  0.00           H
ATOM   2271  CD2 LEU A 730      47.910  63.510  50.310  1.00  0.00           C
ATOM   2272 HD21 LEU A 730      48.990  63.390  50.480  1.00  0.00           H
ATOM   2273 HD22 LEU A 730      47.490  64.120  51.140  1.00  0.00           H
ATOM   2274 HD23 LEU A 730      47.890  64.250  49.490  1.00  0.00           H
ATOM   2275  C   LEU A 730      49.300  59.670  49.560  1.00  0.00           C
ATOM   2276  O   LEU A 730      49.990  59.810  50.590  1.00  0.00           O
ATOM   2277  N   ILE A 731      48.750  58.530  49.180  1.00  0.00           N
ATOM   2278  HN  ILE A 731      48.070  58.480  48.450  1.00  0.00           H
ATOM   2279  CA  ILE A 731      48.930  57.260  49.820  1.00  0.00           C
ATOM   2280  HA  ILE A 731      48.680  57.340  50.860  1.00  0.00           H
ATOM   2281  CB  ILE A 731      47.930  56.250  49.280  1.00  0.00           C
ATOM   2282  HB  ILE A 731      48.250  56.130  48.210  1.00  0.00           H
ATOM   2283  CG2 ILE A 731      48.130  54.850  49.990  1.00  0.00           C
ATOM   2284 HG21 ILE A 731      47.300  54.240  49.580  1.00  0.00           H
ATOM   2285 HG22 ILE A 731      47.970  54.860  51.090  1.00  0.00           H
ATOM   2286 HG23 ILE A 731      49.120  54.410  49.770  1.00  0.00           H
ATOM   2287  CG1 ILE A 731      46.470  56.730  49.260  1.00  0.00           C
ATOM   2288 HG11 ILE A 731      45.840  55.850  48.990  1.00  0.00           H
ATOM   2289 HG12 ILE A 731      46.330  57.460  48.430  1.00  0.00           H
ATOM   2290  CD  ILE A 731      45.910  57.300  50.640  1.00  0.00           C
ATOM   2291  HD1 ILE A 731      46.410  56.720  51.460  1.00  0.00           H
ATOM   2292  HD2 ILE A 731      44.800  57.230  50.680  1.00  0.00           H
ATOM   2293  HD3 ILE A 731      46.120  58.390  50.670  1.00  0.00           H
ATOM   2294  C   ILE A 731      50.250  56.720  49.750  1.00  0.00           C
ATOM   2295  O   ILE A 731      50.920  56.300  50.680  1.00  0.00           O
ATOM   2296  N   CYS A 732      50.890  56.850  48.560  1.00  0.00           N
ATOM   2297  HN  CYS A 732      50.490  57.080  47.670  1.00  0.00           H
ATOM   2298  CA  CYS A 732      52.330  56.570  48.340  1.00  0.00           C
ATOM   2299  HA  CYS A 732      52.460  55.520  48.540  1.00  0.00           H
ATOM   2300  CB  CYS A 732      52.720  56.660  46.800  1.00  0.00           C
ATOM   2301  HB1 CYS A 732      53.660  56.080  46.700  1.00  0.00           H
ATOM   2302  HB2 CYS A 732      52.840  57.730  46.490  1.00  0.00           H
ATOM   2303  SG  CYS A 732      51.400  55.870  45.800  1.00  0.00           S
ATOM   2304  HG1 CYS A 732      52.250  55.580  44.830  1.00  0.00           H
ATOM   2305  C   CYS A 732      53.290  57.330  49.190  1.00  0.00           C
ATOM   2306  O   CYS A 732      54.190  56.770  49.830  1.00  0.00           O
ATOM   2307  N   ILE A 733      53.140  58.680  49.310  1.00  0.00           N
ATOM   2308  HN  ILE A 733      52.390  59.000  48.740  1.00  0.00           H
ATOM   2309  CA  ILE A 733      53.910  59.530  50.280  1.00  0.00           C
ATOM   2310  HA  ILE A 733      54.970  59.380  50.190  1.00  0.00           H
ATOM   2311  CB  ILE A 733      53.720  61.050  50.240  1.00  0.00           C
ATOM   2312  HB  ILE A 733      52.660  61.280  50.510  1.00  0.00           H
ATOM   2313  CG2 ILE A 733      54.810  61.830  51.090  1.00  0.00           C
ATOM   2314 HG21 ILE A 733      54.670  62.900  50.800  1.00  0.00           H
ATOM   2315 HG22 ILE A 733      55.800  61.430  50.820  1.00  0.00           H
ATOM   2316 HG23 ILE A 733      54.640  61.710  52.180  1.00  0.00           H
ATOM   2317  CG1 ILE A 733      53.880  61.500  48.720  1.00  0.00           C
ATOM   2318 HG11 ILE A 733      53.590  60.730  47.970  1.00  0.00           H
ATOM   2319 HG12 ILE A 733      54.960  61.690  48.600  1.00  0.00           H
ATOM   2320  CD  ILE A 733      53.030  62.770  48.400  1.00  0.00           C
ATOM   2321  HD1 ILE A 733      53.150  63.630  49.100  1.00  0.00           H
ATOM   2322  HD2 ILE A 733      51.960  62.500  48.530  1.00  0.00           H
ATOM   2323  HD3 ILE A 733      53.210  63.040  47.350  1.00  0.00           H
ATOM   2324  C   ILE A 733      53.630  59.040  51.680  1.00  0.00           C
ATOM   2325  O   ILE A 733      54.460  58.950  52.550  1.00  0.00           O
ATOM   2326  N   ILE A 734      52.360  58.670  52.070  1.00  0.00           N
ATOM   2327  HN  ILE A 734      51.550  58.870  51.510  1.00  0.00           H
ATOM   2328  CA  ILE A 734      51.990  58.270  53.360  1.00  0.00           C
ATOM   2329  HA  ILE A 734      52.370  58.970  54.080  1.00  0.00           H
ATOM   2330  CB  ILE A 734      50.460  58.160  53.420  1.00  0.00           C
ATOM   2331  HB  ILE A 734      50.210  57.880  52.370  1.00  0.00           H
ATOM   2332  CG2 ILE A 734      49.840  57.050  54.350  1.00  0.00           C
ATOM   2333 HG21 ILE A 734      50.270  56.020  54.300  1.00  0.00           H
ATOM   2334 HG22 ILE A 734      48.800  56.910  53.990  1.00  0.00           H
ATOM   2335 HG23 ILE A 734      49.740  57.230  55.430  1.00  0.00           H
ATOM   2336  CG1 ILE A 734      49.950  59.560  53.760  1.00  0.00           C
ATOM   2337 HG11 ILE A 734      48.870  59.640  53.510  1.00  0.00           H
ATOM   2338 HG12 ILE A 734      50.360  60.300  53.040  1.00  0.00           H
ATOM   2339  CD  ILE A 734      50.260  60.200  55.160  1.00  0.00           C
ATOM   2340  HD1 ILE A 734      49.810  61.220  55.180  1.00  0.00           H
ATOM   2341  HD2 ILE A 734      51.350  60.230  55.400  1.00  0.00           H
ATOM   2342  HD3 ILE A 734      49.850  59.510  55.930  1.00  0.00           H
ATOM   2343  C   ILE A 734      52.750  57.030  53.940  1.00  0.00           C
ATOM   2344  O   ILE A 734      53.120  57.020  55.110  1.00  0.00           O
ATOM   2345  N   PHE A 735      52.960  56.130  53.030  1.00  0.00           N
ATOM   2346  HN  PHE A 735      52.730  56.290  52.070  1.00  0.00           H
ATOM   2347  CA  PHE A 735      53.670  54.940  53.430  1.00  0.00           C
ATOM   2348  HA  PHE A 735      53.200  54.550  54.320  1.00  0.00           H
ATOM   2349  CB  PHE A 735      53.740  53.830  52.340  1.00  0.00           C
ATOM   2350  HB1 PHE A 735      54.390  53.010  52.700  1.00  0.00           H
ATOM   2351  HB2 PHE A 735      54.090  54.260  51.370  1.00  0.00           H
ATOM   2352  CG  PHE A 735      52.400  53.120  52.160  1.00  0.00           C
ATOM   2353  CD1 PHE A 735      52.240  52.240  51.060  1.00  0.00           C
ATOM   2354  HD1 PHE A 735      53.110  52.120  50.440  1.00  0.00           H
ATOM   2355  CE1 PHE A 735      51.020  51.640  50.820  1.00  0.00           C
ATOM   2356  HE1 PHE A 735      50.740  51.000  50.000  1.00  0.00           H
ATOM   2357  CZ  PHE A 735      49.890  52.010  51.510  1.00  0.00           C
ATOM   2358  HZ  PHE A 735      49.000  51.440  51.300  1.00  0.00           H
ATOM   2359  CD2 PHE A 735      51.210  53.480  52.920  1.00  0.00           C
ATOM   2360  HD2 PHE A 735      51.190  54.250  53.670  1.00  0.00           H
ATOM   2361  CE2 PHE A 735      49.960  52.910  52.580  1.00  0.00           C
ATOM   2362  HE2 PHE A 735      49.040  53.060  53.140  1.00  0.00           H
ATOM   2363  C   PHE A 735      55.080  55.190  53.830  1.00  0.00           C
ATOM   2364  O   PHE A 735      55.580  54.730  54.860  1.00  0.00           O
ATOM   2365  N   ILE A 736      55.840  56.160  53.170  1.00  0.00           N
ATOM   2366  HN  ILE A 736      55.400  56.720  52.470  1.00  0.00           H
ATOM   2367  CA  ILE A 736      57.170  56.640  53.620  1.00  0.00           C
ATOM   2368  HA  ILE A 736      57.750  55.780  53.920  1.00  0.00           H
ATOM   2369  CB  ILE A 736      57.890  57.410  52.450  1.00  0.00           C
ATOM   2370  HB  ILE A 736      57.130  58.140  52.080  1.00  0.00           H
ATOM   2371  CG2 ILE A 736      59.190  58.180  52.830  1.00  0.00           C
ATOM   2372 HG21 ILE A 736      60.160  57.650  53.050  1.00  0.00           H
ATOM   2373 HG22 ILE A 736      58.980  58.820  53.700  1.00  0.00           H
ATOM   2374 HG23 ILE A 736      59.540  58.760  51.950  1.00  0.00           H
ATOM   2375  CG1 ILE A 736      58.250  56.430  51.300  1.00  0.00           C
ATOM   2376 HG11 ILE A 736      57.890  55.400  51.520  1.00  0.00           H
ATOM   2377 HG12 ILE A 736      59.350  56.300  51.180  1.00  0.00           H
ATOM   2378  CD  ILE A 736      57.630  56.930  49.970  1.00  0.00           C
ATOM   2379  HD1 ILE A 736      56.570  56.610  49.920  1.00  0.00           H
ATOM   2380  HD2 ILE A 736      58.140  56.420  49.130  1.00  0.00           H
ATOM   2381  HD3 ILE A 736      57.750  58.020  49.790  1.00  0.00           H
ATOM   2382  C   ILE A 736      57.220  57.480  54.860  1.00  0.00           C
ATOM   2383  O   ILE A 736      58.170  57.530  55.670  1.00  0.00           O
ATOM   2384  N   TYR A 737      56.180  58.330  54.960  1.00  0.00           N
ATOM   2385  HN  TYR A 737      55.370  58.220  54.370  1.00  0.00           H
ATOM   2386  CA  TYR A 737      55.930  59.250  56.100  1.00  0.00           C
ATOM   2387  HA  TYR A 737      56.880  59.730  56.260  1.00  0.00           H
ATOM   2388  CB  TYR A 737      54.810  60.210  55.820  1.00  0.00           C
ATOM   2389  HB1 TYR A 737      53.740  59.930  55.920  1.00  0.00           H
ATOM   2390  HB2 TYR A 737      54.820  60.470  54.750  1.00  0.00           H
ATOM   2391  CG  TYR A 737      55.020  61.540  56.390  1.00  0.00           C
ATOM   2392  CD1 TYR A 737      55.520  62.590  55.660  1.00  0.00           C
ATOM   2393  HD1 TYR A 737      55.800  62.460  54.630  1.00  0.00           H
ATOM   2394  CE1 TYR A 737      55.530  63.930  56.080  1.00  0.00           C
ATOM   2395  HE1 TYR A 737      55.820  64.720  55.410  1.00  0.00           H
ATOM   2396  CZ  TYR A 737      54.970  64.180  57.350  1.00  0.00           C
ATOM   2397  OH  TYR A 737      54.910  65.550  57.730  1.00  0.00           O
ATOM   2398  HH  TYR A 737      54.280  65.530  58.450  1.00  0.00           H
ATOM   2399  CD2 TYR A 737      54.730  61.830  57.810  1.00  0.00           C
ATOM   2400  HD2 TYR A 737      54.570  60.940  58.410  1.00  0.00           H
ATOM   2401  CE2 TYR A 737      54.760  63.110  58.260  1.00  0.00           C
ATOM   2402  HE2 TYR A 737      54.450  63.310  59.270  1.00  0.00           H
ATOM   2403  C   TYR A 737      55.640  58.450  57.370  1.00  0.00           C
ATOM   2404  O   TYR A 737      56.330  58.690  58.350  1.00  0.00           O
ATOM   2405  N   GLU A 738      54.760  57.430  57.320  1.00  0.00           N
ATOM   2406  HN  GLU A 738      54.050  57.490  56.610  1.00  0.00           H
ATOM   2407  CA  GLU A 738      54.420  56.500  58.400  1.00  0.00           C
ATOM   2408  HA  GLU A 738      54.190  57.130  59.250  1.00  0.00           H
ATOM   2409  CB  GLU A 738      53.160  55.750  58.060  1.00  0.00           C
ATOM   2410  HB1 GLU A 738      53.000  54.840  58.680  1.00  0.00           H
ATOM   2411  HB2 GLU A 738      53.360  55.290  57.070  1.00  0.00           H
ATOM   2412  CG  GLU A 738      51.920  56.500  57.730  1.00  0.00           C
ATOM   2413  HG1 GLU A 738      51.430  56.090  56.830  1.00  0.00           H
ATOM   2414  HG2 GLU A 738      52.220  57.530  57.440  1.00  0.00           H
ATOM   2415  CD  GLU A 738      50.860  56.620  58.830  1.00  0.00           C
ATOM   2416  OE1 GLU A 738      50.930  56.040  59.920  1.00  0.00           O
ATOM   2417  OE2 GLU A 738      49.940  57.410  58.560  1.00  0.00           O
ATOM   2418  C   GLU A 738      55.500  55.610  58.800  1.00  0.00           C
ATOM   2419  O   GLU A 738      55.700  55.330  59.990  1.00  0.00           O
ATOM   2420  N   ALA A 739      56.340  55.150  57.830  1.00  0.00           N
ATOM   2421  HN  ALA A 739      56.110  55.100  56.860  1.00  0.00           H
ATOM   2422  CA  ALA A 739      57.600  54.600  58.190  1.00  0.00           C
ATOM   2423  HA  ALA A 739      57.360  53.760  58.810  1.00  0.00           H
ATOM   2424  CB  ALA A 739      58.370  54.030  56.990  1.00  0.00           C
ATOM   2425  HB1 ALA A 739      57.770  53.310  56.410  1.00  0.00           H
ATOM   2426  HB2 ALA A 739      59.370  53.610  57.220  1.00  0.00           H
ATOM   2427  HB3 ALA A 739      58.520  54.890  56.310  1.00  0.00           H
ATOM   2428  C   ALA A 739      58.600  55.460  59.000  1.00  0.00           C
ATOM   2429  O   ALA A 739      59.200  54.970  59.920  1.00  0.00           O
ATOM   2430  N   LEU A 740      58.750  56.710  58.580  1.00  0.00           N
ATOM   2431  HN  LEU A 740      58.200  57.040  57.820  1.00  0.00           H
ATOM   2432  CA  LEU A 740      59.560  57.820  59.160  1.00  0.00           C
ATOM   2433  HA  LEU A 740      60.550  57.420  59.340  1.00  0.00           H
ATOM   2434  CB  LEU A 740      59.620  59.040  58.160  1.00  0.00           C
ATOM   2435  HB1 LEU A 740      58.600  59.330  57.810  1.00  0.00           H
ATOM   2436  HB2 LEU A 740      60.160  58.800  57.220  1.00  0.00           H
ATOM   2437  CG  LEU A 740      60.340  60.340  58.670  1.00  0.00           C
ATOM   2438  HG  LEU A 740      59.730  60.760  59.500  1.00  0.00           H
ATOM   2439  CD1 LEU A 740      61.810  60.050  59.020  1.00  0.00           C
ATOM   2440 HD11 LEU A 740      62.320  59.390  58.280  1.00  0.00           H
ATOM   2441 HD12 LEU A 740      61.800  59.480  59.970  1.00  0.00           H
ATOM   2442 HD13 LEU A 740      62.360  61.020  59.090  1.00  0.00           H
ATOM   2443  CD2 LEU A 740      60.310  61.440  57.610  1.00  0.00           C
ATOM   2444 HD21 LEU A 740      60.260  62.370  58.210  1.00  0.00           H
ATOM   2445 HD22 LEU A 740      59.360  61.490  57.040  1.00  0.00           H
ATOM   2446 HD23 LEU A 740      61.200  61.540  56.950  1.00  0.00           H
ATOM   2447  C   LEU A 740      58.980  58.180  60.510  1.00  0.00           C
ATOM   2448  O   LEU A 740      59.760  58.360  61.430  1.00  0.00           O
ATOM   2449  N   GLU A 741      57.670  58.190  60.680  1.00  0.00           N
ATOM   2450  HN  GLU A 741      57.020  57.950  59.970  1.00  0.00           H
ATOM   2451  CA  GLU A 741      57.110  58.420  61.980  1.00  0.00           C
ATOM   2452  HA  GLU A 741      57.600  59.280  62.400  1.00  0.00           H
ATOM   2453  CB  GLU A 741      55.690  58.960  61.910  1.00  0.00           C
ATOM   2454  HB1 GLU A 741      55.170  58.760  62.870  1.00  0.00           H
ATOM   2455  HB2 GLU A 741      55.210  58.290  61.160  1.00  0.00           H
ATOM   2456  CG  GLU A 741      55.620  60.510  61.510  1.00  0.00           C
ATOM   2457  HG1 GLU A 741      56.090  60.650  60.510  1.00  0.00           H
ATOM   2458  HG2 GLU A 741      56.210  61.050  62.280  1.00  0.00           H
ATOM   2459  CD  GLU A 741      54.240  61.130  61.490  1.00  0.00           C
ATOM   2460  OE1 GLU A 741      53.200  60.320  61.560  1.00  0.00           O
ATOM   2461  OE2 GLU A 741      54.150  62.390  61.540  1.00  0.00           O
ATOM   2462  C   GLU A 741      57.280  57.380  63.090  1.00  0.00           C
ATOM   2463  O   GLU A 741      57.410  57.650  64.290  1.00  0.00           O
ATOM   2464  N   LYS A 742      57.420  56.100  62.710  1.00  0.00           N
ATOM   2465  HN  LYS A 742      57.080  55.820  61.810  1.00  0.00           H
ATOM   2466  CA  LYS A 742      57.860  54.940  63.630  1.00  0.00           C
ATOM   2467  HA  LYS A 742      57.290  54.960  64.550  1.00  0.00           H
ATOM   2468  CB  LYS A 742      57.580  53.690  62.870  1.00  0.00           C
ATOM   2469  HB1 LYS A 742      57.860  52.840  63.520  1.00  0.00           H
ATOM   2470  HB2 LYS A 742      58.090  53.530  61.900  1.00  0.00           H
ATOM   2471  CG  LYS A 742      56.040  53.530  62.680  1.00  0.00           C
ATOM   2472  HG1 LYS A 742      55.920  52.460  62.430  1.00  0.00           H
ATOM   2473  HG2 LYS A 742      55.830  54.180  61.800  1.00  0.00           H
ATOM   2474  CD  LYS A 742      55.100  53.720  63.840  1.00  0.00           C
ATOM   2475  HD1 LYS A 742      54.080  53.560  63.480  1.00  0.00           H
ATOM   2476  HD2 LYS A 742      55.270  54.760  64.200  1.00  0.00           H
ATOM   2477  CE  LYS A 742      55.330  52.800  65.060  1.00  0.00           C
ATOM   2478  HE1 LYS A 742      56.370  52.730  65.450  1.00  0.00           H
ATOM   2479  HE2 LYS A 742      55.110  51.740  64.830  1.00  0.00           H
ATOM   2480  NZ  LYS A 742      54.380  53.020  66.130  1.00  0.00           N
ATOM   2481  HZ1 LYS A 742      54.630  53.910  66.620  1.00  0.00           H
ATOM   2482  HZ2 LYS A 742      54.250  52.360  66.920  1.00  0.00           H
ATOM   2483  HZ3 LYS A 742      53.470  53.340  65.740  1.00  0.00           H
ATOM   2484  C   LYS A 742      59.250  55.100  64.100  1.00  0.00           C
ATOM   2485  O   LYS A 742      59.620  54.600  65.180  1.00  0.00           O
ATOM   2486  N   LEU A 743      60.180  55.740  63.360  1.00  0.00           N
ATOM   2487  HN  LEU A 743      59.990  56.030  62.420  1.00  0.00           H
ATOM   2488  CA  LEU A 743      61.520  56.010  63.870  1.00  0.00           C
ATOM   2489  HA  LEU A 743      61.950  55.120  64.310  1.00  0.00           H
ATOM   2490  CB  LEU A 743      62.430  56.560  62.750  1.00  0.00           C
ATOM   2491  HB1 LEU A 743      62.020  57.470  62.240  1.00  0.00           H
ATOM   2492  HB2 LEU A 743      62.300  55.750  62.000  1.00  0.00           H
ATOM   2493  CG  LEU A 743      63.950  56.730  62.970  1.00  0.00           C
ATOM   2494  HG  LEU A 743      64.340  55.840  63.480  1.00  0.00           H
ATOM   2495  CD1 LEU A 743      64.710  56.820  61.550  1.00  0.00           C
ATOM   2496 HD11 LEU A 743      64.510  55.880  61.000  1.00  0.00           H
ATOM   2497 HD12 LEU A 743      65.820  56.820  61.700  1.00  0.00           H
ATOM   2498 HD13 LEU A 743      64.430  57.790  61.090  1.00  0.00           H
ATOM   2499  CD2 LEU A 743      64.250  58.020  63.670  1.00  0.00           C
ATOM   2500 HD21 LEU A 743      63.530  58.800  63.320  1.00  0.00           H
ATOM   2501 HD22 LEU A 743      65.330  58.260  63.550  1.00  0.00           H
ATOM   2502 HD23 LEU A 743      64.160  57.790  64.750  1.00  0.00           H
ATOM   2503  C   LEU A 743      61.470  56.920  65.110  1.00  0.00           C
ATOM   2504  O   LEU A 743      62.220  56.760  66.070  1.00  0.00           O
ATOM   2505  N   PHE A 744      60.570  57.880  65.100  1.00  0.00           N
ATOM   2506  HN  PHE A 744      59.920  58.010  64.350  1.00  0.00           H
ATOM   2507  CA  PHE A 744      60.350  58.760  66.270  1.00  0.00           C
ATOM   2508  HA  PHE A 744      61.310  59.030  66.670  1.00  0.00           H
ATOM   2509  CB  PHE A 744      59.450  60.020  65.970  1.00  0.00           C
ATOM   2510  HB1 PHE A 744      59.430  60.850  66.700  1.00  0.00           H
ATOM   2511  HB2 PHE A 744      58.440  59.630  65.750  1.00  0.00           H
ATOM   2512  CG  PHE A 744      59.940  60.620  64.680  1.00  0.00           C
ATOM   2513  CD1 PHE A 744      58.980  61.090  63.680  1.00  0.00           C
ATOM   2514  HD1 PHE A 744      57.920  61.020  63.900  1.00  0.00           H
ATOM   2515  CE1 PHE A 744      59.350  61.650  62.510  1.00  0.00           C
ATOM   2516  HE1 PHE A 744      58.570  62.100  61.910  1.00  0.00           H
ATOM   2517  CZ  PHE A 744      60.740  61.840  62.200  1.00  0.00           C
ATOM   2518  HZ  PHE A 744      60.920  62.220  61.200  1.00  0.00           H
ATOM   2519  CD2 PHE A 744      61.290  60.810  64.320  1.00  0.00           C
ATOM   2520  HD2 PHE A 744      62.030  60.390  64.990  1.00  0.00           H
ATOM   2521  CE2 PHE A 744      61.770  61.340  63.050  1.00  0.00           C
ATOM   2522  HE2 PHE A 744      62.770  61.320  62.690  1.00  0.00           H
ATOM   2523  C   PHE A 744      59.840  58.010  67.520  1.00  0.00           C
ATOM   2524  O   PHE A 744      60.360  58.200  68.640  1.00  0.00           O
ATOM   2525  N   ASP A 745      59.040  56.950  67.290  1.00  0.00           N
ATOM   2526  HN  ASP A 745      58.670  56.750  66.380  1.00  0.00           H
ATOM   2527  CA  ASP A 745      58.520  56.100  68.370  1.00  0.00           C
ATOM   2528  HA  ASP A 745      58.220  56.730  69.190  1.00  0.00           H
ATOM   2529  CB  ASP A 745      57.240  55.270  67.920  1.00  0.00           C
ATOM   2530  HB1 ASP A 745      56.910  54.550  68.710  1.00  0.00           H
ATOM   2531  HB2 ASP A 745      57.590  54.690  67.050  1.00  0.00           H
ATOM   2532  CG  ASP A 745      56.050  56.040  67.570  1.00  0.00           C
ATOM   2533  OD1 ASP A 745      55.050  55.420  67.080  1.00  0.00           O
ATOM   2534  OD2 ASP A 745      56.030  57.310  67.570  1.00  0.00           O
ATOM   2535  C   ASP A 745      59.590  55.220  69.000  1.00  0.00           C
ATOM   2536  O   ASP A 745      59.530  55.000  70.200  1.00  0.00           O
ATOM   2537  N   LEU A 746      60.490  54.670  68.140  1.00  0.00           N
ATOM   2538  HN  LEU A 746      60.410  55.010  67.210  1.00  0.00           H
ATOM   2539  CA  LEU A 746      61.690  54.010  68.480  1.00  0.00           C
ATOM   2540  HA  LEU A 746      61.350  53.250  69.170  1.00  0.00           H
ATOM   2541  CB  LEU A 746      62.440  53.600  67.170  1.00  0.00           C
ATOM   2542  HB1 LEU A 746      63.470  53.310  67.460  1.00  0.00           H
ATOM   2543  HB2 LEU A 746      62.530  54.500  66.530  1.00  0.00           H
ATOM   2544  CG  LEU A 746      61.760  52.380  66.510  1.00  0.00           C
ATOM   2545  HG  LEU A 746      60.690  52.620  66.330  1.00  0.00           H
ATOM   2546  CD1 LEU A 746      62.450  52.060  65.190  1.00  0.00           C
ATOM   2547 HD11 LEU A 746      63.480  51.650  65.260  1.00  0.00           H
ATOM   2548 HD12 LEU A 746      62.580  53.050  64.690  1.00  0.00           H
ATOM   2549 HD13 LEU A 746      61.870  51.310  64.610  1.00  0.00           H
ATOM   2550  CD2 LEU A 746      61.960  51.220  67.470  1.00  0.00           C
ATOM   2551 HD21 LEU A 746      61.360  51.200  68.400  1.00  0.00           H
ATOM   2552 HD22 LEU A 746      63.030  51.090  67.740  1.00  0.00           H
ATOM   2553 HD23 LEU A 746      61.640  50.340  66.850  1.00  0.00           H
ATOM   2554  C   LEU A 746      62.590  55.000  69.300  1.00  0.00           C
ATOM   2555  O   LEU A 746      63.250  54.590  70.260  1.00  0.00           O
ATOM   2556  N   GLY A 747      62.690  56.280  68.870  1.00  0.00           N
ATOM   2557  HN  GLY A 747      62.140  56.650  68.120  1.00  0.00           H
ATOM   2558  CA  GLY A 747      63.550  57.350  69.360  1.00  0.00           C
ATOM   2559  HA1 GLY A 747      63.510  58.230  68.740  1.00  0.00           H
ATOM   2560  HA2 GLY A 747      64.470  56.780  69.440  1.00  0.00           H
ATOM   2561  C   GLY A 747      63.130  57.860  70.690  1.00  0.00           C
ATOM   2562  O   GLY A 747      63.930  58.000  71.580  1.00  0.00           O
ATOM   2563  N   GLU A 748      61.800  58.000  70.900  1.00  0.00           N
ATOM   2564  HN  GLU A 748      61.200  57.780  70.130  1.00  0.00           H
ATOM   2565  CA  GLU A 748      61.270  58.170  72.250  1.00  0.00           C
ATOM   2566  HA  GLU A 748      61.840  59.000  72.650  1.00  0.00           H
ATOM   2567  CB  GLU A 748      59.810  58.580  72.370  1.00  0.00           C
ATOM   2568  HB1 GLU A 748      59.480  58.460  73.430  1.00  0.00           H
ATOM   2569  HB2 GLU A 748      59.270  57.890  71.680  1.00  0.00           H
ATOM   2570  CG  GLU A 748      59.730  59.970  71.810  1.00  0.00           C
ATOM   2571  HG1 GLU A 748      59.120  59.820  70.900  1.00  0.00           H
ATOM   2572  HG2 GLU A 748      60.710  60.470  71.620  1.00  0.00           H
ATOM   2573  CD  GLU A 748      58.990  60.870  72.790  1.00  0.00           C
ATOM   2574  OE1 GLU A 748      57.900  61.340  72.330  1.00  0.00           O
ATOM   2575  OE2 GLU A 748      59.400  61.130  73.910  1.00  0.00           O
ATOM   2576  C   GLU A 748      61.560  56.960  73.120  1.00  0.00           C
ATOM   2577  O   GLU A 748      62.150  57.130  74.180  1.00  0.00           O
ATOM   2578  N   THR A 749      61.310  55.710  72.670  1.00  0.00           N
ATOM   2579  HN  THR A 749      60.850  55.610  71.790  1.00  0.00           H
ATOM   2580  CA  THR A 749      61.560  54.490  73.440  1.00  0.00           C
ATOM   2581  HA  THR A 749      61.020  54.540  74.380  1.00  0.00           H
ATOM   2582  CB  THR A 749      61.020  53.230  72.670  1.00  0.00           C
ATOM   2583  HB  THR A 749      61.600  53.040  71.750  1.00  0.00           H
ATOM   2584  OG1 THR A 749      59.650  53.420  72.360  1.00  0.00           O
ATOM   2585  HG1 THR A 749      59.640  54.010  71.610  1.00  0.00           H
ATOM   2586  CG2 THR A 749      61.000  52.080  73.660  1.00  0.00           C
ATOM   2587 HG21 THR A 749      60.510  52.330  74.620  1.00  0.00           H
ATOM   2588 HG22 THR A 749      62.040  51.810  73.940  1.00  0.00           H
ATOM   2589 HG23 THR A 749      60.560  51.150  73.220  1.00  0.00           H
ATOM   2590  C   THR A 749      62.900  54.140  73.880  1.00  0.00           C
ATOM   2591  O   THR A 749      63.100  53.660  75.020  1.00  0.00           O
ATOM   2592  N   TYR A 750      63.850  54.280  72.980  1.00  0.00           N
ATOM   2593  HN  TYR A 750      63.720  54.770  72.110  1.00  0.00           H
ATOM   2594  CA  TYR A 750      65.070  53.540  73.180  1.00  0.00           C
ATOM   2595  HA  TYR A 750      65.090  52.990  74.100  1.00  0.00           H
ATOM   2596  CB  TYR A 750      65.280  52.460  71.980  1.00  0.00           C
ATOM   2597  HB1 TYR A 750      66.310  52.120  71.800  1.00  0.00           H
ATOM   2598  HB2 TYR A 750      65.080  52.980  71.020  1.00  0.00           H
ATOM   2599  CG  TYR A 750      64.340  51.340  72.180  1.00  0.00           C
ATOM   2600  CD1 TYR A 750      63.350  51.010  71.170  1.00  0.00           C
ATOM   2601  HD1 TYR A 750      63.230  51.580  70.260  1.00  0.00           H
ATOM   2602  CE1 TYR A 750      62.520  49.860  71.360  1.00  0.00           C
ATOM   2603  HE1 TYR A 750      61.840  49.640  70.550  1.00  0.00           H
ATOM   2604  CZ  TYR A 750      62.710  49.070  72.510  1.00  0.00           C
ATOM   2605  OH  TYR A 750      61.920  47.980  72.650  1.00  0.00           O
ATOM   2606  HH  TYR A 750      61.150  48.190  72.100  1.00  0.00           H
ATOM   2607  CD2 TYR A 750      64.510  50.490  73.270  1.00  0.00           C
ATOM   2608  HD2 TYR A 750      65.280  50.630  74.000  1.00  0.00           H
ATOM   2609  CE2 TYR A 750      63.710  49.340  73.450  1.00  0.00           C
ATOM   2610  HE2 TYR A 750      63.850  48.750  74.340  1.00  0.00           H
ATOM   2611  C   TYR A 750      66.270  54.420  73.250  1.00  0.00           C
ATOM   2612  O   TYR A 750      66.080  55.610  72.990  1.00  0.00           O
ATOM   2613  N   ALA A 751      67.480  53.990  73.590  1.00  0.00           N
ATOM   2614  HN  ALA A 751      67.540  53.030  73.880  1.00  0.00           H
ATOM   2615  CA  ALA A 751      68.650  54.820  73.760  1.00  0.00           C
ATOM   2616  HA  ALA A 751      68.340  55.850  73.660  1.00  0.00           H
ATOM   2617  CB  ALA A 751      69.430  54.470  75.110  1.00  0.00           C
ATOM   2618  HB1 ALA A 751      70.500  54.770  75.140  1.00  0.00           H
ATOM   2619  HB2 ALA A 751      69.410  53.360  75.150  1.00  0.00           H
ATOM   2620  HB3 ALA A 751      68.910  54.750  76.040  1.00  0.00           H
ATOM   2621  C   ALA A 751      69.620  54.580  72.670  1.00  0.00           C
ATOM   2622  O   ALA A 751      69.610  53.530  72.010  1.00  0.00           O
ATOM   2623  N   PHE A 752      70.390  55.640  72.350  1.00  0.00           N
ATOM   2624  HN  PHE A 752      70.410  56.460  72.920  1.00  0.00           H
ATOM   2625  CA  PHE A 752      71.430  55.700  71.330  1.00  0.00           C
ATOM   2626  HA  PHE A 752      71.230  54.870  70.670  1.00  0.00           H
ATOM   2627  CB  PHE A 752      71.320  57.110  70.610  1.00  0.00           C
ATOM   2628  HB1 PHE A 752      71.600  57.950  71.280  1.00  0.00           H
ATOM   2629  HB2 PHE A 752      70.290  57.360  70.270  1.00  0.00           H
ATOM   2630  CG  PHE A 752      72.120  57.310  69.390  1.00  0.00           C
ATOM   2631  CD1 PHE A 752      71.540  57.170  68.060  1.00  0.00           C
ATOM   2632  HD1 PHE A 752      70.510  56.870  67.960  1.00  0.00           H
ATOM   2633  CE1 PHE A 752      72.320  57.390  66.920  1.00  0.00           C
ATOM   2634  HE1 PHE A 752      71.850  57.240  65.960  1.00  0.00           H
ATOM   2635  CZ  PHE A 752      73.680  57.670  67.040  1.00  0.00           C
ATOM   2636  HZ  PHE A 752      74.340  57.720  66.190  1.00  0.00           H
ATOM   2637  CD2 PHE A 752      73.430  57.580  69.420  1.00  0.00           C
ATOM   2638  HD2 PHE A 752      73.960  57.630  70.370  1.00  0.00           H
ATOM   2639  CE2 PHE A 752      74.230  57.820  68.330  1.00  0.00           C
ATOM   2640  HE2 PHE A 752      75.280  58.030  68.470  1.00  0.00           H
ATOM   2641  C   PHE A 752      72.770  55.470  72.010  1.00  0.00           C
ATOM   2642  O   PHE A 752      72.900  55.790  73.200  1.00  0.00           O
ATOM   2643  N   PRO A 822      73.800  54.950  71.300  1.00  0.00           N
ATOM   2644  CD  PRO A 822      75.240  55.100  71.660  1.00  0.00           C
ATOM   2645  HD1 PRO A 822      75.350  54.680  72.670  1.00  0.00           H
ATOM   2646  HD2 PRO A 822      75.590  56.150  71.600  1.00  0.00           H
ATOM   2647  CA  PRO A 822      73.650  54.270  70.060  1.00  0.00           C
ATOM   2648  HA  PRO A 822      72.980  54.840  69.430  1.00  0.00           H
ATOM   2649  CB  PRO A 822      75.050  54.160  69.470  1.00  0.00           C
ATOM   2650  HB1 PRO A 822      75.170  55.090  68.860  1.00  0.00           H
ATOM   2651  HB2 PRO A 822      75.160  53.270  68.810  1.00  0.00           H
ATOM   2652  CG  PRO A 822      75.990  54.210  70.630  1.00  0.00           C
ATOM   2653  HG1 PRO A 822      76.180  53.240  71.140  1.00  0.00           H
ATOM   2654  HG2 PRO A 822      77.010  54.520  70.300  1.00  0.00           H
ATOM   2655  C   PRO A 822      73.030  52.970  70.260  1.00  0.00           C
ATOM   2656  O   PRO A 822      72.120  52.670  69.490  1.00  0.00           O
ATOM   2657  N   ASP A 823      73.480  52.210  71.310  1.00  0.00           N
ATOM   2658  HN  ASP A 823      74.230  52.590  71.850  1.00  0.00           H
ATOM   2659  CA  ASP A 823      72.950  50.980  71.860  1.00  0.00           C
ATOM   2660  HA  ASP A 823      73.830  50.340  71.840  1.00  0.00           H
ATOM   2661  CB  ASP A 823      72.460  51.160  73.340  1.00  0.00           C
ATOM   2662  HB1 ASP A 823      72.070  50.210  73.730  1.00  0.00           H
ATOM   2663  HB2 ASP A 823      71.670  51.930  73.400  1.00  0.00           H
ATOM   2664  CG  ASP A 823      73.660  51.580  74.180  1.00  0.00           C
ATOM   2665  OD1 ASP A 823      74.710  51.990  73.620  1.00  0.00           O
ATOM   2666  OD2 ASP A 823      73.530  51.550  75.420  1.00  0.00           O
ATOM   2667  C   ASP A 823      72.000  50.120  71.020  1.00  0.00           C
ATOM   2668  O   ASP A 823      72.360  49.690  69.940  1.00  0.00           O
ATOM   2669  N   VAL A 824      70.750  49.900  71.460  1.00  0.00           N
ATOM   2670  HN  VAL A 824      70.530  50.330  72.330  1.00  0.00           H
ATOM   2671  CA  VAL A 824      69.660  49.220  70.720  1.00  0.00           C
ATOM   2672  HA  VAL A 824      70.000  48.260  70.370  1.00  0.00           H
ATOM   2673  CB  VAL A 824      68.450  48.920  71.680  1.00  0.00           C
ATOM   2674  HB  VAL A 824      68.330  49.830  72.300  1.00  0.00           H
ATOM   2675  CG1 VAL A 824      67.160  48.620  71.040  1.00  0.00           C
ATOM   2676 HG11 VAL A 824      66.530  47.970  71.690  1.00  0.00           H
ATOM   2677 HG12 VAL A 824      67.150  48.060  70.080  1.00  0.00           H
ATOM   2678 HG13 VAL A 824      66.690  49.610  70.920  1.00  0.00           H
ATOM   2679  CG2 VAL A 824      68.940  47.760  72.690  1.00  0.00           C
ATOM   2680 HG21 VAL A 824      69.850  48.180  73.170  1.00  0.00           H
ATOM   2681 HG22 VAL A 824      69.150  46.830  72.130  1.00  0.00           H
ATOM   2682 HG23 VAL A 824      68.220  47.530  73.510  1.00  0.00           H
ATOM   2683  C   VAL A 824      69.130  50.060  69.570  1.00  0.00           C
ATOM   2684  O   VAL A 824      68.890  49.510  68.510  1.00  0.00           O
ATOM   2685  N   LEU A 825      69.010  51.370  69.750  1.00  0.00           N
ATOM   2686  HN  LEU A 825      69.170  51.740  70.670  1.00  0.00           H
ATOM   2687  CA  LEU A 825      68.410  52.290  68.750  1.00  0.00           C
ATOM   2688  HA  LEU A 825      67.370  52.050  68.670  1.00  0.00           H
ATOM   2689  CB  LEU A 825      68.290  53.730  69.390  1.00  0.00           C
ATOM   2690  HB1 LEU A 825      69.330  54.000  69.670  1.00  0.00           H
ATOM   2691  HB2 LEU A 825      67.680  53.660  70.320  1.00  0.00           H
ATOM   2692  CG  LEU A 825      67.810  54.860  68.460  1.00  0.00           C
ATOM   2693  HG  LEU A 825      68.520  55.030  67.640  1.00  0.00           H
ATOM   2694  CD1 LEU A 825      66.390  54.670  67.910  1.00  0.00           C
ATOM   2695 HD11 LEU A 825      66.290  53.760  67.280  1.00  0.00           H
ATOM   2696 HD12 LEU A 825      66.140  55.640  67.440  1.00  0.00           H
ATOM   2697 HD13 LEU A 825      65.680  54.580  68.770  1.00  0.00           H
ATOM   2698  CD2 LEU A 825      67.780  56.160  69.250  1.00  0.00           C
ATOM   2699 HD21 LEU A 825      67.050  55.930  70.060  1.00  0.00           H
ATOM   2700 HD22 LEU A 825      67.670  57.120  68.720  1.00  0.00           H
ATOM   2701 HD23 LEU A 825      68.740  56.180  69.800  1.00  0.00           H
ATOM   2702  C   LEU A 825      69.000  52.420  67.350  1.00  0.00           C
ATOM   2703  O   LEU A 825      68.340  52.270  66.330  1.00  0.00           O
ATOM   2704  N   PHE A 826      70.340  52.700  67.260  1.00  0.00           N
ATOM   2705  HN  PHE A 826      70.880  52.850  68.080  1.00  0.00           H
ATOM   2706  CA  PHE A 826      71.090  52.640  66.040  1.00  0.00           C
ATOM   2707  HA  PHE A 826      70.640  53.310  65.330  1.00  0.00           H
ATOM   2708  CB  PHE A 826      72.510  53.100  66.350  1.00  0.00           C
ATOM   2709  HB1 PHE A 826      72.980  52.610  67.230  1.00  0.00           H
ATOM   2710  HB2 PHE A 826      72.510  54.180  66.620  1.00  0.00           H
ATOM   2711  CG  PHE A 826      73.430  53.000  65.200  1.00  0.00           C
ATOM   2712  CD1 PHE A 826      74.190  51.850  64.970  1.00  0.00           C
ATOM   2713  HD1 PHE A 826      74.150  50.980  65.620  1.00  0.00           H
ATOM   2714  CE1 PHE A 826      75.170  51.860  63.930  1.00  0.00           C
ATOM   2715  HE1 PHE A 826      75.820  51.020  63.740  1.00  0.00           H
ATOM   2716  CZ  PHE A 826      75.390  52.990  63.200  1.00  0.00           C
ATOM   2717  HZ  PHE A 826      76.190  52.960  62.480  1.00  0.00           H
ATOM   2718  CD2 PHE A 826      73.700  54.170  64.480  1.00  0.00           C
ATOM   2719  HD2 PHE A 826      73.250  55.110  64.740  1.00  0.00           H
ATOM   2720  CE2 PHE A 826      74.640  54.180  63.480  1.00  0.00           C
ATOM   2721  HE2 PHE A 826      74.730  55.050  62.840  1.00  0.00           H
ATOM   2722  C   PHE A 826      70.990  51.260  65.300  1.00  0.00           C
ATOM   2723  O   PHE A 826      70.790  51.130  64.070  1.00  0.00           O
ATOM   2724  N   TRP A 827      70.960  50.170  66.070  1.00  0.00           N
ATOM   2725  HN  TRP A 827      71.070  50.280  67.050  1.00  0.00           H
ATOM   2726  CA  TRP A 827      70.710  48.800  65.590  1.00  0.00           C
ATOM   2727  HA  TRP A 827      71.290  48.740  64.680  1.00  0.00           H
ATOM   2728  CB  TRP A 827      71.080  47.690  66.680  1.00  0.00           C
ATOM   2729  HB1 TRP A 827      70.780  46.710  66.260  1.00  0.00           H
ATOM   2730  HB2 TRP A 827      70.570  47.820  67.650  1.00  0.00           H
ATOM   2731  CG  TRP A 827      72.580  47.640  67.020  1.00  0.00           C
ATOM   2732  CD1 TRP A 827      73.170  47.490  68.260  1.00  0.00           C
ATOM   2733  HD1 TRP A 827      72.680  47.240  69.190  1.00  0.00           H
ATOM   2734  NE1 TRP A 827      74.500  47.560  68.150  1.00  0.00           N
ATOM   2735  HE1 TRP A 827      75.160  47.210  68.770  1.00  0.00           H
ATOM   2736  CE2 TRP A 827      74.800  47.920  66.880  1.00  0.00           C
ATOM   2737  CD2 TRP A 827      73.700  47.790  66.080  1.00  0.00           C
ATOM   2738  CE3 TRP A 827      73.760  47.920  64.750  1.00  0.00           C
ATOM   2739  HE3 TRP A 827      72.920  47.690  64.110  1.00  0.00           H
ATOM   2740  CZ3 TRP A 827      74.990  48.310  64.180  1.00  0.00           C
ATOM   2741  HZ3 TRP A 827      75.250  48.590  63.160  1.00  0.00           H
ATOM   2742  CZ2 TRP A 827      76.040  48.120  66.310  1.00  0.00           C
ATOM   2743  HZ2 TRP A 827      76.970  48.170  66.850  1.00  0.00           H
ATOM   2744  CH2 TRP A 827      76.160  48.400  64.960  1.00  0.00           C
ATOM   2745  HH2 TRP A 827      77.130  48.570  64.530  1.00  0.00           H
ATOM   2746  C   TRP A 827      69.300  48.720  65.060  1.00  0.00           C
ATOM   2747  O   TRP A 827      69.120  48.070  64.030  1.00  0.00           O
ATOM   2748  N   CYS A 828      68.230  49.260  65.660  1.00  0.00           N
ATOM   2749  HN  CYS A 828      68.310  49.640  66.590  1.00  0.00           H
ATOM   2750  CA  CYS A 828      66.810  49.420  65.090  1.00  0.00           C
ATOM   2751  HA  CYS A 828      66.530  48.420  64.780  1.00  0.00           H
ATOM   2752  CB  CYS A 828      65.870  50.050  66.160  1.00  0.00           C
ATOM   2753  HB1 CYS A 828      64.850  49.890  65.770  1.00  0.00           H
ATOM   2754  HB2 CYS A 828      66.150  51.090  66.420  1.00  0.00           H
ATOM   2755  SG  CYS A 828      65.940  49.040  67.710  1.00  0.00           S
ATOM   2756  HG1 CYS A 828      67.250  49.150  67.900  1.00  0.00           H
ATOM   2757  C   CYS A 828      66.740  50.270  63.840  1.00  0.00           C
ATOM   2758  O   CYS A 828      66.160  49.790  62.800  1.00  0.00           O
ATOM   2759  N   VAL A 829      67.400  51.480  63.830  1.00  0.00           N
ATOM   2760  HN  VAL A 829      67.780  51.930  64.630  1.00  0.00           H
ATOM   2761  CA  VAL A 829      67.500  52.320  62.620  1.00  0.00           C
ATOM   2762  HA  VAL A 829      66.520  52.320  62.180  1.00  0.00           H
ATOM   2763  CB  VAL A 829      67.780  53.810  62.980  1.00  0.00           C
ATOM   2764  HB  VAL A 829      68.710  53.830  63.570  1.00  0.00           H
ATOM   2765  CG1 VAL A 829      67.950  54.720  61.710  1.00  0.00           C
ATOM   2766 HG11 VAL A 829      68.880  54.500  61.150  1.00  0.00           H
ATOM   2767 HG12 VAL A 829      68.040  55.810  61.930  1.00  0.00           H
ATOM   2768 HG13 VAL A 829      67.180  54.700  60.910  1.00  0.00           H
ATOM   2769  CG2 VAL A 829      66.650  54.280  63.930  1.00  0.00           C
ATOM   2770 HG21 VAL A 829      66.690  55.380  64.010  1.00  0.00           H
ATOM   2771 HG22 VAL A 829      66.650  53.820  64.940  1.00  0.00           H
ATOM   2772 HG23 VAL A 829      65.680  54.010  63.470  1.00  0.00           H
ATOM   2773  C   VAL A 829      68.310  51.800  61.490  1.00  0.00           C
ATOM   2774  O   VAL A 829      67.840  51.830  60.360  1.00  0.00           O
ATOM   2775  N   ILE A 830      69.510  51.240  61.690  1.00  0.00           N
ATOM   2776  HN  ILE A 830      70.080  51.240  62.520  1.00  0.00           H
ATOM   2777  CA  ILE A 830      70.190  50.470  60.680  1.00  0.00           C
ATOM   2778  HA  ILE A 830      70.200  51.040  59.770  1.00  0.00           H
ATOM   2779  CB  ILE A 830      71.700  50.200  61.130  1.00  0.00           C
ATOM   2780  HB  ILE A 830      71.590  49.920  62.200  1.00  0.00           H
ATOM   2781  CG2 ILE A 830      72.310  49.230  60.140  1.00  0.00           C
ATOM   2782 HG21 ILE A 830      71.860  48.240  60.370  1.00  0.00           H
ATOM   2783 HG22 ILE A 830      73.390  49.100  60.330  1.00  0.00           H
ATOM   2784 HG23 ILE A 830      72.200  49.610  59.110  1.00  0.00           H
ATOM   2785  CG1 ILE A 830      72.520  51.540  61.130  1.00  0.00           C
ATOM   2786 HG11 ILE A 830      73.570  51.330  61.380  1.00  0.00           H
ATOM   2787 HG12 ILE A 830      72.180  52.170  61.980  1.00  0.00           H
ATOM   2788  CD  ILE A 830      72.700  52.210  59.710  1.00  0.00           C
ATOM   2789  HD1 ILE A 830      73.310  51.580  59.040  1.00  0.00           H
ATOM   2790  HD2 ILE A 830      73.180  53.220  59.750  1.00  0.00           H
ATOM   2791  HD3 ILE A 830      71.740  52.410  59.160  1.00  0.00           H
ATOM   2792  C   ILE A 830      69.420  49.250  60.120  1.00  0.00           C
ATOM   2793  O   ILE A 830      69.390  48.900  58.930  1.00  0.00           O
ATOM   2794  N   LEU A 831      68.700  48.510  60.950  1.00  0.00           N
ATOM   2795  HN  LEU A 831      68.620  48.610  61.940  1.00  0.00           H
ATOM   2796  CA  LEU A 831      67.830  47.450  60.420  1.00  0.00           C
ATOM   2797  HA  LEU A 831      68.430  46.740  59.890  1.00  0.00           H
ATOM   2798  CB  LEU A 831      67.240  46.660  61.570  1.00  0.00           C
ATOM   2799  HB1 LEU A 831      66.920  47.440  62.300  1.00  0.00           H
ATOM   2800  HB2 LEU A 831      68.170  46.310  62.070  1.00  0.00           H
ATOM   2801  CG  LEU A 831      66.190  45.550  61.400  1.00  0.00           C
ATOM   2802  HG  LEU A 831      65.240  45.880  60.940  1.00  0.00           H
ATOM   2803  CD1 LEU A 831      66.770  44.520  60.380  1.00  0.00           C
ATOM   2804 HD11 LEU A 831      67.660  44.010  60.830  1.00  0.00           H
ATOM   2805 HD12 LEU A 831      67.030  44.980  59.400  1.00  0.00           H
ATOM   2806 HD13 LEU A 831      66.070  43.700  60.180  1.00  0.00           H
ATOM   2807  CD2 LEU A 831      65.850  44.980  62.860  1.00  0.00           C
ATOM   2808 HD21 LEU A 831      66.770  44.530  63.300  1.00  0.00           H
ATOM   2809 HD22 LEU A 831      65.140  44.130  62.730  1.00  0.00           H
ATOM   2810 HD23 LEU A 831      65.350  45.790  63.460  1.00  0.00           H
ATOM   2811  C   LEU A 831      66.740  47.950  59.500  1.00  0.00           C
ATOM   2812  O   LEU A 831      66.580  47.490  58.360  1.00  0.00           O
ATOM   2813  N   PHE A 832      66.000  49.010  59.820  1.00  0.00           N
ATOM   2814  HN  PHE A 832      66.100  49.440  60.710  1.00  0.00           H
ATOM   2815  CA  PHE A 832      65.110  49.750  58.970  1.00  0.00           C
ATOM   2816  HA  PHE A 832      64.300  49.090  58.680  1.00  0.00           H
ATOM   2817  CB  PHE A 832      64.470  50.990  59.850  1.00  0.00           C
ATOM   2818  HB1 PHE A 832      65.350  51.480  60.290  1.00  0.00           H
ATOM   2819  HB2 PHE A 832      63.830  50.650  60.700  1.00  0.00           H
ATOM   2820  CG  PHE A 832      63.650  52.080  59.140  1.00  0.00           C
ATOM   2821  CD1 PHE A 832      62.950  51.770  57.950  1.00  0.00           C
ATOM   2822  HD1 PHE A 832      62.930  50.810  57.450  1.00  0.00           H
ATOM   2823  CE1 PHE A 832      62.110  52.740  57.380  1.00  0.00           C
ATOM   2824  HE1 PHE A 832      61.520  52.560  56.490  1.00  0.00           H
ATOM   2825  CZ  PHE A 832      61.870  53.950  58.040  1.00  0.00           C
ATOM   2826  HZ  PHE A 832      61.120  54.620  57.640  1.00  0.00           H
ATOM   2827  CD2 PHE A 832      63.530  53.380  59.690  1.00  0.00           C
ATOM   2828  HD2 PHE A 832      64.050  53.600  60.600  1.00  0.00           H
ATOM   2829  CE2 PHE A 832      62.650  54.340  59.120  1.00  0.00           C
ATOM   2830  HE2 PHE A 832      62.580  55.360  59.440  1.00  0.00           H
ATOM   2831  C   PHE A 832      65.610  50.270  57.660  1.00  0.00           C
ATOM   2832  O   PHE A 832      65.090  49.860  56.590  1.00  0.00           O
ATOM   2833  N   PHE A 833      66.770  50.990  57.700  1.00  0.00           N
ATOM   2834  HN  PHE A 833      67.050  51.420  58.550  1.00  0.00           H
ATOM   2835  CA  PHE A 833      67.480  51.390  56.490  1.00  0.00           C
ATOM   2836  HA  PHE A 833      66.820  51.840  55.760  1.00  0.00           H
ATOM   2837  CB  PHE A 833      68.660  52.380  56.830  1.00  0.00           C
ATOM   2838  HB1 PHE A 833      69.260  51.810  57.580  1.00  0.00           H
ATOM   2839  HB2 PHE A 833      68.320  53.370  57.220  1.00  0.00           H
ATOM   2840  CG  PHE A 833      69.560  52.640  55.660  1.00  0.00           C
ATOM   2841  CD1 PHE A 833      68.980  53.310  54.430  1.00  0.00           C
ATOM   2842  HD1 PHE A 833      67.920  53.540  54.450  1.00  0.00           H
ATOM   2843  CE1 PHE A 833      69.740  53.420  53.260  1.00  0.00           C
ATOM   2844  HE1 PHE A 833      69.260  53.780  52.360  1.00  0.00           H
ATOM   2845  CZ  PHE A 833      71.030  52.950  53.220  1.00  0.00           C
ATOM   2846  HZ  PHE A 833      71.490  52.860  52.250  1.00  0.00           H
ATOM   2847  CD2 PHE A 833      70.870  52.240  55.580  1.00  0.00           C
ATOM   2848  HD2 PHE A 833      71.330  51.830  56.480  1.00  0.00           H
ATOM   2849  CE2 PHE A 833      71.580  52.410  54.420  1.00  0.00           C
ATOM   2850  HE2 PHE A 833      72.620  52.090  54.320  1.00  0.00           H
ATOM   2851  C   PHE A 833      68.030  50.140  55.710  1.00  0.00           C
ATOM   2852  O   PHE A 833      67.930  50.200  54.470  1.00  0.00           O
ATOM   2853  N   THR A 834      68.630  49.070  56.360  1.00  0.00           N
ATOM   2854  HN  THR A 834      68.700  49.110  57.360  1.00  0.00           H
ATOM   2855  CA  THR A 834      69.250  47.990  55.730  1.00  0.00           C
ATOM   2856  HA  THR A 834      69.870  48.430  54.960  1.00  0.00           H
ATOM   2857  CB  THR A 834      70.190  47.270  56.590  1.00  0.00           C
ATOM   2858  HB  THR A 834      69.600  46.920  57.460  1.00  0.00           H
ATOM   2859  OG1 THR A 834      71.240  48.050  57.080  1.00  0.00           O
ATOM   2860  HG1 THR A 834      70.910  48.380  57.920  1.00  0.00           H
ATOM   2861  CG2 THR A 834      70.760  46.150  55.820  1.00  0.00           C
ATOM   2862 HG21 THR A 834      71.690  45.750  56.300  1.00  0.00           H
ATOM   2863 HG22 THR A 834      71.000  46.500  54.800  1.00  0.00           H
ATOM   2864 HG23 THR A 834      70.130  45.220  55.760  1.00  0.00           H
ATOM   2865  C   THR A 834      68.190  47.060  55.140  1.00  0.00           C
ATOM   2866  O   THR A 834      68.430  46.470  54.150  1.00  0.00           O
ATOM   2867  N   THR A 835      66.930  46.950  55.770  1.00  0.00           N
ATOM   2868  HN  THR A 835      66.830  47.490  56.600  1.00  0.00           H
ATOM   2869  CA  THR A 835      65.730  46.290  55.120  1.00  0.00           C
ATOM   2870  HA  THR A 835      66.040  45.260  54.910  1.00  0.00           H
ATOM   2871  CB  THR A 835      64.550  46.260  56.090  1.00  0.00           C
ATOM   2872  HB  THR A 835      64.200  47.300  56.310  1.00  0.00           H
ATOM   2873  OG1 THR A 835      65.000  45.550  57.270  1.00  0.00           O
ATOM   2874  HG1 THR A 835      65.510  46.140  57.840  1.00  0.00           H
ATOM   2875  CG2 THR A 835      63.430  45.460  55.420  1.00  0.00           C
ATOM   2876 HG21 THR A 835      62.760  45.010  56.180  1.00  0.00           H
ATOM   2877 HG22 THR A 835      63.810  44.610  54.810  1.00  0.00           H
ATOM   2878 HG23 THR A 835      62.810  46.030  54.690  1.00  0.00           H
ATOM   2879  C   THR A 835      65.280  47.010  53.870  1.00  0.00           C
ATOM   2880  O   THR A 835      65.130  46.410  52.790  1.00  0.00           O
ATOM   2881  N   PHE A 836      65.060  48.330  53.970  1.00  0.00           N
ATOM   2882  HN  PHE A 836      65.180  48.800  54.830  1.00  0.00           H
ATOM   2883  CA  PHE A 836      64.610  49.130  52.830  1.00  0.00           C
ATOM   2884  HA  PHE A 836      63.760  48.720  52.320  1.00  0.00           H
ATOM   2885  CB  PHE A 836      64.360  50.630  53.220  1.00  0.00           C
ATOM   2886  HB1 PHE A 836      65.240  50.980  53.810  1.00  0.00           H
ATOM   2887  HB2 PHE A 836      63.460  50.620  53.880  1.00  0.00           H
ATOM   2888  CG  PHE A 836      64.150  51.550  52.100  1.00  0.00           C
ATOM   2889  CD1 PHE A 836      64.940  52.690  51.970  1.00  0.00           C
ATOM   2890  HD1 PHE A 836      65.590  53.030  52.770  1.00  0.00           H
ATOM   2891  CE1 PHE A 836      64.740  53.570  50.970  1.00  0.00           C
ATOM   2892  HE1 PHE A 836      65.330  54.490  50.980  1.00  0.00           H
ATOM   2893  CZ  PHE A 836      63.860  53.370  49.970  1.00  0.00           C
ATOM   2894  HZ  PHE A 836      63.750  54.090  49.180  1.00  0.00           H
ATOM   2895  CD2 PHE A 836      63.260  51.260  51.070  1.00  0.00           C
ATOM   2896  HD2 PHE A 836      62.630  50.400  51.230  1.00  0.00           H
ATOM   2897  CE2 PHE A 836      63.090  52.150  50.020  1.00  0.00           C
ATOM   2898  HE2 PHE A 836      62.300  51.990  49.310  1.00  0.00           H
ATOM   2899  C   PHE A 836      65.750  49.080  51.770  1.00  0.00           C
ATOM   2900  O   PHE A 836      65.430  48.900  50.590  1.00  0.00           O
ATOM   2901  N   PHE A 837      66.990  49.230  51.980  1.00  0.00           N
ATOM   2902  HN  PHE A 837      67.350  49.530  52.860  1.00  0.00           H
ATOM   2903  CA  PHE A 837      67.890  49.070  50.930  1.00  0.00           C
ATOM   2904  HA  PHE A 837      67.660  49.830  50.200  1.00  0.00           H
ATOM   2905  CB  PHE A 837      69.340  49.590  51.490  1.00  0.00           C
ATOM   2906  HB1 PHE A 837      69.480  49.010  52.420  1.00  0.00           H
ATOM   2907  HB2 PHE A 837      69.270  50.650  51.790  1.00  0.00           H
ATOM   2908  CG  PHE A 837      70.570  49.350  50.660  1.00  0.00           C
ATOM   2909  CD1 PHE A 837      71.820  49.140  51.300  1.00  0.00           C
ATOM   2910  HD1 PHE A 837      71.960  49.110  52.370  1.00  0.00           H
ATOM   2911  CE1 PHE A 837      73.020  48.970  50.510  1.00  0.00           C
ATOM   2912  HE1 PHE A 837      73.970  48.780  50.990  1.00  0.00           H
ATOM   2913  CZ  PHE A 837      72.890  48.880  49.120  1.00  0.00           C
ATOM   2914  HZ  PHE A 837      73.750  48.640  48.520  1.00  0.00           H
ATOM   2915  CD2 PHE A 837      70.590  49.410  49.270  1.00  0.00           C
ATOM   2916  HD2 PHE A 837      69.590  49.420  48.870  1.00  0.00           H
ATOM   2917  CE2 PHE A 837      71.680  48.990  48.520  1.00  0.00           C
ATOM   2918  HE2 PHE A 837      71.620  48.910  47.440  1.00  0.00           H
ATOM   2919  C   PHE A 837      68.060  47.690  50.260  1.00  0.00           C
ATOM   2920  O   PHE A 837      68.160  47.540  49.040  1.00  0.00           O
ATOM   2921  N   LEU A 838      68.030  46.580  51.060  1.00  0.00           N
ATOM   2922  HN  LEU A 838      68.050  46.730  52.040  1.00  0.00           H
ATOM   2923  CA  LEU A 838      68.130  45.220  50.570  1.00  0.00           C
ATOM   2924  HA  LEU A 838      69.010  45.110  49.950  1.00  0.00           H
ATOM   2925  CB  LEU A 838      68.390  44.360  51.810  1.00  0.00           C
ATOM   2926  HB1 LEU A 838      67.540  44.620  52.490  1.00  0.00           H
ATOM   2927  HB2 LEU A 838      69.240  44.750  52.430  1.00  0.00           H
ATOM   2928  CG  LEU A 838      68.620  42.850  51.540  1.00  0.00           C
ATOM   2929  HG  LEU A 838      67.660  42.410  51.210  1.00  0.00           H
ATOM   2930  CD1 LEU A 838      69.550  42.580  50.510  1.00  0.00           C
ATOM   2931 HD11 LEU A 838      69.700  41.480  50.580  1.00  0.00           H
ATOM   2932 HD12 LEU A 838      70.550  43.010  50.750  1.00  0.00           H
ATOM   2933 HD13 LEU A 838      69.240  42.880  49.490  1.00  0.00           H
ATOM   2934  CD2 LEU A 838      68.970  42.040  52.880  1.00  0.00           C
ATOM   2935 HD21 LEU A 838      69.290  41.040  52.510  1.00  0.00           H
ATOM   2936 HD22 LEU A 838      68.050  41.870  53.480  1.00  0.00           H
ATOM   2937 HD23 LEU A 838      69.800  42.360  53.550  1.00  0.00           H
ATOM   2938  C   LEU A 838      66.900  44.740  49.870  1.00  0.00           C
ATOM   2939  O   LEU A 838      67.060  44.010  48.850  1.00  0.00           O
ATOM   2940  N   SER A 839      65.710  45.140  50.310  1.00  0.00           N
ATOM   2941  HN  SER A 839      65.600  45.640  51.170  1.00  0.00           H
ATOM   2942  CA  SER A 839      64.550  44.900  49.570  1.00  0.00           C
ATOM   2943  HA  SER A 839      64.430  43.850  49.370  1.00  0.00           H
ATOM   2944  CB  SER A 839      63.240  45.370  50.260  1.00  0.00           C
ATOM   2945  HB1 SER A 839      62.850  44.710  51.050  1.00  0.00           H
ATOM   2946  HB2 SER A 839      62.370  45.560  49.590  1.00  0.00           H
ATOM   2947  OG  SER A 839      63.360  46.680  50.910  1.00  0.00           O
ATOM   2948  HG1 SER A 839      64.020  46.650  51.600  1.00  0.00           H
ATOM   2949  C   SER A 839      64.620  45.620  48.180  1.00  0.00           C
ATOM   2950  O   SER A 839      64.490  44.980  47.130  1.00  0.00           O
ATOM   2951  N   SER A 840      64.990  46.900  48.140  1.00  0.00           N
ATOM   2952  HN  SER A 840      65.130  47.360  49.020  1.00  0.00           H
ATOM   2953  CA  SER A 840      65.050  47.660  46.900  1.00  0.00           C
ATOM   2954  HA  SER A 840      64.180  47.340  46.350  1.00  0.00           H
ATOM   2955  CB  SER A 840      65.090  49.200  47.230  1.00  0.00           C
ATOM   2956  HB1 SER A 840      64.240  49.530  47.860  1.00  0.00           H
ATOM   2957  HB2 SER A 840      65.060  49.760  46.260  1.00  0.00           H
ATOM   2958  OG  SER A 840      66.190  49.610  48.020  1.00  0.00           O
ATOM   2959  HG1 SER A 840      65.880  49.610  48.930  1.00  0.00           H
ATOM   2960  C   SER A 840      66.160  47.240  45.990  1.00  0.00           C
ATOM   2961  O   SER A 840      65.970  47.160  44.770  1.00  0.00           O
ATOM   2962  N   PHE A 841      67.340  46.990  46.460  1.00  0.00           N
ATOM   2963  HN  PHE A 841      67.530  47.230  47.400  1.00  0.00           H
ATOM   2964  CA  PHE A 841      68.500  46.530  45.670  1.00  0.00           C
ATOM   2965  HA  PHE A 841      68.720  47.230  44.890  1.00  0.00           H
ATOM   2966  CB  PHE A 841      69.780  46.530  46.500  1.00  0.00           C
ATOM   2967  HB1 PHE A 841      69.600  45.870  47.380  1.00  0.00           H
ATOM   2968  HB2 PHE A 841      69.890  47.550  46.950  1.00  0.00           H
ATOM   2969  CG  PHE A 841      70.980  46.140  45.760  1.00  0.00           C
ATOM   2970  CD1 PHE A 841      71.410  44.790  45.890  1.00  0.00           C
ATOM   2971  HD1 PHE A 841      70.930  44.100  46.570  1.00  0.00           H
ATOM   2972  CE1 PHE A 841      72.600  44.350  45.350  1.00  0.00           C
ATOM   2973  HE1 PHE A 841      72.840  43.320  45.530  1.00  0.00           H
ATOM   2974  CZ  PHE A 841      73.340  45.220  44.550  1.00  0.00           C
ATOM   2975  HZ  PHE A 841      74.290  44.960  44.100  1.00  0.00           H
ATOM   2976  CD2 PHE A 841      71.800  46.980  44.990  1.00  0.00           C
ATOM   2977  HD2 PHE A 841      71.540  48.030  44.990  1.00  0.00           H
ATOM   2978  CE2 PHE A 841      72.930  46.540  44.360  1.00  0.00           C
ATOM   2979  HE2 PHE A 841      73.610  47.280  43.960  1.00  0.00           H
ATOM   2980  C   PHE A 841      68.190  45.160  44.970  1.00  0.00           C
ATOM   2981  O   PHE A 841      68.390  44.980  43.760  1.00  0.00           O
ATOM   2982  N   LEU A 842      67.600  44.150  45.670  1.00  0.00           N
ATOM   2983  HN  LEU A 842      67.390  44.290  46.640  1.00  0.00           H
ATOM   2984  CA  LEU A 842      67.280  42.900  45.100  1.00  0.00           C
ATOM   2985  HA  LEU A 842      68.040  42.590  44.400  1.00  0.00           H
ATOM   2986  CB  LEU A 842      67.140  41.880  46.210  1.00  0.00           C
ATOM   2987  HB1 LEU A 842      66.760  40.920  45.810  1.00  0.00           H
ATOM   2988  HB2 LEU A 842      66.400  42.280  46.940  1.00  0.00           H
ATOM   2989  CG  LEU A 842      68.400  41.520  47.030  1.00  0.00           C
ATOM   2990  HG  LEU A 842      68.760  42.440  47.540  1.00  0.00           H
ATOM   2991  CD1 LEU A 842      68.030  40.460  48.110  1.00  0.00           C
ATOM   2992 HD11 LEU A 842      67.040  40.710  48.540  1.00  0.00           H
ATOM   2993 HD12 LEU A 842      68.810  40.450  48.900  1.00  0.00           H
ATOM   2994 HD13 LEU A 842      67.940  39.460  47.640  1.00  0.00           H
ATOM   2995  CD2 LEU A 842      69.690  41.170  46.200  1.00  0.00           C
ATOM   2996 HD21 LEU A 842      69.410  40.320  45.550  1.00  0.00           H
ATOM   2997 HD22 LEU A 842      70.570  40.890  46.820  1.00  0.00           H
ATOM   2998 HD23 LEU A 842      69.880  42.150  45.700  1.00  0.00           H
ATOM   2999  C   LEU A 842      65.980  42.930  44.260  1.00  0.00           C
ATOM   3000  O   LEU A 842      65.800  42.200  43.250  1.00  0.00           O
ATOM   3001  N   LYS A 843      65.040  43.900  44.590  1.00  0.00           N
ATOM   3002  HN  LYS A 843      64.990  44.480  45.400  1.00  0.00           H
ATOM   3003  CA  LYS A 843      64.120  44.320  43.640  1.00  0.00           C
ATOM   3004  HA  LYS A 843      63.620  43.430  43.290  1.00  0.00           H
ATOM   3005  CB  LYS A 843      63.030  45.230  44.310  1.00  0.00           C
ATOM   3006  HB1 LYS A 843      63.630  46.060  44.740  1.00  0.00           H
ATOM   3007  HB2 LYS A 843      62.500  44.650  45.110  1.00  0.00           H
ATOM   3008  CG  LYS A 843      62.000  45.780  43.340  1.00  0.00           C
ATOM   3009  HG1 LYS A 843      62.610  46.370  42.620  1.00  0.00           H
ATOM   3010  HG2 LYS A 843      61.310  46.460  43.890  1.00  0.00           H
ATOM   3011  CD  LYS A 843      61.320  44.650  42.590  1.00  0.00           C
ATOM   3012  HD1 LYS A 843      60.650  44.040  43.240  1.00  0.00           H
ATOM   3013  HD2 LYS A 843      61.980  43.910  42.080  1.00  0.00           H
ATOM   3014  CE  LYS A 843      60.570  45.290  41.440  1.00  0.00           C
ATOM   3015  HE1 LYS A 843      61.220  45.620  40.610  1.00  0.00           H
ATOM   3016  HE2 LYS A 843      60.100  46.230  41.790  1.00  0.00           H
ATOM   3017  NZ  LYS A 843      59.480  44.450  40.860  1.00  0.00           N
ATOM   3018  HZ1 LYS A 843      58.970  45.110  40.230  1.00  0.00           H
ATOM   3019  HZ2 LYS A 843      58.880  44.110  41.640  1.00  0.00           H
ATOM   3020  HZ3 LYS A 843      59.810  43.600  40.360  1.00  0.00           H
ATOM   3021  C   LYS A 843      64.640  44.870  42.290  1.00  0.00           C
ATOM   3022  O   LYS A 843      64.160  44.470  41.200  1.00  0.00           O
ATOM   3023  N   GLN A 844      65.610  45.810  42.350  1.00  0.00           N
ATOM   3024  HN  GLN A 844      65.890  46.180  43.230  1.00  0.00           H
ATOM   3025  CA  GLN A 844      66.340  46.080  41.110  1.00  0.00           C
ATOM   3026  HA  GLN A 844      65.750  46.090  40.210  1.00  0.00           H
ATOM   3027  CB  GLN A 844      66.890  47.560  41.240  1.00  0.00           C
ATOM   3028  HB1 GLN A 844      67.240  47.950  40.270  1.00  0.00           H
ATOM   3029  HB2 GLN A 844      67.710  47.610  42.000  1.00  0.00           H
ATOM   3030  CG  GLN A 844      65.840  48.610  41.580  1.00  0.00           C
ATOM   3031  HG1 GLN A 844      66.240  49.660  41.570  1.00  0.00           H
ATOM   3032  HG2 GLN A 844      65.300  48.530  42.550  1.00  0.00           H
ATOM   3033  CD  GLN A 844      64.650  48.700  40.510  1.00  0.00           C
ATOM   3034  OE1 GLN A 844      63.520  48.210  40.670  1.00  0.00           O
ATOM   3035  NE2 GLN A 844      64.940  49.310  39.300  1.00  0.00           N
ATOM   3036 HE21 GLN A 844      64.270  49.460  38.580  1.00  0.00           H
ATOM   3037 HE22 GLN A 844      65.790  49.840  39.190  1.00  0.00           H
ATOM   3038  C   GLN A 844      67.470  45.130  40.740  1.00  0.00           C
ATOM   3039  O   GLN A 844      68.570  45.600  40.390  1.00  0.00           O
ATOM   3040  N   PHE A 845      67.310  43.770  40.770  1.00  0.00           N
ATOM   3041  HN  PHE A 845      66.400  43.410  41.010  1.00  0.00           H
ATOM   3042  CA  PHE A 845      68.290  42.800  40.370  1.00  0.00           C
ATOM   3043  HA  PHE A 845      69.220  43.290  40.620  1.00  0.00           H
ATOM   3044  CB  PHE A 845      68.300  41.450  41.200  1.00  0.00           C
ATOM   3045  HB1 PHE A 845      67.750  40.650  40.660  1.00  0.00           H
ATOM   3046  HB2 PHE A 845      67.860  41.520  42.230  1.00  0.00           H
ATOM   3047  CG  PHE A 845      69.780  41.050  41.440  1.00  0.00           C
ATOM   3048  CD1 PHE A 845      70.590  41.840  42.360  1.00  0.00           C
ATOM   3049  HD1 PHE A 845      70.200  42.750  42.790  1.00  0.00           H
ATOM   3050  CE1 PHE A 845      71.920  41.460  42.490  1.00  0.00           C
ATOM   3051  HE1 PHE A 845      72.560  41.990  43.190  1.00  0.00           H
ATOM   3052  CZ  PHE A 845      72.350  40.220  41.960  1.00  0.00           C
ATOM   3053  HZ  PHE A 845      73.370  39.880  42.070  1.00  0.00           H
ATOM   3054  CD2 PHE A 845      70.310  39.890  40.880  1.00  0.00           C
ATOM   3055  HD2 PHE A 845      69.690  39.320  40.210  1.00  0.00           H
ATOM   3056  CE2 PHE A 845      71.600  39.490  41.060  1.00  0.00           C
ATOM   3057  HE2 PHE A 845      72.080  38.580  40.700  1.00  0.00           H
ATOM   3058  C   PHE A 845      68.330  42.540  38.860  1.00  0.00           C
ATOM   3059  O   PHE A 845      69.230  41.970  38.220  1.00  0.00           O
ATOM   3060  N   LYS A 846      67.310  43.040  38.080  1.00  0.00           N
ATOM   3061  HN  LYS A 846      66.580  43.560  38.520  1.00  0.00           H
ATOM   3062  CA  LYS A 846      67.240  42.860  36.670  1.00  0.00           C
ATOM   3063  HA  LYS A 846      67.670  41.880  36.530  1.00  0.00           H
ATOM   3064  CB  LYS A 846      65.770  43.010  36.130  1.00  0.00           C
ATOM   3065  HB1 LYS A 846      65.730  43.010  35.030  1.00  0.00           H
ATOM   3066  HB2 LYS A 846      65.280  43.970  36.430  1.00  0.00           H
ATOM   3067  CG  LYS A 846      64.870  41.910  36.750  1.00  0.00           C
ATOM   3068  HG1 LYS A 846      64.890  41.940  37.860  1.00  0.00           H
ATOM   3069  HG2 LYS A 846      65.210  40.890  36.500  1.00  0.00           H
ATOM   3070  CD  LYS A 846      63.400  41.900  36.230  1.00  0.00           C
ATOM   3071  HD1 LYS A 846      62.920  40.910  36.380  1.00  0.00           H
ATOM   3072  HD2 LYS A 846      63.380  41.900  35.110  1.00  0.00           H
ATOM   3073  CE  LYS A 846      62.550  43.080  36.670  1.00  0.00           C
ATOM   3074  HE1 LYS A 846      63.010  44.040  36.340  1.00  0.00           H
ATOM   3075  HE2 LYS A 846      62.460  43.130  37.780  1.00  0.00           H
ATOM   3076  NZ  LYS A 846      61.170  42.910  36.250  1.00  0.00           N
ATOM   3077  HZ1 LYS A 846      60.600  43.660  36.690  1.00  0.00           H
ATOM   3078  HZ2 LYS A 846      60.800  41.970  36.510  1.00  0.00           H
ATOM   3079  HZ3 LYS A 846      61.070  43.080  35.230  1.00  0.00           H
ATOM   3080  C   LYS A 846      68.180  43.780  35.820  1.00  0.00           C
ATOM   3081  O   LYS A 846      68.550  43.470  34.720  1.00  0.00           O
ATOM   3082  N   THR A 847      68.610  44.960  36.450  1.00  0.00           N
ATOM   3083  HN  THR A 847      68.250  45.220  37.340  1.00  0.00           H
ATOM   3084  CA  THR A 847      69.470  45.980  35.760  1.00  0.00           C
ATOM   3085  HA  THR A 847      69.130  46.130  34.750  1.00  0.00           H
ATOM   3086  CB  THR A 847      69.400  47.240  36.750  1.00  0.00           C
ATOM   3087  HB  THR A 847      70.090  48.040  36.410  1.00  0.00           H
ATOM   3088  OG1 THR A 847      69.670  46.990  38.100  1.00  0.00           O
ATOM   3089  HG1 THR A 847      69.770  47.900  38.410  1.00  0.00           H
ATOM   3090  CG2 THR A 847      67.970  47.760  36.560  1.00  0.00           C
ATOM   3091 HG21 THR A 847      67.880  48.120  35.520  1.00  0.00           H
ATOM   3092 HG22 THR A 847      67.660  48.610  37.210  1.00  0.00           H
ATOM   3093 HG23 THR A 847      67.180  46.990  36.730  1.00  0.00           H
ATOM   3094  C   THR A 847      70.900  45.680  35.710  1.00  0.00           C
ATOM   3095  O   THR A 847      71.640  46.310  35.000  1.00  0.00           O
ATOM   3096  N   LYS A 848      71.280  44.590  36.390  1.00  0.00           N
ATOM   3097  HN  LYS A 848      70.670  44.120  37.020  1.00  0.00           H
ATOM   3098  CA  LYS A 848      72.650  44.160  36.710  1.00  0.00           C
ATOM   3099  HA  LYS A 848      73.230  45.050  36.860  1.00  0.00           H
ATOM   3100  CB  LYS A 848      72.600  43.180  37.960  1.00  0.00           C
ATOM   3101  HB1 LYS A 848      73.620  42.810  38.200  1.00  0.00           H
ATOM   3102  HB2 LYS A 848      72.080  42.260  37.640  1.00  0.00           H
ATOM   3103  CG  LYS A 848      71.800  43.660  39.230  1.00  0.00           C
ATOM   3104  HG1 LYS A 848      71.570  42.760  39.840  1.00  0.00           H
ATOM   3105  HG2 LYS A 848      70.850  44.190  39.020  1.00  0.00           H
ATOM   3106  CD  LYS A 848      72.680  44.590  40.090  1.00  0.00           C
ATOM   3107  HD1 LYS A 848      73.350  45.180  39.440  1.00  0.00           H
ATOM   3108  HD2 LYS A 848      73.290  43.920  40.730  1.00  0.00           H
ATOM   3109  CE  LYS A 848      71.890  45.470  41.140  1.00  0.00           C
ATOM   3110  HE1 LYS A 848      72.640  45.950  41.800  1.00  0.00           H
ATOM   3111  HE2 LYS A 848      71.110  44.840  41.610  1.00  0.00           H
ATOM   3112  NZ  LYS A 848      71.280  46.580  40.480  1.00  0.00           N
ATOM   3113  HZ1 LYS A 848      71.810  47.130  39.770  1.00  0.00           H
ATOM   3114  HZ2 LYS A 848      70.970  47.280  41.190  1.00  0.00           H
ATOM   3115  HZ3 LYS A 848      70.420  46.260  40.000  1.00  0.00           H
ATOM   3116  C   LYS A 848      73.410  43.440  35.570  1.00  0.00           C
ATOM   3117  O   LYS A 848      72.910  42.790  34.700  1.00  0.00           O
ATOM   3118  N   ARG A 849      74.700  43.560  35.510  1.00  0.00           N
ATOM   3119  HN  ARG A 849      75.110  44.060  36.270  1.00  0.00           H
ATOM   3120  CA  ARG A 849      75.570  43.200  34.380  1.00  0.00           C
ATOM   3121  HA  ARG A 849      74.960  43.050  33.490  1.00  0.00           H
ATOM   3122  CB  ARG A 849      76.620  44.290  34.110  1.00  0.00           C
ATOM   3123  HB1 ARG A 849      77.370  43.940  33.360  1.00  0.00           H
ATOM   3124  HB2 ARG A 849      77.230  44.320  35.040  1.00  0.00           H
ATOM   3125  CG  ARG A 849      76.100  45.660  33.820  1.00  0.00           C
ATOM   3126  HG1 ARG A 849      75.300  45.880  34.570  1.00  0.00           H
ATOM   3127  HG2 ARG A 849      75.630  45.690  32.820  1.00  0.00           H
ATOM   3128  CD  ARG A 849      77.170  46.740  33.950  1.00  0.00           C
ATOM   3129  HD1 ARG A 849      77.850  46.880  33.080  1.00  0.00           H
ATOM   3130  HD2 ARG A 849      77.870  46.430  34.740  1.00  0.00           H
ATOM   3131  NE  ARG A 849      76.480  48.040  34.300  1.00  0.00           N
ATOM   3132  HE  ARG A 849      75.520  47.880  34.570  1.00  0.00           H
ATOM   3133  CZ  ARG A 849      76.950  49.250  34.370  1.00  0.00           C
ATOM   3134  NH1 ARG A 849      76.170  50.190  34.880  1.00  0.00           N
ATOM   3135 HH11 ARG A 849      75.430  49.920  35.490  1.00  0.00           H
ATOM   3136 HH12 ARG A 849      76.490  51.130  34.750  1.00  0.00           H
ATOM   3137  NH2 ARG A 849      78.090  49.620  33.900  1.00  0.00           N
ATOM   3138 HH21 ARG A 849      78.600  48.990  33.300  1.00  0.00           H
ATOM   3139 HH22 ARG A 849      78.500  50.520  34.070  1.00  0.00           H
ATOM   3140  C   ARG A 849      76.170  41.830  34.750  1.00  0.00           C
ATOM   3141  O   ARG A 849      77.080  41.300  34.140  1.00  0.00           O
ATOM   3142  N   TYR A 850      75.720  41.190  35.880  1.00  0.00           N
ATOM   3143  HN  TYR A 850      75.000  41.640  36.410  1.00  0.00           H
ATOM   3144  CA  TYR A 850      76.290  39.980  36.390  1.00  0.00           C
ATOM   3145  HA  TYR A 850      76.790  39.520  35.550  1.00  0.00           H
ATOM   3146  CB  TYR A 850      77.380  40.290  37.410  1.00  0.00           C
ATOM   3147  HB1 TYR A 850      78.200  40.810  36.850  1.00  0.00           H
ATOM   3148  HB2 TYR A 850      77.880  39.420  37.880  1.00  0.00           H
ATOM   3149  CG  TYR A 850      76.980  41.200  38.540  1.00  0.00           C
ATOM   3150  CD1 TYR A 850      77.140  42.540  38.300  1.00  0.00           C
ATOM   3151  HD1 TYR A 850      77.680  42.900  37.440  1.00  0.00           H
ATOM   3152  CE1 TYR A 850      76.700  43.470  39.280  1.00  0.00           C
ATOM   3153  HE1 TYR A 850      76.940  44.500  39.050  1.00  0.00           H
ATOM   3154  CZ  TYR A 850      75.990  43.050  40.360  1.00  0.00           C
ATOM   3155  OH  TYR A 850      75.570  43.940  41.360  1.00  0.00           O
ATOM   3156  HH  TYR A 850      75.870  44.810  41.100  1.00  0.00           H
ATOM   3157  CD2 TYR A 850      76.250  40.770  39.690  1.00  0.00           C
ATOM   3158  HD2 TYR A 850      76.220  39.720  39.920  1.00  0.00           H
ATOM   3159  CE2 TYR A 850      75.830  41.680  40.680  1.00  0.00           C
ATOM   3160  HE2 TYR A 850      75.350  41.510  41.640  1.00  0.00           H
ATOM   3161  C   TYR A 850      75.240  39.040  36.830  1.00  0.00           C
ATOM   3162  O   TYR A 850      74.190  39.330  37.340  1.00  0.00           O
ATOM   3163  N   PHE A 851      75.590  37.780  36.470  1.00  0.00           N
ATOM   3164  HN  PHE A 851      76.490  37.760  36.050  1.00  0.00           H
ATOM   3165  CA  PHE A 851      74.790  36.560  36.560  1.00  0.00           C
ATOM   3166  HA  PHE A 851      75.450  35.730  36.350  1.00  0.00           H
ATOM   3167  CB  PHE A 851      74.090  36.310  37.960  1.00  0.00           C
ATOM   3168  HB1 PHE A 851      73.630  35.310  38.100  1.00  0.00           H
ATOM   3169  HB2 PHE A 851      73.340  37.080  38.250  1.00  0.00           H
ATOM   3170  CG  PHE A 851      75.140  36.570  39.040  1.00  0.00           C
ATOM   3171  CD1 PHE A 851      76.330  35.970  39.120  1.00  0.00           C
ATOM   3172  HD1 PHE A 851      76.710  35.260  38.400  1.00  0.00           H
ATOM   3173  CE1 PHE A 851      77.160  36.120  40.200  1.00  0.00           C
ATOM   3174  HE1 PHE A 851      78.130  35.660  40.310  1.00  0.00           H
ATOM   3175  CZ  PHE A 851      76.770  36.940  41.330  1.00  0.00           C
ATOM   3176  HZ  PHE A 851      77.480  37.140  42.120  1.00  0.00           H
ATOM   3177  CD2 PHE A 851      74.790  37.400  40.170  1.00  0.00           C
ATOM   3178  HD2 PHE A 851      73.850  37.930  40.090  1.00  0.00           H
ATOM   3179  CE2 PHE A 851      75.520  37.600  41.320  1.00  0.00           C
ATOM   3180  HE2 PHE A 851      75.300  38.320  42.080  1.00  0.00           H
ATOM   3181  C   PHE A 851      73.730  36.440  35.420  1.00  0.00           C
ATOM   3182  O   PHE A 851      73.150  37.440  35.040  1.00  0.00           O
ATOM   3183  N   PRO A 852      73.420  35.170  34.950  1.00  0.00           N
ATOM   3184  CD  PRO A 852      74.290  33.970  35.080  1.00  0.00           C
ATOM   3185  HD1 PRO A 852      74.100  33.450  36.040  1.00  0.00           H
ATOM   3186  HD2 PRO A 852      75.340  34.310  35.200  1.00  0.00           H
ATOM   3187  CA  PRO A 852      72.330  34.970  33.980  1.00  0.00           C
ATOM   3188  HA  PRO A 852      72.690  35.470  33.090  1.00  0.00           H
ATOM   3189  CB  PRO A 852      72.340  33.490  33.680  1.00  0.00           C
ATOM   3190  HB1 PRO A 852      72.020  33.210  32.650  1.00  0.00           H
ATOM   3191  HB2 PRO A 852      71.780  32.960  34.490  1.00  0.00           H
ATOM   3192  CG  PRO A 852      73.860  33.210  33.830  1.00  0.00           C
ATOM   3193  HG1 PRO A 852      73.980  32.110  33.930  1.00  0.00           H
ATOM   3194  HG2 PRO A 852      74.480  33.620  33.000  1.00  0.00           H
ATOM   3195  C   PRO A 852      70.840  35.520  34.260  1.00  0.00           C
ATOM   3196  O   PRO A 852      70.460  35.670  35.410  1.00  0.00           O
ATOM   3197  N   THR A 853      70.000  35.830  33.250  1.00  0.00           N
ATOM   3198  HN  THR A 853      70.430  35.600  32.380  1.00  0.00           H
ATOM   3199  CA  THR A 853      68.720  36.570  33.260  1.00  0.00           C
ATOM   3200  HA  THR A 853      68.910  37.470  33.810  1.00  0.00           H
ATOM   3201  CB  THR A 853      68.440  37.000  31.820  1.00  0.00           C
ATOM   3202  HB  THR A 853      69.380  37.490  31.490  1.00  0.00           H
ATOM   3203  OG1 THR A 853      67.300  37.900  31.770  1.00  0.00           O
ATOM   3204  HG1 THR A 853      67.130  38.260  30.900  1.00  0.00           H
ATOM   3205  CG2 THR A 853      67.990  35.800  30.930  1.00  0.00           C
ATOM   3206 HG21 THR A 853      67.660  36.060  29.900  1.00  0.00           H
ATOM   3207 HG22 THR A 853      67.150  35.230  31.380  1.00  0.00           H
ATOM   3208 HG23 THR A 853      68.750  34.990  30.860  1.00  0.00           H
ATOM   3209  C   THR A 853      67.630  35.850  33.970  1.00  0.00           C
ATOM   3210  O   THR A 853      66.850  36.450  34.720  1.00  0.00           O
ATOM   3211  N   LYS A 854      67.640  34.500  33.800  1.00  0.00           N
ATOM   3212  HN  LYS A 854      68.360  34.060  33.280  1.00  0.00           H
ATOM   3213  CA  LYS A 854      66.570  33.720  34.540  1.00  0.00           C
ATOM   3214  HA  LYS A 854      65.630  34.250  34.490  1.00  0.00           H
ATOM   3215  CB  LYS A 854      66.240  32.340  33.960  1.00  0.00           C
ATOM   3216  HB1 LYS A 854      65.510  31.830  34.630  1.00  0.00           H
ATOM   3217  HB2 LYS A 854      67.140  31.690  33.870  1.00  0.00           H
ATOM   3218  CG  LYS A 854      65.650  32.390  32.530  1.00  0.00           C
ATOM   3219  HG1 LYS A 854      65.620  31.340  32.200  1.00  0.00           H
ATOM   3220  HG2 LYS A 854      66.420  32.880  31.900  1.00  0.00           H
ATOM   3221  CD  LYS A 854      64.300  33.180  32.410  1.00  0.00           C
ATOM   3222  HD1 LYS A 854      63.980  33.080  31.350  1.00  0.00           H
ATOM   3223  HD2 LYS A 854      64.580  34.250  32.490  1.00  0.00           H
ATOM   3224  CE  LYS A 854      63.160  32.840  33.410  1.00  0.00           C
ATOM   3225  HE1 LYS A 854      62.310  33.560  33.320  1.00  0.00           H
ATOM   3226  HE2 LYS A 854      63.400  32.830  34.490  1.00  0.00           H
ATOM   3227  NZ  LYS A 854      62.630  31.530  33.020  1.00  0.00           N
ATOM   3228  HZ1 LYS A 854      63.230  30.710  33.230  1.00  0.00           H
ATOM   3229  HZ2 LYS A 854      62.380  31.430  32.010  1.00  0.00           H
ATOM   3230  HZ3 LYS A 854      61.790  31.370  33.600  1.00  0.00           H
ATOM   3231  C   LYS A 854      66.830  33.790  36.040  1.00  0.00           C
ATOM   3232  O   LYS A 854      65.860  33.910  36.780  1.00  0.00           O
ATOM   3233  N   VAL A 855      68.090  33.740  36.430  1.00  0.00           N
ATOM   3234  HN  VAL A 855      68.840  33.510  35.800  1.00  0.00           H
ATOM   3235  CA  VAL A 855      68.500  34.000  37.860  1.00  0.00           C
ATOM   3236  HA  VAL A 855      67.870  33.390  38.470  1.00  0.00           H
ATOM   3237  CB  VAL A 855      69.990  33.590  38.080  1.00  0.00           C
ATOM   3238  HB  VAL A 855      70.570  33.880  37.170  1.00  0.00           H
ATOM   3239  CG1 VAL A 855      70.650  34.090  39.390  1.00  0.00           C
ATOM   3240 HG11 VAL A 855      71.720  33.830  39.300  1.00  0.00           H
ATOM   3241 HG12 VAL A 855      70.100  33.680  40.260  1.00  0.00           H
ATOM   3242 HG13 VAL A 855      70.760  35.200  39.480  1.00  0.00           H
ATOM   3243  CG2 VAL A 855      70.030  32.090  38.150  1.00  0.00           C
ATOM   3244 HG21 VAL A 855      71.090  31.730  38.090  1.00  0.00           H
ATOM   3245 HG22 VAL A 855      69.450  31.700  37.290  1.00  0.00           H
ATOM   3246 HG23 VAL A 855      69.500  31.740  39.060  1.00  0.00           H
ATOM   3247  C   VAL A 855      68.230  35.390  38.330  1.00  0.00           C
ATOM   3248  O   VAL A 855      67.670  35.580  39.390  1.00  0.00           O
ATOM   3249  N   ARG A 856      68.650  36.440  37.580  1.00  0.00           N
ATOM   3250  HN  ARG A 856      69.090  36.290  36.700  1.00  0.00           H
ATOM   3251  CA  ARG A 856      68.450  37.820  37.840  1.00  0.00           C
ATOM   3252  HA  ARG A 856      68.870  38.170  38.770  1.00  0.00           H
ATOM   3253  CB  ARG A 856      68.920  38.760  36.730  1.00  0.00           C
ATOM   3254  HB1 ARG A 856      68.720  39.810  37.040  1.00  0.00           H
ATOM   3255  HB2 ARG A 856      68.420  38.500  35.770  1.00  0.00           H
ATOM   3256  CG  ARG A 856      70.460  38.740  36.520  1.00  0.00           C
ATOM   3257  HG1 ARG A 856      70.860  37.840  36.010  1.00  0.00           H
ATOM   3258  HG2 ARG A 856      70.900  38.770  37.530  1.00  0.00           H
ATOM   3259  CD  ARG A 856      71.100  39.970  35.810  1.00  0.00           C
ATOM   3260  HD1 ARG A 856      72.190  39.970  35.640  1.00  0.00           H
ATOM   3261  HD2 ARG A 856      70.910  40.910  36.390  1.00  0.00           H
ATOM   3262  NE  ARG A 856      70.380  40.060  34.540  1.00  0.00           N
ATOM   3263  HE  ARG A 856      69.450  40.430  34.610  1.00  0.00           H
ATOM   3264  CZ  ARG A 856      70.860  39.610  33.390  1.00  0.00           C
ATOM   3265  NH1 ARG A 856      71.980  38.920  33.200  1.00  0.00           N
ATOM   3266 HH11 ARG A 856      72.400  38.360  33.910  1.00  0.00           H
ATOM   3267 HH12 ARG A 856      72.330  38.870  32.260  1.00  0.00           H
ATOM   3268  NH2 ARG A 856      70.280  39.980  32.310  1.00  0.00           N
ATOM   3269 HH21 ARG A 856      70.630  39.600  31.450  1.00  0.00           H
ATOM   3270 HH22 ARG A 856      69.420  40.490  32.270  1.00  0.00           H
ATOM   3271  C   ARG A 856      67.040  38.250  37.980  1.00  0.00           C
ATOM   3272  O   ARG A 856      66.670  39.020  38.850  1.00  0.00           O
ATOM   3273  N   SER A 857      66.140  37.770  37.110  1.00  0.00           N
ATOM   3274  HN  SER A 857      66.430  37.260  36.310  1.00  0.00           H
ATOM   3275  CA  SER A 857      64.740  37.970  37.140  1.00  0.00           C
ATOM   3276  HA  SER A 857      64.510  39.020  37.230  1.00  0.00           H
ATOM   3277  CB  SER A 857      64.110  37.380  35.800  1.00  0.00           C
ATOM   3278  HB1 SER A 857      64.030  36.280  35.780  1.00  0.00           H
ATOM   3279  HB2 SER A 857      64.650  37.660  34.880  1.00  0.00           H
ATOM   3280  OG  SER A 857      62.690  37.730  35.780  1.00  0.00           O
ATOM   3281  HG1 SER A 857      62.390  37.700  34.860  1.00  0.00           H
ATOM   3282  C   SER A 857      64.060  37.380  38.340  1.00  0.00           C
ATOM   3283  O   SER A 857      63.300  37.980  39.050  1.00  0.00           O
ATOM   3284  N   THR A 858      64.420  36.080  38.650  1.00  0.00           N
ATOM   3285  HN  THR A 858      65.000  35.500  38.100  1.00  0.00           H
ATOM   3286  CA  THR A 858      63.870  35.290  39.800  1.00  0.00           C
ATOM   3287  HA  THR A 858      62.800  35.320  39.590  1.00  0.00           H
ATOM   3288  CB  THR A 858      64.270  33.820  39.830  1.00  0.00           C
ATOM   3289  HB  THR A 858      65.330  33.750  40.140  1.00  0.00           H
ATOM   3290  OG1 THR A 858      63.960  33.170  38.560  1.00  0.00           O
ATOM   3291  HG1 THR A 858      64.580  33.390  37.850  1.00  0.00           H
ATOM   3292  CG2 THR A 858      63.570  33.110  40.970  1.00  0.00           C
ATOM   3293 HG21 THR A 858      63.890  33.320  42.020  1.00  0.00           H
ATOM   3294 HG22 THR A 858      63.830  32.050  40.800  1.00  0.00           H
ATOM   3295 HG23 THR A 858      62.490  33.260  40.780  1.00  0.00           H
ATOM   3296  C   THR A 858      64.170  35.910  41.150  1.00  0.00           C
ATOM   3297  O   THR A 858      63.310  36.070  42.040  1.00  0.00           O
ATOM   3298  N   ILE A 859      65.410  36.440  41.380  1.00  0.00           N
ATOM   3299  HN  ILE A 859      66.130  36.410  40.700  1.00  0.00           H
ATOM   3300  CA  ILE A 859      65.700  37.240  42.550  1.00  0.00           C
ATOM   3301  HA  ILE A 859      65.430  36.640  43.400  1.00  0.00           H
ATOM   3302  CB  ILE A 859      67.130  37.690  42.510  1.00  0.00           C
ATOM   3303  HB  ILE A 859      67.350  38.160  41.520  1.00  0.00           H
ATOM   3304  CG2 ILE A 859      67.460  38.810  43.640  1.00  0.00           C
ATOM   3305 HG21 ILE A 859      67.160  38.280  44.570  1.00  0.00           H
ATOM   3306 HG22 ILE A 859      66.960  39.760  43.370  1.00  0.00           H
ATOM   3307 HG23 ILE A 859      68.540  38.980  43.780  1.00  0.00           H
ATOM   3308  CG1 ILE A 859      68.170  36.500  42.690  1.00  0.00           C
ATOM   3309 HG11 ILE A 859      67.900  35.630  42.050  1.00  0.00           H
ATOM   3310 HG12 ILE A 859      68.080  36.240  43.760  1.00  0.00           H
ATOM   3311  CD  ILE A 859      69.640  36.790  42.410  1.00  0.00           C
ATOM   3312  HD1 ILE A 859      69.760  37.290  41.430  1.00  0.00           H
ATOM   3313  HD2 ILE A 859      70.300  35.900  42.450  1.00  0.00           H
ATOM   3314  HD3 ILE A 859      70.050  37.460  43.190  1.00  0.00           H
ATOM   3315  C   ILE A 859      64.670  38.460  42.720  1.00  0.00           C
ATOM   3316  O   ILE A 859      64.240  38.750  43.820  1.00  0.00           O
ATOM   3317  N   SER A 860      64.250  39.140  41.610  1.00  0.00           N
ATOM   3318  HN  SER A 860      64.680  38.800  40.780  1.00  0.00           H
ATOM   3319  CA  SER A 860      63.360  40.330  41.600  1.00  0.00           C
ATOM   3320  HA  SER A 860      63.850  41.120  42.160  1.00  0.00           H
ATOM   3321  CB  SER A 860      63.240  40.970  40.160  1.00  0.00           C
ATOM   3322  HB1 SER A 860      62.500  40.430  39.550  1.00  0.00           H
ATOM   3323  HB2 SER A 860      64.270  40.880  39.740  1.00  0.00           H
ATOM   3324  OG  SER A 860      62.880  42.340  40.220  1.00  0.00           O
ATOM   3325  HG1 SER A 860      63.630  42.810  40.580  1.00  0.00           H
ATOM   3326  C   SER A 860      62.020  39.940  42.190  1.00  0.00           C
ATOM   3327  O   SER A 860      61.380  40.630  42.920  1.00  0.00           O
ATOM   3328  N   ASP A 861      61.420  38.760  41.760  1.00  0.00           N
ATOM   3329  HN  ASP A 861      61.970  38.180  41.160  1.00  0.00           H
ATOM   3330  CA  ASP A 861      60.000  38.440  42.050  1.00  0.00           C
ATOM   3331  HA  ASP A 861      59.390  39.340  41.970  1.00  0.00           H
ATOM   3332  CB  ASP A 861      59.640  37.420  40.940  1.00  0.00           C
ATOM   3333  HB1 ASP A 861      58.620  37.070  41.210  1.00  0.00           H
ATOM   3334  HB2 ASP A 861      60.370  36.580  41.010  1.00  0.00           H
ATOM   3335  CG  ASP A 861      59.620  37.920  39.560  1.00  0.00           C
ATOM   3336  OD1 ASP A 861      59.610  37.010  38.640  1.00  0.00           O
ATOM   3337  OD2 ASP A 861      59.610  39.110  39.180  1.00  0.00           O
ATOM   3338  C   ASP A 861      59.840  37.910  43.450  1.00  0.00           C
ATOM   3339  O   ASP A 861      58.670  37.870  43.960  1.00  0.00           O
ATOM   3340  N   PHE A 862      60.960  37.410  44.040  1.00  0.00           N
ATOM   3341  HN  PHE A 862      61.820  37.260  43.570  1.00  0.00           H
ATOM   3342  CA  PHE A 862      60.890  36.980  45.450  1.00  0.00           C
ATOM   3343  HA  PHE A 862      59.870  36.820  45.770  1.00  0.00           H
ATOM   3344  CB  PHE A 862      61.650  35.570  45.460  1.00  0.00           C
ATOM   3345  HB1 PHE A 862      61.910  35.320  46.510  1.00  0.00           H
ATOM   3346  HB2 PHE A 862      62.580  35.660  44.840  1.00  0.00           H
ATOM   3347  CG  PHE A 862      60.770  34.480  44.940  1.00  0.00           C
ATOM   3348  CD1 PHE A 862      59.920  33.760  45.830  1.00  0.00           C
ATOM   3349  HD1 PHE A 862      59.980  34.040  46.860  1.00  0.00           H
ATOM   3350  CE1 PHE A 862      59.130  32.620  45.420  1.00  0.00           C
ATOM   3351  HE1 PHE A 862      58.740  31.950  46.170  1.00  0.00           H
ATOM   3352  CZ  PHE A 862      59.230  32.300  44.100  1.00  0.00           C
ATOM   3353  HZ  PHE A 862      58.810  31.340  43.810  1.00  0.00           H
ATOM   3354  CD2 PHE A 862      60.680  34.220  43.580  1.00  0.00           C
ATOM   3355  HD2 PHE A 862      61.200  34.880  42.900  1.00  0.00           H
ATOM   3356  CE2 PHE A 862      59.940  33.100  43.210  1.00  0.00           C
ATOM   3357  HE2 PHE A 862      59.890  32.750  42.200  1.00  0.00           H
ATOM   3358  C   PHE A 862      61.610  37.860  46.470  1.00  0.00           C
ATOM   3359  O   PHE A 862      61.700  37.500  47.710  1.00  0.00           O
ATOM   3360  N   ALA A 863      62.130  39.050  46.030  1.00  0.00           N
ATOM   3361  HN  ALA A 863      61.950  39.300  45.080  1.00  0.00           H
ATOM   3362  CA  ALA A 863      63.030  39.860  46.910  1.00  0.00           C
ATOM   3363  HA  ALA A 863      63.990  39.390  47.070  1.00  0.00           H
ATOM   3364  CB  ALA A 863      63.580  41.220  46.230  1.00  0.00           C
ATOM   3365  HB1 ALA A 863      64.300  41.820  46.830  1.00  0.00           H
ATOM   3366  HB2 ALA A 863      62.660  41.770  45.920  1.00  0.00           H
ATOM   3367  HB3 ALA A 863      63.960  41.070  45.200  1.00  0.00           H
ATOM   3368  C   ALA A 863      62.590  40.250  48.270  1.00  0.00           C
ATOM   3369  O   ALA A 863      63.300  40.130  49.280  1.00  0.00           O
ATOM   3370  N   VAL A 864      61.320  40.790  48.340  1.00  0.00           N
ATOM   3371  HN  VAL A 864      60.780  40.850  47.500  1.00  0.00           H
ATOM   3372  CA  VAL A 864      60.650  41.360  49.510  1.00  0.00           C
ATOM   3373  HA  VAL A 864      61.360  42.060  49.930  1.00  0.00           H
ATOM   3374  CB  VAL A 864      59.360  42.230  49.130  1.00  0.00           C
ATOM   3375  HB  VAL A 864      59.700  42.850  48.280  1.00  0.00           H
ATOM   3376  CG1 VAL A 864      58.150  41.410  48.570  1.00  0.00           C
ATOM   3377 HG11 VAL A 864      58.560  40.830  47.710  1.00  0.00           H
ATOM   3378 HG12 VAL A 864      57.450  42.200  48.230  1.00  0.00           H
ATOM   3379 HG13 VAL A 864      57.700  40.760  49.350  1.00  0.00           H
ATOM   3380  CG2 VAL A 864      58.920  43.130  50.360  1.00  0.00           C
ATOM   3381 HG21 VAL A 864      58.030  43.710  50.040  1.00  0.00           H
ATOM   3382 HG22 VAL A 864      59.740  43.820  50.630  1.00  0.00           H
ATOM   3383 HG23 VAL A 864      58.650  42.410  51.160  1.00  0.00           H
ATOM   3384  C   VAL A 864      60.240  40.310  50.520  1.00  0.00           C
ATOM   3385  O   VAL A 864      60.450  40.570  51.730  1.00  0.00           O
ATOM   3386  N   PHE A 865      59.860  39.110  50.080  1.00  0.00           N
ATOM   3387  HN  PHE A 865      59.740  39.070  49.090  1.00  0.00           H
ATOM   3388  CA  PHE A 865      59.740  37.970  50.970  1.00  0.00           C
ATOM   3389  HA  PHE A 865      59.040  38.300  51.710  1.00  0.00           H
ATOM   3390  CB  PHE A 865      58.840  36.900  50.230  1.00  0.00           C
ATOM   3391  HB1 PHE A 865      59.230  36.400  49.310  1.00  0.00           H
ATOM   3392  HB2 PHE A 865      57.890  37.410  49.940  1.00  0.00           H
ATOM   3393  CG  PHE A 865      58.490  35.770  51.250  1.00  0.00           C
ATOM   3394  CD1 PHE A 865      59.350  34.600  51.310  1.00  0.00           C
ATOM   3395  HD1 PHE A 865      60.200  34.490  50.670  1.00  0.00           H
ATOM   3396  CE1 PHE A 865      58.910  33.540  52.170  1.00  0.00           C
ATOM   3397  HE1 PHE A 865      59.440  32.610  52.150  1.00  0.00           H
ATOM   3398  CZ  PHE A 865      57.590  33.530  52.660  1.00  0.00           C
ATOM   3399  HZ  PHE A 865      57.270  32.730  53.310  1.00  0.00           H
ATOM   3400  CD2 PHE A 865      57.230  35.830  51.910  1.00  0.00           C
ATOM   3401  HD2 PHE A 865      56.670  36.740  51.920  1.00  0.00           H
ATOM   3402  CE2 PHE A 865      56.870  34.700  52.710  1.00  0.00           C
ATOM   3403  HE2 PHE A 865      55.940  34.740  53.250  1.00  0.00           H
ATOM   3404  C   PHE A 865      61.070  37.450  51.440  1.00  0.00           C
ATOM   3405  O   PHE A 865      61.280  37.070  52.590  1.00  0.00           O
ATOM   3406  N   LEU A 866      62.060  37.420  50.560  1.00  0.00           N
ATOM   3407  HN  LEU A 866      61.810  37.540  49.600  1.00  0.00           H
ATOM   3408  CA  LEU A 866      63.420  36.870  50.860  1.00  0.00           C
ATOM   3409  HA  LEU A 866      63.200  35.940  51.380  1.00  0.00           H
ATOM   3410  CB  LEU A 866      64.150  36.620  49.550  1.00  0.00           C
ATOM   3411  HB1 LEU A 866      64.350  37.600  49.090  1.00  0.00           H
ATOM   3412  HB2 LEU A 866      63.410  36.120  48.900  1.00  0.00           H
ATOM   3413  CG  LEU A 866      65.410  35.750  49.680  1.00  0.00           C
ATOM   3414  HG  LEU A 866      65.980  36.130  50.550  1.00  0.00           H
ATOM   3415  CD1 LEU A 866      64.860  34.400  49.890  1.00  0.00           C
ATOM   3416 HD11 LEU A 866      64.590  34.280  50.960  1.00  0.00           H
ATOM   3417 HD12 LEU A 866      65.590  33.600  49.660  1.00  0.00           H
ATOM   3418 HD13 LEU A 866      64.010  34.140  49.220  1.00  0.00           H
ATOM   3419  CD2 LEU A 866      66.250  35.790  48.440  1.00  0.00           C
ATOM   3420 HD21 LEU A 866      65.760  35.240  47.600  1.00  0.00           H
ATOM   3421 HD22 LEU A 866      67.280  35.440  48.640  1.00  0.00           H
ATOM   3422 HD23 LEU A 866      66.300  36.850  48.100  1.00  0.00           H
ATOM   3423  C   LEU A 866      64.090  37.840  51.860  1.00  0.00           C
ATOM   3424  O   LEU A 866      64.770  37.370  52.760  1.00  0.00           O
ATOM   3425  N   THR A 867      63.820  39.190  51.760  1.00  0.00           N
ATOM   3426  HN  THR A 867      63.350  39.420  50.910  1.00  0.00           H
ATOM   3427  CA  THR A 867      64.360  40.240  52.580  1.00  0.00           C
ATOM   3428  HA  THR A 867      65.440  40.300  52.530  1.00  0.00           H
ATOM   3429  CB  THR A 867      63.840  41.580  52.240  1.00  0.00           C
ATOM   3430  HB  THR A 867      62.750  41.620  52.500  1.00  0.00           H
ATOM   3431  OG1 THR A 867      64.100  41.890  50.910  1.00  0.00           O
ATOM   3432  HG1 THR A 867      63.620  41.340  50.300  1.00  0.00           H
ATOM   3433  CG2 THR A 867      64.610  42.630  53.050  1.00  0.00           C
ATOM   3434 HG21 THR A 867      64.290  43.670  52.800  1.00  0.00           H
ATOM   3435 HG22 THR A 867      65.690  42.660  52.820  1.00  0.00           H
ATOM   3436 HG23 THR A 867      64.480  42.490  54.140  1.00  0.00           H
ATOM   3437  C   THR A 867      64.010  39.990  54.050  1.00  0.00           C
ATOM   3438  O   THR A 867      64.890  40.070  54.890  1.00  0.00           O
ATOM   3439  N   ILE A 868      62.770  39.670  54.420  1.00  0.00           N
ATOM   3440  HN  ILE A 868      62.080  39.480  53.730  1.00  0.00           H
ATOM   3441  CA  ILE A 868      62.410  39.280  55.740  1.00  0.00           C
ATOM   3442  HA  ILE A 868      62.710  40.130  56.330  1.00  0.00           H
ATOM   3443  CB  ILE A 868      60.860  39.030  55.980  1.00  0.00           C
ATOM   3444  HB  ILE A 868      60.620  38.120  55.390  1.00  0.00           H
ATOM   3445  CG2 ILE A 868      60.550  38.750  57.480  1.00  0.00           C
ATOM   3446 HG21 ILE A 868      59.480  38.440  57.530  1.00  0.00           H
ATOM   3447 HG22 ILE A 868      60.720  39.740  57.920  1.00  0.00           H
ATOM   3448 HG23 ILE A 868      61.180  38.050  58.070  1.00  0.00           H
ATOM   3449  CG1 ILE A 868      60.130  40.230  55.350  1.00  0.00           C
ATOM   3450 HG11 ILE A 868      60.180  40.180  54.240  1.00  0.00           H
ATOM   3451 HG12 ILE A 868      60.710  41.100  55.720  1.00  0.00           H
ATOM   3452  CD  ILE A 868      58.670  40.420  55.730  1.00  0.00           C
ATOM   3453  HD1 ILE A 868      58.050  39.610  55.290  1.00  0.00           H
ATOM   3454  HD2 ILE A 868      58.250  41.300  55.200  1.00  0.00           H
ATOM   3455  HD3 ILE A 868      58.520  40.480  56.830  1.00  0.00           H
ATOM   3456  C   ILE A 868      63.120  38.020  56.180  1.00  0.00           C
ATOM   3457  O   ILE A 868      63.750  38.030  57.230  1.00  0.00           O
ATOM   3458  N   VAL A 869      63.160  37.000  55.340  1.00  0.00           N
ATOM   3459  HN  VAL A 869      62.710  36.960  54.440  1.00  0.00           H
ATOM   3460  CA  VAL A 869      63.750  35.720  55.630  1.00  0.00           C
ATOM   3461  HA  VAL A 869      63.360  35.310  56.550  1.00  0.00           H
ATOM   3462  CB  VAL A 869      63.260  34.770  54.550  1.00  0.00           C
ATOM   3463  HB  VAL A 869      63.300  35.160  53.510  1.00  0.00           H
ATOM   3464  CG1 VAL A 869      63.860  33.310  54.550  1.00  0.00           C
ATOM   3465 HG11 VAL A 869      63.140  32.500  54.290  1.00  0.00           H
ATOM   3466 HG12 VAL A 869      64.280  33.170  55.570  1.00  0.00           H
ATOM   3467 HG13 VAL A 869      64.750  33.260  53.880  1.00  0.00           H
ATOM   3468  CG2 VAL A 869      61.710  34.690  54.800  1.00  0.00           C
ATOM   3469 HG21 VAL A 869      61.270  33.820  54.270  1.00  0.00           H
ATOM   3470 HG22 VAL A 869      61.220  35.600  54.380  1.00  0.00           H
ATOM   3471 HG23 VAL A 869      61.490  34.620  55.890  1.00  0.00           H
ATOM   3472  C   VAL A 869      65.250  35.690  55.810  1.00  0.00           C
ATOM   3473  O   VAL A 869      65.790  35.040  56.670  1.00  0.00           O
ATOM   3474  N   ILE A 870      65.970  36.530  55.040  1.00  0.00           N
ATOM   3475  HN  ILE A 870      65.530  37.090  54.340  1.00  0.00           H
ATOM   3476  CA  ILE A 870      67.400  36.750  55.340  1.00  0.00           C
ATOM   3477  HA  ILE A 870      68.040  35.890  55.500  1.00  0.00           H
ATOM   3478  CB  ILE A 870      68.080  37.550  54.200  1.00  0.00           C
ATOM   3479  HB  ILE A 870      67.410  38.430  54.020  1.00  0.00           H
ATOM   3480  CG2 ILE A 870      69.440  38.030  54.560  1.00  0.00           C
ATOM   3481 HG21 ILE A 870      70.230  37.250  54.600  1.00  0.00           H
ATOM   3482 HG22 ILE A 870      69.430  38.560  55.540  1.00  0.00           H
ATOM   3483 HG23 ILE A 870      69.820  38.790  53.850  1.00  0.00           H
ATOM   3484  CG1 ILE A 870      68.190  36.740  52.910  1.00  0.00           C
ATOM   3485 HG11 ILE A 870      67.270  36.150  52.720  1.00  0.00           H
ATOM   3486 HG12 ILE A 870      68.840  35.840  52.980  1.00  0.00           H
ATOM   3487  CD  ILE A 870      68.600  37.560  51.720  1.00  0.00           C
ATOM   3488  HD1 ILE A 870      68.540  36.900  50.830  1.00  0.00           H
ATOM   3489  HD2 ILE A 870      69.590  37.990  51.910  1.00  0.00           H
ATOM   3490  HD3 ILE A 870      67.920  38.420  51.490  1.00  0.00           H
ATOM   3491  C   ILE A 870      67.500  37.540  56.560  1.00  0.00           C
ATOM   3492  O   ILE A 870      68.160  37.070  57.480  1.00  0.00           O
ATOM   3493  N   MET A 871      66.690  38.610  56.820  1.00  0.00           N
ATOM   3494  HN  MET A 871      66.090  38.970  56.110  1.00  0.00           H
ATOM   3495  CA  MET A 871      66.670  39.300  58.150  1.00  0.00           C
ATOM   3496  HA  MET A 871      67.710  39.530  58.340  1.00  0.00           H
ATOM   3497  CB  MET A 871      65.840  40.590  58.270  1.00  0.00           C
ATOM   3498  HB1 MET A 871      65.680  40.910  59.320  1.00  0.00           H
ATOM   3499  HB2 MET A 871      64.880  40.480  57.740  1.00  0.00           H
ATOM   3500  CG  MET A 871      66.520  41.740  57.500  1.00  0.00           C
ATOM   3501  HG1 MET A 871      66.060  42.740  57.560  1.00  0.00           H
ATOM   3502  HG2 MET A 871      66.500  41.560  56.410  1.00  0.00           H
ATOM   3503  SD  MET A 871      68.220  42.050  57.940  1.00  0.00           S
ATOM   3504  CE  MET A 871      68.620  43.040  56.500  1.00  0.00           C
ATOM   3505  HE1 MET A 871      69.720  43.130  56.430  1.00  0.00           H
ATOM   3506  HE2 MET A 871      68.170  44.060  56.550  1.00  0.00           H
ATOM   3507  HE3 MET A 871      68.230  42.460  55.630  1.00  0.00           H
ATOM   3508  C   MET A 871      66.370  38.350  59.400  1.00  0.00           C
ATOM   3509  O   MET A 871      67.010  38.380  60.420  1.00  0.00           O
ATOM   3510  N   VAL A 872      65.360  37.380  59.340  1.00  0.00           N
ATOM   3511  HN  VAL A 872      64.840  37.330  58.500  1.00  0.00           H
ATOM   3512  CA  VAL A 872      65.040  36.480  60.470  1.00  0.00           C
ATOM   3513  HA  VAL A 872      65.240  36.990  61.400  1.00  0.00           H
ATOM   3514  CB  VAL A 872      63.610  35.870  60.610  1.00  0.00           C
ATOM   3515  HB  VAL A 872      63.500  35.160  61.440  1.00  0.00           H
ATOM   3516  CG1 VAL A 872      62.630  37.060  60.870  1.00  0.00           C
ATOM   3517 HG11 VAL A 872      62.990  37.540  61.810  1.00  0.00           H
ATOM   3518 HG12 VAL A 872      61.560  36.830  61.040  1.00  0.00           H
ATOM   3519 HG13 VAL A 872      62.630  37.700  59.970  1.00  0.00           H
ATOM   3520  CG2 VAL A 872      63.340  35.060  59.380  1.00  0.00           C
ATOM   3521 HG21 VAL A 872      64.100  34.270  59.200  1.00  0.00           H
ATOM   3522 HG22 VAL A 872      63.300  35.770  58.520  1.00  0.00           H
ATOM   3523 HG23 VAL A 872      62.330  34.580  59.470  1.00  0.00           H
ATOM   3524  C   VAL A 872      66.080  35.390  60.600  1.00  0.00           C
ATOM   3525  O   VAL A 872      66.310  34.890  61.690  1.00  0.00           O
ATOM   3526  N   THR A 873      66.790  34.910  59.500  1.00  0.00           N
ATOM   3527  HN  THR A 873      66.540  35.080  58.550  1.00  0.00           H
ATOM   3528  CA  THR A 873      67.980  34.050  59.610  1.00  0.00           C
ATOM   3529  HA  THR A 873      67.710  33.220  60.250  1.00  0.00           H
ATOM   3530  CB  THR A 873      68.340  33.610  58.310  1.00  0.00           C
ATOM   3531  HB  THR A 873      68.420  34.410  57.550  1.00  0.00           H
ATOM   3532  OG1 THR A 873      67.350  32.750  57.780  1.00  0.00           O
ATOM   3533  HG1 THR A 873      66.780  33.180  57.140  1.00  0.00           H
ATOM   3534  CG2 THR A 873      69.600  32.690  58.230  1.00  0.00           C
ATOM   3535 HG21 THR A 873      69.390  31.740  58.780  1.00  0.00           H
ATOM   3536 HG22 THR A 873      70.470  33.290  58.530  1.00  0.00           H
ATOM   3537 HG23 THR A 873      69.810  32.380  57.190  1.00  0.00           H
ATOM   3538  C   THR A 873      69.190  34.710  60.320  1.00  0.00           C
ATOM   3539  O   THR A 873      69.780  34.100  61.270  1.00  0.00           O
ATOM   3540  N   ILE A 874      69.480  36.010  60.100  1.00  0.00           N
ATOM   3541  HN  ILE A 874      69.020  36.530  59.380  1.00  0.00           H
ATOM   3542  CA  ILE A 874      70.460  36.640  60.910  1.00  0.00           C
ATOM   3543  HA  ILE A 874      71.370  36.060  60.850  1.00  0.00           H
ATOM   3544  CB  ILE A 874      70.830  38.030  60.330  1.00  0.00           C
ATOM   3545  HB  ILE A 874      69.940  38.680  60.380  1.00  0.00           H
ATOM   3546  CG2 ILE A 874      71.920  38.590  61.250  1.00  0.00           C
ATOM   3547 HG21 ILE A 874      72.850  37.980  61.200  1.00  0.00           H
ATOM   3548 HG22 ILE A 874      71.700  38.710  62.330  1.00  0.00           H
ATOM   3549 HG23 ILE A 874      72.150  39.630  60.930  1.00  0.00           H
ATOM   3550  CG1 ILE A 874      71.290  37.920  58.900  1.00  0.00           C
ATOM   3551 HG11 ILE A 874      70.670  37.230  58.290  1.00  0.00           H
ATOM   3552 HG12 ILE A 874      72.300  37.440  58.930  1.00  0.00           H
ATOM   3553  CD  ILE A 874      71.530  39.290  58.250  1.00  0.00           C
ATOM   3554  HD1 ILE A 874      70.650  39.950  58.120  1.00  0.00           H
ATOM   3555  HD2 ILE A 874      71.930  39.170  57.220  1.00  0.00           H
ATOM   3556  HD3 ILE A 874      72.190  39.940  58.880  1.00  0.00           H
ATOM   3557  C   ILE A 874      70.070  36.710  62.400  1.00  0.00           C
ATOM   3558  O   ILE A 874      70.910  36.510  63.300  1.00  0.00           O
ATOM   3559  N   ASP A 875      68.750  36.920  62.740  1.00  0.00           N
ATOM   3560  HN  ASP A 875      68.100  36.890  61.990  1.00  0.00           H
ATOM   3561  CA  ASP A 875      68.420  37.020  64.080  1.00  0.00           C
ATOM   3562  HA  ASP A 875      69.130  37.620  64.630  1.00  0.00           H
ATOM   3563  CB  ASP A 875      67.000  37.680  64.140  1.00  0.00           C
ATOM   3564  HB1 ASP A 875      66.200  37.090  63.630  1.00  0.00           H
ATOM   3565  HB2 ASP A 875      67.010  38.640  63.580  1.00  0.00           H
ATOM   3566  CG  ASP A 875      66.500  38.130  65.560  1.00  0.00           C
ATOM   3567  OD1 ASP A 875      67.230  38.200  66.600  1.00  0.00           O
ATOM   3568  OD2 ASP A 875      65.340  38.440  65.530  1.00  0.00           O
ATOM   3569  C   ASP A 875      68.420  35.630  64.760  1.00  0.00           C
ATOM   3570  O   ASP A 875      68.790  35.390  65.940  1.00  0.00           O
ATOM   3571  N   TYR A 876      67.940  34.600  64.020  1.00  0.00           N
ATOM   3572  HN  TYR A 876      67.560  34.760  63.110  1.00  0.00           H
ATOM   3573  CA  TYR A 876      68.160  33.230  64.410  1.00  0.00           C
ATOM   3574  HA  TYR A 876      67.480  33.100  65.230  1.00  0.00           H
ATOM   3575  CB  TYR A 876      67.680  32.300  63.260  1.00  0.00           C
ATOM   3576  HB1 TYR A 876      68.240  32.660  62.370  1.00  0.00           H
ATOM   3577  HB2 TYR A 876      66.600  32.470  63.070  1.00  0.00           H
ATOM   3578  CG  TYR A 876      67.680  30.790  63.430  1.00  0.00           C
ATOM   3579  CD1 TYR A 876      67.530  30.200  64.690  1.00  0.00           C
ATOM   3580  HD1 TYR A 876      67.400  30.740  65.620  1.00  0.00           H
ATOM   3581  CE1 TYR A 876      67.480  28.780  64.840  1.00  0.00           C
ATOM   3582  HE1 TYR A 876      67.220  28.330  65.790  1.00  0.00           H
ATOM   3583  CZ  TYR A 876      67.580  28.000  63.720  1.00  0.00           C
ATOM   3584  OH  TYR A 876      67.650  26.590  63.710  1.00  0.00           O
ATOM   3585  HH  TYR A 876      67.530  26.430  64.650  1.00  0.00           H
ATOM   3586  CD2 TYR A 876      67.900  29.990  62.330  1.00  0.00           C
ATOM   3587  HD2 TYR A 876      68.200  30.420  61.390  1.00  0.00           H
ATOM   3588  CE2 TYR A 876      67.880  28.580  62.440  1.00  0.00           C
ATOM   3589  HE2 TYR A 876      68.130  27.980  61.590  1.00  0.00           H
ATOM   3590  C   TYR A 876      69.630  32.910  64.780  1.00  0.00           C
ATOM   3591  O   TYR A 876      69.930  32.430  65.860  1.00  0.00           O
ATOM   3592  N   LEU A 877      70.600  33.210  63.920  1.00  0.00           N
ATOM   3593  HN  LEU A 877      70.390  33.800  63.150  1.00  0.00           H
ATOM   3594  CA  LEU A 877      71.940  32.890  63.950  1.00  0.00           C
ATOM   3595  HA  LEU A 877      72.070  31.930  64.460  1.00  0.00           H
ATOM   3596  CB  LEU A 877      72.630  32.790  62.480  1.00  0.00           C
ATOM   3597  HB1 LEU A 877      73.680  32.490  62.620  1.00  0.00           H
ATOM   3598  HB2 LEU A 877      72.510  33.790  62.010  1.00  0.00           H
ATOM   3599  CG  LEU A 877      72.050  31.660  61.660  1.00  0.00           C
ATOM   3600  HG  LEU A 877      70.940  31.740  61.680  1.00  0.00           H
ATOM   3601  CD1 LEU A 877      72.450  31.800  60.180  1.00  0.00           C
ATOM   3602 HD11 LEU A 877      71.970  31.040  59.520  1.00  0.00           H
ATOM   3603 HD12 LEU A 877      73.540  31.620  60.110  1.00  0.00           H
ATOM   3604 HD13 LEU A 877      72.370  32.780  59.660  1.00  0.00           H
ATOM   3605  CD2 LEU A 877      72.330  30.260  62.130  1.00  0.00           C
ATOM   3606 HD21 LEU A 877      71.620  30.020  62.940  1.00  0.00           H
ATOM   3607 HD22 LEU A 877      73.390  30.060  62.390  1.00  0.00           H
ATOM   3608 HD23 LEU A 877      72.100  29.590  61.260  1.00  0.00           H
ATOM   3609  C   LEU A 877      72.800  33.770  64.880  1.00  0.00           C
ATOM   3610  O   LEU A 877      73.580  33.230  65.700  1.00  0.00           O
ATOM   3611  N   VAL A 878      72.730  35.080  64.750  1.00  0.00           N
ATOM   3612  HN  VAL A 878      72.180  35.480  64.020  1.00  0.00           H
ATOM   3613  CA  VAL A 878      73.560  35.990  65.480  1.00  0.00           C
ATOM   3614  HA  VAL A 878      74.360  35.430  65.930  1.00  0.00           H
ATOM   3615  CB  VAL A 878      74.220  37.000  64.570  1.00  0.00           C
ATOM   3616  HB  VAL A 878      73.410  37.540  64.030  1.00  0.00           H
ATOM   3617  CG1 VAL A 878      75.060  38.060  65.410  1.00  0.00           C
ATOM   3618 HG11 VAL A 878      74.310  38.810  65.720  1.00  0.00           H
ATOM   3619 HG12 VAL A 878      75.900  38.540  64.860  1.00  0.00           H
ATOM   3620 HG13 VAL A 878      75.450  37.550  66.310  1.00  0.00           H
ATOM   3621  CG2 VAL A 878      74.850  36.190  63.360  1.00  0.00           C
ATOM   3622 HG21 VAL A 878      75.640  35.510  63.720  1.00  0.00           H
ATOM   3623 HG22 VAL A 878      75.370  36.890  62.670  1.00  0.00           H
ATOM   3624 HG23 VAL A 878      74.080  35.670  62.760  1.00  0.00           H
ATOM   3625  C   VAL A 878      72.760  36.620  66.610  1.00  0.00           C
ATOM   3626  O   VAL A 878      73.160  36.760  67.800  1.00  0.00           O
ATOM   3627  N   GLY A 879      71.600  37.030  66.220  1.00  0.00           N
ATOM   3628  HN  GLY A 879      71.400  36.840  65.260  1.00  0.00           H
ATOM   3629  CA  GLY A 879      70.700  37.890  66.980  1.00  0.00           C
ATOM   3630  HA1 GLY A 879      70.700  37.750  68.040  1.00  0.00           H
ATOM   3631  HA2 GLY A 879      69.730  37.660  66.550  1.00  0.00           H
ATOM   3632  C   GLY A 879      70.880  39.380  66.770  1.00  0.00           C
ATOM   3633  O   GLY A 879      71.970  39.870  66.520  1.00  0.00           O
ATOM   3634  N   VAL A 880      69.750  40.130  66.550  1.00  0.00           N
ATOM   3635  HN  VAL A 880      68.880  39.640  66.510  1.00  0.00           H
ATOM   3636  CA  VAL A 880      69.770  41.640  66.360  1.00  0.00           C
ATOM   3637  HA  VAL A 880      70.760  42.030  66.440  1.00  0.00           H
ATOM   3638  CB  VAL A 880      69.390  42.010  64.930  1.00  0.00           C
ATOM   3639  HB  VAL A 880      68.440  41.520  64.630  1.00  0.00           H
ATOM   3640  CG1 VAL A 880      69.250  43.540  64.730  1.00  0.00           C
ATOM   3641 HG11 VAL A 880      68.450  43.870  65.420  1.00  0.00           H
ATOM   3642 HG12 VAL A 880      69.000  43.580  63.650  1.00  0.00           H
ATOM   3643 HG13 VAL A 880      70.240  44.030  64.860  1.00  0.00           H
ATOM   3644  CG2 VAL A 880      70.510  41.630  63.950  1.00  0.00           C
ATOM   3645 HG21 VAL A 880      71.490  42.130  64.110  1.00  0.00           H
ATOM   3646 HG22 VAL A 880      70.180  41.820  62.910  1.00  0.00           H
ATOM   3647 HG23 VAL A 880      70.620  40.550  64.130  1.00  0.00           H
ATOM   3648  C   VAL A 880      68.790  42.150  67.390  1.00  0.00           C
ATOM   3649  O   VAL A 880      67.680  41.670  67.400  1.00  0.00           O
ATOM   3650  N   PRO A 881      69.150  42.940  68.400  1.00  0.00           N
ATOM   3651  CD  PRO A 881      70.500  43.520  68.520  1.00  0.00           C
ATOM   3652  HD1 PRO A 881      70.810  44.300  67.800  1.00  0.00           H
ATOM   3653  HD2 PRO A 881      71.290  42.730  68.520  1.00  0.00           H
ATOM   3654  CA  PRO A 881      68.230  43.710  69.270  1.00  0.00           C
ATOM   3655  HA  PRO A 881      67.640  43.010  69.830  1.00  0.00           H
ATOM   3656  CB  PRO A 881      69.050  44.630  70.090  1.00  0.00           C
ATOM   3657  HB1 PRO A 881      68.830  44.680  71.180  1.00  0.00           H
ATOM   3658  HB2 PRO A 881      68.940  45.700  69.800  1.00  0.00           H
ATOM   3659  CG  PRO A 881      70.510  44.140  69.920  1.00  0.00           C
ATOM   3660  HG1 PRO A 881      71.260  44.930  70.150  1.00  0.00           H
ATOM   3661  HG2 PRO A 881      70.630  43.300  70.640  1.00  0.00           H
ATOM   3662  C   PRO A 881      67.190  44.570  68.470  1.00  0.00           C
ATOM   3663  O   PRO A 881      67.540  45.170  67.440  1.00  0.00           O
ATOM   3664  N   SER A 882      65.900  44.570  68.950  1.00  0.00           N
ATOM   3665  HN  SER A 882      65.730  43.970  69.730  1.00  0.00           H
ATOM   3666  CA  SER A 882      64.760  45.280  68.280  1.00  0.00           C
ATOM   3667  HA  SER A 882      64.730  46.280  68.700  1.00  0.00           H
ATOM   3668  CB  SER A 882      64.690  45.290  66.770  1.00  0.00           C
ATOM   3669  HB1 SER A 882      63.680  45.390  66.310  1.00  0.00           H
ATOM   3670  HB2 SER A 882      65.130  44.330  66.420  1.00  0.00           H
ATOM   3671  OG  SER A 882      65.510  46.290  66.240  1.00  0.00           O
ATOM   3672  HG1 SER A 882      66.400  46.150  66.570  1.00  0.00           H
ATOM   3673  C   SER A 882      63.380  44.790  68.640  1.00  0.00           C
ATOM   3674  O   SER A 882      63.320  43.550  68.830  1.00  0.00           O
ATOM   3675  N   PRO A 883      62.290  45.590  68.670  1.00  0.00           N
ATOM   3676  CD  PRO A 883      62.380  47.070  68.500  1.00  0.00           C
ATOM   3677  HD1 PRO A 883      62.730  47.360  67.490  1.00  0.00           H
ATOM   3678  HD2 PRO A 883      63.090  47.550  69.190  1.00  0.00           H
ATOM   3679  CA  PRO A 883      61.020  45.140  69.170  1.00  0.00           C
ATOM   3680  HA  PRO A 883      61.100  44.610  70.110  1.00  0.00           H
ATOM   3681  CB  PRO A 883      60.180  46.430  69.280  1.00  0.00           C
ATOM   3682  HB1 PRO A 883      59.830  46.700  70.300  1.00  0.00           H
ATOM   3683  HB2 PRO A 883      59.270  46.250  68.660  1.00  0.00           H
ATOM   3684  CG  PRO A 883      60.940  47.570  68.620  1.00  0.00           C
ATOM   3685  HG1 PRO A 883      60.540  47.770  67.610  1.00  0.00           H
ATOM   3686  HG2 PRO A 883      60.900  48.490  69.240  1.00  0.00           H
ATOM   3687  C   PRO A 883      60.430  44.060  68.210  1.00  0.00           C
ATOM   3688  O   PRO A 883      60.330  44.210  67.000  1.00  0.00           O
ATOM   3689  N   LYS A 884      59.990  42.900  68.780  1.00  0.00           N
ATOM   3690  HN  LYS A 884      60.040  42.800  69.770  1.00  0.00           H
ATOM   3691  CA  LYS A 884      59.380  41.830  67.990  1.00  0.00           C
ATOM   3692  HA  LYS A 884      59.960  41.870  67.080  1.00  0.00           H
ATOM   3693  CB  LYS A 884      59.620  40.460  68.640  1.00  0.00           C
ATOM   3694  HB1 LYS A 884      59.170  39.630  68.060  1.00  0.00           H
ATOM   3695  HB2 LYS A 884      59.040  40.510  69.580  1.00  0.00           H
ATOM   3696  CG  LYS A 884      61.070  40.030  68.930  1.00  0.00           C
ATOM   3697  HG1 LYS A 884      61.040  38.910  68.980  1.00  0.00           H
ATOM   3698  HG2 LYS A 884      61.410  40.520  69.860  1.00  0.00           H
ATOM   3699  CD  LYS A 884      62.110  40.500  67.880  1.00  0.00           C
ATOM   3700  HD1 LYS A 884      62.420  41.500  68.250  1.00  0.00           H
ATOM   3701  HD2 LYS A 884      61.670  40.680  66.880  1.00  0.00           H
ATOM   3702  CE  LYS A 884      63.430  39.730  67.870  1.00  0.00           C
ATOM   3703  HE1 LYS A 884      63.710  39.570  68.930  1.00  0.00           H
ATOM   3704  HE2 LYS A 884      64.120  40.320  67.230  1.00  0.00           H
ATOM   3705  NZ  LYS A 884      63.300  38.440  67.260  1.00  0.00           N
ATOM   3706  HZ1 LYS A 884      62.360  38.440  66.820  1.00  0.00           H
ATOM   3707  HZ2 LYS A 884      63.360  37.780  68.060  1.00  0.00           H
ATOM   3708  HZ3 LYS A 884      64.010  38.350  66.510  1.00  0.00           H
ATOM   3709  C   LYS A 884      57.910  42.030  67.800  1.00  0.00           C
ATOM   3710  O   LYS A 884      57.230  42.580  68.610  1.00  0.00           O
ATOM   3711  N   LEU A 885      57.420  41.450  66.730  1.00  0.00           N
ATOM   3712  HN  LEU A 885      58.020  41.130  66.010  1.00  0.00           H
ATOM   3713  CA  LEU A 885      55.980  41.440  66.350  1.00  0.00           C
ATOM   3714  HA  LEU A 885      55.700  42.480  66.250  1.00  0.00           H
ATOM   3715  CB  LEU A 885      55.880  40.670  65.020  1.00  0.00           C
ATOM   3716  HB1 LEU A 885      55.890  39.570  65.170  1.00  0.00           H
ATOM   3717  HB2 LEU A 885      56.730  40.950  64.350  1.00  0.00           H
ATOM   3718  CG  LEU A 885      54.560  40.730  64.290  1.00  0.00           C
ATOM   3719  HG  LEU A 885      53.720  40.440  64.950  1.00  0.00           H
ATOM   3720  CD1 LEU A 885      54.350  42.200  63.730  1.00  0.00           C
ATOM   3721 HD11 LEU A 885      54.370  43.020  64.470  1.00  0.00           H
ATOM   3722 HD12 LEU A 885      53.400  42.390  63.210  1.00  0.00           H
ATOM   3723 HD13 LEU A 885      55.160  42.270  62.970  1.00  0.00           H
ATOM   3724  CD2 LEU A 885      54.500  39.820  63.130  1.00  0.00           C
ATOM   3725 HD21 LEU A 885      53.590  40.060  62.530  1.00  0.00           H
ATOM   3726 HD22 LEU A 885      54.550  38.730  63.330  1.00  0.00           H
ATOM   3727 HD23 LEU A 885      55.390  40.180  62.550  1.00  0.00           H
ATOM   3728  C   LEU A 885      55.100  40.810  67.420  1.00  0.00           C
ATOM   3729  O   LEU A 885      55.300  39.740  67.980  1.00  0.00           O
ATOM   3730  N   HSD A 886      53.940  41.420  67.770  1.00  0.00           N
ATOM   3731  HN  HSD A 886      53.590  42.200  67.260  1.00  0.00           H
ATOM   3732  CA  HSD A 886      53.090  40.900  68.810  1.00  0.00           C
ATOM   3733  HA  HSD A 886      53.680  40.310  69.490  1.00  0.00           H
ATOM   3734  CB  HSD A 886      52.350  42.010  69.680  1.00  0.00           C
ATOM   3735  HB1 HSD A 886      51.610  41.570  70.390  1.00  0.00           H
ATOM   3736  HB2 HSD A 886      51.840  42.760  69.040  1.00  0.00           H
ATOM   3737  ND1 HSD A 886      52.880  43.850  71.330  1.00  0.00           N
ATOM   3738  HD1 HSD A 886      52.010  44.330  71.460  1.00  0.00           H
ATOM   3739  CG  HSD A 886      53.290  42.840  70.510  1.00  0.00           C
ATOM   3740  CE1 HSD A 886      53.980  44.270  72.060  1.00  0.00           C
ATOM   3741  HE1 HSD A 886      53.890  45.020  72.840  1.00  0.00           H
ATOM   3742  NE2 HSD A 886      55.010  43.550  71.780  1.00  0.00           N
ATOM   3743  CD2 HSD A 886      54.610  42.610  70.790  1.00  0.00           C
ATOM   3744  HD2 HSD A 886      55.220  41.800  70.440  1.00  0.00           H
ATOM   3745  C   HSD A 886      51.980  40.030  68.110  1.00  0.00           C
ATOM   3746  O   HSD A 886      51.250  40.500  67.280  1.00  0.00           O
ATOM   3747  N   VAL A 887      51.990  38.740  68.400  1.00  0.00           N
ATOM   3748  HN  VAL A 887      52.770  38.390  68.930  1.00  0.00           H
ATOM   3749  CA  VAL A 887      51.110  37.700  67.820  1.00  0.00           C
ATOM   3750  HA  VAL A 887      50.390  38.120  67.140  1.00  0.00           H
ATOM   3751  CB  VAL A 887      51.830  36.780  66.860  1.00  0.00           C
ATOM   3752  HB  VAL A 887      52.410  36.010  67.400  1.00  0.00           H
ATOM   3753  CG1 VAL A 887      50.840  36.050  66.010  1.00  0.00           C
ATOM   3754 HG11 VAL A 887      50.500  35.040  66.320  1.00  0.00           H
ATOM   3755 HG12 VAL A 887      51.250  35.920  64.990  1.00  0.00           H
ATOM   3756 HG13 VAL A 887      49.950  36.690  65.880  1.00  0.00           H
ATOM   3757  CG2 VAL A 887      52.830  37.650  65.990  1.00  0.00           C
ATOM   3758 HG21 VAL A 887      53.120  37.090  65.080  1.00  0.00           H
ATOM   3759 HG22 VAL A 887      53.770  37.950  66.510  1.00  0.00           H
ATOM   3760 HG23 VAL A 887      52.260  38.540  65.660  1.00  0.00           H
ATOM   3761  C   VAL A 887      50.340  37.030  68.950  1.00  0.00           C
ATOM   3762  O   VAL A 887      50.980  36.310  69.710  1.00  0.00           O
ATOM   3763  N   PRO A 888      49.040  37.140  69.150  1.00  0.00           N
ATOM   3764  CD  PRO A 888      48.260  38.230  68.670  1.00  0.00           C
ATOM   3765  HD1 PRO A 888      48.090  38.040  67.590  1.00  0.00           H
ATOM   3766  HD2 PRO A 888      48.760  39.200  68.810  1.00  0.00           H
ATOM   3767  CA  PRO A 888      48.340  36.230  70.050  1.00  0.00           C
ATOM   3768  HA  PRO A 888      48.500  36.450  71.090  1.00  0.00           H
ATOM   3769  CB  PRO A 888      46.910  36.610  69.780  1.00  0.00           C
ATOM   3770  HB1 PRO A 888      46.240  36.340  70.620  1.00  0.00           H
ATOM   3771  HB2 PRO A 888      46.560  36.030  68.900  1.00  0.00           H
ATOM   3772  CG  PRO A 888      46.950  38.090  69.430  1.00  0.00           C
ATOM   3773  HG1 PRO A 888      46.140  38.330  68.710  1.00  0.00           H
ATOM   3774  HG2 PRO A 888      46.880  38.690  70.350  1.00  0.00           H
ATOM   3775  C   PRO A 888      48.530  34.720  69.870  1.00  0.00           C
ATOM   3776  O   PRO A 888      48.190  34.180  68.830  1.00  0.00           O
ATOM   3777  N   GLU A 889      49.010  34.010  71.010  1.00  0.00           N
ATOM   3778  HN  GLU A 889      49.320  34.540  71.790  1.00  0.00           H
ATOM   3779  CA  GLU A 889      49.280  32.560  71.100  1.00  0.00           C
ATOM   3780  HA  GLU A 889      50.100  32.270  70.460  1.00  0.00           H
ATOM   3781  CB  GLU A 889      49.810  32.310  72.540  1.00  0.00           C
ATOM   3782  HB1 GLU A 889      49.770  31.200  72.670  1.00  0.00           H
ATOM   3783  HB2 GLU A 889      49.260  32.680  73.430  1.00  0.00           H
ATOM   3784  CG  GLU A 889      51.310  32.670  72.760  1.00  0.00           C
ATOM   3785  HG1 GLU A 889      51.630  32.270  73.750  1.00  0.00           H
ATOM   3786  HG2 GLU A 889      51.480  33.770  72.630  1.00  0.00           H
ATOM   3787  CD  GLU A 889      52.250  32.030  71.800  1.00  0.00           C
ATOM   3788  OE1 GLU A 889      52.480  30.820  71.830  1.00  0.00           O
ATOM   3789  OE2 GLU A 889      52.760  32.760  70.910  1.00  0.00           O
ATOM   3790  C   GLU A 889      48.020  31.690  70.890  1.00  0.00           C
ATOM   3791  O   GLU A 889      46.950  31.970  71.400  1.00  0.00           O
ATOM   3792  N   LYS A 890      48.200  30.540  70.230  1.00  0.00           N
ATOM   3793  HN  LYS A 890      49.120  30.330  69.880  1.00  0.00           H
ATOM   3794  CA  LYS A 890      47.270  29.480  69.980  1.00  0.00           C
ATOM   3795  HA  LYS A 890      47.730  28.970  69.150  1.00  0.00           H
ATOM   3796  CB  LYS A 890      47.230  28.430  71.070  1.00  0.00           C
ATOM   3797  HB1 LYS A 890      46.470  27.620  71.040  1.00  0.00           H
ATOM   3798  HB2 LYS A 890      46.910  28.880  72.040  1.00  0.00           H
ATOM   3799  CG  LYS A 890      48.580  27.780  71.390  1.00  0.00           C
ATOM   3800  HG1 LYS A 890      48.630  27.250  72.360  1.00  0.00           H
ATOM   3801  HG2 LYS A 890      49.330  28.600  71.540  1.00  0.00           H
ATOM   3802  CD  LYS A 890      49.030  26.840  70.270  1.00  0.00           C
ATOM   3803  HD1 LYS A 890      49.580  27.270  69.390  1.00  0.00           H
ATOM   3804  HD2 LYS A 890      48.120  26.260  69.990  1.00  0.00           H
ATOM   3805  CE  LYS A 890      50.030  25.830  70.840  1.00  0.00           C
ATOM   3806  HE1 LYS A 890      49.570  25.090  71.530  1.00  0.00           H
ATOM   3807  HE2 LYS A 890      50.980  26.210  71.280  1.00  0.00           H
ATOM   3808  NZ  LYS A 890      50.290  24.880  69.780  1.00  0.00           N
ATOM   3809  HZ1 LYS A 890      49.420  24.730  69.230  1.00  0.00           H
ATOM   3810  HZ2 LYS A 890      50.480  24.000  70.280  1.00  0.00           H
ATOM   3811  HZ3 LYS A 890      51.050  25.110  69.100  1.00  0.00           H
ATOM   3812  C   LYS A 890      45.920  29.960  69.480  1.00  0.00           C
ATOM   3813  O   LYS A 890      44.880  29.590  70.010  1.00  0.00           O
ATOM   3814  N   PHE A 891      45.900  30.760  68.390  1.00  0.00           N
ATOM   3815  HN  PHE A 891      46.750  31.160  68.040  1.00  0.00           H
ATOM   3816  CA  PHE A 891      44.690  31.200  67.660  1.00  0.00           C
ATOM   3817  HA  PHE A 891      45.020  32.070  67.100  1.00  0.00           H
ATOM   3818  CB  PHE A 891      44.300  30.140  66.570  1.00  0.00           C
ATOM   3819  HB1 PHE A 891      44.140  29.180  67.110  1.00  0.00           H
ATOM   3820  HB2 PHE A 891      45.120  29.870  65.860  1.00  0.00           H
ATOM   3821  CG  PHE A 891      43.080  30.510  65.740  1.00  0.00           C
ATOM   3822  CD1 PHE A 891      41.850  29.830  65.870  1.00  0.00           C
ATOM   3823  HD1 PHE A 891      41.730  29.110  66.660  1.00  0.00           H
ATOM   3824  CE1 PHE A 891      40.810  29.960  64.960  1.00  0.00           C
ATOM   3825  HE1 PHE A 891      39.930  29.350  64.920  1.00  0.00           H
ATOM   3826  CZ  PHE A 891      41.010  30.900  63.950  1.00  0.00           C
ATOM   3827  HZ  PHE A 891      40.230  31.100  63.240  1.00  0.00           H
ATOM   3828  CD2 PHE A 891      43.200  31.510  64.770  1.00  0.00           C
ATOM   3829  HD2 PHE A 891      44.120  32.060  64.630  1.00  0.00           H
ATOM   3830  CE2 PHE A 891      42.120  31.750  63.900  1.00  0.00           C
ATOM   3831  HE2 PHE A 891      42.320  32.460  63.100  1.00  0.00           H
ATOM   3832  C   PHE A 891      43.630  31.770  68.570  1.00  0.00           C
ATOM   3833  O   PHE A 891      42.570  31.190  68.840  1.00  0.00           O
ATOM   3834  N   GLU A 892      43.980  32.930  69.110  1.00  0.00           N
ATOM   3835  HN  GLU A 892      44.900  33.310  68.960  1.00  0.00           H
ATOM   3836  CA  GLU A 892      43.200  33.720  70.020  1.00  0.00           C
ATOM   3837  HA  GLU A 892      42.240  33.250  70.210  1.00  0.00           H
ATOM   3838  CB  GLU A 892      43.890  33.830  71.510  1.00  0.00           C
ATOM   3839  HB1 GLU A 892      43.520  34.800  71.930  1.00  0.00           H
ATOM   3840  HB2 GLU A 892      44.990  33.930  71.470  1.00  0.00           H
ATOM   3841  CG  GLU A 892      43.460  32.630  72.440  1.00  0.00           C
ATOM   3842  HG1 GLU A 892      44.150  31.770  72.250  1.00  0.00           H
ATOM   3843  HG2 GLU A 892      42.430  32.420  72.110  1.00  0.00           H
ATOM   3844  CD  GLU A 892      43.580  32.930  73.930  1.00  0.00           C
ATOM   3845  OE1 GLU A 892      42.530  32.930  74.590  1.00  0.00           O
ATOM   3846  OE2 GLU A 892      44.700  33.340  74.400  1.00  0.00           O
ATOM   3847  C   GLU A 892      42.990  35.090  69.390  1.00  0.00           C
ATOM   3848  O   GLU A 892      43.870  35.460  68.620  1.00  0.00           O
ATOM   3849  N   PRO A 893      41.990  35.930  69.580  1.00  0.00           N
ATOM   3850  CD  PRO A 893      40.900  35.580  70.540  1.00  0.00           C
ATOM   3851  HD1 PRO A 893      41.040  34.920  71.420  1.00  0.00           H
ATOM   3852  HD2 PRO A 893      40.170  34.990  69.950  1.00  0.00           H
ATOM   3853  CA  PRO A 893      41.940  37.330  69.270  1.00  0.00           C
ATOM   3854  HA  PRO A 893      42.180  37.360  68.210  1.00  0.00           H
ATOM   3855  CB  PRO A 893      40.530  37.780  69.650  1.00  0.00           C
ATOM   3856  HB1 PRO A 893      39.960  37.440  68.760  1.00  0.00           H
ATOM   3857  HB2 PRO A 893      40.260  38.850  69.730  1.00  0.00           H
ATOM   3858  CG  PRO A 893      40.140  36.870  70.830  1.00  0.00           C
ATOM   3859  HG1 PRO A 893      40.580  37.310  71.750  1.00  0.00           H
ATOM   3860  HG2 PRO A 893      39.090  36.710  71.110  1.00  0.00           H
ATOM   3861  C   PRO A 893      43.000  38.180  69.990  1.00  0.00           C
ATOM   3862  O   PRO A 893      43.620  37.700  70.950  1.00  0.00           O
ATOM   3863  N   THR A 894      43.180  39.500  69.550  1.00  0.00           N
ATOM   3864  HN  THR A 894      42.740  39.790  68.690  1.00  0.00           H
ATOM   3865  CA  THR A 894      44.040  40.470  70.130  1.00  0.00           C
ATOM   3866  HA  THR A 894      44.860  39.930  70.610  1.00  0.00           H
ATOM   3867  CB  THR A 894      44.640  41.440  69.140  1.00  0.00           C
ATOM   3868  HB  THR A 894      43.950  42.300  69.060  1.00  0.00           H
ATOM   3869  OG1 THR A 894      44.840  40.930  67.810  1.00  0.00           O
ATOM   3870  HG1 THR A 894      44.020  40.580  67.450  1.00  0.00           H
ATOM   3871  CG2 THR A 894      45.960  41.930  69.620  1.00  0.00           C
ATOM   3872 HG21 THR A 894      46.720  41.130  69.550  1.00  0.00           H
ATOM   3873 HG22 THR A 894      45.840  42.320  70.660  1.00  0.00           H
ATOM   3874 HG23 THR A 894      46.360  42.720  68.960  1.00  0.00           H
ATOM   3875  C   THR A 894      43.240  41.270  71.150  1.00  0.00           C
ATOM   3876  O   THR A 894      43.790  42.050  71.900  1.00  0.00           O
ATOM   3877  N   HSD A 895      41.890  41.040  71.380  1.00  0.00           N
ATOM   3878  HN  HSD A 895      41.390  40.480  70.730  1.00  0.00           H
ATOM   3879  CA  HSD A 895      41.200  41.480  72.610  1.00  0.00           C
ATOM   3880  HA  HSD A 895      41.750  42.280  73.070  1.00  0.00           H
ATOM   3881  CB  HSD A 895      39.850  42.050  72.180  1.00  0.00           C
ATOM   3882  HB1 HSD A 895      39.310  42.250  73.130  1.00  0.00           H
ATOM   3883  HB2 HSD A 895      39.370  41.300  71.520  1.00  0.00           H
ATOM   3884  ND1 HSD A 895      40.510  43.680  70.320  1.00  0.00           N
ATOM   3885  HD1 HSD A 895      40.830  42.970  69.710  1.00  0.00           H
ATOM   3886  CG  HSD A 895      39.920  43.430  71.520  1.00  0.00           C
ATOM   3887  CE1 HSD A 895      40.430  45.040  70.170  1.00  0.00           C
ATOM   3888  HE1 HSD A 895      41.020  45.550  69.400  1.00  0.00           H
ATOM   3889  NE2 HSD A 895      39.760  45.650  71.160  1.00  0.00           N
ATOM   3890  CD2 HSD A 895      39.490  44.610  72.060  1.00  0.00           C
ATOM   3891  HD2 HSD A 895      38.970  44.880  72.980  1.00  0.00           H
ATOM   3892  C   HSD A 895      41.030  40.310  73.570  1.00  0.00           C
ATOM   3893  O   HSD A 895      40.460  39.300  73.140  1.00  0.00           O
ATOM   3894  N   PRO A 896      41.480  40.370  74.790  1.00  0.00           N
ATOM   3895  CD  PRO A 896      42.530  41.320  75.190  1.00  0.00           C
ATOM   3896  HD1 PRO A 896      42.100  42.340  75.320  1.00  0.00           H
ATOM   3897  HD2 PRO A 896      43.380  41.320  74.480  1.00  0.00           H
ATOM   3898  CA  PRO A 896      41.440  39.170  75.650  1.00  0.00           C
ATOM   3899  HA  PRO A 896      41.450  38.240  75.100  1.00  0.00           H
ATOM   3900  CB  PRO A 896      42.680  39.330  76.480  1.00  0.00           C
ATOM   3901  HB1 PRO A 896      43.550  38.910  75.930  1.00  0.00           H
ATOM   3902  HB2 PRO A 896      42.560  38.940  77.520  1.00  0.00           H
ATOM   3903  CG  PRO A 896      42.810  40.850  76.630  1.00  0.00           C
ATOM   3904  HG1 PRO A 896      42.180  41.280  77.440  1.00  0.00           H
ATOM   3905  HG2 PRO A 896      43.870  41.090  76.840  1.00  0.00           H
ATOM   3906  C   PRO A 896      40.190  39.230  76.470  1.00  0.00           C
ATOM   3907  O   PRO A 896      40.130  38.400  77.330  1.00  0.00           O
ATOM   3908  N   GLU A 897      39.160  40.100  76.180  1.00  0.00           N
ATOM   3909  HN  GLU A 897      39.150  40.460  75.250  1.00  0.00           H
ATOM   3910  CA  GLU A 897      37.900  40.020  76.900  1.00  0.00           C
ATOM   3911  HA  GLU A 897      38.120  39.770  77.930  1.00  0.00           H
ATOM   3912  CB  GLU A 897      37.310  41.460  76.790  1.00  0.00           C
ATOM   3913  HB1 GLU A 897      37.940  41.980  77.550  1.00  0.00           H
ATOM   3914  HB2 GLU A 897      36.260  41.510  77.160  1.00  0.00           H
ATOM   3915  CG  GLU A 897      37.290  42.090  75.390  1.00  0.00           C
ATOM   3916  HG1 GLU A 897      36.670  41.570  74.620  1.00  0.00           H
ATOM   3917  HG2 GLU A 897      38.340  42.090  75.010  1.00  0.00           H
ATOM   3918  CD  GLU A 897      36.740  43.510  75.410  1.00  0.00           C
ATOM   3919  OE1 GLU A 897      37.460  44.450  75.750  1.00  0.00           O
ATOM   3920  OE2 GLU A 897      35.530  43.640  75.150  1.00  0.00           O
ATOM   3921  C   GLU A 897      36.860  39.080  76.280  1.00  0.00           C
ATOM   3922  O   GLU A 897      35.790  38.910  76.820  1.00  0.00           O
ATOM   3923  N   ARG A 898      37.110  38.650  75.030  1.00  0.00           N
ATOM   3924  HN  ARG A 898      38.030  38.820  74.700  1.00  0.00           H
ATOM   3925  CA  ARG A 898      36.180  37.880  74.310  1.00  0.00           C
ATOM   3926  HA  ARG A 898      35.550  37.370  75.020  1.00  0.00           H
ATOM   3927  CB  ARG A 898      35.210  38.710  73.350  1.00  0.00           C
ATOM   3928  HB1 ARG A 898      34.650  39.430  73.990  1.00  0.00           H
ATOM   3929  HB2 ARG A 898      34.410  38.110  72.870  1.00  0.00           H
ATOM   3930  CG  ARG A 898      36.000  39.380  72.220  1.00  0.00           C
ATOM   3931  HG1 ARG A 898      36.820  38.780  71.790  1.00  0.00           H
ATOM   3932  HG2 ARG A 898      36.530  40.260  72.660  1.00  0.00           H
ATOM   3933  CD  ARG A 898      35.230  39.710  70.920  1.00  0.00           C
ATOM   3934  HD1 ARG A 898      34.250  40.180  71.130  1.00  0.00           H
ATOM   3935  HD2 ARG A 898      35.020  38.770  70.360  1.00  0.00           H
ATOM   3936  NE  ARG A 898      36.130  40.630  70.180  1.00  0.00           N
ATOM   3937  HE  ARG A 898      36.160  41.610  70.350  1.00  0.00           H
ATOM   3938  CZ  ARG A 898      37.040  40.150  69.360  1.00  0.00           C
ATOM   3939  NH1 ARG A 898      37.230  38.900  68.950  1.00  0.00           N
ATOM   3940 HH11 ARG A 898      37.880  38.900  68.200  1.00  0.00           H
ATOM   3941 HH12 ARG A 898      36.730  38.090  69.270  1.00  0.00           H
ATOM   3942  NH2 ARG A 898      37.870  41.030  68.940  1.00  0.00           N
ATOM   3943 HH21 ARG A 898      38.350  40.790  68.090  1.00  0.00           H
ATOM   3944 HH22 ARG A 898      37.870  41.980  69.270  1.00  0.00           H
ATOM   3945  C   ARG A 898      36.860  36.790  73.510  1.00  0.00           C
ATOM   3946  O   ARG A 898      38.040  36.750  73.300  1.00  0.00           O
ATOM   3947  N   GLY A 899      36.100  35.790  72.990  1.00  0.00           N
ATOM   3948  HN  GLY A 899      35.170  35.730  73.350  1.00  0.00           H
ATOM   3949  CA  GLY A 899      36.510  34.850  71.920  1.00  0.00           C
ATOM   3950  HA1 GLY A 899      35.870  33.990  71.900  1.00  0.00           H
ATOM   3951  HA2 GLY A 899      37.480  34.400  72.030  1.00  0.00           H
ATOM   3952  C   GLY A 899      36.460  35.460  70.550  1.00  0.00           C
ATOM   3953  O   GLY A 899      36.400  36.700  70.340  1.00  0.00           O
ATOM   3954  N   TRP A 900      36.610  34.640  69.500  1.00  0.00           N
ATOM   3955  HN  TRP A 900      36.770  33.670  69.660  1.00  0.00           H
ATOM   3956  CA  TRP A 900      36.620  35.230  68.200  1.00  0.00           C
ATOM   3957  HA  TRP A 900      37.430  35.960  68.220  1.00  0.00           H
ATOM   3958  CB  TRP A 900      36.830  34.060  67.250  1.00  0.00           C
ATOM   3959  HB1 TRP A 900      36.470  34.230  66.220  1.00  0.00           H
ATOM   3960  HB2 TRP A 900      36.300  33.230  67.780  1.00  0.00           H
ATOM   3961  CG  TRP A 900      38.350  33.770  67.220  1.00  0.00           C
ATOM   3962  CD1 TRP A 900      38.880  32.500  67.420  1.00  0.00           C
ATOM   3963  HD1 TRP A 900      38.370  31.570  67.620  1.00  0.00           H
ATOM   3964  NE1 TRP A 900      40.200  32.530  67.100  1.00  0.00           N
ATOM   3965  HE1 TRP A 900      40.950  31.920  67.220  1.00  0.00           H
ATOM   3966  CE2 TRP A 900      40.520  33.830  66.710  1.00  0.00           C
ATOM   3967  CD2 TRP A 900      39.370  34.650  66.720  1.00  0.00           C
ATOM   3968  CE3 TRP A 900      39.380  35.940  66.190  1.00  0.00           C
ATOM   3969  HE3 TRP A 900      38.470  36.510  66.280  1.00  0.00           H
ATOM   3970  CZ3 TRP A 900      40.630  36.430  65.830  1.00  0.00           C
ATOM   3971  HZ3 TRP A 900      40.570  37.470  65.580  1.00  0.00           H
ATOM   3972  CZ2 TRP A 900      41.770  34.410  66.470  1.00  0.00           C
ATOM   3973  HZ2 TRP A 900      42.650  33.800  66.620  1.00  0.00           H
ATOM   3974  CH2 TRP A 900      41.820  35.750  66.030  1.00  0.00           C
ATOM   3975  HH2 TRP A 900      42.720  36.340  65.860  1.00  0.00           H
ATOM   3976  C   TRP A 900      35.390  35.850  67.740  1.00  0.00           C
ATOM   3977  O   TRP A 900      35.390  36.850  67.050  1.00  0.00           O
ATOM   3978  N   ILE A 901      34.200  35.310  68.100  1.00  0.00           N
ATOM   3979  HN  ILE A 901      34.360  34.510  68.680  1.00  0.00           H
ATOM   3980  CA  ILE A 901      32.890  35.960  67.930  1.00  0.00           C
ATOM   3981  HA  ILE A 901      32.890  36.180  66.870  1.00  0.00           H
ATOM   3982  CB  ILE A 901      31.600  35.090  68.150  1.00  0.00           C
ATOM   3983  HB  ILE A 901      31.760  34.150  67.560  1.00  0.00           H
ATOM   3984  CG2 ILE A 901      31.480  34.690  69.620  1.00  0.00           C
ATOM   3985 HG21 ILE A 901      31.220  35.570  70.250  1.00  0.00           H
ATOM   3986 HG22 ILE A 901      32.490  34.300  69.890  1.00  0.00           H
ATOM   3987 HG23 ILE A 901      30.700  33.930  69.760  1.00  0.00           H
ATOM   3988  CG1 ILE A 901      30.260  35.630  67.600  1.00  0.00           C
ATOM   3989 HG11 ILE A 901      30.070  36.650  67.990  1.00  0.00           H
ATOM   3990 HG12 ILE A 901      29.460  34.930  67.960  1.00  0.00           H
ATOM   3991  CD  ILE A 901      30.230  35.640  66.090  1.00  0.00           C
ATOM   3992  HD1 ILE A 901      29.410  36.170  65.560  1.00  0.00           H
ATOM   3993  HD2 ILE A 901      30.230  34.590  65.720  1.00  0.00           H
ATOM   3994  HD3 ILE A 901      31.220  36.060  65.830  1.00  0.00           H
ATOM   3995  C   ILE A 901      32.780  37.340  68.630  1.00  0.00           C
ATOM   3996  O   ILE A 901      33.110  37.500  69.820  1.00  0.00           O
ATOM   3997  N   ILE A 902      32.270  38.390  67.900  1.00  0.00           N
ATOM   3998  HN  ILE A 902      32.180  38.340  66.910  1.00  0.00           H
ATOM   3999  CA  ILE A 902      31.770  39.620  68.480  1.00  0.00           C
ATOM   4000  HA  ILE A 902      32.180  39.900  69.430  1.00  0.00           H
ATOM   4001  CB  ILE A 902      31.910  40.810  67.530  1.00  0.00           C
ATOM   4002  HB  ILE A 902      31.700  40.340  66.550  1.00  0.00           H
ATOM   4003  CG2 ILE A 902      30.990  42.030  67.920  1.00  0.00           C
ATOM   4004 HG21 ILE A 902      31.330  42.940  67.390  1.00  0.00           H
ATOM   4005 HG22 ILE A 902      31.200  42.270  68.990  1.00  0.00           H
ATOM   4006 HG23 ILE A 902      29.910  41.830  67.760  1.00  0.00           H
ATOM   4007  CG1 ILE A 902      33.420  41.280  67.430  1.00  0.00           C
ATOM   4008 HG11 ILE A 902      34.170  40.450  67.310  1.00  0.00           H
ATOM   4009 HG12 ILE A 902      33.640  41.790  68.390  1.00  0.00           H
ATOM   4010  CD  ILE A 902      33.770  42.220  66.280  1.00  0.00           C
ATOM   4011  HD1 ILE A 902      34.870  42.300  66.290  1.00  0.00           H
ATOM   4012  HD2 ILE A 902      33.250  43.210  66.340  1.00  0.00           H
ATOM   4013  HD3 ILE A 902      33.410  41.650  65.400  1.00  0.00           H
ATOM   4014  C   ILE A 902      30.300  39.430  68.870  1.00  0.00           C
ATOM   4015  O   ILE A 902      29.450  39.150  68.020  1.00  0.00           O
ATOM   4016  N   SER A 903      29.900  39.580  70.150  1.00  0.00           N
ATOM   4017  HN  SER A 903      30.610  39.750  70.820  1.00  0.00           H
ATOM   4018  CA  SER A 903      28.530  39.650  70.610  1.00  0.00           C
ATOM   4019  HA  SER A 903      28.230  38.640  70.410  1.00  0.00           H
ATOM   4020  CB  SER A 903      28.550  39.970  72.190  1.00  0.00           C
ATOM   4021  HB1 SER A 903      27.480  40.090  72.400  1.00  0.00           H
ATOM   4022  HB2 SER A 903      29.190  40.890  72.200  1.00  0.00           H
ATOM   4023  OG  SER A 903      28.950  38.790  72.910  1.00  0.00           O
ATOM   4024  HG1 SER A 903      29.070  39.190  73.770  1.00  0.00           H
ATOM   4025  C   SER A 903      27.660  40.650  69.910  1.00  0.00           C
ATOM   4026  O   SER A 903      28.140  41.760  69.580  1.00  0.00           O
ATOM   4027  N   PRO A 904      26.390  40.330  69.600  1.00  0.00           N
ATOM   4028  CD  PRO A 904      25.700  38.990  69.950  1.00  0.00           C
ATOM   4029  HD1 PRO A 904      25.660  38.940  71.050  1.00  0.00           H
ATOM   4030  HD2 PRO A 904      26.240  38.110  69.550  1.00  0.00           H
ATOM   4031  CA  PRO A 904      25.430  41.380  69.240  1.00  0.00           C
ATOM   4032  HA  PRO A 904      25.490  41.520  68.160  1.00  0.00           H
ATOM   4033  CB  PRO A 904      24.100  40.630  69.650  1.00  0.00           C
ATOM   4034  HB1 PRO A 904      23.200  40.880  69.040  1.00  0.00           H
ATOM   4035  HB2 PRO A 904      23.740  40.810  70.690  1.00  0.00           H
ATOM   4036  CG  PRO A 904      24.320  39.180  69.420  1.00  0.00           C
ATOM   4037  HG1 PRO A 904      23.570  38.530  69.910  1.00  0.00           H
ATOM   4038  HG2 PRO A 904      24.510  39.000  68.340  1.00  0.00           H
ATOM   4039  C   PRO A 904      25.630  42.750  69.900  1.00  0.00           C
ATOM   4040  O   PRO A 904      25.670  42.860  71.110  1.00  0.00           O
ATOM   4041  N   LEU A 905      25.660  43.800  68.990  1.00  0.00           N
ATOM   4042  HN  LEU A 905      25.750  43.640  68.000  1.00  0.00           H
ATOM   4043  CA  LEU A 905      25.780  45.220  69.370  1.00  0.00           C
ATOM   4044  HA  LEU A 905      26.850  45.380  69.480  1.00  0.00           H
ATOM   4045  CB  LEU A 905      25.440  46.170  68.190  1.00  0.00           C
ATOM   4046  HB1 LEU A 905      25.780  47.180  68.450  1.00  0.00           H
ATOM   4047  HB2 LEU A 905      24.340  46.370  68.160  1.00  0.00           H
ATOM   4048  CG  LEU A 905      26.110  45.990  66.830  1.00  0.00           C
ATOM   4049  HG  LEU A 905      25.810  45.000  66.440  1.00  0.00           H
ATOM   4050  CD1 LEU A 905      25.780  47.140  65.830  1.00  0.00           C
ATOM   4051 HD11 LEU A 905      24.670  47.170  65.690  1.00  0.00           H
ATOM   4052 HD12 LEU A 905      26.350  47.090  64.880  1.00  0.00           H
ATOM   4053 HD13 LEU A 905      26.130  48.150  66.110  1.00  0.00           H
ATOM   4054  CD2 LEU A 905      27.590  45.860  66.990  1.00  0.00           C
ATOM   4055 HD21 LEU A 905      28.080  45.460  66.070  1.00  0.00           H
ATOM   4056 HD22 LEU A 905      27.770  45.020  67.690  1.00  0.00           H
ATOM   4057 HD23 LEU A 905      28.190  46.690  67.410  1.00  0.00           H
ATOM   4058  C   LEU A 905      25.140  45.660  70.670  1.00  0.00           C
ATOM   4059  O   LEU A 905      23.930  45.470  70.850  1.00  0.00           O
ATOM   4060  N   GLY A 906      25.850  46.290  71.650  1.00  0.00           N
ATOM   4061  HN  GLY A 906      26.840  46.330  71.630  1.00  0.00           H
ATOM   4062  CA  GLY A 906      25.190  46.810  72.850  1.00  0.00           C
ATOM   4063  HA1 GLY A 906      25.500  46.170  73.660  1.00  0.00           H
ATOM   4064  HA2 GLY A 906      24.130  46.840  72.660  1.00  0.00           H
ATOM   4065  C   GLY A 906      25.640  48.240  73.220  1.00  0.00           C
ATOM   4066  O   GLY A 906      25.040  48.880  74.080  1.00  0.00           O
ATOM   4067  N   ASP A 907      26.630  48.770  72.510  1.00  0.00           N
ATOM   4068  HN  ASP A 907      26.980  48.370  71.680  1.00  0.00           H
ATOM   4069  CA  ASP A 907      27.100  50.110  72.880  1.00  0.00           C
ATOM   4070  HA  ASP A 907      26.680  50.560  73.770  1.00  0.00           H
ATOM   4071  CB  ASP A 907      28.670  50.100  72.840  1.00  0.00           C
ATOM   4072  HB1 ASP A 907      29.070  51.110  72.590  1.00  0.00           H
ATOM   4073  HB2 ASP A 907      29.050  49.540  71.960  1.00  0.00           H
ATOM   4074  CG  ASP A 907      29.320  49.570  74.040  1.00  0.00           C
ATOM   4075  OD1 ASP A 907      30.560  49.370  73.970  1.00  0.00           O
ATOM   4076  OD2 ASP A 907      28.720  49.360  75.110  1.00  0.00           O
ATOM   4077  C   ASP A 907      26.720  51.150  71.850  1.00  0.00           C
ATOM   4078  O   ASP A 907      26.860  52.390  72.120  1.00  0.00           O
ATOM   4079  N   ASN A 908      26.110  50.780  70.660  1.00  0.00           N
ATOM   4080  HN  ASN A 908      25.800  49.840  70.590  1.00  0.00           H
ATOM   4081  CA  ASN A 908      25.610  51.750  69.690  1.00  0.00           C
ATOM   4082  HA  ASN A 908      25.870  52.700  70.140  1.00  0.00           H
ATOM   4083  CB  ASN A 908      26.500  51.600  68.430  1.00  0.00           C
ATOM   4084  HB1 ASN A 908      26.330  50.640  67.900  1.00  0.00           H
ATOM   4085  HB2 ASN A 908      27.510  51.560  68.890  1.00  0.00           H
ATOM   4086  CG  ASN A 908      26.300  52.800  67.550  1.00  0.00           C
ATOM   4087  OD1 ASN A 908      25.960  53.900  67.820  1.00  0.00           O
ATOM   4088  ND2 ASN A 908      26.680  52.570  66.260  1.00  0.00           N
ATOM   4089 HD21 ASN A 908      27.100  51.710  65.980  1.00  0.00           H
ATOM   4090 HD22 ASN A 908      26.800  53.380  65.690  1.00  0.00           H
ATOM   4091  C   ASN A 908      24.070  51.850  69.350  1.00  0.00           C
ATOM   4092  O   ASN A 908      23.580  51.080  68.480  1.00  0.00           O
ATOM   4093  N   PRO A 909      23.310  52.750  69.960  1.00  0.00           N
ATOM   4094  CD  PRO A 909      23.850  53.680  70.990  1.00  0.00           C
ATOM   4095  HD1 PRO A 909      24.430  54.440  70.440  1.00  0.00           H
ATOM   4096  HD2 PRO A 909      24.520  53.170  71.720  1.00  0.00           H
ATOM   4097  CA  PRO A 909      21.950  53.100  69.720  1.00  0.00           C
ATOM   4098  HA  PRO A 909      21.510  52.150  70.020  1.00  0.00           H
ATOM   4099  CB  PRO A 909      21.700  54.420  70.490  1.00  0.00           C
ATOM   4100  HB1 PRO A 909      20.650  54.490  70.840  1.00  0.00           H
ATOM   4101  HB2 PRO A 909      21.810  55.360  69.930  1.00  0.00           H
ATOM   4102  CG  PRO A 909      22.650  54.240  71.720  1.00  0.00           C
ATOM   4103  HG1 PRO A 909      22.920  55.270  72.010  1.00  0.00           H
ATOM   4104  HG2 PRO A 909      22.080  53.580  72.410  1.00  0.00           H
ATOM   4105  C   PRO A 909      21.550  53.210  68.280  1.00  0.00           C
ATOM   4106  O   PRO A 909      22.420  53.630  67.510  1.00  0.00           O
ATOM   4107  N   TRP A 910      20.310  52.910  67.860  1.00  0.00           N
ATOM   4108  HN  TRP A 910      19.760  52.650  68.650  1.00  0.00           H
ATOM   4109  CA  TRP A 910      19.590  52.960  66.590  1.00  0.00           C
ATOM   4110  HA  TRP A 910      20.060  52.170  66.020  1.00  0.00           H
ATOM   4111  CB  TRP A 910      18.140  52.730  66.860  1.00  0.00           C
ATOM   4112  HB1 TRP A 910      17.780  53.640  67.400  1.00  0.00           H
ATOM   4113  HB2 TRP A 910      18.010  51.920  67.610  1.00  0.00           H
ATOM   4114  CG  TRP A 910      17.280  52.490  65.600  1.00  0.00           C
ATOM   4115  CD1 TRP A 910      16.810  51.230  65.340  1.00  0.00           C
ATOM   4116  HD1 TRP A 910      16.990  50.330  65.910  1.00  0.00           H
ATOM   4117  NE1 TRP A 910      16.030  51.230  64.200  1.00  0.00           N
ATOM   4118  HE1 TRP A 910      15.380  50.550  63.980  1.00  0.00           H
ATOM   4119  CE2 TRP A 910      15.970  52.480  63.660  1.00  0.00           C
ATOM   4120  CD2 TRP A 910      16.770  53.320  64.510  1.00  0.00           C
ATOM   4121  CE3 TRP A 910      16.950  54.620  64.150  1.00  0.00           C
ATOM   4122  HE3 TRP A 910      17.660  55.270  64.660  1.00  0.00           H
ATOM   4123  CZ3 TRP A 910      16.260  55.190  63.080  1.00  0.00           C
ATOM   4124  HZ3 TRP A 910      16.400  56.220  62.770  1.00  0.00           H
ATOM   4125  CZ2 TRP A 910      15.280  53.000  62.620  1.00  0.00           C
ATOM   4126  HZ2 TRP A 910      14.550  52.420  62.080  1.00  0.00           H
ATOM   4127  CH2 TRP A 910      15.460  54.320  62.310  1.00  0.00           C
ATOM   4128  HH2 TRP A 910      14.870  54.830  61.570  1.00  0.00           H
ATOM   4129  C   TRP A 910      19.910  54.200  65.810  1.00  0.00           C
ATOM   4130  O   TRP A 910      20.240  54.160  64.600  1.00  0.00           O
ATOM   4131  N   TRP A 911      19.700  55.370  66.500  1.00  0.00           N
ATOM   4132  HN  TRP A 911      19.470  55.350  67.470  1.00  0.00           H
ATOM   4133  CA  TRP A 911      20.060  56.630  65.850  1.00  0.00           C
ATOM   4134  HA  TRP A 911      19.390  56.720  65.010  1.00  0.00           H
ATOM   4135  CB  TRP A 911      19.570  57.890  66.730  1.00  0.00           C
ATOM   4136  HB1 TRP A 911      19.980  57.780  67.760  1.00  0.00           H
ATOM   4137  HB2 TRP A 911      18.480  57.820  66.860  1.00  0.00           H
ATOM   4138  CG  TRP A 911      20.020  59.220  66.170  1.00  0.00           C
ATOM   4139  CD1 TRP A 911      20.900  60.080  66.780  1.00  0.00           C
ATOM   4140  HD1 TRP A 911      21.380  59.870  67.720  1.00  0.00           H
ATOM   4141  NE1 TRP A 911      20.910  61.210  66.010  1.00  0.00           N
ATOM   4142  HE1 TRP A 911      21.440  61.940  66.390  1.00  0.00           H
ATOM   4143  CE2 TRP A 911      20.280  61.030  64.870  1.00  0.00           C
ATOM   4144  CD2 TRP A 911      19.730  59.760  64.850  1.00  0.00           C
ATOM   4145  CE3 TRP A 911      18.930  59.370  63.750  1.00  0.00           C
ATOM   4146  HE3 TRP A 911      18.430  58.410  63.700  1.00  0.00           H
ATOM   4147  CZ3 TRP A 911      18.780  60.220  62.620  1.00  0.00           C
ATOM   4148  HZ3 TRP A 911      18.160  59.890  61.810  1.00  0.00           H
ATOM   4149  CZ2 TRP A 911      19.980  61.890  63.820  1.00  0.00           C
ATOM   4150  HZ2 TRP A 911      20.340  62.890  64.020  1.00  0.00           H
ATOM   4151  CH2 TRP A 911      19.250  61.520  62.670  1.00  0.00           C
ATOM   4152  HH2 TRP A 911      19.030  62.190  61.860  1.00  0.00           H
ATOM   4153  C   TRP A 911      21.510  56.770  65.370  1.00  0.00           C
ATOM   4154  O   TRP A 911      21.760  57.130  64.270  1.00  0.00           O
ATOM   4155  N   THR A 912      22.520  56.400  66.240  1.00  0.00           N
ATOM   4156  HN  THR A 912      22.350  56.020  67.150  1.00  0.00           H
ATOM   4157  CA  THR A 912      23.910  56.520  65.840  1.00  0.00           C
ATOM   4158  HA  THR A 912      24.030  57.320  65.120  1.00  0.00           H
ATOM   4159  CB  THR A 912      24.920  56.920  66.940  1.00  0.00           C
ATOM   4160  HB  THR A 912      26.010  56.950  66.720  1.00  0.00           H
ATOM   4161  OG1 THR A 912      24.710  56.090  68.090  1.00  0.00           O
ATOM   4162  HG1 THR A 912      25.080  55.250  67.860  1.00  0.00           H
ATOM   4163  CG2 THR A 912      24.660  58.370  67.330  1.00  0.00           C
ATOM   4164 HG21 THR A 912      23.640  58.290  67.770  1.00  0.00           H
ATOM   4165 HG22 THR A 912      24.720  59.060  66.470  1.00  0.00           H
ATOM   4166 HG23 THR A 912      25.320  58.700  68.160  1.00  0.00           H
ATOM   4167  C   THR A 912      24.500  55.390  65.090  1.00  0.00           C
ATOM   4168  O   THR A 912      25.590  55.540  64.520  1.00  0.00           O
ATOM   4169  N   LEU A 913      23.780  54.260  65.030  1.00  0.00           N
ATOM   4170  HN  LEU A 913      23.010  54.110  65.650  1.00  0.00           H
ATOM   4171  CA  LEU A 913      24.010  53.170  64.120  1.00  0.00           C
ATOM   4172  HA  LEU A 913      25.070  52.960  64.050  1.00  0.00           H
ATOM   4173  CB  LEU A 913      23.250  51.890  64.700  1.00  0.00           C
ATOM   4174  HB1 LEU A 913      22.200  52.160  64.930  1.00  0.00           H
ATOM   4175  HB2 LEU A 913      23.780  51.650  65.650  1.00  0.00           H
ATOM   4176  CG  LEU A 913      23.070  50.610  63.830  1.00  0.00           C
ATOM   4177  HG  LEU A 913      22.580  50.960  62.890  1.00  0.00           H
ATOM   4178  CD1 LEU A 913      24.440  50.080  63.360  1.00  0.00           C
ATOM   4179 HD11 LEU A 913      25.050  49.750  64.220  1.00  0.00           H
ATOM   4180 HD12 LEU A 913      24.980  50.910  62.860  1.00  0.00           H
ATOM   4181 HD13 LEU A 913      24.300  49.240  62.650  1.00  0.00           H
ATOM   4182  CD2 LEU A 913      22.260  49.560  64.500  1.00  0.00           C
ATOM   4183 HD21 LEU A 913      22.860  49.300  65.400  1.00  0.00           H
ATOM   4184 HD22 LEU A 913      22.290  48.590  63.930  1.00  0.00           H
ATOM   4185 HD23 LEU A 913      21.200  49.870  64.550  1.00  0.00           H
ATOM   4186  C   LEU A 913      23.540  53.500  62.720  1.00  0.00           C
ATOM   4187  O   LEU A 913      24.230  53.270  61.720  1.00  0.00           O
ATOM   4188  N   LEU A 914      22.410  54.180  62.570  1.00  0.00           N
ATOM   4189  HN  LEU A 914      21.790  54.400  63.310  1.00  0.00           H
ATOM   4190  CA  LEU A 914      21.850  54.650  61.270  1.00  0.00           C
ATOM   4191  HA  LEU A 914      21.690  53.810  60.610  1.00  0.00           H
ATOM   4192  CB  LEU A 914      20.450  55.350  61.530  1.00  0.00           C
ATOM   4193  HB1 LEU A 914      20.530  56.200  62.240  1.00  0.00           H
ATOM   4194  HB2 LEU A 914      19.650  54.750  62.000  1.00  0.00           H
ATOM   4195  CG  LEU A 914      19.850  56.050  60.240  1.00  0.00           C
ATOM   4196  HG  LEU A 914      20.630  56.780  59.890  1.00  0.00           H
ATOM   4197  CD1 LEU A 914      19.580  55.070  59.080  1.00  0.00           C
ATOM   4198 HD11 LEU A 914      20.590  54.850  58.670  1.00  0.00           H
ATOM   4199 HD12 LEU A 914      19.030  55.550  58.230  1.00  0.00           H
ATOM   4200 HD13 LEU A 914      19.220  54.100  59.450  1.00  0.00           H
ATOM   4201  CD2 LEU A 914      18.590  56.900  60.550  1.00  0.00           C
ATOM   4202 HD21 LEU A 914      18.260  57.430  59.630  1.00  0.00           H
ATOM   4203 HD22 LEU A 914      18.830  57.620  61.380  1.00  0.00           H
ATOM   4204 HD23 LEU A 914      17.880  56.130  60.910  1.00  0.00           H
ATOM   4205  C   LEU A 914      22.810  55.710  60.700  1.00  0.00           C
ATOM   4206  O   LEU A 914      23.240  55.610  59.550  1.00  0.00           O
ATOM   4207  N   ILE A 915      23.300  56.630  61.620  1.00  0.00           N
ATOM   4208  HN  ILE A 915      22.910  56.620  62.540  1.00  0.00           H
ATOM   4209  CA  ILE A 915      24.410  57.580  61.310  1.00  0.00           C
ATOM   4210  HA  ILE A 915      24.060  58.180  60.490  1.00  0.00           H
ATOM   4211  CB  ILE A 915      24.720  58.630  62.380  1.00  0.00           C
ATOM   4212  HB  ILE A 915      24.780  58.000  63.300  1.00  0.00           H
ATOM   4213  CG2 ILE A 915      25.980  59.460  62.110  1.00  0.00           C
ATOM   4214 HG21 ILE A 915      26.860  58.860  61.780  1.00  0.00           H
ATOM   4215 HG22 ILE A 915      26.220  60.120  62.970  1.00  0.00           H
ATOM   4216 HG23 ILE A 915      25.920  60.150  61.240  1.00  0.00           H
ATOM   4217  CG1 ILE A 915      23.570  59.610  62.610  1.00  0.00           C
ATOM   4218 HG11 ILE A 915      22.720  58.900  62.520  1.00  0.00           H
ATOM   4219 HG12 ILE A 915      23.540  60.460  61.890  1.00  0.00           H
ATOM   4220  CD  ILE A 915      23.600  60.180  64.030  1.00  0.00           C
ATOM   4221  HD1 ILE A 915      23.400  59.360  64.750  1.00  0.00           H
ATOM   4222  HD2 ILE A 915      22.820  60.960  64.140  1.00  0.00           H
ATOM   4223  HD3 ILE A 915      24.560  60.740  64.180  1.00  0.00           H
ATOM   4224  C   ILE A 915      25.670  56.950  60.780  1.00  0.00           C
ATOM   4225  O   ILE A 915      26.340  57.490  59.920  1.00  0.00           O
ATOM   4226  N   ALA A 916      26.040  55.720  61.270  1.00  0.00           N
ATOM   4227  HN  ALA A 916      25.510  55.230  61.950  1.00  0.00           H
ATOM   4228  CA  ALA A 916      27.220  55.040  61.000  1.00  0.00           C
ATOM   4229  HA  ALA A 916      28.000  55.790  61.020  1.00  0.00           H
ATOM   4230  CB  ALA A 916      27.490  53.990  62.140  1.00  0.00           C
ATOM   4231  HB1 ALA A 916      26.620  53.350  62.390  1.00  0.00           H
ATOM   4232  HB2 ALA A 916      27.880  54.450  63.080  1.00  0.00           H
ATOM   4233  HB3 ALA A 916      28.310  53.290  61.880  1.00  0.00           H
ATOM   4234  C   ALA A 916      27.220  54.430  59.700  1.00  0.00           C
ATOM   4235  O   ALA A 916      28.190  53.850  59.180  1.00  0.00           O
ATOM   4236  N   ALA A 917      26.150  54.560  58.930  1.00  0.00           N
ATOM   4237  HN  ALA A 917      25.260  54.900  59.200  1.00  0.00           H
ATOM   4238  CA  ALA A 917      26.060  54.120  57.570  1.00  0.00           C
ATOM   4239  HA  ALA A 917      26.540  53.150  57.540  1.00  0.00           H
ATOM   4240  CB  ALA A 917      24.550  54.160  57.220  1.00  0.00           C
ATOM   4241  HB1 ALA A 917      23.880  53.700  57.970  1.00  0.00           H
ATOM   4242  HB2 ALA A 917      24.490  53.560  56.280  1.00  0.00           H
ATOM   4243  HB3 ALA A 917      24.090  55.160  57.000  1.00  0.00           H
ATOM   4244  C   ALA A 917      26.680  55.010  56.550  1.00  0.00           C
ATOM   4245  O   ALA A 917      26.990  54.570  55.420  1.00  0.00           O
ATOM   4246  N   ILE A 918      26.850  56.250  56.880  1.00  0.00           N
ATOM   4247  HN  ILE A 918      26.610  56.630  57.770  1.00  0.00           H
ATOM   4248  CA  ILE A 918      27.440  57.280  55.980  1.00  0.00           C
ATOM   4249  HA  ILE A 918      27.060  57.100  54.980  1.00  0.00           H
ATOM   4250  CB  ILE A 918      26.980  58.680  56.420  1.00  0.00           C
ATOM   4251  HB  ILE A 918      27.150  58.670  57.520  1.00  0.00           H
ATOM   4252  CG2 ILE A 918      27.850  59.780  55.730  1.00  0.00           C
ATOM   4253 HG21 ILE A 918      27.850  59.590  54.640  1.00  0.00           H
ATOM   4254 HG22 ILE A 918      28.910  59.670  56.030  1.00  0.00           H
ATOM   4255 HG23 ILE A 918      27.370  60.780  55.830  1.00  0.00           H
ATOM   4256  CG1 ILE A 918      25.490  58.900  56.190  1.00  0.00           C
ATOM   4257 HG11 ILE A 918      25.390  59.960  56.530  1.00  0.00           H
ATOM   4258 HG12 ILE A 918      24.780  58.380  56.880  1.00  0.00           H
ATOM   4259  CD  ILE A 918      24.970  58.740  54.810  1.00  0.00           C
ATOM   4260  HD1 ILE A 918      24.130  59.420  54.600  1.00  0.00           H
ATOM   4261  HD2 ILE A 918      24.570  57.700  54.730  1.00  0.00           H
ATOM   4262  HD3 ILE A 918      25.730  58.980  54.020  1.00  0.00           H
ATOM   4263  C   ILE A 918      28.980  57.190  55.830  1.00  0.00           C
ATOM   4264  O   ILE A 918      29.390  57.280  54.660  1.00  0.00           O
ATOM   4265  N   PRO A 919      29.840  56.880  56.780  1.00  0.00           N
ATOM   4266  CD  PRO A 919      29.620  57.300  58.170  1.00  0.00           C
ATOM   4267  HD1 PRO A 919      28.680  56.870  58.570  1.00  0.00           H
ATOM   4268  HD2 PRO A 919      29.640  58.410  58.220  1.00  0.00           H
ATOM   4269  CA  PRO A 919      31.300  56.540  56.590  1.00  0.00           C
ATOM   4270  HA  PRO A 919      31.520  57.310  55.860  1.00  0.00           H
ATOM   4271  CB  PRO A 919      32.010  56.720  57.960  1.00  0.00           C
ATOM   4272  HB1 PRO A 919      32.500  57.730  57.890  1.00  0.00           H
ATOM   4273  HB2 PRO A 919      32.850  56.040  58.190  1.00  0.00           H
ATOM   4274  CG  PRO A 919      30.840  56.790  58.940  1.00  0.00           C
ATOM   4275  HG1 PRO A 919      30.590  55.740  59.230  1.00  0.00           H
ATOM   4276  HG2 PRO A 919      30.950  57.500  59.780  1.00  0.00           H
ATOM   4277  C   PRO A 919      31.560  55.140  55.960  1.00  0.00           C
ATOM   4278  O   PRO A 919      32.450  55.040  55.170  1.00  0.00           O
ATOM   4279  N   ALA A 920      30.710  54.120  56.270  1.00  0.00           N
ATOM   4280  HN  ALA A 920      30.070  54.240  57.030  1.00  0.00           H
ATOM   4281  CA  ALA A 920      30.440  52.890  55.480  1.00  0.00           C
ATOM   4282  HA  ALA A 920      31.330  52.290  55.550  1.00  0.00           H
ATOM   4283  CB  ALA A 920      29.270  52.170  56.220  1.00  0.00           C
ATOM   4284  HB1 ALA A 920      29.150  51.110  55.920  1.00  0.00           H
ATOM   4285  HB2 ALA A 920      28.370  52.760  55.950  1.00  0.00           H
ATOM   4286  HB3 ALA A 920      29.380  52.310  57.310  1.00  0.00           H
ATOM   4287  C   ALA A 920      30.140  53.140  54.010  1.00  0.00           C
ATOM   4288  O   ALA A 920      30.610  52.480  53.110  1.00  0.00           O
ATOM   4289  N   LEU A 921      29.310  54.140  53.720  1.00  0.00           N
ATOM   4290  HN  LEU A 921      28.790  54.500  54.490  1.00  0.00           H
ATOM   4291  CA  LEU A 921      29.130  54.570  52.350  1.00  0.00           C
ATOM   4292  HA  LEU A 921      28.930  53.710  51.740  1.00  0.00           H
ATOM   4293  CB  LEU A 921      27.930  55.600  52.290  1.00  0.00           C
ATOM   4294  HB1 LEU A 921      28.250  56.440  52.930  1.00  0.00           H
ATOM   4295  HB2 LEU A 921      27.000  55.160  52.710  1.00  0.00           H
ATOM   4296  CG  LEU A 921      27.490  56.060  50.890  1.00  0.00           C
ATOM   4297  HG  LEU A 921      28.330  56.700  50.550  1.00  0.00           H
ATOM   4298  CD1 LEU A 921      27.360  54.930  49.840  1.00  0.00           C
ATOM   4299 HD11 LEU A 921      27.230  55.280  48.790  1.00  0.00           H
ATOM   4300 HD12 LEU A 921      26.470  54.320  50.130  1.00  0.00           H
ATOM   4301 HD13 LEU A 921      28.170  54.180  49.770  1.00  0.00           H
ATOM   4302  CD2 LEU A 921      26.300  57.070  50.770  1.00  0.00           C
ATOM   4303 HD21 LEU A 921      25.590  56.760  51.560  1.00  0.00           H
ATOM   4304 HD22 LEU A 921      25.680  56.970  49.850  1.00  0.00           H
ATOM   4305 HD23 LEU A 921      26.470  58.150  50.950  1.00  0.00           H
ATOM   4306  C   LEU A 921      30.360  55.200  51.710  1.00  0.00           C
ATOM   4307  O   LEU A 921      30.820  54.860  50.630  1.00  0.00           O
ATOM   4308  N   LEU A 922      31.030  56.100  52.410  1.00  0.00           N
ATOM   4309  HN  LEU A 922      30.490  56.500  53.140  1.00  0.00           H
ATOM   4310  CA  LEU A 922      32.390  56.550  52.140  1.00  0.00           C
ATOM   4311  HA  LEU A 922      32.260  57.190  51.280  1.00  0.00           H
ATOM   4312  CB  LEU A 922      32.950  57.580  53.120  1.00  0.00           C
ATOM   4313  HB1 LEU A 922      34.050  57.690  53.060  1.00  0.00           H
ATOM   4314  HB2 LEU A 922      32.720  57.280  54.150  1.00  0.00           H
ATOM   4315  CG  LEU A 922      32.400  59.060  52.800  1.00  0.00           C
ATOM   4316  HG  LEU A 922      32.810  59.410  51.830  1.00  0.00           H
ATOM   4317  CD1 LEU A 922      30.880  59.290  52.610  1.00  0.00           C
ATOM   4318 HD11 LEU A 922      30.410  59.040  53.590  1.00  0.00           H
ATOM   4319 HD12 LEU A 922      30.530  58.530  51.880  1.00  0.00           H
ATOM   4320 HD13 LEU A 922      30.540  60.310  52.360  1.00  0.00           H
ATOM   4321  CD2 LEU A 922      33.060  59.990  53.830  1.00  0.00           C
ATOM   4322 HD21 LEU A 922      32.850  59.670  54.870  1.00  0.00           H
ATOM   4323 HD22 LEU A 922      32.730  61.030  53.680  1.00  0.00           H
ATOM   4324 HD23 LEU A 922      34.170  60.030  53.710  1.00  0.00           H
ATOM   4325  C   LEU A 922      33.400  55.420  51.940  1.00  0.00           C
ATOM   4326  O   LEU A 922      34.290  55.560  51.070  1.00  0.00           O
ATOM   4327  N   CYS A 923      33.360  54.300  52.690  1.00  0.00           N
ATOM   4328  HN  CYS A 923      32.740  54.250  53.470  1.00  0.00           H
ATOM   4329  CA  CYS A 923      34.330  53.190  52.730  1.00  0.00           C
ATOM   4330  HA  CYS A 923      35.300  53.660  52.670  1.00  0.00           H
ATOM   4331  CB  CYS A 923      34.170  52.400  54.010  1.00  0.00           C
ATOM   4332  HB1 CYS A 923      33.100  52.060  54.010  1.00  0.00           H
ATOM   4333  HB2 CYS A 923      34.360  53.150  54.810  1.00  0.00           H
ATOM   4334  SG  CYS A 923      35.220  50.850  54.320  1.00  0.00           S
ATOM   4335  HG1 CYS A 923      34.630  50.410  55.410  1.00  0.00           H
ATOM   4336  C   CYS A 923      34.040  52.280  51.540  1.00  0.00           C
ATOM   4337  O   CYS A 923      34.850  51.610  50.920  1.00  0.00           O
ATOM   4338  N   THR A 924      32.720  52.120  51.070  1.00  0.00           N
ATOM   4339  HN  THR A 924      32.060  52.480  51.720  1.00  0.00           H
ATOM   4340  CA  THR A 924      32.330  51.450  49.850  1.00  0.00           C
ATOM   4341  HA  THR A 924      32.540  50.400  49.900  1.00  0.00           H
ATOM   4342  CB  THR A 924      30.840  51.520  49.520  1.00  0.00           C
ATOM   4343  HB  THR A 924      30.570  52.580  49.260  1.00  0.00           H
ATOM   4344  OG1 THR A 924      30.070  51.120  50.680  1.00  0.00           O
ATOM   4345  HG1 THR A 924      30.410  51.680  51.370  1.00  0.00           H
ATOM   4346  CG2 THR A 924      30.370  50.500  48.450  1.00  0.00           C
ATOM   4347 HG21 THR A 924      29.270  50.610  48.280  1.00  0.00           H
ATOM   4348 HG22 THR A 924      30.670  49.490  48.830  1.00  0.00           H
ATOM   4349 HG23 THR A 924      30.860  50.640  47.470  1.00  0.00           H
ATOM   4350  C   THR A 924      32.920  52.160  48.620  1.00  0.00           C
ATOM   4351  O   THR A 924      33.240  51.450  47.710  1.00  0.00           O
ATOM   4352  N   ILE A 925      33.210  53.490  48.690  1.00  0.00           N
ATOM   4353  HN  ILE A 925      32.730  54.020  49.380  1.00  0.00           H
ATOM   4354  CA  ILE A 925      33.850  54.210  47.590  1.00  0.00           C
ATOM   4355  HA  ILE A 925      33.390  54.140  46.620  1.00  0.00           H
ATOM   4356  CB  ILE A 925      34.020  55.760  47.770  1.00  0.00           C
ATOM   4357  HB  ILE A 925      34.720  55.920  48.610  1.00  0.00           H
ATOM   4358  CG2 ILE A 925      34.550  56.360  46.470  1.00  0.00           C
ATOM   4359 HG21 ILE A 925      33.760  56.220  45.710  1.00  0.00           H
ATOM   4360 HG22 ILE A 925      35.460  55.830  46.110  1.00  0.00           H
ATOM   4361 HG23 ILE A 925      34.810  57.410  46.730  1.00  0.00           H
ATOM   4362  CG1 ILE A 925      32.760  56.520  48.060  1.00  0.00           C
ATOM   4363 HG11 ILE A 925      32.190  55.910  48.800  1.00  0.00           H
ATOM   4364 HG12 ILE A 925      32.090  56.620  47.180  1.00  0.00           H
ATOM   4365  CD  ILE A 925      32.940  57.990  48.560  1.00  0.00           C
ATOM   4366  HD1 ILE A 925      33.380  58.160  49.570  1.00  0.00           H
ATOM   4367  HD2 ILE A 925      31.930  58.430  48.530  1.00  0.00           H
ATOM   4368  HD3 ILE A 925      33.640  58.450  47.820  1.00  0.00           H
ATOM   4369  C   ILE A 925      35.230  53.680  47.520  1.00  0.00           C
ATOM   4370  O   ILE A 925      35.800  53.370  46.480  1.00  0.00           O
ATOM   4371  N   LEU A 926      35.940  53.550  48.730  1.00  0.00           N
ATOM   4372  HN  LEU A 926      35.540  53.900  49.570  1.00  0.00           H
ATOM   4373  CA  LEU A 926      37.250  52.960  48.810  1.00  0.00           C
ATOM   4374  HA  LEU A 926      37.880  53.580  48.190  1.00  0.00           H
ATOM   4375  CB  LEU A 926      37.790  52.930  50.250  1.00  0.00           C
ATOM   4376  HB1 LEU A 926      38.870  52.660  50.230  1.00  0.00           H
ATOM   4377  HB2 LEU A 926      37.290  52.170  50.870  1.00  0.00           H
ATOM   4378  CG  LEU A 926      37.780  54.270  51.040  1.00  0.00           C
ATOM   4379  HG  LEU A 926      36.720  54.550  50.970  1.00  0.00           H
ATOM   4380  CD1 LEU A 926      38.160  54.200  52.520  1.00  0.00           C
ATOM   4381 HD11 LEU A 926      38.610  55.160  52.860  1.00  0.00           H
ATOM   4382 HD12 LEU A 926      38.960  53.420  52.530  1.00  0.00           H
ATOM   4383 HD13 LEU A 926      37.330  53.950  53.230  1.00  0.00           H
ATOM   4384  CD2 LEU A 926      38.500  55.290  50.230  1.00  0.00           C
ATOM   4385 HD21 LEU A 926      38.090  55.380  49.200  1.00  0.00           H
ATOM   4386 HD22 LEU A 926      39.590  55.070  50.200  1.00  0.00           H
ATOM   4387 HD23 LEU A 926      38.450  56.220  50.830  1.00  0.00           H
ATOM   4388  C   LEU A 926      37.360  51.490  48.300  1.00  0.00           C
ATOM   4389  O   LEU A 926      38.240  51.220  47.470  1.00  0.00           O
ATOM   4390  N   ILE A 927      36.450  50.630  48.710  1.00  0.00           N
ATOM   4391  HN  ILE A 927      35.820  50.900  49.440  1.00  0.00           H
ATOM   4392  CA  ILE A 927      36.220  49.220  48.180  1.00  0.00           C
ATOM   4393  HA  ILE A 927      37.180  48.730  48.250  1.00  0.00           H
ATOM   4394  CB  ILE A 927      35.080  48.390  48.810  1.00  0.00           C
ATOM   4395  HB  ILE A 927      34.090  48.900  48.780  1.00  0.00           H
ATOM   4396  CG2 ILE A 927      34.870  46.970  48.070  1.00  0.00           C
ATOM   4397 HG21 ILE A 927      34.450  47.200  47.070  1.00  0.00           H
ATOM   4398 HG22 ILE A 927      34.190  46.300  48.610  1.00  0.00           H
ATOM   4399 HG23 ILE A 927      35.850  46.450  48.020  1.00  0.00           H
ATOM   4400  CG1 ILE A 927      35.340  48.240  50.330  1.00  0.00           C
ATOM   4401 HG11 ILE A 927      34.530  47.670  50.830  1.00  0.00           H
ATOM   4402 HG12 ILE A 927      35.310  49.230  50.820  1.00  0.00           H
ATOM   4403  CD  ILE A 927      36.720  47.690  50.710  1.00  0.00           C
ATOM   4404  HD1 ILE A 927      37.550  48.230  50.200  1.00  0.00           H
ATOM   4405  HD2 ILE A 927      36.790  46.620  50.450  1.00  0.00           H
ATOM   4406  HD3 ILE A 927      37.010  47.810  51.770  1.00  0.00           H
ATOM   4407  C   ILE A 927      36.120  49.240  46.630  1.00  0.00           C
ATOM   4408  O   ILE A 927      36.780  48.470  45.860  1.00  0.00           O
ATOM   4409  N   PHE A 928      35.330  50.110  46.100  1.00  0.00           N
ATOM   4410  HN  PHE A 928      34.820  50.750  46.670  1.00  0.00           H
ATOM   4411  CA  PHE A 928      35.080  50.250  44.740  1.00  0.00           C
ATOM   4412  HA  PHE A 928      34.770  49.270  44.410  1.00  0.00           H
ATOM   4413  CB  PHE A 928      33.870  51.210  44.500  1.00  0.00           C
ATOM   4414  HB1 PHE A 928      34.190  52.220  44.830  1.00  0.00           H
ATOM   4415  HB2 PHE A 928      33.000  50.980  45.140  1.00  0.00           H
ATOM   4416  CG  PHE A 928      33.480  51.260  43.020  1.00  0.00           C
ATOM   4417  CD1 PHE A 928      32.870  50.220  42.380  1.00  0.00           C
ATOM   4418  HD1 PHE A 928      32.830  49.290  42.930  1.00  0.00           H
ATOM   4419  CE1 PHE A 928      32.270  50.360  41.140  1.00  0.00           C
ATOM   4420  HE1 PHE A 928      31.730  49.580  40.600  1.00  0.00           H
ATOM   4421  CZ  PHE A 928      32.340  51.580  40.450  1.00  0.00           C
ATOM   4422  HZ  PHE A 928      31.700  51.630  39.570  1.00  0.00           H
ATOM   4423  CD2 PHE A 928      33.590  52.470  42.310  1.00  0.00           C
ATOM   4424  HD2 PHE A 928      33.980  53.350  42.810  1.00  0.00           H
ATOM   4425  CE2 PHE A 928      32.960  52.690  41.000  1.00  0.00           C
ATOM   4426  HE2 PHE A 928      32.930  53.590  40.400  1.00  0.00           H
ATOM   4427  C   PHE A 928      36.290  50.640  43.860  1.00  0.00           C
ATOM   4428  O   PHE A 928      36.580  49.990  42.830  1.00  0.00           O
ATOM   4429  N   MET A 929      37.050  51.670  44.300  1.00  0.00           N
ATOM   4430  HN  MET A 929      36.670  52.130  45.100  1.00  0.00           H
ATOM   4431  CA  MET A 929      38.250  52.180  43.670  1.00  0.00           C
ATOM   4432  HA  MET A 929      37.880  52.420  42.690  1.00  0.00           H
ATOM   4433  CB  MET A 929      38.810  53.360  44.550  1.00  0.00           C
ATOM   4434  HB1 MET A 929      38.980  53.070  45.620  1.00  0.00           H
ATOM   4435  HB2 MET A 929      37.970  54.080  44.620  1.00  0.00           H
ATOM   4436  CG  MET A 929      40.100  54.070  44.090  1.00  0.00           C
ATOM   4437  HG1 MET A 929      40.990  53.490  44.390  1.00  0.00           H
ATOM   4438  HG2 MET A 929      40.160  54.970  44.740  1.00  0.00           H
ATOM   4439  SD  MET A 929      40.120  54.670  42.360  1.00  0.00           S
ATOM   4440  CE  MET A 929      41.400  55.970  42.730  1.00  0.00           C
ATOM   4441  HE1 MET A 929      41.120  56.680  43.540  1.00  0.00           H
ATOM   4442  HE2 MET A 929      41.560  56.590  41.820  1.00  0.00           H
ATOM   4443  HE3 MET A 929      42.350  55.500  43.040  1.00  0.00           H
ATOM   4444  C   MET A 929      39.280  51.070  43.520  1.00  0.00           C
ATOM   4445  O   MET A 929      39.970  51.210  42.500  1.00  0.00           O
ATOM   4446  N   ASP A 930      39.520  50.060  44.350  1.00  0.00           N
ATOM   4447  HN  ASP A 930      39.080  49.950  45.230  1.00  0.00           H
ATOM   4448  CA  ASP A 930      40.410  48.920  44.130  1.00  0.00           C
ATOM   4449  HA  ASP A 930      41.140  49.240  43.390  1.00  0.00           H
ATOM   4450  CB  ASP A 930      40.990  48.330  45.400  1.00  0.00           C
ATOM   4451  HB1 ASP A 930      41.210  47.250  45.270  1.00  0.00           H
ATOM   4452  HB2 ASP A 930      40.390  48.420  46.320  1.00  0.00           H
ATOM   4453  CG  ASP A 930      42.250  49.030  45.800  1.00  0.00           C
ATOM   4454  OD1 ASP A 930      43.360  48.550  45.390  1.00  0.00           O
ATOM   4455  OD2 ASP A 930      42.240  50.090  46.510  1.00  0.00           O
ATOM   4456  C   ASP A 930      39.610  47.750  43.360  1.00  0.00           C
ATOM   4457  O   ASP A 930      39.950  47.320  42.310  1.00  0.00           O
ATOM   4458  N   GLN A 931      38.480  47.300  43.960  1.00  0.00           N
ATOM   4459  HN  GLN A 931      38.040  47.820  44.680  1.00  0.00           H
ATOM   4460  CA  GLN A 931      37.690  46.130  43.440  1.00  0.00           C
ATOM   4461  HA  GLN A 931      38.300  45.240  43.540  1.00  0.00           H
ATOM   4462  CB  GLN A 931      36.430  45.760  44.330  1.00  0.00           C
ATOM   4463  HB1 GLN A 931      35.640  46.520  44.130  1.00  0.00           H
ATOM   4464  HB2 GLN A 931      36.810  45.930  45.360  1.00  0.00           H
ATOM   4465  CG  GLN A 931      35.930  44.220  44.190  1.00  0.00           C
ATOM   4466  HG1 GLN A 931      35.510  44.200  43.150  1.00  0.00           H
ATOM   4467  HG2 GLN A 931      35.110  44.000  44.900  1.00  0.00           H
ATOM   4468  CD  GLN A 931      37.020  43.170  44.200  1.00  0.00           C
ATOM   4469  OE1 GLN A 931      37.830  43.150  45.090  1.00  0.00           O
ATOM   4470  NE2 GLN A 931      36.930  42.210  43.230  1.00  0.00           N
ATOM   4471 HE21 GLN A 931      37.400  41.330  43.340  1.00  0.00           H
ATOM   4472 HE22 GLN A 931      36.350  42.280  42.430  1.00  0.00           H
ATOM   4473  C   GLN A 931      37.290  46.270  42.070  1.00  0.00           C
ATOM   4474  O   GLN A 931      37.490  45.290  41.340  1.00  0.00           O
ATOM   4475  N   GLN A 932      36.600  47.370  41.660  1.00  0.00           N
ATOM   4476  HN  GLN A 932      36.430  48.220  42.170  1.00  0.00           H
ATOM   4477  CA  GLN A 932      35.980  47.380  40.300  1.00  0.00           C
ATOM   4478  HA  GLN A 932      35.740  46.380  39.970  1.00  0.00           H
ATOM   4479  CB  GLN A 932      34.620  48.130  40.270  1.00  0.00           C
ATOM   4480  HB1 GLN A 932      34.240  48.210  39.230  1.00  0.00           H
ATOM   4481  HB2 GLN A 932      34.730  49.180  40.620  1.00  0.00           H
ATOM   4482  CG  GLN A 932      33.500  47.260  40.900  1.00  0.00           C
ATOM   4483  HG1 GLN A 932      32.490  47.710  40.960  1.00  0.00           H
ATOM   4484  HG2 GLN A 932      33.800  47.030  41.940  1.00  0.00           H
ATOM   4485  CD  GLN A 932      33.360  45.880  40.180  1.00  0.00           C
ATOM   4486  OE1 GLN A 932      33.660  44.810  40.640  1.00  0.00           O
ATOM   4487  NE2 GLN A 932      32.860  45.930  38.940  1.00  0.00           N
ATOM   4488 HE21 GLN A 932      32.560  46.810  38.570  1.00  0.00           H
ATOM   4489 HE22 GLN A 932      32.540  45.100  38.500  1.00  0.00           H
ATOM   4490  C   GLN A 932      36.910  47.960  39.230  1.00  0.00           C
ATOM   4491  O   GLN A 932      36.620  47.700  38.090  1.00  0.00           O
ATOM   4492  N   ILE A 933      37.960  48.660  39.570  1.00  0.00           N
ATOM   4493  HN  ILE A 933      38.030  48.870  40.550  1.00  0.00           H
ATOM   4494  CA  ILE A 933      39.080  48.960  38.660  1.00  0.00           C
ATOM   4495  HA  ILE A 933      38.640  49.300  37.720  1.00  0.00           H
ATOM   4496  CB  ILE A 933      39.890  50.130  39.260  1.00  0.00           C
ATOM   4497  HB  ILE A 933      40.280  49.840  40.260  1.00  0.00           H
ATOM   4498  CG2 ILE A 933      41.110  50.360  38.270  1.00  0.00           C
ATOM   4499 HG21 ILE A 933      40.780  50.390  37.200  1.00  0.00           H
ATOM   4500 HG22 ILE A 933      41.770  49.460  38.270  1.00  0.00           H
ATOM   4501 HG23 ILE A 933      41.610  51.320  38.510  1.00  0.00           H
ATOM   4502  CG1 ILE A 933      38.910  51.350  39.370  1.00  0.00           C
ATOM   4503 HG11 ILE A 933      38.310  51.200  40.290  1.00  0.00           H
ATOM   4504 HG12 ILE A 933      38.240  51.430  38.480  1.00  0.00           H
ATOM   4505  CD  ILE A 933      39.660  52.680  39.560  1.00  0.00           C
ATOM   4506  HD1 ILE A 933      38.980  53.460  39.950  1.00  0.00           H
ATOM   4507  HD2 ILE A 933      40.230  53.000  38.660  1.00  0.00           H
ATOM   4508  HD3 ILE A 933      40.400  52.490  40.380  1.00  0.00           H
ATOM   4509  C   ILE A 933      39.900  47.670  38.230  1.00  0.00           C
ATOM   4510  O   ILE A 933      40.190  47.380  37.040  1.00  0.00           O
ATOM   4511  N   THR A 934      40.240  46.810  39.250  1.00  0.00           N
ATOM   4512  HN  THR A 934      40.020  47.050  40.180  1.00  0.00           H
ATOM   4513  CA  THR A 934      40.950  45.530  39.180  1.00  0.00           C
ATOM   4514  HA  THR A 934      41.870  45.580  38.610  1.00  0.00           H
ATOM   4515  CB  THR A 934      41.260  44.820  40.450  1.00  0.00           C
ATOM   4516  HB  THR A 934      40.310  44.470  40.910  1.00  0.00           H
ATOM   4517  OG1 THR A 934      41.950  45.660  41.310  1.00  0.00           O
ATOM   4518  HG1 THR A 934      41.220  46.140  41.690  1.00  0.00           H
ATOM   4519  CG2 THR A 934      42.150  43.610  40.050  1.00  0.00           C
ATOM   4520 HG21 THR A 934      42.340  43.040  40.980  1.00  0.00           H
ATOM   4521 HG22 THR A 934      43.080  43.940  39.540  1.00  0.00           H
ATOM   4522 HG23 THR A 934      41.650  42.910  39.340  1.00  0.00           H
ATOM   4523  C   THR A 934      40.140  44.650  38.300  1.00  0.00           C
ATOM   4524  O   THR A 934      40.670  44.050  37.340  1.00  0.00           O
ATOM   4525  N   ALA A 935      38.810  44.660  38.430  1.00  0.00           N
ATOM   4526  HN  ALA A 935      38.320  45.120  39.170  1.00  0.00           H
ATOM   4527  CA  ALA A 935      37.890  43.950  37.590  1.00  0.00           C
ATOM   4528  HA  ALA A 935      38.180  42.900  37.580  1.00  0.00           H
ATOM   4529  CB  ALA A 935      36.510  44.040  38.250  1.00  0.00           C
ATOM   4530  HB1 ALA A 935      36.140  45.080  38.260  1.00  0.00           H
ATOM   4531  HB2 ALA A 935      36.550  43.710  39.310  1.00  0.00           H
ATOM   4532  HB3 ALA A 935      35.710  43.390  37.830  1.00  0.00           H
ATOM   4533  C   ALA A 935      37.710  44.470  36.170  1.00  0.00           C
ATOM   4534  O   ALA A 935      37.330  43.630  35.380  1.00  0.00           O
ATOM   4535  N   VAL A 936      37.920  45.830  35.910  1.00  0.00           N
ATOM   4536  HN  VAL A 936      37.950  46.470  36.670  1.00  0.00           H
ATOM   4537  CA  VAL A 936      37.950  46.410  34.510  1.00  0.00           C
ATOM   4538  HA  VAL A 936      37.180  45.910  33.950  1.00  0.00           H
ATOM   4539  CB  VAL A 936      37.670  47.940  34.470  1.00  0.00           C
ATOM   4540  HB  VAL A 936      38.240  48.390  35.310  1.00  0.00           H
ATOM   4541  CG1 VAL A 936      38.100  48.610  33.210  1.00  0.00           C
ATOM   4542 HG11 VAL A 936      39.180  48.420  33.100  1.00  0.00           H
ATOM   4543 HG12 VAL A 936      37.840  49.680  33.200  1.00  0.00           H
ATOM   4544 HG13 VAL A 936      37.620  48.320  32.250  1.00  0.00           H
ATOM   4545  CG2 VAL A 936      36.120  48.110  34.570  1.00  0.00           C
ATOM   4546 HG21 VAL A 936      35.560  47.740  33.690  1.00  0.00           H
ATOM   4547 HG22 VAL A 936      35.930  49.210  34.490  1.00  0.00           H
ATOM   4548 HG23 VAL A 936      35.670  47.690  35.500  1.00  0.00           H
ATOM   4549  C   VAL A 936      39.300  45.980  33.870  1.00  0.00           C
ATOM   4550  O   VAL A 936      39.260  45.420  32.780  1.00  0.00           O
ATOM   4551  N   ILE A 937      40.410  46.300  34.560  1.00  0.00           N
ATOM   4552  HN  ILE A 937      40.430  46.690  35.480  1.00  0.00           H
ATOM   4553  CA  ILE A 937      41.750  46.130  33.970  1.00  0.00           C
ATOM   4554  HA  ILE A 937      41.700  46.500  32.960  1.00  0.00           H
ATOM   4555  CB  ILE A 937      42.890  46.970  34.620  1.00  0.00           C
ATOM   4556  HB  ILE A 937      43.800  46.930  34.000  1.00  0.00           H
ATOM   4557  CG2 ILE A 937      42.420  48.440  34.600  1.00  0.00           C
ATOM   4558 HG21 ILE A 937      41.760  48.680  33.740  1.00  0.00           H
ATOM   4559 HG22 ILE A 937      43.330  49.060  34.730  1.00  0.00           H
ATOM   4560 HG23 ILE A 937      41.980  48.710  35.580  1.00  0.00           H
ATOM   4561  CG1 ILE A 937      43.290  46.640  36.090  1.00  0.00           C
ATOM   4562 HG11 ILE A 937      42.500  46.680  36.870  1.00  0.00           H
ATOM   4563 HG12 ILE A 937      43.990  47.410  36.500  1.00  0.00           H
ATOM   4564  CD  ILE A 937      44.120  45.390  36.240  1.00  0.00           C
ATOM   4565  HD1 ILE A 937      44.900  45.250  35.460  1.00  0.00           H
ATOM   4566  HD2 ILE A 937      43.490  44.490  36.370  1.00  0.00           H
ATOM   4567  HD3 ILE A 937      44.710  45.360  37.180  1.00  0.00           H
ATOM   4568  C   ILE A 937      42.180  44.700  33.640  1.00  0.00           C
ATOM   4569  O   ILE A 937      43.170  44.600  32.880  1.00  0.00           O
ATOM   4570  N   ILE A 938      41.550  43.680  34.240  1.00  0.00           N
ATOM   4571  HN  ILE A 938      40.840  43.750  34.930  1.00  0.00           H
ATOM   4572  CA  ILE A 938      41.960  42.290  33.980  1.00  0.00           C
ATOM   4573  HA  ILE A 938      43.030  42.270  33.860  1.00  0.00           H
ATOM   4574  CB  ILE A 938      41.600  41.380  35.150  1.00  0.00           C
ATOM   4575  HB  ILE A 938      41.770  42.030  36.030  1.00  0.00           H
ATOM   4576  CG2 ILE A 938      40.070  41.130  35.240  1.00  0.00           C
ATOM   4577 HG21 ILE A 938      39.680  40.510  34.400  1.00  0.00           H
ATOM   4578 HG22 ILE A 938      39.540  42.100  35.140  1.00  0.00           H
ATOM   4579 HG23 ILE A 938      39.920  40.670  36.240  1.00  0.00           H
ATOM   4580  CG1 ILE A 938      42.470  40.070  35.420  1.00  0.00           C
ATOM   4581 HG11 ILE A 938      42.580  39.600  34.420  1.00  0.00           H
ATOM   4582 HG12 ILE A 938      41.870  39.430  36.100  1.00  0.00           H
ATOM   4583  CD  ILE A 938      43.890  40.230  36.010  1.00  0.00           C
ATOM   4584  HD1 ILE A 938      44.420  39.360  36.470  1.00  0.00           H
ATOM   4585  HD2 ILE A 938      43.820  40.980  36.830  1.00  0.00           H
ATOM   4586  HD3 ILE A 938      44.550  40.660  35.220  1.00  0.00           H
ATOM   4587  C   ILE A 938      41.400  41.820  32.620  1.00  0.00           C
ATOM   4588  O   ILE A 938      41.780  40.740  32.210  1.00  0.00           O
ATOM   4589  N   ASN A 939      40.500  42.570  31.960  1.00  0.00           N
ATOM   4590  HN  ASN A 939      40.140  43.370  32.420  1.00  0.00           H
ATOM   4591  CA  ASN A 939      39.830  42.360  30.670  1.00  0.00           C
ATOM   4592  HA  ASN A 939      40.190  41.470  30.180  1.00  0.00           H
ATOM   4593  CB  ASN A 939      38.300  42.210  30.820  1.00  0.00           C
ATOM   4594  HB1 ASN A 939      37.800  42.320  29.840  1.00  0.00           H
ATOM   4595  HB2 ASN A 939      37.960  42.930  31.590  1.00  0.00           H
ATOM   4596  CG  ASN A 939      38.000  40.770  31.310  1.00  0.00           C
ATOM   4597  OD1 ASN A 939      37.730  39.850  30.550  1.00  0.00           O
ATOM   4598  ND2 ASN A 939      37.720  40.710  32.630  1.00  0.00           N
ATOM   4599 HD21 ASN A 939      38.040  41.480  33.170  1.00  0.00           H
ATOM   4600 HD22 ASN A 939      37.140  39.990  33.020  1.00  0.00           H
ATOM   4601  C   ASN A 939      40.230  43.480  29.750  1.00  0.00           C
ATOM   4602  O   ASN A 939      39.550  43.710  28.720  1.00  0.00           O
ATOM   4603  N   ARG A 940      41.400  44.140  29.970  1.00  0.00           N
ATOM   4604  HN  ARG A 940      42.090  43.840  30.630  1.00  0.00           H
ATOM   4605  CA  ARG A 940      41.860  45.220  29.200  1.00  0.00           C
ATOM   4606  HA  ARG A 940      41.080  45.970  29.270  1.00  0.00           H
ATOM   4607  CB  ARG A 940      43.270  45.670  29.610  1.00  0.00           C
ATOM   4608  HB1 ARG A 940      43.110  46.280  30.520  1.00  0.00           H
ATOM   4609  HB2 ARG A 940      43.720  46.360  28.860  1.00  0.00           H
ATOM   4610  CG  ARG A 940      44.380  44.590  29.910  1.00  0.00           C
ATOM   4611  HG1 ARG A 940      44.610  44.180  28.900  1.00  0.00           H
ATOM   4612  HG2 ARG A 940      43.970  43.830  30.610  1.00  0.00           H
ATOM   4613  CD  ARG A 940      45.590  45.290  30.450  1.00  0.00           C
ATOM   4614  HD1 ARG A 940      45.360  46.080  31.210  1.00  0.00           H
ATOM   4615  HD2 ARG A 940      46.150  45.700  29.600  1.00  0.00           H
ATOM   4616  NE  ARG A 940      46.320  44.130  31.010  1.00  0.00           N
ATOM   4617  HE  ARG A 940      45.900  43.220  31.060  1.00  0.00           H
ATOM   4618  CZ  ARG A 940      47.600  44.120  31.440  1.00  0.00           C
ATOM   4619  NH1 ARG A 940      48.350  43.070  31.470  1.00  0.00           N
ATOM   4620 HH11 ARG A 940      48.130  42.250  30.930  1.00  0.00           H
ATOM   4621 HH12 ARG A 940      49.330  43.270  31.490  1.00  0.00           H
ATOM   4622  NH2 ARG A 940      48.100  45.300  31.750  1.00  0.00           N
ATOM   4623 HH21 ARG A 940      47.510  46.100  31.860  1.00  0.00           H
ATOM   4624 HH22 ARG A 940      49.070  45.360  32.000  1.00  0.00           H
ATOM   4625  C   ARG A 940      41.820  44.950  27.690  1.00  0.00           C
ATOM   4626  O   ARG A 940      42.220  43.920  27.190  1.00  0.00           O
ATOM   4627  N   LYS A 941      41.270  45.910  26.970  1.00  0.00           N
ATOM   4628  HN  LYS A 941      40.910  46.790  27.280  1.00  0.00           H
ATOM   4629  CA  LYS A 941      41.220  45.970  25.520  1.00  0.00           C
ATOM   4630  HA  LYS A 941      40.510  46.740  25.230  1.00  0.00           H
ATOM   4631  CB  LYS A 941      42.460  46.490  24.810  1.00  0.00           C
ATOM   4632  HB1 LYS A 941      42.250  46.400  23.710  1.00  0.00           H
ATOM   4633  HB2 LYS A 941      43.320  45.930  25.210  1.00  0.00           H
ATOM   4634  CG  LYS A 941      42.730  48.030  24.990  1.00  0.00           C
ATOM   4635  HG1 LYS A 941      42.910  48.250  26.060  1.00  0.00           H
ATOM   4636  HG2 LYS A 941      41.910  48.680  24.580  1.00  0.00           H
ATOM   4637  CD  LYS A 941      43.930  48.490  24.110  1.00  0.00           C
ATOM   4638  HD1 LYS A 941      43.550  48.300  23.080  1.00  0.00           H
ATOM   4639  HD2 LYS A 941      44.810  47.870  24.390  1.00  0.00           H
ATOM   4640  CE  LYS A 941      44.300  50.000  24.350  1.00  0.00           C
ATOM   4641  HE1 LYS A 941      43.540  50.720  23.960  1.00  0.00           H
ATOM   4642  HE2 LYS A 941      45.140  50.310  23.700  1.00  0.00           H
ATOM   4643  NZ  LYS A 941      44.730  50.230  25.700  1.00  0.00           N
ATOM   4644  HZ1 LYS A 941      44.900  51.240  25.850  1.00  0.00           H
ATOM   4645  HZ2 LYS A 941      45.510  49.610  26.000  1.00  0.00           H
ATOM   4646  HZ3 LYS A 941      43.950  49.970  26.330  1.00  0.00           H
ATOM   4647  C   LYS A 941      40.590  44.700  24.810  1.00  0.00           C
ATOM   4648  O   LYS A 941      39.430  44.360  24.950  1.00  0.00           O
ATOM   4649  N   GLU A 942      41.390  44.050  23.940  1.00  0.00           N
ATOM   4650  HN  GLU A 942      42.300  44.450  23.790  1.00  0.00           H
ATOM   4651  CA  GLU A 942      41.090  42.810  23.280  1.00  0.00           C
ATOM   4652  HA  GLU A 942      40.020  42.610  23.250  1.00  0.00           H
ATOM   4653  CB  GLU A 942      41.490  42.910  21.820  1.00  0.00           C
ATOM   4654  HB1 GLU A 942      41.400  41.900  21.350  1.00  0.00           H
ATOM   4655  HB2 GLU A 942      42.550  43.240  21.740  1.00  0.00           H
ATOM   4656  CG  GLU A 942      40.810  43.970  20.890  1.00  0.00           C
ATOM   4657  HG1 GLU A 942      41.200  43.850  19.860  1.00  0.00           H
ATOM   4658  HG2 GLU A 942      41.030  45.020  21.220  1.00  0.00           H
ATOM   4659  CD  GLU A 942      39.350  43.710  20.840  1.00  0.00           C
ATOM   4660  OE1 GLU A 942      38.640  44.560  21.400  1.00  0.00           O
ATOM   4661  OE2 GLU A 942      38.900  42.790  20.080  1.00  0.00           O
ATOM   4662  C   GLU A 942      41.820  41.600  23.870  1.00  0.00           C
ATOM   4663  O   GLU A 942      41.920  40.560  23.190  1.00  0.00           O
ATOM   4664  N   HSD A 943      42.270  41.760  25.120  1.00  0.00           N
ATOM   4665  HN  HSD A 943      42.110  42.650  25.530  1.00  0.00           H
ATOM   4666  CA  HSD A 943      42.990  40.750  25.890  1.00  0.00           C
ATOM   4667  HA  HSD A 943      43.350  40.040  25.150  1.00  0.00           H
ATOM   4668  CB  HSD A 943      44.240  41.240  26.670  1.00  0.00           C
ATOM   4669  HB1 HSD A 943      44.720  40.310  27.010  1.00  0.00           H
ATOM   4670  HB2 HSD A 943      43.920  41.840  27.550  1.00  0.00           H
ATOM   4671  ND1 HSD A 943      46.100  41.520  24.830  1.00  0.00           N
ATOM   4672  HD1 HSD A 943      46.220  40.530  24.660  1.00  0.00           H
ATOM   4673  CG  HSD A 943      45.170  42.000  25.760  1.00  0.00           C
ATOM   4674  CE1 HSD A 943      46.730  42.560  24.280  1.00  0.00           C
ATOM   4675  HE1 HSD A 943      47.610  42.460  23.640  1.00  0.00           H
ATOM   4676  NE2 HSD A 943      46.340  43.650  24.760  1.00  0.00           N
ATOM   4677  CD2 HSD A 943      45.390  43.310  25.670  1.00  0.00           C
ATOM   4678  HD2 HSD A 943      44.920  44.130  26.190  1.00  0.00           H
ATOM   4679  C   HSD A 943      42.000  40.150  26.840  1.00  0.00           C
ATOM   4680  O   HSD A 943      42.350  39.700  27.900  1.00  0.00           O
ATOM   4681  N   LYS A 944      40.660  40.190  26.550  1.00  0.00           N
ATOM   4682  HN  LYS A 944      40.500  40.670  25.690  1.00  0.00           H
ATOM   4683  CA  LYS A 944      39.550  39.720  27.370  1.00  0.00           C
ATOM   4684  HA  LYS A 944      39.680  40.300  28.270  1.00  0.00           H
ATOM   4685  CB  LYS A 944      38.080  40.200  26.940  1.00  0.00           C
ATOM   4686  HB1 LYS A 944      37.490  40.050  27.860  1.00  0.00           H
ATOM   4687  HB2 LYS A 944      37.740  39.490  26.140  1.00  0.00           H
ATOM   4688  CG  LYS A 944      37.810  41.720  26.560  1.00  0.00           C
ATOM   4689  HG1 LYS A 944      38.320  41.730  25.570  1.00  0.00           H
ATOM   4690  HG2 LYS A 944      38.410  42.360  27.240  1.00  0.00           H
ATOM   4691  CD  LYS A 944      36.350  42.070  26.380  1.00  0.00           C
ATOM   4692  HD1 LYS A 944      35.790  41.700  27.260  1.00  0.00           H
ATOM   4693  HD2 LYS A 944      35.890  41.510  25.540  1.00  0.00           H
ATOM   4694  CE  LYS A 944      36.040  43.600  26.360  1.00  0.00           C
ATOM   4695  HE1 LYS A 944      36.540  44.170  27.170  1.00  0.00           H
ATOM   4696  HE2 LYS A 944      34.940  43.720  26.420  1.00  0.00           H
ATOM   4697  NZ  LYS A 944      36.560  44.160  25.060  1.00  0.00           N
ATOM   4698  HZ1 LYS A 944      37.570  44.180  24.840  1.00  0.00           H
ATOM   4699  HZ2 LYS A 944      36.230  45.150  25.020  1.00  0.00           H
ATOM   4700  HZ3 LYS A 944      36.020  43.680  24.320  1.00  0.00           H
ATOM   4701  C   LYS A 944      39.560  38.260  27.630  1.00  0.00           C
ATOM   4702  O   LYS A 944      40.000  37.440  26.860  1.00  0.00           O
ATOM   4703  N   LEU A 945      39.090  37.900  28.760  1.00  0.00           N
ATOM   4704  HN  LEU A 945      38.630  38.550  29.360  1.00  0.00           H
ATOM   4705  CA  LEU A 945      39.400  36.570  29.330  1.00  0.00           C
ATOM   4706  HA  LEU A 945      40.260  36.080  28.900  1.00  0.00           H
ATOM   4707  CB  LEU A 945      39.450  36.570  30.910  1.00  0.00           C
ATOM   4708  HB1 LEU A 945      39.670  35.570  31.340  1.00  0.00           H
ATOM   4709  HB2 LEU A 945      38.490  36.970  31.290  1.00  0.00           H
ATOM   4710  CG  LEU A 945      40.610  37.410  31.420  1.00  0.00           C
ATOM   4711  HG  LEU A 945      40.680  38.390  30.900  1.00  0.00           H
ATOM   4712  CD1 LEU A 945      40.440  37.790  32.920  1.00  0.00           C
ATOM   4713 HD11 LEU A 945      41.160  38.610  33.110  1.00  0.00           H
ATOM   4714 HD12 LEU A 945      40.560  36.870  33.520  1.00  0.00           H
ATOM   4715 HD13 LEU A 945      39.440  38.240  33.090  1.00  0.00           H
ATOM   4716  CD2 LEU A 945      41.920  36.650  31.160  1.00  0.00           C
ATOM   4717 HD21 LEU A 945      42.770  37.340  31.390  1.00  0.00           H
ATOM   4718 HD22 LEU A 945      41.960  36.460  30.070  1.00  0.00           H
ATOM   4719 HD23 LEU A 945      41.920  35.670  31.690  1.00  0.00           H
ATOM   4720  C   LEU A 945      38.310  35.670  28.920  1.00  0.00           C
ATOM   4721  O   LEU A 945      37.130  36.060  28.880  1.00  0.00           O
ATOM   4722  N   LYS A 946      38.640  34.440  28.530  1.00  0.00           N
ATOM   4723  HN  LYS A 946      39.560  34.120  28.650  1.00  0.00           H
ATOM   4724  CA  LYS A 946      37.600  33.530  28.060  1.00  0.00           C
ATOM   4725  HA  LYS A 946      36.780  34.110  27.680  1.00  0.00           H
ATOM   4726  CB  LYS A 946      38.140  32.390  27.080  1.00  0.00           C
ATOM   4727  HB1 LYS A 946      37.310  31.660  26.900  1.00  0.00           H
ATOM   4728  HB2 LYS A 946      38.860  31.840  27.720  1.00  0.00           H
ATOM   4729  CG  LYS A 946      38.770  32.910  25.820  1.00  0.00           C
ATOM   4730  HG1 LYS A 946      39.130  32.040  25.230  1.00  0.00           H
ATOM   4731  HG2 LYS A 946      39.730  33.390  26.130  1.00  0.00           H
ATOM   4732  CD  LYS A 946      37.940  33.830  24.910  1.00  0.00           C
ATOM   4733  HD1 LYS A 946      38.430  34.270  24.030  1.00  0.00           H
ATOM   4734  HD2 LYS A 946      37.740  34.760  25.470  1.00  0.00           H
ATOM   4735  CE  LYS A 946      36.730  33.060  24.410  1.00  0.00           C
ATOM   4736  HE1 LYS A 946      36.230  32.460  25.200  1.00  0.00           H
ATOM   4737  HE2 LYS A 946      36.760  32.370  23.550  1.00  0.00           H
ATOM   4738  NZ  LYS A 946      35.750  34.110  24.020  1.00  0.00           N
ATOM   4739  HZ1 LYS A 946      35.940  34.520  23.080  1.00  0.00           H
ATOM   4740  HZ2 LYS A 946      35.750  34.920  24.660  1.00  0.00           H
ATOM   4741  HZ3 LYS A 946      34.850  33.580  23.950  1.00  0.00           H
ATOM   4742  C   LYS A 946      36.840  32.810  29.130  1.00  0.00           C
ATOM   4743  O   LYS A 946      35.670  32.410  28.860  1.00  0.00           O
ATOM   4744  N   LYS A 947      37.470  32.690  30.280  1.00  0.00           N
ATOM   4745  HN  LYS A 947      38.410  33.010  30.350  1.00  0.00           H
ATOM   4746  CA  LYS A 947      36.960  31.800  31.290  1.00  0.00           C
ATOM   4747  HA  LYS A 947      35.930  31.530  31.100  1.00  0.00           H
ATOM   4748  CB  LYS A 947      37.810  30.470  31.620  1.00  0.00           C
ATOM   4749  HB1 LYS A 947      37.130  29.830  32.240  1.00  0.00           H
ATOM   4750  HB2 LYS A 947      38.720  30.700  32.200  1.00  0.00           H
ATOM   4751  CG  LYS A 947      38.340  29.770  30.320  1.00  0.00           C
ATOM   4752  HG1 LYS A 947      39.230  30.260  29.870  1.00  0.00           H
ATOM   4753  HG2 LYS A 947      37.440  29.920  29.670  1.00  0.00           H
ATOM   4754  CD  LYS A 947      38.710  28.180  30.370  1.00  0.00           C
ATOM   4755  HD1 LYS A 947      37.860  27.580  30.770  1.00  0.00           H
ATOM   4756  HD2 LYS A 947      39.520  27.900  31.080  1.00  0.00           H
ATOM   4757  CE  LYS A 947      38.970  27.490  28.980  1.00  0.00           C
ATOM   4758  HE1 LYS A 947      38.110  27.870  28.380  1.00  0.00           H
ATOM   4759  HE2 LYS A 947      38.950  26.380  29.100  1.00  0.00           H
ATOM   4760  NZ  LYS A 947      40.190  27.810  28.380  1.00  0.00           N
ATOM   4761  HZ1 LYS A 947      40.830  27.000  28.210  1.00  0.00           H
ATOM   4762  HZ2 LYS A 947      40.670  28.610  28.840  1.00  0.00           H
ATOM   4763  HZ3 LYS A 947      40.020  28.220  27.440  1.00  0.00           H
ATOM   4764  C   LYS A 947      36.890  32.690  32.530  1.00  0.00           C
ATOM   4765  O   LYS A 947      37.140  32.190  33.670  1.00  0.00           O
ATOM   4766  N   GLY A 948      36.530  33.960  32.310  1.00  0.00           N
ATOM   4767  HN  GLY A 948      36.260  34.260  31.390  1.00  0.00           H
ATOM   4768  CA  GLY A 948      36.320  35.000  33.330  1.00  0.00           C
ATOM   4769  HA1 GLY A 948      36.370  35.950  32.840  1.00  0.00           H
ATOM   4770  HA2 GLY A 948      37.030  34.900  34.140  1.00  0.00           H
ATOM   4771  C   GLY A 948      34.950  34.770  33.910  1.00  0.00           C
ATOM   4772  O   GLY A 948      34.230  33.880  33.420  1.00  0.00           O
ATOM   4773  N   ALA A 949      34.510  35.610  34.880  1.00  0.00           N
ATOM   4774  HN  ALA A 949      35.050  36.430  35.050  1.00  0.00           H
ATOM   4775  CA  ALA A 949      33.300  35.500  35.610  1.00  0.00           C
ATOM   4776  HA  ALA A 949      32.560  34.890  35.100  1.00  0.00           H
ATOM   4777  CB  ALA A 949      33.560  34.950  37.010  1.00  0.00           C
ATOM   4778  HB1 ALA A 949      34.220  35.630  37.600  1.00  0.00           H
ATOM   4779  HB2 ALA A 949      34.000  33.940  36.970  1.00  0.00           H
ATOM   4780  HB3 ALA A 949      32.620  34.910  37.600  1.00  0.00           H
ATOM   4781  C   ALA A 949      32.760  36.890  35.810  1.00  0.00           C
ATOM   4782  O   ALA A 949      33.450  37.870  35.670  1.00  0.00           O
ATOM   4783  N   GLY A 950      31.450  36.900  36.130  1.00  0.00           N
ATOM   4784  HN  GLY A 950      30.980  36.020  36.150  1.00  0.00           H
ATOM   4785  CA  GLY A 950      30.470  37.930  36.380  1.00  0.00           C
ATOM   4786  HA1 GLY A 950      29.820  37.650  37.210  1.00  0.00           H
ATOM   4787  HA2 GLY A 950      29.990  38.170  35.440  1.00  0.00           H
ATOM   4788  C   GLY A 950      31.030  39.310  36.700  1.00  0.00           C
ATOM   4789  O   GLY A 950      31.940  39.410  37.530  1.00  0.00           O
ATOM   4790  N   TYR A 951      30.450  40.370  36.020  1.00  0.00           N
ATOM   4791  HN  TYR A 951      29.930  40.180  35.190  1.00  0.00           H
ATOM   4792  CA  TYR A 951      31.080  41.660  36.020  1.00  0.00           C
ATOM   4793  HA  TYR A 951      32.130  41.520  35.800  1.00  0.00           H
ATOM   4794  CB  TYR A 951      30.530  42.560  34.910  1.00  0.00           C
ATOM   4795  HB1 TYR A 951      29.440  42.460  34.780  1.00  0.00           H
ATOM   4796  HB2 TYR A 951      30.900  42.220  33.920  1.00  0.00           H
ATOM   4797  CG  TYR A 951      30.980  44.030  34.940  1.00  0.00           C
ATOM   4798  CD1 TYR A 951      32.320  44.400  35.190  1.00  0.00           C
ATOM   4799  HD1 TYR A 951      33.090  43.680  35.400  1.00  0.00           H
ATOM   4800  CE1 TYR A 951      32.670  45.770  35.250  1.00  0.00           C
ATOM   4801  HE1 TYR A 951      33.690  46.080  35.350  1.00  0.00           H
ATOM   4802  CZ  TYR A 951      31.750  46.720  34.920  1.00  0.00           C
ATOM   4803  OH  TYR A 951      32.140  48.040  34.900  1.00  0.00           O
ATOM   4804  HH  TYR A 951      31.700  48.360  34.110  1.00  0.00           H
ATOM   4805  CD2 TYR A 951      30.100  45.060  34.500  1.00  0.00           C
ATOM   4806  HD2 TYR A 951      29.100  44.710  34.280  1.00  0.00           H
ATOM   4807  CE2 TYR A 951      30.490  46.330  34.480  1.00  0.00           C
ATOM   4808  HE2 TYR A 951      29.840  47.140  34.140  1.00  0.00           H
ATOM   4809  C   TYR A 951      31.160  42.370  37.400  1.00  0.00           C
ATOM   4810  O   TYR A 951      32.250  42.890  37.830  1.00  0.00           O
ATOM   4811  N   HSD A 952      30.010  42.330  38.130  1.00  0.00           N
ATOM   4812  HN  HSD A 952      29.190  42.060  37.620  1.00  0.00           H
ATOM   4813  CA  HSD A 952      29.970  42.890  39.460  1.00  0.00           C
ATOM   4814  HA  HSD A 952      30.880  43.440  39.650  1.00  0.00           H
ATOM   4815  CB  HSD A 952      28.800  43.860  39.790  1.00  0.00           C
ATOM   4816  HB1 HSD A 952      28.800  44.130  40.870  1.00  0.00           H
ATOM   4817  HB2 HSD A 952      27.820  43.370  39.620  1.00  0.00           H
ATOM   4818  ND1 HSD A 952      28.570  45.050  37.590  1.00  0.00           N
ATOM   4819  HD1 HSD A 952      27.960  44.390  37.160  1.00  0.00           H
ATOM   4820  CG  HSD A 952      28.990  45.040  38.900  1.00  0.00           C
ATOM   4821  CE1 HSD A 952      28.680  46.340  37.150  1.00  0.00           C
ATOM   4822  HE1 HSD A 952      28.160  46.720  36.260  1.00  0.00           H
ATOM   4823  NE2 HSD A 952      29.050  47.110  38.170  1.00  0.00           N
ATOM   4824  CD2 HSD A 952      29.280  46.280  39.260  1.00  0.00           C
ATOM   4825  HD2 HSD A 952      29.140  46.770  40.220  1.00  0.00           H
ATOM   4826  C   HSD A 952      29.950  41.690  40.390  1.00  0.00           C
ATOM   4827  O   HSD A 952      29.810  41.770  41.630  1.00  0.00           O
ATOM   4828  N   LEU A 953      30.130  40.410  39.980  1.00  0.00           N
ATOM   4829  HN  LEU A 953      30.170  40.310  39.000  1.00  0.00           H
ATOM   4830  CA  LEU A 953      29.840  39.280  40.750  1.00  0.00           C
ATOM   4831  HA  LEU A 953      28.950  39.550  41.300  1.00  0.00           H
ATOM   4832  CB  LEU A 953      29.620  38.040  39.880  1.00  0.00           C
ATOM   4833  HB1 LEU A 953      30.550  37.850  39.310  1.00  0.00           H
ATOM   4834  HB2 LEU A 953      28.730  38.110  39.210  1.00  0.00           H
ATOM   4835  CG  LEU A 953      29.320  36.720  40.760  1.00  0.00           C
ATOM   4836  HG  LEU A 953      30.180  36.430  41.400  1.00  0.00           H
ATOM   4837  CD1 LEU A 953      28.070  36.780  41.720  1.00  0.00           C
ATOM   4838 HD11 LEU A 953      27.680  35.800  42.090  1.00  0.00           H
ATOM   4839 HD12 LEU A 953      27.240  37.280  41.200  1.00  0.00           H
ATOM   4840 HD13 LEU A 953      28.380  37.480  42.520  1.00  0.00           H
ATOM   4841  CD2 LEU A 953      29.100  35.530  39.750  1.00  0.00           C
ATOM   4842 HD21 LEU A 953      28.150  35.700  39.210  1.00  0.00           H
ATOM   4843 HD22 LEU A 953      29.030  34.600  40.350  1.00  0.00           H
ATOM   4844 HD23 LEU A 953      29.910  35.410  39.000  1.00  0.00           H
ATOM   4845  C   LEU A 953      31.000  39.050  41.760  1.00  0.00           C
ATOM   4846  O   LEU A 953      30.820  38.660  42.960  1.00  0.00           O
ATOM   4847  N   ASP A 954      32.230  39.500  41.390  1.00  0.00           N
ATOM   4848  HN  ASP A 954      32.340  39.960  40.510  1.00  0.00           H
ATOM   4849  CA  ASP A 954      33.370  39.700  42.300  1.00  0.00           C
ATOM   4850  HA  ASP A 954      33.530  38.810  42.900  1.00  0.00           H
ATOM   4851  CB  ASP A 954      34.630  40.140  41.500  1.00  0.00           C
ATOM   4852  HB1 ASP A 954      34.910  39.250  40.890  1.00  0.00           H
ATOM   4853  HB2 ASP A 954      35.470  40.430  42.150  1.00  0.00           H
ATOM   4854  CG  ASP A 954      34.420  41.320  40.610  1.00  0.00           C
ATOM   4855  OD1 ASP A 954      33.680  41.310  39.610  1.00  0.00           O
ATOM   4856  OD2 ASP A 954      35.130  42.440  40.870  1.00  0.00           O
ATOM   4857  HD2 ASP A 954      34.780  43.220  40.420  1.00  0.00           H
ATOM   4858  C   ASP A 954      33.070  40.730  43.410  1.00  0.00           C
ATOM   4859  O   ASP A 954      33.520  40.510  44.520  1.00  0.00           O
ATOM   4860  N   LEU A 955      32.410  41.890  43.120  1.00  0.00           N
ATOM   4861  HN  LEU A 955      32.160  42.040  42.170  1.00  0.00           H
ATOM   4862  CA  LEU A 955      31.980  42.850  44.080  1.00  0.00           C
ATOM   4863  HA  LEU A 955      32.920  43.120  44.550  1.00  0.00           H
ATOM   4864  CB  LEU A 955      31.600  44.110  43.270  1.00  0.00           C
ATOM   4865  HB1 LEU A 955      30.840  43.820  42.500  1.00  0.00           H
ATOM   4866  HB2 LEU A 955      32.560  44.370  42.800  1.00  0.00           H
ATOM   4867  CG  LEU A 955      30.910  45.260  44.170  1.00  0.00           C
ATOM   4868  HG  LEU A 955      29.940  44.900  44.570  1.00  0.00           H
ATOM   4869  CD1 LEU A 955      31.790  45.890  45.250  1.00  0.00           C
ATOM   4870 HD11 LEU A 955      32.700  46.260  44.760  1.00  0.00           H
ATOM   4871 HD12 LEU A 955      32.030  45.240  46.120  1.00  0.00           H
ATOM   4872 HD13 LEU A 955      31.200  46.760  45.610  1.00  0.00           H
ATOM   4873  CD2 LEU A 955      30.600  46.350  43.150  1.00  0.00           C
ATOM   4874 HD21 LEU A 955      30.160  47.130  43.800  1.00  0.00           H
ATOM   4875 HD22 LEU A 955      29.840  45.900  42.480  1.00  0.00           H
ATOM   4876 HD23 LEU A 955      31.510  46.670  42.580  1.00  0.00           H
ATOM   4877  C   LEU A 955      31.060  42.390  45.150  1.00  0.00           C
ATOM   4878  O   LEU A 955      31.280  42.680  46.360  1.00  0.00           O
ATOM   4879  N   LEU A 956      30.030  41.630  44.740  1.00  0.00           N
ATOM   4880  HN  LEU A 956      29.910  41.360  43.790  1.00  0.00           H
ATOM   4881  CA  LEU A 956      29.110  40.940  45.630  1.00  0.00           C
ATOM   4882  HA  LEU A 956      28.580  41.650  46.260  1.00  0.00           H
ATOM   4883  CB  LEU A 956      28.010  40.260  44.830  1.00  0.00           C
ATOM   4884  HB1 LEU A 956      28.430  39.500  44.130  1.00  0.00           H
ATOM   4885  HB2 LEU A 956      27.550  41.110  44.300  1.00  0.00           H
ATOM   4886  CG  LEU A 956      26.990  39.470  45.690  1.00  0.00           C
ATOM   4887  HG  LEU A 956      27.050  39.790  46.760  1.00  0.00           H
ATOM   4888  CD1 LEU A 956      25.590  39.620  45.120  1.00  0.00           C
ATOM   4889 HD11 LEU A 956      25.560  39.410  44.020  1.00  0.00           H
ATOM   4890 HD12 LEU A 956      25.420  40.730  45.140  1.00  0.00           H
ATOM   4891 HD13 LEU A 956      24.880  39.100  45.790  1.00  0.00           H
ATOM   4892  CD2 LEU A 956      27.410  37.980  45.640  1.00  0.00           C
ATOM   4893 HD21 LEU A 956      27.300  37.590  44.610  1.00  0.00           H
ATOM   4894 HD22 LEU A 956      26.690  37.480  46.320  1.00  0.00           H
ATOM   4895 HD23 LEU A 956      28.460  37.860  46.020  1.00  0.00           H
ATOM   4896  C   LEU A 956      29.860  40.090  46.640  1.00  0.00           C
ATOM   4897  O   LEU A 956      29.570  40.060  47.800  1.00  0.00           O
ATOM   4898  N   MET A 957      30.740  39.240  46.030  1.00  0.00           N
ATOM   4899  HN  MET A 957      30.890  39.130  45.060  1.00  0.00           H
ATOM   4900  CA  MET A 957      31.420  38.270  46.980  1.00  0.00           C
ATOM   4901  HA  MET A 957      30.690  37.690  47.530  1.00  0.00           H
ATOM   4902  CB  MET A 957      32.280  37.230  46.170  1.00  0.00           C
ATOM   4903  HB1 MET A 957      33.000  36.640  46.780  1.00  0.00           H
ATOM   4904  HB2 MET A 957      32.960  37.820  45.530  1.00  0.00           H
ATOM   4905  CG  MET A 957      31.570  36.330  45.190  1.00  0.00           C
ATOM   4906  HG1 MET A 957      32.320  35.770  44.570  1.00  0.00           H
ATOM   4907  HG2 MET A 957      30.940  36.920  44.500  1.00  0.00           H
ATOM   4908  SD  MET A 957      30.480  35.050  45.980  1.00  0.00           S
ATOM   4909  CE  MET A 957      29.630  34.520  44.450  1.00  0.00           C
ATOM   4910  HE1 MET A 957      28.690  33.930  44.550  1.00  0.00           H
ATOM   4911  HE2 MET A 957      30.210  33.870  43.770  1.00  0.00           H
ATOM   4912  HE3 MET A 957      29.330  35.430  43.890  1.00  0.00           H
ATOM   4913  C   MET A 957      32.370  38.920  48.030  1.00  0.00           C
ATOM   4914  O   MET A 957      32.570  38.470  49.170  1.00  0.00           O
ATOM   4915  N   VAL A 958      33.030  40.060  47.690  1.00  0.00           N
ATOM   4916  HN  VAL A 958      33.050  40.350  46.730  1.00  0.00           H
ATOM   4917  CA  VAL A 958      33.710  40.950  48.630  1.00  0.00           C
ATOM   4918  HA  VAL A 958      34.350  40.330  49.240  1.00  0.00           H
ATOM   4919  CB  VAL A 958      34.480  42.190  48.070  1.00  0.00           C
ATOM   4920  HB  VAL A 958      33.880  42.770  47.350  1.00  0.00           H
ATOM   4921  CG1 VAL A 958      35.070  43.020  49.200  1.00  0.00           C
ATOM   4922 HG11 VAL A 958      35.700  42.410  49.880  1.00  0.00           H
ATOM   4923 HG12 VAL A 958      34.320  43.520  49.850  1.00  0.00           H
ATOM   4924 HG13 VAL A 958      35.790  43.800  48.840  1.00  0.00           H
ATOM   4925  CG2 VAL A 958      35.730  41.660  47.350  1.00  0.00           C
ATOM   4926 HG21 VAL A 958      35.390  41.050  46.480  1.00  0.00           H
ATOM   4927 HG22 VAL A 958      36.450  41.170  48.030  1.00  0.00           H
ATOM   4928 HG23 VAL A 958      36.280  42.510  46.900  1.00  0.00           H
ATOM   4929  C   VAL A 958      32.700  41.450  49.560  1.00  0.00           C
ATOM   4930  O   VAL A 958      32.800  41.250  50.760  1.00  0.00           O
ATOM   4931  N   GLY A 959      31.610  42.130  49.150  1.00  0.00           N
ATOM   4932  HN  GLY A 959      31.590  42.260  48.150  1.00  0.00           H
ATOM   4933  CA  GLY A 959      30.460  42.650  49.830  1.00  0.00           C
ATOM   4934  HA1 GLY A 959      29.720  42.890  49.090  1.00  0.00           H
ATOM   4935  HA2 GLY A 959      30.730  43.550  50.360  1.00  0.00           H
ATOM   4936  C   GLY A 959      29.860  41.730  50.880  1.00  0.00           C
ATOM   4937  O   GLY A 959      29.850  42.120  52.030  1.00  0.00           O
ATOM   4938  N   VAL A 960      29.330  40.540  50.510  1.00  0.00           N
ATOM   4939  HN  VAL A 960      29.440  40.310  49.550  1.00  0.00           H
ATOM   4940  CA  VAL A 960      28.950  39.500  51.470  1.00  0.00           C
ATOM   4941  HA  VAL A 960      28.070  39.820  52.020  1.00  0.00           H
ATOM   4942  CB  VAL A 960      28.580  38.220  50.770  1.00  0.00           C
ATOM   4943  HB  VAL A 960      29.400  37.950  50.070  1.00  0.00           H
ATOM   4944  CG1 VAL A 960      28.190  36.960  51.590  1.00  0.00           C
ATOM   4945 HG11 VAL A 960      27.500  36.350  50.960  1.00  0.00           H
ATOM   4946 HG12 VAL A 960      27.650  37.260  52.510  1.00  0.00           H
ATOM   4947 HG13 VAL A 960      28.980  36.190  51.770  1.00  0.00           H
ATOM   4948  CG2 VAL A 960      27.350  38.600  49.840  1.00  0.00           C
ATOM   4949 HG21 VAL A 960      26.690  39.230  50.490  1.00  0.00           H
ATOM   4950 HG22 VAL A 960      26.700  37.730  49.610  1.00  0.00           H
ATOM   4951 HG23 VAL A 960      27.660  39.120  48.910  1.00  0.00           H
ATOM   4952  C   VAL A 960      30.000  39.140  52.570  1.00  0.00           C
ATOM   4953  O   VAL A 960      29.650  39.220  53.750  1.00  0.00           O
ATOM   4954  N   MET A 961      31.290  38.930  52.240  1.00  0.00           N
ATOM   4955  HN  MET A 961      31.540  39.090  51.280  1.00  0.00           H
ATOM   4956  CA  MET A 961      32.260  38.370  53.240  1.00  0.00           C
ATOM   4957  HA  MET A 961      31.670  37.840  53.970  1.00  0.00           H
ATOM   4958  CB  MET A 961      33.430  37.600  52.510  1.00  0.00           C
ATOM   4959  HB1 MET A 961      34.220  37.350  53.260  1.00  0.00           H
ATOM   4960  HB2 MET A 961      33.760  38.330  51.740  1.00  0.00           H
ATOM   4961  CG  MET A 961      33.020  36.300  51.710  1.00  0.00           C
ATOM   4962  HG1 MET A 961      34.030  35.940  51.400  1.00  0.00           H
ATOM   4963  HG2 MET A 961      32.400  36.620  50.850  1.00  0.00           H
ATOM   4964  SD  MET A 961      32.160  35.100  52.670  1.00  0.00           S
ATOM   4965  CE  MET A 961      33.360  34.800  53.930  1.00  0.00           C
ATOM   4966  HE1 MET A 961      33.090  33.850  54.450  1.00  0.00           H
ATOM   4967  HE2 MET A 961      33.620  35.660  54.580  1.00  0.00           H
ATOM   4968  HE3 MET A 961      34.220  34.550  53.280  1.00  0.00           H
ATOM   4969  C   MET A 961      32.920  39.490  54.050  1.00  0.00           C
ATOM   4970  O   MET A 961      33.620  39.170  55.040  1.00  0.00           O
ATOM   4971  N   LEU A 962      32.610  40.700  53.740  1.00  0.00           N
ATOM   4972  HN  LEU A 962      32.040  40.820  52.930  1.00  0.00           H
ATOM   4973  CA  LEU A 962      32.860  41.880  54.520  1.00  0.00           C
ATOM   4974  HA  LEU A 962      33.890  41.940  54.810  1.00  0.00           H
ATOM   4975  CB  LEU A 962      32.580  43.100  53.660  1.00  0.00           C
ATOM   4976  HB1 LEU A 962      31.550  43.530  53.540  1.00  0.00           H
ATOM   4977  HB2 LEU A 962      32.960  42.790  52.660  1.00  0.00           H
ATOM   4978  CG  LEU A 962      33.430  44.310  53.990  1.00  0.00           C
ATOM   4979  HG  LEU A 962      34.370  43.910  54.450  1.00  0.00           H
ATOM   4980  CD1 LEU A 962      33.830  45.230  52.810  1.00  0.00           C
ATOM   4981 HD11 LEU A 962      34.410  44.680  52.050  1.00  0.00           H
ATOM   4982 HD12 LEU A 962      34.460  46.090  53.140  1.00  0.00           H
ATOM   4983 HD13 LEU A 962      32.940  45.660  52.300  1.00  0.00           H
ATOM   4984  CD2 LEU A 962      32.810  45.290  54.990  1.00  0.00           C
ATOM   4985 HD21 LEU A 962      32.350  44.810  55.880  1.00  0.00           H
ATOM   4986 HD22 LEU A 962      32.000  45.790  54.400  1.00  0.00           H
ATOM   4987 HD23 LEU A 962      33.540  46.070  55.280  1.00  0.00           H
ATOM   4988  C   LEU A 962      32.040  41.820  55.760  1.00  0.00           C
ATOM   4989  O   LEU A 962      32.510  42.140  56.830  1.00  0.00           O
ATOM   4990  N   GLY A 963      30.690  41.370  55.770  1.00  0.00           N
ATOM   4991  HN  GLY A 963      30.380  41.020  54.890  1.00  0.00           H
ATOM   4992  CA  GLY A 963      29.910  41.110  57.030  1.00  0.00           C
ATOM   4993  HA1 GLY A 963      28.880  41.000  56.730  1.00  0.00           H
ATOM   4994  HA2 GLY A 963      29.930  41.960  57.710  1.00  0.00           H
ATOM   4995  C   GLY A 963      30.330  39.900  57.810  1.00  0.00           C
ATOM   4996  O   GLY A 963      30.310  39.880  59.030  1.00  0.00           O
ATOM   4997  N   VAL A 964      30.770  38.820  57.210  1.00  0.00           N
ATOM   4998  HN  VAL A 964      30.930  38.810  56.230  1.00  0.00           H
ATOM   4999  CA  VAL A 964      31.310  37.670  57.990  1.00  0.00           C
ATOM   5000  HA  VAL A 964      30.550  37.350  58.670  1.00  0.00           H
ATOM   5001  CB  VAL A 964      31.640  36.560  57.000  1.00  0.00           C
ATOM   5002  HB  VAL A 964      32.540  36.650  56.360  1.00  0.00           H
ATOM   5003  CG1 VAL A 964      31.800  35.250  57.750  1.00  0.00           C
ATOM   5004 HG11 VAL A 964      30.910  34.960  58.330  1.00  0.00           H
ATOM   5005 HG12 VAL A 964      32.620  35.330  58.490  1.00  0.00           H
ATOM   5006 HG13 VAL A 964      32.070  34.430  57.050  1.00  0.00           H
ATOM   5007  CG2 VAL A 964      30.410  36.400  56.010  1.00  0.00           C
ATOM   5008 HG21 VAL A 964      30.650  35.570  55.310  1.00  0.00           H
ATOM   5009 HG22 VAL A 964      30.200  37.270  55.370  1.00  0.00           H
ATOM   5010 HG23 VAL A 964      29.490  36.040  56.520  1.00  0.00           H
ATOM   5011  C   VAL A 964      32.600  38.030  58.770  1.00  0.00           C
ATOM   5012  O   VAL A 964      32.680  37.850  60.010  1.00  0.00           O
ATOM   5013  N   CYS A 965      33.530  38.740  58.120  1.00  0.00           N
ATOM   5014  HN  CYS A 965      33.390  38.730  57.130  1.00  0.00           H
ATOM   5015  CA  CYS A 965      34.760  39.350  58.660  1.00  0.00           C
ATOM   5016  HA  CYS A 965      35.440  38.640  59.130  1.00  0.00           H
ATOM   5017  CB  CYS A 965      35.590  40.000  57.520  1.00  0.00           C
ATOM   5018  HB1 CYS A 965      36.410  40.560  58.030  1.00  0.00           H
ATOM   5019  HB2 CYS A 965      35.120  40.770  56.870  1.00  0.00           H
ATOM   5020  SG  CYS A 965      36.530  38.730  56.680  1.00  0.00           S
ATOM   5021  HG1 CYS A 965      35.530  38.520  55.840  1.00  0.00           H
ATOM   5022  C   CYS A 965      34.430  40.410  59.810  1.00  0.00           C
ATOM   5023  O   CYS A 965      35.160  40.520  60.780  1.00  0.00           O
ATOM   5024  N   SER A 966      33.260  41.050  59.760  1.00  0.00           N
ATOM   5025  HN  SER A 966      32.730  40.820  58.950  1.00  0.00           H
ATOM   5026  CA  SER A 966      32.940  42.200  60.630  1.00  0.00           C
ATOM   5027  HA  SER A 966      33.870  42.710  60.810  1.00  0.00           H
ATOM   5028  CB  SER A 966      32.000  43.310  59.970  1.00  0.00           C
ATOM   5029  HB1 SER A 966      31.810  44.170  60.650  1.00  0.00           H
ATOM   5030  HB2 SER A 966      31.000  42.850  59.760  1.00  0.00           H
ATOM   5031  OG  SER A 966      32.620  43.890  58.810  1.00  0.00           O
ATOM   5032  HG1 SER A 966      32.690  43.140  58.210  1.00  0.00           H
ATOM   5033  C   SER A 966      32.520  41.790  61.990  1.00  0.00           C
ATOM   5034  O   SER A 966      32.790  42.600  62.800  1.00  0.00           O
ATOM   5035  N   VAL A 967      32.050  40.520  62.200  1.00  0.00           N
ATOM   5036  HN  VAL A 967      32.020  39.980  61.360  1.00  0.00           H
ATOM   5037  CA  VAL A 967      31.620  40.050  63.390  1.00  0.00           C
ATOM   5038  HA  VAL A 967      31.550  40.910  64.050  1.00  0.00           H
ATOM   5039  CB  VAL A 967      30.190  39.410  63.250  1.00  0.00           C
ATOM   5040  HB  VAL A 967      29.800  39.200  64.270  1.00  0.00           H
ATOM   5041  CG1 VAL A 967      29.310  40.300  62.470  1.00  0.00           C
ATOM   5042 HG11 VAL A 967      28.230  40.020  62.530  1.00  0.00           H
ATOM   5043 HG12 VAL A 967      29.660  40.290  61.430  1.00  0.00           H
ATOM   5044 HG13 VAL A 967      29.450  41.260  63.000  1.00  0.00           H
ATOM   5045  CG2 VAL A 967      30.260  38.080  62.460  1.00  0.00           C
ATOM   5046 HG21 VAL A 967      30.880  38.340  61.570  1.00  0.00           H
ATOM   5047 HG22 VAL A 967      29.210  37.790  62.240  1.00  0.00           H
ATOM   5048 HG23 VAL A 967      30.730  37.380  63.150  1.00  0.00           H
ATOM   5049  C   VAL A 967      32.580  39.080  64.000  1.00  0.00           C
ATOM   5050  O   VAL A 967      32.340  38.440  64.990  1.00  0.00           O
ATOM   5051  N   MET A 968      33.740  38.940  63.400  1.00  0.00           N
ATOM   5052  HN  MET A 968      33.730  39.190  62.440  1.00  0.00           H
ATOM   5053  CA  MET A 968      34.840  38.330  64.050  1.00  0.00           C
ATOM   5054  HA  MET A 968      34.550  37.800  64.940  1.00  0.00           H
ATOM   5055  CB  MET A 968      35.400  37.370  62.960  1.00  0.00           C
ATOM   5056  HB1 MET A 968      36.310  36.980  63.460  1.00  0.00           H
ATOM   5057  HB2 MET A 968      35.680  37.840  61.990  1.00  0.00           H
ATOM   5058  CG  MET A 968      34.420  36.250  62.550  1.00  0.00           C
ATOM   5059  HG1 MET A 968      34.880  35.770  61.660  1.00  0.00           H
ATOM   5060  HG2 MET A 968      33.530  36.750  62.110  1.00  0.00           H
[truncated: 6,873,249 more chars]
