# Supplementary material for: CryoEM and computational modeling structural insights into the pH regulator NBCn1
Source: Nat Commun. 2025 Nov 11;16:9932. doi: 10.1038/s41467-025-64868-z (PMC12606367; doi:10.1038/s41467-025-64868-z)
Supplement: Supplementary file 7 — Supplementary Data 5 [file 41467_2025_64868_MOESM7_ESM.zip › 100ns_z_restr_MD_NBCn1_2NaCO3/hNBCn1_IF/z-restr_hNBCn1_IF_2NaCO3_first_step_14.pdb]

REMARK    GENERATED BY TRJCONV
TITLE     Title t= 4100.00000 step= 2050000
REMARK    THIS IS A SIMULATION BOX
CRYST1   93.720   93.720  102.040  90.00  90.00  90.00 P 1           1
MODEL        1
ATOM      1  N   LEU A 585      23.830  38.660  36.970  1.00  0.00           N
ATOM      2  HT1 LEU A 585      22.880  38.390  36.620  1.00  0.00           H
ATOM      3  HT2 LEU A 585      24.490  38.230  36.300  1.00  0.00           H
ATOM      4  HT3 LEU A 585      23.960  39.690  36.850  1.00  0.00           H
ATOM      5  CA  LEU A 585      24.010  38.120  38.290  1.00  0.00           C
ATOM      6  HA  LEU A 585      25.010  38.320  38.650  1.00  0.00           H
ATOM      7  CB  LEU A 585      22.940  38.740  39.280  1.00  0.00           C
ATOM      8  HB1 LEU A 585      21.920  38.540  38.890  1.00  0.00           H
ATOM      9  HB2 LEU A 585      23.110  39.830  39.200  1.00  0.00           H
ATOM     10  CG  LEU A 585      22.980  38.170  40.680  1.00  0.00           C
ATOM     11  HG  LEU A 585      22.600  37.130  40.610  1.00  0.00           H
ATOM     12  CD1 LEU A 585      24.360  38.260  41.290  1.00  0.00           C
ATOM     13 HD11 LEU A 585      24.330  37.950  42.360  1.00  0.00           H
ATOM     14 HD12 LEU A 585      24.680  39.310  41.160  1.00  0.00           H
ATOM     15 HD13 LEU A 585      25.040  37.560  40.770  1.00  0.00           H
ATOM     16  CD2 LEU A 585      21.910  38.880  41.610  1.00  0.00           C
ATOM     17 HD21 LEU A 585      22.180  39.950  41.720  1.00  0.00           H
ATOM     18 HD22 LEU A 585      21.900  38.360  42.580  1.00  0.00           H
ATOM     19 HD23 LEU A 585      20.910  38.830  41.120  1.00  0.00           H
ATOM     20  C   LEU A 585      23.910  36.640  38.260  1.00  0.00           C
ATOM     21  O   LEU A 585      25.000  35.990  38.290  1.00  0.00           O
ATOM     22  N   ILE A 586      22.660  36.000  38.250  1.00  0.00           N
ATOM     23  HN  ILE A 586      21.790  36.490  38.240  1.00  0.00           H
ATOM     24  CA  ILE A 586      22.510  34.600  38.410  1.00  0.00           C
ATOM     25  HA  ILE A 586      23.140  34.280  39.220  1.00  0.00           H
ATOM     26  CB  ILE A 586      21.150  34.290  39.040  1.00  0.00           C
ATOM     27  HB  ILE A 586      20.990  35.020  39.860  1.00  0.00           H
ATOM     28  CG2 ILE A 586      20.000  34.610  38.030  1.00  0.00           C
ATOM     29 HG21 ILE A 586      19.000  34.480  38.520  1.00  0.00           H
ATOM     30 HG22 ILE A 586      20.180  33.930  37.170  1.00  0.00           H
ATOM     31 HG23 ILE A 586      20.010  35.680  37.780  1.00  0.00           H
ATOM     32  CG1 ILE A 586      21.030  32.760  39.490  1.00  0.00           C
ATOM     33 HG11 ILE A 586      21.460  32.060  38.740  1.00  0.00           H
ATOM     34 HG12 ILE A 586      19.950  32.540  39.500  1.00  0.00           H
ATOM     35  CD  ILE A 586      21.610  32.420  40.870  1.00  0.00           C
ATOM     36  HD1 ILE A 586      21.440  31.340  41.080  1.00  0.00           H
ATOM     37  HD2 ILE A 586      21.180  33.120  41.610  1.00  0.00           H
ATOM     38  HD3 ILE A 586      22.720  32.490  40.840  1.00  0.00           H
ATOM     39  C   ILE A 586      22.970  33.870  37.200  1.00  0.00           C
ATOM     40  O   ILE A 586      23.520  32.720  37.290  1.00  0.00           O
ATOM     41  N   LEU A 587      22.800  34.490  36.070  1.00  0.00           N
ATOM     42  HN  LEU A 587      22.360  35.390  36.080  1.00  0.00           H
ATOM     43  CA  LEU A 587      23.160  33.910  34.790  1.00  0.00           C
ATOM     44  HA  LEU A 587      22.630  32.970  34.730  1.00  0.00           H
ATOM     45  CB  LEU A 587      22.610  34.690  33.600  1.00  0.00           C
ATOM     46  HB1 LEU A 587      23.220  35.620  33.540  1.00  0.00           H
ATOM     47  HB2 LEU A 587      21.640  35.080  33.940  1.00  0.00           H
ATOM     48  CG  LEU A 587      22.410  34.010  32.290  1.00  0.00           C
ATOM     49  HG  LEU A 587      23.430  33.860  31.870  1.00  0.00           H
ATOM     50  CD1 LEU A 587      21.680  32.680  32.330  1.00  0.00           C
ATOM     51 HD11 LEU A 587      21.430  32.180  31.370  1.00  0.00           H
ATOM     52 HD12 LEU A 587      20.730  32.800  32.900  1.00  0.00           H
ATOM     53 HD13 LEU A 587      22.360  32.010  32.900  1.00  0.00           H
ATOM     54  CD2 LEU A 587      21.700  34.990  31.390  1.00  0.00           C
ATOM     55 HD21 LEU A 587      21.700  34.620  30.340  1.00  0.00           H
ATOM     56 HD22 LEU A 587      22.250  35.950  31.340  1.00  0.00           H
ATOM     57 HD23 LEU A 587      20.630  35.180  31.650  1.00  0.00           H
ATOM     58  C   LEU A 587      24.620  33.640  34.580  1.00  0.00           C
ATOM     59  O   LEU A 587      25.020  32.460  34.310  1.00  0.00           O
ATOM     60  N   ASP A 588      25.400  34.590  35.030  1.00  0.00           N
ATOM     61  HN  ASP A 588      25.120  35.540  35.150  1.00  0.00           H
ATOM     62  CA  ASP A 588      26.820  34.600  35.320  1.00  0.00           C
ATOM     63  HA  ASP A 588      27.370  34.380  34.410  1.00  0.00           H
ATOM     64  CB  ASP A 588      27.240  36.020  35.820  1.00  0.00           C
ATOM     65  HB1 ASP A 588      28.340  36.210  35.800  1.00  0.00           H
ATOM     66  HB2 ASP A 588      27.050  36.070  36.910  1.00  0.00           H
ATOM     67  CG  ASP A 588      26.560  37.170  35.160  1.00  0.00           C
ATOM     68  OD1 ASP A 588      25.330  37.350  35.230  1.00  0.00           O
ATOM     69  OD2 ASP A 588      27.350  37.990  34.560  1.00  0.00           O
ATOM     70  C   ASP A 588      27.230  33.470  36.310  1.00  0.00           C
ATOM     71  O   ASP A 588      28.290  32.810  36.080  1.00  0.00           O
ATOM     72  N   ILE A 589      26.500  33.250  37.400  1.00  0.00           N
ATOM     73  HN  ILE A 589      25.710  33.750  37.730  1.00  0.00           H
ATOM     74  CA  ILE A 589      26.740  32.020  38.260  1.00  0.00           C
ATOM     75  HA  ILE A 589      27.770  31.950  38.550  1.00  0.00           H
ATOM     76  CB  ILE A 589      26.000  32.090  39.640  1.00  0.00           C
ATOM     77  HB  ILE A 589      24.930  32.380  39.560  1.00  0.00           H
ATOM     78  CG2 ILE A 589      26.150  30.770  40.410  1.00  0.00           C
ATOM     79 HG21 ILE A 589      27.150  30.300  40.470  1.00  0.00           H
ATOM     80 HG22 ILE A 589      25.460  29.980  40.060  1.00  0.00           H
ATOM     81 HG23 ILE A 589      25.820  30.900  41.470  1.00  0.00           H
ATOM     82  CG1 ILE A 589      26.700  33.190  40.490  1.00  0.00           C
ATOM     83 HG11 ILE A 589      26.930  34.100  39.890  1.00  0.00           H
ATOM     84 HG12 ILE A 589      27.670  32.890  40.940  1.00  0.00           H
ATOM     85  CD  ILE A 589      25.780  33.740  41.620  1.00  0.00           C
ATOM     86  HD1 ILE A 589      24.930  34.300  41.160  1.00  0.00           H
ATOM     87  HD2 ILE A 589      26.260  34.470  42.290  1.00  0.00           H
ATOM     88  HD3 ILE A 589      25.260  32.920  42.150  1.00  0.00           H
ATOM     89  C   ILE A 589      26.400  30.740  37.400  1.00  0.00           C
ATOM     90  O   ILE A 589      27.190  29.850  37.330  1.00  0.00           O
ATOM     91  N   LYS A 590      25.280  30.740  36.640  1.00  0.00           N
ATOM     92  HN  LYS A 590      24.720  31.550  36.600  1.00  0.00           H
ATOM     93  CA  LYS A 590      24.820  29.600  35.880  1.00  0.00           C
ATOM     94  HA  LYS A 590      24.840  28.700  36.490  1.00  0.00           H
ATOM     95  CB  LYS A 590      23.340  29.770  35.530  1.00  0.00           C
ATOM     96  HB1 LYS A 590      23.060  28.930  34.860  1.00  0.00           H
ATOM     97  HB2 LYS A 590      23.340  30.740  34.970  1.00  0.00           H
ATOM     98  CG  LYS A 590      22.430  29.690  36.790  1.00  0.00           C
ATOM     99  HG1 LYS A 590      22.610  30.610  37.380  1.00  0.00           H
ATOM    100  HG2 LYS A 590      22.650  28.830  37.470  1.00  0.00           H
ATOM    101  CD  LYS A 590      20.960  29.640  36.370  1.00  0.00           C
ATOM    102  HD1 LYS A 590      20.300  29.620  37.250  1.00  0.00           H
ATOM    103  HD2 LYS A 590      20.830  28.700  35.790  1.00  0.00           H
ATOM    104  CE  LYS A 590      20.510  30.720  35.370  1.00  0.00           C
ATOM    105  HE1 LYS A 590      20.910  30.530  34.350  1.00  0.00           H
ATOM    106  HE2 LYS A 590      20.780  31.770  35.640  1.00  0.00           H
ATOM    107  NZ  LYS A 590      19.010  30.670  35.300  1.00  0.00           N
ATOM    108  HZ1 LYS A 590      18.680  31.220  34.490  1.00  0.00           H
ATOM    109  HZ2 LYS A 590      18.530  30.950  36.180  1.00  0.00           H
ATOM    110  HZ3 LYS A 590      18.760  29.680  35.070  1.00  0.00           H
ATOM    111  C   LYS A 590      25.600  29.110  34.660  1.00  0.00           C
ATOM    112  O   LYS A 590      25.800  27.910  34.470  1.00  0.00           O
ATOM    113  N   ARG A 591      26.270  30.040  33.950  1.00  0.00           N
ATOM    114  HN  ARG A 591      26.140  30.980  34.270  1.00  0.00           H
ATOM    115  CA  ARG A 591      27.070  29.780  32.720  1.00  0.00           C
ATOM    116  HA  ARG A 591      26.440  29.080  32.190  1.00  0.00           H
ATOM    117  CB  ARG A 591      27.250  31.090  31.950  1.00  0.00           C
ATOM    118  HB1 ARG A 591      27.940  30.810  31.120  1.00  0.00           H
ATOM    119  HB2 ARG A 591      27.790  31.720  32.680  1.00  0.00           H
ATOM    120  CG  ARG A 591      26.080  31.710  31.180  1.00  0.00           C
ATOM    121  HG1 ARG A 591      26.480  32.500  30.510  1.00  0.00           H
ATOM    122  HG2 ARG A 591      25.530  32.380  31.880  1.00  0.00           H
ATOM    123  CD  ARG A 591      25.120  30.670  30.410  1.00  0.00           C
ATOM    124  HD1 ARG A 591      24.730  29.960  31.170  1.00  0.00           H
ATOM    125  HD2 ARG A 591      25.690  30.030  29.700  1.00  0.00           H
ATOM    126  NE  ARG A 591      24.120  31.490  29.680  1.00  0.00           N
ATOM    127  HE  ARG A 591      24.340  32.450  29.520  1.00  0.00           H
ATOM    128  CZ  ARG A 591      23.020  30.980  29.200  1.00  0.00           C
ATOM    129  NH1 ARG A 591      22.670  29.720  29.260  1.00  0.00           N
ATOM    130 HH11 ARG A 591      23.330  29.050  29.610  1.00  0.00           H
ATOM    131 HH12 ARG A 591      21.850  29.390  28.810  1.00  0.00           H
ATOM    132  NH2 ARG A 591      22.330  31.790  28.400  1.00  0.00           N
ATOM    133 HH21 ARG A 591      21.550  31.490  27.850  1.00  0.00           H
ATOM    134 HH22 ARG A 591      22.790  32.610  28.040  1.00  0.00           H
ATOM    135  C   ARG A 591      28.430  29.110  33.140  1.00  0.00           C
ATOM    136  O   ARG A 591      29.060  28.450  32.340  1.00  0.00           O
ATOM    137  N   LYS A 592      28.890  29.420  34.380  1.00  0.00           N
ATOM    138  HN  LYS A 592      28.450  30.030  35.040  1.00  0.00           H
ATOM    139  CA  LYS A 592      30.230  28.850  34.810  1.00  0.00           C
ATOM    140  HA  LYS A 592      30.730  28.400  33.970  1.00  0.00           H
ATOM    141  CB  LYS A 592      31.160  29.840  35.590  1.00  0.00           C
ATOM    142  HB1 LYS A 592      32.130  29.320  35.680  1.00  0.00           H
ATOM    143  HB2 LYS A 592      30.860  30.010  36.640  1.00  0.00           H
ATOM    144  CG  LYS A 592      31.460  31.180  34.900  1.00  0.00           C
ATOM    145  HG1 LYS A 592      32.240  31.640  35.540  1.00  0.00           H
ATOM    146  HG2 LYS A 592      30.470  31.670  34.940  1.00  0.00           H
ATOM    147  CD  LYS A 592      31.970  31.030  33.450  1.00  0.00           C
ATOM    148  HD1 LYS A 592      31.440  30.300  32.790  1.00  0.00           H
ATOM    149  HD2 LYS A 592      33.060  30.830  33.490  1.00  0.00           H
ATOM    150  CE  LYS A 592      31.880  32.400  32.760  1.00  0.00           C
ATOM    151  HE1 LYS A 592      32.570  33.190  33.150  1.00  0.00           H
ATOM    152  HE2 LYS A 592      30.880  32.870  32.670  1.00  0.00           H
ATOM    153  NZ  LYS A 592      32.510  32.170  31.380  1.00  0.00           N
ATOM    154  HZ1 LYS A 592      31.940  31.530  30.790  1.00  0.00           H
ATOM    155  HZ2 LYS A 592      33.490  31.850  31.520  1.00  0.00           H
ATOM    156  HZ3 LYS A 592      32.600  33.060  30.850  1.00  0.00           H
ATOM    157  C   LYS A 592      29.930  27.740  35.750  1.00  0.00           C
ATOM    158  O   LYS A 592      30.840  27.090  36.220  1.00  0.00           O
ATOM    159  N   ALA A 593      28.660  27.340  36.030  1.00  0.00           N
ATOM    160  HN  ALA A 593      27.970  27.970  35.670  1.00  0.00           H
ATOM    161  CA  ALA A 593      28.450  26.060  36.730  1.00  0.00           C
ATOM    162  HA  ALA A 593      29.050  26.030  37.630  1.00  0.00           H
ATOM    163  CB  ALA A 593      27.030  25.880  37.230  1.00  0.00           C
ATOM    164  HB1 ALA A 593      26.660  26.740  37.850  1.00  0.00           H
ATOM    165  HB2 ALA A 593      27.010  24.930  37.810  1.00  0.00           H
ATOM    166  HB3 ALA A 593      26.340  25.930  36.360  1.00  0.00           H
ATOM    167  C   ALA A 593      28.920  24.760  36.040  1.00  0.00           C
ATOM    168  O   ALA A 593      29.590  23.980  36.740  1.00  0.00           O
ATOM    169  N   PRO A 594      28.800  24.470  34.700  1.00  0.00           N
ATOM    170  CD  PRO A 594      28.070  25.190  33.750  1.00  0.00           C
ATOM    171  HD1 PRO A 594      28.400  26.250  33.720  1.00  0.00           H
ATOM    172  HD2 PRO A 594      27.050  25.270  34.180  1.00  0.00           H
ATOM    173  CA  PRO A 594      29.370  23.240  34.220  1.00  0.00           C
ATOM    174  HA  PRO A 594      29.150  22.470  34.940  1.00  0.00           H
ATOM    175  CB  PRO A 594      28.560  22.930  32.930  1.00  0.00           C
ATOM    176  HB1 PRO A 594      27.760  22.190  33.150  1.00  0.00           H
ATOM    177  HB2 PRO A 594      29.070  22.490  32.050  1.00  0.00           H
ATOM    178  CG  PRO A 594      28.100  24.310  32.450  1.00  0.00           C
ATOM    179  HG1 PRO A 594      28.870  24.810  31.820  1.00  0.00           H
ATOM    180  HG2 PRO A 594      27.160  24.250  31.870  1.00  0.00           H
ATOM    181  C   PRO A 594      30.810  23.210  33.940  1.00  0.00           C
ATOM    182  O   PRO A 594      31.260  22.390  33.200  1.00  0.00           O
ATOM    183  N   PHE A 595      31.510  24.220  34.400  1.00  0.00           N
ATOM    184  HN  PHE A 595      31.100  24.970  34.930  1.00  0.00           H
ATOM    185  CA  PHE A 595      32.920  24.320  34.200  1.00  0.00           C
ATOM    186  HA  PHE A 595      33.330  23.530  33.600  1.00  0.00           H
ATOM    187  CB  PHE A 595      33.340  25.680  33.520  1.00  0.00           C
ATOM    188  HB1 PHE A 595      34.440  25.810  33.580  1.00  0.00           H
ATOM    189  HB2 PHE A 595      32.890  26.550  34.040  1.00  0.00           H
ATOM    190  CG  PHE A 595      32.910  25.840  32.100  1.00  0.00           C
ATOM    191  CD1 PHE A 595      31.700  26.430  31.740  1.00  0.00           C
ATOM    192  HD1 PHE A 595      31.080  26.750  32.560  1.00  0.00           H
ATOM    193  CE1 PHE A 595      31.260  26.520  30.390  1.00  0.00           C
ATOM    194  HE1 PHE A 595      30.310  26.890  30.050  1.00  0.00           H
ATOM    195  CZ  PHE A 595      32.220  26.080  29.390  1.00  0.00           C
ATOM    196  HZ  PHE A 595      32.020  26.230  28.350  1.00  0.00           H
ATOM    197  CD2 PHE A 595      33.780  25.390  31.090  1.00  0.00           C
ATOM    198  HD2 PHE A 595      34.750  25.030  31.390  1.00  0.00           H
ATOM    199  CE2 PHE A 595      33.430  25.540  29.760  1.00  0.00           C
ATOM    200  HE2 PHE A 595      34.120  25.070  29.070  1.00  0.00           H
ATOM    201  C   PHE A 595      33.710  24.120  35.540  1.00  0.00           C
ATOM    202  O   PHE A 595      34.900  24.310  35.560  1.00  0.00           O
ATOM    203  N   PHE A 596      33.040  23.770  36.650  1.00  0.00           N
ATOM    204  HN  PHE A 596      32.090  23.470  36.690  1.00  0.00           H
ATOM    205  CA  PHE A 596      33.750  23.550  37.900  1.00  0.00           C
ATOM    206  HA  PHE A 596      34.380  24.400  38.100  1.00  0.00           H
ATOM    207  CB  PHE A 596      32.640  23.460  39.060  1.00  0.00           C
ATOM    208  HB1 PHE A 596      31.750  22.980  38.610  1.00  0.00           H
ATOM    209  HB2 PHE A 596      32.430  24.540  39.260  1.00  0.00           H
ATOM    210  CG  PHE A 596      33.150  22.810  40.330  1.00  0.00           C
ATOM    211  CD1 PHE A 596      34.120  23.390  41.200  1.00  0.00           C
ATOM    212  HD1 PHE A 596      34.530  24.360  40.930  1.00  0.00           H
ATOM    213  CE1 PHE A 596      34.470  22.680  42.380  1.00  0.00           C
ATOM    214  HE1 PHE A 596      35.040  23.070  43.210  1.00  0.00           H
ATOM    215  CZ  PHE A 596      33.800  21.480  42.630  1.00  0.00           C
ATOM    216  HZ  PHE A 596      33.770  21.040  43.610  1.00  0.00           H
ATOM    217  CD2 PHE A 596      32.630  21.520  40.550  1.00  0.00           C
ATOM    218  HD2 PHE A 596      31.930  21.150  39.840  1.00  0.00           H
ATOM    219  CE2 PHE A 596      32.920  20.860  41.720  1.00  0.00           C
ATOM    220  HE2 PHE A 596      32.200  20.060  41.840  1.00  0.00           H
ATOM    221  C   PHE A 596      34.680  22.420  37.870  1.00  0.00           C
ATOM    222  O   PHE A 596      35.810  22.460  38.450  1.00  0.00           O
ATOM    223  N   LEU A 597      34.240  21.310  37.200  1.00  0.00           N
ATOM    224  HN  LEU A 597      33.420  21.340  36.630  1.00  0.00           H
ATOM    225  CA  LEU A 597      35.020  20.090  37.210  1.00  0.00           C
ATOM    226  HA  LEU A 597      35.300  19.920  38.240  1.00  0.00           H
ATOM    227  CB  LEU A 597      34.050  18.940  36.760  1.00  0.00           C
ATOM    228  HB1 LEU A 597      33.950  18.940  35.660  1.00  0.00           H
ATOM    229  HB2 LEU A 597      33.040  19.230  37.130  1.00  0.00           H
ATOM    230  CG  LEU A 597      34.210  17.500  37.240  1.00  0.00           C
ATOM    231  HG  LEU A 597      35.210  17.080  37.020  1.00  0.00           H
ATOM    232  CD1 LEU A 597      33.900  17.390  38.730  1.00  0.00           C
ATOM    233 HD11 LEU A 597      32.990  17.980  38.960  1.00  0.00           H
ATOM    234 HD12 LEU A 597      34.710  17.810  39.360  1.00  0.00           H
ATOM    235 HD13 LEU A 597      33.820  16.320  39.050  1.00  0.00           H
ATOM    236  CD2 LEU A 597      33.210  16.580  36.440  1.00  0.00           C
ATOM    237 HD21 LEU A 597      33.370  16.790  35.370  1.00  0.00           H
ATOM    238 HD22 LEU A 597      32.170  16.890  36.690  1.00  0.00           H
ATOM    239 HD23 LEU A 597      33.290  15.490  36.680  1.00  0.00           H
ATOM    240  C   LEU A 597      36.360  19.980  36.490  1.00  0.00           C
ATOM    241  O   LEU A 597      37.250  19.300  37.030  1.00  0.00           O
ATOM    242  N   SER A 598      36.460  20.750  35.430  1.00  0.00           N
ATOM    243  HN  SER A 598      35.680  21.140  34.940  1.00  0.00           H
ATOM    244  CA  SER A 598      37.660  20.980  34.650  1.00  0.00           C
ATOM    245  HA  SER A 598      38.110  20.050  34.330  1.00  0.00           H
ATOM    246  CB  SER A 598      37.470  21.710  33.340  1.00  0.00           C
ATOM    247  HB1 SER A 598      36.820  21.140  32.650  1.00  0.00           H
ATOM    248  HB2 SER A 598      38.410  21.680  32.740  1.00  0.00           H
ATOM    249  OG  SER A 598      37.030  23.050  33.540  1.00  0.00           O
ATOM    250  HG1 SER A 598      36.120  22.930  33.810  1.00  0.00           H
ATOM    251  C   SER A 598      38.800  21.630  35.490  1.00  0.00           C
ATOM    252  O   SER A 598      39.970  21.300  35.140  1.00  0.00           O
ATOM    253  N   ASP A 599      38.560  22.510  36.480  1.00  0.00           N
ATOM    254  HN  ASP A 599      37.610  22.640  36.760  1.00  0.00           H
ATOM    255  CA  ASP A 599      39.580  23.130  37.230  1.00  0.00           C
ATOM    256  HA  ASP A 599      40.210  23.620  36.500  1.00  0.00           H
ATOM    257  CB  ASP A 599      39.000  24.150  38.270  1.00  0.00           C
ATOM    258  HB1 ASP A 599      39.860  24.580  38.830  1.00  0.00           H
ATOM    259  HB2 ASP A 599      38.270  23.710  38.980  1.00  0.00           H
ATOM    260  CG  ASP A 599      38.400  25.310  37.570  1.00  0.00           C
ATOM    261  OD1 ASP A 599      38.230  25.440  36.320  1.00  0.00           O
ATOM    262  OD2 ASP A 599      38.110  26.240  38.300  1.00  0.00           O
ATOM    263  C   ASP A 599      40.490  22.130  38.060  1.00  0.00           C
ATOM    264  O   ASP A 599      41.710  22.260  38.130  1.00  0.00           O
ATOM    265  N   PHE A 600      39.930  21.000  38.590  1.00  0.00           N
ATOM    266  HN  PHE A 600      38.970  20.760  38.530  1.00  0.00           H
ATOM    267  CA  PHE A 600      40.680  19.930  39.120  1.00  0.00           C
ATOM    268  HA  PHE A 600      41.350  20.440  39.800  1.00  0.00           H
ATOM    269  CB  PHE A 600      39.750  18.910  39.790  1.00  0.00           C
ATOM    270  HB1 PHE A 600      40.420  18.130  40.210  1.00  0.00           H
ATOM    271  HB2 PHE A 600      39.120  18.420  39.020  1.00  0.00           H
ATOM    272  CG  PHE A 600      38.860  19.410  40.870  1.00  0.00           C
ATOM    273  CD1 PHE A 600      39.390  20.160  41.990  1.00  0.00           C
ATOM    274  HD1 PHE A 600      40.470  20.250  42.000  1.00  0.00           H
ATOM    275  CE1 PHE A 600      38.570  20.720  42.980  1.00  0.00           C
ATOM    276  HE1 PHE A 600      38.990  21.280  43.800  1.00  0.00           H
ATOM    277  CZ  PHE A 600      37.180  20.470  42.870  1.00  0.00           C
ATOM    278  HZ  PHE A 600      36.510  20.890  43.600  1.00  0.00           H
ATOM    279  CD2 PHE A 600      37.510  19.060  40.980  1.00  0.00           C
ATOM    280  HD2 PHE A 600      37.160  18.460  40.150  1.00  0.00           H
ATOM    281  CE2 PHE A 600      36.690  19.640  41.940  1.00  0.00           C
ATOM    282  HE2 PHE A 600      35.630  19.460  41.880  1.00  0.00           H
ATOM    283  C   PHE A 600      41.710  19.310  38.190  1.00  0.00           C
ATOM    284  O   PHE A 600      42.780  19.030  38.590  1.00  0.00           O
ATOM    285  N   LYS A 601      41.340  19.030  36.910  1.00  0.00           N
ATOM    286  HN  LYS A 601      40.410  19.200  36.620  1.00  0.00           H
ATOM    287  CA  LYS A 601      42.220  18.530  35.880  1.00  0.00           C
ATOM    288  HA  LYS A 601      42.750  17.660  36.250  1.00  0.00           H
ATOM    289  CB  LYS A 601      41.340  18.200  34.550  1.00  0.00           C
ATOM    290  HB1 LYS A 601      41.980  17.780  33.750  1.00  0.00           H
ATOM    291  HB2 LYS A 601      40.740  19.030  34.140  1.00  0.00           H
ATOM    292  CG  LYS A 601      40.330  17.030  34.780  1.00  0.00           C
ATOM    293  HG1 LYS A 601      39.480  17.440  35.370  1.00  0.00           H
ATOM    294  HG2 LYS A 601      40.810  16.270  35.440  1.00  0.00           H
ATOM    295  CD  LYS A 601      39.700  16.380  33.500  1.00  0.00           C
ATOM    296  HD1 LYS A 601      38.900  15.730  33.920  1.00  0.00           H
ATOM    297  HD2 LYS A 601      40.420  15.620  33.110  1.00  0.00           H
ATOM    298  CE  LYS A 601      39.250  17.420  32.540  1.00  0.00           C
ATOM    299  HE1 LYS A 601      40.100  18.030  32.150  1.00  0.00           H
ATOM    300  HE2 LYS A 601      38.530  18.070  33.090  1.00  0.00           H
ATOM    301  NZ  LYS A 601      38.610  16.750  31.440  1.00  0.00           N
ATOM    302  HZ1 LYS A 601      38.270  15.830  31.780  1.00  0.00           H
ATOM    303  HZ2 LYS A 601      39.360  16.550  30.760  1.00  0.00           H
ATOM    304  HZ3 LYS A 601      37.880  17.300  30.940  1.00  0.00           H
ATOM    305  C   LYS A 601      43.360  19.510  35.520  1.00  0.00           C
ATOM    306  O   LYS A 601      44.550  19.210  35.500  1.00  0.00           O
ATOM    307  N   ASP A 602      42.930  20.790  35.420  1.00  0.00           N
ATOM    308  HN  ASP A 602      41.990  21.060  35.600  1.00  0.00           H
ATOM    309  CA  ASP A 602      43.860  21.870  35.150  1.00  0.00           C
ATOM    310  HA  ASP A 602      44.500  21.590  34.320  1.00  0.00           H
ATOM    311  CB  ASP A 602      43.030  23.090  34.770  1.00  0.00           C
ATOM    312  HB1 ASP A 602      43.610  24.020  34.830  1.00  0.00           H
ATOM    313  HB2 ASP A 602      42.240  23.200  35.560  1.00  0.00           H
ATOM    314  CG  ASP A 602      42.320  23.100  33.450  1.00  0.00           C
ATOM    315  OD1 ASP A 602      42.710  22.230  32.610  1.00  0.00           O
ATOM    316  OD2 ASP A 602      41.450  23.980  33.200  1.00  0.00           O
ATOM    317  C   ASP A 602      44.840  22.110  36.260  1.00  0.00           C
ATOM    318  O   ASP A 602      46.000  22.440  35.970  1.00  0.00           O
ATOM    319  N   ALA A 603      44.380  22.040  37.540  1.00  0.00           N
ATOM    320  HN  ALA A 603      43.420  21.810  37.710  1.00  0.00           H
ATOM    321  CA  ALA A 603      45.200  22.460  38.670  1.00  0.00           C
ATOM    322  HA  ALA A 603      45.530  23.480  38.620  1.00  0.00           H
ATOM    323  CB  ALA A 603      44.260  22.260  39.830  1.00  0.00           C
ATOM    324  HB1 ALA A 603      44.130  21.180  40.090  1.00  0.00           H
ATOM    325  HB2 ALA A 603      43.300  22.820  39.820  1.00  0.00           H
ATOM    326  HB3 ALA A 603      44.700  22.680  40.760  1.00  0.00           H
ATOM    327  C   ALA A 603      46.360  21.420  38.830  1.00  0.00           C
ATOM    328  O   ALA A 603      47.390  21.670  39.460  1.00  0.00           O
ATOM    329  N   LEU A 604      46.200  20.190  38.370  1.00  0.00           N
ATOM    330  HN  LEU A 604      45.370  19.790  37.990  1.00  0.00           H
ATOM    331  CA  LEU A 604      47.320  19.200  38.260  1.00  0.00           C
ATOM    332  HA  LEU A 604      47.860  19.310  39.190  1.00  0.00           H
ATOM    333  CB  LEU A 604      46.700  17.810  38.070  1.00  0.00           C
ATOM    334  HB1 LEU A 604      47.540  17.110  37.970  1.00  0.00           H
ATOM    335  HB2 LEU A 604      46.060  17.870  37.160  1.00  0.00           H
ATOM    336  CG  LEU A 604      45.670  17.370  39.140  1.00  0.00           C
ATOM    337  HG  LEU A 604      45.050  18.280  39.280  1.00  0.00           H
ATOM    338  CD1 LEU A 604      44.990  16.140  38.500  1.00  0.00           C
ATOM    339 HD11 LEU A 604      45.750  15.350  38.330  1.00  0.00           H
ATOM    340 HD12 LEU A 604      44.670  16.430  37.480  1.00  0.00           H
ATOM    341 HD13 LEU A 604      44.060  15.830  39.040  1.00  0.00           H
ATOM    342  CD2 LEU A 604      46.300  16.930  40.470  1.00  0.00           C
ATOM    343 HD21 LEU A 604      46.630  17.830  41.040  1.00  0.00           H
ATOM    344 HD22 LEU A 604      47.090  16.150  40.470  1.00  0.00           H
ATOM    345 HD23 LEU A 604      45.480  16.480  41.070  1.00  0.00           H
ATOM    346  C   LEU A 604      48.380  19.460  37.190  1.00  0.00           C
ATOM    347  O   LEU A 604      48.130  19.350  35.980  1.00  0.00           O
ATOM    348  N   SER A 605      49.640  19.790  37.650  1.00  0.00           N
ATOM    349  HN  SER A 605      49.950  19.610  38.580  1.00  0.00           H
ATOM    350  CA  SER A 605      50.680  20.370  36.850  1.00  0.00           C
ATOM    351  HA  SER A 605      51.110  19.650  36.170  1.00  0.00           H
ATOM    352  CB  SER A 605      50.130  21.430  35.850  1.00  0.00           C
ATOM    353  HB1 SER A 605      49.280  21.940  36.340  1.00  0.00           H
ATOM    354  HB2 SER A 605      49.800  20.980  34.880  1.00  0.00           H
ATOM    355  OG  SER A 605      51.160  22.440  35.500  1.00  0.00           O
ATOM    356  HG1 SER A 605      51.690  22.110  34.760  1.00  0.00           H
ATOM    357  C   SER A 605      51.850  20.810  37.730  1.00  0.00           C
ATOM    358  O   SER A 605      51.690  21.550  38.740  1.00  0.00           O
ATOM    359  N   LEU A 606      53.090  20.450  37.450  1.00  0.00           N
ATOM    360  HN  LEU A 606      53.260  19.820  36.690  1.00  0.00           H
ATOM    361  CA  LEU A 606      54.270  21.020  37.920  1.00  0.00           C
ATOM    362  HA  LEU A 606      54.470  20.850  38.970  1.00  0.00           H
ATOM    363  CB  LEU A 606      55.350  20.310  37.110  1.00  0.00           C
ATOM    364  HB1 LEU A 606      55.160  20.480  36.030  1.00  0.00           H
ATOM    365  HB2 LEU A 606      55.140  19.230  37.290  1.00  0.00           H
ATOM    366  CG  LEU A 606      56.780  20.700  37.560  1.00  0.00           C
ATOM    367  HG  LEU A 606      57.140  21.630  37.050  1.00  0.00           H
ATOM    368  CD1 LEU A 606      57.060  20.890  39.060  1.00  0.00           C
ATOM    369 HD11 LEU A 606      56.730  19.980  39.600  1.00  0.00           H
ATOM    370 HD12 LEU A 606      56.510  21.780  39.420  1.00  0.00           H
ATOM    371 HD13 LEU A 606      58.130  20.980  39.300  1.00  0.00           H
ATOM    372  CD2 LEU A 606      57.760  19.640  37.100  1.00  0.00           C
ATOM    373 HD21 LEU A 606      57.630  18.610  37.500  1.00  0.00           H
ATOM    374 HD22 LEU A 606      58.770  20.060  37.210  1.00  0.00           H
ATOM    375 HD23 LEU A 606      57.560  19.530  36.020  1.00  0.00           H
ATOM    376  C   LEU A 606      54.370  22.560  37.660  1.00  0.00           C
ATOM    377  O   LEU A 606      54.660  23.270  38.640  1.00  0.00           O
ATOM    378  N   GLN A 607      54.040  23.180  36.490  1.00  0.00           N
ATOM    379  HN  GLN A 607      53.750  22.620  35.730  1.00  0.00           H
ATOM    380  CA  GLN A 607      53.880  24.650  36.340  1.00  0.00           C
ATOM    381  HA  GLN A 607      54.810  25.030  36.750  1.00  0.00           H
ATOM    382  CB  GLN A 607      53.720  25.120  34.840  1.00  0.00           C
ATOM    383  HB1 GLN A 607      53.010  24.360  34.450  1.00  0.00           H
ATOM    384  HB2 GLN A 607      54.660  24.840  34.320  1.00  0.00           H
ATOM    385  CG  GLN A 607      53.270  26.620  34.590  1.00  0.00           C
ATOM    386  HG1 GLN A 607      54.070  27.270  35.000  1.00  0.00           H
ATOM    387  HG2 GLN A 607      52.350  26.960  35.110  1.00  0.00           H
ATOM    388  CD  GLN A 607      53.230  26.810  33.070  1.00  0.00           C
ATOM    389  OE1 GLN A 607      52.770  25.990  32.300  1.00  0.00           O
ATOM    390  NE2 GLN A 607      53.570  28.050  32.600  1.00  0.00           N
ATOM    391 HE21 GLN A 607      53.460  28.190  31.620  1.00  0.00           H
ATOM    392 HE22 GLN A 607      53.720  28.770  33.270  1.00  0.00           H
ATOM    393  C   GLN A 607      52.790  25.290  37.220  1.00  0.00           C
ATOM    394  O   GLN A 607      53.020  26.370  37.790  1.00  0.00           O
ATOM    395  N   CYS A 608      51.600  24.670  37.480  1.00  0.00           N
ATOM    396  HN  CYS A 608      51.270  23.830  37.070  1.00  0.00           H
ATOM    397  CA  CYS A 608      50.780  25.100  38.570  1.00  0.00           C
ATOM    398  HA  CYS A 608      50.520  26.120  38.340  1.00  0.00           H
ATOM    399  CB  CYS A 608      49.440  24.290  38.610  1.00  0.00           C
ATOM    400  HB1 CYS A 608      48.790  24.560  39.470  1.00  0.00           H
ATOM    401  HB2 CYS A 608      49.660  23.230  38.880  1.00  0.00           H
ATOM    402  SG  CYS A 608      48.450  24.420  37.050  1.00  0.00           S
ATOM    403  HG1 CYS A 608      47.420  23.680  37.440  1.00  0.00           H
ATOM    404  C   CYS A 608      51.380  25.070  40.020  1.00  0.00           C
ATOM    405  O   CYS A 608      51.280  26.070  40.760  1.00  0.00           O
ATOM    406  N   LEU A 609      52.010  23.880  40.340  1.00  0.00           N
ATOM    407  HN  LEU A 609      52.060  23.180  39.630  1.00  0.00           H
ATOM    408  CA  LEU A 609      52.760  23.640  41.560  1.00  0.00           C
ATOM    409  HA  LEU A 609      51.970  23.530  42.290  1.00  0.00           H
ATOM    410  CB  LEU A 609      53.600  22.390  41.600  1.00  0.00           C
ATOM    411  HB1 LEU A 609      54.550  22.390  41.040  1.00  0.00           H
ATOM    412  HB2 LEU A 609      53.010  21.580  41.110  1.00  0.00           H
ATOM    413  CG  LEU A 609      54.040  21.980  43.030  1.00  0.00           C
ATOM    414  HG  LEU A 609      54.800  22.730  43.350  1.00  0.00           H
ATOM    415  CD1 LEU A 609      53.000  21.880  44.080  1.00  0.00           C
ATOM    416 HD11 LEU A 609      52.190  21.190  43.730  1.00  0.00           H
ATOM    417 HD12 LEU A 609      52.660  22.860  44.460  1.00  0.00           H
ATOM    418 HD13 LEU A 609      53.460  21.410  44.970  1.00  0.00           H
ATOM    419  CD2 LEU A 609      54.850  20.640  42.970  1.00  0.00           C
ATOM    420 HD21 LEU A 609      54.210  19.840  42.560  1.00  0.00           H
ATOM    421 HD22 LEU A 609      55.210  20.460  44.000  1.00  0.00           H
ATOM    422 HD23 LEU A 609      55.690  20.790  42.270  1.00  0.00           H
ATOM    423  C   LEU A 609      53.730  24.830  41.860  1.00  0.00           C
ATOM    424  O   LEU A 609      53.690  25.480  42.910  1.00  0.00           O
ATOM    425  N   ALA A 610      54.610  25.140  40.870  1.00  0.00           N
ATOM    426  HN  ALA A 610      54.730  24.530  40.090  1.00  0.00           H
ATOM    427  CA  ALA A 610      55.510  26.190  40.920  1.00  0.00           C
ATOM    428  HA  ALA A 610      56.160  26.120  41.780  1.00  0.00           H
ATOM    429  CB  ALA A 610      56.370  26.210  39.620  1.00  0.00           C
ATOM    430  HB1 ALA A 610      55.780  26.100  38.690  1.00  0.00           H
ATOM    431  HB2 ALA A 610      56.980  25.280  39.650  1.00  0.00           H
ATOM    432  HB3 ALA A 610      56.940  27.150  39.440  1.00  0.00           H
ATOM    433  C   ALA A 610      54.810  27.580  41.100  1.00  0.00           C
ATOM    434  O   ALA A 610      55.360  28.360  41.840  1.00  0.00           O
ATOM    435  N   SER A 611      53.740  27.930  40.420  1.00  0.00           N
ATOM    436  HN  SER A 611      53.640  27.480  39.530  1.00  0.00           H
ATOM    437  CA  SER A 611      52.970  29.170  40.550  1.00  0.00           C
ATOM    438  HA  SER A 611      53.560  30.070  40.560  1.00  0.00           H
ATOM    439  CB  SER A 611      51.900  29.330  39.390  1.00  0.00           C
ATOM    440  HB1 SER A 611      51.510  30.360  39.510  1.00  0.00           H
ATOM    441  HB2 SER A 611      51.060  28.630  39.640  1.00  0.00           H
ATOM    442  OG  SER A 611      52.400  29.150  38.080  1.00  0.00           O
ATOM    443  HG1 SER A 611      52.380  28.220  37.870  1.00  0.00           H
ATOM    444  C   SER A 611      52.290  29.240  41.970  1.00  0.00           C
ATOM    445  O   SER A 611      52.270  30.330  42.460  1.00  0.00           O
ATOM    446  N   ILE A 612      51.860  28.080  42.520  1.00  0.00           N
ATOM    447  HN  ILE A 612      51.880  27.310  41.890  1.00  0.00           H
ATOM    448  CA  ILE A 612      51.440  28.090  43.970  1.00  0.00           C
ATOM    449  HA  ILE A 612      50.770  28.940  44.090  1.00  0.00           H
ATOM    450  CB  ILE A 612      50.790  26.800  44.360  1.00  0.00           C
ATOM    451  HB  ILE A 612      51.480  25.940  44.330  1.00  0.00           H
ATOM    452  CG2 ILE A 612      50.300  26.890  45.800  1.00  0.00           C
ATOM    453 HG21 ILE A 612      51.130  27.150  46.490  1.00  0.00           H
ATOM    454 HG22 ILE A 612      49.830  25.930  46.090  1.00  0.00           H
ATOM    455 HG23 ILE A 612      49.370  27.490  45.940  1.00  0.00           H
ATOM    456  CG1 ILE A 612      49.560  26.500  43.430  1.00  0.00           C
ATOM    457 HG11 ILE A 612      49.700  26.910  42.410  1.00  0.00           H
ATOM    458 HG12 ILE A 612      48.670  26.950  43.920  1.00  0.00           H
ATOM    459  CD  ILE A 612      49.320  24.950  43.490  1.00  0.00           C
ATOM    460  HD1 ILE A 612      49.950  24.370  42.780  1.00  0.00           H
ATOM    461  HD2 ILE A 612      48.220  24.890  43.300  1.00  0.00           H
ATOM    462  HD3 ILE A 612      49.330  24.500  44.500  1.00  0.00           H
ATOM    463  C   ILE A 612      52.610  28.430  44.930  1.00  0.00           C
ATOM    464  O   ILE A 612      52.430  29.330  45.770  1.00  0.00           O
ATOM    465  N   LEU A 613      53.790  27.790  44.780  1.00  0.00           N
ATOM    466  HN  LEU A 613      53.970  27.030  44.170  1.00  0.00           H
ATOM    467  CA  LEU A 613      54.940  28.050  45.650  1.00  0.00           C
ATOM    468  HA  LEU A 613      54.540  28.040  46.660  1.00  0.00           H
ATOM    469  CB  LEU A 613      56.080  27.080  45.560  1.00  0.00           C
ATOM    470  HB1 LEU A 613      56.840  27.230  46.350  1.00  0.00           H
ATOM    471  HB2 LEU A 613      56.470  27.160  44.520  1.00  0.00           H
ATOM    472  CG  LEU A 613      55.580  25.640  45.740  1.00  0.00           C
ATOM    473  HG  LEU A 613      54.820  25.370  44.970  1.00  0.00           H
ATOM    474  CD1 LEU A 613      56.720  24.680  45.540  1.00  0.00           C
ATOM    475 HD11 LEU A 613      57.000  24.670  44.470  1.00  0.00           H
ATOM    476 HD12 LEU A 613      56.300  23.680  45.780  1.00  0.00           H
ATOM    477 HD13 LEU A 613      57.570  25.000  46.180  1.00  0.00           H
ATOM    478  CD2 LEU A 613      55.190  25.350  47.180  1.00  0.00           C
ATOM    479 HD21 LEU A 613      54.390  25.960  47.640  1.00  0.00           H
ATOM    480 HD22 LEU A 613      55.950  25.570  47.960  1.00  0.00           H
ATOM    481 HD23 LEU A 613      54.790  24.340  47.380  1.00  0.00           H
ATOM    482  C   LEU A 613      55.430  29.490  45.480  1.00  0.00           C
ATOM    483  O   LEU A 613      55.780  30.150  46.430  1.00  0.00           O
ATOM    484  N   PHE A 614      55.490  29.870  44.190  1.00  0.00           N
ATOM    485  HN  PHE A 614      55.130  29.290  43.460  1.00  0.00           H
ATOM    486  CA  PHE A 614      56.060  31.150  43.770  1.00  0.00           C
ATOM    487  HA  PHE A 614      57.110  31.250  43.980  1.00  0.00           H
ATOM    488  CB  PHE A 614      55.990  31.270  42.230  1.00  0.00           C
ATOM    489  HB1 PHE A 614      54.950  31.090  41.870  1.00  0.00           H
ATOM    490  HB2 PHE A 614      56.650  30.550  41.720  1.00  0.00           H
ATOM    491  CG  PHE A 614      56.530  32.600  41.590  1.00  0.00           C
ATOM    492  CD1 PHE A 614      57.790  33.150  41.940  1.00  0.00           C
ATOM    493  HD1 PHE A 614      58.510  32.500  42.400  1.00  0.00           H
ATOM    494  CE1 PHE A 614      58.200  34.360  41.390  1.00  0.00           C
ATOM    495  HE1 PHE A 614      59.140  34.750  41.770  1.00  0.00           H
ATOM    496  CZ  PHE A 614      57.480  34.960  40.380  1.00  0.00           C
ATOM    497  HZ  PHE A 614      57.740  35.950  40.050  1.00  0.00           H
ATOM    498  CD2 PHE A 614      55.830  33.200  40.580  1.00  0.00           C
ATOM    499  HD2 PHE A 614      54.920  32.760  40.200  1.00  0.00           H
ATOM    500  CE2 PHE A 614      56.240  34.440  39.990  1.00  0.00           C
ATOM    501  HE2 PHE A 614      55.700  34.970  39.210  1.00  0.00           H
ATOM    502  C   PHE A 614      55.200  32.290  44.360  1.00  0.00           C
ATOM    503  O   PHE A 614      55.720  33.170  45.080  1.00  0.00           O
ATOM    504  N   LEU A 615      53.870  32.290  44.070  1.00  0.00           N
ATOM    505  HN  LEU A 615      53.490  31.590  43.470  1.00  0.00           H
ATOM    506  CA  LEU A 615      53.160  33.450  44.390  1.00  0.00           C
ATOM    507  HA  LEU A 615      53.850  34.280  44.250  1.00  0.00           H
ATOM    508  CB  LEU A 615      52.080  33.540  43.340  1.00  0.00           C
ATOM    509  HB1 LEU A 615      51.270  32.800  43.530  1.00  0.00           H
ATOM    510  HB2 LEU A 615      52.480  33.310  42.320  1.00  0.00           H
ATOM    511  CG  LEU A 615      51.380  34.990  43.190  1.00  0.00           C
ATOM    512  HG  LEU A 615      51.530  35.520  44.160  1.00  0.00           H
ATOM    513  CD1 LEU A 615      51.790  35.830  41.960  1.00  0.00           C
ATOM    514 HD11 LEU A 615      51.150  36.730  41.930  1.00  0.00           H
ATOM    515 HD12 LEU A 615      51.800  35.250  41.010  1.00  0.00           H
ATOM    516 HD13 LEU A 615      52.840  36.170  42.080  1.00  0.00           H
ATOM    517  CD2 LEU A 615      49.870  34.790  43.170  1.00  0.00           C
ATOM    518 HD21 LEU A 615      49.530  35.850  43.270  1.00  0.00           H
ATOM    519 HD22 LEU A 615      49.380  34.180  43.960  1.00  0.00           H
ATOM    520 HD23 LEU A 615      49.580  34.380  42.180  1.00  0.00           H
ATOM    521  C   LEU A 615      52.720  33.500  45.890  1.00  0.00           C
ATOM    522  O   LEU A 615      52.510  34.600  46.470  1.00  0.00           O
ATOM    523  N   TYR A 616      52.740  32.370  46.620  1.00  0.00           N
ATOM    524  HN  TYR A 616      53.010  31.590  46.070  1.00  0.00           H
ATOM    525  CA  TYR A 616      52.740  32.260  48.050  1.00  0.00           C
ATOM    526  HA  TYR A 616      51.810  32.750  48.340  1.00  0.00           H
ATOM    527  CB  TYR A 616      52.780  30.740  48.440  1.00  0.00           C
ATOM    528  HB1 TYR A 616      53.630  30.200  47.950  1.00  0.00           H
ATOM    529  HB2 TYR A 616      51.830  30.280  48.100  1.00  0.00           H
ATOM    530  CG  TYR A 616      52.760  30.450  49.910  1.00  0.00           C
ATOM    531  CD1 TYR A 616      53.820  29.670  50.370  1.00  0.00           C
ATOM    532  HD1 TYR A 616      54.440  29.170  49.640  1.00  0.00           H
ATOM    533  CE1 TYR A 616      54.090  29.550  51.730  1.00  0.00           C
ATOM    534  HE1 TYR A 616      54.820  28.920  52.210  1.00  0.00           H
ATOM    535  CZ  TYR A 616      53.300  30.290  52.700  1.00  0.00           C
ATOM    536  OH  TYR A 616      53.450  30.010  54.060  1.00  0.00           O
ATOM    537  HH  TYR A 616      52.870  30.520  54.640  1.00  0.00           H
ATOM    538  CD2 TYR A 616      51.960  31.150  50.820  1.00  0.00           C
ATOM    539  HD2 TYR A 616      51.170  31.800  50.470  1.00  0.00           H
ATOM    540  CE2 TYR A 616      52.260  31.120  52.210  1.00  0.00           C
ATOM    541  HE2 TYR A 616      51.610  31.630  52.910  1.00  0.00           H
ATOM    542  C   TYR A 616      53.830  33.050  48.760  1.00  0.00           C
ATOM    543  O   TYR A 616      53.620  33.780  49.740  1.00  0.00           O
ATOM    544  N   CYS A 617      55.020  32.990  48.180  1.00  0.00           N
ATOM    545  HN  CYS A 617      55.120  32.350  47.410  1.00  0.00           H
ATOM    546  CA  CYS A 617      56.130  33.670  48.660  1.00  0.00           C
ATOM    547  HA  CYS A 617      56.150  33.560  49.730  1.00  0.00           H
ATOM    548  CB  CYS A 617      57.400  33.120  48.020  1.00  0.00           C
ATOM    549  HB1 CYS A 617      58.260  33.780  48.260  1.00  0.00           H
ATOM    550  HB2 CYS A 617      57.380  33.180  46.910  1.00  0.00           H
ATOM    551  SG  CYS A 617      57.880  31.520  48.620  1.00  0.00           S
ATOM    552  HG1 CYS A 617      56.720  31.460  49.240  1.00  0.00           H
ATOM    553  C   CYS A 617      55.960  35.150  48.300  1.00  0.00           C
ATOM    554  O   CYS A 617      56.400  36.010  49.040  1.00  0.00           O
ATOM    555  N   ALA A 618      55.380  35.410  47.170  1.00  0.00           N
ATOM    556  HN  ALA A 618      55.010  34.690  46.580  1.00  0.00           H
ATOM    557  CA  ALA A 618      55.180  36.750  46.620  1.00  0.00           C
ATOM    558  HA  ALA A 618      56.180  37.150  46.610  1.00  0.00           H
ATOM    559  CB  ALA A 618      54.750  36.670  45.130  1.00  0.00           C
ATOM    560  HB1 ALA A 618      54.970  37.620  44.580  1.00  0.00           H
ATOM    561  HB2 ALA A 618      53.650  36.530  45.060  1.00  0.00           H
ATOM    562  HB3 ALA A 618      55.320  35.900  44.560  1.00  0.00           H
ATOM    563  C   ALA A 618      54.190  37.580  47.500  1.00  0.00           C
ATOM    564  O   ALA A 618      54.480  38.720  47.720  1.00  0.00           O
ATOM    565  N   CYS A 619      53.100  36.960  47.990  1.00  0.00           N
ATOM    566  HN  CYS A 619      53.030  36.040  47.640  1.00  0.00           H
ATOM    567  CA  CYS A 619      52.140  37.520  48.890  1.00  0.00           C
ATOM    568  HA  CYS A 619      51.940  38.520  48.510  1.00  0.00           H
ATOM    569  CB  CYS A 619      50.770  36.700  48.960  1.00  0.00           C
ATOM    570  HB1 CYS A 619      50.090  37.280  49.620  1.00  0.00           H
ATOM    571  HB2 CYS A 619      50.940  35.740  49.520  1.00  0.00           H
ATOM    572  SG  CYS A 619      50.000  36.320  47.330  1.00  0.00           S
ATOM    573  HG1 CYS A 619      50.890  35.430  46.920  1.00  0.00           H
ATOM    574  C   CYS A 619      52.500  37.790  50.290  1.00  0.00           C
ATOM    575  O   CYS A 619      52.130  38.850  50.780  1.00  0.00           O
ATOM    576  N   MET A 620      53.280  36.960  51.010  1.00  0.00           N
ATOM    577  HN  MET A 620      53.720  36.200  50.560  1.00  0.00           H
ATOM    578  CA  MET A 620      53.500  37.100  52.520  1.00  0.00           C
ATOM    579  HA  MET A 620      52.530  37.030  53.000  1.00  0.00           H
ATOM    580  CB  MET A 620      54.410  35.960  53.200  1.00  0.00           C
ATOM    581  HB1 MET A 620      54.620  36.200  54.250  1.00  0.00           H
ATOM    582  HB2 MET A 620      55.370  35.870  52.650  1.00  0.00           H
ATOM    583  CG  MET A 620      53.730  34.580  53.170  1.00  0.00           C
ATOM    584  HG1 MET A 620      54.340  33.690  53.400  1.00  0.00           H
ATOM    585  HG2 MET A 620      53.300  34.570  52.140  1.00  0.00           H
ATOM    586  SD  MET A 620      52.480  34.540  54.420  1.00  0.00           S
ATOM    587  CE  MET A 620      53.580  34.370  55.880  1.00  0.00           C
ATOM    588  HE1 MET A 620      54.010  35.360  56.180  1.00  0.00           H
ATOM    589  HE2 MET A 620      54.280  33.540  55.680  1.00  0.00           H
ATOM    590  HE3 MET A 620      52.890  34.040  56.690  1.00  0.00           H
ATOM    591  C   MET A 620      53.960  38.500  52.980  1.00  0.00           C
ATOM    592  O   MET A 620      53.500  39.080  53.960  1.00  0.00           O
ATOM    593  N   SER A 621      54.920  39.110  52.300  1.00  0.00           N
ATOM    594  HN  SER A 621      55.320  38.660  51.510  1.00  0.00           H
ATOM    595  CA  SER A 621      55.540  40.420  52.670  1.00  0.00           C
ATOM    596  HA  SER A 621      55.960  40.270  53.660  1.00  0.00           H
ATOM    597  CB  SER A 621      56.720  40.920  51.860  1.00  0.00           C
ATOM    598  HB1 SER A 621      57.040  41.880  52.330  1.00  0.00           H
ATOM    599  HB2 SER A 621      56.500  41.100  50.790  1.00  0.00           H
ATOM    600  OG  SER A 621      57.870  40.030  51.970  1.00  0.00           O
ATOM    601  HG1 SER A 621      57.760  39.240  51.440  1.00  0.00           H
ATOM    602  C   SER A 621      54.550  41.590  52.730  1.00  0.00           C
ATOM    603  O   SER A 621      54.720  42.400  53.660  1.00  0.00           O
ATOM    604  N   PRO A 622      53.620  41.770  51.750  1.00  0.00           N
ATOM    605  CD  PRO A 622      53.810  41.400  50.330  1.00  0.00           C
ATOM    606  HD1 PRO A 622      54.170  40.360  50.150  1.00  0.00           H
ATOM    607  HD2 PRO A 622      54.600  42.110  50.020  1.00  0.00           H
ATOM    608  CA  PRO A 622      52.730  42.900  51.780  1.00  0.00           C
ATOM    609  HA  PRO A 622      53.260  43.820  51.980  1.00  0.00           H
ATOM    610  CB  PRO A 622      52.140  43.080  50.370  1.00  0.00           C
ATOM    611  HB1 PRO A 622      52.190  44.150  50.060  1.00  0.00           H
ATOM    612  HB2 PRO A 622      51.030  42.940  50.420  1.00  0.00           H
ATOM    613  CG  PRO A 622      52.640  41.920  49.550  1.00  0.00           C
ATOM    614  HG1 PRO A 622      51.890  41.110  49.500  1.00  0.00           H
ATOM    615  HG2 PRO A 622      52.900  42.380  48.580  1.00  0.00           H
ATOM    616  C   PRO A 622      51.680  42.640  52.840  1.00  0.00           C
ATOM    617  O   PRO A 622      51.320  43.550  53.520  1.00  0.00           O
ATOM    618  N   VAL A 623      51.160  41.420  52.950  1.00  0.00           N
ATOM    619  HN  VAL A 623      51.460  40.720  52.310  1.00  0.00           H
ATOM    620  CA  VAL A 623      50.190  41.020  54.020  1.00  0.00           C
ATOM    621  HA  VAL A 623      49.340  41.680  53.930  1.00  0.00           H
ATOM    622  CB  VAL A 623      49.700  39.560  53.840  1.00  0.00           C
ATOM    623  HB  VAL A 623      50.550  38.890  53.590  1.00  0.00           H
ATOM    624  CG1 VAL A 623      48.880  39.110  55.100  1.00  0.00           C
ATOM    625 HG11 VAL A 623      48.060  39.760  55.470  1.00  0.00           H
ATOM    626 HG12 VAL A 623      49.480  39.030  56.030  1.00  0.00           H
ATOM    627 HG13 VAL A 623      48.610  38.040  54.980  1.00  0.00           H
ATOM    628  CG2 VAL A 623      48.650  39.620  52.630  1.00  0.00           C
ATOM    629 HG21 VAL A 623      47.640  39.990  52.900  1.00  0.00           H
ATOM    630 HG22 VAL A 623      48.530  38.550  52.360  1.00  0.00           H
ATOM    631 HG23 VAL A 623      49.110  40.030  51.720  1.00  0.00           H
ATOM    632  C   VAL A 623      50.780  41.170  55.430  1.00  0.00           C
ATOM    633  O   VAL A 623      50.210  41.720  56.350  1.00  0.00           O
ATOM    634  N   ILE A 624      51.970  40.530  55.700  1.00  0.00           N
ATOM    635  HN  ILE A 624      52.460  39.930  55.070  1.00  0.00           H
ATOM    636  CA  ILE A 624      52.700  40.690  57.010  1.00  0.00           C
ATOM    637  HA  ILE A 624      51.980  40.490  57.780  1.00  0.00           H
ATOM    638  CB  ILE A 624      53.960  39.730  57.180  1.00  0.00           C
ATOM    639  HB  ILE A 624      54.560  39.760  56.250  1.00  0.00           H
ATOM    640  CG2 ILE A 624      54.930  40.170  58.360  1.00  0.00           C
ATOM    641 HG21 ILE A 624      55.270  41.200  58.150  1.00  0.00           H
ATOM    642 HG22 ILE A 624      55.940  39.690  58.330  1.00  0.00           H
ATOM    643 HG23 ILE A 624      54.350  40.220  59.300  1.00  0.00           H
ATOM    644  CG1 ILE A 624      53.480  38.280  57.330  1.00  0.00           C
ATOM    645 HG11 ILE A 624      54.300  37.650  57.740  1.00  0.00           H
ATOM    646 HG12 ILE A 624      53.360  37.990  56.270  1.00  0.00           H
ATOM    647  CD  ILE A 624      52.060  38.040  57.930  1.00  0.00           C
ATOM    648  HD1 ILE A 624      52.140  38.170  59.030  1.00  0.00           H
ATOM    649  HD2 ILE A 624      51.860  36.970  57.790  1.00  0.00           H
ATOM    650  HD3 ILE A 624      51.240  38.590  57.390  1.00  0.00           H
ATOM    651  C   ILE A 624      53.080  42.120  57.270  1.00  0.00           C
ATOM    652  O   ILE A 624      52.830  42.590  58.390  1.00  0.00           O
ATOM    653  N   THR A 625      53.630  42.820  56.250  1.00  0.00           N
ATOM    654  HN  THR A 625      53.990  42.410  55.430  1.00  0.00           H
ATOM    655  CA  THR A 625      53.920  44.290  56.370  1.00  0.00           C
ATOM    656  HA  THR A 625      54.600  44.450  57.190  1.00  0.00           H
ATOM    657  CB  THR A 625      54.690  44.910  55.130  1.00  0.00           C
ATOM    658  HB  THR A 625      54.040  44.630  54.280  1.00  0.00           H
ATOM    659  OG1 THR A 625      56.000  44.430  54.960  1.00  0.00           O
ATOM    660  HG1 THR A 625      55.830  43.510  54.790  1.00  0.00           H
ATOM    661  CG2 THR A 625      54.900  46.450  55.120  1.00  0.00           C
ATOM    662 HG21 THR A 625      55.380  46.700  56.090  1.00  0.00           H
ATOM    663 HG22 THR A 625      53.920  46.950  54.970  1.00  0.00           H
ATOM    664 HG23 THR A 625      55.600  46.750  54.300  1.00  0.00           H
ATOM    665  C   THR A 625      52.660  45.120  56.680  1.00  0.00           C
ATOM    666  O   THR A 625      52.640  45.880  57.620  1.00  0.00           O
ATOM    667  N   PHE A 626      51.590  44.820  55.990  1.00  0.00           N
ATOM    668  HN  PHE A 626      51.580  44.280  55.150  1.00  0.00           H
ATOM    669  CA  PHE A 626      50.220  45.330  56.320  1.00  0.00           C
ATOM    670  HA  PHE A 626      50.350  46.410  56.240  1.00  0.00           H
ATOM    671  CB  PHE A 626      49.210  45.000  55.190  1.00  0.00           C
ATOM    672  HB1 PHE A 626      49.260  43.880  55.160  1.00  0.00           H
ATOM    673  HB2 PHE A 626      49.490  45.500  54.240  1.00  0.00           H
ATOM    674  CG  PHE A 626      47.780  45.290  55.570  1.00  0.00           C
ATOM    675  CD1 PHE A 626      47.110  44.380  56.440  1.00  0.00           C
ATOM    676  HD1 PHE A 626      47.650  43.480  56.690  1.00  0.00           H
ATOM    677  CE1 PHE A 626      45.750  44.600  56.780  1.00  0.00           C
ATOM    678  HE1 PHE A 626      45.270  43.810  57.350  1.00  0.00           H
ATOM    679  CZ  PHE A 626      45.060  45.710  56.290  1.00  0.00           C
ATOM    680  HZ  PHE A 626      44.120  45.950  56.750  1.00  0.00           H
ATOM    681  CD2 PHE A 626      47.090  46.510  55.220  1.00  0.00           C
ATOM    682  HD2 PHE A 626      47.710  47.280  54.780  1.00  0.00           H
ATOM    683  CE2 PHE A 626      45.730  46.660  55.490  1.00  0.00           C
ATOM    684  HE2 PHE A 626      45.200  47.580  55.320  1.00  0.00           H
ATOM    685  C   PHE A 626      49.800  45.000  57.750  1.00  0.00           C
ATOM    686  O   PHE A 626      49.280  45.880  58.490  1.00  0.00           O
ATOM    687  N   GLY A 627      49.940  43.760  58.170  1.00  0.00           N
ATOM    688  HN  GLY A 627      50.250  43.050  57.540  1.00  0.00           H
ATOM    689  CA  GLY A 627      49.500  43.290  59.490  1.00  0.00           C
ATOM    690  HA1 GLY A 627      49.820  42.270  59.660  1.00  0.00           H
ATOM    691  HA2 GLY A 627      48.430  43.360  59.500  1.00  0.00           H
ATOM    692  C   GLY A 627      50.160  44.120  60.590  1.00  0.00           C
ATOM    693  O   GLY A 627      49.500  44.500  61.520  1.00  0.00           O
ATOM    694  N   GLY A 628      51.450  44.460  60.500  1.00  0.00           N
ATOM    695  HN  GLY A 628      51.880  44.110  59.670  1.00  0.00           H
ATOM    696  CA  GLY A 628      52.280  45.260  61.490  1.00  0.00           C
ATOM    697  HA1 GLY A 628      53.320  45.120  61.240  1.00  0.00           H
ATOM    698  HA2 GLY A 628      52.030  44.900  62.480  1.00  0.00           H
ATOM    699  C   GLY A 628      51.900  46.690  61.370  1.00  0.00           C
ATOM    700  O   GLY A 628      51.630  47.410  62.370  1.00  0.00           O
ATOM    701  N   LEU A 629      51.880  47.300  60.120  1.00  0.00           N
ATOM    702  HN  LEU A 629      52.020  46.760  59.300  1.00  0.00           H
ATOM    703  CA  LEU A 629      51.540  48.680  59.950  1.00  0.00           C
ATOM    704  HA  LEU A 629      52.130  49.330  60.580  1.00  0.00           H
ATOM    705  CB  LEU A 629      51.570  49.000  58.480  1.00  0.00           C
ATOM    706  HB1 LEU A 629      51.020  49.940  58.230  1.00  0.00           H
ATOM    707  HB2 LEU A 629      51.050  48.180  57.930  1.00  0.00           H
ATOM    708  CG  LEU A 629      52.940  49.190  57.870  1.00  0.00           C
ATOM    709  HG  LEU A 629      53.590  48.300  58.020  1.00  0.00           H
ATOM    710  CD1 LEU A 629      52.680  49.210  56.370  1.00  0.00           C
ATOM    711 HD11 LEU A 629      52.050  48.390  55.970  1.00  0.00           H
ATOM    712 HD12 LEU A 629      53.690  49.190  55.890  1.00  0.00           H
ATOM    713 HD13 LEU A 629      52.270  50.200  56.080  1.00  0.00           H
ATOM    714  CD2 LEU A 629      53.660  50.510  58.280  1.00  0.00           C
ATOM    715 HD21 LEU A 629      53.130  51.430  58.020  1.00  0.00           H
ATOM    716 HD22 LEU A 629      54.590  50.590  57.670  1.00  0.00           H
ATOM    717 HD23 LEU A 629      53.780  50.560  59.380  1.00  0.00           H
ATOM    718  C   LEU A 629      50.130  48.980  60.430  1.00  0.00           C
ATOM    719  O   LEU A 629      49.940  49.940  61.130  1.00  0.00           O
ATOM    720  N   LEU A 630      49.170  48.150  60.120  1.00  0.00           N
ATOM    721  HN  LEU A 630      49.200  47.380  59.480  1.00  0.00           H
ATOM    722  CA  LEU A 630      47.850  48.290  60.750  1.00  0.00           C
ATOM    723  HA  LEU A 630      47.510  49.300  60.540  1.00  0.00           H
ATOM    724  CB  LEU A 630      46.860  47.320  60.050  1.00  0.00           C
ATOM    725  HB1 LEU A 630      47.310  46.320  60.180  1.00  0.00           H
ATOM    726  HB2 LEU A 630      46.900  47.450  58.940  1.00  0.00           H
ATOM    727  CG  LEU A 630      45.380  47.420  60.570  1.00  0.00           C
ATOM    728  HG  LEU A 630      45.490  47.300  61.680  1.00  0.00           H
ATOM    729  CD1 LEU A 630      44.580  48.720  60.240  1.00  0.00           C
ATOM    730 HD11 LEU A 630      44.220  48.740  59.180  1.00  0.00           H
ATOM    731 HD12 LEU A 630      45.250  49.550  60.540  1.00  0.00           H
ATOM    732 HD13 LEU A 630      43.600  48.660  60.760  1.00  0.00           H
ATOM    733  CD2 LEU A 630      44.650  46.220  60.040  1.00  0.00           C
ATOM    734 HD21 LEU A 630      43.610  46.110  60.440  1.00  0.00           H
ATOM    735 HD22 LEU A 630      45.050  45.200  60.220  1.00  0.00           H
ATOM    736 HD23 LEU A 630      44.650  46.380  58.930  1.00  0.00           H
ATOM    737  C   LEU A 630      47.760  48.160  62.250  1.00  0.00           C
ATOM    738  O   LEU A 630      47.020  48.910  62.890  1.00  0.00           O
ATOM    739  N   GLY A 631      48.520  47.180  62.720  1.00  0.00           N
ATOM    740  HN  GLY A 631      48.840  46.500  62.060  1.00  0.00           H
ATOM    741  CA  GLY A 631      48.940  46.800  64.020  1.00  0.00           C
ATOM    742  HA1 GLY A 631      49.770  46.120  63.940  1.00  0.00           H
ATOM    743  HA2 GLY A 631      48.050  46.430  64.500  1.00  0.00           H
ATOM    744  C   GLY A 631      49.310  48.040  64.870  1.00  0.00           C
ATOM    745  O   GLY A 631      48.780  48.190  65.920  1.00  0.00           O
ATOM    746  N   GLU A 632      50.360  48.820  64.370  1.00  0.00           N
ATOM    747  HN  GLU A 632      50.840  48.420  63.590  1.00  0.00           H
ATOM    748  CA  GLU A 632      50.820  50.100  64.820  1.00  0.00           C
ATOM    749  HA  GLU A 632      51.090  50.060  65.870  1.00  0.00           H
ATOM    750  CB  GLU A 632      52.040  50.640  64.100  1.00  0.00           C
ATOM    751  HB1 GLU A 632      52.090  51.760  64.140  1.00  0.00           H
ATOM    752  HB2 GLU A 632      51.970  50.300  63.040  1.00  0.00           H
ATOM    753  CG  GLU A 632      53.290  50.040  64.820  1.00  0.00           C
ATOM    754  HG1 GLU A 632      54.160  50.310  64.180  1.00  0.00           H
ATOM    755  HG2 GLU A 632      53.380  48.930  64.820  1.00  0.00           H
ATOM    756  CD  GLU A 632      53.630  50.490  66.270  1.00  0.00           C
ATOM    757  OE1 GLU A 632      53.130  49.790  67.180  1.00  0.00           O
ATOM    758  OE2 GLU A 632      54.400  51.500  66.460  1.00  0.00           O
ATOM    759  C   GLU A 632      49.710  51.140  64.780  1.00  0.00           C
ATOM    760  O   GLU A 632      49.480  51.790  65.840  1.00  0.00           O
ATOM    761  N   ALA A 633      49.080  51.330  63.630  1.00  0.00           N
ATOM    762  HN  ALA A 633      49.370  50.850  62.810  1.00  0.00           H
ATOM    763  CA  ALA A 633      48.070  52.400  63.350  1.00  0.00           C
ATOM    764  HA  ALA A 633      48.530  53.370  63.530  1.00  0.00           H
ATOM    765  CB  ALA A 633      47.560  52.210  61.880  1.00  0.00           C
ATOM    766  HB1 ALA A 633      47.110  53.180  61.580  1.00  0.00           H
ATOM    767  HB2 ALA A 633      46.950  51.310  61.710  1.00  0.00           H
ATOM    768  HB3 ALA A 633      48.490  52.050  61.290  1.00  0.00           H
ATOM    769  C   ALA A 633      46.810  52.320  64.250  1.00  0.00           C
ATOM    770  O   ALA A 633      46.540  53.360  64.850  1.00  0.00           O
ATOM    771  N   THR A 634      46.240  51.090  64.470  1.00  0.00           N
ATOM    772  HN  THR A 634      46.620  50.320  63.950  1.00  0.00           H
ATOM    773  CA  THR A 634      45.130  50.840  65.310  1.00  0.00           C
ATOM    774  HA  THR A 634      44.510  51.730  65.230  1.00  0.00           H
ATOM    775  CB  THR A 634      44.190  49.710  64.840  1.00  0.00           C
ATOM    776  HB  THR A 634      43.290  49.770  65.490  1.00  0.00           H
ATOM    777  OG1 THR A 634      44.750  48.450  64.810  1.00  0.00           O
ATOM    778  HG1 THR A 634      45.300  48.440  64.020  1.00  0.00           H
ATOM    779  CG2 THR A 634      43.680  50.100  63.400  1.00  0.00           C
ATOM    780 HG21 THR A 634      44.490  50.110  62.650  1.00  0.00           H
ATOM    781 HG22 THR A 634      43.060  51.020  63.430  1.00  0.00           H
ATOM    782 HG23 THR A 634      42.920  49.350  63.050  1.00  0.00           H
ATOM    783  C   THR A 634      45.540  50.530  66.750  1.00  0.00           C
ATOM    784  O   THR A 634      44.680  50.260  67.610  1.00  0.00           O
ATOM    785  N   GLU A 635      46.850  50.690  67.100  1.00  0.00           N
ATOM    786  HN  GLU A 635      47.400  50.860  66.290  1.00  0.00           H
ATOM    787  CA  GLU A 635      47.530  50.510  68.340  1.00  0.00           C
ATOM    788  HA  GLU A 635      48.610  50.520  68.190  1.00  0.00           H
ATOM    789  CB  GLU A 635      47.180  51.700  69.240  1.00  0.00           C
ATOM    790  HB1 GLU A 635      47.780  51.650  70.170  1.00  0.00           H
ATOM    791  HB2 GLU A 635      46.130  51.720  69.590  1.00  0.00           H
ATOM    792  CG  GLU A 635      47.550  53.010  68.570  1.00  0.00           C
ATOM    793  HG1 GLU A 635      46.780  53.310  67.840  1.00  0.00           H
ATOM    794  HG2 GLU A 635      48.590  52.950  68.170  1.00  0.00           H
ATOM    795  CD  GLU A 635      47.570  54.130  69.630  1.00  0.00           C
ATOM    796  OE1 GLU A 635      48.640  54.220  70.260  1.00  0.00           O
ATOM    797  OE2 GLU A 635      46.560  54.890  69.880  1.00  0.00           O
ATOM    798  C   GLU A 635      47.110  49.190  69.070  1.00  0.00           C
ATOM    799  O   GLU A 635      46.860  49.130  70.280  1.00  0.00           O
ATOM    800  N   GLY A 636      46.940  48.100  68.280  1.00  0.00           N
ATOM    801  HN  GLY A 636      47.190  48.300  67.330  1.00  0.00           H
ATOM    802  CA  GLY A 636      46.830  46.700  68.780  1.00  0.00           C
ATOM    803  HA1 GLY A 636      47.070  46.560  69.830  1.00  0.00           H
ATOM    804  HA2 GLY A 636      47.340  46.100  68.040  1.00  0.00           H
ATOM    805  C   GLY A 636      45.410  46.310  68.820  1.00  0.00           C
ATOM    806  O   GLY A 636      45.100  45.270  69.340  1.00  0.00           O
ATOM    807  N   ARG A 637      44.450  47.170  68.270  1.00  0.00           N
ATOM    808  HN  ARG A 637      44.710  48.070  67.940  1.00  0.00           H
ATOM    809  CA  ARG A 637      43.070  46.710  68.120  1.00  0.00           C
ATOM    810  HA  ARG A 637      42.730  46.220  69.020  1.00  0.00           H
ATOM    811  CB  ARG A 637      42.100  47.910  67.980  1.00  0.00           C
ATOM    812  HB1 ARG A 637      41.130  47.450  67.690  1.00  0.00           H
ATOM    813  HB2 ARG A 637      42.530  48.590  67.230  1.00  0.00           H
ATOM    814  CG  ARG A 637      41.670  48.660  69.310  1.00  0.00           C
ATOM    815  HG1 ARG A 637      41.060  48.010  69.970  1.00  0.00           H
ATOM    816  HG2 ARG A 637      41.110  49.530  68.900  1.00  0.00           H
ATOM    817  CD  ARG A 637      42.840  49.200  70.140  1.00  0.00           C
ATOM    818  HD1 ARG A 637      43.500  49.810  69.480  1.00  0.00           H
ATOM    819  HD2 ARG A 637      43.300  48.300  70.580  1.00  0.00           H
ATOM    820  NE  ARG A 637      42.440  50.120  71.250  1.00  0.00           N
ATOM    821  HE  ARG A 637      41.460  50.120  71.480  1.00  0.00           H
ATOM    822  CZ  ARG A 637      43.180  50.990  71.890  1.00  0.00           C
ATOM    823  NH1 ARG A 637      42.750  51.650  72.930  1.00  0.00           N
ATOM    824 HH11 ARG A 637      41.820  51.530  73.280  1.00  0.00           H
ATOM    825 HH12 ARG A 637      43.280  52.360  73.410  1.00  0.00           H
ATOM    826  NH2 ARG A 637      44.460  51.010  71.690  1.00  0.00           N
ATOM    827 HH21 ARG A 637      44.900  50.400  71.040  1.00  0.00           H
ATOM    828 HH22 ARG A 637      45.070  51.530  72.310  1.00  0.00           H
ATOM    829  C   ARG A 637      42.850  45.630  67.140  1.00  0.00           C
ATOM    830  O   ARG A 637      42.060  44.690  67.260  1.00  0.00           O
ATOM    831  N   ILE A 638      43.700  45.680  66.090  1.00  0.00           N
ATOM    832  HN  ILE A 638      44.250  46.510  65.950  1.00  0.00           H
ATOM    833  CA  ILE A 638      43.760  44.590  65.100  1.00  0.00           C
ATOM    834  HA  ILE A 638      43.400  43.680  65.540  1.00  0.00           H
ATOM    835  CB  ILE A 638      42.860  44.830  63.810  1.00  0.00           C
ATOM    836  HB  ILE A 638      43.410  45.560  63.180  1.00  0.00           H
ATOM    837  CG2 ILE A 638      42.750  43.550  63.030  1.00  0.00           C
ATOM    838 HG21 ILE A 638      42.330  43.730  62.020  1.00  0.00           H
ATOM    839 HG22 ILE A 638      42.170  42.820  63.620  1.00  0.00           H
ATOM    840 HG23 ILE A 638      43.800  43.220  62.940  1.00  0.00           H
ATOM    841  CG1 ILE A 638      41.450  45.400  64.170  1.00  0.00           C
ATOM    842 HG11 ILE A 638      41.530  46.250  64.880  1.00  0.00           H
ATOM    843 HG12 ILE A 638      40.920  44.620  64.760  1.00  0.00           H
ATOM    844  CD  ILE A 638      40.580  45.860  63.050  1.00  0.00           C
ATOM    845  HD1 ILE A 638      40.250  45.010  62.410  1.00  0.00           H
ATOM    846  HD2 ILE A 638      41.160  46.500  62.350  1.00  0.00           H
ATOM    847  HD3 ILE A 638      39.700  46.430  63.380  1.00  0.00           H
ATOM    848  C   ILE A 638      45.210  44.410  64.710  1.00  0.00           C
ATOM    849  O   ILE A 638      45.880  45.430  64.690  1.00  0.00           O
ATOM    850  N   SER A 639      45.700  43.150  64.340  1.00  0.00           N
ATOM    851  HN  SER A 639      45.290  42.250  64.470  1.00  0.00           H
ATOM    852  CA  SER A 639      46.990  43.130  63.560  1.00  0.00           C
ATOM    853  HA  SER A 639      46.880  43.910  62.830  1.00  0.00           H
ATOM    854  CB  SER A 639      48.220  43.350  64.530  1.00  0.00           C
ATOM    855  HB1 SER A 639      48.170  42.410  65.110  1.00  0.00           H
ATOM    856  HB2 SER A 639      48.040  44.180  65.250  1.00  0.00           H
ATOM    857  OG  SER A 639      49.560  43.410  64.000  1.00  0.00           O
ATOM    858  HG1 SER A 639      49.440  43.990  63.240  1.00  0.00           H
ATOM    859  C   SER A 639      47.150  41.830  62.770  1.00  0.00           C
ATOM    860  O   SER A 639      46.180  41.380  62.120  1.00  0.00           O
ATOM    861  N   ALA A 640      48.380  41.310  62.660  1.00  0.00           N
ATOM    862  HN  ALA A 640      49.050  41.880  63.140  1.00  0.00           H
ATOM    863  CA  ALA A 640      48.830  40.280  61.760  1.00  0.00           C
ATOM    864  HA  ALA A 640      48.820  40.630  60.730  1.00  0.00           H
ATOM    865  CB  ALA A 640      50.290  39.880  61.900  1.00  0.00           C
ATOM    866  HB1 ALA A 640      50.900  40.820  61.950  1.00  0.00           H
ATOM    867  HB2 ALA A 640      50.560  39.290  61.000  1.00  0.00           H
ATOM    868  HB3 ALA A 640      50.610  39.280  62.770  1.00  0.00           H
ATOM    869  C   ALA A 640      47.980  38.990  61.810  1.00  0.00           C
ATOM    870  O   ALA A 640      47.640  38.440  60.740  1.00  0.00           O
ATOM    871  N   ILE A 641      47.630  38.470  63.060  1.00  0.00           N
ATOM    872  HN  ILE A 641      47.990  38.970  63.850  1.00  0.00           H
ATOM    873  CA  ILE A 641      46.920  37.220  63.190  1.00  0.00           C
ATOM    874  HA  ILE A 641      47.540  36.480  62.710  1.00  0.00           H
ATOM    875  CB  ILE A 641      46.860  36.770  64.690  1.00  0.00           C
ATOM    876  HB  ILE A 641      46.450  37.690  65.160  1.00  0.00           H
ATOM    877  CG2 ILE A 641      45.790  35.650  64.900  1.00  0.00           C
ATOM    878 HG21 ILE A 641      44.830  36.060  64.510  1.00  0.00           H
ATOM    879 HG22 ILE A 641      45.570  35.280  65.920  1.00  0.00           H
ATOM    880 HG23 ILE A 641      46.110  34.790  64.250  1.00  0.00           H
ATOM    881  CG1 ILE A 641      48.300  36.610  65.280  1.00  0.00           C
ATOM    882 HG11 ILE A 641      48.050  36.380  66.330  1.00  0.00           H
ATOM    883 HG12 ILE A 641      48.820  37.590  65.300  1.00  0.00           H
ATOM    884  CD  ILE A 641      49.170  35.520  64.660  1.00  0.00           C
ATOM    885  HD1 ILE A 641      50.120  35.300  65.180  1.00  0.00           H
ATOM    886  HD2 ILE A 641      49.420  35.840  63.630  1.00  0.00           H
ATOM    887  HD3 ILE A 641      48.570  34.600  64.450  1.00  0.00           H
ATOM    888  C   ILE A 641      45.560  37.280  62.570  1.00  0.00           C
ATOM    889  O   ILE A 641      45.140  36.410  61.770  1.00  0.00           O
ATOM    890  N   GLU A 642      44.890  38.440  62.750  1.00  0.00           N
ATOM    891  HN  GLU A 642      45.190  39.000  63.510  1.00  0.00           H
ATOM    892  CA  GLU A 642      43.640  38.880  62.140  1.00  0.00           C
ATOM    893  HA  GLU A 642      42.960  38.050  62.250  1.00  0.00           H
ATOM    894  CB  GLU A 642      43.030  40.110  62.790  1.00  0.00           C
ATOM    895  HB1 GLU A 642      42.080  40.510  62.360  1.00  0.00           H
ATOM    896  HB2 GLU A 642      43.790  40.900  62.560  1.00  0.00           H
ATOM    897  CG  GLU A 642      42.840  39.980  64.310  1.00  0.00           C
ATOM    898  HG1 GLU A 642      42.590  38.940  64.580  1.00  0.00           H
ATOM    899  HG2 GLU A 642      41.970  40.660  64.430  1.00  0.00           H
ATOM    900  CD  GLU A 642      43.950  40.420  65.170  1.00  0.00           C
ATOM    901  OE1 GLU A 642      43.630  40.980  66.230  1.00  0.00           O
ATOM    902  OE2 GLU A 642      45.160  40.340  64.820  1.00  0.00           O
ATOM    903  C   GLU A 642      43.760  39.150  60.620  1.00  0.00           C
ATOM    904  O   GLU A 642      42.930  38.700  59.810  1.00  0.00           O
ATOM    905  N   SER A 643      44.830  39.810  60.180  1.00  0.00           N
ATOM    906  HN  SER A 643      45.540  40.100  60.810  1.00  0.00           H
ATOM    907  CA  SER A 643      45.200  39.990  58.770  1.00  0.00           C
ATOM    908  HA  SER A 643      44.270  40.400  58.410  1.00  0.00           H
ATOM    909  CB  SER A 643      46.450  40.860  58.560  1.00  0.00           C
ATOM    910  HB1 SER A 643      46.530  41.220  57.510  1.00  0.00           H
ATOM    911  HB2 SER A 643      47.390  40.320  58.810  1.00  0.00           H
ATOM    912  OG  SER A 643      46.310  41.950  59.400  1.00  0.00           O
ATOM    913  HG1 SER A 643      46.340  41.770  60.350  1.00  0.00           H
ATOM    914  C   SER A 643      45.420  38.660  58.010  1.00  0.00           C
ATOM    915  O   SER A 643      44.850  38.540  56.910  1.00  0.00           O
ATOM    916  N   LEU A 644      46.090  37.670  58.510  1.00  0.00           N
ATOM    917  HN  LEU A 644      46.520  37.780  59.400  1.00  0.00           H
ATOM    918  CA  LEU A 644      46.220  36.350  57.880  1.00  0.00           C
ATOM    919  HA  LEU A 644      46.620  36.540  56.900  1.00  0.00           H
ATOM    920  CB  LEU A 644      47.230  35.360  58.610  1.00  0.00           C
ATOM    921  HB1 LEU A 644      47.170  34.330  58.180  1.00  0.00           H
ATOM    922  HB2 LEU A 644      46.940  35.460  59.680  1.00  0.00           H
ATOM    923  CG  LEU A 644      48.680  35.810  58.390  1.00  0.00           C
ATOM    924  HG  LEU A 644      48.740  36.920  58.440  1.00  0.00           H
ATOM    925  CD1 LEU A 644      49.470  35.190  59.540  1.00  0.00           C
ATOM    926 HD11 LEU A 644      50.550  35.400  59.580  1.00  0.00           H
ATOM    927 HD12 LEU A 644      49.430  34.080  59.490  1.00  0.00           H
ATOM    928 HD13 LEU A 644      49.140  35.420  60.580  1.00  0.00           H
ATOM    929  CD2 LEU A 644      49.210  35.420  57.010  1.00  0.00           C
ATOM    930 HD21 LEU A 644      48.760  34.450  56.670  1.00  0.00           H
ATOM    931 HD22 LEU A 644      50.300  35.280  57.010  1.00  0.00           H
ATOM    932 HD23 LEU A 644      48.960  36.210  56.270  1.00  0.00           H
ATOM    933  C   LEU A 644      44.930  35.710  57.710  1.00  0.00           C
ATOM    934  O   LEU A 644      44.610  35.140  56.680  1.00  0.00           O
ATOM    935  N   PHE A 645      44.120  35.690  58.780  1.00  0.00           N
ATOM    936  HN  PHE A 645      44.410  35.990  59.690  1.00  0.00           H
ATOM    937  CA  PHE A 645      42.790  35.100  58.810  1.00  0.00           C
ATOM    938  HA  PHE A 645      42.930  34.050  58.600  1.00  0.00           H
ATOM    939  CB  PHE A 645      42.110  35.200  60.220  1.00  0.00           C
ATOM    940  HB1 PHE A 645      41.870  36.280  60.280  1.00  0.00           H
ATOM    941  HB2 PHE A 645      42.760  34.820  61.050  1.00  0.00           H
ATOM    942  CG  PHE A 645      40.810  34.380  60.450  1.00  0.00           C
ATOM    943  CD1 PHE A 645      40.190  34.410  61.700  1.00  0.00           C
ATOM    944  HD1 PHE A 645      40.620  35.070  62.440  1.00  0.00           H
ATOM    945  CE1 PHE A 645      39.290  33.430  62.100  1.00  0.00           C
ATOM    946  HE1 PHE A 645      38.940  33.360  63.110  1.00  0.00           H
ATOM    947  CZ  PHE A 645      38.780  32.510  61.190  1.00  0.00           C
ATOM    948  HZ  PHE A 645      37.980  31.850  61.520  1.00  0.00           H
ATOM    949  CD2 PHE A 645      40.280  33.360  59.540  1.00  0.00           C
ATOM    950  HD2 PHE A 645      40.740  33.380  58.560  1.00  0.00           H
ATOM    951  CE2 PHE A 645      39.270  32.420  59.880  1.00  0.00           C
ATOM    952  HE2 PHE A 645      38.970  31.740  59.080  1.00  0.00           H
ATOM    953  C   PHE A 645      41.820  35.770  57.750  1.00  0.00           C
ATOM    954  O   PHE A 645      41.270  35.020  56.980  1.00  0.00           O
ATOM    955  N   GLY A 646      41.870  37.090  57.620  1.00  0.00           N
ATOM    956  HN  GLY A 646      42.370  37.540  58.350  1.00  0.00           H
ATOM    957  CA  GLY A 646      41.140  37.900  56.720  1.00  0.00           C
ATOM    958  HA1 GLY A 646      41.600  38.850  56.930  1.00  0.00           H
ATOM    959  HA2 GLY A 646      40.070  37.820  56.900  1.00  0.00           H
ATOM    960  C   GLY A 646      41.470  37.650  55.360  1.00  0.00           C
ATOM    961  O   GLY A 646      40.560  37.480  54.560  1.00  0.00           O
ATOM    962  N   ALA A 647      42.720  37.760  54.930  1.00  0.00           N
ATOM    963  HN  ALA A 647      43.420  38.010  55.590  1.00  0.00           H
ATOM    964  CA  ALA A 647      43.070  37.440  53.600  1.00  0.00           C
ATOM    965  HA  ALA A 647      42.430  38.050  52.990  1.00  0.00           H
ATOM    966  CB  ALA A 647      44.570  37.800  53.260  1.00  0.00           C
ATOM    967  HB1 ALA A 647      44.730  37.640  52.180  1.00  0.00           H
ATOM    968  HB2 ALA A 647      45.180  37.230  53.990  1.00  0.00           H
ATOM    969  HB3 ALA A 647      44.710  38.890  53.460  1.00  0.00           H
ATOM    970  C   ALA A 647      42.770  36.000  53.200  1.00  0.00           C
ATOM    971  O   ALA A 647      42.220  35.710  52.120  1.00  0.00           O
ATOM    972  N   SER A 648      43.000  35.060  54.120  1.00  0.00           N
ATOM    973  HN  SER A 648      43.470  35.340  54.960  1.00  0.00           H
ATOM    974  CA  SER A 648      42.550  33.710  53.880  1.00  0.00           C
ATOM    975  HA  SER A 648      42.950  33.410  52.930  1.00  0.00           H
ATOM    976  CB  SER A 648      43.190  32.670  54.780  1.00  0.00           C
ATOM    977  HB1 SER A 648      44.280  32.700  54.880  1.00  0.00           H
ATOM    978  HB2 SER A 648      42.930  31.640  54.450  1.00  0.00           H
ATOM    979  OG  SER A 648      42.700  32.750  56.150  1.00  0.00           O
ATOM    980  HG1 SER A 648      42.950  33.590  56.540  1.00  0.00           H
ATOM    981  C   SER A 648      40.990  33.530  53.750  1.00  0.00           C
ATOM    982  O   SER A 648      40.490  33.040  52.760  1.00  0.00           O
ATOM    983  N   LEU A 649      40.140  33.990  54.720  1.00  0.00           N
ATOM    984  HN  LEU A 649      40.560  34.180  55.610  1.00  0.00           H
ATOM    985  CA  LEU A 649      38.670  33.880  54.860  1.00  0.00           C
ATOM    986  HA  LEU A 649      38.400  32.840  54.820  1.00  0.00           H
ATOM    987  CB  LEU A 649      38.100  34.440  56.200  1.00  0.00           C
ATOM    988  HB1 LEU A 649      38.440  35.480  56.350  1.00  0.00           H
ATOM    989  HB2 LEU A 649      38.450  33.810  57.050  1.00  0.00           H
ATOM    990  CG  LEU A 649      36.540  34.440  56.360  1.00  0.00           C
ATOM    991  HG  LEU A 649      36.090  35.270  55.770  1.00  0.00           H
ATOM    992  CD1 LEU A 649      35.890  33.100  56.060  1.00  0.00           C
ATOM    993 HD11 LEU A 649      36.220  32.650  55.100  1.00  0.00           H
ATOM    994 HD12 LEU A 649      34.790  33.300  55.970  1.00  0.00           H
ATOM    995 HD13 LEU A 649      36.030  32.330  56.840  1.00  0.00           H
ATOM    996  CD2 LEU A 649      36.140  34.940  57.810  1.00  0.00           C
ATOM    997 HD21 LEU A 649      36.450  34.160  58.540  1.00  0.00           H
ATOM    998 HD22 LEU A 649      35.070  35.210  57.900  1.00  0.00           H
ATOM    999 HD23 LEU A 649      36.710  35.870  58.060  1.00  0.00           H
ATOM   1000  C   LEU A 649      38.050  34.610  53.700  1.00  0.00           C
ATOM   1001  O   LEU A 649      37.130  34.070  53.050  1.00  0.00           O
ATOM   1002  N   THR A 650      38.490  35.790  53.330  1.00  0.00           N
ATOM   1003  HN  THR A 650      39.210  36.200  53.880  1.00  0.00           H
ATOM   1004  CA  THR A 650      37.970  36.520  52.160  1.00  0.00           C
ATOM   1005  HA  THR A 650      36.900  36.540  52.040  1.00  0.00           H
ATOM   1006  CB  THR A 650      38.500  38.020  52.130  1.00  0.00           C
ATOM   1007  HB  THR A 650      39.550  38.100  51.760  1.00  0.00           H
ATOM   1008  OG1 THR A 650      38.440  38.620  53.430  1.00  0.00           O
ATOM   1009  HG1 THR A 650      39.140  38.170  53.910  1.00  0.00           H
ATOM   1010  CG2 THR A 650      37.600  38.860  51.240  1.00  0.00           C
ATOM   1011 HG21 THR A 650      37.840  39.930  51.410  1.00  0.00           H
ATOM   1012 HG22 THR A 650      36.540  38.870  51.590  1.00  0.00           H
ATOM   1013 HG23 THR A 650      37.530  38.550  50.180  1.00  0.00           H
ATOM   1014  C   THR A 650      38.350  35.740  50.890  1.00  0.00           C
ATOM   1015  O   THR A 650      37.490  35.420  49.980  1.00  0.00           O
ATOM   1016  N   GLY A 651      39.680  35.450  50.730  1.00  0.00           N
ATOM   1017  HN  GLY A 651      40.370  35.720  51.400  1.00  0.00           H
ATOM   1018  CA  GLY A 651      40.190  34.740  49.560  1.00  0.00           C
ATOM   1019  HA1 GLY A 651      41.250  34.660  49.760  1.00  0.00           H
ATOM   1020  HA2 GLY A 651      40.120  35.420  48.720  1.00  0.00           H
ATOM   1021  C   GLY A 651      39.650  33.340  49.220  1.00  0.00           C
ATOM   1022  O   GLY A 651      39.300  33.090  48.060  1.00  0.00           O
ATOM   1023  N   ILE A 652      39.570  32.370  50.190  1.00  0.00           N
ATOM   1024  HN  ILE A 652      39.740  32.770  51.090  1.00  0.00           H
ATOM   1025  CA  ILE A 652      38.930  31.070  49.990  1.00  0.00           C
ATOM   1026  HA  ILE A 652      39.540  30.490  49.320  1.00  0.00           H
ATOM   1027  CB  ILE A 652      38.950  30.420  51.450  1.00  0.00           C
ATOM   1028  HB  ILE A 652      38.410  31.170  52.070  1.00  0.00           H
ATOM   1029  CG2 ILE A 652      38.150  29.110  51.430  1.00  0.00           C
ATOM   1030 HG21 ILE A 652      38.530  28.590  52.340  1.00  0.00           H
ATOM   1031 HG22 ILE A 652      38.360  28.450  50.560  1.00  0.00           H
ATOM   1032 HG23 ILE A 652      37.060  29.300  51.440  1.00  0.00           H
ATOM   1033  CG1 ILE A 652      40.410  30.030  51.820  1.00  0.00           C
ATOM   1034 HG11 ILE A 652      40.950  31.000  51.880  1.00  0.00           H
ATOM   1035 HG12 ILE A 652      40.840  29.320  51.080  1.00  0.00           H
ATOM   1036  CD  ILE A 652      40.740  29.410  53.190  1.00  0.00           C
ATOM   1037  HD1 ILE A 652      41.790  29.690  53.420  1.00  0.00           H
ATOM   1038  HD2 ILE A 652      40.680  28.310  53.050  1.00  0.00           H
ATOM   1039  HD3 ILE A 652      40.040  29.660  54.020  1.00  0.00           H
ATOM   1040  C   ILE A 652      37.510  31.170  49.390  1.00  0.00           C
ATOM   1041  O   ILE A 652      37.120  30.480  48.440  1.00  0.00           O
ATOM   1042  N   ALA A 653      36.670  32.010  49.910  1.00  0.00           N
ATOM   1043  HN  ALA A 653      37.000  32.620  50.630  1.00  0.00           H
ATOM   1044  CA  ALA A 653      35.310  32.230  49.450  1.00  0.00           C
ATOM   1045  HA  ALA A 653      34.760  31.310  49.360  1.00  0.00           H
ATOM   1046  CB  ALA A 653      34.590  33.040  50.490  1.00  0.00           C
ATOM   1047  HB1 ALA A 653      33.510  33.190  50.310  1.00  0.00           H
ATOM   1048  HB2 ALA A 653      35.100  34.020  50.640  1.00  0.00           H
ATOM   1049  HB3 ALA A 653      34.580  32.440  51.430  1.00  0.00           H
ATOM   1050  C   ALA A 653      35.240  32.820  48.020  1.00  0.00           C
ATOM   1051  O   ALA A 653      34.560  32.320  47.100  1.00  0.00           O
ATOM   1052  N   TYR A 654      36.000  33.860  47.700  1.00  0.00           N
ATOM   1053  HN  TYR A 654      36.440  34.270  48.500  1.00  0.00           H
ATOM   1054  CA  TYR A 654      36.200  34.470  46.440  1.00  0.00           C
ATOM   1055  HA  TYR A 654      35.240  34.890  46.150  1.00  0.00           H
ATOM   1056  CB  TYR A 654      37.230  35.580  46.740  1.00  0.00           C
ATOM   1057  HB1 TYR A 654      38.210  35.250  47.140  1.00  0.00           H
ATOM   1058  HB2 TYR A 654      36.780  36.340  47.410  1.00  0.00           H
ATOM   1059  CG  TYR A 654      37.590  36.440  45.460  1.00  0.00           C
ATOM   1060  CD1 TYR A 654      38.860  36.310  44.820  1.00  0.00           C
ATOM   1061  HD1 TYR A 654      39.540  35.520  45.130  1.00  0.00           H
ATOM   1062  CE1 TYR A 654      39.310  37.270  43.920  1.00  0.00           C
ATOM   1063  HE1 TYR A 654      40.300  37.180  43.490  1.00  0.00           H
ATOM   1064  CZ  TYR A 654      38.430  38.320  43.560  1.00  0.00           C
ATOM   1065  OH  TYR A 654      38.870  39.230  42.590  1.00  0.00           O
ATOM   1066  HH  TYR A 654      39.560  38.810  42.080  1.00  0.00           H
ATOM   1067  CD2 TYR A 654      36.800  37.480  45.090  1.00  0.00           C
ATOM   1068  HD2 TYR A 654      35.890  37.760  45.610  1.00  0.00           H
ATOM   1069  CE2 TYR A 654      37.200  38.460  44.150  1.00  0.00           C
ATOM   1070  HE2 TYR A 654      36.600  39.360  44.020  1.00  0.00           H
ATOM   1071  C   TYR A 654      36.780  33.560  45.320  1.00  0.00           C
ATOM   1072  O   TYR A 654      36.310  33.560  44.200  1.00  0.00           O
ATOM   1073  N   SER A 655      37.850  32.730  45.720  1.00  0.00           N
ATOM   1074  HN  SER A 655      38.270  33.000  46.580  1.00  0.00           H
ATOM   1075  CA  SER A 655      38.380  31.680  44.820  1.00  0.00           C
ATOM   1076  HA  SER A 655      38.550  32.070  43.820  1.00  0.00           H
ATOM   1077  CB  SER A 655      39.720  31.070  45.350  1.00  0.00           C
ATOM   1078  HB1 SER A 655      40.390  31.950  45.290  1.00  0.00           H
ATOM   1079  HB2 SER A 655      40.070  30.150  44.840  1.00  0.00           H
ATOM   1080  OG  SER A 655      39.770  30.770  46.750  1.00  0.00           O
ATOM   1081  HG1 SER A 655      39.680  31.580  47.270  1.00  0.00           H
ATOM   1082  C   SER A 655      37.460  30.500  44.630  1.00  0.00           C
ATOM   1083  O   SER A 655      37.310  30.050  43.460  1.00  0.00           O
ATOM   1084  N   LEU A 656      36.790  30.020  45.590  1.00  0.00           N
ATOM   1085  HN  LEU A 656      36.840  30.350  46.530  1.00  0.00           H
ATOM   1086  CA  LEU A 656      36.250  28.650  45.400  1.00  0.00           C
ATOM   1087  HA  LEU A 656      36.970  28.010  44.910  1.00  0.00           H
ATOM   1088  CB  LEU A 656      36.020  28.010  46.850  1.00  0.00           C
ATOM   1089  HB1 LEU A 656      35.510  28.780  47.470  1.00  0.00           H
ATOM   1090  HB2 LEU A 656      37.020  28.010  47.340  1.00  0.00           H
ATOM   1091  CG  LEU A 656      35.400  26.600  46.910  1.00  0.00           C
ATOM   1092  HG  LEU A 656      34.390  26.720  46.450  1.00  0.00           H
ATOM   1093  CD1 LEU A 656      36.110  25.490  46.070  1.00  0.00           C
ATOM   1094 HD11 LEU A 656      37.170  25.360  46.330  1.00  0.00           H
ATOM   1095 HD12 LEU A 656      36.010  25.820  45.010  1.00  0.00           H
ATOM   1096 HD13 LEU A 656      35.620  24.500  46.200  1.00  0.00           H
ATOM   1097  CD2 LEU A 656      35.190  26.140  48.330  1.00  0.00           C
ATOM   1098 HD21 LEU A 656      34.690  26.890  48.980  1.00  0.00           H
ATOM   1099 HD22 LEU A 656      36.190  25.810  48.690  1.00  0.00           H
ATOM   1100 HD23 LEU A 656      34.500  25.290  48.220  1.00  0.00           H
ATOM   1101  C   LEU A 656      34.960  28.660  44.680  1.00  0.00           C
ATOM   1102  O   LEU A 656      34.610  27.810  43.850  1.00  0.00           O
ATOM   1103  N   PHE A 657      34.280  29.820  44.820  1.00  0.00           N
ATOM   1104  HN  PHE A 657      34.460  30.310  45.680  1.00  0.00           H
ATOM   1105  CA  PHE A 657      33.040  30.140  44.100  1.00  0.00           C
ATOM   1106  HA  PHE A 657      32.540  29.250  43.750  1.00  0.00           H
ATOM   1107  CB  PHE A 657      32.000  30.800  45.100  1.00  0.00           C
ATOM   1108  HB1 PHE A 657      31.130  31.210  44.560  1.00  0.00           H
ATOM   1109  HB2 PHE A 657      32.550  31.600  45.650  1.00  0.00           H
ATOM   1110  CG  PHE A 657      31.630  29.890  46.180  1.00  0.00           C
ATOM   1111  CD1 PHE A 657      32.380  29.730  47.370  1.00  0.00           C
ATOM   1112  HD1 PHE A 657      33.290  30.300  47.470  1.00  0.00           H
ATOM   1113  CE1 PHE A 657      31.890  28.980  48.430  1.00  0.00           C
ATOM   1114  HE1 PHE A 657      32.500  29.020  49.320  1.00  0.00           H
ATOM   1115  CZ  PHE A 657      30.630  28.350  48.340  1.00  0.00           C
ATOM   1116  HZ  PHE A 657      30.220  27.820  49.190  1.00  0.00           H
ATOM   1117  CD2 PHE A 657      30.350  29.250  46.110  1.00  0.00           C
ATOM   1118  HD2 PHE A 657      29.790  29.240  45.180  1.00  0.00           H
ATOM   1119  CE2 PHE A 657      29.910  28.440  47.140  1.00  0.00           C
ATOM   1120  HE2 PHE A 657      28.960  27.930  47.110  1.00  0.00           H
ATOM   1121  C   PHE A 657      33.360  30.990  42.970  1.00  0.00           C
ATOM   1122  O   PHE A 657      32.440  31.480  42.250  1.00  0.00           O
ATOM   1123  N   ALA A 658      34.710  31.160  42.690  1.00  0.00           N
ATOM   1124  HN  ALA A 658      35.350  30.720  43.310  1.00  0.00           H
ATOM   1125  CA  ALA A 658      35.310  31.890  41.600  1.00  0.00           C
ATOM   1126  HA  ALA A 658      36.290  32.140  41.980  1.00  0.00           H
ATOM   1127  CB  ALA A 658      35.350  30.870  40.410  1.00  0.00           C
ATOM   1128  HB1 ALA A 658      35.650  31.350  39.450  1.00  0.00           H
ATOM   1129  HB2 ALA A 658      34.340  30.440  40.210  1.00  0.00           H
ATOM   1130  HB3 ALA A 658      36.010  30.000  40.630  1.00  0.00           H
ATOM   1131  C   ALA A 658      34.690  33.170  41.160  1.00  0.00           C
ATOM   1132  O   ALA A 658      33.970  33.250  40.170  1.00  0.00           O
ATOM   1133  N   GLY A 659      34.950  34.320  41.940  1.00  0.00           N
ATOM   1134  HN  GLY A 659      35.560  34.110  42.690  1.00  0.00           H
ATOM   1135  CA  GLY A 659      34.490  35.670  41.600  1.00  0.00           C
ATOM   1136  HA1 GLY A 659      34.640  36.280  42.480  1.00  0.00           H
ATOM   1137  HA2 GLY A 659      33.460  35.520  41.310  1.00  0.00           H
ATOM   1138  C   GLY A 659      35.320  36.180  40.490  1.00  0.00           C
ATOM   1139  O   GLY A 659      34.880  37.080  39.730  1.00  0.00           O
ATOM   1140  N   GLN A 660      36.490  35.620  40.320  1.00  0.00           N
ATOM   1141  HN  GLN A 660      36.770  34.940  41.000  1.00  0.00           H
ATOM   1142  CA  GLN A 660      37.430  35.900  39.300  1.00  0.00           C
ATOM   1143  HA  GLN A 660      37.030  35.590  38.340  1.00  0.00           H
ATOM   1144  CB  GLN A 660      37.750  37.450  39.140  1.00  0.00           C
ATOM   1145  HB1 GLN A 660      38.070  37.910  40.100  1.00  0.00           H
ATOM   1146  HB2 GLN A 660      36.800  37.970  38.900  1.00  0.00           H
ATOM   1147  CG  GLN A 660      38.800  37.850  38.090  1.00  0.00           C
ATOM   1148  HG1 GLN A 660      39.760  37.350  38.360  1.00  0.00           H
ATOM   1149  HG2 GLN A 660      38.980  38.950  38.110  1.00  0.00           H
ATOM   1150  CD  GLN A 660      38.260  37.470  36.770  1.00  0.00           C
ATOM   1151  OE1 GLN A 660      38.690  36.490  36.110  1.00  0.00           O
ATOM   1152  NE2 GLN A 660      37.240  38.150  36.160  1.00  0.00           N
ATOM   1153 HE21 GLN A 660      36.780  37.690  35.400  1.00  0.00           H
ATOM   1154 HE22 GLN A 660      36.720  38.900  36.590  1.00  0.00           H
ATOM   1155  C   GLN A 660      38.700  35.140  39.700  1.00  0.00           C
ATOM   1156  O   GLN A 660      39.660  35.600  40.310  1.00  0.00           O
ATOM   1157  N   PRO A 661      38.760  33.850  39.330  1.00  0.00           N
ATOM   1158  CD  PRO A 661      37.860  33.200  38.370  1.00  0.00           C
ATOM   1159  HD1 PRO A 661      37.710  33.790  37.440  1.00  0.00           H
ATOM   1160  HD2 PRO A 661      36.880  33.020  38.870  1.00  0.00           H
ATOM   1161  CA  PRO A 661      39.590  32.900  40.000  1.00  0.00           C
ATOM   1162  HA  PRO A 661      39.320  32.890  41.050  1.00  0.00           H
ATOM   1163  CB  PRO A 661      39.220  31.570  39.350  1.00  0.00           C
ATOM   1164  HB1 PRO A 661      38.500  30.980  39.950  1.00  0.00           H
ATOM   1165  HB2 PRO A 661      40.030  30.830  39.220  1.00  0.00           H
ATOM   1166  CG  PRO A 661      38.580  31.910  38.020  1.00  0.00           C
ATOM   1167  HG1 PRO A 661      39.250  32.100  37.170  1.00  0.00           H
ATOM   1168  HG2 PRO A 661      37.880  31.100  37.720  1.00  0.00           H
ATOM   1169  C   PRO A 661      41.100  33.070  39.890  1.00  0.00           C
ATOM   1170  O   PRO A 661      41.720  32.430  40.730  1.00  0.00           O
ATOM   1171  N   LEU A 662      41.780  33.790  38.980  1.00  0.00           N
ATOM   1172  HN  LEU A 662      41.340  34.150  38.160  1.00  0.00           H
ATOM   1173  CA  LEU A 662      43.190  33.910  39.010  1.00  0.00           C
ATOM   1174  HA  LEU A 662      43.540  33.150  39.700  1.00  0.00           H
ATOM   1175  CB  LEU A 662      43.950  33.570  37.780  1.00  0.00           C
ATOM   1176  HB1 LEU A 662      45.050  33.590  37.930  1.00  0.00           H
ATOM   1177  HB2 LEU A 662      43.690  34.480  37.190  1.00  0.00           H
ATOM   1178  CG  LEU A 662      43.540  32.290  37.090  1.00  0.00           C
ATOM   1179  HG  LEU A 662      42.440  32.180  36.910  1.00  0.00           H
ATOM   1180  CD1 LEU A 662      44.210  32.250  35.750  1.00  0.00           C
ATOM   1181 HD11 LEU A 662      44.040  31.240  35.320  1.00  0.00           H
ATOM   1182 HD12 LEU A 662      45.300  32.440  35.820  1.00  0.00           H
ATOM   1183 HD13 LEU A 662      43.720  32.860  34.960  1.00  0.00           H
ATOM   1184  CD2 LEU A 662      43.960  31.040  37.910  1.00  0.00           C
ATOM   1185 HD21 LEU A 662      43.740  30.070  37.420  1.00  0.00           H
ATOM   1186 HD22 LEU A 662      43.370  31.020  38.850  1.00  0.00           H
ATOM   1187 HD23 LEU A 662      45.020  31.100  38.230  1.00  0.00           H
ATOM   1188  C   LEU A 662      43.520  35.260  39.670  1.00  0.00           C
ATOM   1189  O   LEU A 662      44.690  35.640  39.940  1.00  0.00           O
ATOM   1190  N   THR A 663      42.510  36.150  39.880  1.00  0.00           N
ATOM   1191  HN  THR A 663      41.590  35.870  39.610  1.00  0.00           H
ATOM   1192  CA  THR A 663      42.820  37.380  40.620  1.00  0.00           C
ATOM   1193  HA  THR A 663      43.760  37.750  40.230  1.00  0.00           H
ATOM   1194  CB  THR A 663      41.900  38.600  40.670  1.00  0.00           C
ATOM   1195  HB  THR A 663      42.170  39.410  41.380  1.00  0.00           H
ATOM   1196  OG1 THR A 663      40.570  38.170  40.760  1.00  0.00           O
ATOM   1197  HG1 THR A 663      40.620  37.240  40.510  1.00  0.00           H
ATOM   1198  CG2 THR A 663      41.940  39.190  39.250  1.00  0.00           C
ATOM   1199 HG21 THR A 663      41.060  39.820  39.050  1.00  0.00           H
ATOM   1200 HG22 THR A 663      41.970  38.400  38.480  1.00  0.00           H
ATOM   1201 HG23 THR A 663      42.790  39.890  39.090  1.00  0.00           H
ATOM   1202  C   THR A 663      43.160  37.020  42.100  1.00  0.00           C
ATOM   1203  O   THR A 663      42.670  36.030  42.690  1.00  0.00           O
ATOM   1204  N   ILE A 664      44.040  37.900  42.710  1.00  0.00           N
ATOM   1205  HN  ILE A 664      44.200  38.770  42.260  1.00  0.00           H
ATOM   1206  CA  ILE A 664      44.550  37.770  44.050  1.00  0.00           C
ATOM   1207  HA  ILE A 664      44.010  36.910  44.420  1.00  0.00           H
ATOM   1208  CB  ILE A 664      46.060  37.490  44.180  1.00  0.00           C
ATOM   1209  HB  ILE A 664      46.630  38.290  43.650  1.00  0.00           H
ATOM   1210  CG2 ILE A 664      46.670  37.510  45.650  1.00  0.00           C
ATOM   1211 HG21 ILE A 664      47.740  37.260  45.520  1.00  0.00           H
ATOM   1212 HG22 ILE A 664      46.180  36.670  46.180  1.00  0.00           H
ATOM   1213 HG23 ILE A 664      46.520  38.510  46.120  1.00  0.00           H
ATOM   1214  CG1 ILE A 664      46.380  36.250  43.220  1.00  0.00           C
ATOM   1215 HG11 ILE A 664      47.460  36.030  43.100  1.00  0.00           H
ATOM   1216 HG12 ILE A 664      46.110  36.560  42.190  1.00  0.00           H
ATOM   1217  CD  ILE A 664      45.700  34.900  43.570  1.00  0.00           C
ATOM   1218  HD1 ILE A 664      46.280  33.990  43.310  1.00  0.00           H
ATOM   1219  HD2 ILE A 664      44.770  34.790  42.980  1.00  0.00           H
ATOM   1220  HD3 ILE A 664      45.390  34.730  44.610  1.00  0.00           H
ATOM   1221  C   ILE A 664      44.210  38.980  44.900  1.00  0.00           C
ATOM   1222  O   ILE A 664      44.740  40.060  44.560  1.00  0.00           O
ATOM   1223  N   LEU A 665      43.520  38.710  46.010  1.00  0.00           N
ATOM   1224  HN  LEU A 665      43.140  37.780  46.060  1.00  0.00           H
ATOM   1225  CA  LEU A 665      43.150  39.530  47.100  1.00  0.00           C
ATOM   1226  HA  LEU A 665      42.840  40.490  46.710  1.00  0.00           H
ATOM   1227  CB  LEU A 665      41.930  39.000  47.940  1.00  0.00           C
ATOM   1228  HB1 LEU A 665      41.910  39.830  48.670  1.00  0.00           H
ATOM   1229  HB2 LEU A 665      42.160  38.090  48.520  1.00  0.00           H
ATOM   1230  CG  LEU A 665      40.570  38.680  47.240  1.00  0.00           C
ATOM   1231  HG  LEU A 665      40.680  37.720  46.720  1.00  0.00           H
ATOM   1232  CD1 LEU A 665      39.580  38.500  48.370  1.00  0.00           C
ATOM   1233 HD11 LEU A 665      38.510  38.360  48.120  1.00  0.00           H
ATOM   1234 HD12 LEU A 665      39.560  39.440  48.970  1.00  0.00           H
ATOM   1235 HD13 LEU A 665      39.980  37.800  49.130  1.00  0.00           H
ATOM   1236  CD2 LEU A 665      40.080  39.760  46.260  1.00  0.00           C
ATOM   1237 HD21 LEU A 665      38.990  39.750  46.010  1.00  0.00           H
ATOM   1238 HD22 LEU A 665      40.680  39.660  45.320  1.00  0.00           H
ATOM   1239 HD23 LEU A 665      40.250  40.770  46.690  1.00  0.00           H
ATOM   1240  C   LEU A 665      44.350  39.850  48.090  1.00  0.00           C
ATOM   1241  O   LEU A 665      44.900  39.020  48.790  1.00  0.00           O
ATOM   1242  N   GLY A 666      44.730  41.200  48.220  1.00  0.00           N
ATOM   1243  HN  GLY A 666      44.150  41.930  47.870  1.00  0.00           H
ATOM   1244  CA  GLY A 666      45.830  41.630  49.020  1.00  0.00           C
ATOM   1245  HA1 GLY A 666      46.590  41.890  48.280  1.00  0.00           H
ATOM   1246  HA2 GLY A 666      46.080  40.870  49.740  1.00  0.00           H
ATOM   1247  C   GLY A 666      45.600  42.920  49.630  1.00  0.00           C
ATOM   1248  O   GLY A 666      44.540  43.530  49.370  1.00  0.00           O
ATOM   1249  N   SER A 667      46.480  43.330  50.550  1.00  0.00           N
ATOM   1250  HN  SER A 667      47.390  42.930  50.550  1.00  0.00           H
ATOM   1251  CA  SER A 667      46.330  44.620  51.310  1.00  0.00           C
ATOM   1252  HA  SER A 667      45.320  44.690  51.690  1.00  0.00           H
ATOM   1253  CB  SER A 667      47.460  44.780  52.450  1.00  0.00           C
ATOM   1254  HB1 SER A 667      47.130  44.170  53.320  1.00  0.00           H
ATOM   1255  HB2 SER A 667      47.550  45.800  52.870  1.00  0.00           H
ATOM   1256  OG  SER A 667      48.650  44.170  51.950  1.00  0.00           O
ATOM   1257  HG1 SER A 667      49.100  44.130  52.800  1.00  0.00           H
ATOM   1258  C   SER A 667      46.440  45.870  50.410  1.00  0.00           C
ATOM   1259  O   SER A 667      47.030  45.820  49.350  1.00  0.00           O
ATOM   1260  N   THR A 668      45.740  46.950  50.730  1.00  0.00           N
ATOM   1261  HN  THR A 668      45.110  46.860  51.490  1.00  0.00           H
ATOM   1262  CA  THR A 668      45.660  48.140  49.810  1.00  0.00           C
ATOM   1263  HA  THR A 668      46.450  48.060  49.080  1.00  0.00           H
ATOM   1264  CB  THR A 668      44.340  48.070  49.110  1.00  0.00           C
ATOM   1265  HB  THR A 668      43.990  47.030  48.920  1.00  0.00           H
ATOM   1266  OG1 THR A 668      44.430  48.890  47.940  1.00  0.00           O
ATOM   1267  HG1 THR A 668      43.570  48.950  47.530  1.00  0.00           H
ATOM   1268  CG2 THR A 668      43.180  48.450  49.940  1.00  0.00           C
ATOM   1269 HG21 THR A 668      42.260  48.620  49.350  1.00  0.00           H
ATOM   1270 HG22 THR A 668      43.230  49.410  50.480  1.00  0.00           H
ATOM   1271 HG23 THR A 668      42.980  47.690  50.740  1.00  0.00           H
ATOM   1272  C   THR A 668      45.880  49.450  50.480  1.00  0.00           C
ATOM   1273  O   THR A 668      45.700  49.540  51.680  1.00  0.00           O
ATOM   1274  N   GLY A 669      46.410  50.520  49.800  1.00  0.00           N
ATOM   1275  HN  GLY A 669      46.630  50.480  48.840  1.00  0.00           H
ATOM   1276  CA  GLY A 669      46.610  51.780  50.510  1.00  0.00           C
ATOM   1277  HA1 GLY A 669      47.100  52.320  49.720  1.00  0.00           H
ATOM   1278  HA2 GLY A 669      47.160  51.550  51.400  1.00  0.00           H
ATOM   1279  C   GLY A 669      45.380  52.520  50.960  1.00  0.00           C
ATOM   1280  O   GLY A 669      45.450  53.020  52.060  1.00  0.00           O
ATOM   1281  N   PRO A 670      44.260  52.710  50.210  1.00  0.00           N
ATOM   1282  CD  PRO A 670      44.170  52.530  48.810  1.00  0.00           C
ATOM   1283  HD1 PRO A 670      43.780  51.520  48.600  1.00  0.00           H
ATOM   1284  HD2 PRO A 670      45.180  52.550  48.350  1.00  0.00           H
ATOM   1285  CA  PRO A 670      43.250  53.570  50.770  1.00  0.00           C
ATOM   1286  HA  PRO A 670      43.740  54.520  50.910  1.00  0.00           H
ATOM   1287  CB  PRO A 670      42.250  53.540  49.600  1.00  0.00           C
ATOM   1288  HB1 PRO A 670      41.640  54.460  49.590  1.00  0.00           H
ATOM   1289  HB2 PRO A 670      41.590  52.650  49.560  1.00  0.00           H
ATOM   1290  CG  PRO A 670      43.180  53.560  48.350  1.00  0.00           C
ATOM   1291  HG1 PRO A 670      42.760  53.170  47.400  1.00  0.00           H
ATOM   1292  HG2 PRO A 670      43.660  54.550  48.200  1.00  0.00           H
ATOM   1293  C   PRO A 670      42.520  52.950  51.990  1.00  0.00           C
ATOM   1294  O   PRO A 670      42.090  53.690  52.890  1.00  0.00           O
ATOM   1295  N   VAL A 671      42.350  51.600  51.980  1.00  0.00           N
ATOM   1296  HN  VAL A 671      42.530  50.960  51.240  1.00  0.00           H
ATOM   1297  CA  VAL A 671      41.950  50.910  53.240  1.00  0.00           C
ATOM   1298  HA  VAL A 671      41.040  51.380  53.540  1.00  0.00           H
ATOM   1299  CB  VAL A 671      41.700  49.420  52.980  1.00  0.00           C
ATOM   1300  HB  VAL A 671      42.610  49.020  52.470  1.00  0.00           H
ATOM   1301  CG1 VAL A 671      41.410  48.600  54.250  1.00  0.00           C
ATOM   1302 HG11 VAL A 671      40.480  48.910  54.780  1.00  0.00           H
ATOM   1303 HG12 VAL A 671      42.290  48.570  54.910  1.00  0.00           H
ATOM   1304 HG13 VAL A 671      41.280  47.520  54.010  1.00  0.00           H
ATOM   1305  CG2 VAL A 671      40.440  49.210  52.010  1.00  0.00           C
ATOM   1306 HG21 VAL A 671      39.600  49.830  52.380  1.00  0.00           H
ATOM   1307 HG22 VAL A 671      40.050  48.180  52.050  1.00  0.00           H
ATOM   1308 HG23 VAL A 671      40.760  49.720  51.080  1.00  0.00           H
ATOM   1309  C   VAL A 671      42.910  51.040  54.420  1.00  0.00           C
ATOM   1310  O   VAL A 671      42.490  51.370  55.520  1.00  0.00           O
ATOM   1311  N   LEU A 672      44.230  51.020  54.150  1.00  0.00           N
ATOM   1312  HN  LEU A 672      44.620  50.780  53.270  1.00  0.00           H
ATOM   1313  CA  LEU A 672      45.250  51.240  55.130  1.00  0.00           C
ATOM   1314  HA  LEU A 672      45.010  50.500  55.880  1.00  0.00           H
ATOM   1315  CB  LEU A 672      46.630  51.010  54.520  1.00  0.00           C
ATOM   1316  HB1 LEU A 672      46.870  51.570  53.590  1.00  0.00           H
ATOM   1317  HB2 LEU A 672      46.650  49.940  54.200  1.00  0.00           H
ATOM   1318  CG  LEU A 672      47.860  51.310  55.500  1.00  0.00           C
ATOM   1319  HG  LEU A 672      47.710  52.320  55.930  1.00  0.00           H
ATOM   1320  CD1 LEU A 672      47.850  50.330  56.680  1.00  0.00           C
ATOM   1321 HD11 LEU A 672      48.790  50.580  57.230  1.00  0.00           H
ATOM   1322 HD12 LEU A 672      47.750  49.280  56.360  1.00  0.00           H
ATOM   1323 HD13 LEU A 672      47.000  50.640  57.310  1.00  0.00           H
ATOM   1324  CD2 LEU A 672      49.190  51.300  54.750  1.00  0.00           C
ATOM   1325 HD21 LEU A 672      49.250  50.410  54.100  1.00  0.00           H
ATOM   1326 HD22 LEU A 672      50.140  51.420  55.310  1.00  0.00           H
ATOM   1327 HD23 LEU A 672      49.250  52.270  54.200  1.00  0.00           H
ATOM   1328  C   LEU A 672      45.120  52.600  55.780  1.00  0.00           C
ATOM   1329  O   LEU A 672      45.330  52.750  56.990  1.00  0.00           O
ATOM   1330  N   VAL A 673      44.890  53.660  55.000  1.00  0.00           N
ATOM   1331  HN  VAL A 673      44.940  53.530  54.010  1.00  0.00           H
ATOM   1332  CA  VAL A 673      44.660  55.000  55.500  1.00  0.00           C
ATOM   1333  HA  VAL A 673      45.380  55.190  56.270  1.00  0.00           H
ATOM   1334  CB  VAL A 673      44.850  56.000  54.300  1.00  0.00           C
ATOM   1335  HB  VAL A 673      44.170  55.700  53.490  1.00  0.00           H
ATOM   1336  CG1 VAL A 673      44.440  57.480  54.620  1.00  0.00           C
ATOM   1337 HG11 VAL A 673      44.610  58.100  53.720  1.00  0.00           H
ATOM   1338 HG12 VAL A 673      45.130  57.880  55.410  1.00  0.00           H
ATOM   1339 HG13 VAL A 673      43.390  57.540  54.940  1.00  0.00           H
ATOM   1340  CG2 VAL A 673      46.250  55.860  53.770  1.00  0.00           C
ATOM   1341 HG21 VAL A 673      46.980  55.830  54.610  1.00  0.00           H
ATOM   1342 HG22 VAL A 673      46.530  56.610  53.010  1.00  0.00           H
ATOM   1343 HG23 VAL A 673      46.270  54.850  53.310  1.00  0.00           H
ATOM   1344  C   VAL A 673      43.340  55.170  56.190  1.00  0.00           C
ATOM   1345  O   VAL A 673      43.290  55.760  57.250  1.00  0.00           O
ATOM   1346  N   PHE A 674      42.280  54.550  55.660  1.00  0.00           N
ATOM   1347  HN  PHE A 674      42.270  54.090  54.770  1.00  0.00           H
ATOM   1348  CA  PHE A 674      40.920  54.600  56.330  1.00  0.00           C
ATOM   1349  HA  PHE A 674      40.650  55.650  56.350  1.00  0.00           H
ATOM   1350  CB  PHE A 674      39.830  53.750  55.570  1.00  0.00           C
ATOM   1351  HB1 PHE A 674      40.140  52.690  55.590  1.00  0.00           H
ATOM   1352  HB2 PHE A 674      39.880  54.040  54.490  1.00  0.00           H
ATOM   1353  CG  PHE A 674      38.420  53.900  56.090  1.00  0.00           C
ATOM   1354  CD1 PHE A 674      37.820  55.160  56.420  1.00  0.00           C
ATOM   1355  HD1 PHE A 674      38.500  56.000  56.410  1.00  0.00           H
ATOM   1356  CE1 PHE A 674      36.540  55.240  56.930  1.00  0.00           C
ATOM   1357  HE1 PHE A 674      36.010  56.140  57.190  1.00  0.00           H
ATOM   1358  CZ  PHE A 674      35.770  54.070  57.000  1.00  0.00           C
ATOM   1359  HZ  PHE A 674      34.740  54.240  57.310  1.00  0.00           H
ATOM   1360  CD2 PHE A 674      37.580  52.800  56.250  1.00  0.00           C
ATOM   1361  HD2 PHE A 674      38.060  51.870  55.990  1.00  0.00           H
ATOM   1362  CE2 PHE A 674      36.240  52.820  56.720  1.00  0.00           C
ATOM   1363  HE2 PHE A 674      35.510  52.030  56.830  1.00  0.00           H
ATOM   1364  C   PHE A 674      40.880  54.080  57.800  1.00  0.00           C
ATOM   1365  O   PHE A 674      40.310  54.800  58.640  1.00  0.00           O
ATOM   1366  N   GLU A 675      41.480  52.880  58.090  1.00  0.00           N
ATOM   1367  HN  GLU A 675      41.940  52.350  57.380  1.00  0.00           H
ATOM   1368  CA  GLU A 675      41.420  52.220  59.400  1.00  0.00           C
ATOM   1369  HA  GLU A 675      40.360  52.160  59.600  1.00  0.00           H
ATOM   1370  CB  GLU A 675      42.040  50.810  59.390  1.00  0.00           C
ATOM   1371  HB1 GLU A 675      42.150  50.460  60.430  1.00  0.00           H
ATOM   1372  HB2 GLU A 675      43.050  50.910  58.940  1.00  0.00           H
ATOM   1373  CG  GLU A 675      41.310  49.740  58.490  1.00  0.00           C
ATOM   1374  HG1 GLU A 675      41.970  49.350  57.680  1.00  0.00           H
ATOM   1375  HG2 GLU A 675      40.340  50.140  58.110  1.00  0.00           H
ATOM   1376  CD  GLU A 675      40.710  48.560  59.300  1.00  0.00           C
ATOM   1377  OE1 GLU A 675      40.980  47.390  58.930  1.00  0.00           O
ATOM   1378  OE2 GLU A 675      39.950  48.790  60.280  1.00  0.00           O
ATOM   1379  C   GLU A 675      42.020  53.080  60.490  1.00  0.00           C
ATOM   1380  O   GLU A 675      41.460  53.240  61.580  1.00  0.00           O
ATOM   1381  N   LYS A 676      43.170  53.710  60.250  1.00  0.00           N
ATOM   1382  HN  LYS A 676      43.430  53.790  59.290  1.00  0.00           H
ATOM   1383  CA  LYS A 676      43.790  54.670  61.160  1.00  0.00           C
ATOM   1384  HA  LYS A 676      43.860  54.210  62.140  1.00  0.00           H
ATOM   1385  CB  LYS A 676      45.130  55.120  60.520  1.00  0.00           C
ATOM   1386  HB1 LYS A 676      44.950  55.560  59.510  1.00  0.00           H
ATOM   1387  HB2 LYS A 676      45.690  54.190  60.260  1.00  0.00           H
ATOM   1388  CG  LYS A 676      45.940  55.960  61.530  1.00  0.00           C
ATOM   1389  HG1 LYS A 676      46.300  55.440  62.460  1.00  0.00           H
ATOM   1390  HG2 LYS A 676      45.390  56.850  61.890  1.00  0.00           H
ATOM   1391  CD  LYS A 676      47.250  56.550  60.920  1.00  0.00           C
ATOM   1392  HD1 LYS A 676      46.910  56.840  59.900  1.00  0.00           H
ATOM   1393  HD2 LYS A 676      47.990  55.710  60.790  1.00  0.00           H
ATOM   1394  CE  LYS A 676      47.880  57.710  61.620  1.00  0.00           C
ATOM   1395  HE1 LYS A 676      47.750  57.630  62.730  1.00  0.00           H
ATOM   1396  HE2 LYS A 676      47.420  58.690  61.350  1.00  0.00           H
ATOM   1397  NZ  LYS A 676      49.310  57.780  61.290  1.00  0.00           N
ATOM   1398  HZ1 LYS A 676      49.760  56.850  61.370  1.00  0.00           H
ATOM   1399  HZ2 LYS A 676      49.950  58.400  61.840  1.00  0.00           H
ATOM   1400  HZ3 LYS A 676      49.460  57.960  60.280  1.00  0.00           H
ATOM   1401  C   LYS A 676      42.890  55.840  61.390  1.00  0.00           C
ATOM   1402  O   LYS A 676      42.650  56.240  62.500  1.00  0.00           O
ATOM   1403  N   ILE A 677      42.330  56.440  60.330  1.00  0.00           N
ATOM   1404  HN  ILE A 677      42.290  56.100  59.400  1.00  0.00           H
ATOM   1405  CA  ILE A 677      41.420  57.600  60.430  1.00  0.00           C
ATOM   1406  HA  ILE A 677      42.000  58.390  60.890  1.00  0.00           H
ATOM   1407  CB  ILE A 677      40.970  58.160  59.070  1.00  0.00           C
ATOM   1408  HB  ILE A 677      40.420  57.300  58.610  1.00  0.00           H
ATOM   1409  CG2 ILE A 677      39.890  59.240  59.340  1.00  0.00           C
ATOM   1410 HG21 ILE A 677      38.950  58.800  59.740  1.00  0.00           H
ATOM   1411 HG22 ILE A 677      39.750  59.890  58.440  1.00  0.00           H
ATOM   1412 HG23 ILE A 677      40.310  59.810  60.200  1.00  0.00           H
ATOM   1413  CG1 ILE A 677      42.090  58.760  58.250  1.00  0.00           C
ATOM   1414 HG11 ILE A 677      42.960  58.090  58.400  1.00  0.00           H
ATOM   1415 HG12 ILE A 677      42.550  59.640  58.770  1.00  0.00           H
ATOM   1416  CD  ILE A 677      41.690  59.130  56.870  1.00  0.00           C
ATOM   1417  HD1 ILE A 677      42.380  58.800  56.080  1.00  0.00           H
ATOM   1418  HD2 ILE A 677      41.590  60.240  56.840  1.00  0.00           H
ATOM   1419  HD3 ILE A 677      40.680  58.720  56.610  1.00  0.00           H
ATOM   1420  C   ILE A 677      40.190  57.300  61.320  1.00  0.00           C
ATOM   1421  O   ILE A 677      39.910  58.090  62.210  1.00  0.00           O
ATOM   1422  N   LEU A 678      39.500  56.250  61.040  1.00  0.00           N
ATOM   1423  HN  LEU A 678      39.780  55.620  60.320  1.00  0.00           H
ATOM   1424  CA  LEU A 678      38.440  55.830  61.850  1.00  0.00           C
ATOM   1425  HA  LEU A 678      37.800  56.700  61.910  1.00  0.00           H
ATOM   1426  CB  LEU A 678      37.710  54.690  61.070  1.00  0.00           C
ATOM   1427  HB1 LEU A 678      38.290  53.760  60.910  1.00  0.00           H
ATOM   1428  HB2 LEU A 678      37.540  55.110  60.050  1.00  0.00           H
ATOM   1429  CG  LEU A 678      36.400  54.110  61.710  1.00  0.00           C
ATOM   1430  HG  LEU A 678      36.520  53.950  62.790  1.00  0.00           H
ATOM   1431  CD1 LEU A 678      35.240  55.220  61.570  1.00  0.00           C
ATOM   1432 HD11 LEU A 678      35.020  55.410  60.500  1.00  0.00           H
ATOM   1433 HD12 LEU A 678      35.570  56.160  62.050  1.00  0.00           H
ATOM   1434 HD13 LEU A 678      34.250  54.890  61.950  1.00  0.00           H
ATOM   1435  CD2 LEU A 678      35.970  52.850  61.090  1.00  0.00           C
ATOM   1436 HD21 LEU A 678      36.830  52.150  61.040  1.00  0.00           H
ATOM   1437 HD22 LEU A 678      35.630  52.950  60.030  1.00  0.00           H
ATOM   1438 HD23 LEU A 678      35.130  52.370  61.640  1.00  0.00           H
ATOM   1439  C   LEU A 678      38.850  55.560  63.240  1.00  0.00           C
ATOM   1440  O   LEU A 678      38.200  56.020  64.200  1.00  0.00           O
ATOM   1441  N   TYR A 679      39.950  54.790  63.480  1.00  0.00           N
ATOM   1442  HN  TYR A 679      40.500  54.350  62.780  1.00  0.00           H
ATOM   1443  CA  TYR A 679      40.390  54.510  64.860  1.00  0.00           C
ATOM   1444  HA  TYR A 679      39.510  54.120  65.340  1.00  0.00           H
ATOM   1445  CB  TYR A 679      41.370  53.370  64.840  1.00  0.00           C
ATOM   1446  HB1 TYR A 679      42.150  53.520  64.050  1.00  0.00           H
ATOM   1447  HB2 TYR A 679      40.950  52.360  64.640  1.00  0.00           H
ATOM   1448  CG  TYR A 679      42.120  53.280  66.190  1.00  0.00           C
ATOM   1449  CD1 TYR A 679      41.740  52.530  67.390  1.00  0.00           C
ATOM   1450  HD1 TYR A 679      40.920  51.830  67.280  1.00  0.00           H
ATOM   1451  CE1 TYR A 679      42.480  52.720  68.540  1.00  0.00           C
ATOM   1452  HE1 TYR A 679      42.010  52.310  69.430  1.00  0.00           H
ATOM   1453  CZ  TYR A 679      43.650  53.440  68.500  1.00  0.00           C
ATOM   1454  OH  TYR A 679      44.260  53.660  69.710  1.00  0.00           O
ATOM   1455  HH  TYR A 679      44.950  54.320  69.630  1.00  0.00           H
ATOM   1456  CD2 TYR A 679      43.340  54.000  66.210  1.00  0.00           C
ATOM   1457  HD2 TYR A 679      43.700  54.570  65.380  1.00  0.00           H
ATOM   1458  CE2 TYR A 679      44.060  54.080  67.360  1.00  0.00           C
ATOM   1459  HE2 TYR A 679      44.980  54.630  67.250  1.00  0.00           H
ATOM   1460  C   TYR A 679      40.720  55.830  65.630  1.00  0.00           C
ATOM   1461  O   TYR A 679      40.330  55.960  66.770  1.00  0.00           O
ATOM   1462  N   LYS A 680      41.480  56.830  65.100  1.00  0.00           N
ATOM   1463  HN  LYS A 680      41.840  56.680  64.180  1.00  0.00           H
ATOM   1464  CA  LYS A 680      41.680  58.030  65.810  1.00  0.00           C
ATOM   1465  HA  LYS A 680      42.110  57.850  66.790  1.00  0.00           H
ATOM   1466  CB  LYS A 680      42.670  58.900  65.010  1.00  0.00           C
ATOM   1467  HB1 LYS A 680      42.750  59.940  65.390  1.00  0.00           H
ATOM   1468  HB2 LYS A 680      42.420  59.020  63.940  1.00  0.00           H
ATOM   1469  CG  LYS A 680      44.020  58.190  65.130  1.00  0.00           C
ATOM   1470  HG1 LYS A 680      44.600  58.720  64.360  1.00  0.00           H
ATOM   1471  HG2 LYS A 680      44.080  57.160  64.740  1.00  0.00           H
ATOM   1472  CD  LYS A 680      44.700  58.260  66.470  1.00  0.00           C
ATOM   1473  HD1 LYS A 680      45.650  57.710  66.260  1.00  0.00           H
ATOM   1474  HD2 LYS A 680      44.010  57.770  67.190  1.00  0.00           H
ATOM   1475  CE  LYS A 680      45.030  59.650  67.030  1.00  0.00           C
ATOM   1476  HE1 LYS A 680      44.140  60.150  67.480  1.00  0.00           H
ATOM   1477  HE2 LYS A 680      45.570  60.240  66.250  1.00  0.00           H
ATOM   1478  NZ  LYS A 680      45.950  59.450  68.120  1.00  0.00           N
ATOM   1479  HZ1 LYS A 680      45.470  58.820  68.780  1.00  0.00           H
ATOM   1480  HZ2 LYS A 680      45.930  60.390  68.550  1.00  0.00           H
ATOM   1481  HZ3 LYS A 680      46.880  59.040  67.860  1.00  0.00           H
ATOM   1482  C   LYS A 680      40.430  58.890  66.040  1.00  0.00           C
ATOM   1483  O   LYS A 680      40.290  59.490  67.110  1.00  0.00           O
ATOM   1484  N   PHE A 681      39.600  59.020  65.000  1.00  0.00           N
ATOM   1485  HN  PHE A 681      39.740  58.590  64.100  1.00  0.00           H
ATOM   1486  CA  PHE A 681      38.290  59.660  65.310  1.00  0.00           C
ATOM   1487  HA  PHE A 681      38.500  60.690  65.550  1.00  0.00           H
ATOM   1488  CB  PHE A 681      37.480  59.780  63.930  1.00  0.00           C
ATOM   1489  HB1 PHE A 681      37.510  58.870  63.290  1.00  0.00           H
ATOM   1490  HB2 PHE A 681      38.070  60.500  63.320  1.00  0.00           H
ATOM   1491  CG  PHE A 681      36.080  60.220  64.020  1.00  0.00           C
ATOM   1492  CD1 PHE A 681      35.030  59.290  64.300  1.00  0.00           C
ATOM   1493  HD1 PHE A 681      35.300  58.260  64.450  1.00  0.00           H
ATOM   1494  CE1 PHE A 681      33.730  59.620  64.400  1.00  0.00           C
ATOM   1495  HE1 PHE A 681      32.940  58.930  64.640  1.00  0.00           H
ATOM   1496  CZ  PHE A 681      33.310  60.960  64.080  1.00  0.00           C
ATOM   1497  HZ  PHE A 681      32.260  61.210  64.070  1.00  0.00           H
ATOM   1498  CD2 PHE A 681      35.690  61.520  63.630  1.00  0.00           C
ATOM   1499  HD2 PHE A 681      36.410  62.260  63.320  1.00  0.00           H
ATOM   1500  CE2 PHE A 681      34.310  61.870  63.730  1.00  0.00           C
ATOM   1501  HE2 PHE A 681      33.940  62.860  63.520  1.00  0.00           H
ATOM   1502  C   PHE A 681      37.480  59.060  66.470  1.00  0.00           C
ATOM   1503  O   PHE A 681      37.080  59.850  67.350  1.00  0.00           O
ATOM   1504  N   CYS A 682      37.260  57.700  66.520  1.00  0.00           N
ATOM   1505  HN  CYS A 682      37.510  57.220  65.680  1.00  0.00           H
ATOM   1506  CA  CYS A 682      36.600  57.010  67.640  1.00  0.00           C
ATOM   1507  HA  CYS A 682      35.610  57.420  67.710  1.00  0.00           H
ATOM   1508  CB  CYS A 682      36.530  55.480  67.360  1.00  0.00           C
ATOM   1509  HB1 CYS A 682      36.010  54.900  68.150  1.00  0.00           H
ATOM   1510  HB2 CYS A 682      37.580  55.120  67.310  1.00  0.00           H
ATOM   1511  SG  CYS A 682      35.640  55.070  65.840  1.00  0.00           S
ATOM   1512  HG1 CYS A 682      36.620  55.570  65.100  1.00  0.00           H
ATOM   1513  C   CYS A 682      37.330  57.300  68.970  1.00  0.00           C
ATOM   1514  O   CYS A 682      36.690  57.490  70.000  1.00  0.00           O
ATOM   1515  N   ARG A 683      38.670  57.430  68.920  1.00  0.00           N
ATOM   1516  HN  ARG A 683      39.120  57.170  68.070  1.00  0.00           H
ATOM   1517  CA  ARG A 683      39.480  57.840  70.040  1.00  0.00           C
ATOM   1518  HA  ARG A 683      39.190  57.320  70.930  1.00  0.00           H
ATOM   1519  CB  ARG A 683      40.960  57.570  69.690  1.00  0.00           C
ATOM   1520  HB1 ARG A 683      41.520  58.190  70.430  1.00  0.00           H
ATOM   1521  HB2 ARG A 683      41.240  58.040  68.730  1.00  0.00           H
ATOM   1522  CG  ARG A 683      41.380  56.090  69.920  1.00  0.00           C
ATOM   1523  HG1 ARG A 683      42.480  56.110  69.990  1.00  0.00           H
ATOM   1524  HG2 ARG A 683      41.130  55.440  69.060  1.00  0.00           H
ATOM   1525  CD  ARG A 683      40.970  55.430  71.270  1.00  0.00           C
ATOM   1526  HD1 ARG A 683      41.530  54.480  71.500  1.00  0.00           H
ATOM   1527  HD2 ARG A 683      39.890  55.170  71.330  1.00  0.00           H
ATOM   1528  NE  ARG A 683      41.300  56.440  72.320  1.00  0.00           N
ATOM   1529  HE  ARG A 683      41.740  57.320  72.200  1.00  0.00           H
ATOM   1530  CZ  ARG A 683      41.160  56.160  73.590  1.00  0.00           C
ATOM   1531  NH1 ARG A 683      41.640  57.060  74.450  1.00  0.00           N
ATOM   1532 HH11 ARG A 683      41.520  56.930  75.430  1.00  0.00           H
ATOM   1533 HH12 ARG A 683      42.070  57.910  74.160  1.00  0.00           H
ATOM   1534  NH2 ARG A 683      40.570  55.120  74.070  1.00  0.00           N
ATOM   1535 HH21 ARG A 683      39.910  54.570  73.560  1.00  0.00           H
ATOM   1536 HH22 ARG A 683      40.500  55.060  75.060  1.00  0.00           H
ATOM   1537  C   ARG A 683      39.260  59.320  70.540  1.00  0.00           C
ATOM   1538  O   ARG A 683      38.980  59.550  71.720  1.00  0.00           O
ATOM   1539  N   ASP A 684      39.230  60.230  69.570  1.00  0.00           N
ATOM   1540  HN  ASP A 684      39.390  59.950  68.640  1.00  0.00           H
ATOM   1541  CA  ASP A 684      39.100  61.670  69.800  1.00  0.00           C
ATOM   1542  HA  ASP A 684      39.900  61.940  70.480  1.00  0.00           H
ATOM   1543  CB  ASP A 684      39.390  62.380  68.440  1.00  0.00           C
ATOM   1544  HB1 ASP A 684      38.650  62.030  67.700  1.00  0.00           H
ATOM   1545  HB2 ASP A 684      40.330  62.160  67.890  1.00  0.00           H
ATOM   1546  CG  ASP A 684      39.340  63.870  68.510  1.00  0.00           C
ATOM   1547  OD1 ASP A 684      39.070  64.430  67.380  1.00  0.00           O
ATOM   1548  OD2 ASP A 684      39.780  64.560  69.530  1.00  0.00           O
ATOM   1549  C   ASP A 684      37.740  61.990  70.460  1.00  0.00           C
ATOM   1550  O   ASP A 684      37.750  62.870  71.310  1.00  0.00           O
ATOM   1551  N   TYR A 685      36.710  61.330  70.000  1.00  0.00           N
ATOM   1552  HN  TYR A 685      36.820  60.570  69.350  1.00  0.00           H
ATOM   1553  CA  TYR A 685      35.340  61.580  70.300  1.00  0.00           C
ATOM   1554  HA  TYR A 685      35.250  62.610  70.610  1.00  0.00           H
ATOM   1555  CB  TYR A 685      34.540  61.530  68.980  1.00  0.00           C
ATOM   1556  HB1 TYR A 685      33.470  61.340  69.110  1.00  0.00           H
ATOM   1557  HB2 TYR A 685      34.920  60.660  68.400  1.00  0.00           H
ATOM   1558  CG  TYR A 685      34.710  62.810  68.210  1.00  0.00           C
ATOM   1559  CD1 TYR A 685      35.360  62.930  66.970  1.00  0.00           C
ATOM   1560  HD1 TYR A 685      35.860  62.090  66.550  1.00  0.00           H
ATOM   1561  CE1 TYR A 685      35.420  64.230  66.360  1.00  0.00           C
ATOM   1562  HE1 TYR A 685      35.870  64.410  65.400  1.00  0.00           H
ATOM   1563  CZ  TYR A 685      34.880  65.300  67.020  1.00  0.00           C
ATOM   1564  OH  TYR A 685      35.000  66.600  66.570  1.00  0.00           O
ATOM   1565  HH  TYR A 685      34.360  67.110  67.070  1.00  0.00           H
ATOM   1566  CD2 TYR A 685      34.250  63.920  68.900  1.00  0.00           C
ATOM   1567  HD2 TYR A 685      33.780  63.950  69.870  1.00  0.00           H
ATOM   1568  CE2 TYR A 685      34.420  65.150  68.260  1.00  0.00           C
ATOM   1569  HE2 TYR A 685      34.090  66.040  68.790  1.00  0.00           H
ATOM   1570  C   TYR A 685      34.700  60.630  71.300  1.00  0.00           C
ATOM   1571  O   TYR A 685      33.500  60.760  71.570  1.00  0.00           O
ATOM   1572  N   GLN A 686      35.480  59.650  71.850  1.00  0.00           N
ATOM   1573  HN  GLN A 686      36.400  59.440  71.540  1.00  0.00           H
ATOM   1574  CA  GLN A 686      34.930  58.870  72.980  1.00  0.00           C
ATOM   1575  HA  GLN A 686      35.780  58.270  73.270  1.00  0.00           H
ATOM   1576  CB  GLN A 686      34.710  59.680  74.280  1.00  0.00           C
ATOM   1577  HB1 GLN A 686      34.160  59.020  74.990  1.00  0.00           H
ATOM   1578  HB2 GLN A 686      34.000  60.530  74.150  1.00  0.00           H
ATOM   1579  CG  GLN A 686      35.990  60.250  74.960  1.00  0.00           C
ATOM   1580  HG1 GLN A 686      36.290  61.180  74.430  1.00  0.00           H
ATOM   1581  HG2 GLN A 686      36.710  59.430  74.730  1.00  0.00           H
ATOM   1582  CD  GLN A 686      35.750  60.340  76.490  1.00  0.00           C
ATOM   1583  OE1 GLN A 686      36.000  59.390  77.280  1.00  0.00           O
ATOM   1584  NE2 GLN A 686      35.370  61.570  77.000  1.00  0.00           N
ATOM   1585 HE21 GLN A 686      35.520  61.610  77.980  1.00  0.00           H
ATOM   1586 HE22 GLN A 686      35.000  62.340  76.460  1.00  0.00           H
ATOM   1587  C   GLN A 686      33.960  57.830  72.620  1.00  0.00           C
ATOM   1588  O   GLN A 686      33.000  57.530  73.300  1.00  0.00           O
ATOM   1589  N   LEU A 687      34.260  57.150  71.480  1.00  0.00           N
ATOM   1590  HN  LEU A 687      35.090  57.360  70.960  1.00  0.00           H
ATOM   1591  CA  LEU A 687      33.310  56.310  70.810  1.00  0.00           C
ATOM   1592  HA  LEU A 687      32.450  56.210  71.460  1.00  0.00           H
ATOM   1593  CB  LEU A 687      32.900  56.770  69.350  1.00  0.00           C
ATOM   1594  HB1 LEU A 687      32.140  56.060  68.980  1.00  0.00           H
ATOM   1595  HB2 LEU A 687      33.790  56.750  68.710  1.00  0.00           H
ATOM   1596  CG  LEU A 687      32.300  58.260  69.380  1.00  0.00           C
ATOM   1597  HG  LEU A 687      33.060  58.900  69.880  1.00  0.00           H
ATOM   1598  CD1 LEU A 687      32.120  58.720  67.950  1.00  0.00           C
ATOM   1599 HD11 LEU A 687      31.750  59.760  67.860  1.00  0.00           H
ATOM   1600 HD12 LEU A 687      31.390  58.030  67.460  1.00  0.00           H
ATOM   1601 HD13 LEU A 687      33.040  58.700  67.340  1.00  0.00           H
ATOM   1602  CD2 LEU A 687      30.920  58.340  70.020  1.00  0.00           C
ATOM   1603 HD21 LEU A 687      30.880  57.970  71.050  1.00  0.00           H
ATOM   1604 HD22 LEU A 687      30.180  57.750  69.430  1.00  0.00           H
ATOM   1605 HD23 LEU A 687      30.570  59.390  70.010  1.00  0.00           H
ATOM   1606  C   LEU A 687      33.990  54.970  70.570  1.00  0.00           C
ATOM   1607  O   LEU A 687      35.240  54.880  70.510  1.00  0.00           O
ATOM   1608  N   SER A 688      33.200  53.860  70.430  1.00  0.00           N
ATOM   1609  HN  SER A 688      32.220  53.810  70.590  1.00  0.00           H
ATOM   1610  CA  SER A 688      33.770  52.580  70.200  1.00  0.00           C
ATOM   1611  HA  SER A 688      34.530  52.490  70.970  1.00  0.00           H
ATOM   1612  CB  SER A 688      32.700  51.500  70.490  1.00  0.00           C
ATOM   1613  HB1 SER A 688      31.790  51.580  69.860  1.00  0.00           H
ATOM   1614  HB2 SER A 688      32.550  51.690  71.570  1.00  0.00           H
ATOM   1615  OG  SER A 688      33.220  50.150  70.370  1.00  0.00           O
ATOM   1616  HG1 SER A 688      33.730  49.980  71.160  1.00  0.00           H
ATOM   1617  C   SER A 688      34.280  52.320  68.750  1.00  0.00           C
ATOM   1618  O   SER A 688      33.500  52.210  67.830  1.00  0.00           O
ATOM   1619  N   TYR A 689      35.590  52.150  68.540  1.00  0.00           N
ATOM   1620  HN  TYR A 689      36.250  52.090  69.280  1.00  0.00           H
ATOM   1621  CA  TYR A 689      36.090  51.840  67.230  1.00  0.00           C
ATOM   1622  HA  TYR A 689      35.680  52.470  66.460  1.00  0.00           H
ATOM   1623  CB  TYR A 689      37.680  51.920  67.060  1.00  0.00           C
ATOM   1624  HB1 TYR A 689      38.130  51.520  68.000  1.00  0.00           H
ATOM   1625  HB2 TYR A 689      37.930  52.990  67.030  1.00  0.00           H
ATOM   1626  CG  TYR A 689      38.300  51.220  65.930  1.00  0.00           C
ATOM   1627  CD1 TYR A 689      39.300  50.260  66.190  1.00  0.00           C
ATOM   1628  HD1 TYR A 689      39.610  49.960  67.170  1.00  0.00           H
ATOM   1629  CE1 TYR A 689      39.930  49.610  65.110  1.00  0.00           C
ATOM   1630  HE1 TYR A 689      40.560  48.770  65.340  1.00  0.00           H
ATOM   1631  CZ  TYR A 689      39.670  49.940  63.790  1.00  0.00           C
ATOM   1632  OH  TYR A 689      40.480  49.240  62.830  1.00  0.00           O
ATOM   1633  HH  TYR A 689      39.980  49.240  62.000  1.00  0.00           H
ATOM   1634  CD2 TYR A 689      37.910  51.500  64.570  1.00  0.00           C
ATOM   1635  HD2 TYR A 689      37.000  52.000  64.290  1.00  0.00           H
ATOM   1636  CE2 TYR A 689      38.670  50.940  63.510  1.00  0.00           C
ATOM   1637  HE2 TYR A 689      38.340  51.070  62.490  1.00  0.00           H
ATOM   1638  C   TYR A 689      35.570  50.480  66.660  1.00  0.00           C
ATOM   1639  O   TYR A 689      35.200  50.380  65.510  1.00  0.00           O
ATOM   1640  N   LEU A 690      35.560  49.370  67.400  1.00  0.00           N
ATOM   1641  HN  LEU A 690      35.820  49.360  68.360  1.00  0.00           H
ATOM   1642  CA  LEU A 690      35.090  48.000  66.870  1.00  0.00           C
ATOM   1643  HA  LEU A 690      35.540  47.850  65.890  1.00  0.00           H
ATOM   1644  CB  LEU A 690      35.540  46.780  67.740  1.00  0.00           C
ATOM   1645  HB1 LEU A 690      35.130  45.820  67.360  1.00  0.00           H
ATOM   1646  HB2 LEU A 690      35.300  46.910  68.810  1.00  0.00           H
ATOM   1647  CG  LEU A 690      37.130  46.560  67.740  1.00  0.00           C
ATOM   1648  HG  LEU A 690      37.510  47.490  68.200  1.00  0.00           H
ATOM   1649  CD1 LEU A 690      37.510  45.410  68.670  1.00  0.00           C
ATOM   1650 HD11 LEU A 690      38.610  45.250  68.670  1.00  0.00           H
ATOM   1651 HD12 LEU A 690      36.960  44.540  68.240  1.00  0.00           H
ATOM   1652 HD13 LEU A 690      37.150  45.590  69.700  1.00  0.00           H
ATOM   1653  CD2 LEU A 690      37.750  46.560  66.280  1.00  0.00           C
ATOM   1654 HD21 LEU A 690      37.660  47.610  65.930  1.00  0.00           H
ATOM   1655 HD22 LEU A 690      37.030  46.020  65.650  1.00  0.00           H
ATOM   1656 HD23 LEU A 690      38.780  46.150  66.270  1.00  0.00           H
ATOM   1657  C   LEU A 690      33.580  47.940  66.580  1.00  0.00           C
ATOM   1658  O   LEU A 690      33.150  47.220  65.720  1.00  0.00           O
ATOM   1659  N   SER A 691      32.750  48.500  67.440  1.00  0.00           N
ATOM   1660  HN  SER A 691      33.140  49.050  68.180  1.00  0.00           H
ATOM   1661  CA  SER A 691      31.330  48.470  67.280  1.00  0.00           C
ATOM   1662  HA  SER A 691      31.070  47.500  66.890  1.00  0.00           H
ATOM   1663  CB  SER A 691      30.630  48.830  68.660  1.00  0.00           C
ATOM   1664  HB1 SER A 691      29.560  48.980  68.420  1.00  0.00           H
ATOM   1665  HB2 SER A 691      31.100  49.770  69.000  1.00  0.00           H
ATOM   1666  OG  SER A 691      30.820  47.860  69.630  1.00  0.00           O
ATOM   1667  HG1 SER A 691      30.270  47.110  69.370  1.00  0.00           H
ATOM   1668  C   SER A 691      30.880  49.390  66.130  1.00  0.00           C
ATOM   1669  O   SER A 691      30.110  48.970  65.210  1.00  0.00           O
ATOM   1670  N   LEU A 692      31.400  50.610  66.060  1.00  0.00           N
ATOM   1671  HN  LEU A 692      32.030  51.010  66.730  1.00  0.00           H
ATOM   1672  CA  LEU A 692      31.210  51.430  64.900  1.00  0.00           C
ATOM   1673  HA  LEU A 692      30.130  51.470  64.730  1.00  0.00           H
ATOM   1674  CB  LEU A 692      31.660  52.830  65.130  1.00  0.00           C
ATOM   1675  HB1 LEU A 692      32.760  52.950  65.260  1.00  0.00           H
ATOM   1676  HB2 LEU A 692      31.200  53.160  66.080  1.00  0.00           H
ATOM   1677  CG  LEU A 692      31.170  54.060  64.250  1.00  0.00           C
ATOM   1678  HG  LEU A 692      31.560  53.880  63.220  1.00  0.00           H
ATOM   1679  CD1 LEU A 692      29.660  54.310  64.240  1.00  0.00           C
ATOM   1680 HD11 LEU A 692      29.310  54.550  65.270  1.00  0.00           H
ATOM   1681 HD12 LEU A 692      29.190  53.370  63.890  1.00  0.00           H
ATOM   1682 HD13 LEU A 692      29.360  55.090  63.510  1.00  0.00           H
ATOM   1683  CD2 LEU A 692      31.830  55.310  64.790  1.00  0.00           C
ATOM   1684 HD21 LEU A 692      31.430  56.200  64.270  1.00  0.00           H
ATOM   1685 HD22 LEU A 692      32.940  55.290  64.720  1.00  0.00           H
ATOM   1686 HD23 LEU A 692      31.560  55.470  65.850  1.00  0.00           H
ATOM   1687  C   LEU A 692      31.870  50.930  63.610  1.00  0.00           C
ATOM   1688  O   LEU A 692      31.300  51.070  62.530  1.00  0.00           O
ATOM   1689  N   ARG A 693      33.100  50.310  63.640  1.00  0.00           N
ATOM   1690  HN  ARG A 693      33.630  50.150  64.470  1.00  0.00           H
ATOM   1691  CA  ARG A 693      33.630  49.660  62.480  1.00  0.00           C
ATOM   1692  HA  ARG A 693      33.830  50.380  61.690  1.00  0.00           H
ATOM   1693  CB  ARG A 693      35.010  49.120  62.910  1.00  0.00           C
ATOM   1694  HB1 ARG A 693      34.810  48.430  63.750  1.00  0.00           H
ATOM   1695  HB2 ARG A 693      35.660  49.920  63.330  1.00  0.00           H
ATOM   1696  CG  ARG A 693      35.750  48.300  61.860  1.00  0.00           C
ATOM   1697  HG1 ARG A 693      35.900  48.910  60.940  1.00  0.00           H
ATOM   1698  HG2 ARG A 693      35.140  47.410  61.600  1.00  0.00           H
ATOM   1699  CD  ARG A 693      37.070  47.680  62.330  1.00  0.00           C
ATOM   1700  HD1 ARG A 693      36.830  46.910  63.100  1.00  0.00           H
ATOM   1701  HD2 ARG A 693      37.690  48.370  62.920  1.00  0.00           H
ATOM   1702  NE  ARG A 693      37.900  47.240  61.130  1.00  0.00           N
ATOM   1703  HE  ARG A 693      38.660  47.810  60.850  1.00  0.00           H
ATOM   1704  CZ  ARG A 693      37.900  46.080  60.530  1.00  0.00           C
ATOM   1705  NH1 ARG A 693      37.000  45.060  60.690  1.00  0.00           N
ATOM   1706 HH11 ARG A 693      36.260  45.160  61.350  1.00  0.00           H
ATOM   1707 HH12 ARG A 693      37.190  44.270  60.100  1.00  0.00           H
ATOM   1708  NH2 ARG A 693      38.810  45.800  59.640  1.00  0.00           N
ATOM   1709 HH21 ARG A 693      39.550  46.470  59.580  1.00  0.00           H
ATOM   1710 HH22 ARG A 693      39.070  44.850  59.460  1.00  0.00           H
ATOM   1711  C   ARG A 693      32.760  48.480  62.000  1.00  0.00           C
ATOM   1712  O   ARG A 693      32.660  48.290  60.800  1.00  0.00           O
ATOM   1713  N   THR A 694      32.140  47.690  62.920  1.00  0.00           N
ATOM   1714  HN  THR A 694      32.160  47.970  63.880  1.00  0.00           H
ATOM   1715  CA  THR A 694      31.370  46.530  62.560  1.00  0.00           C
ATOM   1716  HA  THR A 694      31.910  46.040  61.770  1.00  0.00           H
ATOM   1717  CB  THR A 694      31.190  45.590  63.680  1.00  0.00           C
ATOM   1718  HB  THR A 694      30.680  46.050  64.550  1.00  0.00           H
ATOM   1719  OG1 THR A 694      32.430  45.210  64.190  1.00  0.00           O
ATOM   1720  HG1 THR A 694      32.530  45.940  64.820  1.00  0.00           H
ATOM   1721  CG2 THR A 694      30.490  44.240  63.310  1.00  0.00           C
ATOM   1722 HG21 THR A 694      29.420  44.520  63.170  1.00  0.00           H
ATOM   1723 HG22 THR A 694      30.490  43.510  64.140  1.00  0.00           H
ATOM   1724 HG23 THR A 694      30.850  43.860  62.320  1.00  0.00           H
ATOM   1725  C   THR A 694      30.060  46.900  61.940  1.00  0.00           C
ATOM   1726  O   THR A 694      29.460  46.280  61.050  1.00  0.00           O
ATOM   1727  N   SER A 695      29.560  48.110  62.430  1.00  0.00           N
ATOM   1728  HN  SER A 695      30.120  48.550  63.110  1.00  0.00           H
ATOM   1729  CA  SER A 695      28.430  48.800  61.790  1.00  0.00           C
ATOM   1730  HA  SER A 695      27.760  47.980  61.610  1.00  0.00           H
ATOM   1731  CB  SER A 695      27.750  49.870  62.690  1.00  0.00           C
ATOM   1732  HB1 SER A 695      28.480  50.690  62.870  1.00  0.00           H
ATOM   1733  HB2 SER A 695      27.380  49.450  63.650  1.00  0.00           H
ATOM   1734  OG  SER A 695      26.640  50.460  62.030  1.00  0.00           O
ATOM   1735  HG1 SER A 695      26.040  49.740  61.800  1.00  0.00           H
ATOM   1736  C   SER A 695      28.770  49.380  60.390  1.00  0.00           C
ATOM   1737  O   SER A 695      28.040  49.200  59.460  1.00  0.00           O
ATOM   1738  N   ILE A 696      29.960  50.120  60.300  1.00  0.00           N
ATOM   1739  HN  ILE A 696      30.520  50.380  61.090  1.00  0.00           H
ATOM   1740  CA  ILE A 696      30.490  50.590  59.060  1.00  0.00           C
ATOM   1741  HA  ILE A 696      29.660  51.170  58.670  1.00  0.00           H
ATOM   1742  CB  ILE A 696      31.840  51.380  59.200  1.00  0.00           C
ATOM   1743  HB  ILE A 696      32.460  50.990  60.040  1.00  0.00           H
ATOM   1744  CG2 ILE A 696      32.690  51.430  57.840  1.00  0.00           C
ATOM   1745 HG21 ILE A 696      32.080  51.650  56.930  1.00  0.00           H
ATOM   1746 HG22 ILE A 696      33.070  50.420  57.570  1.00  0.00           H
ATOM   1747 HG23 ILE A 696      33.480  52.200  57.920  1.00  0.00           H
ATOM   1748  CG1 ILE A 696      31.380  52.730  59.680  1.00  0.00           C
ATOM   1749 HG11 ILE A 696      30.710  52.540  60.560  1.00  0.00           H
ATOM   1750 HG12 ILE A 696      30.660  53.080  58.910  1.00  0.00           H
ATOM   1751  CD  ILE A 696      32.510  53.660  60.020  1.00  0.00           C
ATOM   1752  HD1 ILE A 696      32.060  54.550  60.510  1.00  0.00           H
ATOM   1753  HD2 ILE A 696      33.040  53.990  59.090  1.00  0.00           H
ATOM   1754  HD3 ILE A 696      33.130  53.140  60.770  1.00  0.00           H
ATOM   1755  C   ILE A 696      30.710  49.370  58.030  1.00  0.00           C
ATOM   1756  O   ILE A 696      30.430  49.480  56.830  1.00  0.00           O
ATOM   1757  N   GLY A 697      31.210  48.230  58.490  1.00  0.00           N
ATOM   1758  HN  GLY A 697      31.520  48.200  59.440  1.00  0.00           H
ATOM   1759  CA  GLY A 697      31.380  47.090  57.660  1.00  0.00           C
ATOM   1760  HA1 GLY A 697      31.920  46.290  58.150  1.00  0.00           H
ATOM   1761  HA2 GLY A 697      31.770  47.390  56.700  1.00  0.00           H
ATOM   1762  C   GLY A 697      30.090  46.420  57.260  1.00  0.00           C
ATOM   1763  O   GLY A 697      30.030  45.940  56.140  1.00  0.00           O
ATOM   1764  N   LEU A 698      29.070  46.340  58.140  1.00  0.00           N
ATOM   1765  HN  LEU A 698      29.250  46.480  59.110  1.00  0.00           H
ATOM   1766  CA  LEU A 698      27.860  45.700  57.750  1.00  0.00           C
ATOM   1767  HA  LEU A 698      28.010  44.710  57.310  1.00  0.00           H
ATOM   1768  CB  LEU A 698      27.070  45.360  59.000  1.00  0.00           C
ATOM   1769  HB1 LEU A 698      26.050  45.020  58.780  1.00  0.00           H
ATOM   1770  HB2 LEU A 698      27.020  46.290  59.630  1.00  0.00           H
ATOM   1771  CG  LEU A 698      27.740  44.250  59.740  1.00  0.00           C
ATOM   1772  HG  LEU A 698      28.840  44.360  59.910  1.00  0.00           H
ATOM   1773  CD1 LEU A 698      27.090  44.220  61.170  1.00  0.00           C
ATOM   1774 HD11 LEU A 698      25.990  44.080  61.120  1.00  0.00           H
ATOM   1775 HD12 LEU A 698      27.310  45.210  61.620  1.00  0.00           H
ATOM   1776 HD13 LEU A 698      27.520  43.320  61.670  1.00  0.00           H
ATOM   1777  CD2 LEU A 698      27.620  42.850  59.030  1.00  0.00           C
ATOM   1778 HD21 LEU A 698      27.810  42.080  59.810  1.00  0.00           H
ATOM   1779 HD22 LEU A 698      28.360  42.820  58.210  1.00  0.00           H
ATOM   1780 HD23 LEU A 698      26.600  42.690  58.630  1.00  0.00           H
ATOM   1781  C   LEU A 698      27.180  46.480  56.700  1.00  0.00           C
ATOM   1782  O   LEU A 698      26.690  46.000  55.660  1.00  0.00           O
ATOM   1783  N   TRP A 699      27.160  47.800  56.920  1.00  0.00           N
ATOM   1784  HN  TRP A 699      27.440  48.220  57.770  1.00  0.00           H
ATOM   1785  CA  TRP A 699      26.690  48.700  55.810  1.00  0.00           C
ATOM   1786  HA  TRP A 699      25.670  48.440  55.530  1.00  0.00           H
ATOM   1787  CB  TRP A 699      26.730  50.180  56.360  1.00  0.00           C
ATOM   1788  HB1 TRP A 699      26.750  50.970  55.580  1.00  0.00           H
ATOM   1789  HB2 TRP A 699      27.640  50.260  56.990  1.00  0.00           H
ATOM   1790  CG  TRP A 699      25.520  50.510  57.100  1.00  0.00           C
ATOM   1791  CD1 TRP A 699      25.460  50.960  58.390  1.00  0.00           C
ATOM   1792  HD1 TRP A 699      26.300  51.020  59.050  1.00  0.00           H
ATOM   1793  NE1 TRP A 699      24.180  51.400  58.770  1.00  0.00           N
ATOM   1794  HE1 TRP A 699      23.980  52.130  59.390  1.00  0.00           H
ATOM   1795  CE2 TRP A 699      23.380  51.270  57.700  1.00  0.00           C
ATOM   1796  CD2 TRP A 699      24.130  50.650  56.630  1.00  0.00           C
ATOM   1797  CE3 TRP A 699      23.540  50.520  55.400  1.00  0.00           C
ATOM   1798  HE3 TRP A 699      24.090  50.120  54.550  1.00  0.00           H
ATOM   1799  CZ3 TRP A 699      22.190  50.910  55.270  1.00  0.00           C
ATOM   1800  HZ3 TRP A 699      21.600  50.780  54.380  1.00  0.00           H
ATOM   1801  CZ2 TRP A 699      22.060  51.640  57.610  1.00  0.00           C
ATOM   1802  HZ2 TRP A 699      21.550  52.080  58.450  1.00  0.00           H
ATOM   1803  CH2 TRP A 699      21.500  51.490  56.310  1.00  0.00           C
ATOM   1804  HH2 TRP A 699      20.530  51.860  56.020  1.00  0.00           H
ATOM   1805  C   TRP A 699      27.460  48.690  54.430  1.00  0.00           C
ATOM   1806  O   TRP A 699      26.820  48.560  53.420  1.00  0.00           O
ATOM   1807  N   THR A 700      28.770  48.690  54.500  1.00  0.00           N
ATOM   1808  HN  THR A 700      29.220  48.800  55.390  1.00  0.00           H
ATOM   1809  CA  THR A 700      29.650  48.670  53.370  1.00  0.00           C
ATOM   1810  HA  THR A 700      29.440  49.480  52.680  1.00  0.00           H
ATOM   1811  CB  THR A 700      31.130  48.760  53.790  1.00  0.00           C
ATOM   1812  HB  THR A 700      31.380  48.080  54.610  1.00  0.00           H
ATOM   1813  OG1 THR A 700      31.520  50.060  54.340  1.00  0.00           O
ATOM   1814  HG1 THR A 700      31.270  49.910  55.260  1.00  0.00           H
ATOM   1815  CG2 THR A 700      32.070  48.460  52.590  1.00  0.00           C
ATOM   1816 HG21 THR A 700      33.130  48.560  52.910  1.00  0.00           H
ATOM   1817 HG22 THR A 700      31.930  49.240  51.820  1.00  0.00           H
ATOM   1818 HG23 THR A 700      32.120  47.480  52.040  1.00  0.00           H
ATOM   1819  C   THR A 700      29.460  47.420  52.520  1.00  0.00           C
ATOM   1820  O   THR A 700      29.560  47.560  51.320  1.00  0.00           O
ATOM   1821  N   SER A 701      29.220  46.230  53.180  1.00  0.00           N
ATOM   1822  HN  SER A 701      29.310  46.280  54.170  1.00  0.00           H
ATOM   1823  CA  SER A 701      28.650  44.960  52.710  1.00  0.00           C
ATOM   1824  HA  SER A 701      29.380  44.480  52.060  1.00  0.00           H
ATOM   1825  CB  SER A 701      28.530  43.810  53.840  1.00  0.00           C
ATOM   1826  HB1 SER A 701      27.770  43.980  54.640  1.00  0.00           H
ATOM   1827  HB2 SER A 701      29.560  43.790  54.260  1.00  0.00           H
ATOM   1828  OG  SER A 701      28.260  42.460  53.420  1.00  0.00           O
ATOM   1829  HG1 SER A 701      28.960  42.230  52.810  1.00  0.00           H
ATOM   1830  C   SER A 701      27.270  45.120  52.020  1.00  0.00           C
ATOM   1831  O   SER A 701      27.200  44.880  50.810  1.00  0.00           O
ATOM   1832  N   PHE A 702      26.220  45.510  52.770  1.00  0.00           N
ATOM   1833  HN  PHE A 702      26.370  45.800  53.720  1.00  0.00           H
ATOM   1834  CA  PHE A 702      24.920  45.690  52.210  1.00  0.00           C
ATOM   1835  HA  PHE A 702      24.490  44.760  51.900  1.00  0.00           H
ATOM   1836  CB  PHE A 702      23.980  46.370  53.250  1.00  0.00           C
ATOM   1837  HB1 PHE A 702      24.310  47.400  53.510  1.00  0.00           H
ATOM   1838  HB2 PHE A 702      24.000  45.830  54.230  1.00  0.00           H
ATOM   1839  CG  PHE A 702      22.540  46.520  52.780  1.00  0.00           C
ATOM   1840  CD1 PHE A 702      21.820  45.340  52.380  1.00  0.00           C
ATOM   1841  HD1 PHE A 702      22.240  44.360  52.490  1.00  0.00           H
ATOM   1842  CE1 PHE A 702      20.540  45.430  51.840  1.00  0.00           C
ATOM   1843  HE1 PHE A 702      20.030  44.510  51.570  1.00  0.00           H
ATOM   1844  CZ  PHE A 702      20.000  46.700  51.710  1.00  0.00           C
ATOM   1845  HZ  PHE A 702      19.050  46.870  51.250  1.00  0.00           H
ATOM   1846  CD2 PHE A 702      21.920  47.760  52.620  1.00  0.00           C
ATOM   1847  HD2 PHE A 702      22.410  48.660  52.930  1.00  0.00           H
ATOM   1848  CE2 PHE A 702      20.590  47.890  52.190  1.00  0.00           C
ATOM   1849  HE2 PHE A 702      20.130  48.870  52.080  1.00  0.00           H
ATOM   1850  C   PHE A 702      24.950  46.660  50.980  1.00  0.00           C
ATOM   1851  O   PHE A 702      24.270  46.300  49.950  1.00  0.00           O
ATOM   1852  N   LEU A 703      25.680  47.790  51.100  1.00  0.00           N
ATOM   1853  HN  LEU A 703      26.110  48.020  51.960  1.00  0.00           H
ATOM   1854  CA  LEU A 703      25.920  48.780  50.040  1.00  0.00           C
ATOM   1855  HA  LEU A 703      24.940  49.130  49.750  1.00  0.00           H
ATOM   1856  CB  LEU A 703      26.660  49.990  50.530  1.00  0.00           C
ATOM   1857  HB1 LEU A 703      26.870  50.630  49.640  1.00  0.00           H
ATOM   1858  HB2 LEU A 703      27.590  49.560  50.950  1.00  0.00           H
ATOM   1859  CG  LEU A 703      25.870  50.820  51.620  1.00  0.00           C
ATOM   1860  HG  LEU A 703      25.370  50.120  52.320  1.00  0.00           H
ATOM   1861  CD1 LEU A 703      26.730  51.820  52.370  1.00  0.00           C
ATOM   1862 HD11 LEU A 703      27.070  52.730  51.840  1.00  0.00           H
ATOM   1863 HD12 LEU A 703      27.650  51.300  52.700  1.00  0.00           H
ATOM   1864 HD13 LEU A 703      26.220  52.140  53.310  1.00  0.00           H
ATOM   1865  CD2 LEU A 703      24.780  51.610  50.850  1.00  0.00           C
ATOM   1866 HD21 LEU A 703      25.230  52.090  49.960  1.00  0.00           H
ATOM   1867 HD22 LEU A 703      24.350  52.460  51.420  1.00  0.00           H
ATOM   1868 HD23 LEU A 703      24.070  50.880  50.410  1.00  0.00           H
ATOM   1869  C   LEU A 703      26.640  48.200  48.840  1.00  0.00           C
ATOM   1870  O   LEU A 703      26.280  48.490  47.730  1.00  0.00           O
ATOM   1871  N   CYS A 704      27.770  47.410  49.040  1.00  0.00           N
ATOM   1872  HN  CYS A 704      28.130  47.140  49.930  1.00  0.00           H
ATOM   1873  CA  CYS A 704      28.340  46.630  47.910  1.00  0.00           C
ATOM   1874  HA  CYS A 704      28.530  47.360  47.130  1.00  0.00           H
ATOM   1875  CB  CYS A 704      29.560  45.860  48.390  1.00  0.00           C
ATOM   1876  HB1 CYS A 704      29.780  45.080  47.630  1.00  0.00           H
ATOM   1877  HB2 CYS A 704      29.290  45.280  49.310  1.00  0.00           H
ATOM   1878  SG  CYS A 704      31.010  46.970  48.530  1.00  0.00           S
ATOM   1879  HG1 CYS A 704      30.740  47.770  49.540  1.00  0.00           H
ATOM   1880  C   CYS A 704      27.360  45.710  47.190  1.00  0.00           C
ATOM   1881  O   CYS A 704      27.340  45.670  45.980  1.00  0.00           O
ATOM   1882  N   ILE A 705      26.450  44.990  47.980  1.00  0.00           N
ATOM   1883  HN  ILE A 705      26.520  44.930  48.980  1.00  0.00           H
ATOM   1884  CA  ILE A 705      25.450  44.080  47.370  1.00  0.00           C
ATOM   1885  HA  ILE A 705      25.960  43.370  46.730  1.00  0.00           H
ATOM   1886  CB  ILE A 705      24.680  43.290  48.450  1.00  0.00           C
ATOM   1887  HB  ILE A 705      24.580  44.070  49.240  1.00  0.00           H
ATOM   1888  CG2 ILE A 705      23.360  42.680  47.960  1.00  0.00           C
ATOM   1889 HG21 ILE A 705      22.600  43.450  47.680  1.00  0.00           H
ATOM   1890 HG22 ILE A 705      22.970  42.030  48.770  1.00  0.00           H
ATOM   1891 HG23 ILE A 705      23.430  42.100  47.020  1.00  0.00           H
ATOM   1892  CG1 ILE A 705      25.650  42.240  49.070  1.00  0.00           C
ATOM   1893 HG11 ILE A 705      26.680  42.660  49.040  1.00  0.00           H
ATOM   1894 HG12 ILE A 705      25.640  41.340  48.420  1.00  0.00           H
ATOM   1895  CD  ILE A 705      25.280  41.930  50.500  1.00  0.00           C
ATOM   1896  HD1 ILE A 705      24.260  41.500  50.520  1.00  0.00           H
ATOM   1897  HD2 ILE A 705      25.240  42.840  51.150  1.00  0.00           H
ATOM   1898  HD3 ILE A 705      25.940  41.180  51.000  1.00  0.00           H
ATOM   1899  C   ILE A 705      24.360  44.790  46.580  1.00  0.00           C
ATOM   1900  O   ILE A 705      23.990  44.390  45.480  1.00  0.00           O
ATOM   1901  N   VAL A 706      23.880  45.960  47.020  1.00  0.00           N
ATOM   1902  HN  VAL A 706      24.230  46.220  47.930  1.00  0.00           H
ATOM   1903  CA  VAL A 706      22.790  46.740  46.330  1.00  0.00           C
ATOM   1904  HA  VAL A 706      22.050  46.040  45.940  1.00  0.00           H
ATOM   1905  CB  VAL A 706      22.010  47.840  47.170  1.00  0.00           C
ATOM   1906  HB  VAL A 706      22.750  48.470  47.720  1.00  0.00           H
ATOM   1907  CG1 VAL A 706      21.160  48.790  46.220  1.00  0.00           C
ATOM   1908 HG11 VAL A 706      20.440  49.440  46.750  1.00  0.00           H
ATOM   1909 HG12 VAL A 706      20.580  48.220  45.470  1.00  0.00           H
ATOM   1910 HG13 VAL A 706      21.810  49.410  45.540  1.00  0.00           H
ATOM   1911  CG2 VAL A 706      21.170  47.110  48.230  1.00  0.00           C
ATOM   1912 HG21 VAL A 706      20.580  46.270  47.810  1.00  0.00           H
ATOM   1913 HG22 VAL A 706      20.470  47.940  48.470  1.00  0.00           H
ATOM   1914 HG23 VAL A 706      21.760  46.720  49.090  1.00  0.00           H
ATOM   1915  C   VAL A 706      23.540  47.440  45.100  1.00  0.00           C
ATOM   1916  O   VAL A 706      22.970  47.500  44.000  1.00  0.00           O
ATOM   1917  N   LEU A 707      24.820  47.880  45.300  1.00  0.00           N
ATOM   1918  HN  LEU A 707      25.230  47.770  46.200  1.00  0.00           H
ATOM   1919  CA  LEU A 707      25.570  48.510  44.260  1.00  0.00           C
ATOM   1920  HA  LEU A 707      25.060  49.440  44.060  1.00  0.00           H
ATOM   1921  CB  LEU A 707      27.000  48.790  44.900  1.00  0.00           C
ATOM   1922  HB1 LEU A 707      27.300  47.870  45.440  1.00  0.00           H
ATOM   1923  HB2 LEU A 707      26.930  49.580  45.670  1.00  0.00           H
ATOM   1924  CG  LEU A 707      28.110  49.160  43.980  1.00  0.00           C
ATOM   1925  HG  LEU A 707      28.260  48.470  43.130  1.00  0.00           H
ATOM   1926  CD1 LEU A 707      27.860  50.580  43.350  1.00  0.00           C
ATOM   1927 HD11 LEU A 707      26.850  50.690  42.920  1.00  0.00           H
ATOM   1928 HD12 LEU A 707      28.680  50.810  42.640  1.00  0.00           H
ATOM   1929 HD13 LEU A 707      27.970  51.370  44.130  1.00  0.00           H
ATOM   1930  CD2 LEU A 707      29.440  49.200  44.830  1.00  0.00           C
ATOM   1931 HD21 LEU A 707      29.590  48.190  45.260  1.00  0.00           H
ATOM   1932 HD22 LEU A 707      29.280  49.890  45.680  1.00  0.00           H
ATOM   1933 HD23 LEU A 707      30.350  49.420  44.230  1.00  0.00           H
ATOM   1934  C   LEU A 707      25.680  47.640  42.990  1.00  0.00           C
ATOM   1935  O   LEU A 707      25.380  47.980  41.880  1.00  0.00           O
ATOM   1936  N   VAL A 708      26.080  46.380  43.160  1.00  0.00           N
ATOM   1937  HN  VAL A 708      26.400  46.280  44.090  1.00  0.00           H
ATOM   1938  CA  VAL A 708      26.200  45.390  42.180  1.00  0.00           C
ATOM   1939  HA  VAL A 708      26.950  45.650  41.450  1.00  0.00           H
ATOM   1940  CB  VAL A 708      26.680  44.110  42.830  1.00  0.00           C
ATOM   1941  HB  VAL A 708      26.090  44.050  43.780  1.00  0.00           H
ATOM   1942  CG1 VAL A 708      26.420  42.770  41.990  1.00  0.00           C
ATOM   1943 HG11 VAL A 708      25.320  42.610  41.940  1.00  0.00           H
ATOM   1944 HG12 VAL A 708      26.820  41.860  42.500  1.00  0.00           H
ATOM   1945 HG13 VAL A 708      26.930  42.850  41.010  1.00  0.00           H
ATOM   1946  CG2 VAL A 708      28.180  44.230  43.140  1.00  0.00           C
ATOM   1947 HG21 VAL A 708      28.460  43.440  43.870  1.00  0.00           H
ATOM   1948 HG22 VAL A 708      28.500  45.260  43.400  1.00  0.00           H
ATOM   1949 HG23 VAL A 708      28.720  43.890  42.230  1.00  0.00           H
ATOM   1950  C   VAL A 708      24.920  45.190  41.410  1.00  0.00           C
ATOM   1951  O   VAL A 708      24.870  45.130  40.170  1.00  0.00           O
ATOM   1952  N   ALA A 709      23.800  44.940  42.110  1.00  0.00           N
ATOM   1953  HN  ALA A 709      23.940  44.850  43.090  1.00  0.00           H
ATOM   1954  CA  ALA A 709      22.460  44.670  41.600  1.00  0.00           C
ATOM   1955  HA  ALA A 709      22.390  43.730  41.090  1.00  0.00           H
ATOM   1956  CB  ALA A 709      21.500  44.460  42.730  1.00  0.00           C
ATOM   1957  HB1 ALA A 709      21.780  43.590  43.350  1.00  0.00           H
ATOM   1958  HB2 ALA A 709      20.480  44.310  42.300  1.00  0.00           H
ATOM   1959  HB3 ALA A 709      21.410  45.340  43.410  1.00  0.00           H
ATOM   1960  C   ALA A 709      21.890  45.810  40.750  1.00  0.00           C
ATOM   1961  O   ALA A 709      21.400  45.570  39.610  1.00  0.00           O
ATOM   1962  N   THR A 710      21.990  47.030  41.280  1.00  0.00           N
ATOM   1963  HN  THR A 710      22.330  47.200  42.210  1.00  0.00           H
ATOM   1964  CA  THR A 710      21.620  48.330  40.670  1.00  0.00           C
ATOM   1965  HA  THR A 710      20.570  48.230  40.410  1.00  0.00           H
ATOM   1966  CB  THR A 710      21.690  49.510  41.530  1.00  0.00           C
ATOM   1967  HB  THR A 710      22.730  49.660  41.890  1.00  0.00           H
ATOM   1968  OG1 THR A 710      20.880  49.220  42.720  1.00  0.00           O
ATOM   1969  HG1 THR A 710      21.450  48.680  43.260  1.00  0.00           H
ATOM   1970  CG2 THR A 710      21.070  50.730  40.930  1.00  0.00           C
ATOM   1971 HG21 THR A 710      20.040  50.430  40.650  1.00  0.00           H
ATOM   1972 HG22 THR A 710      21.600  51.030  40.000  1.00  0.00           H
ATOM   1973 HG23 THR A 710      21.020  51.610  41.610  1.00  0.00           H
ATOM   1974  C   THR A 710      22.390  48.600  39.390  1.00  0.00           C
ATOM   1975  O   THR A 710      21.860  49.020  38.390  1.00  0.00           O
ATOM   1976  N   ASP A 711      23.680  48.270  39.390  1.00  0.00           N
ATOM   1977  HN  ASP A 711      24.050  47.760  40.170  1.00  0.00           H
ATOM   1978  CA  ASP A 711      24.610  48.410  38.280  1.00  0.00           C
ATOM   1979  HA  ASP A 711      25.460  47.860  38.650  1.00  0.00           H
ATOM   1980  CB  ASP A 711      24.300  47.540  36.980  1.00  0.00           C
ATOM   1981  HB1 ASP A 711      23.280  47.920  36.720  1.00  0.00           H
ATOM   1982  HB2 ASP A 711      24.260  46.480  37.290  1.00  0.00           H
ATOM   1983  CG  ASP A 711      25.260  47.830  35.840  1.00  0.00           C
ATOM   1984  OD1 ASP A 711      24.910  47.930  34.640  1.00  0.00           O
ATOM   1985  OD2 ASP A 711      26.490  47.870  36.160  1.00  0.00           O
ATOM   1986  C   ASP A 711      25.100  49.830  38.070  1.00  0.00           C
ATOM   1987  O   ASP A 711      24.390  50.760  37.790  1.00  0.00           O
ATOM   1988  N   ALA A 712      26.380  49.980  38.310  1.00  0.00           N
ATOM   1989  HN  ALA A 712      26.850  49.110  38.380  1.00  0.00           H
ATOM   1990  CA  ALA A 712      27.050  51.240  38.300  1.00  0.00           C
ATOM   1991  HA  ALA A 712      26.410  52.060  38.010  1.00  0.00           H
ATOM   1992  CB  ALA A 712      27.480  51.440  39.780  1.00  0.00           C
ATOM   1993  HB1 ALA A 712      26.720  51.480  40.590  1.00  0.00           H
ATOM   1994  HB2 ALA A 712      28.020  52.420  39.780  1.00  0.00           H
ATOM   1995  HB3 ALA A 712      28.100  50.550  40.020  1.00  0.00           H
ATOM   1996  C   ALA A 712      28.110  51.240  37.250  1.00  0.00           C
ATOM   1997  O   ALA A 712      28.950  52.140  37.300  1.00  0.00           O
ATOM   1998  N   SER A 713      27.950  50.390  36.150  1.00  0.00           N
ATOM   1999  HN  SER A 713      27.400  49.580  36.360  1.00  0.00           H
ATOM   2000  CA  SER A 713      28.990  50.320  35.090  1.00  0.00           C
ATOM   2001  HA  SER A 713      29.950  50.070  35.530  1.00  0.00           H
ATOM   2002  CB  SER A 713      28.650  49.290  34.010  1.00  0.00           C
ATOM   2003  HB1 SER A 713      29.400  49.450  33.200  1.00  0.00           H
ATOM   2004  HB2 SER A 713      27.660  49.470  33.540  1.00  0.00           H
ATOM   2005  OG  SER A 713      28.710  48.020  34.530  1.00  0.00           O
ATOM   2006  HG1 SER A 713      27.900  47.980  35.040  1.00  0.00           H
ATOM   2007  C   SER A 713      29.340  51.630  34.450  1.00  0.00           C
ATOM   2008  O   SER A 713      30.510  52.000  34.300  1.00  0.00           O
ATOM   2009  N   SER A 714      28.330  52.450  34.200  1.00  0.00           N
ATOM   2010  HN  SER A 714      27.460  52.000  34.390  1.00  0.00           H
ATOM   2011  CA  SER A 714      28.450  53.670  33.540  1.00  0.00           C
ATOM   2012  HA  SER A 714      29.000  53.460  32.630  1.00  0.00           H
ATOM   2013  CB  SER A 714      27.130  54.250  33.050  1.00  0.00           C
ATOM   2014  HB1 SER A 714      26.550  54.750  33.850  1.00  0.00           H
ATOM   2015  HB2 SER A 714      26.460  53.460  32.630  1.00  0.00           H
ATOM   2016  OG  SER A 714      27.270  55.260  32.040  1.00  0.00           O
ATOM   2017  HG1 SER A 714      26.480  55.190  31.490  1.00  0.00           H
ATOM   2018  C   SER A 714      29.190  54.670  34.250  1.00  0.00           C
ATOM   2019  O   SER A 714      29.970  55.440  33.740  1.00  0.00           O
ATOM   2020  N   LEU A 715      29.200  54.650  35.590  1.00  0.00           N
ATOM   2021  HN  LEU A 715      28.850  53.780  35.930  1.00  0.00           H
ATOM   2022  CA  LEU A 715      29.700  55.630  36.460  1.00  0.00           C
ATOM   2023  HA  LEU A 715      29.520  56.580  35.990  1.00  0.00           H
ATOM   2024  CB  LEU A 715      29.050  55.640  37.900  1.00  0.00           C
ATOM   2025  HB1 LEU A 715      29.470  56.430  38.540  1.00  0.00           H
ATOM   2026  HB2 LEU A 715      29.320  54.730  38.470  1.00  0.00           H
ATOM   2027  CG  LEU A 715      27.510  55.640  37.890  1.00  0.00           C
ATOM   2028  HG  LEU A 715      27.320  54.590  37.580  1.00  0.00           H
ATOM   2029  CD1 LEU A 715      26.950  55.960  39.290  1.00  0.00           C
ATOM   2030 HD11 LEU A 715      27.250  56.990  39.570  1.00  0.00           H
ATOM   2031 HD12 LEU A 715      27.410  55.280  40.040  1.00  0.00           H
ATOM   2032 HD13 LEU A 715      25.840  55.950  39.360  1.00  0.00           H
ATOM   2033  CD2 LEU A 715      26.790  56.520  36.820  1.00  0.00           C
ATOM   2034 HD21 LEU A 715      26.930  56.230  35.750  1.00  0.00           H
ATOM   2035 HD22 LEU A 715      27.240  57.530  36.770  1.00  0.00           H
ATOM   2036 HD23 LEU A 715      25.730  56.620  37.110  1.00  0.00           H
ATOM   2037  C   LEU A 715      31.200  55.630  36.670  1.00  0.00           C
ATOM   2038  O   LEU A 715      31.840  56.600  37.020  1.00  0.00           O
ATOM   2039  N   VAL A 716      31.830  54.510  36.310  1.00  0.00           N
ATOM   2040  HN  VAL A 716      31.340  53.650  36.190  1.00  0.00           H
ATOM   2041  CA  VAL A 716      33.300  54.410  36.200  1.00  0.00           C
ATOM   2042  HA  VAL A 716      33.680  54.720  37.160  1.00  0.00           H
ATOM   2043  CB  VAL A 716      33.740  52.990  35.840  1.00  0.00           C
ATOM   2044  HB  VAL A 716      33.360  52.600  34.880  1.00  0.00           H
ATOM   2045  CG1 VAL A 716      35.260  52.950  35.820  1.00  0.00           C
ATOM   2046 HG11 VAL A 716      35.650  53.140  34.800  1.00  0.00           H
ATOM   2047 HG12 VAL A 716      35.610  51.910  36.050  1.00  0.00           H
ATOM   2048 HG13 VAL A 716      35.740  53.660  36.510  1.00  0.00           H
ATOM   2049  CG2 VAL A 716      33.260  52.050  36.990  1.00  0.00           C
ATOM   2050 HG21 VAL A 716      33.630  52.470  37.950  1.00  0.00           H
ATOM   2051 HG22 VAL A 716      33.720  51.060  36.830  1.00  0.00           H
ATOM   2052 HG23 VAL A 716      32.150  52.040  36.990  1.00  0.00           H
ATOM   2053  C   VAL A 716      33.890  55.340  35.060  1.00  0.00           C
ATOM   2054  O   VAL A 716      35.020  55.880  35.140  1.00  0.00           O
ATOM   2055  N   CYS A 717      33.160  55.580  33.960  1.00  0.00           N
ATOM   2056  HN  CYS A 717      32.260  55.160  33.870  1.00  0.00           H
ATOM   2057  CA  CYS A 717      33.610  56.340  32.780  1.00  0.00           C
ATOM   2058  HA  CYS A 717      34.500  55.970  32.300  1.00  0.00           H
ATOM   2059  CB  CYS A 717      32.500  56.350  31.580  1.00  0.00           C
ATOM   2060  HB1 CYS A 717      32.840  56.860  30.640  1.00  0.00           H
ATOM   2061  HB2 CYS A 717      31.590  56.900  31.880  1.00  0.00           H
ATOM   2062  SG  CYS A 717      31.980  54.710  31.060  1.00  0.00           S
ATOM   2063  HG1 CYS A 717      33.060  54.490  30.330  1.00  0.00           H
ATOM   2064  C   CYS A 717      33.860  57.880  32.940  1.00  0.00           C
ATOM   2065  O   CYS A 717      34.250  58.500  31.950  1.00  0.00           O
ATOM   2066  N   TYR A 718      33.580  58.530  34.110  1.00  0.00           N
ATOM   2067  HN  TYR A 718      33.060  58.000  34.780  1.00  0.00           H
ATOM   2068  CA  TYR A 718      33.780  59.880  34.400  1.00  0.00           C
ATOM   2069  HA  TYR A 718      33.930  60.320  33.430  1.00  0.00           H
ATOM   2070  CB  TYR A 718      32.620  60.640  35.120  1.00  0.00           C
ATOM   2071  HB1 TYR A 718      32.970  61.660  35.400  1.00  0.00           H
ATOM   2072  HB2 TYR A 718      32.300  60.170  36.070  1.00  0.00           H
ATOM   2073  CG  TYR A 718      31.420  60.660  34.250  1.00  0.00           C
ATOM   2074  CD1 TYR A 718      31.260  61.760  33.390  1.00  0.00           C
ATOM   2075  HD1 TYR A 718      31.980  62.560  33.340  1.00  0.00           H
ATOM   2076  CE1 TYR A 718      30.110  61.830  32.610  1.00  0.00           C
ATOM   2077  HE1 TYR A 718      30.110  62.610  31.860  1.00  0.00           H
ATOM   2078  CZ  TYR A 718      29.080  60.910  32.720  1.00  0.00           C
ATOM   2079  OH  TYR A 718      27.940  60.940  31.810  1.00  0.00           O
ATOM   2080  HH  TYR A 718      27.640  60.050  31.620  1.00  0.00           H
ATOM   2081  CD2 TYR A 718      30.320  59.730  34.400  1.00  0.00           C
ATOM   2082  HD2 TYR A 718      30.350  59.040  35.230  1.00  0.00           H
ATOM   2083  CE2 TYR A 718      29.180  59.870  33.630  1.00  0.00           C
ATOM   2084  HE2 TYR A 718      28.290  59.290  33.870  1.00  0.00           H
ATOM   2085  C   TYR A 718      35.070  60.040  35.210  1.00  0.00           C
ATOM   2086  O   TYR A 718      35.450  61.140  35.560  1.00  0.00           O
ATOM   2087  N   ILE A 719      35.790  58.910  35.410  1.00  0.00           N
ATOM   2088  HN  ILE A 719      35.610  58.020  35.000  1.00  0.00           H
ATOM   2089  CA  ILE A 719      37.100  59.050  36.160  1.00  0.00           C
ATOM   2090  HA  ILE A 719      37.380  60.080  36.320  1.00  0.00           H
ATOM   2091  CB  ILE A 719      37.110  58.210  37.390  1.00  0.00           C
ATOM   2092  HB  ILE A 719      36.540  57.290  37.100  1.00  0.00           H
ATOM   2093  CG2 ILE A 719      38.570  57.880  37.830  1.00  0.00           C
ATOM   2094 HG21 ILE A 719      39.220  57.350  37.100  1.00  0.00           H
ATOM   2095 HG22 ILE A 719      38.510  57.190  38.690  1.00  0.00           H
ATOM   2096 HG23 ILE A 719      39.090  58.830  38.070  1.00  0.00           H
ATOM   2097  CG1 ILE A 719      36.270  58.930  38.560  1.00  0.00           C
ATOM   2098 HG11 ILE A 719      35.280  59.170  38.140  1.00  0.00           H
ATOM   2099 HG12 ILE A 719      36.840  59.860  38.820  1.00  0.00           H
ATOM   2100  CD  ILE A 719      36.160  58.200  39.920  1.00  0.00           C
ATOM   2101  HD1 ILE A 719      35.430  57.370  39.760  1.00  0.00           H
ATOM   2102  HD2 ILE A 719      35.830  58.960  40.660  1.00  0.00           H
ATOM   2103  HD3 ILE A 719      37.190  57.970  40.300  1.00  0.00           H
ATOM   2104  C   ILE A 719      38.230  58.730  35.220  1.00  0.00           C
ATOM   2105  O   ILE A 719      38.030  57.850  34.340  1.00  0.00           O
ATOM   2106  N   THR A 720      39.430  59.420  35.260  1.00  0.00           N
ATOM   2107  HN  THR A 720      39.530  60.190  35.880  1.00  0.00           H
ATOM   2108  CA  THR A 720      40.330  59.490  34.110  1.00  0.00           C
ATOM   2109  HA  THR A 720      40.100  58.590  33.560  1.00  0.00           H
ATOM   2110  CB  THR A 720      40.230  60.670  32.990  1.00  0.00           C
ATOM   2111  HB  THR A 720      40.880  60.340  32.160  1.00  0.00           H
ATOM   2112  OG1 THR A 720      40.660  61.970  33.450  1.00  0.00           O
ATOM   2113  HG1 THR A 720      41.410  62.190  32.900  1.00  0.00           H
ATOM   2114  CG2 THR A 720      38.850  60.850  32.530  1.00  0.00           C
ATOM   2115 HG21 THR A 720      38.390  59.840  32.410  1.00  0.00           H
ATOM   2116 HG22 THR A 720      38.900  61.310  31.510  1.00  0.00           H
ATOM   2117 HG23 THR A 720      38.190  61.470  33.160  1.00  0.00           H
ATOM   2118  C   THR A 720      41.700  59.440  34.590  1.00  0.00           C
ATOM   2119  O   THR A 720      41.860  59.550  35.870  1.00  0.00           O
ATOM   2120  N   ARG A 721      42.770  59.320  33.780  1.00  0.00           N
ATOM   2121  HN  ARG A 721      42.610  59.510  32.820  1.00  0.00           H
ATOM   2122  CA  ARG A 721      44.140  59.370  34.410  1.00  0.00           C
ATOM   2123  HA  ARG A 721      44.130  58.600  35.150  1.00  0.00           H
ATOM   2124  CB  ARG A 721      45.320  59.020  33.460  1.00  0.00           C
ATOM   2125  HB1 ARG A 721      46.310  59.280  33.890  1.00  0.00           H
ATOM   2126  HB2 ARG A 721      45.140  59.640  32.550  1.00  0.00           H
ATOM   2127  CG  ARG A 721      45.390  57.530  33.120  1.00  0.00           C
ATOM   2128  HG1 ARG A 721      46.180  57.250  32.400  1.00  0.00           H
ATOM   2129  HG2 ARG A 721      44.470  57.140  32.620  1.00  0.00           H
ATOM   2130  CD  ARG A 721      45.490  56.590  34.280  1.00  0.00           C
ATOM   2131  HD1 ARG A 721      45.540  55.570  33.820  1.00  0.00           H
ATOM   2132  HD2 ARG A 721      44.610  56.630  34.950  1.00  0.00           H
ATOM   2133  NE  ARG A 721      46.690  56.810  35.040  1.00  0.00           N
ATOM   2134  HE  ARG A 721      47.380  57.510  34.820  1.00  0.00           H
ATOM   2135  CZ  ARG A 721      47.170  55.970  35.970  1.00  0.00           C
ATOM   2136  NH1 ARG A 721      46.430  55.070  36.590  1.00  0.00           N
ATOM   2137 HH11 ARG A 721      45.460  54.910  36.420  1.00  0.00           H
ATOM   2138 HH12 ARG A 721      46.890  54.420  37.190  1.00  0.00           H
ATOM   2139  NH2 ARG A 721      48.450  55.930  36.400  1.00  0.00           N
ATOM   2140 HH21 ARG A 721      49.110  56.590  36.070  1.00  0.00           H
ATOM   2141 HH22 ARG A 721      48.730  55.400  37.200  1.00  0.00           H
ATOM   2142  C   ARG A 721      44.640  60.510  35.300  1.00  0.00           C
ATOM   2143  O   ARG A 721      45.460  60.180  36.160  1.00  0.00           O
ATOM   2144  N   PHE A 722      44.080  61.680  35.200  1.00  0.00           N
ATOM   2145  HN  PHE A 722      43.340  61.950  34.570  1.00  0.00           H
ATOM   2146  CA  PHE A 722      44.380  62.760  36.170  1.00  0.00           C
ATOM   2147  HA  PHE A 722      45.450  62.880  36.300  1.00  0.00           H
ATOM   2148  CB  PHE A 722      43.640  64.010  35.600  1.00  0.00           C
ATOM   2149  HB1 PHE A 722      42.570  63.740  35.500  1.00  0.00           H
ATOM   2150  HB2 PHE A 722      44.100  64.170  34.600  1.00  0.00           H
ATOM   2151  CG  PHE A 722      43.730  65.190  36.510  1.00  0.00           C
ATOM   2152  CD1 PHE A 722      44.730  66.160  36.380  1.00  0.00           C
ATOM   2153  HD1 PHE A 722      45.530  66.040  35.660  1.00  0.00           H
ATOM   2154  CE1 PHE A 722      44.850  67.280  37.280  1.00  0.00           C
ATOM   2155  HE1 PHE A 722      45.680  67.950  37.170  1.00  0.00           H
ATOM   2156  CZ  PHE A 722      43.880  67.330  38.310  1.00  0.00           C
ATOM   2157  HZ  PHE A 722      44.180  68.070  39.030  1.00  0.00           H
ATOM   2158  CD2 PHE A 722      42.830  65.370  37.590  1.00  0.00           C
ATOM   2159  HD2 PHE A 722      42.030  64.640  37.640  1.00  0.00           H
ATOM   2160  CE2 PHE A 722      42.950  66.360  38.530  1.00  0.00           C
ATOM   2161  HE2 PHE A 722      42.180  66.270  39.290  1.00  0.00           H
ATOM   2162  C   PHE A 722      43.870  62.390  37.530  1.00  0.00           C
ATOM   2163  O   PHE A 722      44.660  62.540  38.520  1.00  0.00           O
ATOM   2164  N   THR A 723      42.580  61.880  37.710  1.00  0.00           N
ATOM   2165  HN  THR A 723      41.850  61.750  37.050  1.00  0.00           H
ATOM   2166  CA  THR A 723      42.180  61.430  38.990  1.00  0.00           C
ATOM   2167  HA  THR A 723      42.420  62.200  39.700  1.00  0.00           H
ATOM   2168  CB  THR A 723      40.690  61.130  39.070  1.00  0.00           C
ATOM   2169  HB  THR A 723      40.360  60.580  38.160  1.00  0.00           H
ATOM   2170  OG1 THR A 723      40.120  62.410  39.060  1.00  0.00           O
ATOM   2171  HG1 THR A 723      40.080  62.770  38.170  1.00  0.00           H
ATOM   2172  CG2 THR A 723      40.270  60.430  40.400  1.00  0.00           C
ATOM   2173 HG21 THR A 723      39.190  60.420  40.630  1.00  0.00           H
ATOM   2174 HG22 THR A 723      40.830  60.950  41.210  1.00  0.00           H
ATOM   2175 HG23 THR A 723      40.510  59.350  40.370  1.00  0.00           H
ATOM   2176  C   THR A 723      42.990  60.290  39.570  1.00  0.00           C
ATOM   2177  O   THR A 723      43.490  60.320  40.710  1.00  0.00           O
ATOM   2178  N   GLU A 724      43.270  59.320  38.700  1.00  0.00           N
ATOM   2179  HN  GLU A 724      42.770  59.280  37.830  1.00  0.00           H
ATOM   2180  CA  GLU A 724      44.070  58.160  39.070  1.00  0.00           C
ATOM   2181  HA  GLU A 724      43.600  57.870  40.000  1.00  0.00           H
ATOM   2182  CB  GLU A 724      44.160  57.040  38.030  1.00  0.00           C
ATOM   2183  HB1 GLU A 724      44.810  56.160  38.250  1.00  0.00           H
ATOM   2184  HB2 GLU A 724      44.470  57.430  37.050  1.00  0.00           H
ATOM   2185  CG  GLU A 724      42.710  56.440  37.860  1.00  0.00           C
ATOM   2186  HG1 GLU A 724      41.970  57.260  37.770  1.00  0.00           H
ATOM   2187  HG2 GLU A 724      42.320  55.840  38.700  1.00  0.00           H
ATOM   2188  CD  GLU A 724      42.610  55.610  36.590  1.00  0.00           C
ATOM   2189  OE1 GLU A 724      41.740  55.680  35.740  1.00  0.00           O
ATOM   2190  OE2 GLU A 724      43.560  54.780  36.350  1.00  0.00           O
ATOM   2191  C   GLU A 724      45.510  58.460  39.510  1.00  0.00           C
ATOM   2192  O   GLU A 724      45.930  58.010  40.570  1.00  0.00           O
ATOM   2193  N   GLU A 725      46.320  59.290  38.820  1.00  0.00           N
ATOM   2194  HN  GLU A 725      45.980  59.680  37.970  1.00  0.00           H
ATOM   2195  CA  GLU A 725      47.680  59.610  39.320  1.00  0.00           C
ATOM   2196  HA  GLU A 725      48.050  58.660  39.690  1.00  0.00           H
ATOM   2197  CB  GLU A 725      48.610  60.370  38.310  1.00  0.00           C
ATOM   2198  HB1 GLU A 725      49.440  60.850  38.880  1.00  0.00           H
ATOM   2199  HB2 GLU A 725      48.000  61.190  37.860  1.00  0.00           H
ATOM   2200  CG  GLU A 725      49.050  59.500  37.080  1.00  0.00           C
ATOM   2201  HG1 GLU A 725      48.150  59.390  36.450  1.00  0.00           H
ATOM   2202  HG2 GLU A 725      49.550  58.550  37.370  1.00  0.00           H
ATOM   2203  CD  GLU A 725      50.110  60.320  36.240  1.00  0.00           C
ATOM   2204  OE1 GLU A 725      51.130  60.780  36.780  1.00  0.00           O
ATOM   2205  OE2 GLU A 725      49.800  60.520  35.100  1.00  0.00           O
ATOM   2206  C   GLU A 725      47.710  60.550  40.560  1.00  0.00           C
ATOM   2207  O   GLU A 725      48.590  60.500  41.390  1.00  0.00           O
ATOM   2208  N   ALA A 726      46.780  61.520  40.740  1.00  0.00           N
ATOM   2209  HN  ALA A 726      46.000  61.410  40.130  1.00  0.00           H
ATOM   2210  CA  ALA A 726      46.740  62.380  41.870  1.00  0.00           C
ATOM   2211  HA  ALA A 726      47.760  62.760  41.900  1.00  0.00           H
ATOM   2212  CB  ALA A 726      45.660  63.480  41.690  1.00  0.00           C
ATOM   2213  HB1 ALA A 726      45.820  63.970  40.710  1.00  0.00           H
ATOM   2214  HB2 ALA A 726      45.720  64.280  42.460  1.00  0.00           H
ATOM   2215  HB3 ALA A 726      44.630  63.070  41.750  1.00  0.00           H
ATOM   2216  C   ALA A 726      46.470  61.660  43.140  1.00  0.00           C
ATOM   2217  O   ALA A 726      46.960  61.880  44.200  1.00  0.00           O
ATOM   2218  N   PHE A 727      45.540  60.690  42.950  1.00  0.00           N
ATOM   2219  HN  PHE A 727      45.110  60.540  42.080  1.00  0.00           H
ATOM   2220  CA  PHE A 727      44.990  59.880  43.980  1.00  0.00           C
ATOM   2221  HA  PHE A 727      44.740  60.570  44.770  1.00  0.00           H
ATOM   2222  CB  PHE A 727      43.720  59.120  43.370  1.00  0.00           C
ATOM   2223  HB1 PHE A 727      43.930  58.700  42.370  1.00  0.00           H
ATOM   2224  HB2 PHE A 727      43.040  59.980  43.190  1.00  0.00           H
ATOM   2225  CG  PHE A 727      43.010  58.000  44.080  1.00  0.00           C
ATOM   2226  CD1 PHE A 727      42.550  56.960  43.270  1.00  0.00           C
ATOM   2227  HD1 PHE A 727      42.660  57.060  42.200  1.00  0.00           H
ATOM   2228  CE1 PHE A 727      41.970  55.850  43.840  1.00  0.00           C
ATOM   2229  HE1 PHE A 727      41.680  55.040  43.180  1.00  0.00           H
ATOM   2230  CZ  PHE A 727      41.840  55.790  45.250  1.00  0.00           C
ATOM   2231  HZ  PHE A 727      41.270  54.960  45.650  1.00  0.00           H
ATOM   2232  CD2 PHE A 727      42.820  58.010  45.500  1.00  0.00           C
ATOM   2233  HD2 PHE A 727      43.070  58.920  46.040  1.00  0.00           H
ATOM   2234  CE2 PHE A 727      42.130  56.920  46.070  1.00  0.00           C
ATOM   2235  HE2 PHE A 727      41.900  56.810  47.120  1.00  0.00           H
ATOM   2236  C   PHE A 727      46.060  58.950  44.490  1.00  0.00           C
ATOM   2237  O   PHE A 727      46.230  58.870  45.700  1.00  0.00           O
ATOM   2238  N   ALA A 728      46.910  58.270  43.710  1.00  0.00           N
ATOM   2239  HN  ALA A 728      46.680  58.260  42.750  1.00  0.00           H
ATOM   2240  CA  ALA A 728      48.000  57.440  44.100  1.00  0.00           C
ATOM   2241  HA  ALA A 728      47.620  56.780  44.860  1.00  0.00           H
ATOM   2242  CB  ALA A 728      48.510  56.680  42.800  1.00  0.00           C
ATOM   2243  HB1 ALA A 728      48.980  57.390  42.100  1.00  0.00           H
ATOM   2244  HB2 ALA A 728      47.730  56.080  42.280  1.00  0.00           H
ATOM   2245  HB3 ALA A 728      49.390  56.010  42.990  1.00  0.00           H
ATOM   2246  C   ALA A 728      49.160  58.260  44.670  1.00  0.00           C
ATOM   2247  O   ALA A 728      49.780  57.800  45.660  1.00  0.00           O
ATOM   2248  N   ALA A 729      49.450  59.410  44.050  1.00  0.00           N
ATOM   2249  HN  ALA A 729      48.910  59.620  43.230  1.00  0.00           H
ATOM   2250  CA  ALA A 729      50.370  60.410  44.610  1.00  0.00           C
ATOM   2251  HA  ALA A 729      51.290  59.830  44.600  1.00  0.00           H
ATOM   2252  CB  ALA A 729      50.420  61.670  43.750  1.00  0.00           C
ATOM   2253  HB1 ALA A 729      51.290  62.290  44.030  1.00  0.00           H
ATOM   2254  HB2 ALA A 729      49.450  62.210  43.850  1.00  0.00           H
ATOM   2255  HB3 ALA A 729      50.670  61.300  42.730  1.00  0.00           H
ATOM   2256  C   ALA A 729      50.110  60.820  46.010  1.00  0.00           C
ATOM   2257  O   ALA A 729      51.080  60.940  46.770  1.00  0.00           O
ATOM   2258  N   LEU A 730      48.860  61.020  46.400  1.00  0.00           N
ATOM   2259  HN  LEU A 730      48.170  60.930  45.680  1.00  0.00           H
ATOM   2260  CA  LEU A 730      48.390  61.290  47.750  1.00  0.00           C
ATOM   2261  HA  LEU A 730      48.940  62.180  48.040  1.00  0.00           H
ATOM   2262  CB  LEU A 730      46.900  61.610  47.570  1.00  0.00           C
ATOM   2263  HB1 LEU A 730      46.340  60.820  47.030  1.00  0.00           H
ATOM   2264  HB2 LEU A 730      46.840  62.630  47.140  1.00  0.00           H
ATOM   2265  CG  LEU A 730      46.030  61.760  48.920  1.00  0.00           C
ATOM   2266  HG  LEU A 730      46.100  60.790  49.480  1.00  0.00           H
ATOM   2267  CD1 LEU A 730      46.600  62.750  49.910  1.00  0.00           C
ATOM   2268 HD11 LEU A 730      46.720  63.730  49.400  1.00  0.00           H
ATOM   2269 HD12 LEU A 730      47.610  62.500  50.290  1.00  0.00           H
ATOM   2270 HD13 LEU A 730      45.870  62.820  50.750  1.00  0.00           H
ATOM   2271  CD2 LEU A 730      44.560  61.970  48.490  1.00  0.00           C
ATOM   2272 HD21 LEU A 730      43.950  62.050  49.420  1.00  0.00           H
ATOM   2273 HD22 LEU A 730      44.170  61.090  47.940  1.00  0.00           H
ATOM   2274 HD23 LEU A 730      44.510  62.900  47.890  1.00  0.00           H
ATOM   2275  C   LEU A 730      48.710  60.180  48.740  1.00  0.00           C
ATOM   2276  O   LEU A 730      49.270  60.390  49.800  1.00  0.00           O
ATOM   2277  N   ILE A 731      48.400  58.930  48.270  1.00  0.00           N
ATOM   2278  HN  ILE A 731      47.860  58.740  47.450  1.00  0.00           H
ATOM   2279  CA  ILE A 731      48.840  57.700  49.090  1.00  0.00           C
ATOM   2280  HA  ILE A 731      48.510  57.780  50.110  1.00  0.00           H
ATOM   2281  CB  ILE A 731      48.240  56.420  48.460  1.00  0.00           C
ATOM   2282  HB  ILE A 731      48.330  56.470  47.360  1.00  0.00           H
ATOM   2283  CG2 ILE A 731      48.790  55.090  48.990  1.00  0.00           C
ATOM   2284 HG21 ILE A 731      48.600  55.050  50.080  1.00  0.00           H
ATOM   2285 HG22 ILE A 731      49.870  54.990  48.750  1.00  0.00           H
ATOM   2286 HG23 ILE A 731      48.290  54.240  48.500  1.00  0.00           H
ATOM   2287  CG1 ILE A 731      46.740  56.480  48.540  1.00  0.00           C
ATOM   2288 HG11 ILE A 731      46.300  55.580  48.040  1.00  0.00           H
ATOM   2289 HG12 ILE A 731      46.350  57.250  47.820  1.00  0.00           H
ATOM   2290  CD  ILE A 731      46.060  56.760  49.960  1.00  0.00           C
ATOM   2291  HD1 ILE A 731      46.400  55.910  50.600  1.00  0.00           H
ATOM   2292  HD2 ILE A 731      44.960  56.600  49.830  1.00  0.00           H
ATOM   2293  HD3 ILE A 731      46.150  57.740  50.460  1.00  0.00           H
ATOM   2294  C   ILE A 731      50.390  57.560  49.180  1.00  0.00           C
ATOM   2295  O   ILE A 731      50.930  57.390  50.270  1.00  0.00           O
ATOM   2296  N   CYS A 732      51.170  57.680  48.060  1.00  0.00           N
ATOM   2297  HN  CYS A 732      50.700  57.690  47.190  1.00  0.00           H
ATOM   2298  CA  CYS A 732      52.610  57.500  48.000  1.00  0.00           C
ATOM   2299  HA  CYS A 732      52.750  56.480  48.330  1.00  0.00           H
ATOM   2300  CB  CYS A 732      53.120  57.720  46.550  1.00  0.00           C
ATOM   2301  HB1 CYS A 732      54.210  57.650  46.370  1.00  0.00           H
ATOM   2302  HB2 CYS A 732      52.820  58.750  46.270  1.00  0.00           H
ATOM   2303  SG  CYS A 732      52.560  56.560  45.250  1.00  0.00           S
ATOM   2304  HG1 CYS A 732      53.140  55.490  45.770  1.00  0.00           H
ATOM   2305  C   CYS A 732      53.500  58.420  48.870  1.00  0.00           C
ATOM   2306  O   CYS A 732      54.500  58.080  49.530  1.00  0.00           O
ATOM   2307  N   ILE A 733      53.150  59.740  48.910  1.00  0.00           N
ATOM   2308  HN  ILE A 733      52.330  60.030  48.410  1.00  0.00           H
ATOM   2309  CA  ILE A 733      53.720  60.690  49.860  1.00  0.00           C
ATOM   2310  HA  ILE A 733      54.790  60.580  49.830  1.00  0.00           H
ATOM   2311  CB  ILE A 733      53.350  62.070  49.310  1.00  0.00           C
ATOM   2312  HB  ILE A 733      52.250  62.170  49.250  1.00  0.00           H
ATOM   2313  CG2 ILE A 733      53.870  63.190  50.280  1.00  0.00           C
ATOM   2314 HG21 ILE A 733      54.910  62.940  50.590  1.00  0.00           H
ATOM   2315 HG22 ILE A 733      53.140  63.110  51.110  1.00  0.00           H
ATOM   2316 HG23 ILE A 733      53.830  64.230  49.910  1.00  0.00           H
ATOM   2317  CG1 ILE A 733      53.860  62.460  47.900  1.00  0.00           C
ATOM   2318 HG11 ILE A 733      53.540  63.490  47.630  1.00  0.00           H
ATOM   2319 HG12 ILE A 733      53.190  61.840  47.270  1.00  0.00           H
ATOM   2320  CD  ILE A 733      55.410  62.120  47.630  1.00  0.00           C
ATOM   2321  HD1 ILE A 733      56.030  62.590  48.420  1.00  0.00           H
ATOM   2322  HD2 ILE A 733      55.790  62.540  46.680  1.00  0.00           H
ATOM   2323  HD3 ILE A 733      55.530  61.020  47.630  1.00  0.00           H
ATOM   2324  C   ILE A 733      53.370  60.480  51.320  1.00  0.00           C
ATOM   2325  O   ILE A 733      54.250  60.540  52.210  1.00  0.00           O
ATOM   2326  N   ILE A 734      52.150  60.070  51.710  1.00  0.00           N
ATOM   2327  HN  ILE A 734      51.410  59.960  51.040  1.00  0.00           H
ATOM   2328  CA  ILE A 734      51.830  59.760  53.100  1.00  0.00           C
ATOM   2329  HA  ILE A 734      52.210  60.520  53.760  1.00  0.00           H
ATOM   2330  CB  ILE A 734      50.320  59.710  53.220  1.00  0.00           C
ATOM   2331  HB  ILE A 734      49.950  59.160  52.330  1.00  0.00           H
ATOM   2332  CG2 ILE A 734      49.890  58.750  54.420  1.00  0.00           C
ATOM   2333 HG21 ILE A 734      48.790  58.850  54.580  1.00  0.00           H
ATOM   2334 HG22 ILE A 734      50.470  58.940  55.350  1.00  0.00           H
ATOM   2335 HG23 ILE A 734      50.050  57.650  54.270  1.00  0.00           H
ATOM   2336  CG1 ILE A 734      49.700  61.130  53.200  1.00  0.00           C
ATOM   2337 HG11 ILE A 734      48.620  60.960  52.960  1.00  0.00           H
ATOM   2338 HG12 ILE A 734      50.230  61.520  52.310  1.00  0.00           H
ATOM   2339  CD  ILE A 734      49.870  62.020  54.420  1.00  0.00           C
ATOM   2340  HD1 ILE A 734      49.770  61.420  55.350  1.00  0.00           H
ATOM   2341  HD2 ILE A 734      49.180  62.900  54.380  1.00  0.00           H
ATOM   2342  HD3 ILE A 734      50.870  62.500  54.360  1.00  0.00           H
ATOM   2343  C   ILE A 734      52.470  58.490  53.550  1.00  0.00           C
ATOM   2344  O   ILE A 734      52.870  58.400  54.700  1.00  0.00           O
ATOM   2345  N   PHE A 735      52.560  57.440  52.640  1.00  0.00           N
ATOM   2346  HN  PHE A 735      52.030  57.500  51.790  1.00  0.00           H
ATOM   2347  CA  PHE A 735      53.370  56.280  52.930  1.00  0.00           C
ATOM   2348  HA  PHE A 735      52.880  55.730  53.720  1.00  0.00           H
ATOM   2349  CB  PHE A 735      53.470  55.370  51.660  1.00  0.00           C
ATOM   2350  HB1 PHE A 735      54.240  54.580  51.810  1.00  0.00           H
ATOM   2351  HB2 PHE A 735      53.820  55.920  50.750  1.00  0.00           H
ATOM   2352  CG  PHE A 735      52.310  54.460  51.420  1.00  0.00           C
ATOM   2353  CD1 PHE A 735      51.070  54.530  52.120  1.00  0.00           C
ATOM   2354  HD1 PHE A 735      50.970  55.300  52.860  1.00  0.00           H
ATOM   2355  CE1 PHE A 735      50.020  53.670  51.790  1.00  0.00           C
ATOM   2356  HE1 PHE A 735      49.070  53.710  52.310  1.00  0.00           H
ATOM   2357  CZ  PHE A 735      50.220  52.690  50.820  1.00  0.00           C
ATOM   2358  HZ  PHE A 735      49.440  52.010  50.500  1.00  0.00           H
ATOM   2359  CD2 PHE A 735      52.460  53.510  50.390  1.00  0.00           C
ATOM   2360  HD2 PHE A 735      53.370  53.360  49.840  1.00  0.00           H
ATOM   2361  CE2 PHE A 735      51.460  52.550  50.230  1.00  0.00           C
ATOM   2362  HE2 PHE A 735      51.590  51.900  49.380  1.00  0.00           H
ATOM   2363  C   PHE A 735      54.830  56.580  53.460  1.00  0.00           C
ATOM   2364  O   PHE A 735      55.120  56.090  54.550  1.00  0.00           O
ATOM   2365  N   ILE A 736      55.670  57.350  52.710  1.00  0.00           N
ATOM   2366  HN  ILE A 736      55.280  57.860  51.940  1.00  0.00           H
ATOM   2367  CA  ILE A 736      56.970  57.810  53.040  1.00  0.00           C
ATOM   2368  HA  ILE A 736      57.500  56.930  53.370  1.00  0.00           H
ATOM   2369  CB  ILE A 736      57.500  58.590  51.870  1.00  0.00           C
ATOM   2370  HB  ILE A 736      56.920  59.510  51.620  1.00  0.00           H
ATOM   2371  CG2 ILE A 736      58.940  58.920  52.160  1.00  0.00           C
ATOM   2372 HG21 ILE A 736      59.430  59.300  51.230  1.00  0.00           H
ATOM   2373 HG22 ILE A 736      59.640  58.200  52.630  1.00  0.00           H
ATOM   2374 HG23 ILE A 736      58.920  59.830  52.810  1.00  0.00           H
ATOM   2375  CG1 ILE A 736      57.590  57.640  50.590  1.00  0.00           C
ATOM   2376 HG11 ILE A 736      56.690  57.040  50.350  1.00  0.00           H
ATOM   2377 HG12 ILE A 736      58.420  56.900  50.680  1.00  0.00           H
ATOM   2378  CD  ILE A 736      57.830  58.490  49.260  1.00  0.00           C
ATOM   2379  HD1 ILE A 736      57.090  59.300  49.070  1.00  0.00           H
ATOM   2380  HD2 ILE A 736      57.770  57.830  48.370  1.00  0.00           H
ATOM   2381  HD3 ILE A 736      58.860  58.880  49.190  1.00  0.00           H
ATOM   2382  C   ILE A 736      56.990  58.640  54.310  1.00  0.00           C
ATOM   2383  O   ILE A 736      57.830  58.360  55.140  1.00  0.00           O
ATOM   2384  N   TYR A 737      56.070  59.580  54.540  1.00  0.00           N
ATOM   2385  HN  TYR A 737      55.450  59.900  53.830  1.00  0.00           H
ATOM   2386  CA  TYR A 737      55.870  60.360  55.790  1.00  0.00           C
ATOM   2387  HA  TYR A 737      56.860  60.790  55.850  1.00  0.00           H
ATOM   2388  CB  TYR A 737      54.820  61.490  55.440  1.00  0.00           C
ATOM   2389  HB1 TYR A 737      53.830  61.040  55.220  1.00  0.00           H
ATOM   2390  HB2 TYR A 737      55.170  62.100  54.580  1.00  0.00           H
ATOM   2391  CG  TYR A 737      54.570  62.440  56.510  1.00  0.00           C
ATOM   2392  CD1 TYR A 737      55.430  62.630  57.620  1.00  0.00           C
ATOM   2393  HD1 TYR A 737      56.280  61.960  57.680  1.00  0.00           H
ATOM   2394  CE1 TYR A 737      55.100  63.560  58.600  1.00  0.00           C
ATOM   2395  HE1 TYR A 737      55.740  63.790  59.430  1.00  0.00           H
ATOM   2396  CZ  TYR A 737      54.020  64.440  58.480  1.00  0.00           C
ATOM   2397  OH  TYR A 737      53.660  65.520  59.300  1.00  0.00           O
ATOM   2398  HH  TYR A 737      53.930  65.510  60.220  1.00  0.00           H
ATOM   2399  CD2 TYR A 737      53.390  63.220  56.420  1.00  0.00           C
ATOM   2400  HD2 TYR A 737      52.730  63.170  55.570  1.00  0.00           H
ATOM   2401  CE2 TYR A 737      53.140  64.150  57.480  1.00  0.00           C
ATOM   2402  HE2 TYR A 737      52.210  64.680  57.300  1.00  0.00           H
ATOM   2403  C   TYR A 737      55.560  59.520  56.990  1.00  0.00           C
ATOM   2404  O   TYR A 737      56.310  59.490  57.950  1.00  0.00           O
ATOM   2405  N   GLU A 738      54.590  58.630  56.850  1.00  0.00           N
ATOM   2406  HN  GLU A 738      54.030  58.710  56.030  1.00  0.00           H
ATOM   2407  CA  GLU A 738      54.310  57.650  57.840  1.00  0.00           C
ATOM   2408  HA  GLU A 738      53.900  58.110  58.730  1.00  0.00           H
ATOM   2409  CB  GLU A 738      53.150  56.750  57.350  1.00  0.00           C
ATOM   2410  HB1 GLU A 738      53.000  55.840  57.960  1.00  0.00           H
ATOM   2411  HB2 GLU A 738      53.340  56.430  56.300  1.00  0.00           H
ATOM   2412  CG  GLU A 738      51.790  57.400  57.350  1.00  0.00           C
ATOM   2413  HG1 GLU A 738      51.130  56.650  56.860  1.00  0.00           H
ATOM   2414  HG2 GLU A 738      51.680  58.390  56.860  1.00  0.00           H
ATOM   2415  CD  GLU A 738      51.200  57.450  58.750  1.00  0.00           C
ATOM   2416  OE1 GLU A 738      50.050  57.880  58.790  1.00  0.00           O
ATOM   2417  OE2 GLU A 738      51.840  57.080  59.760  1.00  0.00           O
ATOM   2418  C   GLU A 738      55.430  56.670  58.300  1.00  0.00           C
ATOM   2419  O   GLU A 738      55.730  56.480  59.460  1.00  0.00           O
ATOM   2420  N   ALA A 739      56.240  56.180  57.300  1.00  0.00           N
ATOM   2421  HN  ALA A 739      56.040  56.320  56.330  1.00  0.00           H
ATOM   2422  CA  ALA A 739      57.470  55.430  57.610  1.00  0.00           C
ATOM   2423  HA  ALA A 739      57.260  54.590  58.250  1.00  0.00           H
ATOM   2424  CB  ALA A 739      58.100  54.870  56.230  1.00  0.00           C
ATOM   2425  HB1 ALA A 739      59.080  54.350  56.360  1.00  0.00           H
ATOM   2426  HB2 ALA A 739      58.200  55.780  55.600  1.00  0.00           H
ATOM   2427  HB3 ALA A 739      57.420  54.180  55.700  1.00  0.00           H
ATOM   2428  C   ALA A 739      58.510  56.250  58.330  1.00  0.00           C
ATOM   2429  O   ALA A 739      59.240  55.760  59.170  1.00  0.00           O
ATOM   2430  N   LEU A 740      58.750  57.490  57.900  1.00  0.00           N
ATOM   2431  HN  LEU A 740      58.270  57.850  57.100  1.00  0.00           H
ATOM   2432  CA  LEU A 740      59.630  58.410  58.580  1.00  0.00           C
ATOM   2433  HA  LEU A 740      60.590  57.980  58.870  1.00  0.00           H
ATOM   2434  CB  LEU A 740      60.110  59.580  57.690  1.00  0.00           C
ATOM   2435  HB1 LEU A 740      60.790  60.270  58.240  1.00  0.00           H
ATOM   2436  HB2 LEU A 740      59.260  60.160  57.240  1.00  0.00           H
ATOM   2437  CG  LEU A 740      60.860  59.020  56.470  1.00  0.00           C
ATOM   2438  HG  LEU A 740      60.240  58.170  56.100  1.00  0.00           H
ATOM   2439  CD1 LEU A 740      61.110  60.070  55.380  1.00  0.00           C
ATOM   2440 HD11 LEU A 740      61.760  60.860  55.810  1.00  0.00           H
ATOM   2441 HD12 LEU A 740      60.170  60.460  54.940  1.00  0.00           H
ATOM   2442 HD13 LEU A 740      61.750  59.660  54.560  1.00  0.00           H
ATOM   2443  CD2 LEU A 740      62.220  58.450  56.930  1.00  0.00           C
ATOM   2444 HD21 LEU A 740      61.990  57.530  57.510  1.00  0.00           H
ATOM   2445 HD22 LEU A 740      62.770  59.180  57.560  1.00  0.00           H
ATOM   2446 HD23 LEU A 740      62.830  58.160  56.060  1.00  0.00           H
ATOM   2447  C   LEU A 740      59.110  58.950  59.940  1.00  0.00           C
ATOM   2448  O   LEU A 740      59.860  59.080  60.890  1.00  0.00           O
ATOM   2449  N   GLU A 741      57.790  59.280  60.100  1.00  0.00           N
ATOM   2450  HN  GLU A 741      57.180  59.320  59.310  1.00  0.00           H
ATOM   2451  CA  GLU A 741      57.150  59.700  61.380  1.00  0.00           C
ATOM   2452  HA  GLU A 741      57.670  60.620  61.650  1.00  0.00           H
ATOM   2453  CB  GLU A 741      55.700  60.070  61.060  1.00  0.00           C
ATOM   2454  HB1 GLU A 741      55.160  59.130  60.810  1.00  0.00           H
ATOM   2455  HB2 GLU A 741      55.680  60.640  60.100  1.00  0.00           H
ATOM   2456  CG  GLU A 741      55.120  60.950  62.180  1.00  0.00           C
ATOM   2457  HG1 GLU A 741      55.850  61.780  62.360  1.00  0.00           H
ATOM   2458  HG2 GLU A 741      55.260  60.440  63.140  1.00  0.00           H
ATOM   2459  CD  GLU A 741      53.810  61.690  61.950  1.00  0.00           C
ATOM   2460  OE1 GLU A 741      52.970  61.180  61.170  1.00  0.00           O
ATOM   2461  OE2 GLU A 741      53.580  62.730  62.560  1.00  0.00           O
ATOM   2462  C   GLU A 741      57.320  58.550  62.430  1.00  0.00           C
ATOM   2463  O   GLU A 741      57.560  58.780  63.600  1.00  0.00           O
ATOM   2464  N   LYS A 742      57.260  57.290  61.920  1.00  0.00           N
ATOM   2465  HN  LYS A 742      57.130  57.200  60.930  1.00  0.00           H
ATOM   2466  CA  LYS A 742      57.590  56.100  62.700  1.00  0.00           C
ATOM   2467  HA  LYS A 742      56.900  56.260  63.520  1.00  0.00           H
ATOM   2468  CB  LYS A 742      57.290  54.810  61.970  1.00  0.00           C
ATOM   2469  HB1 LYS A 742      57.950  54.810  61.070  1.00  0.00           H
ATOM   2470  HB2 LYS A 742      56.260  54.890  61.570  1.00  0.00           H
ATOM   2471  CG  LYS A 742      57.390  53.520  62.720  1.00  0.00           C
ATOM   2472  HG1 LYS A 742      58.440  53.480  63.080  1.00  0.00           H
ATOM   2473  HG2 LYS A 742      57.390  52.620  62.080  1.00  0.00           H
ATOM   2474  CD  LYS A 742      56.430  53.420  63.900  1.00  0.00           C
ATOM   2475  HD1 LYS A 742      56.850  54.100  64.650  1.00  0.00           H
ATOM   2476  HD2 LYS A 742      56.560  52.400  64.340  1.00  0.00           H
ATOM   2477  CE  LYS A 742      54.920  53.650  63.610  1.00  0.00           C
ATOM   2478  HE1 LYS A 742      54.660  52.800  62.940  1.00  0.00           H
ATOM   2479  HE2 LYS A 742      54.720  54.600  63.060  1.00  0.00           H
ATOM   2480  NZ  LYS A 742      54.080  53.630  64.850  1.00  0.00           N
ATOM   2481  HZ1 LYS A 742      54.370  54.290  65.610  1.00  0.00           H
ATOM   2482  HZ2 LYS A 742      54.050  52.690  65.290  1.00  0.00           H
ATOM   2483  HZ3 LYS A 742      53.130  53.780  64.470  1.00  0.00           H
ATOM   2484  C   LYS A 742      58.960  56.130  63.400  1.00  0.00           C
ATOM   2485  O   LYS A 742      59.130  55.650  64.510  1.00  0.00           O
ATOM   2486  N   LEU A 743      60.020  56.700  62.790  1.00  0.00           N
ATOM   2487  HN  LEU A 743      59.810  57.140  61.920  1.00  0.00           H
ATOM   2488  CA  LEU A 743      61.310  56.980  63.350  1.00  0.00           C
ATOM   2489  HA  LEU A 743      61.640  55.960  63.500  1.00  0.00           H
ATOM   2490  CB  LEU A 743      62.300  57.610  62.280  1.00  0.00           C
ATOM   2491  HB1 LEU A 743      63.270  57.540  62.810  1.00  0.00           H
ATOM   2492  HB2 LEU A 743      62.070  58.690  62.150  1.00  0.00           H
ATOM   2493  CG  LEU A 743      62.350  56.780  60.990  1.00  0.00           C
ATOM   2494  HG  LEU A 743      61.450  57.020  60.390  1.00  0.00           H
ATOM   2495  CD1 LEU A 743      63.530  57.420  60.160  1.00  0.00           C
ATOM   2496 HD11 LEU A 743      63.420  58.510  60.040  1.00  0.00           H
ATOM   2497 HD12 LEU A 743      63.500  57.070  59.110  1.00  0.00           H
ATOM   2498 HD13 LEU A 743      64.540  57.230  60.580  1.00  0.00           H
ATOM   2499  CD2 LEU A 743      62.590  55.230  61.300  1.00  0.00           C
ATOM   2500 HD21 LEU A 743      62.770  54.660  60.370  1.00  0.00           H
ATOM   2501 HD22 LEU A 743      61.720  54.810  61.830  1.00  0.00           H
ATOM   2502 HD23 LEU A 743      63.530  55.080  61.890  1.00  0.00           H
ATOM   2503  C   LEU A 743      61.160  57.880  64.610  1.00  0.00           C
ATOM   2504  O   LEU A 743      61.750  57.630  65.660  1.00  0.00           O
ATOM   2505  N   PHE A 744      60.270  58.930  64.550  1.00  0.00           N
ATOM   2506  HN  PHE A 744      59.690  59.120  63.760  1.00  0.00           H
ATOM   2507  CA  PHE A 744      60.110  59.760  65.740  1.00  0.00           C
ATOM   2508  HA  PHE A 744      61.070  60.120  66.060  1.00  0.00           H
ATOM   2509  CB  PHE A 744      59.270  61.010  65.430  1.00  0.00           C
ATOM   2510  HB1 PHE A 744      59.040  61.570  66.370  1.00  0.00           H
ATOM   2511  HB2 PHE A 744      58.310  60.790  64.910  1.00  0.00           H
ATOM   2512  CG  PHE A 744      60.030  61.960  64.510  1.00  0.00           C
ATOM   2513  CD1 PHE A 744      60.720  63.110  65.010  1.00  0.00           C
ATOM   2514  HD1 PHE A 744      60.600  63.390  66.040  1.00  0.00           H
ATOM   2515  CE1 PHE A 744      61.580  63.910  64.120  1.00  0.00           C
ATOM   2516  HE1 PHE A 744      62.080  64.720  64.610  1.00  0.00           H
ATOM   2517  CZ  PHE A 744      61.620  63.590  62.750  1.00  0.00           C
ATOM   2518  HZ  PHE A 744      62.140  64.320  62.130  1.00  0.00           H
ATOM   2519  CD2 PHE A 744      60.020  61.730  63.120  1.00  0.00           C
ATOM   2520  HD2 PHE A 744      59.530  60.830  62.770  1.00  0.00           H
ATOM   2521  CE2 PHE A 744      60.770  62.530  62.250  1.00  0.00           C
ATOM   2522  HE2 PHE A 744      60.760  62.190  61.230  1.00  0.00           H
ATOM   2523  C   PHE A 744      59.430  59.040  66.910  1.00  0.00           C
ATOM   2524  O   PHE A 744      59.870  59.130  68.060  1.00  0.00           O
ATOM   2525  N   ASP A 745      58.430  58.250  66.650  1.00  0.00           N
ATOM   2526  HN  ASP A 745      58.020  58.220  65.750  1.00  0.00           H
ATOM   2527  CA  ASP A 745      57.750  57.440  67.620  1.00  0.00           C
ATOM   2528  HA  ASP A 745      57.430  58.100  68.420  1.00  0.00           H
ATOM   2529  CB  ASP A 745      56.570  56.790  66.830  1.00  0.00           C
ATOM   2530  HB1 ASP A 745      56.980  56.310  65.910  1.00  0.00           H
ATOM   2531  HB2 ASP A 745      55.980  57.580  66.320  1.00  0.00           H
ATOM   2532  CG  ASP A 745      55.690  55.890  67.640  1.00  0.00           C
ATOM   2533  OD1 ASP A 745      55.110  54.910  67.010  1.00  0.00           O
ATOM   2534  OD2 ASP A 745      55.410  56.020  68.860  1.00  0.00           O
ATOM   2535  C   ASP A 745      58.710  56.300  68.190  1.00  0.00           C
ATOM   2536  O   ASP A 745      58.830  56.000  69.410  1.00  0.00           O
ATOM   2537  N   LEU A 746      59.530  55.610  67.340  1.00  0.00           N
ATOM   2538  HN  LEU A 746      59.400  55.650  66.350  1.00  0.00           H
ATOM   2539  CA  LEU A 746      60.640  54.790  67.690  1.00  0.00           C
ATOM   2540  HA  LEU A 746      60.260  53.960  68.270  1.00  0.00           H
ATOM   2541  CB  LEU A 746      61.380  54.140  66.430  1.00  0.00           C
ATOM   2542  HB1 LEU A 746      62.300  53.620  66.770  1.00  0.00           H
ATOM   2543  HB2 LEU A 746      61.750  54.940  65.770  1.00  0.00           H
ATOM   2544  CG  LEU A 746      60.530  53.190  65.620  1.00  0.00           C
ATOM   2545  HG  LEU A 746      59.530  53.640  65.480  1.00  0.00           H
ATOM   2546  CD1 LEU A 746      61.300  52.940  64.310  1.00  0.00           C
ATOM   2547 HD11 LEU A 746      61.810  53.910  64.070  1.00  0.00           H
ATOM   2548 HD12 LEU A 746      60.690  52.620  63.440  1.00  0.00           H
ATOM   2549 HD13 LEU A 746      62.200  52.300  64.410  1.00  0.00           H
ATOM   2550  CD2 LEU A 746      60.180  51.850  66.310  1.00  0.00           C
ATOM   2551 HD21 LEU A 746      59.560  51.220  65.620  1.00  0.00           H
ATOM   2552 HD22 LEU A 746      59.580  51.970  67.240  1.00  0.00           H
ATOM   2553 HD23 LEU A 746      61.150  51.380  66.560  1.00  0.00           H
ATOM   2554  C   LEU A 746      61.720  55.410  68.610  1.00  0.00           C
ATOM   2555  O   LEU A 746      61.930  55.020  69.760  1.00  0.00           O
ATOM   2556  N   GLY A 747      62.260  56.620  68.240  1.00  0.00           N
ATOM   2557  HN  GLY A 747      62.030  57.010  67.350  1.00  0.00           H
ATOM   2558  CA  GLY A 747      63.300  57.310  69.080  1.00  0.00           C
ATOM   2559  HA1 GLY A 747      63.700  58.050  68.390  1.00  0.00           H
ATOM   2560  HA2 GLY A 747      64.040  56.570  69.320  1.00  0.00           H
ATOM   2561  C   GLY A 747      62.810  57.940  70.370  1.00  0.00           C
ATOM   2562  O   GLY A 747      63.490  57.930  71.380  1.00  0.00           O
ATOM   2563  N   GLU A 748      61.580  58.520  70.410  1.00  0.00           N
ATOM   2564  HN  GLU A 748      61.110  58.670  69.530  1.00  0.00           H
ATOM   2565  CA  GLU A 748      60.910  58.800  71.660  1.00  0.00           C
ATOM   2566  HA  GLU A 748      61.320  59.690  72.120  1.00  0.00           H
ATOM   2567  CB  GLU A 748      59.500  59.420  71.210  1.00  0.00           C
ATOM   2568  HB1 GLU A 748      58.980  58.560  70.740  1.00  0.00           H
ATOM   2569  HB2 GLU A 748      59.730  60.250  70.510  1.00  0.00           H
ATOM   2570  CG  GLU A 748      58.690  59.990  72.440  1.00  0.00           C
ATOM   2571  HG1 GLU A 748      59.290  60.610  73.140  1.00  0.00           H
ATOM   2572  HG2 GLU A 748      58.420  59.130  73.090  1.00  0.00           H
ATOM   2573  CD  GLU A 748      57.450  60.750  71.890  1.00  0.00           C
ATOM   2574  OE1 GLU A 748      56.360  60.200  71.840  1.00  0.00           O
ATOM   2575  OE2 GLU A 748      57.580  61.910  71.420  1.00  0.00           O
ATOM   2576  C   GLU A 748      60.670  57.630  72.650  1.00  0.00           C
ATOM   2577  O   GLU A 748      61.060  57.790  73.780  1.00  0.00           O
ATOM   2578  N   THR A 749      60.130  56.520  72.150  1.00  0.00           N
ATOM   2579  HN  THR A 749      59.800  56.570  71.210  1.00  0.00           H
ATOM   2580  CA  THR A 749      59.980  55.250  72.960  1.00  0.00           C
ATOM   2581  HA  THR A 749      59.500  55.450  73.920  1.00  0.00           H
ATOM   2582  CB  THR A 749      59.010  54.280  72.260  1.00  0.00           C
ATOM   2583  HB  THR A 749      59.380  53.930  71.270  1.00  0.00           H
ATOM   2584  OG1 THR A 749      57.780  54.970  72.040  1.00  0.00           O
ATOM   2585  HG1 THR A 749      57.860  55.540  71.280  1.00  0.00           H
ATOM   2586  CG2 THR A 749      58.800  53.070  73.160  1.00  0.00           C
ATOM   2587 HG21 THR A 749      57.980  52.440  72.750  1.00  0.00           H
ATOM   2588 HG22 THR A 749      58.560  53.530  74.140  1.00  0.00           H
ATOM   2589 HG23 THR A 749      59.700  52.420  73.250  1.00  0.00           H
ATOM   2590  C   THR A 749      61.280  54.560  73.360  1.00  0.00           C
ATOM   2591  O   THR A 749      61.490  54.230  74.550  1.00  0.00           O
ATOM   2592  N   TYR A 750      62.180  54.380  72.410  1.00  0.00           N
ATOM   2593  HN  TYR A 750      62.110  54.790  71.520  1.00  0.00           H
ATOM   2594  CA  TYR A 750      63.310  53.410  72.620  1.00  0.00           C
ATOM   2595  HA  TYR A 750      63.150  52.880  73.550  1.00  0.00           H
ATOM   2596  CB  TYR A 750      63.460  52.380  71.450  1.00  0.00           C
ATOM   2597  HB1 TYR A 750      64.350  51.750  71.710  1.00  0.00           H
ATOM   2598  HB2 TYR A 750      63.850  52.850  70.530  1.00  0.00           H
ATOM   2599  CG  TYR A 750      62.200  51.660  71.240  1.00  0.00           C
ATOM   2600  CD1 TYR A 750      61.690  50.830  72.270  1.00  0.00           C
ATOM   2601  HD1 TYR A 750      62.240  50.660  73.180  1.00  0.00           H
ATOM   2602  CE1 TYR A 750      60.420  50.160  72.150  1.00  0.00           C
ATOM   2603  HE1 TYR A 750      59.800  49.800  72.960  1.00  0.00           H
ATOM   2604  CZ  TYR A 750      59.780  50.330  70.960  1.00  0.00           C
ATOM   2605  OH  TYR A 750      58.450  49.880  70.950  1.00  0.00           O
ATOM   2606  HH  TYR A 750      57.900  50.330  70.310  1.00  0.00           H
ATOM   2607  CD2 TYR A 750      61.550  51.680  70.030  1.00  0.00           C
ATOM   2608  HD2 TYR A 750      61.970  52.240  69.210  1.00  0.00           H
ATOM   2609  CE2 TYR A 750      60.350  51.010  69.890  1.00  0.00           C
ATOM   2610  HE2 TYR A 750      59.700  51.200  69.040  1.00  0.00           H
ATOM   2611  C   TYR A 750      64.630  54.170  72.770  1.00  0.00           C
ATOM   2612  O   TYR A 750      65.680  53.530  72.970  1.00  0.00           O
ATOM   2613  N   ALA A 751      64.680  55.510  72.710  1.00  0.00           N
ATOM   2614  HN  ALA A 751      63.800  55.990  72.660  1.00  0.00           H
ATOM   2615  CA  ALA A 751      65.830  56.320  72.920  1.00  0.00           C
ATOM   2616  HA  ALA A 751      65.410  57.280  72.660  1.00  0.00           H
ATOM   2617  CB  ALA A 751      66.180  56.220  74.370  1.00  0.00           C
ATOM   2618  HB1 ALA A 751      67.030  56.870  74.670  1.00  0.00           H
ATOM   2619  HB2 ALA A 751      66.300  55.130  74.610  1.00  0.00           H
ATOM   2620  HB3 ALA A 751      65.380  56.560  75.070  1.00  0.00           H
ATOM   2621  C   ALA A 751      67.010  56.090  72.000  1.00  0.00           C
ATOM   2622  O   ALA A 751      67.100  55.340  71.050  1.00  0.00           O
ATOM   2623  N   PHE A 752      67.970  57.020  72.170  1.00  0.00           N
ATOM   2624  HN  PHE A 752      67.810  57.690  72.890  1.00  0.00           H
ATOM   2625  CA  PHE A 752      69.080  57.210  71.230  1.00  0.00           C
ATOM   2626  HA  PHE A 752      69.050  56.490  70.440  1.00  0.00           H
ATOM   2627  CB  PHE A 752      69.090  58.650  70.670  1.00  0.00           C
ATOM   2628  HB1 PHE A 752      69.990  58.920  70.060  1.00  0.00           H
ATOM   2629  HB2 PHE A 752      69.040  59.280  71.580  1.00  0.00           H
ATOM   2630  CG  PHE A 752      67.960  58.980  69.670  1.00  0.00           C
ATOM   2631  CD1 PHE A 752      66.700  59.540  70.070  1.00  0.00           C
ATOM   2632  HD1 PHE A 752      66.520  59.720  71.120  1.00  0.00           H
ATOM   2633  CE1 PHE A 752      65.790  59.830  69.080  1.00  0.00           C
ATOM   2634  HE1 PHE A 752      64.780  60.130  69.340  1.00  0.00           H
ATOM   2635  CZ  PHE A 752      65.990  59.520  67.680  1.00  0.00           C
ATOM   2636  HZ  PHE A 752      65.170  59.680  67.000  1.00  0.00           H
ATOM   2637  CD2 PHE A 752      68.170  58.790  68.270  1.00  0.00           C
ATOM   2638  HD2 PHE A 752      69.140  58.360  68.080  1.00  0.00           H
ATOM   2639  CE2 PHE A 752      67.210  59.040  67.290  1.00  0.00           C
ATOM   2640  HE2 PHE A 752      67.470  58.750  66.290  1.00  0.00           H
ATOM   2641  C   PHE A 752      70.400  56.940  71.980  1.00  0.00           C
ATOM   2642  O   PHE A 752      70.440  57.310  73.170  1.00  0.00           O
ATOM   2643  N   PRO A 822      71.470  56.340  71.450  1.00  0.00           N
ATOM   2644  CD  PRO A 822      72.820  56.600  72.120  1.00  0.00           C
ATOM   2645  HD1 PRO A 822      72.880  55.670  72.720  1.00  0.00           H
ATOM   2646  HD2 PRO A 822      72.920  57.510  72.760  1.00  0.00           H
ATOM   2647  CA  PRO A 822      71.690  56.270  69.990  1.00  0.00           C
ATOM   2648  HA  PRO A 822      70.840  56.710  69.480  1.00  0.00           H
ATOM   2649  CB  PRO A 822      72.960  57.010  69.760  1.00  0.00           C
ATOM   2650  HB1 PRO A 822      72.720  58.100  69.790  1.00  0.00           H
ATOM   2651  HB2 PRO A 822      73.470  56.800  68.800  1.00  0.00           H
ATOM   2652  CG  PRO A 822      73.820  56.650  70.980  1.00  0.00           C
ATOM   2653  HG1 PRO A 822      74.300  55.660  70.840  1.00  0.00           H
ATOM   2654  HG2 PRO A 822      74.590  57.440  71.130  1.00  0.00           H
ATOM   2655  C   PRO A 822      71.620  54.900  69.370  1.00  0.00           C
ATOM   2656  O   PRO A 822      71.160  54.740  68.210  1.00  0.00           O
ATOM   2657  N   ASP A 823      72.220  53.920  70.050  1.00  0.00           N
ATOM   2658  HN  ASP A 823      72.440  54.080  71.010  1.00  0.00           H
ATOM   2659  CA  ASP A 823      72.480  52.580  69.430  1.00  0.00           C
ATOM   2660  HA  ASP A 823      73.180  52.660  68.620  1.00  0.00           H
ATOM   2661  CB  ASP A 823      73.040  51.590  70.540  1.00  0.00           C
ATOM   2662  HB1 ASP A 823      73.090  50.560  70.110  1.00  0.00           H
ATOM   2663  HB2 ASP A 823      72.280  51.640  71.350  1.00  0.00           H
ATOM   2664  CG  ASP A 823      74.390  51.980  71.040  1.00  0.00           C
ATOM   2665  OD1 ASP A 823      74.590  51.920  72.250  1.00  0.00           O
ATOM   2666  OD2 ASP A 823      75.250  52.410  70.270  1.00  0.00           O
ATOM   2667  C   ASP A 823      71.260  51.860  68.850  1.00  0.00           C
ATOM   2668  O   ASP A 823      71.220  51.410  67.730  1.00  0.00           O
ATOM   2669  N   VAL A 824      70.190  51.660  69.650  1.00  0.00           N
ATOM   2670  HN  VAL A 824      70.130  51.970  70.600  1.00  0.00           H
ATOM   2671  CA  VAL A 824      69.050  50.990  69.120  1.00  0.00           C
ATOM   2672  HA  VAL A 824      69.390  50.020  68.790  1.00  0.00           H
ATOM   2673  CB  VAL A 824      67.860  50.750  70.180  1.00  0.00           C
ATOM   2674  HB  VAL A 824      67.570  51.790  70.470  1.00  0.00           H
ATOM   2675  CG1 VAL A 824      66.620  50.050  69.580  1.00  0.00           C
ATOM   2676 HG11 VAL A 824      66.940  49.340  68.780  1.00  0.00           H
ATOM   2677 HG12 VAL A 824      66.000  50.780  69.010  1.00  0.00           H
ATOM   2678 HG13 VAL A 824      66.020  49.370  70.220  1.00  0.00           H
ATOM   2679  CG2 VAL A 824      68.440  49.860  71.310  1.00  0.00           C
ATOM   2680 HG21 VAL A 824      69.350  50.360  71.720  1.00  0.00           H
ATOM   2681 HG22 VAL A 824      68.760  48.880  70.910  1.00  0.00           H
ATOM   2682 HG23 VAL A 824      67.680  49.880  72.110  1.00  0.00           H
ATOM   2683  C   VAL A 824      68.440  51.640  67.850  1.00  0.00           C
ATOM   2684  O   VAL A 824      67.990  50.970  66.920  1.00  0.00           O
ATOM   2685  N   LEU A 825      68.480  52.990  67.910  1.00  0.00           N
ATOM   2686  HN  LEU A 825      68.790  53.400  68.760  1.00  0.00           H
ATOM   2687  CA  LEU A 825      67.990  53.790  66.820  1.00  0.00           C
ATOM   2688  HA  LEU A 825      67.200  53.240  66.320  1.00  0.00           H
ATOM   2689  CB  LEU A 825      67.430  55.150  67.340  1.00  0.00           C
ATOM   2690  HB1 LEU A 825      67.760  55.990  66.700  1.00  0.00           H
ATOM   2691  HB2 LEU A 825      67.700  55.530  68.360  1.00  0.00           H
ATOM   2692  CG  LEU A 825      65.850  55.250  67.250  1.00  0.00           C
ATOM   2693  HG  LEU A 825      65.520  56.170  67.780  1.00  0.00           H
ATOM   2694  CD1 LEU A 825      65.250  55.310  65.780  1.00  0.00           C
ATOM   2695 HD11 LEU A 825      64.150  55.280  65.910  1.00  0.00           H
ATOM   2696 HD12 LEU A 825      65.610  54.420  65.230  1.00  0.00           H
ATOM   2697 HD13 LEU A 825      65.650  56.240  65.330  1.00  0.00           H
ATOM   2698  CD2 LEU A 825      65.250  54.110  68.140  1.00  0.00           C
ATOM   2699 HD21 LEU A 825      65.460  54.220  69.230  1.00  0.00           H
ATOM   2700 HD22 LEU A 825      65.650  53.120  67.810  1.00  0.00           H
ATOM   2701 HD23 LEU A 825      64.140  54.130  68.020  1.00  0.00           H
ATOM   2702  C   LEU A 825      68.910  53.830  65.600  1.00  0.00           C
ATOM   2703  O   LEU A 825      68.430  53.900  64.470  1.00  0.00           O
ATOM   2704  N   PHE A 826      70.250  53.760  65.790  1.00  0.00           N
ATOM   2705  HN  PHE A 826      70.650  53.840  66.700  1.00  0.00           H
ATOM   2706  CA  PHE A 826      71.230  53.610  64.690  1.00  0.00           C
ATOM   2707  HA  PHE A 826      71.170  54.440  64.000  1.00  0.00           H
ATOM   2708  CB  PHE A 826      72.580  53.560  65.430  1.00  0.00           C
ATOM   2709  HB1 PHE A 826      72.540  52.900  66.330  1.00  0.00           H
ATOM   2710  HB2 PHE A 826      72.790  54.500  65.980  1.00  0.00           H
ATOM   2711  CG  PHE A 826      73.830  53.130  64.730  1.00  0.00           C
ATOM   2712  CD1 PHE A 826      74.150  51.760  64.360  1.00  0.00           C
ATOM   2713  HD1 PHE A 826      73.460  50.960  64.590  1.00  0.00           H
ATOM   2714  CE1 PHE A 826      75.350  51.480  63.700  1.00  0.00           C
ATOM   2715  HE1 PHE A 826      75.570  50.450  63.460  1.00  0.00           H
ATOM   2716  CZ  PHE A 826      76.300  52.510  63.470  1.00  0.00           C
ATOM   2717  HZ  PHE A 826      77.260  52.400  63.000  1.00  0.00           H
ATOM   2718  CD2 PHE A 826      74.820  54.110  64.510  1.00  0.00           C
ATOM   2719  HD2 PHE A 826      74.620  55.080  64.930  1.00  0.00           H
ATOM   2720  CE2 PHE A 826      76.030  53.810  63.870  1.00  0.00           C
ATOM   2721  HE2 PHE A 826      76.840  54.510  63.700  1.00  0.00           H
ATOM   2722  C   PHE A 826      70.990  52.320  63.940  1.00  0.00           C
ATOM   2723  O   PHE A 826      71.020  52.280  62.690  1.00  0.00           O
ATOM   2724  N   TRP A 827      70.650  51.230  64.640  1.00  0.00           N
ATOM   2725  HN  TRP A 827      70.520  51.250  65.630  1.00  0.00           H
ATOM   2726  CA  TRP A 827      70.270  49.950  64.090  1.00  0.00           C
ATOM   2727  HA  TRP A 827      70.920  49.740  63.250  1.00  0.00           H
ATOM   2728  CB  TRP A 827      70.440  48.880  65.170  1.00  0.00           C
ATOM   2729  HB1 TRP A 827      70.010  47.910  64.880  1.00  0.00           H
ATOM   2730  HB2 TRP A 827      69.780  49.210  66.000  1.00  0.00           H
ATOM   2731  CG  TRP A 827      71.800  48.380  65.630  1.00  0.00           C
ATOM   2732  CD1 TRP A 827      72.370  48.550  66.900  1.00  0.00           C
ATOM   2733  HD1 TRP A 827      71.940  49.000  67.780  1.00  0.00           H
ATOM   2734  NE1 TRP A 827      73.640  47.920  66.880  1.00  0.00           N
ATOM   2735  HE1 TRP A 827      74.250  47.860  67.640  1.00  0.00           H
ATOM   2736  CE2 TRP A 827      73.800  47.320  65.660  1.00  0.00           C
ATOM   2737  CD2 TRP A 827      72.720  47.660  64.800  1.00  0.00           C
ATOM   2738  CE3 TRP A 827      72.790  47.330  63.450  1.00  0.00           C
ATOM   2739  HE3 TRP A 827      71.910  47.620  62.890  1.00  0.00           H
ATOM   2740  CZ3 TRP A 827      73.940  46.550  63.050  1.00  0.00           C
ATOM   2741  HZ3 TRP A 827      74.010  46.210  62.030  1.00  0.00           H
ATOM   2742  CZ2 TRP A 827      74.850  46.490  65.260  1.00  0.00           C
ATOM   2743  HZ2 TRP A 827      75.610  46.130  65.940  1.00  0.00           H
ATOM   2744  CH2 TRP A 827      74.870  46.070  63.960  1.00  0.00           C
ATOM   2745  HH2 TRP A 827      75.740  45.520  63.610  1.00  0.00           H
ATOM   2746  C   TRP A 827      68.930  49.990  63.380  1.00  0.00           C
ATOM   2747  O   TRP A 827      68.880  49.450  62.290  1.00  0.00           O
ATOM   2748  N   CYS A 828      67.930  50.690  63.980  1.00  0.00           N
ATOM   2749  HN  CYS A 828      67.970  50.790  64.980  1.00  0.00           H
ATOM   2750  CA  CYS A 828      66.640  50.880  63.290  1.00  0.00           C
ATOM   2751  HA  CYS A 828      66.310  49.860  63.090  1.00  0.00           H
ATOM   2752  CB  CYS A 828      65.510  51.480  64.200  1.00  0.00           C
ATOM   2753  HB1 CYS A 828      64.640  51.680  63.540  1.00  0.00           H
ATOM   2754  HB2 CYS A 828      65.860  52.470  64.590  1.00  0.00           H
ATOM   2755  SG  CYS A 828      65.060  50.330  65.420  1.00  0.00           S
ATOM   2756  HG1 CYS A 828      66.300  50.230  65.880  1.00  0.00           H
ATOM   2757  C   CYS A 828      66.690  51.580  61.950  1.00  0.00           C
ATOM   2758  O   CYS A 828      66.120  51.080  60.980  1.00  0.00           O
ATOM   2759  N   VAL A 829      67.370  52.740  61.960  1.00  0.00           N
ATOM   2760  HN  VAL A 829      67.670  53.140  62.830  1.00  0.00           H
ATOM   2761  CA  VAL A 829      67.550  53.450  60.740  1.00  0.00           C
ATOM   2762  HA  VAL A 829      66.550  53.560  60.360  1.00  0.00           H
ATOM   2763  CB  VAL A 829      68.220  54.770  61.080  1.00  0.00           C
ATOM   2764  HB  VAL A 829      69.120  54.490  61.660  1.00  0.00           H
ATOM   2765  CG1 VAL A 829      68.550  55.610  59.850  1.00  0.00           C
ATOM   2766 HG11 VAL A 829      67.800  55.670  59.040  1.00  0.00           H
ATOM   2767 HG12 VAL A 829      69.460  55.290  59.290  1.00  0.00           H
ATOM   2768 HG13 VAL A 829      68.690  56.620  60.270  1.00  0.00           H
ATOM   2769  CG2 VAL A 829      67.270  55.580  61.990  1.00  0.00           C
ATOM   2770 HG21 VAL A 829      67.740  56.510  62.380  1.00  0.00           H
ATOM   2771 HG22 VAL A 829      66.730  55.050  62.810  1.00  0.00           H
ATOM   2772 HG23 VAL A 829      66.450  56.020  61.370  1.00  0.00           H
ATOM   2773  C   VAL A 829      68.450  52.690  59.710  1.00  0.00           C
ATOM   2774  O   VAL A 829      68.110  52.570  58.530  1.00  0.00           O
ATOM   2775  N   ILE A 830      69.550  52.110  60.150  1.00  0.00           N
ATOM   2776  HN  ILE A 830      69.850  52.230  61.090  1.00  0.00           H
ATOM   2777  CA  ILE A 830      70.400  51.330  59.220  1.00  0.00           C
ATOM   2778  HA  ILE A 830      70.700  52.050  58.460  1.00  0.00           H
ATOM   2779  CB  ILE A 830      71.780  50.940  59.820  1.00  0.00           C
ATOM   2780  HB  ILE A 830      71.670  50.580  60.870  1.00  0.00           H
ATOM   2781  CG2 ILE A 830      72.440  49.900  58.940  1.00  0.00           C
ATOM   2782 HG21 ILE A 830      71.940  48.910  59.050  1.00  0.00           H
ATOM   2783 HG22 ILE A 830      73.490  49.700  59.240  1.00  0.00           H
ATOM   2784 HG23 ILE A 830      72.490  50.210  57.880  1.00  0.00           H
ATOM   2785  CG1 ILE A 830      72.700  52.170  59.930  1.00  0.00           C
ATOM   2786 HG11 ILE A 830      72.220  53.010  60.470  1.00  0.00           H
ATOM   2787 HG12 ILE A 830      72.970  52.580  58.930  1.00  0.00           H
ATOM   2788  CD  ILE A 830      73.980  51.890  60.840  1.00  0.00           C
ATOM   2789  HD1 ILE A 830      73.740  51.180  61.660  1.00  0.00           H
ATOM   2790  HD2 ILE A 830      74.330  52.850  61.270  1.00  0.00           H
ATOM   2791  HD3 ILE A 830      74.800  51.430  60.250  1.00  0.00           H
ATOM   2792  C   ILE A 830      69.710  50.180  58.510  1.00  0.00           C
ATOM   2793  O   ILE A 830      69.740  49.930  57.300  1.00  0.00           O
ATOM   2794  N   LEU A 831      68.940  49.410  59.280  1.00  0.00           N
ATOM   2795  HN  LEU A 831      69.020  49.600  60.260  1.00  0.00           H
ATOM   2796  CA  LEU A 831      68.140  48.270  58.780  1.00  0.00           C
ATOM   2797  HA  LEU A 831      68.780  47.590  58.230  1.00  0.00           H
ATOM   2798  CB  LEU A 831      67.690  47.460  60.030  1.00  0.00           C
ATOM   2799  HB1 LEU A 831      66.920  48.070  60.530  1.00  0.00           H
ATOM   2800  HB2 LEU A 831      68.570  47.230  60.660  1.00  0.00           H
ATOM   2801  CG  LEU A 831      67.040  46.070  59.800  1.00  0.00           C
ATOM   2802  HG  LEU A 831      66.210  46.200  59.070  1.00  0.00           H
ATOM   2803  CD1 LEU A 831      68.020  44.970  59.300  1.00  0.00           C
ATOM   2804 HD11 LEU A 831      67.530  43.970  59.250  1.00  0.00           H
ATOM   2805 HD12 LEU A 831      68.830  44.870  60.050  1.00  0.00           H
ATOM   2806 HD13 LEU A 831      68.390  45.190  58.270  1.00  0.00           H
ATOM   2807  CD2 LEU A 831      66.420  45.670  61.150  1.00  0.00           C
ATOM   2808 HD21 LEU A 831      65.640  46.440  61.320  1.00  0.00           H
ATOM   2809 HD22 LEU A 831      67.110  45.830  62.000  1.00  0.00           H
ATOM   2810 HD23 LEU A 831      66.080  44.620  61.250  1.00  0.00           H
ATOM   2811  C   LEU A 831      66.900  48.620  57.940  1.00  0.00           C
ATOM   2812  O   LEU A 831      66.580  47.890  56.980  1.00  0.00           O
ATOM   2813  N   PHE A 832      66.310  49.790  58.260  1.00  0.00           N
ATOM   2814  HN  PHE A 832      66.550  50.330  59.060  1.00  0.00           H
ATOM   2815  CA  PHE A 832      65.330  50.440  57.400  1.00  0.00           C
ATOM   2816  HA  PHE A 832      64.550  49.730  57.200  1.00  0.00           H
ATOM   2817  CB  PHE A 832      64.840  51.620  58.240  1.00  0.00           C
ATOM   2818  HB1 PHE A 832      65.630  52.230  58.740  1.00  0.00           H
ATOM   2819  HB2 PHE A 832      64.300  51.080  59.040  1.00  0.00           H
ATOM   2820  CG  PHE A 832      63.920  52.570  57.570  1.00  0.00           C
ATOM   2821  CD1 PHE A 832      64.390  53.880  57.220  1.00  0.00           C
ATOM   2822  HD1 PHE A 832      65.420  54.170  57.240  1.00  0.00           H
ATOM   2823  CE1 PHE A 832      63.490  54.860  56.830  1.00  0.00           C
ATOM   2824  HE1 PHE A 832      63.830  55.880  56.690  1.00  0.00           H
ATOM   2825  CZ  PHE A 832      62.120  54.570  56.590  1.00  0.00           C
ATOM   2826  HZ  PHE A 832      61.420  55.260  56.160  1.00  0.00           H
ATOM   2827  CD2 PHE A 832      62.480  52.330  57.440  1.00  0.00           C
ATOM   2828  HD2 PHE A 832      62.240  51.340  57.800  1.00  0.00           H
ATOM   2829  CE2 PHE A 832      61.670  53.300  56.840  1.00  0.00           C
ATOM   2830  HE2 PHE A 832      60.690  52.920  56.580  1.00  0.00           H
ATOM   2831  C   PHE A 832      65.730  50.780  56.010  1.00  0.00           C
ATOM   2832  O   PHE A 832      64.970  50.510  55.120  1.00  0.00           O
ATOM   2833  N   PHE A 833      66.940  51.350  55.990  1.00  0.00           N
ATOM   2834  HN  PHE A 833      67.420  51.530  56.840  1.00  0.00           H
ATOM   2835  CA  PHE A 833      67.550  51.820  54.750  1.00  0.00           C
ATOM   2836  HA  PHE A 833      66.770  52.190  54.090  1.00  0.00           H
ATOM   2837  CB  PHE A 833      68.680  52.830  54.930  1.00  0.00           C
ATOM   2838  HB1 PHE A 833      69.250  52.930  53.980  1.00  0.00           H
ATOM   2839  HB2 PHE A 833      69.390  52.510  55.720  1.00  0.00           H
ATOM   2840  CG  PHE A 833      68.180  54.180  55.180  1.00  0.00           C
ATOM   2841  CD1 PHE A 833      67.460  54.940  54.230  1.00  0.00           C
ATOM   2842  HD1 PHE A 833      67.110  54.500  53.300  1.00  0.00           H
ATOM   2843  CE1 PHE A 833      66.980  56.230  54.510  1.00  0.00           C
ATOM   2844  HE1 PHE A 833      66.220  56.670  53.880  1.00  0.00           H
ATOM   2845  CZ  PHE A 833      67.410  56.890  55.680  1.00  0.00           C
ATOM   2846  HZ  PHE A 833      67.090  57.880  55.950  1.00  0.00           H
ATOM   2847  CD2 PHE A 833      68.600  54.840  56.360  1.00  0.00           C
ATOM   2848  HD2 PHE A 833      69.170  54.320  57.110  1.00  0.00           H
ATOM   2849  CE2 PHE A 833      68.220  56.170  56.590  1.00  0.00           C
ATOM   2850  HE2 PHE A 833      68.560  56.730  57.450  1.00  0.00           H
ATOM   2851  C   PHE A 833      68.110  50.690  54.010  1.00  0.00           C
ATOM   2852  O   PHE A 833      67.890  50.640  52.800  1.00  0.00           O
ATOM   2853  N   THR A 834      68.900  49.810  54.660  1.00  0.00           N
ATOM   2854  HN  THR A 834      69.300  49.990  55.560  1.00  0.00           H
ATOM   2855  CA  THR A 834      69.340  48.620  54.080  1.00  0.00           C
ATOM   2856  HA  THR A 834      69.800  49.110  53.240  1.00  0.00           H
ATOM   2857  CB  THR A 834      70.360  47.840  54.740  1.00  0.00           C
ATOM   2858  HB  THR A 834      70.450  46.870  54.200  1.00  0.00           H
ATOM   2859  OG1 THR A 834      70.000  47.630  56.120  1.00  0.00           O
ATOM   2860  HG1 THR A 834      70.110  48.470  56.570  1.00  0.00           H
ATOM   2861  CG2 THR A 834      71.710  48.540  54.570  1.00  0.00           C
ATOM   2862 HG21 THR A 834      72.140  48.320  53.580  1.00  0.00           H
ATOM   2863 HG22 THR A 834      72.470  48.230  55.330  1.00  0.00           H
ATOM   2864 HG23 THR A 834      71.590  49.650  54.640  1.00  0.00           H
ATOM   2865  C   THR A 834      68.300  47.790  53.410  1.00  0.00           C
ATOM   2866  O   THR A 834      68.550  47.330  52.340  1.00  0.00           O
ATOM   2867  N   THR A 835      67.130  47.520  54.070  1.00  0.00           N
ATOM   2868  HN  THR A 835      66.950  47.710  55.020  1.00  0.00           H
ATOM   2869  CA  THR A 835      66.010  46.730  53.430  1.00  0.00           C
ATOM   2870  HA  THR A 835      66.480  45.800  53.120  1.00  0.00           H
ATOM   2871  CB  THR A 835      64.840  46.440  54.380  1.00  0.00           C
ATOM   2872  HB  THR A 835      64.320  47.350  54.730  1.00  0.00           H
ATOM   2873  OG1 THR A 835      65.330  45.880  55.580  1.00  0.00           O
ATOM   2874  HG1 THR A 835      65.880  46.510  56.060  1.00  0.00           H
ATOM   2875  CG2 THR A 835      63.770  45.490  53.870  1.00  0.00           C
ATOM   2876 HG21 THR A 835      63.010  45.960  53.210  1.00  0.00           H
ATOM   2877 HG22 THR A 835      63.030  45.140  54.610  1.00  0.00           H
ATOM   2878 HG23 THR A 835      64.170  44.520  53.500  1.00  0.00           H
ATOM   2879  C   THR A 835      65.430  47.330  52.220  1.00  0.00           C
ATOM   2880  O   THR A 835      65.350  46.670  51.250  1.00  0.00           O
ATOM   2881  N   PHE A 836      65.150  48.620  52.310  1.00  0.00           N
ATOM   2882  HN  PHE A 836      65.310  49.100  53.170  1.00  0.00           H
ATOM   2883  CA  PHE A 836      64.670  49.350  51.180  1.00  0.00           C
ATOM   2884  HA  PHE A 836      63.760  48.840  50.890  1.00  0.00           H
ATOM   2885  CB  PHE A 836      64.210  50.740  51.730  1.00  0.00           C
ATOM   2886  HB1 PHE A 836      64.810  51.020  52.630  1.00  0.00           H
ATOM   2887  HB2 PHE A 836      63.160  50.610  52.070  1.00  0.00           H
ATOM   2888  CG  PHE A 836      64.280  51.870  50.750  1.00  0.00           C
ATOM   2889  CD1 PHE A 836      65.230  52.930  50.990  1.00  0.00           C
ATOM   2890  HD1 PHE A 836      65.760  53.000  51.930  1.00  0.00           H
ATOM   2891  CE1 PHE A 836      65.500  53.890  50.010  1.00  0.00           C
ATOM   2892  HE1 PHE A 836      66.230  54.670  50.210  1.00  0.00           H
ATOM   2893  CZ  PHE A 836      64.660  54.000  48.920  1.00  0.00           C
ATOM   2894  HZ  PHE A 836      64.830  54.700  48.110  1.00  0.00           H
ATOM   2895  CD2 PHE A 836      63.480  51.950  49.570  1.00  0.00           C
ATOM   2896  HD2 PHE A 836      62.800  51.160  49.300  1.00  0.00           H
ATOM   2897  CE2 PHE A 836      63.740  52.970  48.670  1.00  0.00           C
ATOM   2898  HE2 PHE A 836      63.110  52.990  47.790  1.00  0.00           H
ATOM   2899  C   PHE A 836      65.590  49.480  49.980  1.00  0.00           C
ATOM   2900  O   PHE A 836      65.240  49.270  48.810  1.00  0.00           O
ATOM   2901  N   PHE A 837      66.910  49.700  50.280  1.00  0.00           N
ATOM   2902  HN  PHE A 837      67.070  49.840  51.260  1.00  0.00           H
ATOM   2903  CA  PHE A 837      68.070  49.670  49.300  1.00  0.00           C
ATOM   2904  HA  PHE A 837      67.890  50.400  48.530  1.00  0.00           H
ATOM   2905  CB  PHE A 837      69.430  50.170  49.910  1.00  0.00           C
ATOM   2906  HB1 PHE A 837      69.540  49.640  50.890  1.00  0.00           H
ATOM   2907  HB2 PHE A 837      69.340  51.230  50.220  1.00  0.00           H
ATOM   2908  CG  PHE A 837      70.720  49.960  49.150  1.00  0.00           C
ATOM   2909  CD1 PHE A 837      70.690  50.110  47.760  1.00  0.00           C
ATOM   2910  HD1 PHE A 837      69.790  50.460  47.270  1.00  0.00           H
ATOM   2911  CE1 PHE A 837      71.860  50.030  47.010  1.00  0.00           C
ATOM   2912  HE1 PHE A 837      72.010  50.320  45.980  1.00  0.00           H
ATOM   2913  CZ  PHE A 837      72.990  49.490  47.590  1.00  0.00           C
ATOM   2914  HZ  PHE A 837      73.840  49.330  46.970  1.00  0.00           H
ATOM   2915  CD2 PHE A 837      71.940  49.510  49.820  1.00  0.00           C
ATOM   2916  HD2 PHE A 837      71.920  49.290  50.880  1.00  0.00           H
ATOM   2917  CE2 PHE A 837      73.030  49.220  49.000  1.00  0.00           C
ATOM   2918  HE2 PHE A 837      73.950  48.850  49.420  1.00  0.00           H
ATOM   2919  C   PHE A 837      68.220  48.380  48.480  1.00  0.00           C
ATOM   2920  O   PHE A 837      68.090  48.330  47.280  1.00  0.00           O
ATOM   2921  N   LEU A 838      68.480  47.300  49.230  1.00  0.00           N
ATOM   2922  HN  LEU A 838      68.380  47.280  50.220  1.00  0.00           H
ATOM   2923  CA  LEU A 838      68.740  45.980  48.690  1.00  0.00           C
ATOM   2924  HA  LEU A 838      69.530  46.070  47.950  1.00  0.00           H
ATOM   2925  CB  LEU A 838      69.210  45.000  49.740  1.00  0.00           C
ATOM   2926  HB1 LEU A 838      69.100  43.980  49.330  1.00  0.00           H
ATOM   2927  HB2 LEU A 838      68.570  45.140  50.640  1.00  0.00           H
ATOM   2928  CG  LEU A 838      70.680  45.330  50.260  1.00  0.00           C
ATOM   2929  HG  LEU A 838      70.620  46.150  51.010  1.00  0.00           H
ATOM   2930  CD1 LEU A 838      71.110  44.120  51.100  1.00  0.00           C
ATOM   2931 HD11 LEU A 838      71.310  43.220  50.460  1.00  0.00           H
ATOM   2932 HD12 LEU A 838      70.300  43.830  51.810  1.00  0.00           H
ATOM   2933 HD13 LEU A 838      72.060  44.360  51.620  1.00  0.00           H
ATOM   2934  CD2 LEU A 838      71.730  45.620  49.150  1.00  0.00           C
ATOM   2935 HD21 LEU A 838      72.630  46.110  49.600  1.00  0.00           H
ATOM   2936 HD22 LEU A 838      71.340  46.330  48.390  1.00  0.00           H
ATOM   2937 HD23 LEU A 838      71.940  44.680  48.590  1.00  0.00           H
ATOM   2938  C   LEU A 838      67.610  45.470  47.930  1.00  0.00           C
ATOM   2939  O   LEU A 838      67.780  44.880  46.860  1.00  0.00           O
ATOM   2940  N   SER A 839      66.370  45.630  48.450  1.00  0.00           N
ATOM   2941  HN  SER A 839      66.240  46.080  49.320  1.00  0.00           H
ATOM   2942  CA  SER A 839      65.190  45.180  47.680  1.00  0.00           C
ATOM   2943  HA  SER A 839      65.210  44.200  47.220  1.00  0.00           H
ATOM   2944  CB  SER A 839      63.910  45.250  48.520  1.00  0.00           C
ATOM   2945  HB1 SER A 839      63.780  44.540  49.360  1.00  0.00           H
ATOM   2946  HB2 SER A 839      63.060  45.170  47.820  1.00  0.00           H
ATOM   2947  OG  SER A 839      63.730  46.470  49.230  1.00  0.00           O
ATOM   2948  HG1 SER A 839      64.370  46.460  49.950  1.00  0.00           H
ATOM   2949  C   SER A 839      64.970  46.020  46.390  1.00  0.00           C
ATOM   2950  O   SER A 839      64.720  45.500  45.290  1.00  0.00           O
ATOM   2951  N   SER A 840      65.190  47.300  46.370  1.00  0.00           N
ATOM   2952  HN  SER A 840      65.440  47.750  47.220  1.00  0.00           H
ATOM   2953  CA  SER A 840      65.120  48.120  45.140  1.00  0.00           C
ATOM   2954  HA  SER A 840      64.230  47.860  44.600  1.00  0.00           H
ATOM   2955  CB  SER A 840      64.830  49.660  45.280  1.00  0.00           C
ATOM   2956  HB1 SER A 840      63.780  49.810  45.610  1.00  0.00           H
ATOM   2957  HB2 SER A 840      64.970  50.200  44.320  1.00  0.00           H
ATOM   2958  OG  SER A 840      65.540  50.340  46.290  1.00  0.00           O
ATOM   2959  HG1 SER A 840      65.170  50.180  47.150  1.00  0.00           H
ATOM   2960  C   SER A 840      66.180  47.870  44.150  1.00  0.00           C
ATOM   2961  O   SER A 840      65.930  48.090  42.970  1.00  0.00           O
ATOM   2962  N   PHE A 841      67.420  47.560  44.580  1.00  0.00           N
ATOM   2963  HN  PHE A 841      67.610  47.740  45.540  1.00  0.00           H
ATOM   2964  CA  PHE A 841      68.620  47.220  43.750  1.00  0.00           C
ATOM   2965  HA  PHE A 841      68.690  47.960  42.970  1.00  0.00           H
ATOM   2966  CB  PHE A 841      69.880  47.410  44.620  1.00  0.00           C
ATOM   2967  HB1 PHE A 841      69.810  46.670  45.450  1.00  0.00           H
ATOM   2968  HB2 PHE A 841      69.920  48.370  45.200  1.00  0.00           H
ATOM   2969  CG  PHE A 841      71.220  47.240  43.900  1.00  0.00           C
ATOM   2970  CD1 PHE A 841      71.770  48.240  43.090  1.00  0.00           C
ATOM   2971  HD1 PHE A 841      71.260  49.160  42.840  1.00  0.00           H
ATOM   2972  CE1 PHE A 841      73.060  48.180  42.570  1.00  0.00           C
ATOM   2973  HE1 PHE A 841      73.390  49.030  41.970  1.00  0.00           H
ATOM   2974  CZ  PHE A 841      73.810  47.020  42.800  1.00  0.00           C
ATOM   2975  HZ  PHE A 841      74.800  46.890  42.420  1.00  0.00           H
ATOM   2976  CD2 PHE A 841      71.970  46.070  43.980  1.00  0.00           C
ATOM   2977  HD2 PHE A 841      71.530  45.210  44.460  1.00  0.00           H
ATOM   2978  CE2 PHE A 841      73.250  45.940  43.480  1.00  0.00           C
ATOM   2979  HE2 PHE A 841      73.830  45.030  43.490  1.00  0.00           H
ATOM   2980  C   PHE A 841      68.560  45.900  42.980  1.00  0.00           C
ATOM   2981  O   PHE A 841      68.690  45.760  41.770  1.00  0.00           O
ATOM   2982  N   LEU A 842      68.190  44.800  43.760  1.00  0.00           N
ATOM   2983  HN  LEU A 842      68.060  44.940  44.740  1.00  0.00           H
ATOM   2984  CA  LEU A 842      67.870  43.470  43.320  1.00  0.00           C
ATOM   2985  HA  LEU A 842      68.630  43.180  42.620  1.00  0.00           H
ATOM   2986  CB  LEU A 842      67.720  42.470  44.430  1.00  0.00           C
ATOM   2987  HB1 LEU A 842      66.860  42.750  45.060  1.00  0.00           H
ATOM   2988  HB2 LEU A 842      68.640  42.480  45.050  1.00  0.00           H
ATOM   2989  CG  LEU A 842      67.460  40.980  44.090  1.00  0.00           C
ATOM   2990  HG  LEU A 842      66.480  40.930  43.580  1.00  0.00           H
ATOM   2991  CD1 LEU A 842      68.400  40.290  43.120  1.00  0.00           C
ATOM   2992 HD11 LEU A 842      68.500  40.770  42.130  1.00  0.00           H
ATOM   2993 HD12 LEU A 842      68.230  39.220  42.880  1.00  0.00           H
ATOM   2994 HD13 LEU A 842      69.440  40.270  43.490  1.00  0.00           H
ATOM   2995  CD2 LEU A 842      67.390  40.140  45.370  1.00  0.00           C
ATOM   2996 HD21 LEU A 842      66.800  39.210  45.250  1.00  0.00           H
ATOM   2997 HD22 LEU A 842      66.790  40.740  46.070  1.00  0.00           H
ATOM   2998 HD23 LEU A 842      68.390  39.910  45.810  1.00  0.00           H
ATOM   2999  C   LEU A 842      66.560  43.490  42.490  1.00  0.00           C
ATOM   3000  O   LEU A 842      66.500  42.830  41.480  1.00  0.00           O
ATOM   3001  N   LYS A 843      65.530  44.290  42.850  1.00  0.00           N
ATOM   3002  HN  LYS A 843      65.520  44.720  43.750  1.00  0.00           H
ATOM   3003  CA  LYS A 843      64.370  44.550  41.930  1.00  0.00           C
ATOM   3004  HA  LYS A 843      63.800  43.650  41.790  1.00  0.00           H
ATOM   3005  CB  LYS A 843      63.410  45.660  42.470  1.00  0.00           C
ATOM   3006  HB1 LYS A 843      63.960  46.630  42.580  1.00  0.00           H
ATOM   3007  HB2 LYS A 843      63.060  45.360  43.480  1.00  0.00           H
ATOM   3008  CG  LYS A 843      62.160  45.870  41.560  1.00  0.00           C
ATOM   3009  HG1 LYS A 843      62.320  46.210  40.510  1.00  0.00           H
ATOM   3010  HG2 LYS A 843      61.550  46.630  42.090  1.00  0.00           H
ATOM   3011  CD  LYS A 843      61.240  44.640  41.480  1.00  0.00           C
ATOM   3012  HD1 LYS A 843      61.110  44.200  42.480  1.00  0.00           H
ATOM   3013  HD2 LYS A 843      61.670  43.820  40.870  1.00  0.00           H
ATOM   3014  CE  LYS A 843      59.820  44.920  40.940  1.00  0.00           C
ATOM   3015  HE1 LYS A 843      59.860  45.250  39.880  1.00  0.00           H
ATOM   3016  HE2 LYS A 843      59.300  45.610  41.650  1.00  0.00           H
ATOM   3017  NZ  LYS A 843      59.000  43.710  40.890  1.00  0.00           N
ATOM   3018  HZ1 LYS A 843      58.080  43.940  40.460  1.00  0.00           H
ATOM   3019  HZ2 LYS A 843      58.830  43.270  41.820  1.00  0.00           H
ATOM   3020  HZ3 LYS A 843      59.570  43.060  40.320  1.00  0.00           H
ATOM   3021  C   LYS A 843      64.800  44.950  40.530  1.00  0.00           C
ATOM   3022  O   LYS A 843      64.370  44.370  39.530  1.00  0.00           O
ATOM   3023  N   GLN A 844      65.750  45.860  40.450  1.00  0.00           N
ATOM   3024  HN  GLN A 844      66.120  46.260  41.290  1.00  0.00           H
ATOM   3025  CA  GLN A 844      66.380  46.320  39.230  1.00  0.00           C
ATOM   3026  HA  GLN A 844      65.560  46.570  38.590  1.00  0.00           H
ATOM   3027  CB  GLN A 844      67.080  47.670  39.510  1.00  0.00           C
ATOM   3028  HB1 GLN A 844      67.760  47.930  38.670  1.00  0.00           H
ATOM   3029  HB2 GLN A 844      67.710  47.390  40.370  1.00  0.00           H
ATOM   3030  CG  GLN A 844      66.170  48.920  39.800  1.00  0.00           C
ATOM   3031  HG1 GLN A 844      66.780  49.820  39.990  1.00  0.00           H
ATOM   3032  HG2 GLN A 844      65.550  48.710  40.700  1.00  0.00           H
ATOM   3033  CD  GLN A 844      65.320  49.180  38.530  1.00  0.00           C
ATOM   3034  OE1 GLN A 844      64.120  48.960  38.520  1.00  0.00           O
ATOM   3035  NE2 GLN A 844      65.960  49.620  37.410  1.00  0.00           N
ATOM   3036 HE21 GLN A 844      65.380  50.090  36.760  1.00  0.00           H
ATOM   3037 HE22 GLN A 844      66.950  49.710  37.430  1.00  0.00           H
ATOM   3038  C   GLN A 844      67.150  45.400  38.450  1.00  0.00           C
ATOM   3039  O   GLN A 844      67.670  45.620  37.390  1.00  0.00           O
ATOM   3040  N   PHE A 845      67.290  44.150  38.970  1.00  0.00           N
ATOM   3041  HN  PHE A 845      66.810  44.040  39.840  1.00  0.00           H
ATOM   3042  CA  PHE A 845      68.180  43.030  38.500  1.00  0.00           C
ATOM   3043  HA  PHE A 845      69.220  43.290  38.610  1.00  0.00           H
ATOM   3044  CB  PHE A 845      68.200  41.800  39.460  1.00  0.00           C
ATOM   3045  HB1 PHE A 845      67.190  41.350  39.560  1.00  0.00           H
ATOM   3046  HB2 PHE A 845      68.600  42.110  40.450  1.00  0.00           H
ATOM   3047  CG  PHE A 845      69.070  40.700  38.870  1.00  0.00           C
ATOM   3048  CD1 PHE A 845      70.490  40.850  38.990  1.00  0.00           C
ATOM   3049  HD1 PHE A 845      70.760  41.810  39.420  1.00  0.00           H
ATOM   3050  CE1 PHE A 845      71.390  39.830  38.620  1.00  0.00           C
ATOM   3051  HE1 PHE A 845      72.460  40.010  38.690  1.00  0.00           H
ATOM   3052  CZ  PHE A 845      70.860  38.690  38.040  1.00  0.00           C
ATOM   3053  HZ  PHE A 845      71.430  37.860  37.650  1.00  0.00           H
ATOM   3054  CD2 PHE A 845      68.520  39.490  38.420  1.00  0.00           C
ATOM   3055  HD2 PHE A 845      67.470  39.290  38.340  1.00  0.00           H
ATOM   3056  CE2 PHE A 845      69.430  38.500  38.000  1.00  0.00           C
ATOM   3057  HE2 PHE A 845      69.050  37.590  37.570  1.00  0.00           H
ATOM   3058  C   PHE A 845      67.870  42.710  37.050  1.00  0.00           C
ATOM   3059  O   PHE A 845      68.780  42.420  36.250  1.00  0.00           O
ATOM   3060  N   LYS A 846      66.580  42.770  36.610  1.00  0.00           N
ATOM   3061  HN  LYS A 846      65.880  43.180  37.180  1.00  0.00           H
ATOM   3062  CA  LYS A 846      66.230  42.570  35.160  1.00  0.00           C
ATOM   3063  HA  LYS A 846      66.510  41.600  34.780  1.00  0.00           H
ATOM   3064  CB  LYS A 846      64.690  42.540  35.020  1.00  0.00           C
ATOM   3065  HB1 LYS A 846      64.260  41.770  35.710  1.00  0.00           H
ATOM   3066  HB2 LYS A 846      64.370  42.230  34.010  1.00  0.00           H
ATOM   3067  CG  LYS A 846      64.060  43.920  35.290  1.00  0.00           C
ATOM   3068  HG1 LYS A 846      64.300  44.640  34.480  1.00  0.00           H
ATOM   3069  HG2 LYS A 846      64.350  44.260  36.310  1.00  0.00           H
ATOM   3070  CD  LYS A 846      62.560  43.880  35.120  1.00  0.00           C
ATOM   3071  HD1 LYS A 846      62.330  43.290  34.200  1.00  0.00           H
ATOM   3072  HD2 LYS A 846      62.190  44.920  34.970  1.00  0.00           H
ATOM   3073  CE  LYS A 846      61.810  43.300  36.340  1.00  0.00           C
ATOM   3074  HE1 LYS A 846      62.080  43.960  37.200  1.00  0.00           H
ATOM   3075  HE2 LYS A 846      62.110  42.250  36.540  1.00  0.00           H
ATOM   3076  NZ  LYS A 846      60.350  43.210  36.150  1.00  0.00           N
ATOM   3077  HZ1 LYS A 846      60.010  44.100  35.740  1.00  0.00           H
ATOM   3078  HZ2 LYS A 846      59.870  43.090  37.060  1.00  0.00           H
ATOM   3079  HZ3 LYS A 846      60.180  42.370  35.540  1.00  0.00           H
ATOM   3080  C   LYS A 846      66.770  43.580  34.100  1.00  0.00           C
ATOM   3081  O   LYS A 846      66.610  43.490  32.870  1.00  0.00           O
ATOM   3082  N   THR A 847      67.360  44.700  34.610  1.00  0.00           N
ATOM   3083  HN  THR A 847      67.310  44.810  35.600  1.00  0.00           H
ATOM   3084  CA  THR A 847      68.180  45.690  33.790  1.00  0.00           C
ATOM   3085  HA  THR A 847      67.550  46.000  32.970  1.00  0.00           H
ATOM   3086  CB  THR A 847      68.720  47.000  34.410  1.00  0.00           C
ATOM   3087  HB  THR A 847      69.160  47.700  33.660  1.00  0.00           H
ATOM   3088  OG1 THR A 847      69.400  46.760  35.570  1.00  0.00           O
ATOM   3089  HG1 THR A 847      68.920  46.240  36.210  1.00  0.00           H
ATOM   3090  CG2 THR A 847      67.450  47.890  34.730  1.00  0.00           C
ATOM   3091 HG21 THR A 847      66.730  47.460  35.450  1.00  0.00           H
ATOM   3092 HG22 THR A 847      66.880  48.000  33.780  1.00  0.00           H
ATOM   3093 HG23 THR A 847      67.790  48.870  35.120  1.00  0.00           H
ATOM   3094  C   THR A 847      69.370  44.920  33.100  1.00  0.00           C
ATOM   3095  O   THR A 847      69.710  45.160  31.930  1.00  0.00           O
ATOM   3096  N   LYS A 848      70.000  44.040  33.880  1.00  0.00           N
ATOM   3097  HN  LYS A 848      69.750  43.750  34.800  1.00  0.00           H
ATOM   3098  CA  LYS A 848      71.180  43.320  33.530  1.00  0.00           C
ATOM   3099  HA  LYS A 848      71.670  43.860  32.740  1.00  0.00           H
ATOM   3100  CB  LYS A 848      72.110  43.180  34.730  1.00  0.00           C
ATOM   3101  HB1 LYS A 848      72.990  42.520  34.620  1.00  0.00           H
ATOM   3102  HB2 LYS A 848      71.570  42.780  35.620  1.00  0.00           H
ATOM   3103  CG  LYS A 848      72.750  44.500  35.220  1.00  0.00           C
ATOM   3104  HG1 LYS A 848      73.210  44.310  36.210  1.00  0.00           H
ATOM   3105  HG2 LYS A 848      72.000  45.290  35.460  1.00  0.00           H
ATOM   3106  CD  LYS A 848      73.730  45.200  34.300  1.00  0.00           C
ATOM   3107  HD1 LYS A 848      73.360  45.510  33.300  1.00  0.00           H
ATOM   3108  HD2 LYS A 848      74.660  44.610  34.170  1.00  0.00           H
ATOM   3109  CE  LYS A 848      74.230  46.510  34.990  1.00  0.00           C
ATOM   3110  HE1 LYS A 848      74.680  46.300  35.970  1.00  0.00           H
ATOM   3111  HE2 LYS A 848      73.320  47.090  35.280  1.00  0.00           H
ATOM   3112  NZ  LYS A 848      75.240  47.220  34.180  1.00  0.00           N
ATOM   3113  HZ1 LYS A 848      76.180  46.800  34.360  1.00  0.00           H
ATOM   3114  HZ2 LYS A 848      75.340  48.180  34.550  1.00  0.00           H
ATOM   3115  HZ3 LYS A 848      74.840  47.200  33.220  1.00  0.00           H
ATOM   3116  C   LYS A 848      70.890  41.940  32.940  1.00  0.00           C
ATOM   3117  O   LYS A 848      69.740  41.480  32.870  1.00  0.00           O
ATOM   3118  N   ARG A 849      71.870  41.180  32.430  1.00  0.00           N
ATOM   3119  HN  ARG A 849      72.820  41.470  32.500  1.00  0.00           H
ATOM   3120  CA  ARG A 849      71.640  40.010  31.660  1.00  0.00           C
ATOM   3121  HA  ARG A 849      70.580  39.860  31.600  1.00  0.00           H
ATOM   3122  CB  ARG A 849      72.110  40.410  30.230  1.00  0.00           C
ATOM   3123  HB1 ARG A 849      72.200  39.490  29.610  1.00  0.00           H
ATOM   3124  HB2 ARG A 849      73.140  40.800  30.330  1.00  0.00           H
ATOM   3125  CG  ARG A 849      71.190  41.390  29.530  1.00  0.00           C
ATOM   3126  HG1 ARG A 849      71.750  41.680  28.620  1.00  0.00           H
ATOM   3127  HG2 ARG A 849      71.080  42.350  30.090  1.00  0.00           H
ATOM   3128  CD  ARG A 849      69.740  40.990  29.150  1.00  0.00           C
ATOM   3129  HD1 ARG A 849      69.120  40.500  29.930  1.00  0.00           H
ATOM   3130  HD2 ARG A 849      69.950  40.290  28.320  1.00  0.00           H
ATOM   3131  NE  ARG A 849      68.960  42.170  28.630  1.00  0.00           N
ATOM   3132  HE  ARG A 849      68.880  42.340  27.650  1.00  0.00           H
ATOM   3133  CZ  ARG A 849      68.130  42.810  29.440  1.00  0.00           C
ATOM   3134  NH1 ARG A 849      67.270  43.590  28.840  1.00  0.00           N
ATOM   3135 HH11 ARG A 849      67.360  43.830  27.880  1.00  0.00           H
ATOM   3136 HH12 ARG A 849      66.590  44.150  29.320  1.00  0.00           H
ATOM   3137  NH2 ARG A 849      68.050  42.710  30.760  1.00  0.00           N
ATOM   3138 HH21 ARG A 849      68.540  42.020  31.310  1.00  0.00           H
ATOM   3139 HH22 ARG A 849      67.280  43.120  31.250  1.00  0.00           H
ATOM   3140  C   ARG A 849      72.300  38.840  32.130  1.00  0.00           C
ATOM   3141  O   ARG A 849      72.100  37.900  31.370  1.00  0.00           O
ATOM   3142  N   TYR A 850      72.960  38.790  33.370  1.00  0.00           N
ATOM   3143  HN  TYR A 850      73.220  39.650  33.820  1.00  0.00           H
ATOM   3144  CA  TYR A 850      73.510  37.620  34.010  1.00  0.00           C
ATOM   3145  HA  TYR A 850      74.270  37.290  33.330  1.00  0.00           H
ATOM   3146  CB  TYR A 850      74.070  37.940  35.420  1.00  0.00           C
ATOM   3147  HB1 TYR A 850      74.800  37.180  35.730  1.00  0.00           H
ATOM   3148  HB2 TYR A 850      73.280  38.020  36.210  1.00  0.00           H
ATOM   3149  CG  TYR A 850      74.870  39.240  35.320  1.00  0.00           C
ATOM   3150  CD1 TYR A 850      75.930  39.360  34.440  1.00  0.00           C
ATOM   3151  HD1 TYR A 850      76.140  38.540  33.770  1.00  0.00           H
ATOM   3152  CE1 TYR A 850      76.740  40.470  34.310  1.00  0.00           C
ATOM   3153  HE1 TYR A 850      77.560  40.530  33.600  1.00  0.00           H
ATOM   3154  CZ  TYR A 850      76.480  41.690  34.940  1.00  0.00           C
ATOM   3155  OH  TYR A 850      77.140  42.930  34.710  1.00  0.00           O
ATOM   3156  HH  TYR A 850      77.900  42.740  34.150  1.00  0.00           H
ATOM   3157  CD2 TYR A 850      74.530  40.460  35.960  1.00  0.00           C
ATOM   3158  HD2 TYR A 850      73.710  40.580  36.650  1.00  0.00           H
ATOM   3159  CE2 TYR A 850      75.310  41.660  35.780  1.00  0.00           C
ATOM   3160  HE2 TYR A 850      75.070  42.480  36.450  1.00  0.00           H
ATOM   3161  C   TYR A 850      72.330  36.560  34.280  1.00  0.00           C
ATOM   3162  O   TYR A 850      71.250  36.910  34.550  1.00  0.00           O
ATOM   3163  N   PHE A 851      72.620  35.260  34.240  1.00  0.00           N
ATOM   3164  HN  PHE A 851      73.580  35.040  34.120  1.00  0.00           H
ATOM   3165  CA  PHE A 851      71.700  34.110  34.130  1.00  0.00           C
ATOM   3166  HA  PHE A 851      72.330  33.300  33.820  1.00  0.00           H
ATOM   3167  CB  PHE A 851      70.870  33.850  35.360  1.00  0.00           C
ATOM   3168  HB1 PHE A 851      70.440  32.830  35.420  1.00  0.00           H
ATOM   3169  HB2 PHE A 851      69.950  34.480  35.410  1.00  0.00           H
ATOM   3170  CG  PHE A 851      71.670  33.980  36.660  1.00  0.00           C
ATOM   3171  CD1 PHE A 851      71.040  34.360  37.810  1.00  0.00           C
ATOM   3172  HD1 PHE A 851      69.990  34.570  37.950  1.00  0.00           H
ATOM   3173  CE1 PHE A 851      71.760  34.710  38.960  1.00  0.00           C
ATOM   3174  HE1 PHE A 851      71.200  35.060  39.830  1.00  0.00           H
ATOM   3175  CZ  PHE A 851      73.110  34.420  39.030  1.00  0.00           C
ATOM   3176  HZ  PHE A 851      73.600  34.740  39.940  1.00  0.00           H
ATOM   3177  CD2 PHE A 851      73.070  33.720  36.740  1.00  0.00           C
ATOM   3178  HD2 PHE A 851      73.530  33.280  35.870  1.00  0.00           H
ATOM   3179  CE2 PHE A 851      73.760  33.770  37.970  1.00  0.00           C
ATOM   3180  HE2 PHE A 851      74.810  33.550  37.930  1.00  0.00           H
ATOM   3181  C   PHE A 851      70.700  34.110  32.850  1.00  0.00           C
ATOM   3182  O   PHE A 851      70.610  35.130  32.150  1.00  0.00           O
ATOM   3183  N   PRO A 852      70.020  32.950  32.630  1.00  0.00           N
ATOM   3184  CD  PRO A 852      70.670  31.640  32.800  1.00  0.00           C
ATOM   3185  HD1 PRO A 852      70.410  31.280  33.820  1.00  0.00           H
ATOM   3186  HD2 PRO A 852      71.760  31.490  32.680  1.00  0.00           H
ATOM   3187  CA  PRO A 852      68.770  32.880  31.860  1.00  0.00           C
ATOM   3188  HA  PRO A 852      69.100  33.230  30.890  1.00  0.00           H
ATOM   3189  CB  PRO A 852      68.530  31.330  31.780  1.00  0.00           C
ATOM   3190  HB1 PRO A 852      67.990  31.070  30.840  1.00  0.00           H
ATOM   3191  HB2 PRO A 852      67.950  31.120  32.720  1.00  0.00           H
ATOM   3192  CG  PRO A 852      69.940  30.730  31.810  1.00  0.00           C
ATOM   3193  HG1 PRO A 852      69.950  29.630  31.940  1.00  0.00           H
ATOM   3194  HG2 PRO A 852      70.390  30.930  30.820  1.00  0.00           H
ATOM   3195  C   PRO A 852      67.750  33.780  32.340  1.00  0.00           C
ATOM   3196  O   PRO A 852      67.680  33.960  33.580  1.00  0.00           O
ATOM   3197  N   THR A 853      66.950  34.290  31.350  1.00  0.00           N
ATOM   3198  HN  THR A 853      67.110  34.060  30.390  1.00  0.00           H
ATOM   3199  CA  THR A 853      65.780  35.110  31.650  1.00  0.00           C
ATOM   3200  HA  THR A 853      66.170  35.980  32.150  1.00  0.00           H
ATOM   3201  CB  THR A 853      65.080  35.420  30.310  1.00  0.00           C
ATOM   3202  HB  THR A 853      64.680  34.480  29.880  1.00  0.00           H
ATOM   3203  OG1 THR A 853      66.020  36.030  29.460  1.00  0.00           O
ATOM   3204  HG1 THR A 853      65.600  36.370  28.670  1.00  0.00           H
ATOM   3205  CG2 THR A 853      63.900  36.420  30.510  1.00  0.00           C
ATOM   3206 HG21 THR A 853      64.280  37.270  31.110  1.00  0.00           H
ATOM   3207 HG22 THR A 853      63.060  36.010  31.100  1.00  0.00           H
ATOM   3208 HG23 THR A 853      63.560  36.840  29.530  1.00  0.00           H
ATOM   3209  C   THR A 853      64.850  34.550  32.720  1.00  0.00           C
ATOM   3210  O   THR A 853      64.500  35.260  33.680  1.00  0.00           O
ATOM   3211  N   LYS A 854      64.380  33.300  32.640  1.00  0.00           N
ATOM   3212  HN  LYS A 854      64.400  32.740  31.820  1.00  0.00           H
ATOM   3213  CA  LYS A 854      63.400  32.860  33.610  1.00  0.00           C
ATOM   3214  HA  LYS A 854      62.630  33.620  33.690  1.00  0.00           H
ATOM   3215  CB  LYS A 854      62.840  31.600  33.130  1.00  0.00           C
ATOM   3216  HB1 LYS A 854      62.160  31.110  33.870  1.00  0.00           H
ATOM   3217  HB2 LYS A 854      63.760  30.980  33.020  1.00  0.00           H
ATOM   3218  CG  LYS A 854      61.960  31.600  31.890  1.00  0.00           C
ATOM   3219  HG1 LYS A 854      62.530  32.220  31.170  1.00  0.00           H
ATOM   3220  HG2 LYS A 854      61.060  32.220  32.110  1.00  0.00           H
ATOM   3221  CD  LYS A 854      61.590  30.220  31.480  1.00  0.00           C
ATOM   3222  HD1 LYS A 854      61.030  29.750  32.330  1.00  0.00           H
ATOM   3223  HD2 LYS A 854      62.500  29.630  31.210  1.00  0.00           H
ATOM   3224  CE  LYS A 854      60.720  30.130  30.240  1.00  0.00           C
ATOM   3225  HE1 LYS A 854      61.040  30.850  29.460  1.00  0.00           H
ATOM   3226  HE2 LYS A 854      59.690  30.470  30.470  1.00  0.00           H
ATOM   3227  NZ  LYS A 854      60.660  28.820  29.530  1.00  0.00           N
ATOM   3228  HZ1 LYS A 854      60.050  28.900  28.690  1.00  0.00           H
ATOM   3229  HZ2 LYS A 854      60.260  28.100  30.170  1.00  0.00           H
ATOM   3230  HZ3 LYS A 854      61.600  28.430  29.300  1.00  0.00           H
ATOM   3231  C   LYS A 854      63.920  32.790  35.030  1.00  0.00           C
ATOM   3232  O   LYS A 854      63.270  32.930  36.050  1.00  0.00           O
ATOM   3233  N   VAL A 855      65.230  32.410  35.220  1.00  0.00           N
ATOM   3234  HN  VAL A 855      65.770  32.120  34.430  1.00  0.00           H
ATOM   3235  CA  VAL A 855      66.030  32.360  36.470  1.00  0.00           C
ATOM   3236  HA  VAL A 855      65.390  31.820  37.170  1.00  0.00           H
ATOM   3237  CB  VAL A 855      67.390  31.710  36.250  1.00  0.00           C
ATOM   3238  HB  VAL A 855      67.850  32.150  35.340  1.00  0.00           H
ATOM   3239  CG1 VAL A 855      68.420  31.720  37.430  1.00  0.00           C
ATOM   3240 HG11 VAL A 855      68.830  32.750  37.600  1.00  0.00           H
ATOM   3241 HG12 VAL A 855      69.190  30.950  37.210  1.00  0.00           H
ATOM   3242 HG13 VAL A 855      67.880  31.320  38.310  1.00  0.00           H
ATOM   3243  CG2 VAL A 855      67.230  30.260  35.890  1.00  0.00           C
ATOM   3244 HG21 VAL A 855      68.200  29.940  35.450  1.00  0.00           H
ATOM   3245 HG22 VAL A 855      66.620  30.230  34.970  1.00  0.00           H
ATOM   3246 HG23 VAL A 855      66.970  29.510  36.660  1.00  0.00           H
ATOM   3247  C   VAL A 855      66.160  33.720  37.060  1.00  0.00           C
ATOM   3248  O   VAL A 855      65.740  34.040  38.150  1.00  0.00           O
ATOM   3249  N   ARG A 856      66.620  34.650  36.200  1.00  0.00           N
ATOM   3250  HN  ARG A 856      66.800  34.410  35.250  1.00  0.00           H
ATOM   3251  CA  ARG A 856      66.900  36.010  36.450  1.00  0.00           C
ATOM   3252  HA  ARG A 856      67.580  35.970  37.290  1.00  0.00           H
ATOM   3253  CB  ARG A 856      67.720  36.720  35.380  1.00  0.00           C
ATOM   3254  HB1 ARG A 856      67.400  36.140  34.490  1.00  0.00           H
ATOM   3255  HB2 ARG A 856      68.790  36.550  35.600  1.00  0.00           H
ATOM   3256  CG  ARG A 856      67.350  38.200  35.050  1.00  0.00           C
ATOM   3257  HG1 ARG A 856      67.220  38.820  35.960  1.00  0.00           H
ATOM   3258  HG2 ARG A 856      66.420  38.240  34.450  1.00  0.00           H
ATOM   3259  CD  ARG A 856      68.590  38.890  34.370  1.00  0.00           C
ATOM   3260  HD1 ARG A 856      69.390  38.820  35.120  1.00  0.00           H
ATOM   3261  HD2 ARG A 856      68.410  39.920  34.000  1.00  0.00           H
ATOM   3262  NE  ARG A 856      68.970  37.930  33.210  1.00  0.00           N
ATOM   3263  HE  ARG A 856      69.700  37.260  33.320  1.00  0.00           H
ATOM   3264  CZ  ARG A 856      68.620  37.930  31.920  1.00  0.00           C
ATOM   3265  NH1 ARG A 856      67.510  38.490  31.460  1.00  0.00           N
ATOM   3266 HH11 ARG A 856      66.900  38.940  32.100  1.00  0.00           H
ATOM   3267 HH12 ARG A 856      67.210  38.310  30.520  1.00  0.00           H
ATOM   3268  NH2 ARG A 856      69.240  37.190  31.070  1.00  0.00           N
ATOM   3269 HH21 ARG A 856      68.880  36.940  30.170  1.00  0.00           H
ATOM   3270 HH22 ARG A 856      70.060  36.720  31.390  1.00  0.00           H
ATOM   3271  C   ARG A 856      65.620  36.780  36.860  1.00  0.00           C
ATOM   3272  O   ARG A 856      65.570  37.560  37.890  1.00  0.00           O
ATOM   3273  N   SER A 857      64.570  36.440  36.160  1.00  0.00           N
ATOM   3274  HN  SER A 857      64.560  35.680  35.520  1.00  0.00           H
ATOM   3275  CA  SER A 857      63.290  37.040  36.420  1.00  0.00           C
ATOM   3276  HA  SER A 857      63.370  38.110  36.420  1.00  0.00           H
ATOM   3277  CB  SER A 857      62.350  36.620  35.300  1.00  0.00           C
ATOM   3278  HB1 SER A 857      62.090  35.550  35.390  1.00  0.00           H
ATOM   3279  HB2 SER A 857      62.830  36.800  34.310  1.00  0.00           H
ATOM   3280  OG  SER A 857      61.110  37.410  35.490  1.00  0.00           O
ATOM   3281  HG1 SER A 857      60.480  36.960  36.040  1.00  0.00           H
ATOM   3282  C   SER A 857      62.690  36.630  37.740  1.00  0.00           C
ATOM   3283  O   SER A 857      62.120  37.390  38.510  1.00  0.00           O
ATOM   3284  N   THR A 858      62.740  35.320  38.020  1.00  0.00           N
ATOM   3285  HN  THR A 858      63.200  34.720  37.360  1.00  0.00           H
ATOM   3286  CA  THR A 858      62.240  34.800  39.270  1.00  0.00           C
ATOM   3287  HA  THR A 858      61.210  35.120  39.350  1.00  0.00           H
ATOM   3288  CB  THR A 858      62.280  33.220  39.360  1.00  0.00           C
ATOM   3289  HB  THR A 858      63.270  32.730  39.410  1.00  0.00           H
ATOM   3290  OG1 THR A 858      61.620  32.610  38.220  1.00  0.00           O
ATOM   3291  HG1 THR A 858      62.040  32.850  37.390  1.00  0.00           H
ATOM   3292  CG2 THR A 858      61.510  32.780  40.620  1.00  0.00           C
ATOM   3293 HG21 THR A 858      60.460  33.100  40.730  1.00  0.00           H
ATOM   3294 HG22 THR A 858      62.190  33.080  41.450  1.00  0.00           H
ATOM   3295 HG23 THR A 858      61.440  31.660  40.620  1.00  0.00           H
ATOM   3296  C   THR A 858      63.050  35.330  40.490  1.00  0.00           C
ATOM   3297  O   THR A 858      62.460  35.780  41.460  1.00  0.00           O
ATOM   3298  N   ILE A 859      64.400  35.360  40.330  1.00  0.00           N
ATOM   3299  HN  ILE A 859      64.900  34.900  39.600  1.00  0.00           H
ATOM   3300  CA  ILE A 859      65.250  36.040  41.300  1.00  0.00           C
ATOM   3301  HA  ILE A 859      65.010  35.560  42.240  1.00  0.00           H
ATOM   3302  CB  ILE A 859      66.750  35.760  41.070  1.00  0.00           C
ATOM   3303  HB  ILE A 859      66.920  35.850  39.980  1.00  0.00           H
ATOM   3304  CG2 ILE A 859      67.700  36.780  41.650  1.00  0.00           C
ATOM   3305 HG21 ILE A 859      67.680  37.700  41.050  1.00  0.00           H
ATOM   3306 HG22 ILE A 859      68.740  36.380  41.670  1.00  0.00           H
ATOM   3307 HG23 ILE A 859      67.490  37.100  42.690  1.00  0.00           H
ATOM   3308  CG1 ILE A 859      67.080  34.250  41.390  1.00  0.00           C
ATOM   3309 HG11 ILE A 859      68.060  33.950  40.950  1.00  0.00           H
ATOM   3310 HG12 ILE A 859      66.310  33.610  40.910  1.00  0.00           H
ATOM   3311  CD  ILE A 859      67.160  34.050  42.980  1.00  0.00           C
ATOM   3312  HD1 ILE A 859      66.830  34.950  43.550  1.00  0.00           H
ATOM   3313  HD2 ILE A 859      68.200  33.770  43.240  1.00  0.00           H
ATOM   3314  HD3 ILE A 859      66.480  33.210  43.230  1.00  0.00           H
ATOM   3315  C   ILE A 859      64.880  37.540  41.490  1.00  0.00           C
ATOM   3316  O   ILE A 859      64.710  37.960  42.690  1.00  0.00           O
ATOM   3317  N   SER A 860      64.710  38.320  40.380  1.00  0.00           N
ATOM   3318  HN  SER A 860      64.890  37.990  39.450  1.00  0.00           H
ATOM   3319  CA  SER A 860      64.200  39.720  40.380  1.00  0.00           C
ATOM   3320  HA  SER A 860      64.910  40.210  41.030  1.00  0.00           H
ATOM   3321  CB  SER A 860      64.390  40.380  38.920  1.00  0.00           C
ATOM   3322  HB1 SER A 860      63.670  39.780  38.330  1.00  0.00           H
ATOM   3323  HB2 SER A 860      65.420  40.210  38.550  1.00  0.00           H
ATOM   3324  OG  SER A 860      63.820  41.670  38.720  1.00  0.00           O
ATOM   3325  HG1 SER A 860      64.260  42.350  39.240  1.00  0.00           H
ATOM   3326  C   SER A 860      62.830  39.930  40.940  1.00  0.00           C
ATOM   3327  O   SER A 860      62.550  40.910  41.520  1.00  0.00           O
ATOM   3328  N   ASP A 861      61.880  38.960  40.770  1.00  0.00           N
ATOM   3329  HN  ASP A 861      62.030  38.220  40.120  1.00  0.00           H
ATOM   3330  CA  ASP A 861      60.550  39.010  41.260  1.00  0.00           C
ATOM   3331  HA  ASP A 861      60.180  40.030  41.200  1.00  0.00           H
ATOM   3332  CB  ASP A 861      59.670  38.030  40.410  1.00  0.00           C
ATOM   3333  HB1 ASP A 861      58.690  37.810  40.870  1.00  0.00           H
ATOM   3334  HB2 ASP A 861      60.020  36.990  40.330  1.00  0.00           H
ATOM   3335  CG  ASP A 861      59.400  38.570  38.990  1.00  0.00           C
ATOM   3336  OD1 ASP A 861      59.490  39.840  38.820  1.00  0.00           O
ATOM   3337  OD2 ASP A 861      58.970  37.820  38.090  1.00  0.00           O
ATOM   3338  C   ASP A 861      60.470  38.750  42.710  1.00  0.00           C
ATOM   3339  O   ASP A 861      59.490  39.110  43.380  1.00  0.00           O
ATOM   3340  N   PHE A 862      61.510  38.040  43.290  1.00  0.00           N
ATOM   3341  HN  PHE A 862      62.170  37.690  42.630  1.00  0.00           H
ATOM   3342  CA  PHE A 862      61.680  37.690  44.670  1.00  0.00           C
ATOM   3343  HA  PHE A 862      60.700  37.800  45.110  1.00  0.00           H
ATOM   3344  CB  PHE A 862      62.330  36.290  44.810  1.00  0.00           C
ATOM   3345  HB1 PHE A 862      62.850  36.220  45.800  1.00  0.00           H
ATOM   3346  HB2 PHE A 862      63.100  36.240  44.010  1.00  0.00           H
ATOM   3347  CG  PHE A 862      61.470  35.130  44.730  1.00  0.00           C
ATOM   3348  CD1 PHE A 862      60.070  35.140  44.640  1.00  0.00           C
ATOM   3349  HD1 PHE A 862      59.460  36.000  44.840  1.00  0.00           H
ATOM   3350  CE1 PHE A 862      59.300  33.990  44.750  1.00  0.00           C
ATOM   3351  HE1 PHE A 862      58.230  33.950  44.840  1.00  0.00           H
ATOM   3352  CZ  PHE A 862      59.940  32.780  44.940  1.00  0.00           C
ATOM   3353  HZ  PHE A 862      59.430  31.850  45.180  1.00  0.00           H
ATOM   3354  CD2 PHE A 862      62.160  33.900  44.930  1.00  0.00           C
ATOM   3355  HD2 PHE A 862      63.240  33.770  44.980  1.00  0.00           H
ATOM   3356  CE2 PHE A 862      61.370  32.690  45.020  1.00  0.00           C
ATOM   3357  HE2 PHE A 862      61.780  31.700  45.090  1.00  0.00           H
ATOM   3358  C   PHE A 862      62.550  38.570  45.500  1.00  0.00           C
ATOM   3359  O   PHE A 862      62.960  38.310  46.630  1.00  0.00           O
ATOM   3360  N   ALA A 863      62.820  39.810  45.040  1.00  0.00           N
ATOM   3361  HN  ALA A 863      62.540  40.030  44.110  1.00  0.00           H
ATOM   3362  CA  ALA A 863      63.680  40.790  45.710  1.00  0.00           C
ATOM   3363  HA  ALA A 863      64.660  40.320  45.670  1.00  0.00           H
ATOM   3364  CB  ALA A 863      63.650  42.130  44.830  1.00  0.00           C
ATOM   3365  HB1 ALA A 863      63.960  41.730  43.840  1.00  0.00           H
ATOM   3366  HB2 ALA A 863      64.400  42.850  45.220  1.00  0.00           H
ATOM   3367  HB3 ALA A 863      62.610  42.550  44.820  1.00  0.00           H
ATOM   3368  C   ALA A 863      63.280  41.160  47.120  1.00  0.00           C
ATOM   3369  O   ALA A 863      64.130  41.360  47.960  1.00  0.00           O
ATOM   3370  N   VAL A 864      61.960  41.490  47.400  1.00  0.00           N
ATOM   3371  HN  VAL A 864      61.350  41.350  46.620  1.00  0.00           H
ATOM   3372  CA  VAL A 864      61.460  41.860  48.710  1.00  0.00           C
ATOM   3373  HA  VAL A 864      62.120  42.640  49.090  1.00  0.00           H
ATOM   3374  CB  VAL A 864      60.010  42.440  48.640  1.00  0.00           C
ATOM   3375  HB  VAL A 864      59.380  41.540  48.450  1.00  0.00           H
ATOM   3376  CG1 VAL A 864      59.560  42.880  50.040  1.00  0.00           C
ATOM   3377 HG11 VAL A 864      58.560  43.330  50.030  1.00  0.00           H
ATOM   3378 HG12 VAL A 864      60.170  43.680  50.530  1.00  0.00           H
ATOM   3379 HG13 VAL A 864      59.400  42.060  50.780  1.00  0.00           H
ATOM   3380  CG2 VAL A 864      59.790  43.490  47.520  1.00  0.00           C
ATOM   3381 HG21 VAL A 864      60.320  44.440  47.740  1.00  0.00           H
ATOM   3382 HG22 VAL A 864      58.710  43.740  47.400  1.00  0.00           H
ATOM   3383 HG23 VAL A 864      60.280  43.160  46.590  1.00  0.00           H
ATOM   3384  C   VAL A 864      61.590  40.590  49.630  1.00  0.00           C
ATOM   3385  O   VAL A 864      62.280  40.590  50.660  1.00  0.00           O
ATOM   3386  N   PHE A 865      61.060  39.420  49.180  1.00  0.00           N
ATOM   3387  HN  PHE A 865      60.550  39.350  48.320  1.00  0.00           H
ATOM   3388  CA  PHE A 865      61.240  38.170  49.910  1.00  0.00           C
ATOM   3389  HA  PHE A 865      60.800  38.390  50.870  1.00  0.00           H
ATOM   3390  CB  PHE A 865      60.380  37.110  49.100  1.00  0.00           C
ATOM   3391  HB1 PHE A 865      60.890  36.760  48.160  1.00  0.00           H
ATOM   3392  HB2 PHE A 865      59.330  37.430  48.940  1.00  0.00           H
ATOM   3393  CG  PHE A 865      60.100  35.800  49.920  1.00  0.00           C
ATOM   3394  CD1 PHE A 865      60.680  34.500  49.550  1.00  0.00           C
ATOM   3395  HD1 PHE A 865      61.250  34.480  48.640  1.00  0.00           H
ATOM   3396  CE1 PHE A 865      60.470  33.380  50.350  1.00  0.00           C
ATOM   3397  HE1 PHE A 865      60.840  32.420  50.040  1.00  0.00           H
ATOM   3398  CZ  PHE A 865      59.850  33.480  51.520  1.00  0.00           C
ATOM   3399  HZ  PHE A 865      59.800  32.560  52.090  1.00  0.00           H
ATOM   3400  CD2 PHE A 865      59.410  35.820  51.140  1.00  0.00           C
ATOM   3401  HD2 PHE A 865      58.920  36.720  51.490  1.00  0.00           H
ATOM   3402  CE2 PHE A 865      59.310  34.670  51.940  1.00  0.00           C
ATOM   3403  HE2 PHE A 865      58.640  34.710  52.780  1.00  0.00           H
ATOM   3404  C   PHE A 865      62.660  37.670  50.220  1.00  0.00           C
ATOM   3405  O   PHE A 865      63.100  37.480  51.360  1.00  0.00           O
ATOM   3406  N   LEU A 866      63.520  37.610  49.240  1.00  0.00           N
ATOM   3407  HN  LEU A 866      63.250  37.790  48.300  1.00  0.00           H
ATOM   3408  CA  LEU A 866      64.960  37.230  49.470  1.00  0.00           C
ATOM   3409  HA  LEU A 866      65.030  36.330  50.070  1.00  0.00           H
ATOM   3410  CB  LEU A 866      65.610  36.820  48.120  1.00  0.00           C
ATOM   3411  HB1 LEU A 866      66.670  36.590  48.340  1.00  0.00           H
ATOM   3412  HB2 LEU A 866      65.620  37.610  47.330  1.00  0.00           H
ATOM   3413  CG  LEU A 866      65.000  35.600  47.470  1.00  0.00           C
ATOM   3414  HG  LEU A 866      63.900  35.660  47.590  1.00  0.00           H
ATOM   3415  CD1 LEU A 866      65.450  35.450  46.050  1.00  0.00           C
ATOM   3416 HD11 LEU A 866      65.080  34.580  45.470  1.00  0.00           H
ATOM   3417 HD12 LEU A 866      66.560  35.400  46.150  1.00  0.00           H
ATOM   3418 HD13 LEU A 866      65.210  36.370  45.480  1.00  0.00           H
ATOM   3419  CD2 LEU A 866      65.380  34.250  48.250  1.00  0.00           C
ATOM   3420 HD21 LEU A 866      65.180  33.490  47.460  1.00  0.00           H
ATOM   3421 HD22 LEU A 866      64.740  34.260  49.160  1.00  0.00           H
ATOM   3422 HD23 LEU A 866      66.480  34.300  48.410  1.00  0.00           H
ATOM   3423  C   LEU A 866      65.720  38.310  50.200  1.00  0.00           C
ATOM   3424  O   LEU A 866      66.600  37.960  51.000  1.00  0.00           O
ATOM   3425  N   THR A 867      65.360  39.560  50.070  1.00  0.00           N
ATOM   3426  HN  THR A 867      64.530  39.890  49.630  1.00  0.00           H
ATOM   3427  CA  THR A 867      66.100  40.620  50.820  1.00  0.00           C
ATOM   3428  HA  THR A 867      67.130  40.440  50.590  1.00  0.00           H
ATOM   3429  CB  THR A 867      65.770  42.040  50.430  1.00  0.00           C
ATOM   3430  HB  THR A 867      64.660  42.130  50.380  1.00  0.00           H
ATOM   3431  OG1 THR A 867      66.410  42.290  49.190  1.00  0.00           O
ATOM   3432  HG1 THR A 867      65.860  41.990  48.470  1.00  0.00           H
ATOM   3433  CG2 THR A 867      66.320  43.130  51.410  1.00  0.00           C
ATOM   3434 HG21 THR A 867      66.190  44.150  50.990  1.00  0.00           H
ATOM   3435 HG22 THR A 867      67.360  42.890  51.700  1.00  0.00           H
ATOM   3436 HG23 THR A 867      65.730  43.210  52.350  1.00  0.00           H
ATOM   3437  C   THR A 867      65.880  40.430  52.310  1.00  0.00           C
ATOM   3438  O   THR A 867      66.760  40.450  53.120  1.00  0.00           O
ATOM   3439  N   ILE A 868      64.570  40.170  52.700  1.00  0.00           N
ATOM   3440  HN  ILE A 868      63.820  40.220  52.050  1.00  0.00           H
ATOM   3441  CA  ILE A 868      64.070  39.930  54.020  1.00  0.00           C
ATOM   3442  HA  ILE A 868      64.360  40.710  54.700  1.00  0.00           H
ATOM   3443  CB  ILE A 868      62.540  39.770  54.040  1.00  0.00           C
ATOM   3444  HB  ILE A 868      62.330  39.070  53.200  1.00  0.00           H
ATOM   3445  CG2 ILE A 868      62.010  39.270  55.360  1.00  0.00           C
ATOM   3446 HG21 ILE A 868      61.030  39.720  55.620  1.00  0.00           H
ATOM   3447 HG22 ILE A 868      62.760  39.400  56.170  1.00  0.00           H
ATOM   3448 HG23 ILE A 868      61.870  38.190  55.190  1.00  0.00           H
ATOM   3449  CG1 ILE A 868      61.870  41.180  53.810  1.00  0.00           C
ATOM   3450 HG11 ILE A 868      62.510  41.800  53.160  1.00  0.00           H
ATOM   3451 HG12 ILE A 868      61.860  41.690  54.810  1.00  0.00           H
ATOM   3452  CD  ILE A 868      60.500  41.060  53.290  1.00  0.00           C
ATOM   3453  HD1 ILE A 868      59.640  40.620  53.850  1.00  0.00           H
ATOM   3454  HD2 ILE A 868      60.620  40.450  52.370  1.00  0.00           H
ATOM   3455  HD3 ILE A 868      60.090  42.050  53.000  1.00  0.00           H
ATOM   3456  C   ILE A 868      64.680  38.620  54.590  1.00  0.00           C
ATOM   3457  O   ILE A 868      65.060  38.520  55.720  1.00  0.00           O
ATOM   3458  N   VAL A 869      64.800  37.570  53.750  1.00  0.00           N
ATOM   3459  HN  VAL A 869      64.470  37.580  52.810  1.00  0.00           H
ATOM   3460  CA  VAL A 869      65.420  36.240  54.040  1.00  0.00           C
ATOM   3461  HA  VAL A 869      65.090  35.780  54.950  1.00  0.00           H
ATOM   3462  CB  VAL A 869      65.150  35.240  52.940  1.00  0.00           C
ATOM   3463  HB  VAL A 869      65.330  35.670  51.930  1.00  0.00           H
ATOM   3464  CG1 VAL A 869      65.960  33.980  53.190  1.00  0.00           C
ATOM   3465 HG11 VAL A 869      66.950  34.100  52.710  1.00  0.00           H
ATOM   3466 HG12 VAL A 869      65.360  33.210  52.670  1.00  0.00           H
ATOM   3467 HG13 VAL A 869      66.170  33.770  54.270  1.00  0.00           H
ATOM   3468  CG2 VAL A 869      63.650  34.760  53.110  1.00  0.00           C
ATOM   3469 HG21 VAL A 869      62.990  35.660  53.160  1.00  0.00           H
ATOM   3470 HG22 VAL A 869      63.480  34.170  54.030  1.00  0.00           H
ATOM   3471 HG23 VAL A 869      63.290  34.170  52.240  1.00  0.00           H
ATOM   3472  C   VAL A 869      66.880  36.460  54.400  1.00  0.00           C
ATOM   3473  O   VAL A 869      67.390  35.900  55.370  1.00  0.00           O
ATOM   3474  N   ILE A 870      67.650  37.290  53.690  1.00  0.00           N
ATOM   3475  HN  ILE A 870      67.260  37.630  52.840  1.00  0.00           H
ATOM   3476  CA  ILE A 870      68.920  37.780  54.150  1.00  0.00           C
ATOM   3477  HA  ILE A 870      69.650  37.000  54.280  1.00  0.00           H
ATOM   3478  CB  ILE A 870      69.550  38.740  53.090  1.00  0.00           C
ATOM   3479  HB  ILE A 870      68.750  39.370  52.650  1.00  0.00           H
ATOM   3480  CG2 ILE A 870      70.580  39.720  53.650  1.00  0.00           C
ATOM   3481 HG21 ILE A 870      70.180  40.510  54.330  1.00  0.00           H
ATOM   3482 HG22 ILE A 870      71.060  40.310  52.840  1.00  0.00           H
ATOM   3483 HG23 ILE A 870      71.300  39.200  54.310  1.00  0.00           H
ATOM   3484  CG1 ILE A 870      70.230  38.040  51.840  1.00  0.00           C
ATOM   3485 HG11 ILE A 870      69.660  37.100  51.700  1.00  0.00           H
ATOM   3486 HG12 ILE A 870      71.300  37.860  52.060  1.00  0.00           H
ATOM   3487  CD  ILE A 870      70.020  38.890  50.580  1.00  0.00           C
ATOM   3488  HD1 ILE A 870      68.940  39.110  50.450  1.00  0.00           H
ATOM   3489  HD2 ILE A 870      70.320  38.450  49.600  1.00  0.00           H
ATOM   3490  HD3 ILE A 870      70.520  39.880  50.600  1.00  0.00           H
ATOM   3491  C   ILE A 870      68.830  38.480  55.580  1.00  0.00           C
ATOM   3492  O   ILE A 870      69.640  38.330  56.470  1.00  0.00           O
ATOM   3493  N   MET A 871      67.830  39.340  55.810  1.00  0.00           N
ATOM   3494  HN  MET A 871      67.090  39.470  55.150  1.00  0.00           H
ATOM   3495  CA  MET A 871      67.740  40.190  56.980  1.00  0.00           C
ATOM   3496  HA  MET A 871      68.720  40.640  57.100  1.00  0.00           H
ATOM   3497  CB  MET A 871      66.750  41.370  56.860  1.00  0.00           C
ATOM   3498  HB1 MET A 871      66.580  41.920  57.800  1.00  0.00           H
ATOM   3499  HB2 MET A 871      65.720  41.080  56.540  1.00  0.00           H
ATOM   3500  CG  MET A 871      67.300  42.370  55.880  1.00  0.00           C
ATOM   3501  HG1 MET A 871      66.510  43.150  55.750  1.00  0.00           H
ATOM   3502  HG2 MET A 871      67.550  42.020  54.860  1.00  0.00           H
ATOM   3503  SD  MET A 871      68.770  43.220  56.520  1.00  0.00           S
ATOM   3504  CE  MET A 871      69.110  44.430  55.230  1.00  0.00           C
ATOM   3505  HE1 MET A 871      70.170  44.740  55.260  1.00  0.00           H
ATOM   3506  HE2 MET A 871      68.430  45.310  55.310  1.00  0.00           H
ATOM   3507  HE3 MET A 871      68.880  43.930  54.260  1.00  0.00           H
ATOM   3508  C   MET A 871      67.460  39.370  58.220  1.00  0.00           C
ATOM   3509  O   MET A 871      68.050  39.620  59.240  1.00  0.00           O
ATOM   3510  N   VAL A 872      66.560  38.300  58.150  1.00  0.00           N
ATOM   3511  HN  VAL A 872      65.940  38.250  57.370  1.00  0.00           H
ATOM   3512  CA  VAL A 872      66.380  37.370  59.250  1.00  0.00           C
ATOM   3513  HA  VAL A 872      66.380  38.050  60.090  1.00  0.00           H
ATOM   3514  CB  VAL A 872      65.160  36.550  59.180  1.00  0.00           C
ATOM   3515  HB  VAL A 872      65.160  35.780  59.980  1.00  0.00           H
ATOM   3516  CG1 VAL A 872      63.790  37.270  59.490  1.00  0.00           C
ATOM   3517 HG11 VAL A 872      62.890  36.650  59.390  1.00  0.00           H
ATOM   3518 HG12 VAL A 872      63.710  37.990  58.650  1.00  0.00           H
ATOM   3519 HG13 VAL A 872      63.890  37.850  60.430  1.00  0.00           H
ATOM   3520  CG2 VAL A 872      65.060  35.880  57.830  1.00  0.00           C
ATOM   3521 HG21 VAL A 872      64.550  36.590  57.150  1.00  0.00           H
ATOM   3522 HG22 VAL A 872      64.460  34.940  57.860  1.00  0.00           H
ATOM   3523 HG23 VAL A 872      66.050  35.600  57.410  1.00  0.00           H
ATOM   3524  C   VAL A 872      67.630  36.450  59.550  1.00  0.00           C
ATOM   3525  O   VAL A 872      67.900  35.970  60.630  1.00  0.00           O
ATOM   3526  N   THR A 873      68.470  36.160  58.550  1.00  0.00           N
ATOM   3527  HN  THR A 873      68.280  36.610  57.680  1.00  0.00           H
ATOM   3528  CA  THR A 873      69.750  35.410  58.670  1.00  0.00           C
ATOM   3529  HA  THR A 873      69.630  34.470  59.200  1.00  0.00           H
ATOM   3530  CB  THR A 873      70.330  35.050  57.270  1.00  0.00           C
ATOM   3531  HB  THR A 873      70.560  36.020  56.780  1.00  0.00           H
ATOM   3532  OG1 THR A 873      69.340  34.340  56.530  1.00  0.00           O
ATOM   3533  HG1 THR A 873      68.680  34.930  56.150  1.00  0.00           H
ATOM   3534  CG2 THR A 873      71.650  34.210  57.470  1.00  0.00           C
ATOM   3535 HG21 THR A 873      72.400  34.920  57.860  1.00  0.00           H
ATOM   3536 HG22 THR A 873      71.990  33.680  56.540  1.00  0.00           H
ATOM   3537 HG23 THR A 873      71.500  33.420  58.240  1.00  0.00           H
ATOM   3538  C   THR A 873      70.720  36.190  59.430  1.00  0.00           C
ATOM   3539  O   THR A 873      71.280  35.690  60.370  1.00  0.00           O
ATOM   3540  N   ILE A 874      70.820  37.480  59.170  1.00  0.00           N
ATOM   3541  HN  ILE A 874      70.190  37.920  58.540  1.00  0.00           H
ATOM   3542  CA  ILE A 874      71.560  38.470  59.930  1.00  0.00           C
ATOM   3543  HA  ILE A 874      72.620  38.210  59.870  1.00  0.00           H
ATOM   3544  CB  ILE A 874      71.410  39.820  59.290  1.00  0.00           C
ATOM   3545  HB  ILE A 874      70.440  39.810  58.750  1.00  0.00           H
ATOM   3546  CG2 ILE A 874      71.480  41.040  60.160  1.00  0.00           C
ATOM   3547 HG21 ILE A 874      70.610  41.140  60.830  1.00  0.00           H
ATOM   3548 HG22 ILE A 874      71.410  42.000  59.610  1.00  0.00           H
ATOM   3549 HG23 ILE A 874      72.490  41.060  60.630  1.00  0.00           H
ATOM   3550  CG1 ILE A 874      72.440  39.890  58.110  1.00  0.00           C
ATOM   3551 HG11 ILE A 874      72.420  38.920  57.550  1.00  0.00           H
ATOM   3552 HG12 ILE A 874      73.440  39.870  58.580  1.00  0.00           H
ATOM   3553  CD  ILE A 874      72.170  41.030  57.120  1.00  0.00           C
ATOM   3554  HD1 ILE A 874      71.100  41.100  56.840  1.00  0.00           H
ATOM   3555  HD2 ILE A 874      72.640  40.840  56.140  1.00  0.00           H
ATOM   3556  HD3 ILE A 874      72.410  42.010  57.570  1.00  0.00           H
ATOM   3557  C   ILE A 874      71.080  38.560  61.360  1.00  0.00           C
ATOM   3558  O   ILE A 874      71.860  38.560  62.290  1.00  0.00           O
ATOM   3559  N   ASP A 875      69.770  38.550  61.670  1.00  0.00           N
ATOM   3560  HN  ASP A 875      69.010  38.660  61.030  1.00  0.00           H
ATOM   3561  CA  ASP A 875      69.370  38.540  63.080  1.00  0.00           C
ATOM   3562  HA  ASP A 875      70.000  39.200  63.650  1.00  0.00           H
ATOM   3563  CB  ASP A 875      67.930  39.060  63.090  1.00  0.00           C
ATOM   3564  HB1 ASP A 875      67.180  38.390  62.620  1.00  0.00           H
ATOM   3565  HB2 ASP A 875      67.980  40.050  62.580  1.00  0.00           H
ATOM   3566  CG  ASP A 875      67.590  39.390  64.530  1.00  0.00           C
ATOM   3567  OD1 ASP A 875      68.470  39.920  65.290  1.00  0.00           O
ATOM   3568  OD2 ASP A 875      66.450  39.220  64.880  1.00  0.00           O
ATOM   3569  C   ASP A 875      69.440  37.110  63.750  1.00  0.00           C
ATOM   3570  O   ASP A 875      69.790  36.980  64.890  1.00  0.00           O
ATOM   3571  N   TYR A 876      69.180  35.990  63.010  1.00  0.00           N
ATOM   3572  HN  TYR A 876      68.700  36.050  62.140  1.00  0.00           H
ATOM   3573  CA  TYR A 876      69.490  34.610  63.420  1.00  0.00           C
ATOM   3574  HA  TYR A 876      68.810  34.430  64.240  1.00  0.00           H
ATOM   3575  CB  TYR A 876      68.930  33.570  62.360  1.00  0.00           C
ATOM   3576  HB1 TYR A 876      69.550  33.490  61.450  1.00  0.00           H
ATOM   3577  HB2 TYR A 876      67.900  33.840  62.040  1.00  0.00           H
ATOM   3578  CG  TYR A 876      68.950  32.140  62.910  1.00  0.00           C
ATOM   3579  CD1 TYR A 876      69.880  31.190  62.510  1.00  0.00           C
ATOM   3580  HD1 TYR A 876      70.730  31.520  61.940  1.00  0.00           H
ATOM   3581  CE1 TYR A 876      69.860  29.910  63.080  1.00  0.00           C
ATOM   3582  HE1 TYR A 876      70.670  29.250  62.790  1.00  0.00           H
ATOM   3583  CZ  TYR A 876      68.940  29.570  64.000  1.00  0.00           C
ATOM   3584  OH  TYR A 876      69.000  28.220  64.440  1.00  0.00           O
ATOM   3585  HH  TYR A 876      68.280  28.050  65.050  1.00  0.00           H
ATOM   3586  CD2 TYR A 876      67.930  31.770  63.860  1.00  0.00           C
ATOM   3587  HD2 TYR A 876      67.170  32.480  64.150  1.00  0.00           H
ATOM   3588  CE2 TYR A 876      67.960  30.490  64.400  1.00  0.00           C
ATOM   3589  HE2 TYR A 876      67.220  30.230  65.130  1.00  0.00           H
ATOM   3590  C   TYR A 876      70.940  34.300  63.730  1.00  0.00           C
ATOM   3591  O   TYR A 876      71.300  33.490  64.610  1.00  0.00           O
ATOM   3592  N   LEU A 877      71.870  34.800  62.880  1.00  0.00           N
ATOM   3593  HN  LEU A 877      71.630  35.290  62.050  1.00  0.00           H
ATOM   3594  CA  LEU A 877      73.320  34.550  63.070  1.00  0.00           C
ATOM   3595  HA  LEU A 877      73.530  33.570  63.460  1.00  0.00           H
ATOM   3596  CB  LEU A 877      74.110  34.510  61.820  1.00  0.00           C
ATOM   3597  HB1 LEU A 877      75.190  34.620  62.030  1.00  0.00           H
ATOM   3598  HB2 LEU A 877      73.960  35.430  61.200  1.00  0.00           H
ATOM   3599  CG  LEU A 877      73.990  33.270  60.930  1.00  0.00           C
ATOM   3600  HG  LEU A 877      72.930  33.200  60.630  1.00  0.00           H
ATOM   3601  CD1 LEU A 877      74.880  33.350  59.670  1.00  0.00           C
ATOM   3602 HD11 LEU A 877      75.940  33.090  59.900  1.00  0.00           H
ATOM   3603 HD12 LEU A 877      74.740  34.380  59.280  1.00  0.00           H
ATOM   3604 HD13 LEU A 877      74.500  32.650  58.890  1.00  0.00           H
ATOM   3605  CD2 LEU A 877      74.210  31.900  61.650  1.00  0.00           C
ATOM   3606 HD21 LEU A 877      73.620  31.170  61.060  1.00  0.00           H
ATOM   3607 HD22 LEU A 877      73.930  31.790  62.720  1.00  0.00           H
ATOM   3608 HD23 LEU A 877      75.270  31.610  61.510  1.00  0.00           H
ATOM   3609  C   LEU A 877      73.920  35.610  63.950  1.00  0.00           C
ATOM   3610  O   LEU A 877      74.560  35.220  64.910  1.00  0.00           O
ATOM   3611  N   VAL A 878      73.780  36.890  63.640  1.00  0.00           N
ATOM   3612  HN  VAL A 878      73.220  37.140  62.860  1.00  0.00           H
ATOM   3613  CA  VAL A 878      74.610  37.970  64.250  1.00  0.00           C
ATOM   3614  HA  VAL A 878      75.540  37.680  64.720  1.00  0.00           H
ATOM   3615  CB  VAL A 878      75.030  39.000  63.180  1.00  0.00           C
ATOM   3616  HB  VAL A 878      74.200  39.630  62.810  1.00  0.00           H
ATOM   3617  CG1 VAL A 878      75.940  40.030  63.960  1.00  0.00           C
ATOM   3618 HG11 VAL A 878      76.150  40.930  63.340  1.00  0.00           H
ATOM   3619 HG12 VAL A 878      76.830  39.450  64.280  1.00  0.00           H
ATOM   3620 HG13 VAL A 878      75.560  40.470  64.900  1.00  0.00           H
ATOM   3621  CG2 VAL A 878      75.770  38.170  62.070  1.00  0.00           C
ATOM   3622 HG21 VAL A 878      76.620  37.610  62.490  1.00  0.00           H
ATOM   3623 HG22 VAL A 878      76.240  38.880  61.350  1.00  0.00           H
ATOM   3624 HG23 VAL A 878      75.170  37.490  61.430  1.00  0.00           H
ATOM   3625  C   VAL A 878      73.860  38.670  65.400  1.00  0.00           C
ATOM   3626  O   VAL A 878      74.360  38.820  66.510  1.00  0.00           O
ATOM   3627  N   GLY A 879      72.630  39.000  65.090  1.00  0.00           N
ATOM   3628  HN  GLY A 879      72.260  38.740  64.200  1.00  0.00           H
ATOM   3629  CA  GLY A 879      71.730  39.610  65.990  1.00  0.00           C
ATOM   3630  HA1 GLY A 879      71.990  39.410  67.020  1.00  0.00           H
ATOM   3631  HA2 GLY A 879      70.730  39.260  65.770  1.00  0.00           H
ATOM   3632  C   GLY A 879      71.780  41.100  65.860  1.00  0.00           C
ATOM   3633  O   GLY A 879      72.750  41.800  65.980  1.00  0.00           O
ATOM   3634  N   VAL A 880      70.620  41.710  65.620  1.00  0.00           N
ATOM   3635  HN  VAL A 880      69.890  41.070  65.380  1.00  0.00           H
ATOM   3636  CA  VAL A 880      70.470  43.140  65.370  1.00  0.00           C
ATOM   3637  HA  VAL A 880      71.380  43.700  65.500  1.00  0.00           H
ATOM   3638  CB  VAL A 880      70.210  43.400  63.910  1.00  0.00           C
ATOM   3639  HB  VAL A 880      69.470  42.650  63.560  1.00  0.00           H
ATOM   3640  CG1 VAL A 880      69.610  44.710  63.520  1.00  0.00           C
ATOM   3641 HG11 VAL A 880      69.300  44.680  62.460  1.00  0.00           H
ATOM   3642 HG12 VAL A 880      70.190  45.620  63.760  1.00  0.00           H
ATOM   3643 HG13 VAL A 880      68.670  44.670  64.110  1.00  0.00           H
ATOM   3644  CG2 VAL A 880      71.530  43.330  63.150  1.00  0.00           C
ATOM   3645 HG21 VAL A 880      71.350  43.610  62.090  1.00  0.00           H
ATOM   3646 HG22 VAL A 880      72.040  42.350  63.190  1.00  0.00           H
ATOM   3647 HG23 VAL A 880      72.240  44.090  63.550  1.00  0.00           H
ATOM   3648  C   VAL A 880      69.390  43.760  66.300  1.00  0.00           C
ATOM   3649  O   VAL A 880      68.200  43.470  66.090  1.00  0.00           O
ATOM   3650  N   PRO A 881      69.700  44.610  67.350  1.00  0.00           N
ATOM   3651  CD  PRO A 881      71.060  44.890  67.770  1.00  0.00           C
ATOM   3652  HD1 PRO A 881      71.630  45.530  67.060  1.00  0.00           H
ATOM   3653  HD2 PRO A 881      71.690  43.970  67.860  1.00  0.00           H
ATOM   3654  CA  PRO A 881      68.720  45.320  68.160  1.00  0.00           C
ATOM   3655  HA  PRO A 881      68.260  44.560  68.780  1.00  0.00           H
ATOM   3656  CB  PRO A 881      69.500  46.320  68.970  1.00  0.00           C
ATOM   3657  HB1 PRO A 881      69.060  46.610  69.950  1.00  0.00           H
ATOM   3658  HB2 PRO A 881      69.630  47.140  68.240  1.00  0.00           H
ATOM   3659  CG  PRO A 881      70.920  45.650  69.100  1.00  0.00           C
ATOM   3660  HG1 PRO A 881      71.690  46.450  69.220  1.00  0.00           H
ATOM   3661  HG2 PRO A 881      70.800  44.850  69.870  1.00  0.00           H
ATOM   3662  C   PRO A 881      67.550  45.960  67.390  1.00  0.00           C
ATOM   3663  O   PRO A 881      67.740  46.570  66.350  1.00  0.00           O
ATOM   3664  N   SER A 882      66.320  45.900  67.880  1.00  0.00           N
ATOM   3665  HN  SER A 882      66.300  45.540  68.800  1.00  0.00           H
ATOM   3666  CA  SER A 882      65.210  46.150  67.010  1.00  0.00           C
ATOM   3667  HA  SER A 882      65.260  47.200  66.740  1.00  0.00           H
ATOM   3668  CB  SER A 882      65.180  45.360  65.670  1.00  0.00           C
ATOM   3669  HB1 SER A 882      64.150  45.200  65.290  1.00  0.00           H
ATOM   3670  HB2 SER A 882      65.570  44.340  65.860  1.00  0.00           H
ATOM   3671  OG  SER A 882      65.870  46.080  64.660  1.00  0.00           O
ATOM   3672  HG1 SER A 882      66.740  46.240  65.050  1.00  0.00           H
ATOM   3673  C   SER A 882      63.870  45.780  67.760  1.00  0.00           C
ATOM   3674  O   SER A 882      63.730  44.770  68.460  1.00  0.00           O
ATOM   3675  N   PRO A 883      62.910  46.640  67.630  1.00  0.00           N
ATOM   3676  CD  PRO A 883      62.970  47.980  67.100  1.00  0.00           C
ATOM   3677  HD1 PRO A 883      63.090  48.010  65.990  1.00  0.00           H
ATOM   3678  HD2 PRO A 883      63.770  48.540  67.630  1.00  0.00           H
ATOM   3679  CA  PRO A 883      61.450  46.270  67.750  1.00  0.00           C
ATOM   3680  HA  PRO A 883      61.210  45.970  68.760  1.00  0.00           H
ATOM   3681  CB  PRO A 883      60.650  47.420  67.400  1.00  0.00           C
ATOM   3682  HB1 PRO A 883      59.750  47.550  68.030  1.00  0.00           H
ATOM   3683  HB2 PRO A 883      60.140  47.280  66.420  1.00  0.00           H
ATOM   3684  CG  PRO A 883      61.590  48.610  67.360  1.00  0.00           C
ATOM   3685  HG1 PRO A 883      61.280  49.280  66.530  1.00  0.00           H
ATOM   3686  HG2 PRO A 883      61.680  49.120  68.340  1.00  0.00           H
ATOM   3687  C   PRO A 883      61.120  45.010  67.010  1.00  0.00           C
ATOM   3688  O   PRO A 883      61.530  44.810  65.870  1.00  0.00           O
ATOM   3689  N   LYS A 884      60.320  44.120  67.660  1.00  0.00           N
ATOM   3690  HN  LYS A 884      59.940  44.230  68.580  1.00  0.00           H
ATOM   3691  CA  LYS A 884      59.830  42.960  66.990  1.00  0.00           C
ATOM   3692  HA  LYS A 884      60.390  42.840  66.080  1.00  0.00           H
ATOM   3693  CB  LYS A 884      60.040  41.670  67.810  1.00  0.00           C
ATOM   3694  HB1 LYS A 884      59.440  40.780  67.530  1.00  0.00           H
ATOM   3695  HB2 LYS A 884      59.690  41.930  68.830  1.00  0.00           H
ATOM   3696  CG  LYS A 884      61.480  41.170  67.910  1.00  0.00           C
ATOM   3697  HG1 LYS A 884      61.540  40.490  68.790  1.00  0.00           H
ATOM   3698  HG2 LYS A 884      62.100  42.060  68.170  1.00  0.00           H
ATOM   3699  CD  LYS A 884      62.050  40.580  66.700  1.00  0.00           C
ATOM   3700  HD1 LYS A 884      62.080  41.240  65.800  1.00  0.00           H
ATOM   3701  HD2 LYS A 884      61.530  39.630  66.420  1.00  0.00           H
ATOM   3702  CE  LYS A 884      63.580  40.280  66.830  1.00  0.00           C
ATOM   3703  HE1 LYS A 884      63.840  39.710  67.740  1.00  0.00           H
ATOM   3704  HE2 LYS A 884      64.190  41.210  66.810  1.00  0.00           H
ATOM   3705  NZ  LYS A 884      64.030  39.440  65.690  1.00  0.00           N
ATOM   3706  HZ1 LYS A 884      63.800  38.490  66.060  1.00  0.00           H
ATOM   3707  HZ2 LYS A 884      65.030  39.560  65.480  1.00  0.00           H
ATOM   3708  HZ3 LYS A 884      63.450  39.590  64.840  1.00  0.00           H
ATOM   3709  C   LYS A 884      58.320  42.930  66.820  1.00  0.00           C
ATOM   3710  O   LYS A 884      57.620  43.720  67.400  1.00  0.00           O
ATOM   3711  N   LEU A 885      57.800  42.020  65.970  1.00  0.00           N
ATOM   3712  HN  LEU A 885      58.360  41.580  65.270  1.00  0.00           H
ATOM   3713  CA  LEU A 885      56.340  42.010  65.790  1.00  0.00           C
ATOM   3714  HA  LEU A 885      56.010  43.040  65.830  1.00  0.00           H
ATOM   3715  CB  LEU A 885      56.030  41.400  64.450  1.00  0.00           C
ATOM   3716  HB1 LEU A 885      56.560  40.410  64.470  1.00  0.00           H
ATOM   3717  HB2 LEU A 885      56.530  41.970  63.650  1.00  0.00           H
ATOM   3718  CG  LEU A 885      54.560  41.160  64.060  1.00  0.00           C
ATOM   3719  HG  LEU A 885      54.180  40.520  64.890  1.00  0.00           H
ATOM   3720  CD1 LEU A 885      53.770  42.420  64.150  1.00  0.00           C
ATOM   3721 HD11 LEU A 885      53.810  43.030  65.080  1.00  0.00           H
ATOM   3722 HD12 LEU A 885      52.670  42.410  64.010  1.00  0.00           H
ATOM   3723 HD13 LEU A 885      54.100  43.160  63.380  1.00  0.00           H
ATOM   3724  CD2 LEU A 885      54.360  40.530  62.760  1.00  0.00           C
ATOM   3725 HD21 LEU A 885      54.810  41.110  61.930  1.00  0.00           H
ATOM   3726 HD22 LEU A 885      53.260  40.390  62.610  1.00  0.00           H
ATOM   3727 HD23 LEU A 885      54.840  39.530  62.790  1.00  0.00           H
ATOM   3728  C   LEU A 885      55.600  41.240  66.940  1.00  0.00           C
ATOM   3729  O   LEU A 885      55.640  40.020  67.090  1.00  0.00           O
ATOM   3730  N   HSD A 886      54.920  42.060  67.740  1.00  0.00           N
ATOM   3731  HN  HSD A 886      54.780  43.010  67.520  1.00  0.00           H
ATOM   3732  CA  HSD A 886      54.130  41.530  68.850  1.00  0.00           C
ATOM   3733  HA  HSD A 886      54.700  40.800  69.400  1.00  0.00           H
ATOM   3734  CB  HSD A 886      53.900  42.650  69.900  1.00  0.00           C
ATOM   3735  HB1 HSD A 886      53.230  42.390  70.750  1.00  0.00           H
ATOM   3736  HB2 HSD A 886      53.510  43.510  69.330  1.00  0.00           H
ATOM   3737  ND1 HSD A 886      55.640  42.620  71.810  1.00  0.00           N
ATOM   3738  HD1 HSD A 886      55.170  41.930  72.350  1.00  0.00           H
ATOM   3739  CG  HSD A 886      55.140  43.090  70.650  1.00  0.00           C
ATOM   3740  CE1 HSD A 886      56.830  43.170  72.030  1.00  0.00           C
ATOM   3741  HE1 HSD A 886      57.330  42.940  72.960  1.00  0.00           H
ATOM   3742  NE2 HSD A 886      57.150  44.040  71.110  1.00  0.00           N
ATOM   3743  CD2 HSD A 886      56.070  44.000  70.220  1.00  0.00           C
ATOM   3744  HD2 HSD A 886      56.190  44.560  69.310  1.00  0.00           H
ATOM   3745  C   HSD A 886      52.890  40.860  68.400  1.00  0.00           C
ATOM   3746  O   HSD A 886      52.010  41.560  67.960  1.00  0.00           O
ATOM   3747  N   VAL A 887      52.660  39.590  68.570  1.00  0.00           N
ATOM   3748  HN  VAL A 887      53.280  38.940  69.000  1.00  0.00           H
ATOM   3749  CA  VAL A 887      51.370  38.900  68.160  1.00  0.00           C
ATOM   3750  HA  VAL A 887      50.600  39.660  68.130  1.00  0.00           H
ATOM   3751  CB  VAL A 887      51.570  38.220  66.740  1.00  0.00           C
ATOM   3752  HB  VAL A 887      50.790  37.450  66.550  1.00  0.00           H
ATOM   3753  CG1 VAL A 887      51.490  39.380  65.670  1.00  0.00           C
ATOM   3754 HG11 VAL A 887      51.750  38.910  64.700  1.00  0.00           H
ATOM   3755 HG12 VAL A 887      52.290  40.100  65.950  1.00  0.00           H
ATOM   3756 HG13 VAL A 887      50.450  39.770  65.520  1.00  0.00           H
ATOM   3757  CG2 VAL A 887      52.930  37.450  66.710  1.00  0.00           C
ATOM   3758 HG21 VAL A 887      53.730  38.190  66.940  1.00  0.00           H
ATOM   3759 HG22 VAL A 887      53.100  37.110  65.660  1.00  0.00           H
ATOM   3760 HG23 VAL A 887      52.970  36.610  67.430  1.00  0.00           H
ATOM   3761  C   VAL A 887      51.000  37.920  69.250  1.00  0.00           C
ATOM   3762  O   VAL A 887      51.860  37.320  69.880  1.00  0.00           O
ATOM   3763  N   PRO A 888      49.680  37.800  69.520  1.00  0.00           N
ATOM   3764  CD  PRO A 888      48.630  38.530  68.850  1.00  0.00           C
ATOM   3765  HD1 PRO A 888      48.770  38.680  67.760  1.00  0.00           H
ATOM   3766  HD2 PRO A 888      48.610  39.560  69.280  1.00  0.00           H
ATOM   3767  CA  PRO A 888      49.070  36.820  70.330  1.00  0.00           C
ATOM   3768  HA  PRO A 888      49.490  36.970  71.300  1.00  0.00           H
ATOM   3769  CB  PRO A 888      47.580  37.100  70.400  1.00  0.00           C
ATOM   3770  HB1 PRO A 888      47.450  37.790  71.270  1.00  0.00           H
ATOM   3771  HB2 PRO A 888      47.030  36.150  70.570  1.00  0.00           H
ATOM   3772  CG  PRO A 888      47.310  37.730  69.090  1.00  0.00           C
ATOM   3773  HG1 PRO A 888      47.130  37.040  68.230  1.00  0.00           H
ATOM   3774  HG2 PRO A 888      46.420  38.390  69.130  1.00  0.00           H
ATOM   3775  C   PRO A 888      49.360  35.450  69.890  1.00  0.00           C
ATOM   3776  O   PRO A 888      49.550  35.190  68.720  1.00  0.00           O
ATOM   3777  N   GLU A 889      49.390  34.510  70.850  1.00  0.00           N
ATOM   3778  HN  GLU A 889      49.370  34.900  71.770  1.00  0.00           H
ATOM   3779  CA  GLU A 889      49.530  33.020  70.620  1.00  0.00           C
ATOM   3780  HA  GLU A 889      49.630  32.930  69.550  1.00  0.00           H
ATOM   3781  CB  GLU A 889      50.800  32.390  71.250  1.00  0.00           C
ATOM   3782  HB1 GLU A 889      50.790  31.290  71.100  1.00  0.00           H
ATOM   3783  HB2 GLU A 889      50.860  32.710  72.320  1.00  0.00           H
ATOM   3784  CG  GLU A 889      52.100  32.920  70.620  1.00  0.00           C
ATOM   3785  HG1 GLU A 889      51.980  34.010  70.420  1.00  0.00           H
ATOM   3786  HG2 GLU A 889      52.230  32.440  69.630  1.00  0.00           H
ATOM   3787  CD  GLU A 889      53.350  32.750  71.400  1.00  0.00           C
ATOM   3788  OE1 GLU A 889      53.310  32.240  72.530  1.00  0.00           O
ATOM   3789  OE2 GLU A 889      54.390  33.240  70.900  1.00  0.00           O
ATOM   3790  C   GLU A 889      48.300  32.170  70.960  1.00  0.00           C
ATOM   3791  O   GLU A 889      47.550  32.530  71.840  1.00  0.00           O
ATOM   3792  N   LYS A 890      48.140  31.040  70.280  1.00  0.00           N
ATOM   3793  HN  LYS A 890      48.730  30.600  69.610  1.00  0.00           H
ATOM   3794  CA  LYS A 890      47.070  30.050  70.480  1.00  0.00           C
ATOM   3795  HA  LYS A 890      47.400  29.160  69.970  1.00  0.00           H
ATOM   3796  CB  LYS A 890      46.850  29.570  71.980  1.00  0.00           C
ATOM   3797  HB1 LYS A 890      46.030  28.840  71.930  1.00  0.00           H
ATOM   3798  HB2 LYS A 890      46.530  30.490  72.520  1.00  0.00           H
ATOM   3799  CG  LYS A 890      47.960  28.850  72.630  1.00  0.00           C
ATOM   3800  HG1 LYS A 890      47.690  28.920  73.710  1.00  0.00           H
ATOM   3801  HG2 LYS A 890      48.950  29.330  72.440  1.00  0.00           H
ATOM   3802  CD  LYS A 890      48.150  27.380  72.290  1.00  0.00           C
ATOM   3803  HD1 LYS A 890      48.580  27.220  71.280  1.00  0.00           H
ATOM   3804  HD2 LYS A 890      47.140  26.930  72.160  1.00  0.00           H
ATOM   3805  CE  LYS A 890      48.980  26.520  73.260  1.00  0.00           C
ATOM   3806  HE1 LYS A 890      48.560  26.360  74.270  1.00  0.00           H
ATOM   3807  HE2 LYS A 890      49.970  26.990  73.410  1.00  0.00           H
ATOM   3808  NZ  LYS A 890      49.220  25.120  72.730  1.00  0.00           N
ATOM   3809  HZ1 LYS A 890      49.940  24.660  73.320  1.00  0.00           H
ATOM   3810  HZ2 LYS A 890      49.480  25.100  71.720  1.00  0.00           H
ATOM   3811  HZ3 LYS A 890      48.400  24.500  72.800  1.00  0.00           H
ATOM   3812  C   LYS A 890      45.790  30.490  69.850  1.00  0.00           C
ATOM   3813  O   LYS A 890      44.700  30.050  70.140  1.00  0.00           O
ATOM   3814  N   PHE A 891      45.890  31.340  68.820  1.00  0.00           N
ATOM   3815  HN  PHE A 891      46.790  31.580  68.470  1.00  0.00           H
ATOM   3816  CA  PHE A 891      44.730  31.540  67.930  1.00  0.00           C
ATOM   3817  HA  PHE A 891      45.020  32.100  67.060  1.00  0.00           H
ATOM   3818  CB  PHE A 891      44.260  30.220  67.150  1.00  0.00           C
ATOM   3819  HB1 PHE A 891      43.860  29.530  67.910  1.00  0.00           H
ATOM   3820  HB2 PHE A 891      45.110  29.790  66.570  1.00  0.00           H
ATOM   3821  CG  PHE A 891      43.060  30.370  66.200  1.00  0.00           C
ATOM   3822  CD1 PHE A 891      41.870  29.710  66.420  1.00  0.00           C
ATOM   3823  HD1 PHE A 891      41.680  28.990  67.200  1.00  0.00           H
ATOM   3824  CE1 PHE A 891      40.840  29.830  65.510  1.00  0.00           C
ATOM   3825  HE1 PHE A 891      39.870  29.360  65.670  1.00  0.00           H
ATOM   3826  CZ  PHE A 891      40.900  30.730  64.460  1.00  0.00           C
ATOM   3827  HZ  PHE A 891      40.130  30.990  63.750  1.00  0.00           H
ATOM   3828  CD2 PHE A 891      43.160  31.270  65.090  1.00  0.00           C
ATOM   3829  HD2 PHE A 891      44.100  31.750  64.830  1.00  0.00           H
ATOM   3830  CE2 PHE A 891      42.070  31.370  64.180  1.00  0.00           C
ATOM   3831  HE2 PHE A 891      42.080  32.160  63.440  1.00  0.00           H
ATOM   3832  C   PHE A 891      43.670  32.500  68.550  1.00  0.00           C
ATOM   3833  O   PHE A 891      42.490  32.340  68.410  1.00  0.00           O
ATOM   3834  N   GLU A 892      44.140  33.610  69.130  1.00  0.00           N
ATOM   3835  HN  GLU A 892      45.120  33.720  69.220  1.00  0.00           H
ATOM   3836  CA  GLU A 892      43.280  34.650  69.760  1.00  0.00           C
ATOM   3837  HA  GLU A 892      42.240  34.390  69.760  1.00  0.00           H
ATOM   3838  CB  GLU A 892      43.630  34.970  71.260  1.00  0.00           C
ATOM   3839  HB1 GLU A 892      42.980  35.760  71.680  1.00  0.00           H
ATOM   3840  HB2 GLU A 892      44.670  35.350  71.340  1.00  0.00           H
ATOM   3841  CG  GLU A 892      43.580  33.740  72.230  1.00  0.00           C
ATOM   3842  HG1 GLU A 892      44.510  33.150  72.110  1.00  0.00           H
ATOM   3843  HG2 GLU A 892      42.670  33.130  72.070  1.00  0.00           H
ATOM   3844  CD  GLU A 892      43.590  34.230  73.670  1.00  0.00           C
ATOM   3845  OE1 GLU A 892      44.690  34.520  74.230  1.00  0.00           O
ATOM   3846  OE2 GLU A 892      42.490  34.300  74.270  1.00  0.00           O
ATOM   3847  C   GLU A 892      43.430  36.000  69.040  1.00  0.00           C
ATOM   3848  O   GLU A 892      44.460  36.180  68.320  1.00  0.00           O
ATOM   3849  N   PRO A 893      42.410  36.940  69.030  1.00  0.00           N
ATOM   3850  CD  PRO A 893      41.100  36.640  69.470  1.00  0.00           C
ATOM   3851  HD1 PRO A 893      41.000  36.490  70.570  1.00  0.00           H
ATOM   3852  HD2 PRO A 893      40.710  35.820  68.820  1.00  0.00           H
ATOM   3853  CA  PRO A 893      42.580  38.370  68.750  1.00  0.00           C
ATOM   3854  HA  PRO A 893      42.830  38.350  67.700  1.00  0.00           H
ATOM   3855  CB  PRO A 893      41.240  38.960  69.100  1.00  0.00           C
ATOM   3856  HB1 PRO A 893      40.950  39.750  68.370  1.00  0.00           H
ATOM   3857  HB2 PRO A 893      41.120  39.190  70.170  1.00  0.00           H
ATOM   3858  CG  PRO A 893      40.250  37.820  68.980  1.00  0.00           C
ATOM   3859  HG1 PRO A 893      39.340  38.040  69.590  1.00  0.00           H
ATOM   3860  HG2 PRO A 893      39.940  37.820  67.910  1.00  0.00           H
ATOM   3861  C   PRO A 893      43.710  39.170  69.520  1.00  0.00           C
ATOM   3862  O   PRO A 893      44.150  38.780  70.590  1.00  0.00           O
ATOM   3863  N   THR A 894      44.240  40.250  68.840  1.00  0.00           N
ATOM   3864  HN  THR A 894      43.900  40.400  67.910  1.00  0.00           H
ATOM   3865  CA  THR A 894      45.260  41.050  69.440  1.00  0.00           C
ATOM   3866  HA  THR A 894      45.980  40.390  69.890  1.00  0.00           H
ATOM   3867  CB  THR A 894      45.910  42.060  68.470  1.00  0.00           C
ATOM   3868  HB  THR A 894      45.100  42.780  68.260  1.00  0.00           H
ATOM   3869  OG1 THR A 894      46.200  41.400  67.280  1.00  0.00           O
ATOM   3870  HG1 THR A 894      45.350  41.170  66.880  1.00  0.00           H
ATOM   3871  CG2 THR A 894      47.230  42.740  68.970  1.00  0.00           C
ATOM   3872 HG21 THR A 894      47.910  42.020  69.470  1.00  0.00           H
ATOM   3873 HG22 THR A 894      46.860  43.430  69.750  1.00  0.00           H
ATOM   3874 HG23 THR A 894      47.740  43.260  68.130  1.00  0.00           H
ATOM   3875  C   THR A 894      44.580  41.950  70.570  1.00  0.00           C
ATOM   3876  O   THR A 894      45.200  42.310  71.560  1.00  0.00           O
ATOM   3877  N   HSD A 895      43.280  42.290  70.290  1.00  0.00           N
ATOM   3878  HN  HSD A 895      42.980  42.140  69.350  1.00  0.00           H
ATOM   3879  CA  HSD A 895      42.270  42.680  71.310  1.00  0.00           C
ATOM   3880  HA  HSD A 895      42.430  43.700  71.630  1.00  0.00           H
ATOM   3881  CB  HSD A 895      40.980  43.030  70.650  1.00  0.00           C
ATOM   3882  HB1 HSD A 895      40.670  42.210  69.960  1.00  0.00           H
ATOM   3883  HB2 HSD A 895      41.160  43.870  69.950  1.00  0.00           H
ATOM   3884  ND1 HSD A 895      39.640  44.600  72.350  1.00  0.00           N
ATOM   3885  HD1 HSD A 895      40.270  45.380  72.340  1.00  0.00           H
ATOM   3886  CG  HSD A 895      39.830  43.400  71.660  1.00  0.00           C
ATOM   3887  CE1 HSD A 895      38.360  44.670  72.680  1.00  0.00           C
ATOM   3888  HE1 HSD A 895      37.880  45.530  73.140  1.00  0.00           H
ATOM   3889  NE2 HSD A 895      37.710  43.600  72.330  1.00  0.00           N
ATOM   3890  CD2 HSD A 895      38.640  42.800  71.720  1.00  0.00           C
ATOM   3891  HD2 HSD A 895      38.360  41.910  71.180  1.00  0.00           H
ATOM   3892  C   HSD A 895      42.170  41.690  72.400  1.00  0.00           C
ATOM   3893  O   HSD A 895      41.680  40.580  72.150  1.00  0.00           O
ATOM   3894  N   PRO A 896      42.530  41.840  73.710  1.00  0.00           N
ATOM   3895  CD  PRO A 896      43.210  43.100  74.130  1.00  0.00           C
ATOM   3896  HD1 PRO A 896      42.490  43.940  74.220  1.00  0.00           H
ATOM   3897  HD2 PRO A 896      44.010  43.390  73.420  1.00  0.00           H
ATOM   3898  CA  PRO A 896      42.730  40.720  74.610  1.00  0.00           C
ATOM   3899  HA  PRO A 896      42.960  39.830  74.060  1.00  0.00           H
ATOM   3900  CB  PRO A 896      44.000  41.200  75.400  1.00  0.00           C
ATOM   3901  HB1 PRO A 896      44.840  40.980  74.710  1.00  0.00           H
ATOM   3902  HB2 PRO A 896      44.130  40.690  76.370  1.00  0.00           H
ATOM   3903  CG  PRO A 896      43.810  42.740  75.500  1.00  0.00           C
ATOM   3904  HG1 PRO A 896      43.160  43.200  76.290  1.00  0.00           H
ATOM   3905  HG2 PRO A 896      44.800  43.240  75.480  1.00  0.00           H
ATOM   3906  C   PRO A 896      41.540  40.420  75.470  1.00  0.00           C
ATOM   3907  O   PRO A 896      41.730  39.620  76.380  1.00  0.00           O
ATOM   3908  N   GLU A 897      40.260  41.030  75.190  1.00  0.00           N
ATOM   3909  HN  GLU A 897      40.310  41.630  74.400  1.00  0.00           H
ATOM   3910  CA  GLU A 897      39.210  41.020  76.210  1.00  0.00           C
ATOM   3911  HA  GLU A 897      39.550  40.850  77.210  1.00  0.00           H
ATOM   3912  CB  GLU A 897      38.410  42.310  76.160  1.00  0.00           C
ATOM   3913  HB1 GLU A 897      37.400  42.100  76.570  1.00  0.00           H
ATOM   3914  HB2 GLU A 897      38.220  42.490  75.070  1.00  0.00           H
ATOM   3915  CG  GLU A 897      38.990  43.560  76.880  1.00  0.00           C
ATOM   3916  HG1 GLU A 897      39.960  43.700  76.350  1.00  0.00           H
ATOM   3917  HG2 GLU A 897      39.120  43.400  77.980  1.00  0.00           H
ATOM   3918  CD  GLU A 897      38.160  44.820  76.720  1.00  0.00           C
ATOM   3919  OE1 GLU A 897      36.890  44.700  76.800  1.00  0.00           O
ATOM   3920  OE2 GLU A 897      38.740  45.910  76.460  1.00  0.00           O
ATOM   3921  C   GLU A 897      38.220  39.830  75.890  1.00  0.00           C
ATOM   3922  O   GLU A 897      37.490  39.280  76.730  1.00  0.00           O
ATOM   3923  N   ARG A 898      38.110  39.320  74.610  1.00  0.00           N
ATOM   3924  HN  ARG A 898      38.740  39.660  73.920  1.00  0.00           H
ATOM   3925  CA  ARG A 898      37.180  38.330  74.190  1.00  0.00           C
ATOM   3926  HA  ARG A 898      36.950  37.570  74.920  1.00  0.00           H
ATOM   3927  CB  ARG A 898      35.880  39.020  73.720  1.00  0.00           C
ATOM   3928  HB1 ARG A 898      35.520  39.650  74.560  1.00  0.00           H
ATOM   3929  HB2 ARG A 898      35.220  38.150  73.470  1.00  0.00           H
ATOM   3930  CG  ARG A 898      35.970  39.940  72.470  1.00  0.00           C
ATOM   3931  HG1 ARG A 898      36.610  39.650  71.610  1.00  0.00           H
ATOM   3932  HG2 ARG A 898      36.530  40.860  72.750  1.00  0.00           H
ATOM   3933  CD  ARG A 898      34.550  40.330  72.020  1.00  0.00           C
ATOM   3934  HD1 ARG A 898      33.950  40.570  72.910  1.00  0.00           H
ATOM   3935  HD2 ARG A 898      34.120  39.450  71.490  1.00  0.00           H
ATOM   3936  NE  ARG A 898      34.660  41.450  71.060  1.00  0.00           N
ATOM   3937  HE  ARG A 898      34.550  42.380  71.370  1.00  0.00           H
ATOM   3938  CZ  ARG A 898      35.150  41.270  69.880  1.00  0.00           C
ATOM   3939  NH1 ARG A 898      35.440  40.170  69.240  1.00  0.00           N
ATOM   3940 HH11 ARG A 898      35.470  40.270  68.250  1.00  0.00           H
ATOM   3941 HH12 ARG A 898      35.460  39.270  69.680  1.00  0.00           H
ATOM   3942  NH2 ARG A 898      35.300  42.350  69.150  1.00  0.00           N
ATOM   3943 HH21 ARG A 898      35.960  42.240  68.420  1.00  0.00           H
ATOM   3944 HH22 ARG A 898      35.150  43.210  69.660  1.00  0.00           H
ATOM   3945  C   ARG A 898      37.750  37.630  72.910  1.00  0.00           C
ATOM   3946  O   ARG A 898      38.610  38.080  72.120  1.00  0.00           O
ATOM   3947  N   GLY A 899      37.160  36.460  72.720  1.00  0.00           N
ATOM   3948  HN  GLY A 899      36.670  36.080  73.490  1.00  0.00           H
ATOM   3949  CA  GLY A 899      36.990  35.730  71.470  1.00  0.00           C
ATOM   3950  HA1 GLY A 899      36.340  34.880  71.670  1.00  0.00           H
ATOM   3951  HA2 GLY A 899      38.030  35.510  71.210  1.00  0.00           H
ATOM   3952  C   GLY A 899      36.540  36.420  70.200  1.00  0.00           C
ATOM   3953  O   GLY A 899      36.240  37.600  70.150  1.00  0.00           O
ATOM   3954  N   TRP A 900      36.570  35.690  69.110  1.00  0.00           N
ATOM   3955  HN  TRP A 900      36.430  34.710  69.240  1.00  0.00           H
ATOM   3956  CA  TRP A 900      36.410  36.090  67.710  1.00  0.00           C
ATOM   3957  HA  TRP A 900      37.170  36.840  67.580  1.00  0.00           H
ATOM   3958  CB  TRP A 900      36.640  34.940  66.740  1.00  0.00           C
ATOM   3959  HB1 TRP A 900      36.270  35.180  65.720  1.00  0.00           H
ATOM   3960  HB2 TRP A 900      36.110  34.050  67.120  1.00  0.00           H
ATOM   3961  CG  TRP A 900      38.080  34.530  66.580  1.00  0.00           C
ATOM   3962  CD1 TRP A 900      38.690  33.550  67.320  1.00  0.00           C
ATOM   3963  HD1 TRP A 900      38.190  33.020  68.120  1.00  0.00           H
ATOM   3964  NE1 TRP A 900      40.060  33.430  66.930  1.00  0.00           N
ATOM   3965  HE1 TRP A 900      40.580  32.600  66.860  1.00  0.00           H
ATOM   3966  CE2 TRP A 900      40.330  34.470  66.100  1.00  0.00           C
ATOM   3967  CD2 TRP A 900      39.140  35.210  65.890  1.00  0.00           C
ATOM   3968  CE3 TRP A 900      39.190  36.400  65.150  1.00  0.00           C
ATOM   3969  HE3 TRP A 900      38.280  36.960  64.980  1.00  0.00           H
ATOM   3970  CZ3 TRP A 900      40.420  36.810  64.620  1.00  0.00           C
ATOM   3971  HZ3 TRP A 900      40.450  37.700  64.010  1.00  0.00           H
ATOM   3972  CZ2 TRP A 900      41.550  34.960  65.730  1.00  0.00           C
ATOM   3973  HZ2 TRP A 900      42.490  34.560  66.080  1.00  0.00           H
ATOM   3974  CH2 TRP A 900      41.610  36.130  64.960  1.00  0.00           C
ATOM   3975  HH2 TRP A 900      42.530  36.420  64.500  1.00  0.00           H
ATOM   3976  C   TRP A 900      35.150  36.860  67.240  1.00  0.00           C
ATOM   3977  O   TRP A 900      35.140  37.590  66.270  1.00  0.00           O
ATOM   3978  N   ILE A 901      33.980  36.580  67.940  1.00  0.00           N
ATOM   3979  HN  ILE A 901      33.920  35.800  68.550  1.00  0.00           H
ATOM   3980  CA  ILE A 901      32.720  37.130  67.440  1.00  0.00           C
ATOM   3981  HA  ILE A 901      32.730  37.300  66.370  1.00  0.00           H
ATOM   3982  CB  ILE A 901      31.700  36.000  67.650  1.00  0.00           C
ATOM   3983  HB  ILE A 901      31.900  35.570  68.660  1.00  0.00           H
ATOM   3984  CG2 ILE A 901      30.260  36.500  67.470  1.00  0.00           C
ATOM   3985 HG21 ILE A 901      29.550  35.670  67.250  1.00  0.00           H
ATOM   3986 HG22 ILE A 901      30.120  37.190  66.600  1.00  0.00           H
ATOM   3987 HG23 ILE A 901      29.990  37.040  68.400  1.00  0.00           H
ATOM   3988  CG1 ILE A 901      32.120  34.890  66.630  1.00  0.00           C
ATOM   3989 HG11 ILE A 901      31.600  33.960  66.910  1.00  0.00           H
ATOM   3990 HG12 ILE A 901      33.210  34.670  66.580  1.00  0.00           H
ATOM   3991  CD  ILE A 901      31.610  35.220  65.210  1.00  0.00           C
ATOM   3992  HD1 ILE A 901      30.510  35.110  65.190  1.00  0.00           H
ATOM   3993  HD2 ILE A 901      31.910  34.520  64.400  1.00  0.00           H
ATOM   3994  HD3 ILE A 901      31.870  36.240  64.890  1.00  0.00           H
ATOM   3995  C   ILE A 901      32.410  38.360  68.280  1.00  0.00           C
ATOM   3996  O   ILE A 901      32.390  38.350  69.530  1.00  0.00           O
ATOM   3997  N   ILE A 902      32.110  39.540  67.600  1.00  0.00           N
ATOM   3998  HN  ILE A 902      32.100  39.670  66.610  1.00  0.00           H
ATOM   3999  CA  ILE A 902      31.640  40.630  68.360  1.00  0.00           C
ATOM   4000  HA  ILE A 902      31.990  40.710  69.380  1.00  0.00           H
ATOM   4001  CB  ILE A 902      31.950  41.910  67.710  1.00  0.00           C
ATOM   4002  HB  ILE A 902      33.040  41.870  67.450  1.00  0.00           H
ATOM   4003  CG2 ILE A 902      31.250  42.090  66.330  1.00  0.00           C
ATOM   4004 HG21 ILE A 902      30.140  42.030  66.380  1.00  0.00           H
ATOM   4005 HG22 ILE A 902      31.620  41.300  65.650  1.00  0.00           H
ATOM   4006 HG23 ILE A 902      31.620  43.060  65.920  1.00  0.00           H
ATOM   4007  CG1 ILE A 902      31.860  43.120  68.730  1.00  0.00           C
ATOM   4008 HG11 ILE A 902      32.170  42.810  69.740  1.00  0.00           H
ATOM   4009 HG12 ILE A 902      30.810  43.470  68.830  1.00  0.00           H
ATOM   4010  CD  ILE A 902      32.720  44.310  68.270  1.00  0.00           C
ATOM   4011  HD1 ILE A 902      32.290  44.680  67.320  1.00  0.00           H
ATOM   4012  HD2 ILE A 902      33.770  43.970  68.120  1.00  0.00           H
ATOM   4013  HD3 ILE A 902      32.820  45.220  68.920  1.00  0.00           H
ATOM   4014  C   ILE A 902      30.130  40.570  68.440  1.00  0.00           C
ATOM   4015  O   ILE A 902      29.500  39.810  67.670  1.00  0.00           O
ATOM   4016  N   SER A 903      29.350  41.340  69.310  1.00  0.00           N
ATOM   4017  HN  SER A 903      29.850  41.750  70.060  1.00  0.00           H
ATOM   4018  CA  SER A 903      27.900  41.180  69.370  1.00  0.00           C
ATOM   4019  HA  SER A 903      27.540  40.170  69.220  1.00  0.00           H
ATOM   4020  CB  SER A 903      27.290  41.600  70.690  1.00  0.00           C
ATOM   4021  HB1 SER A 903      27.500  42.630  71.070  1.00  0.00           H
ATOM   4022  HB2 SER A 903      27.810  41.040  71.510  1.00  0.00           H
ATOM   4023  OG  SER A 903      25.850  41.420  70.840  1.00  0.00           O
ATOM   4024  HG1 SER A 903      25.650  40.480  70.910  1.00  0.00           H
ATOM   4025  C   SER A 903      27.340  42.200  68.320  1.00  0.00           C
ATOM   4026  O   SER A 903      27.670  43.370  68.420  1.00  0.00           O
ATOM   4027  N   PRO A 904      26.650  41.790  67.290  1.00  0.00           N
ATOM   4028  CD  PRO A 904      26.180  40.340  67.120  1.00  0.00           C
ATOM   4029  HD1 PRO A 904      25.180  40.320  67.630  1.00  0.00           H
ATOM   4030  HD2 PRO A 904      26.850  39.550  67.520  1.00  0.00           H
ATOM   4031  CA  PRO A 904      26.140  42.640  66.250  1.00  0.00           C
ATOM   4032  HA  PRO A 904      26.990  42.990  65.670  1.00  0.00           H
ATOM   4033  CB  PRO A 904      25.290  41.760  65.390  1.00  0.00           C
ATOM   4034  HB1 PRO A 904      25.340  41.970  64.290  1.00  0.00           H
ATOM   4035  HB2 PRO A 904      24.240  41.640  65.720  1.00  0.00           H
ATOM   4036  CG  PRO A 904      25.900  40.320  65.620  1.00  0.00           C
ATOM   4037  HG1 PRO A 904      25.200  39.530  65.280  1.00  0.00           H
ATOM   4038  HG2 PRO A 904      26.880  40.200  65.120  1.00  0.00           H
ATOM   4039  C   PRO A 904      25.310  43.800  66.770  1.00  0.00           C
ATOM   4040  O   PRO A 904      24.410  43.560  67.540  1.00  0.00           O
ATOM   4041  N   LEU A 905      25.570  45.050  66.360  1.00  0.00           N
ATOM   4042  HN  LEU A 905      26.290  45.210  65.670  1.00  0.00           H
ATOM   4043  CA  LEU A 905      24.820  46.280  66.650  1.00  0.00           C
ATOM   4044  HA  LEU A 905      25.350  47.030  66.070  1.00  0.00           H
ATOM   4045  CB  LEU A 905      23.350  46.320  66.110  1.00  0.00           C
ATOM   4046  HB1 LEU A 905      22.930  47.340  66.110  1.00  0.00           H
ATOM   4047  HB2 LEU A 905      22.870  45.740  66.930  1.00  0.00           H
ATOM   4048  CG  LEU A 905      23.130  45.660  64.720  1.00  0.00           C
ATOM   4049  HG  LEU A 905      23.490  44.620  64.860  1.00  0.00           H
ATOM   4050  CD1 LEU A 905      21.700  45.540  64.260  1.00  0.00           C
ATOM   4051 HD11 LEU A 905      21.040  44.930  64.920  1.00  0.00           H
ATOM   4052 HD12 LEU A 905      21.640  44.850  63.390  1.00  0.00           H
ATOM   4053 HD13 LEU A 905      21.130  46.470  64.020  1.00  0.00           H
ATOM   4054  CD2 LEU A 905      23.970  46.240  63.580  1.00  0.00           C
ATOM   4055 HD21 LEU A 905      25.030  46.440  63.860  1.00  0.00           H
ATOM   4056 HD22 LEU A 905      23.470  47.180  63.230  1.00  0.00           H
ATOM   4057 HD23 LEU A 905      24.050  45.580  62.700  1.00  0.00           H
ATOM   4058  C   LEU A 905      24.920  46.780  68.070  1.00  0.00           C
ATOM   4059  O   LEU A 905      24.480  47.870  68.350  1.00  0.00           O
ATOM   4060  N   GLY A 906      25.580  45.970  68.990  1.00  0.00           N
ATOM   4061  HN  GLY A 906      25.950  45.100  68.650  1.00  0.00           H
ATOM   4062  CA  GLY A 906      25.800  46.300  70.390  1.00  0.00           C
ATOM   4063  HA1 GLY A 906      26.520  47.110  70.330  1.00  0.00           H
ATOM   4064  HA2 GLY A 906      26.050  45.440  70.970  1.00  0.00           H
ATOM   4065  C   GLY A 906      24.540  46.820  71.100  1.00  0.00           C
ATOM   4066  O   GLY A 906      23.460  46.360  70.820  1.00  0.00           O
ATOM   4067  N   ASP A 907      24.730  47.680  72.130  1.00  0.00           N
ATOM   4068  HN  ASP A 907      25.660  47.800  72.460  1.00  0.00           H
ATOM   4069  CA  ASP A 907      23.690  48.400  72.780  1.00  0.00           C
ATOM   4070  HA  ASP A 907      22.710  48.050  72.490  1.00  0.00           H
ATOM   4071  CB  ASP A 907      23.970  48.310  74.380  1.00  0.00           C
ATOM   4072  HB1 ASP A 907      23.140  48.710  75.010  1.00  0.00           H
ATOM   4073  HB2 ASP A 907      24.930  48.840  74.590  1.00  0.00           H
ATOM   4074  CG  ASP A 907      24.290  46.890  74.810  1.00  0.00           C
ATOM   4075  OD1 ASP A 907      23.360  46.160  75.250  1.00  0.00           O
ATOM   4076  OD2 ASP A 907      25.490  46.570  74.760  1.00  0.00           O
ATOM   4077  C   ASP A 907      23.710  49.860  72.290  1.00  0.00           C
ATOM   4078  O   ASP A 907      23.140  50.780  72.980  1.00  0.00           O
ATOM   4079  N   ASN A 908      24.340  50.140  71.190  1.00  0.00           N
ATOM   4080  HN  ASN A 908      24.790  49.310  70.850  1.00  0.00           H
ATOM   4081  CA  ASN A 908      24.420  51.480  70.480  1.00  0.00           C
ATOM   4082  HA  ASN A 908      24.930  52.160  71.150  1.00  0.00           H
ATOM   4083  CB  ASN A 908      25.300  51.320  69.170  1.00  0.00           C
ATOM   4084  HB1 ASN A 908      25.460  52.300  68.660  1.00  0.00           H
ATOM   4085  HB2 ASN A 908      24.790  50.570  68.520  1.00  0.00           H
ATOM   4086  CG  ASN A 908      26.640  50.740  69.520  1.00  0.00           C
ATOM   4087  OD1 ASN A 908      26.950  49.600  69.130  1.00  0.00           O
ATOM   4088  ND2 ASN A 908      27.460  51.580  70.100  1.00  0.00           N
ATOM   4089 HD21 ASN A 908      28.320  51.240  70.490  1.00  0.00           H
ATOM   4090 HD22 ASN A 908      27.300  52.560  70.200  1.00  0.00           H
ATOM   4091  C   ASN A 908      23.050  52.050  70.170  1.00  0.00           C
ATOM   4092  O   ASN A 908      22.240  51.230  69.760  1.00  0.00           O
ATOM   4093  N   PRO A 909      22.690  53.350  70.270  1.00  0.00           N
ATOM   4094  CD  PRO A 909      23.560  54.380  70.860  1.00  0.00           C
ATOM   4095  HD1 PRO A 909      24.110  54.730  69.970  1.00  0.00           H
ATOM   4096  HD2 PRO A 909      24.170  54.060  71.730  1.00  0.00           H
ATOM   4097  CA  PRO A 909      21.360  53.880  69.890  1.00  0.00           C
ATOM   4098  HA  PRO A 909      20.690  53.310  70.500  1.00  0.00           H
ATOM   4099  CB  PRO A 909      21.520  55.420  70.270  1.00  0.00           C
ATOM   4100  HB1 PRO A 909      20.540  55.710  70.710  1.00  0.00           H
ATOM   4101  HB2 PRO A 909      21.910  56.100  69.490  1.00  0.00           H
ATOM   4102  CG  PRO A 909      22.610  55.400  71.360  1.00  0.00           C
ATOM   4103  HG1 PRO A 909      23.090  56.400  71.460  1.00  0.00           H
ATOM   4104  HG2 PRO A 909      22.140  55.140  72.330  1.00  0.00           H
ATOM   4105  C   PRO A 909      21.050  53.740  68.480  1.00  0.00           C
ATOM   4106  O   PRO A 909      21.950  53.910  67.640  1.00  0.00           O
ATOM   4107  N   TRP A 910      19.800  53.430  68.060  1.00  0.00           N
ATOM   4108  HN  TRP A 910      19.070  53.330  68.730  1.00  0.00           H
ATOM   4109  CA  TRP A 910      19.470  53.090  66.690  1.00  0.00           C
ATOM   4110  HA  TRP A 910      20.050  52.200  66.530  1.00  0.00           H
ATOM   4111  CB  TRP A 910      17.980  52.840  66.660  1.00  0.00           C
ATOM   4112  HB1 TRP A 910      17.400  53.700  67.060  1.00  0.00           H
ATOM   4113  HB2 TRP A 910      17.860  51.980  67.360  1.00  0.00           H
ATOM   4114  CG  TRP A 910      17.340  52.490  65.290  1.00  0.00           C
ATOM   4115  CD1 TRP A 910      17.320  51.260  64.630  1.00  0.00           C
ATOM   4116  HD1 TRP A 910      17.940  50.480  65.060  1.00  0.00           H
ATOM   4117  NE1 TRP A 910      16.600  51.380  63.480  1.00  0.00           N
ATOM   4118  HE1 TRP A 910      16.570  50.670  62.800  1.00  0.00           H
ATOM   4119  CE2 TRP A 910      16.090  52.640  63.410  1.00  0.00           C
ATOM   4120  CD2 TRP A 910      16.510  53.370  64.520  1.00  0.00           C
ATOM   4121  CE3 TRP A 910      16.150  54.670  64.640  1.00  0.00           C
ATOM   4122  HE3 TRP A 910      16.570  55.280  65.430  1.00  0.00           H
ATOM   4123  CZ3 TRP A 910      15.230  55.220  63.750  1.00  0.00           C
ATOM   4124  HZ3 TRP A 910      15.080  56.280  63.810  1.00  0.00           H
ATOM   4125  CZ2 TRP A 910      15.180  53.200  62.440  1.00  0.00           C
ATOM   4126  HZ2 TRP A 910      14.690  52.640  61.670  1.00  0.00           H
ATOM   4127  CH2 TRP A 910      14.670  54.500  62.660  1.00  0.00           C
ATOM   4128  HH2 TRP A 910      13.930  54.940  62.020  1.00  0.00           H
ATOM   4129  C   TRP A 910      19.920  54.120  65.620  1.00  0.00           C
ATOM   4130  O   TRP A 910      20.410  53.780  64.560  1.00  0.00           O
ATOM   4131  N   TRP A 911      19.770  55.460  65.910  1.00  0.00           N
ATOM   4132  HN  TRP A 911      19.460  55.760  66.820  1.00  0.00           H
ATOM   4133  CA  TRP A 911      20.260  56.470  65.010  1.00  0.00           C
ATOM   4134  HA  TRP A 911      19.750  56.390  64.060  1.00  0.00           H
ATOM   4135  CB  TRP A 911      19.920  57.910  65.570  1.00  0.00           C
ATOM   4136  HB1 TRP A 911      18.890  57.860  65.970  1.00  0.00           H
ATOM   4137  HB2 TRP A 911      19.710  58.590  64.720  1.00  0.00           H
ATOM   4138  CG  TRP A 911      20.860  58.630  66.560  1.00  0.00           C
ATOM   4139  CD1 TRP A 911      20.730  58.620  67.940  1.00  0.00           C
ATOM   4140  HD1 TRP A 911      19.890  58.080  68.350  1.00  0.00           H
ATOM   4141  NE1 TRP A 911      21.740  59.380  68.510  1.00  0.00           N
ATOM   4142  HE1 TRP A 911      22.010  59.490  69.440  1.00  0.00           H
ATOM   4143  CE2 TRP A 911      22.520  59.830  67.560  1.00  0.00           C
ATOM   4144  CD2 TRP A 911      21.980  59.530  66.270  1.00  0.00           C
ATOM   4145  CE3 TRP A 911      22.660  59.990  65.070  1.00  0.00           C
ATOM   4146  HE3 TRP A 911      22.190  59.800  64.120  1.00  0.00           H
ATOM   4147  CZ3 TRP A 911      23.980  60.530  65.180  1.00  0.00           C
ATOM   4148  HZ3 TRP A 911      24.500  60.880  64.310  1.00  0.00           H
ATOM   4149  CZ2 TRP A 911      23.810  60.440  67.650  1.00  0.00           C
ATOM   4150  HZ2 TRP A 911      24.130  60.690  68.650  1.00  0.00           H
ATOM   4151  CH2 TRP A 911      24.440  60.900  66.500  1.00  0.00           C
ATOM   4152  HH2 TRP A 911      25.320  61.510  66.580  1.00  0.00           H
ATOM   4153  C   TRP A 911      21.690  56.430  64.620  1.00  0.00           C
ATOM   4154  O   TRP A 911      22.110  56.820  63.550  1.00  0.00           O
ATOM   4155  N   THR A 912      22.540  55.950  65.530  1.00  0.00           N
ATOM   4156  HN  THR A 912      22.170  55.460  66.330  1.00  0.00           H
ATOM   4157  CA  THR A 912      24.030  56.020  65.340  1.00  0.00           C
ATOM   4158  HA  THR A 912      24.130  57.030  64.990  1.00  0.00           H
ATOM   4159  CB  THR A 912      24.840  55.940  66.610  1.00  0.00           C
ATOM   4160  HB  THR A 912      25.920  55.880  66.350  1.00  0.00           H
ATOM   4161  OG1 THR A 912      24.570  54.710  67.310  1.00  0.00           O
ATOM   4162  HG1 THR A 912      23.650  54.460  67.220  1.00  0.00           H
ATOM   4163  CG2 THR A 912      24.550  57.050  67.570  1.00  0.00           C
ATOM   4164 HG21 THR A 912      23.460  57.090  67.810  1.00  0.00           H
ATOM   4165 HG22 THR A 912      24.800  58.090  67.240  1.00  0.00           H
ATOM   4166 HG23 THR A 912      24.950  56.840  68.580  1.00  0.00           H
ATOM   4167  C   THR A 912      24.470  54.980  64.330  1.00  0.00           C
ATOM   4168  O   THR A 912      25.350  55.220  63.510  1.00  0.00           O
ATOM   4169  N   LEU A 913      23.870  53.770  64.290  1.00  0.00           N
ATOM   4170  HN  LEU A 913      23.160  53.550  64.940  1.00  0.00           H
ATOM   4171  CA  LEU A 913      24.080  52.800  63.190  1.00  0.00           C
ATOM   4172  HA  LEU A 913      25.130  52.570  63.080  1.00  0.00           H
ATOM   4173  CB  LEU A 913      23.280  51.510  63.600  1.00  0.00           C
ATOM   4174  HB1 LEU A 913      23.280  50.770  62.770  1.00  0.00           H
ATOM   4175  HB2 LEU A 913      22.190  51.760  63.580  1.00  0.00           H
ATOM   4176  CG  LEU A 913      23.550  50.900  64.900  1.00  0.00           C
ATOM   4177  HG  LEU A 913      23.880  51.680  65.610  1.00  0.00           H
ATOM   4178  CD1 LEU A 913      22.390  50.180  65.590  1.00  0.00           C
ATOM   4179 HD11 LEU A 913      22.680  49.840  66.610  1.00  0.00           H
ATOM   4180 HD12 LEU A 913      21.920  49.400  64.960  1.00  0.00           H
ATOM   4181 HD13 LEU A 913      21.580  50.940  65.750  1.00  0.00           H
ATOM   4182  CD2 LEU A 913      24.740  49.880  64.850  1.00  0.00           C
ATOM   4183 HD21 LEU A 913      24.990  49.410  65.820  1.00  0.00           H
ATOM   4184 HD22 LEU A 913      25.560  50.560  64.570  1.00  0.00           H
ATOM   4185 HD23 LEU A 913      24.600  49.150  64.020  1.00  0.00           H
ATOM   4186  C   LEU A 913      23.550  53.360  61.860  1.00  0.00           C
ATOM   4187  O   LEU A 913      24.170  53.130  60.820  1.00  0.00           O
ATOM   4188  N   LEU A 914      22.390  54.110  61.890  1.00  0.00           N
ATOM   4189  HN  LEU A 914      21.980  54.330  62.760  1.00  0.00           H
ATOM   4190  CA  LEU A 914      21.860  54.730  60.640  1.00  0.00           C
ATOM   4191  HA  LEU A 914      21.830  53.950  59.890  1.00  0.00           H
ATOM   4192  CB  LEU A 914      20.510  55.530  60.800  1.00  0.00           C
ATOM   4193  HB1 LEU A 914      20.290  56.060  59.850  1.00  0.00           H
ATOM   4194  HB2 LEU A 914      20.530  56.360  61.530  1.00  0.00           H
ATOM   4195  CG  LEU A 914      19.310  54.610  61.210  1.00  0.00           C
ATOM   4196  HG  LEU A 914      19.670  54.090  62.120  1.00  0.00           H
ATOM   4197  CD1 LEU A 914      18.080  55.500  61.480  1.00  0.00           C
ATOM   4198 HD11 LEU A 914      17.130  54.950  61.430  1.00  0.00           H
ATOM   4199 HD12 LEU A 914      18.110  56.400  60.830  1.00  0.00           H
ATOM   4200 HD13 LEU A 914      18.270  56.000  62.460  1.00  0.00           H
ATOM   4201  CD2 LEU A 914      18.990  53.620  60.040  1.00  0.00           C
ATOM   4202 HD21 LEU A 914      18.070  53.030  60.200  1.00  0.00           H
ATOM   4203 HD22 LEU A 914      19.840  52.970  59.740  1.00  0.00           H
ATOM   4204 HD23 LEU A 914      18.800  54.220  59.120  1.00  0.00           H
ATOM   4205  C   LEU A 914      22.930  55.670  60.100  1.00  0.00           C
ATOM   4206  O   LEU A 914      23.190  55.620  58.920  1.00  0.00           O
ATOM   4207  N   ILE A 915      23.550  56.620  60.820  1.00  0.00           N
ATOM   4208  HN  ILE A 915      23.440  56.410  61.790  1.00  0.00           H
ATOM   4209  CA  ILE A 915      24.490  57.580  60.360  1.00  0.00           C
ATOM   4210  HA  ILE A 915      24.090  57.930  59.410  1.00  0.00           H
ATOM   4211  CB  ILE A 915      24.740  58.750  61.280  1.00  0.00           C
ATOM   4212  HB  ILE A 915      23.750  59.180  61.510  1.00  0.00           H
ATOM   4213  CG2 ILE A 915      25.240  58.240  62.630  1.00  0.00           C
ATOM   4214 HG21 ILE A 915      24.560  57.430  62.970  1.00  0.00           H
ATOM   4215 HG22 ILE A 915      25.290  59.070  63.370  1.00  0.00           H
ATOM   4216 HG23 ILE A 915      26.230  57.750  62.450  1.00  0.00           H
ATOM   4217  CG1 ILE A 915      25.680  59.900  60.780  1.00  0.00           C
ATOM   4218 HG11 ILE A 915      26.670  59.480  60.530  1.00  0.00           H
ATOM   4219 HG12 ILE A 915      25.690  60.690  61.560  1.00  0.00           H
ATOM   4220  CD  ILE A 915      25.170  60.470  59.410  1.00  0.00           C
ATOM   4221  HD1 ILE A 915      24.130  60.840  59.570  1.00  0.00           H
ATOM   4222  HD2 ILE A 915      25.090  59.720  58.590  1.00  0.00           H
ATOM   4223  HD3 ILE A 915      25.890  61.270  59.110  1.00  0.00           H
ATOM   4224  C   ILE A 915      25.860  56.930  59.880  1.00  0.00           C
ATOM   4225  O   ILE A 915      26.600  57.440  59.080  1.00  0.00           O
ATOM   4226  N   ALA A 916      26.150  55.710  60.370  1.00  0.00           N
ATOM   4227  HN  ALA A 916      25.570  55.270  61.060  1.00  0.00           H
ATOM   4228  CA  ALA A 916      27.310  54.870  60.070  1.00  0.00           C
ATOM   4229  HA  ALA A 916      28.090  55.580  60.290  1.00  0.00           H
ATOM   4230  CB  ALA A 916      27.280  53.790  61.140  1.00  0.00           C
ATOM   4231  HB1 ALA A 916      27.290  54.190  62.180  1.00  0.00           H
ATOM   4232  HB2 ALA A 916      28.200  53.180  61.040  1.00  0.00           H
ATOM   4233  HB3 ALA A 916      26.490  53.000  61.090  1.00  0.00           H
ATOM   4234  C   ALA A 916      27.440  54.370  58.630  1.00  0.00           C
ATOM   4235  O   ALA A 916      28.480  53.930  58.180  1.00  0.00           O
ATOM   4236  N   ALA A 917      26.280  54.350  57.940  1.00  0.00           N
ATOM   4237  HN  ALA A 917      25.550  54.560  58.590  1.00  0.00           H
ATOM   4238  CA  ALA A 917      26.020  54.250  56.500  1.00  0.00           C
ATOM   4239  HA  ALA A 917      26.320  53.240  56.270  1.00  0.00           H
ATOM   4240  CB  ALA A 917      24.470  54.360  56.250  1.00  0.00           C
ATOM   4241  HB1 ALA A 917      24.330  55.430  56.530  1.00  0.00           H
ATOM   4242  HB2 ALA A 917      24.000  53.600  56.890  1.00  0.00           H
ATOM   4243  HB3 ALA A 917      24.240  54.160  55.190  1.00  0.00           H
ATOM   4244  C   ALA A 917      26.780  55.290  55.720  1.00  0.00           C
ATOM   4245  O   ALA A 917      27.100  55.130  54.580  1.00  0.00           O
ATOM   4246  N   ILE A 918      26.930  56.500  56.280  1.00  0.00           N
ATOM   4247  HN  ILE A 918      26.580  56.700  57.180  1.00  0.00           H
ATOM   4248  CA  ILE A 918      27.570  57.600  55.500  1.00  0.00           C
ATOM   4249  HA  ILE A 918      27.050  57.560  54.540  1.00  0.00           H
ATOM   4250  CB  ILE A 918      27.360  58.980  56.050  1.00  0.00           C
ATOM   4251  HB  ILE A 918      27.730  58.970  57.090  1.00  0.00           H
ATOM   4252  CG2 ILE A 918      28.220  60.030  55.320  1.00  0.00           C
ATOM   4253 HG21 ILE A 918      29.280  59.840  55.570  1.00  0.00           H
ATOM   4254 HG22 ILE A 918      28.080  61.080  55.680  1.00  0.00           H
ATOM   4255 HG23 ILE A 918      28.080  60.010  54.220  1.00  0.00           H
ATOM   4256  CG1 ILE A 918      25.870  59.380  56.130  1.00  0.00           C
ATOM   4257 HG11 ILE A 918      25.850  60.420  56.490  1.00  0.00           H
ATOM   4258 HG12 ILE A 918      25.390  58.740  56.900  1.00  0.00           H
ATOM   4259  CD  ILE A 918      25.090  59.360  54.830  1.00  0.00           C
ATOM   4260  HD1 ILE A 918      24.040  59.680  54.950  1.00  0.00           H
ATOM   4261  HD2 ILE A 918      25.070  58.360  54.360  1.00  0.00           H
ATOM   4262  HD3 ILE A 918      25.570  60.110  54.140  1.00  0.00           H
ATOM   4263  C   ILE A 918      29.050  57.250  55.300  1.00  0.00           C
ATOM   4264  O   ILE A 918      29.450  57.160  54.120  1.00  0.00           O
ATOM   4265  N   PRO A 919      29.920  56.960  56.320  1.00  0.00           N
ATOM   4266  CD  PRO A 919      29.740  57.220  57.760  1.00  0.00           C
ATOM   4267  HD1 PRO A 919      28.940  56.600  58.190  1.00  0.00           H
ATOM   4268  HD2 PRO A 919      29.660  58.320  57.860  1.00  0.00           H
ATOM   4269  CA  PRO A 919      31.280  56.670  55.950  1.00  0.00           C
ATOM   4270  HA  PRO A 919      31.600  57.430  55.250  1.00  0.00           H
ATOM   4271  CB  PRO A 919      32.110  56.830  57.230  1.00  0.00           C
ATOM   4272  HB1 PRO A 919      32.410  57.900  57.210  1.00  0.00           H
ATOM   4273  HB2 PRO A 919      32.870  56.040  57.360  1.00  0.00           H
ATOM   4274  CG  PRO A 919      31.080  56.780  58.390  1.00  0.00           C
ATOM   4275  HG1 PRO A 919      31.020  55.780  58.860  1.00  0.00           H
ATOM   4276  HG2 PRO A 919      31.470  57.440  59.200  1.00  0.00           H
ATOM   4277  C   PRO A 919      31.420  55.300  55.330  1.00  0.00           C
ATOM   4278  O   PRO A 919      32.410  55.110  54.700  1.00  0.00           O
ATOM   4279  N   ALA A 920      30.450  54.350  55.450  1.00  0.00           N
ATOM   4280  HN  ALA A 920      29.720  54.370  56.120  1.00  0.00           H
ATOM   4281  CA  ALA A 920      30.410  53.090  54.720  1.00  0.00           C
ATOM   4282  HA  ALA A 920      31.350  52.540  54.790  1.00  0.00           H
ATOM   4283  CB  ALA A 920      29.340  52.160  55.350  1.00  0.00           C
ATOM   4284  HB1 ALA A 920      29.140  51.260  54.710  1.00  0.00           H
ATOM   4285  HB2 ALA A 920      28.330  52.630  55.380  1.00  0.00           H
ATOM   4286  HB3 ALA A 920      29.610  51.960  56.410  1.00  0.00           H
ATOM   4287  C   ALA A 920      30.170  53.280  53.280  1.00  0.00           C
ATOM   4288  O   ALA A 920      30.730  52.500  52.520  1.00  0.00           O
ATOM   4289  N   LEU A 921      29.380  54.250  52.730  1.00  0.00           N
ATOM   4290  HN  LEU A 921      28.910  54.810  53.430  1.00  0.00           H
ATOM   4291  CA  LEU A 921      29.250  54.590  51.330  1.00  0.00           C
ATOM   4292  HA  LEU A 921      29.030  53.720  50.730  1.00  0.00           H
ATOM   4293  CB  LEU A 921      28.120  55.600  51.280  1.00  0.00           C
ATOM   4294  HB1 LEU A 921      28.360  56.440  51.980  1.00  0.00           H
ATOM   4295  HB2 LEU A 921      27.260  55.190  51.840  1.00  0.00           H
ATOM   4296  CG  LEU A 921      27.700  56.210  49.920  1.00  0.00           C
ATOM   4297  HG  LEU A 921      28.610  56.580  49.400  1.00  0.00           H
ATOM   4298  CD1 LEU A 921      26.750  55.230  49.220  1.00  0.00           C
ATOM   4299 HD11 LEU A 921      27.300  54.440  48.660  1.00  0.00           H
ATOM   4300 HD12 LEU A 921      26.110  55.820  48.530  1.00  0.00           H
ATOM   4301 HD13 LEU A 921      26.110  54.750  50.000  1.00  0.00           H
ATOM   4302  CD2 LEU A 921      26.930  57.500  50.180  1.00  0.00           C
ATOM   4303 HD21 LEU A 921      27.570  58.400  50.270  1.00  0.00           H
ATOM   4304 HD22 LEU A 921      26.440  57.380  51.170  1.00  0.00           H
ATOM   4305 HD23 LEU A 921      26.190  57.710  49.370  1.00  0.00           H
ATOM   4306  C   LEU A 921      30.570  55.190  50.790  1.00  0.00           C
ATOM   4307  O   LEU A 921      31.070  54.710  49.750  1.00  0.00           O
ATOM   4308  N   LEU A 922      31.220  56.030  51.630  1.00  0.00           N
ATOM   4309  HN  LEU A 922      30.830  56.330  52.500  1.00  0.00           H
ATOM   4310  CA  LEU A 922      32.530  56.500  51.370  1.00  0.00           C
ATOM   4311  HA  LEU A 922      32.530  56.890  50.360  1.00  0.00           H
ATOM   4312  CB  LEU A 922      32.840  57.760  52.230  1.00  0.00           C
ATOM   4313  HB1 LEU A 922      33.830  58.110  51.890  1.00  0.00           H
ATOM   4314  HB2 LEU A 922      33.030  57.370  53.250  1.00  0.00           H
ATOM   4315  CG  LEU A 922      31.840  58.910  52.240  1.00  0.00           C
ATOM   4316  HG  LEU A 922      30.940  58.450  52.690  1.00  0.00           H
ATOM   4317  CD1 LEU A 922      32.300  60.110  53.080  1.00  0.00           C
ATOM   4318 HD11 LEU A 922      33.080  60.730  52.570  1.00  0.00           H
ATOM   4319 HD12 LEU A 922      32.890  59.710  53.930  1.00  0.00           H
ATOM   4320 HD13 LEU A 922      31.450  60.770  53.390  1.00  0.00           H
ATOM   4321  CD2 LEU A 922      31.530  59.460  50.850  1.00  0.00           C
ATOM   4322 HD21 LEU A 922      31.360  58.590  50.180  1.00  0.00           H
ATOM   4323 HD22 LEU A 922      32.350  60.120  50.530  1.00  0.00           H
ATOM   4324 HD23 LEU A 922      30.650  60.130  50.980  1.00  0.00           H
ATOM   4325  C   LEU A 922      33.660  55.450  51.290  1.00  0.00           C
ATOM   4326  O   LEU A 922      34.430  55.460  50.380  1.00  0.00           O
ATOM   4327  N   CYS A 923      33.720  54.550  52.300  1.00  0.00           N
ATOM   4328  HN  CYS A 923      33.090  54.530  53.080  1.00  0.00           H
ATOM   4329  CA  CYS A 923      34.520  53.330  52.210  1.00  0.00           C
ATOM   4330  HA  CYS A 923      35.560  53.540  52.010  1.00  0.00           H
ATOM   4331  CB  CYS A 923      34.500  52.690  53.560  1.00  0.00           C
ATOM   4332  HB1 CYS A 923      33.590  52.110  53.780  1.00  0.00           H
ATOM   4333  HB2 CYS A 923      34.460  53.520  54.300  1.00  0.00           H
ATOM   4334  SG  CYS A 923      35.800  51.450  53.710  1.00  0.00           S
ATOM   4335  HG1 CYS A 923      36.480  52.290  54.460  1.00  0.00           H
ATOM   4336  C   CYS A 923      34.090  52.400  51.020  1.00  0.00           C
ATOM   4337  O   CYS A 923      34.920  51.940  50.290  1.00  0.00           O
ATOM   4338  N   THR A 924      32.780  52.240  50.710  1.00  0.00           N
ATOM   4339  HN  THR A 924      32.100  52.740  51.240  1.00  0.00           H
ATOM   4340  CA  THR A 924      32.340  51.360  49.550  1.00  0.00           C
ATOM   4341  HA  THR A 924      32.700  50.350  49.730  1.00  0.00           H
ATOM   4342  CB  THR A 924      30.810  51.490  49.340  1.00  0.00           C
ATOM   4343  HB  THR A 924      30.430  52.520  49.470  1.00  0.00           H
ATOM   4344  OG1 THR A 924      30.100  50.840  50.330  1.00  0.00           O
ATOM   4345  HG1 THR A 924      30.480  51.130  51.160  1.00  0.00           H
ATOM   4346  CG2 THR A 924      30.260  50.800  48.000  1.00  0.00           C
ATOM   4347 HG21 THR A 924      30.740  49.810  47.840  1.00  0.00           H
ATOM   4348 HG22 THR A 924      30.380  51.460  47.120  1.00  0.00           H
ATOM   4349 HG23 THR A 924      29.180  50.540  48.060  1.00  0.00           H
ATOM   4350  C   THR A 924      32.880  51.820  48.250  1.00  0.00           C
ATOM   4351  O   THR A 924      33.170  51.020  47.340  1.00  0.00           O
ATOM   4352  N   ILE A 925      33.120  53.130  48.060  1.00  0.00           N
ATOM   4353  HN  ILE A 925      32.740  53.820  48.670  1.00  0.00           H
ATOM   4354  CA  ILE A 925      33.710  53.710  46.820  1.00  0.00           C
ATOM   4355  HA  ILE A 925      33.160  53.330  45.980  1.00  0.00           H
ATOM   4356  CB  ILE A 925      33.610  55.290  46.700  1.00  0.00           C
ATOM   4357  HB  ILE A 925      33.980  55.740  47.640  1.00  0.00           H
ATOM   4358  CG2 ILE A 925      34.360  55.820  45.470  1.00  0.00           C
ATOM   4359 HG21 ILE A 925      34.210  56.910  45.390  1.00  0.00           H
ATOM   4360 HG22 ILE A 925      33.960  55.330  44.550  1.00  0.00           H
ATOM   4361 HG23 ILE A 925      35.440  55.530  45.470  1.00  0.00           H
ATOM   4362  CG1 ILE A 925      32.180  55.740  46.660  1.00  0.00           C
ATOM   4363 HG11 ILE A 925      31.470  55.130  47.250  1.00  0.00           H
ATOM   4364 HG12 ILE A 925      32.010  55.590  45.570  1.00  0.00           H
ATOM   4365  CD  ILE A 925      31.830  57.270  46.770  1.00  0.00           C
ATOM   4366  HD1 ILE A 925      31.960  57.740  45.770  1.00  0.00           H
ATOM   4367  HD2 ILE A 925      32.270  57.810  47.630  1.00  0.00           H
ATOM   4368  HD3 ILE A 925      30.730  57.280  46.930  1.00  0.00           H
ATOM   4369  C   ILE A 925      35.150  53.200  46.550  1.00  0.00           C
ATOM   4370  O   ILE A 925      35.470  52.690  45.480  1.00  0.00           O
ATOM   4371  N   LEU A 926      35.960  53.120  47.600  1.00  0.00           N
ATOM   4372  HN  LEU A 926      35.570  53.370  48.480  1.00  0.00           H
ATOM   4373  CA  LEU A 926      37.350  52.640  47.500  1.00  0.00           C
ATOM   4374  HA  LEU A 926      37.790  53.200  46.690  1.00  0.00           H
ATOM   4375  CB  LEU A 926      38.080  52.880  48.810  1.00  0.00           C
ATOM   4376  HB1 LEU A 926      39.140  52.510  48.790  1.00  0.00           H
ATOM   4377  HB2 LEU A 926      37.570  52.350  49.650  1.00  0.00           H
ATOM   4378  CG  LEU A 926      38.120  54.380  49.270  1.00  0.00           C
ATOM   4379  HG  LEU A 926      37.100  54.780  49.190  1.00  0.00           H
ATOM   4380  CD1 LEU A 926      38.590  54.580  50.660  1.00  0.00           C
ATOM   4381 HD11 LEU A 926      38.680  55.690  50.820  1.00  0.00           H
ATOM   4382 HD12 LEU A 926      39.580  54.090  50.790  1.00  0.00           H
ATOM   4383 HD13 LEU A 926      37.800  54.210  51.340  1.00  0.00           H
ATOM   4384  CD2 LEU A 926      38.950  55.250  48.320  1.00  0.00           C
ATOM   4385 HD21 LEU A 926      39.930  54.720  48.240  1.00  0.00           H
ATOM   4386 HD22 LEU A 926      39.220  56.280  48.620  1.00  0.00           H
ATOM   4387 HD23 LEU A 926      38.440  55.290  47.330  1.00  0.00           H
ATOM   4388  C   LEU A 926      37.470  51.150  47.170  1.00  0.00           C
ATOM   4389  O   LEU A 926      38.350  50.660  46.500  1.00  0.00           O
ATOM   4390  N   ILE A 927      36.520  50.320  47.670  1.00  0.00           N
ATOM   4391  HN  ILE A 927      35.840  50.780  48.240  1.00  0.00           H
ATOM   4392  CA  ILE A 927      36.290  48.880  47.490  1.00  0.00           C
ATOM   4393  HA  ILE A 927      37.210  48.350  47.690  1.00  0.00           H
ATOM   4394  CB  ILE A 927      35.310  48.340  48.550  1.00  0.00           C
ATOM   4395  HB  ILE A 927      34.340  48.880  48.440  1.00  0.00           H
ATOM   4396  CG2 ILE A 927      35.030  46.770  48.290  1.00  0.00           C
ATOM   4397 HG21 ILE A 927      35.980  46.210  48.430  1.00  0.00           H
ATOM   4398 HG22 ILE A 927      34.560  46.570  47.310  1.00  0.00           H
ATOM   4399 HG23 ILE A 927      34.320  46.350  49.040  1.00  0.00           H
ATOM   4400  CG1 ILE A 927      35.720  48.560  50.040  1.00  0.00           C
ATOM   4401 HG11 ILE A 927      34.980  48.090  50.730  1.00  0.00           H
ATOM   4402 HG12 ILE A 927      35.780  49.650  50.260  1.00  0.00           H
ATOM   4403  CD  ILE A 927      37.110  47.970  50.430  1.00  0.00           C
ATOM   4404  HD1 ILE A 927      36.860  46.880  50.350  1.00  0.00           H
ATOM   4405  HD2 ILE A 927      37.380  48.220  51.480  1.00  0.00           H
ATOM   4406  HD3 ILE A 927      37.890  48.300  49.720  1.00  0.00           H
ATOM   4407  C   ILE A 927      35.870  48.590  46.080  1.00  0.00           C
ATOM   4408  O   ILE A 927      36.420  47.730  45.400  1.00  0.00           O
ATOM   4409  N   PHE A 928      34.930  49.320  45.580  1.00  0.00           N
ATOM   4410  HN  PHE A 928      34.550  50.080  46.100  1.00  0.00           H
ATOM   4411  CA  PHE A 928      34.570  49.470  44.180  1.00  0.00           C
ATOM   4412  HA  PHE A 928      34.120  48.550  43.830  1.00  0.00           H
ATOM   4413  CB  PHE A 928      33.350  50.430  44.170  1.00  0.00           C
ATOM   4414  HB1 PHE A 928      33.670  51.300  44.780  1.00  0.00           H
ATOM   4415  HB2 PHE A 928      32.420  50.160  44.700  1.00  0.00           H
ATOM   4416  CG  PHE A 928      32.890  51.100  42.880  1.00  0.00           C
ATOM   4417  CD1 PHE A 928      32.020  50.370  42.090  1.00  0.00           C
ATOM   4418  HD1 PHE A 928      31.620  49.420  42.420  1.00  0.00           H
ATOM   4419  CE1 PHE A 928      31.620  50.870  40.840  1.00  0.00           C
ATOM   4420  HE1 PHE A 928      30.820  50.480  40.230  1.00  0.00           H
ATOM   4421  CZ  PHE A 928      32.100  52.070  40.370  1.00  0.00           C
ATOM   4422  HZ  PHE A 928      31.820  52.380  39.380  1.00  0.00           H
ATOM   4423  CD2 PHE A 928      33.260  52.360  42.490  1.00  0.00           C
ATOM   4424  HD2 PHE A 928      34.030  52.780  43.130  1.00  0.00           H
ATOM   4425  CE2 PHE A 928      33.000  52.790  41.180  1.00  0.00           C
ATOM   4426  HE2 PHE A 928      33.330  53.750  40.820  1.00  0.00           H
ATOM   4427  C   PHE A 928      35.640  49.880  43.220  1.00  0.00           C
ATOM   4428  O   PHE A 928      35.780  49.250  42.170  1.00  0.00           O
ATOM   4429  N   MET A 929      36.410  50.980  43.460  1.00  0.00           N
ATOM   4430  HN  MET A 929      36.300  51.570  44.260  1.00  0.00           H
ATOM   4431  CA  MET A 929      37.480  51.410  42.650  1.00  0.00           C
ATOM   4432  HA  MET A 929      37.090  51.600  41.660  1.00  0.00           H
ATOM   4433  CB  MET A 929      38.110  52.650  43.360  1.00  0.00           C
ATOM   4434  HB1 MET A 929      39.200  52.760  43.180  1.00  0.00           H
ATOM   4435  HB2 MET A 929      38.160  52.480  44.450  1.00  0.00           H
ATOM   4436  CG  MET A 929      37.360  54.010  43.020  1.00  0.00           C
ATOM   4437  HG1 MET A 929      37.780  54.910  43.500  1.00  0.00           H
ATOM   4438  HG2 MET A 929      36.340  53.920  43.440  1.00  0.00           H
ATOM   4439  SD  MET A 929      37.330  54.280  41.190  1.00  0.00           S
ATOM   4440  CE  MET A 929      38.810  55.230  40.920  1.00  0.00           C
ATOM   4441  HE1 MET A 929      38.850  56.300  41.220  1.00  0.00           H
ATOM   4442  HE2 MET A 929      39.000  55.090  39.830  1.00  0.00           H
ATOM   4443  HE3 MET A 929      39.620  54.660  41.410  1.00  0.00           H
ATOM   4444  C   MET A 929      38.600  50.280  42.530  1.00  0.00           C
ATOM   4445  O   MET A 929      39.200  50.060  41.450  1.00  0.00           O
ATOM   4446  N   ASP A 930      38.990  49.600  43.630  1.00  0.00           N
ATOM   4447  HN  ASP A 930      38.700  49.820  44.560  1.00  0.00           H
ATOM   4448  CA  ASP A 930      40.080  48.570  43.500  1.00  0.00           C
ATOM   4449  HA  ASP A 930      40.840  48.990  42.880  1.00  0.00           H
ATOM   4450  CB  ASP A 930      40.630  48.240  44.990  1.00  0.00           C
ATOM   4451  HB1 ASP A 930      41.120  47.240  45.070  1.00  0.00           H
ATOM   4452  HB2 ASP A 930      39.790  48.170  45.710  1.00  0.00           H
ATOM   4453  CG  ASP A 930      41.790  49.100  45.430  1.00  0.00           C
ATOM   4454  OD1 ASP A 930      42.500  49.690  44.580  1.00  0.00           O
ATOM   4455  OD2 ASP A 930      42.070  49.060  46.660  1.00  0.00           O
ATOM   4456  C   ASP A 930      39.550  47.280  42.820  1.00  0.00           C
ATOM   4457  O   ASP A 930      40.260  46.650  42.030  1.00  0.00           O
ATOM   4458  N   GLN A 931      38.280  46.870  43.060  1.00  0.00           N
ATOM   4459  HN  GLN A 931      37.690  47.420  43.650  1.00  0.00           H
ATOM   4460  CA  GLN A 931      37.630  45.810  42.250  1.00  0.00           C
ATOM   4461  HA  GLN A 931      38.330  45.000  42.120  1.00  0.00           H
ATOM   4462  CB  GLN A 931      36.370  45.180  43.080  1.00  0.00           C
ATOM   4463  HB1 GLN A 931      35.800  44.570  42.330  1.00  0.00           H
ATOM   4464  HB2 GLN A 931      35.800  46.110  43.280  1.00  0.00           H
ATOM   4465  CG  GLN A 931      36.730  44.510  44.440  1.00  0.00           C
ATOM   4466  HG1 GLN A 931      35.820  44.020  44.820  1.00  0.00           H
ATOM   4467  HG2 GLN A 931      37.130  45.260  45.150  1.00  0.00           H
ATOM   4468  CD  GLN A 931      37.800  43.410  44.330  1.00  0.00           C
ATOM   4469  OE1 GLN A 931      38.630  43.180  45.210  1.00  0.00           O
ATOM   4470  NE2 GLN A 931      37.760  42.680  43.140  1.00  0.00           N
ATOM   4471 HE21 GLN A 931      38.400  41.940  42.950  1.00  0.00           H
ATOM   4472 HE22 GLN A 931      37.220  43.010  42.360  1.00  0.00           H
ATOM   4473  C   GLN A 931      37.180  46.120  40.780  1.00  0.00           C
ATOM   4474  O   GLN A 931      36.990  45.240  39.920  1.00  0.00           O
ATOM   4475  N   GLN A 932      36.980  47.460  40.440  1.00  0.00           N
ATOM   4476  HN  GLN A 932      36.810  48.070  41.200  1.00  0.00           H
ATOM   4477  CA  GLN A 932      36.600  47.850  39.120  1.00  0.00           C
ATOM   4478  HA  GLN A 932      36.000  47.040  38.720  1.00  0.00           H
ATOM   4479  CB  GLN A 932      35.530  48.980  38.940  1.00  0.00           C
ATOM   4480  HB1 GLN A 932      35.360  49.250  37.870  1.00  0.00           H
ATOM   4481  HB2 GLN A 932      35.850  49.920  39.450  1.00  0.00           H
ATOM   4482  CG  GLN A 932      34.110  48.630  39.360  1.00  0.00           C
ATOM   4483  HG1 GLN A 932      33.520  49.520  39.060  1.00  0.00           H
ATOM   4484  HG2 GLN A 932      33.960  48.460  40.440  1.00  0.00           H
ATOM   4485  CD  GLN A 932      33.450  47.410  38.740  1.00  0.00           C
ATOM   4486  OE1 GLN A 932      33.390  46.340  39.300  1.00  0.00           O
ATOM   4487  NE2 GLN A 932      33.150  47.460  37.420  1.00  0.00           N
ATOM   4488 HE21 GLN A 932      33.130  48.290  36.860  1.00  0.00           H
ATOM   4489 HE22 GLN A 932      32.760  46.630  37.030  1.00  0.00           H
ATOM   4490  C   GLN A 932      37.730  48.030  38.240  1.00  0.00           C
ATOM   4491  O   GLN A 932      37.700  47.750  37.050  1.00  0.00           O
ATOM   4492  N   ILE A 933      38.810  48.590  38.730  1.00  0.00           N
ATOM   4493  HN  ILE A 933      38.740  49.020  39.630  1.00  0.00           H
ATOM   4494  CA  ILE A 933      40.090  48.600  37.970  1.00  0.00           C
ATOM   4495  HA  ILE A 933      39.780  49.030  37.030  1.00  0.00           H
ATOM   4496  CB  ILE A 933      41.000  49.720  38.490  1.00  0.00           C
ATOM   4497  HB  ILE A 933      40.390  50.600  38.820  1.00  0.00           H
ATOM   4498  CG2 ILE A 933      41.670  49.030  39.690  1.00  0.00           C
ATOM   4499 HG21 ILE A 933      40.950  48.530  40.390  1.00  0.00           H
ATOM   4500 HG22 ILE A 933      42.220  49.810  40.270  1.00  0.00           H
ATOM   4501 HG23 ILE A 933      42.340  48.200  39.360  1.00  0.00           H
ATOM   4502  CG1 ILE A 933      41.980  50.180  37.480  1.00  0.00           C
ATOM   4503 HG11 ILE A 933      42.530  49.350  37.010  1.00  0.00           H
ATOM   4504 HG12 ILE A 933      42.810  50.680  38.030  1.00  0.00           H
ATOM   4505  CD  ILE A 933      41.390  51.120  36.420  1.00  0.00           C
ATOM   4506  HD1 ILE A 933      40.710  50.530  35.770  1.00  0.00           H
ATOM   4507  HD2 ILE A 933      42.160  51.500  35.700  1.00  0.00           H
ATOM   4508  HD3 ILE A 933      40.910  52.010  36.870  1.00  0.00           H
ATOM   4509  C   ILE A 933      40.680  47.240  37.670  1.00  0.00           C
ATOM   4510  O   ILE A 933      40.910  46.890  36.510  1.00  0.00           O
ATOM   4511  N   THR A 934      40.590  46.280  38.650  1.00  0.00           N
ATOM   4512  HN  THR A 934      40.330  46.530  39.570  1.00  0.00           H
ATOM   4513  CA  THR A 934      40.890  44.880  38.420  1.00  0.00           C
ATOM   4514  HA  THR A 934      41.910  44.950  38.060  1.00  0.00           H
ATOM   4515  CB  THR A 934      40.910  44.060  39.680  1.00  0.00           C
ATOM   4516  HB  THR A 934      40.550  44.580  40.600  1.00  0.00           H
ATOM   4517  OG1 THR A 934      42.210  43.500  39.920  1.00  0.00           O
ATOM   4518  HG1 THR A 934      42.750  44.280  40.020  1.00  0.00           H
ATOM   4519  CG2 THR A 934      40.020  42.910  39.680  1.00  0.00           C
ATOM   4520 HG21 THR A 934      40.280  42.220  40.520  1.00  0.00           H
ATOM   4521 HG22 THR A 934      40.220  42.320  38.750  1.00  0.00           H
ATOM   4522 HG23 THR A 934      38.970  43.260  39.760  1.00  0.00           H
ATOM   4523  C   THR A 934      39.940  44.380  37.350  1.00  0.00           C
ATOM   4524  O   THR A 934      40.280  43.690  36.440  1.00  0.00           O
ATOM   4525  N   ALA A 935      38.640  44.720  37.390  1.00  0.00           N
ATOM   4526  HN  ALA A 935      38.280  45.300  38.120  1.00  0.00           H
ATOM   4527  CA  ALA A 935      37.680  44.230  36.360  1.00  0.00           C
ATOM   4528  HA  ALA A 935      37.800  43.160  36.430  1.00  0.00           H
ATOM   4529  CB  ALA A 935      36.240  44.660  36.830  1.00  0.00           C
ATOM   4530  HB1 ALA A 935      36.210  45.740  37.040  1.00  0.00           H
ATOM   4531  HB2 ALA A 935      36.040  44.110  37.780  1.00  0.00           H
ATOM   4532  HB3 ALA A 935      35.470  44.380  36.080  1.00  0.00           H
ATOM   4533  C   ALA A 935      38.000  44.670  34.960  1.00  0.00           C
ATOM   4534  O   ALA A 935      37.860  43.980  33.960  1.00  0.00           O
ATOM   4535  N   VAL A 936      38.400  45.960  34.790  1.00  0.00           N
ATOM   4536  HN  VAL A 936      38.440  46.620  35.530  1.00  0.00           H
ATOM   4537  CA  VAL A 936      38.930  46.450  33.510  1.00  0.00           C
ATOM   4538  HA  VAL A 936      38.190  46.190  32.760  1.00  0.00           H
ATOM   4539  CB  VAL A 936      39.130  47.990  33.500  1.00  0.00           C
ATOM   4540  HB  VAL A 936      39.790  48.320  34.320  1.00  0.00           H
ATOM   4541  CG1 VAL A 936      39.540  48.510  32.120  1.00  0.00           C
ATOM   4542 HG11 VAL A 936      39.270  49.590  31.990  1.00  0.00           H
ATOM   4543 HG12 VAL A 936      39.090  48.040  31.220  1.00  0.00           H
ATOM   4544 HG13 VAL A 936      40.630  48.390  31.970  1.00  0.00           H
ATOM   4545  CG2 VAL A 936      37.700  48.510  33.810  1.00  0.00           C
ATOM   4546 HG21 VAL A 936      37.010  48.090  33.040  1.00  0.00           H
ATOM   4547 HG22 VAL A 936      37.590  49.600  33.710  1.00  0.00           H
ATOM   4548 HG23 VAL A 936      37.310  48.280  34.830  1.00  0.00           H
ATOM   4549  C   VAL A 936      40.190  45.700  33.070  1.00  0.00           C
ATOM   4550  O   VAL A 936      40.280  45.290  31.920  1.00  0.00           O
ATOM   4551  N   ILE A 937      41.150  45.580  34.050  1.00  0.00           N
ATOM   4552  HN  ILE A 937      41.020  46.000  34.940  1.00  0.00           H
ATOM   4553  CA  ILE A 937      42.500  44.990  33.830  1.00  0.00           C
ATOM   4554  HA  ILE A 937      42.980  45.520  33.010  1.00  0.00           H
ATOM   4555  CB  ILE A 937      43.420  45.340  35.010  1.00  0.00           C
ATOM   4556  HB  ILE A 937      42.970  45.110  36.000  1.00  0.00           H
ATOM   4557  CG2 ILE A 937      44.790  44.640  34.860  1.00  0.00           C
ATOM   4558 HG21 ILE A 937      45.680  45.240  35.170  1.00  0.00           H
ATOM   4559 HG22 ILE A 937      44.890  44.300  33.810  1.00  0.00           H
ATOM   4560 HG23 ILE A 937      44.740  43.740  35.510  1.00  0.00           H
ATOM   4561  CG1 ILE A 937      43.660  46.890  34.920  1.00  0.00           C
ATOM   4562 HG11 ILE A 937      42.740  47.490  34.740  1.00  0.00           H
ATOM   4563 HG12 ILE A 937      44.390  47.150  34.120  1.00  0.00           H
ATOM   4564  CD  ILE A 937      44.340  47.340  36.240  1.00  0.00           C
ATOM   4565  HD1 ILE A 937      45.240  46.760  36.540  1.00  0.00           H
ATOM   4566  HD2 ILE A 937      43.590  47.240  37.030  1.00  0.00           H
ATOM   4567  HD3 ILE A 937      44.590  48.430  36.210  1.00  0.00           H
ATOM   4568  C   ILE A 937      42.510  43.530  33.470  1.00  0.00           C
ATOM   4569  O   ILE A 937      43.140  43.130  32.520  1.00  0.00           O
ATOM   4570  N   ILE A 938      41.660  42.710  34.110  1.00  0.00           N
ATOM   4571  HN  ILE A 938      41.170  43.070  34.910  1.00  0.00           H
ATOM   4572  CA  ILE A 938      41.630  41.280  33.850  1.00  0.00           C
ATOM   4573  HA  ILE A 938      42.630  40.930  33.630  1.00  0.00           H
ATOM   4574  CB  ILE A 938      41.110  40.490  35.030  1.00  0.00           C
ATOM   4575  HB  ILE A 938      41.790  40.840  35.830  1.00  0.00           H
ATOM   4576  CG2 ILE A 938      39.600  40.610  35.360  1.00  0.00           C
ATOM   4577 HG21 ILE A 938      39.210  41.650  35.480  1.00  0.00           H
ATOM   4578 HG22 ILE A 938      39.230  39.970  36.190  1.00  0.00           H
ATOM   4579 HG23 ILE A 938      39.010  40.290  34.480  1.00  0.00           H
ATOM   4580  CG1 ILE A 938      41.530  39.000  34.990  1.00  0.00           C
ATOM   4581 HG11 ILE A 938      40.920  38.360  34.330  1.00  0.00           H
ATOM   4582 HG12 ILE A 938      41.220  38.580  35.970  1.00  0.00           H
ATOM   4583  CD  ILE A 938      43.100  38.720  34.830  1.00  0.00           C
ATOM   4584  HD1 ILE A 938      43.650  39.500  35.400  1.00  0.00           H
ATOM   4585  HD2 ILE A 938      43.340  38.900  33.760  1.00  0.00           H
ATOM   4586  HD3 ILE A 938      43.400  37.700  35.150  1.00  0.00           H
ATOM   4587  C   ILE A 938      40.780  40.990  32.530  1.00  0.00           C
ATOM   4588  O   ILE A 938      40.820  39.890  31.970  1.00  0.00           O
ATOM   4589  N   ASN A 939      40.120  42.020  31.940  1.00  0.00           N
ATOM   4590  HN  ASN A 939      40.200  42.920  32.350  1.00  0.00           H
ATOM   4591  CA  ASN A 939      39.390  41.850  30.710  1.00  0.00           C
ATOM   4592  HA  ASN A 939      39.270  40.840  30.360  1.00  0.00           H
ATOM   4593  CB  ASN A 939      37.990  42.500  30.880  1.00  0.00           C
ATOM   4594  HB1 ASN A 939      37.640  42.750  29.850  1.00  0.00           H
ATOM   4595  HB2 ASN A 939      38.040  43.410  31.520  1.00  0.00           H
ATOM   4596  CG  ASN A 939      36.980  41.510  31.630  1.00  0.00           C
ATOM   4597  OD1 ASN A 939      36.440  40.690  30.900  1.00  0.00           O
ATOM   4598  ND2 ASN A 939      36.780  41.630  32.960  1.00  0.00           N
ATOM   4599 HD21 ASN A 939      37.100  42.490  33.380  1.00  0.00           H
ATOM   4600 HD22 ASN A 939      35.970  41.180  33.310  1.00  0.00           H
ATOM   4601  C   ASN A 939      40.070  42.400  29.450  1.00  0.00           C
ATOM   4602  O   ASN A 939      39.570  42.160  28.370  1.00  0.00           O
ATOM   4603  N   ARG A 940      41.290  43.010  29.500  1.00  0.00           N
ATOM   4604  HN  ARG A 940      41.710  43.170  30.390  1.00  0.00           H
ATOM   4605  CA  ARG A 940      42.060  43.450  28.330  1.00  0.00           C
ATOM   4606  HA  ARG A 940      41.340  44.150  27.930  1.00  0.00           H
ATOM   4607  CB  ARG A 940      43.280  44.260  28.760  1.00  0.00           C
ATOM   4608  HB1 ARG A 940      43.870  44.360  27.830  1.00  0.00           H
ATOM   4609  HB2 ARG A 940      43.960  43.680  29.440  1.00  0.00           H
ATOM   4610  CG  ARG A 940      43.070  45.690  29.440  1.00  0.00           C
ATOM   4611  HG1 ARG A 940      44.090  45.990  29.730  1.00  0.00           H
ATOM   4612  HG2 ARG A 940      42.440  45.540  30.340  1.00  0.00           H
ATOM   4613  CD  ARG A 940      42.470  46.820  28.590  1.00  0.00           C
ATOM   4614  HD1 ARG A 940      42.250  47.730  29.210  1.00  0.00           H
ATOM   4615  HD2 ARG A 940      41.510  46.550  28.130  1.00  0.00           H
ATOM   4616  NE  ARG A 940      43.350  47.160  27.460  1.00  0.00           N
ATOM   4617  HE  ARG A 940      43.160  46.780  26.550  1.00  0.00           H
ATOM   4618  CZ  ARG A 940      44.470  47.900  27.680  1.00  0.00           C
ATOM   4619  NH1 ARG A 940      45.340  48.030  26.740  1.00  0.00           N
ATOM   4620 HH11 ARG A 940      45.310  47.590  25.830  1.00  0.00           H
ATOM   4621 HH12 ARG A 940      46.220  48.420  26.970  1.00  0.00           H
ATOM   4622  NH2 ARG A 940      44.800  48.390  28.860  1.00  0.00           N
ATOM   4623 HH21 ARG A 940      44.070  48.660  29.500  1.00  0.00           H
ATOM   4624 HH22 ARG A 940      45.560  49.020  28.950  1.00  0.00           H
ATOM   4625  C   ARG A 940      42.330  42.330  27.310  1.00  0.00           C
ATOM   4626  O   ARG A 940      42.240  41.160  27.670  1.00  0.00           O
ATOM   4627  N   LYS A 941      42.520  42.670  26.000  1.00  0.00           N
ATOM   4628  HN  LYS A 941      42.670  43.620  25.750  1.00  0.00           H
ATOM   4629  CA  LYS A 941      42.660  41.770  24.870  1.00  0.00           C
ATOM   4630  HA  LYS A 941      42.010  40.920  25.060  1.00  0.00           H
ATOM   4631  CB  LYS A 941      42.390  42.470  23.470  1.00  0.00           C
ATOM   4632  HB1 LYS A 941      43.030  43.370  23.390  1.00  0.00           H
ATOM   4633  HB2 LYS A 941      41.310  42.730  23.510  1.00  0.00           H
ATOM   4634  CG  LYS A 941      42.490  41.670  22.160  1.00  0.00           C
ATOM   4635  HG1 LYS A 941      42.380  40.620  22.520  1.00  0.00           H
ATOM   4636  HG2 LYS A 941      43.490  41.790  21.680  1.00  0.00           H
ATOM   4637  CD  LYS A 941      41.390  41.850  21.130  1.00  0.00           C
ATOM   4638  HD1 LYS A 941      41.350  42.910  20.810  1.00  0.00           H
ATOM   4639  HD2 LYS A 941      40.480  41.520  21.700  1.00  0.00           H
ATOM   4640  CE  LYS A 941      41.630  41.120  19.850  1.00  0.00           C
ATOM   4641  HE1 LYS A 941      42.080  40.140  20.080  1.00  0.00           H
ATOM   4642  HE2 LYS A 941      42.250  41.670  19.110  1.00  0.00           H
ATOM   4643  NZ  LYS A 941      40.330  40.900  19.200  1.00  0.00           N
ATOM   4644  HZ1 LYS A 941      39.530  40.650  19.820  1.00  0.00           H
ATOM   4645  HZ2 LYS A 941      40.380  40.140  18.490  1.00  0.00           H
ATOM   4646  HZ3 LYS A 941      40.030  41.760  18.680  1.00  0.00           H
ATOM   4647  C   LYS A 941      44.080  41.190  24.880  1.00  0.00           C
ATOM   4648  O   LYS A 941      44.310  40.090  24.330  1.00  0.00           O
ATOM   4649  N   GLU A 942      45.050  41.770  25.640  1.00  0.00           N
ATOM   4650  HN  GLU A 942      44.950  42.610  26.170  1.00  0.00           H
ATOM   4651  CA  GLU A 942      46.360  41.330  25.800  1.00  0.00           C
ATOM   4652  HA  GLU A 942      46.950  41.580  24.920  1.00  0.00           H
ATOM   4653  CB  GLU A 942      47.040  42.180  26.950  1.00  0.00           C
ATOM   4654  HB1 GLU A 942      46.240  42.410  27.690  1.00  0.00           H
ATOM   4655  HB2 GLU A 942      47.230  43.190  26.540  1.00  0.00           H
ATOM   4656  CG  GLU A 942      48.340  41.760  27.620  1.00  0.00           C
ATOM   4657  HG1 GLU A 942      48.990  41.290  26.840  1.00  0.00           H
ATOM   4658  HG2 GLU A 942      48.170  41.080  28.490  1.00  0.00           H
ATOM   4659  CD  GLU A 942      49.080  42.920  28.250  1.00  0.00           C
ATOM   4660  OE1 GLU A 942      48.540  43.650  29.120  1.00  0.00           O
ATOM   4661  OE2 GLU A 942      50.310  43.150  27.940  1.00  0.00           O
ATOM   4662  C   GLU A 942      46.600  39.880  26.190  1.00  0.00           C
ATOM   4663  O   GLU A 942      47.280  39.120  25.410  1.00  0.00           O
ATOM   4664  N   HSD A 943      46.160  39.450  27.350  1.00  0.00           N
ATOM   4665  HN  HSD A 943      45.790  40.050  28.060  1.00  0.00           H
ATOM   4666  CA  HSD A 943      46.110  38.030  27.630  1.00  0.00           C
ATOM   4667  HA  HSD A 943      46.840  37.500  27.040  1.00  0.00           H
ATOM   4668  CB  HSD A 943      46.390  37.810  29.150  1.00  0.00           C
ATOM   4669  HB1 HSD A 943      46.250  36.770  29.550  1.00  0.00           H
ATOM   4670  HB2 HSD A 943      45.630  38.450  29.640  1.00  0.00           H
ATOM   4671  ND1 HSD A 943      48.160  38.740  30.660  1.00  0.00           N
ATOM   4672  HD1 HSD A 943      47.720  38.930  31.530  1.00  0.00           H
ATOM   4673  CG  HSD A 943      47.740  38.250  29.490  1.00  0.00           C
ATOM   4674  CE1 HSD A 943      49.410  39.230  30.500  1.00  0.00           C
ATOM   4675  HE1 HSD A 943      49.940  39.560  31.390  1.00  0.00           H
ATOM   4676  NE2 HSD A 943      49.900  38.890  29.300  1.00  0.00           N
ATOM   4677  CD2 HSD A 943      48.820  38.330  28.680  1.00  0.00           C
ATOM   4678  HD2 HSD A 943      48.900  38.010  27.650  1.00  0.00           H
ATOM   4679  C   HSD A 943      44.810  37.370  27.190  1.00  0.00           C
ATOM   4680  O   HSD A 943      43.800  38.020  27.140  1.00  0.00           O
ATOM   4681  N   LYS A 944      44.870  36.110  26.730  1.00  0.00           N
ATOM   4682  HN  LYS A 944      45.740  35.640  26.570  1.00  0.00           H
ATOM   4683  CA  LYS A 944      43.750  35.460  26.170  1.00  0.00           C
ATOM   4684  HA  LYS A 944      43.010  36.140  25.800  1.00  0.00           H
ATOM   4685  CB  LYS A 944      44.040  34.720  24.810  1.00  0.00           C
ATOM   4686  HB1 LYS A 944      43.120  34.170  24.530  1.00  0.00           H
ATOM   4687  HB2 LYS A 944      44.850  33.960  24.880  1.00  0.00           H
ATOM   4688  CG  LYS A 944      44.430  35.630  23.620  1.00  0.00           C
ATOM   4689  HG1 LYS A 944      44.700  35.120  22.680  1.00  0.00           H
ATOM   4690  HG2 LYS A 944      45.390  36.130  23.880  1.00  0.00           H
ATOM   4691  CD  LYS A 944      43.370  36.700  23.260  1.00  0.00           C
ATOM   4692  HD1 LYS A 944      43.480  37.420  24.110  1.00  0.00           H
ATOM   4693  HD2 LYS A 944      42.370  36.210  23.260  1.00  0.00           H
ATOM   4694  CE  LYS A 944      43.620  37.350  21.910  1.00  0.00           C
ATOM   4695  HE1 LYS A 944      42.810  37.980  21.510  1.00  0.00           H
ATOM   4696  HE2 LYS A 944      43.870  36.570  21.160  1.00  0.00           H
ATOM   4697  NZ  LYS A 944      44.780  38.270  22.070  1.00  0.00           N
ATOM   4698  HZ1 LYS A 944      45.680  37.770  21.940  1.00  0.00           H
ATOM   4699  HZ2 LYS A 944      44.670  38.690  23.020  1.00  0.00           H
ATOM   4700  HZ3 LYS A 944      44.810  39.070  21.420  1.00  0.00           H
ATOM   4701  C   LYS A 944      43.060  34.530  27.080  1.00  0.00           C
ATOM   4702  O   LYS A 944      43.170  33.330  27.000  1.00  0.00           O
ATOM   4703  N   LEU A 945      42.430  35.050  28.180  1.00  0.00           N
ATOM   4704  HN  LEU A 945      42.460  36.030  28.390  1.00  0.00           H
ATOM   4705  CA  LEU A 945      41.780  34.160  29.190  1.00  0.00           C
ATOM   4706  HA  LEU A 945      42.430  33.310  29.290  1.00  0.00           H
ATOM   4707  CB  LEU A 945      41.550  34.880  30.610  1.00  0.00           C
ATOM   4708  HB1 LEU A 945      40.790  34.290  31.160  1.00  0.00           H
ATOM   4709  HB2 LEU A 945      40.890  35.740  30.380  1.00  0.00           H
ATOM   4710  CG  LEU A 945      42.900  35.250  31.290  1.00  0.00           C
ATOM   4711  HG  LEU A 945      43.660  35.610  30.550  1.00  0.00           H
ATOM   4712  CD1 LEU A 945      42.740  36.260  32.420  1.00  0.00           C
ATOM   4713 HD11 LEU A 945      42.300  37.260  32.180  1.00  0.00           H
ATOM   4714 HD12 LEU A 945      43.750  36.450  32.850  1.00  0.00           H
ATOM   4715 HD13 LEU A 945      42.110  35.810  33.210  1.00  0.00           H
ATOM   4716  CD2 LEU A 945      43.380  33.960  31.830  1.00  0.00           C
ATOM   4717 HD21 LEU A 945      42.730  33.640  32.680  1.00  0.00           H
ATOM   4718 HD22 LEU A 945      44.310  34.190  32.400  1.00  0.00           H
ATOM   4719 HD23 LEU A 945      43.570  33.120  31.130  1.00  0.00           H
ATOM   4720  C   LEU A 945      40.420  33.720  28.740  1.00  0.00           C
ATOM   4721  O   LEU A 945      39.750  34.540  28.140  1.00  0.00           O
ATOM   4722  N   LYS A 946      39.960  32.470  28.990  1.00  0.00           N
ATOM   4723  HN  LYS A 946      40.330  31.880  29.720  1.00  0.00           H
ATOM   4724  CA  LYS A 946      38.900  31.820  28.300  1.00  0.00           C
ATOM   4725  HA  LYS A 946      38.460  32.530  27.610  1.00  0.00           H
ATOM   4726  CB  LYS A 946      39.420  30.550  27.630  1.00  0.00           C
ATOM   4727  HB1 LYS A 946      38.600  30.070  27.040  1.00  0.00           H
ATOM   4728  HB2 LYS A 946      39.690  29.740  28.350  1.00  0.00           H
ATOM   4729  CG  LYS A 946      40.550  30.700  26.590  1.00  0.00           C
ATOM   4730  HG1 LYS A 946      40.830  29.710  26.170  1.00  0.00           H
ATOM   4731  HG2 LYS A 946      41.490  31.050  27.060  1.00  0.00           H
ATOM   4732  CD  LYS A 946      40.280  31.740  25.480  1.00  0.00           C
ATOM   4733  HD1 LYS A 946      40.280  32.730  25.990  1.00  0.00           H
ATOM   4734  HD2 LYS A 946      39.280  31.530  25.030  1.00  0.00           H
ATOM   4735  CE  LYS A 946      41.320  31.710  24.280  1.00  0.00           C
ATOM   4736  HE1 LYS A 946      42.370  31.870  24.620  1.00  0.00           H
ATOM   4737  HE2 LYS A 946      41.070  32.560  23.620  1.00  0.00           H
ATOM   4738  NZ  LYS A 946      41.210  30.470  23.470  1.00  0.00           N
ATOM   4739  HZ1 LYS A 946      41.870  29.740  23.820  1.00  0.00           H
ATOM   4740  HZ2 LYS A 946      41.590  30.710  22.530  1.00  0.00           H
ATOM   4741  HZ3 LYS A 946      40.230  30.190  23.330  1.00  0.00           H
ATOM   4742  C   LYS A 946      37.730  31.390  29.260  1.00  0.00           C
ATOM   4743  O   LYS A 946      36.570  31.440  28.840  1.00  0.00           O
ATOM   4744  N   LYS A 947      38.020  31.110  30.500  1.00  0.00           N
ATOM   4745  HN  LYS A 947      38.980  31.230  30.740  1.00  0.00           H
ATOM   4746  CA  LYS A 947      37.070  30.670  31.470  1.00  0.00           C
ATOM   4747  HA  LYS A 947      36.250  30.100  31.070  1.00  0.00           H
ATOM   4748  CB  LYS A 947      37.720  29.730  32.510  1.00  0.00           C
ATOM   4749  HB1 LYS A 947      37.090  29.610  33.420  1.00  0.00           H
ATOM   4750  HB2 LYS A 947      38.650  30.210  32.900  1.00  0.00           H
ATOM   4751  CG  LYS A 947      37.870  28.280  32.070  1.00  0.00           C
ATOM   4752  HG1 LYS A 947      38.740  28.360  31.370  1.00  0.00           H
ATOM   4753  HG2 LYS A 947      36.920  27.880  31.680  1.00  0.00           H
ATOM   4754  CD  LYS A 947      38.340  27.310  33.180  1.00  0.00           C
ATOM   4755  HD1 LYS A 947      37.460  27.220  33.840  1.00  0.00           H
ATOM   4756  HD2 LYS A 947      39.130  27.790  33.790  1.00  0.00           H
ATOM   4757  CE  LYS A 947      38.820  26.000  32.590  1.00  0.00           C
ATOM   4758  HE1 LYS A 947      39.810  26.040  32.080  1.00  0.00           H
ATOM   4759  HE2 LYS A 947      37.930  25.650  32.030  1.00  0.00           H
ATOM   4760  NZ  LYS A 947      38.990  25.050  33.660  1.00  0.00           N
ATOM   4761  HZ1 LYS A 947      40.010  24.910  33.650  1.00  0.00           H
ATOM   4762  HZ2 LYS A 947      38.570  24.130  33.410  1.00  0.00           H
ATOM   4763  HZ3 LYS A 947      38.630  25.370  34.590  1.00  0.00           H
ATOM   4764  C   LYS A 947      36.370  31.890  32.140  1.00  0.00           C
ATOM   4765  O   LYS A 947      35.160  32.040  31.870  1.00  0.00           O
ATOM   4766  N   GLY A 948      37.100  32.620  33.040  1.00  0.00           N
ATOM   4767  HN  GLY A 948      37.950  32.250  33.390  1.00  0.00           H
ATOM   4768  CA  GLY A 948      36.830  33.870  33.730  1.00  0.00           C
ATOM   4769  HA1 GLY A 948      36.770  34.580  32.920  1.00  0.00           H
ATOM   4770  HA2 GLY A 948      37.650  34.030  34.410  1.00  0.00           H
ATOM   4771  C   GLY A 948      35.520  33.840  34.510  1.00  0.00           C
ATOM   4772  O   GLY A 948      34.870  32.800  34.610  1.00  0.00           O
ATOM   4773  N   ALA A 949      35.180  34.990  35.080  1.00  0.00           N
ATOM   4774  HN  ALA A 949      35.740  35.790  34.880  1.00  0.00           H
ATOM   4775  CA  ALA A 949      33.990  35.080  35.780  1.00  0.00           C
ATOM   4776  HA  ALA A 949      33.260  34.290  35.680  1.00  0.00           H
ATOM   4777  CB  ALA A 949      34.440  35.170  37.200  1.00  0.00           C
ATOM   4778  HB1 ALA A 949      34.890  36.160  37.420  1.00  0.00           H
ATOM   4779  HB2 ALA A 949      35.130  34.320  37.390  1.00  0.00           H
ATOM   4780  HB3 ALA A 949      33.560  35.020  37.870  1.00  0.00           H
ATOM   4781  C   ALA A 949      33.210  36.300  35.290  1.00  0.00           C
ATOM   4782  O   ALA A 949      33.720  37.110  34.570  1.00  0.00           O
ATOM   4783  N   GLY A 950      31.920  36.320  35.650  1.00  0.00           N
ATOM   4784  HN  GLY A 950      31.560  35.460  35.980  1.00  0.00           H
ATOM   4785  CA  GLY A 950      31.070  37.510  35.480  1.00  0.00           C
ATOM   4786  HA1 GLY A 950      30.090  37.320  35.900  1.00  0.00           H
ATOM   4787  HA2 GLY A 950      31.040  37.570  34.410  1.00  0.00           H
ATOM   4788  C   GLY A 950      31.720  38.790  35.930  1.00  0.00           C
ATOM   4789  O   GLY A 950      32.530  38.840  36.800  1.00  0.00           O
ATOM   4790  N   TYR A 951      31.270  39.830  35.350  1.00  0.00           N
ATOM   4791  HN  TYR A 951      30.500  39.730  34.720  1.00  0.00           H
ATOM   4792  CA  TYR A 951      31.750  41.230  35.300  1.00  0.00           C
ATOM   4793  HA  TYR A 951      32.790  41.170  34.990  1.00  0.00           H
ATOM   4794  CB  TYR A 951      30.870  42.120  34.300  1.00  0.00           C
ATOM   4795  HB1 TYR A 951      29.800  42.330  34.520  1.00  0.00           H
ATOM   4796  HB2 TYR A 951      30.930  41.510  33.370  1.00  0.00           H
ATOM   4797  CG  TYR A 951      31.540  43.490  34.000  1.00  0.00           C
ATOM   4798  CD1 TYR A 951      30.800  44.580  33.460  1.00  0.00           C
ATOM   4799  HD1 TYR A 951      29.730  44.600  33.440  1.00  0.00           H
ATOM   4800  CE1 TYR A 951      31.360  45.830  33.220  1.00  0.00           C
ATOM   4801  HE1 TYR A 951      30.810  46.700  32.910  1.00  0.00           H
ATOM   4802  CZ  TYR A 951      32.730  45.960  33.440  1.00  0.00           C
ATOM   4803  OH  TYR A 951      33.360  47.230  33.090  1.00  0.00           O
ATOM   4804  HH  TYR A 951      32.750  47.760  32.570  1.00  0.00           H
ATOM   4805  CD2 TYR A 951      32.910  43.720  34.170  1.00  0.00           C
ATOM   4806  HD2 TYR A 951      33.580  42.950  34.520  1.00  0.00           H
ATOM   4807  CE2 TYR A 951      33.490  44.950  33.920  1.00  0.00           C
ATOM   4808  HE2 TYR A 951      34.540  45.160  34.110  1.00  0.00           H
ATOM   4809  C   TYR A 951      31.780  41.810  36.710  1.00  0.00           C
ATOM   4810  O   TYR A 951      32.810  42.300  37.180  1.00  0.00           O
ATOM   4811  N   HSD A 952      30.590  41.710  37.350  1.00  0.00           N
ATOM   4812  HN  HSD A 952      29.800  41.250  36.960  1.00  0.00           H
ATOM   4813  CA  HSD A 952      30.350  42.360  38.650  1.00  0.00           C
ATOM   4814  HA  HSD A 952      31.010  43.210  38.760  1.00  0.00           H
ATOM   4815  CB  HSD A 952      28.930  43.030  38.800  1.00  0.00           C
ATOM   4816  HB1 HSD A 952      29.000  44.070  38.430  1.00  0.00           H
ATOM   4817  HB2 HSD A 952      28.710  43.140  39.880  1.00  0.00           H
ATOM   4818  ND1 HSD A 952      27.210  42.640  37.070  1.00  0.00           N
ATOM   4819  HD1 HSD A 952      27.460  43.410  36.470  1.00  0.00           H
ATOM   4820  CG  HSD A 952      27.830  42.260  38.170  1.00  0.00           C
ATOM   4821  CE1 HSD A 952      26.270  41.710  36.920  1.00  0.00           C
ATOM   4822  HE1 HSD A 952      25.530  41.710  36.120  1.00  0.00           H
ATOM   4823  NE2 HSD A 952      26.210  40.770  37.900  1.00  0.00           N
ATOM   4824  CD2 HSD A 952      27.200  41.220  38.710  1.00  0.00           C
ATOM   4825  HD2 HSD A 952      27.370  40.710  39.650  1.00  0.00           H
ATOM   4826  C   HSD A 952      30.580  41.310  39.720  1.00  0.00           C
ATOM   4827  O   HSD A 952      30.480  41.630  40.880  1.00  0.00           O
ATOM   4828  N   LEU A 953      30.870  40.060  39.350  1.00  0.00           N
ATOM   4829  HN  LEU A 953      30.680  39.720  38.430  1.00  0.00           H
ATOM   4830  CA  LEU A 953      30.890  39.060  40.420  1.00  0.00           C
ATOM   4831  HA  LEU A 953      30.010  39.290  40.990  1.00  0.00           H
ATOM   4832  CB  LEU A 953      30.840  37.620  39.760  1.00  0.00           C
ATOM   4833  HB1 LEU A 953      31.790  37.580  39.180  1.00  0.00           H
ATOM   4834  HB2 LEU A 953      30.000  37.350  39.080  1.00  0.00           H
ATOM   4835  CG  LEU A 953      30.730  36.430  40.740  1.00  0.00           C
ATOM   4836  HG  LEU A 953      31.560  36.550  41.460  1.00  0.00           H
ATOM   4837  CD1 LEU A 953      29.460  36.530  41.510  1.00  0.00           C
ATOM   4838 HD11 LEU A 953      28.680  36.900  40.830  1.00  0.00           H
ATOM   4839 HD12 LEU A 953      29.570  37.330  42.280  1.00  0.00           H
ATOM   4840 HD13 LEU A 953      29.150  35.610  42.040  1.00  0.00           H
ATOM   4841  CD2 LEU A 953      30.710  35.090  39.980  1.00  0.00           C
ATOM   4842 HD21 LEU A 953      31.670  34.680  39.630  1.00  0.00           H
ATOM   4843 HD22 LEU A 953      29.990  35.140  39.140  1.00  0.00           H
ATOM   4844 HD23 LEU A 953      30.310  34.280  40.650  1.00  0.00           H
ATOM   4845  C   LEU A 953      32.000  39.080  41.470  1.00  0.00           C
ATOM   4846  O   LEU A 953      31.770  38.940  42.660  1.00  0.00           O
ATOM   4847  N   ASP A 954      33.230  39.450  41.040  1.00  0.00           N
ATOM   4848  HN  ASP A 954      33.460  39.390  40.060  1.00  0.00           H
ATOM   4849  CA  ASP A 954      34.370  39.770  41.840  1.00  0.00           C
ATOM   4850  HA  ASP A 954      34.580  38.930  42.470  1.00  0.00           H
ATOM   4851  CB  ASP A 954      35.700  40.090  41.110  1.00  0.00           C
ATOM   4852  HB1 ASP A 954      35.970  39.220  40.460  1.00  0.00           H
ATOM   4853  HB2 ASP A 954      36.580  40.230  41.770  1.00  0.00           H
ATOM   4854  CG  ASP A 954      35.580  41.250  40.140  1.00  0.00           C
ATOM   4855  OD1 ASP A 954      35.150  41.160  39.030  1.00  0.00           O
ATOM   4856  OD2 ASP A 954      35.660  42.480  40.790  1.00  0.00           O
ATOM   4857  HD2 ASP A 954      35.150  43.030  40.190  1.00  0.00           H
ATOM   4858  C   ASP A 954      34.020  40.790  42.880  1.00  0.00           C
ATOM   4859  O   ASP A 954      34.260  40.510  44.060  1.00  0.00           O
ATOM   4860  N   LEU A 955      33.360  41.920  42.480  1.00  0.00           N
ATOM   4861  HN  LEU A 955      33.080  42.130  41.550  1.00  0.00           H
ATOM   4862  CA  LEU A 955      32.910  42.940  43.450  1.00  0.00           C
ATOM   4863  HA  LEU A 955      33.780  43.140  44.060  1.00  0.00           H
ATOM   4864  CB  LEU A 955      32.460  44.260  42.840  1.00  0.00           C
ATOM   4865  HB1 LEU A 955      31.620  44.230  42.110  1.00  0.00           H
ATOM   4866  HB2 LEU A 955      33.270  44.710  42.230  1.00  0.00           H
ATOM   4867  CG  LEU A 955      32.050  45.370  43.790  1.00  0.00           C
ATOM   4868  HG  LEU A 955      31.190  44.970  44.370  1.00  0.00           H
ATOM   4869  CD1 LEU A 955      33.080  45.720  44.820  1.00  0.00           C
ATOM   4870 HD11 LEU A 955      34.000  46.170  44.400  1.00  0.00           H
ATOM   4871 HD12 LEU A 955      33.340  44.830  45.430  1.00  0.00           H
ATOM   4872 HD13 LEU A 955      32.610  46.370  45.590  1.00  0.00           H
ATOM   4873  CD2 LEU A 955      31.400  46.510  42.960  1.00  0.00           C
ATOM   4874 HD21 LEU A 955      30.480  46.110  42.480  1.00  0.00           H
ATOM   4875 HD22 LEU A 955      32.130  46.880  42.190  1.00  0.00           H
ATOM   4876 HD23 LEU A 955      31.140  47.270  43.730  1.00  0.00           H
ATOM   4877  C   LEU A 955      31.910  42.320  44.440  1.00  0.00           C
ATOM   4878  O   LEU A 955      31.870  42.620  45.610  1.00  0.00           O
ATOM   4879  N   LEU A 956      31.100  41.410  43.960  1.00  0.00           N
ATOM   4880  HN  LEU A 956      31.170  41.320  42.970  1.00  0.00           H
ATOM   4881  CA  LEU A 956      30.010  40.850  44.740  1.00  0.00           C
ATOM   4882  HA  LEU A 956      29.500  41.650  45.270  1.00  0.00           H
ATOM   4883  CB  LEU A 956      28.930  40.210  43.810  1.00  0.00           C
ATOM   4884  HB1 LEU A 956      29.410  39.480  43.120  1.00  0.00           H
ATOM   4885  HB2 LEU A 956      28.500  40.940  43.090  1.00  0.00           H
ATOM   4886  CG  LEU A 956      27.650  39.650  44.500  1.00  0.00           C
ATOM   4887  HG  LEU A 956      27.950  38.820  45.190  1.00  0.00           H
ATOM   4888  CD1 LEU A 956      26.910  40.730  45.300  1.00  0.00           C
ATOM   4889 HD11 LEU A 956      27.580  40.950  46.150  1.00  0.00           H
ATOM   4890 HD12 LEU A 956      25.900  40.290  45.480  1.00  0.00           H
ATOM   4891 HD13 LEU A 956      26.630  41.640  44.740  1.00  0.00           H
ATOM   4892  CD2 LEU A 956      26.660  39.050  43.550  1.00  0.00           C
ATOM   4893 HD21 LEU A 956      27.180  38.230  43.000  1.00  0.00           H
ATOM   4894 HD22 LEU A 956      26.400  39.850  42.840  1.00  0.00           H
ATOM   4895 HD23 LEU A 956      25.720  38.640  43.970  1.00  0.00           H
ATOM   4896  C   LEU A 956      30.410  39.810  45.760  1.00  0.00           C
ATOM   4897  O   LEU A 956      29.880  39.660  46.850  1.00  0.00           O
ATOM   4898  N   MET A 957      31.430  39.010  45.460  1.00  0.00           N
ATOM   4899  HN  MET A 957      31.850  39.170  44.570  1.00  0.00           H
ATOM   4900  CA  MET A 957      31.950  37.960  46.300  1.00  0.00           C
ATOM   4901  HA  MET A 957      31.070  37.400  46.610  1.00  0.00           H
ATOM   4902  CB  MET A 957      32.960  37.030  45.500  1.00  0.00           C
ATOM   4903  HB1 MET A 957      33.420  36.370  46.270  1.00  0.00           H
ATOM   4904  HB2 MET A 957      33.750  37.590  44.950  1.00  0.00           H
ATOM   4905  CG  MET A 957      32.220  36.050  44.460  1.00  0.00           C
ATOM   4906  HG1 MET A 957      33.040  35.420  44.070  1.00  0.00           H
ATOM   4907  HG2 MET A 957      31.790  36.730  43.690  1.00  0.00           H
ATOM   4908  SD  MET A 957      30.940  34.970  45.120  1.00  0.00           S
ATOM   4909  CE  MET A 957      31.940  34.120  46.290  1.00  0.00           C
ATOM   4910  HE1 MET A 957      32.250  34.700  47.190  1.00  0.00           H
ATOM   4911  HE2 MET A 957      32.860  33.850  45.760  1.00  0.00           H
ATOM   4912  HE3 MET A 957      31.420  33.170  46.570  1.00  0.00           H
ATOM   4913  C   MET A 957      32.670  38.560  47.490  1.00  0.00           C
ATOM   4914  O   MET A 957      32.590  38.030  48.600  1.00  0.00           O
ATOM   4915  N   VAL A 958      33.330  39.670  47.210  1.00  0.00           N
ATOM   4916  HN  VAL A 958      33.350  40.030  46.300  1.00  0.00           H
ATOM   4917  CA  VAL A 958      34.070  40.440  48.170  1.00  0.00           C
ATOM   4918  HA  VAL A 958      34.660  39.760  48.770  1.00  0.00           H
ATOM   4919  CB  VAL A 958      35.000  41.420  47.490  1.00  0.00           C
ATOM   4920  HB  VAL A 958      34.480  41.930  46.660  1.00  0.00           H
ATOM   4921  CG1 VAL A 958      35.640  42.410  48.380  1.00  0.00           C
ATOM   4922 HG11 VAL A 958      34.850  43.060  48.770  1.00  0.00           H
ATOM   4923 HG12 VAL A 958      36.310  43.090  47.790  1.00  0.00           H
ATOM   4924 HG13 VAL A 958      36.260  41.890  49.150  1.00  0.00           H
ATOM   4925  CG2 VAL A 958      36.170  40.590  46.890  1.00  0.00           C
ATOM   4926 HG21 VAL A 958      36.720  40.170  47.750  1.00  0.00           H
ATOM   4927 HG22 VAL A 958      36.930  41.200  46.370  1.00  0.00           H
ATOM   4928 HG23 VAL A 958      35.860  39.810  46.150  1.00  0.00           H
ATOM   4929  C   VAL A 958      33.160  41.090  49.260  1.00  0.00           C
ATOM   4930  O   VAL A 958      33.320  40.950  50.470  1.00  0.00           O
ATOM   4931  N   GLY A 959      32.080  41.680  48.780  1.00  0.00           N
ATOM   4932  HN  GLY A 959      31.950  41.770  47.790  1.00  0.00           H
ATOM   4933  CA  GLY A 959      31.170  42.370  49.620  1.00  0.00           C
ATOM   4934  HA1 GLY A 959      30.530  42.880  48.920  1.00  0.00           H
ATOM   4935  HA2 GLY A 959      31.760  43.040  50.240  1.00  0.00           H
ATOM   4936  C   GLY A 959      30.320  41.520  50.560  1.00  0.00           C
ATOM   4937  O   GLY A 959      30.060  41.880  51.700  1.00  0.00           O
ATOM   4938  N   VAL A 960      29.890  40.300  50.100  1.00  0.00           N
ATOM   4939  HN  VAL A 960      30.140  39.920  49.210  1.00  0.00           H
ATOM   4940  CA  VAL A 960      29.140  39.440  51.020  1.00  0.00           C
ATOM   4941  HA  VAL A 960      28.440  40.070  51.530  1.00  0.00           H
ATOM   4942  CB  VAL A 960      28.340  38.460  50.170  1.00  0.00           C
ATOM   4943  HB  VAL A 960      27.770  39.000  49.380  1.00  0.00           H
ATOM   4944  CG1 VAL A 960      29.350  37.510  49.460  1.00  0.00           C
ATOM   4945 HG11 VAL A 960      29.750  36.730  50.130  1.00  0.00           H
ATOM   4946 HG12 VAL A 960      30.040  38.060  48.780  1.00  0.00           H
ATOM   4947 HG13 VAL A 960      28.690  36.920  48.780  1.00  0.00           H
ATOM   4948  CG2 VAL A 960      27.370  37.740  51.160  1.00  0.00           C
ATOM   4949 HG21 VAL A 960      27.830  37.010  51.880  1.00  0.00           H
ATOM   4950 HG22 VAL A 960      26.700  37.240  50.430  1.00  0.00           H
ATOM   4951 HG23 VAL A 960      26.670  38.450  51.640  1.00  0.00           H
ATOM   4952  C   VAL A 960      30.090  38.780  52.110  1.00  0.00           C
ATOM   4953  O   VAL A 960      29.680  38.460  53.230  1.00  0.00           O
ATOM   4954  N   MET A 961      31.340  38.590  51.730  1.00  0.00           N
ATOM   4955  HN  MET A 961      31.650  38.700  50.790  1.00  0.00           H
ATOM   4956  CA  MET A 961      32.350  38.240  52.690  1.00  0.00           C
ATOM   4957  HA  MET A 961      31.860  37.530  53.330  1.00  0.00           H
ATOM   4958  CB  MET A 961      33.490  37.570  51.840  1.00  0.00           C
ATOM   4959  HB1 MET A 961      34.430  37.470  52.410  1.00  0.00           H
ATOM   4960  HB2 MET A 961      33.730  38.220  50.970  1.00  0.00           H
ATOM   4961  CG  MET A 961      33.000  36.230  51.220  1.00  0.00           C
ATOM   4962  HG1 MET A 961      33.840  35.830  50.630  1.00  0.00           H
ATOM   4963  HG2 MET A 961      32.140  36.650  50.640  1.00  0.00           H
ATOM   4964  SD  MET A 961      32.320  34.950  52.380  1.00  0.00           S
ATOM   4965  CE  MET A 961      33.800  34.830  53.410  1.00  0.00           C
ATOM   4966  HE1 MET A 961      33.800  35.640  54.170  1.00  0.00           H
ATOM   4967  HE2 MET A 961      34.740  35.010  52.860  1.00  0.00           H
ATOM   4968  HE3 MET A 961      33.650  33.890  53.960  1.00  0.00           H
ATOM   4969  C   MET A 961      32.790  39.330  53.660  1.00  0.00           C
ATOM   4970  O   MET A 961      33.130  39.070  54.840  1.00  0.00           O
ATOM   4971  N   LEU A 962      32.830  40.570  53.160  1.00  0.00           N
ATOM   4972  HN  LEU A 962      32.480  40.710  52.240  1.00  0.00           H
ATOM   4973  CA  LEU A 962      33.310  41.640  53.960  1.00  0.00           C
ATOM   4974  HA  LEU A 962      34.330  41.410  54.260  1.00  0.00           H
ATOM   4975  CB  LEU A 962      33.290  42.910  53.120  1.00  0.00           C
ATOM   4976  HB1 LEU A 962      32.290  43.010  52.660  1.00  0.00           H
ATOM   4977  HB2 LEU A 962      34.090  42.730  52.370  1.00  0.00           H
ATOM   4978  CG  LEU A 962      33.720  44.300  53.860  1.00  0.00           C
ATOM   4979  HG  LEU A 962      34.290  44.030  54.770  1.00  0.00           H
ATOM   4980  CD1 LEU A 962      34.540  45.300  53.100  1.00  0.00           C
ATOM   4981 HD11 LEU A 962      33.860  45.700  52.310  1.00  0.00           H
ATOM   4982 HD12 LEU A 962      35.370  44.690  52.700  1.00  0.00           H
ATOM   4983 HD13 LEU A 962      34.950  46.090  53.770  1.00  0.00           H
ATOM   4984  CD2 LEU A 962      32.420  45.000  54.230  1.00  0.00           C
ATOM   4985 HD21 LEU A 962      31.820  45.240  53.330  1.00  0.00           H
ATOM   4986 HD22 LEU A 962      32.760  45.950  54.700  1.00  0.00           H
ATOM   4987 HD23 LEU A 962      31.850  44.360  54.920  1.00  0.00           H
ATOM   4988  C   LEU A 962      32.520  41.950  55.230  1.00  0.00           C
ATOM   4989  O   LEU A 962      32.950  42.260  56.290  1.00  0.00           O
ATOM   4990  N   GLY A 963      31.200  41.740  55.080  1.00  0.00           N
ATOM   4991  HN  GLY A 963      30.850  41.500  54.180  1.00  0.00           H
ATOM   4992  CA  GLY A 963      30.230  41.840  56.150  1.00  0.00           C
ATOM   4993  HA1 GLY A 963      29.280  41.670  55.640  1.00  0.00           H
ATOM   4994  HA2 GLY A 963      30.250  42.770  56.680  1.00  0.00           H
ATOM   4995  C   GLY A 963      30.480  40.710  57.170  1.00  0.00           C
ATOM   4996  O   GLY A 963      30.510  40.940  58.360  1.00  0.00           O
ATOM   4997  N   VAL A 964      30.700  39.470  56.610  1.00  0.00           N
ATOM   4998  HN  VAL A 964      30.560  39.360  55.630  1.00  0.00           H
ATOM   4999  CA  VAL A 964      31.070  38.250  57.370  1.00  0.00           C
ATOM   5000  HA  VAL A 964      30.300  38.120  58.120  1.00  0.00           H
ATOM   5001  CB  VAL A 964      31.190  36.980  56.470  1.00  0.00           C
ATOM   5002  HB  VAL A 964      31.480  37.310  55.450  1.00  0.00           H
ATOM   5003  CG1 VAL A 964      32.250  35.910  56.960  1.00  0.00           C
ATOM   5004 HG11 VAL A 964      33.230  36.410  56.910  1.00  0.00           H
ATOM   5005 HG12 VAL A 964      32.290  34.980  56.360  1.00  0.00           H
ATOM   5006 HG13 VAL A 964      31.970  35.670  58.020  1.00  0.00           H
ATOM   5007  CG2 VAL A 964      29.810  36.370  56.470  1.00  0.00           C
ATOM   5008 HG21 VAL A 964      29.370  36.030  57.430  1.00  0.00           H
ATOM   5009 HG22 VAL A 964      29.910  35.440  55.880  1.00  0.00           H
ATOM   5010 HG23 VAL A 964      29.060  36.960  55.900  1.00  0.00           H
ATOM   5011  C   VAL A 964      32.370  38.600  58.160  1.00  0.00           C
ATOM   5012  O   VAL A 964      32.440  38.280  59.330  1.00  0.00           O
ATOM   5013  N   CYS A 965      33.410  39.240  57.560  1.00  0.00           N
ATOM   5014  HN  CYS A 965      33.200  39.390  56.590  1.00  0.00           H
ATOM   5015  CA  CYS A 965      34.710  39.390  58.100  1.00  0.00           C
ATOM   5016  HA  CYS A 965      35.070  38.460  58.550  1.00  0.00           H
ATOM   5017  CB  CYS A 965      35.790  39.700  57.030  1.00  0.00           C
ATOM   5018  HB1 CYS A 965      36.720  40.020  57.550  1.00  0.00           H
ATOM   5019  HB2 CYS A 965      35.470  40.550  56.400  1.00  0.00           H
ATOM   5020  SG  CYS A 965      36.320  38.210  56.120  1.00  0.00           S
ATOM   5021  HG1 CYS A 965      35.550  38.390  55.060  1.00  0.00           H
ATOM   5022  C   CYS A 965      34.700  40.470  59.160  1.00  0.00           C
ATOM   5023  O   CYS A 965      35.590  40.490  59.980  1.00  0.00           O
ATOM   5024  N   SER A 966      33.680  41.400  59.070  1.00  0.00           N
ATOM   5025  HN  SER A 966      33.040  41.390  58.320  1.00  0.00           H
ATOM   5026  CA  SER A 966      33.420  42.460  60.060  1.00  0.00           C
ATOM   5027  HA  SER A 966      34.330  43.020  60.260  1.00  0.00           H
ATOM   5028  CB  SER A 966      32.420  43.470  59.510  1.00  0.00           C
ATOM   5029  HB1 SER A 966      32.230  44.230  60.310  1.00  0.00           H
ATOM   5030  HB2 SER A 966      31.430  43.070  59.210  1.00  0.00           H
ATOM   5031  OG  SER A 966      33.000  44.150  58.370  1.00  0.00           O
ATOM   5032  HG1 SER A 966      32.940  43.550  57.630  1.00  0.00           H
ATOM   5033  C   SER A 966      32.880  41.960  61.410  1.00  0.00           C
ATOM   5034  O   SER A 966      33.280  42.400  62.470  1.00  0.00           O
ATOM   5035  N   VAL A 967      32.020  40.920  61.350  1.00  0.00           N
ATOM   5036  HN  VAL A 967      31.880  40.370  60.540  1.00  0.00           H
ATOM   5037  CA  VAL A 967      31.560  40.200  62.570  1.00  0.00           C
ATOM   5038  HA  VAL A 967      31.270  40.990  63.250  1.00  0.00           H
ATOM   5039  CB  VAL A 967      30.430  39.280  62.360  1.00  0.00           C
ATOM   5040  HB  VAL A 967      30.680  38.430  61.690  1.00  0.00           H
ATOM   5041  CG1 VAL A 967      29.910  38.770  63.700  1.00  0.00           C
ATOM   5042 HG11 VAL A 967      29.670  39.650  64.340  1.00  0.00           H
ATOM   5043 HG12 VAL A 967      30.700  38.120  64.140  1.00  0.00           H
ATOM   5044 HG13 VAL A 967      28.920  38.270  63.600  1.00  0.00           H
ATOM   5045  CG2 VAL A 967      29.250  39.980  61.600  1.00  0.00           C
ATOM   5046 HG21 VAL A 967      28.390  39.280  61.720  1.00  0.00           H
ATOM   5047 HG22 VAL A 967      29.410  40.430  60.600  1.00  0.00           H
ATOM   5048 HG23 VAL A 967      28.930  40.890  62.140  1.00  0.00           H
ATOM   5049  C   VAL A 967      32.770  39.420  63.190  1.00  0.00           C
ATOM   5050  O   VAL A 967      33.060  39.580  64.440  1.00  0.00           O
ATOM   5051  N   MET A 968      33.630  38.790  62.310  1.00  0.00           N
ATOM   5052  HN  MET A 968      33.360  38.700  61.360  1.00  0.00           H
ATOM   5053  CA  MET A 968      34.970  38.190  62.700  1.00  0.00           C
ATOM   5054  HA  MET A 968      34.790  37.560  63.560  1.00  0.00           H
ATOM   5055  CB  MET A 968      35.560  37.280  61.600  1.00  0.00           C
ATOM   5056  HB1 MET A 968      36.590  36.920  61.760  1.00  0.00           H
ATOM   5057  HB2 MET A 968      35.630  37.970  60.740  1.00  0.00           H
ATOM   5058  CG  MET A 968      34.640  36.070  61.230  1.00  0.00           C
ATOM   5059  HG1 MET A 968      35.100  35.620  60.320  1.00  0.00           H
ATOM   5060  HG2 MET A 968      33.630  36.420  60.930  1.00  0.00           H
[truncated: 6,873,249 more chars]
