# Supplementary material for: CryoEM and computational modeling structural insights into the pH regulator NBCn1
Source: Nat Commun. 2025 Nov 11;16:9932. doi: 10.1038/s41467-025-64868-z (PMC12606367; doi:10.1038/s41467-025-64868-z)
Supplement: Supplementary file 7 — Supplementary Data 5 [file 41467_2025_64868_MOESM7_ESM.zip › 100ns_z_restr_MD_NBCn1_2NaCO3/hNBCn1_IF/z-restr_hNBCn1_IF_2NaCO3_last_step_3.pdb]

REMARK    GENERATED BY TRJCONV
TITLE     Title t= 101000.00000 step= 50500000
REMARK    THIS IS A SIMULATION BOX
CRYST1   92.279   92.279  105.219  90.00  90.00  90.00 P 1           1
MODEL        1
ATOM      1  N   LEU A 585      24.160  38.160  36.310  1.00  0.00           N
ATOM      2  HT1 LEU A 585      24.660  37.490  35.680  1.00  0.00           H
ATOM      3  HT2 LEU A 585      24.160  39.010  35.730  1.00  0.00           H
ATOM      4  HT3 LEU A 585      23.160  37.870  36.350  1.00  0.00           H
ATOM      5  CA  LEU A 585      24.720  38.150  37.690  1.00  0.00           C
ATOM      6  HA  LEU A 585      25.770  38.360  37.550  1.00  0.00           H
ATOM      7  CB  LEU A 585      23.840  39.120  38.550  1.00  0.00           C
ATOM      8  HB1 LEU A 585      22.740  38.960  38.500  1.00  0.00           H
ATOM      9  HB2 LEU A 585      23.980  40.120  38.080  1.00  0.00           H
ATOM     10  CG  LEU A 585      24.370  39.440  40.040  1.00  0.00           C
ATOM     11  HG  LEU A 585      24.050  38.630  40.720  1.00  0.00           H
ATOM     12  CD1 LEU A 585      25.840  39.560  40.050  1.00  0.00           C
ATOM     13 HD11 LEU A 585      26.240  39.860  41.050  1.00  0.00           H
ATOM     14 HD12 LEU A 585      26.280  40.270  39.330  1.00  0.00           H
ATOM     15 HD13 LEU A 585      26.280  38.570  39.780  1.00  0.00           H
ATOM     16  CD2 LEU A 585      23.750  40.760  40.460  1.00  0.00           C
ATOM     17 HD21 LEU A 585      24.530  41.140  41.160  1.00  0.00           H
ATOM     18 HD22 LEU A 585      22.710  40.810  40.840  1.00  0.00           H
ATOM     19 HD23 LEU A 585      23.660  41.580  39.710  1.00  0.00           H
ATOM     20  C   LEU A 585      24.570  36.740  38.300  1.00  0.00           C
ATOM     21  O   LEU A 585      25.580  35.950  38.340  1.00  0.00           O
ATOM     22  N   ILE A 586      23.380  36.380  38.860  1.00  0.00           N
ATOM     23  HN  ILE A 586      22.600  36.980  38.940  1.00  0.00           H
ATOM     24  CA  ILE A 586      23.030  35.070  39.490  1.00  0.00           C
ATOM     25  HA  ILE A 586      23.700  34.940  40.320  1.00  0.00           H
ATOM     26  CB  ILE A 586      21.510  34.980  39.850  1.00  0.00           C
ATOM     27  HB  ILE A 586      20.890  34.990  38.940  1.00  0.00           H
ATOM     28  CG2 ILE A 586      21.210  33.640  40.500  1.00  0.00           C
ATOM     29 HG21 ILE A 586      21.250  32.810  39.760  1.00  0.00           H
ATOM     30 HG22 ILE A 586      20.190  33.750  40.920  1.00  0.00           H
ATOM     31 HG23 ILE A 586      21.900  33.420  41.340  1.00  0.00           H
ATOM     32  CG1 ILE A 586      21.200  36.140  40.860  1.00  0.00           C
ATOM     33 HG11 ILE A 586      20.180  36.020  41.280  1.00  0.00           H
ATOM     34 HG12 ILE A 586      21.220  37.090  40.280  1.00  0.00           H
ATOM     35  CD  ILE A 586      22.140  36.280  42.150  1.00  0.00           C
ATOM     36  HD1 ILE A 586      23.210  36.510  41.940  1.00  0.00           H
ATOM     37  HD2 ILE A 586      22.120  35.390  42.820  1.00  0.00           H
ATOM     38  HD3 ILE A 586      21.790  37.040  42.880  1.00  0.00           H
ATOM     39  C   ILE A 586      23.280  33.930  38.480  1.00  0.00           C
ATOM     40  O   ILE A 586      23.890  32.950  38.830  1.00  0.00           O
ATOM     41  N   LEU A 587      22.750  34.100  37.190  1.00  0.00           N
ATOM     42  HN  LEU A 587      22.170  34.920  37.150  1.00  0.00           H
ATOM     43  CA  LEU A 587      22.840  33.110  36.130  1.00  0.00           C
ATOM     44  HA  LEU A 587      22.300  32.210  36.390  1.00  0.00           H
ATOM     45  CB  LEU A 587      22.230  33.790  34.860  1.00  0.00           C
ATOM     46  HB1 LEU A 587      22.800  34.710  34.630  1.00  0.00           H
ATOM     47  HB2 LEU A 587      21.200  34.090  35.160  1.00  0.00           H
ATOM     48  CG  LEU A 587      22.100  32.870  33.580  1.00  0.00           C
ATOM     49  HG  LEU A 587      23.180  32.680  33.430  1.00  0.00           H
ATOM     50  CD1 LEU A 587      21.470  31.570  33.730  1.00  0.00           C
ATOM     51 HD11 LEU A 587      21.370  31.060  32.740  1.00  0.00           H
ATOM     52 HD12 LEU A 587      20.460  31.680  34.170  1.00  0.00           H
ATOM     53 HD13 LEU A 587      21.960  30.920  34.470  1.00  0.00           H
ATOM     54  CD2 LEU A 587      21.590  33.640  32.400  1.00  0.00           C
ATOM     55 HD21 LEU A 587      21.850  33.090  31.470  1.00  0.00           H
ATOM     56 HD22 LEU A 587      22.030  34.660  32.400  1.00  0.00           H
ATOM     57 HD23 LEU A 587      20.490  33.820  32.440  1.00  0.00           H
ATOM     58  C   LEU A 587      24.240  32.690  35.790  1.00  0.00           C
ATOM     59  O   LEU A 587      24.600  31.500  35.710  1.00  0.00           O
ATOM     60  N   ASP A 588      25.110  33.670  35.830  1.00  0.00           N
ATOM     61  HN  ASP A 588      24.840  34.630  35.750  1.00  0.00           H
ATOM     62  CA  ASP A 588      26.480  33.470  35.570  1.00  0.00           C
ATOM     63  HA  ASP A 588      26.600  32.920  34.650  1.00  0.00           H
ATOM     64  CB  ASP A 588      27.130  34.900  35.530  1.00  0.00           C
ATOM     65  HB1 ASP A 588      28.190  34.810  35.190  1.00  0.00           H
ATOM     66  HB2 ASP A 588      27.150  35.380  36.520  1.00  0.00           H
ATOM     67  CG  ASP A 588      26.580  35.850  34.450  1.00  0.00           C
ATOM     68  OD1 ASP A 588      25.450  36.380  34.660  1.00  0.00           O
ATOM     69  OD2 ASP A 588      27.200  35.900  33.350  1.00  0.00           O
ATOM     70  C   ASP A 588      27.230  32.630  36.610  1.00  0.00           C
ATOM     71  O   ASP A 588      28.080  31.760  36.290  1.00  0.00           O
ATOM     72  N   ILE A 589      26.920  32.840  37.920  1.00  0.00           N
ATOM     73  HN  ILE A 589      26.240  33.520  38.190  1.00  0.00           H
ATOM     74  CA  ILE A 589      27.440  31.990  39.050  1.00  0.00           C
ATOM     75  HA  ILE A 589      28.510  32.070  38.950  1.00  0.00           H
ATOM     76  CB  ILE A 589      26.900  32.420  40.460  1.00  0.00           C
ATOM     77  HB  ILE A 589      25.830  32.130  40.590  1.00  0.00           H
ATOM     78  CG2 ILE A 589      27.800  31.660  41.530  1.00  0.00           C
ATOM     79 HG21 ILE A 589      27.400  31.850  42.540  1.00  0.00           H
ATOM     80 HG22 ILE A 589      28.820  32.080  41.500  1.00  0.00           H
ATOM     81 HG23 ILE A 589      27.880  30.570  41.330  1.00  0.00           H
ATOM     82  CG1 ILE A 589      27.080  33.920  40.660  1.00  0.00           C
ATOM     83 HG11 ILE A 589      26.730  34.480  39.770  1.00  0.00           H
ATOM     84 HG12 ILE A 589      28.130  34.240  40.810  1.00  0.00           H
ATOM     85  CD  ILE A 589      26.320  34.500  41.900  1.00  0.00           C
ATOM     86  HD1 ILE A 589      25.980  35.530  41.690  1.00  0.00           H
ATOM     87  HD2 ILE A 589      26.840  34.440  42.880  1.00  0.00           H
ATOM     88  HD3 ILE A 589      25.430  33.850  41.990  1.00  0.00           H
ATOM     89  C   ILE A 589      27.140  30.510  38.840  1.00  0.00           C
ATOM     90  O   ILE A 589      28.030  29.650  38.900  1.00  0.00           O
ATOM     91  N   LYS A 590      25.860  30.190  38.490  1.00  0.00           N
ATOM     92  HN  LYS A 590      25.200  30.940  38.430  1.00  0.00           H
ATOM     93  CA  LYS A 590      25.340  28.900  38.160  1.00  0.00           C
ATOM     94  HA  LYS A 590      25.620  28.210  38.940  1.00  0.00           H
ATOM     95  CB  LYS A 590      23.780  28.880  37.990  1.00  0.00           C
ATOM     96  HB1 LYS A 590      23.400  27.900  37.620  1.00  0.00           H
ATOM     97  HB2 LYS A 590      23.580  29.560  37.140  1.00  0.00           H
ATOM     98  CG  LYS A 590      22.970  29.320  39.200  1.00  0.00           C
ATOM     99  HG1 LYS A 590      23.280  30.340  39.480  1.00  0.00           H
ATOM    100  HG2 LYS A 590      23.220  28.690  40.080  1.00  0.00           H
ATOM    101  CD  LYS A 590      21.380  29.380  39.040  1.00  0.00           C
ATOM    102  HD1 LYS A 590      20.890  29.860  39.900  1.00  0.00           H
ATOM    103  HD2 LYS A 590      20.960  28.360  38.870  1.00  0.00           H
ATOM    104  CE  LYS A 590      20.920  30.320  37.850  1.00  0.00           C
ATOM    105  HE1 LYS A 590      21.290  29.890  36.890  1.00  0.00           H
ATOM    106  HE2 LYS A 590      21.350  31.340  37.960  1.00  0.00           H
ATOM    107  NZ  LYS A 590      19.470  30.340  37.920  1.00  0.00           N
ATOM    108  HZ1 LYS A 590      19.110  29.370  37.820  1.00  0.00           H
ATOM    109  HZ2 LYS A 590      19.110  31.070  37.270  1.00  0.00           H
ATOM    110  HZ3 LYS A 590      19.250  30.640  38.900  1.00  0.00           H
ATOM    111  C   LYS A 590      25.960  28.340  36.950  1.00  0.00           C
ATOM    112  O   LYS A 590      26.410  27.210  37.000  1.00  0.00           O
ATOM    113  N   ARG A 591      26.150  29.120  35.890  1.00  0.00           N
ATOM    114  HN  ARG A 591      25.800  30.040  35.920  1.00  0.00           H
ATOM    115  CA  ARG A 591      26.940  28.780  34.780  1.00  0.00           C
ATOM    116  HA  ARG A 591      26.570  27.850  34.370  1.00  0.00           H
ATOM    117  CB  ARG A 591      26.700  29.750  33.580  1.00  0.00           C
ATOM    118  HB1 ARG A 591      27.520  29.880  32.840  1.00  0.00           H
ATOM    119  HB2 ARG A 591      26.690  30.770  34.020  1.00  0.00           H
ATOM    120  CG  ARG A 591      25.270  29.670  32.960  1.00  0.00           C
ATOM    121  HG1 ARG A 591      24.500  29.740  33.760  1.00  0.00           H
ATOM    122  HG2 ARG A 591      25.200  28.640  32.570  1.00  0.00           H
ATOM    123  CD  ARG A 591      25.050  30.710  31.870  1.00  0.00           C
ATOM    124  HD1 ARG A 591      25.890  30.630  31.150  1.00  0.00           H
ATOM    125  HD2 ARG A 591      24.820  31.720  32.280  1.00  0.00           H
ATOM    126  NE  ARG A 591      23.770  30.320  31.180  1.00  0.00           N
ATOM    127  HE  ARG A 591      23.270  29.500  31.460  1.00  0.00           H
ATOM    128  CZ  ARG A 591      23.450  30.810  30.000  1.00  0.00           C
ATOM    129  NH1 ARG A 591      23.970  31.890  29.620  1.00  0.00           N
ATOM    130 HH11 ARG A 591      24.720  32.230  30.190  1.00  0.00           H
ATOM    131 HH12 ARG A 591      23.690  32.240  28.720  1.00  0.00           H
ATOM    132  NH2 ARG A 591      22.540  30.250  29.250  1.00  0.00           N
ATOM    133 HH21 ARG A 591      22.120  30.690  28.470  1.00  0.00           H
ATOM    134 HH22 ARG A 591      22.260  29.310  29.460  1.00  0.00           H
ATOM    135  C   ARG A 591      28.400  28.490  34.960  1.00  0.00           C
ATOM    136  O   ARG A 591      28.810  27.480  34.360  1.00  0.00           O
ATOM    137  N   LYS A 592      29.160  29.240  35.830  1.00  0.00           N
ATOM    138  HN  LYS A 592      28.720  30.040  36.220  1.00  0.00           H
ATOM    139  CA  LYS A 592      30.490  28.800  36.270  1.00  0.00           C
ATOM    140  HA  LYS A 592      31.010  28.480  35.380  1.00  0.00           H
ATOM    141  CB  LYS A 592      31.340  29.950  36.940  1.00  0.00           C
ATOM    142  HB1 LYS A 592      32.280  29.560  37.390  1.00  0.00           H
ATOM    143  HB2 LYS A 592      30.680  30.250  37.780  1.00  0.00           H
ATOM    144  CG  LYS A 592      31.570  31.330  36.220  1.00  0.00           C
ATOM    145  HG1 LYS A 592      32.140  32.010  36.870  1.00  0.00           H
ATOM    146  HG2 LYS A 592      30.560  31.810  36.180  1.00  0.00           H
ATOM    147  CD  LYS A 592      32.260  31.180  34.830  1.00  0.00           C
ATOM    148  HD1 LYS A 592      32.370  32.260  34.570  1.00  0.00           H
ATOM    149  HD2 LYS A 592      31.490  30.610  34.260  1.00  0.00           H
ATOM    150  CE  LYS A 592      33.600  30.370  34.910  1.00  0.00           C
ATOM    151  HE1 LYS A 592      33.480  29.360  35.320  1.00  0.00           H
ATOM    152  HE2 LYS A 592      34.380  30.870  35.530  1.00  0.00           H
ATOM    153  NZ  LYS A 592      34.150  30.100  33.540  1.00  0.00           N
ATOM    154  HZ1 LYS A 592      33.450  29.590  32.960  1.00  0.00           H
ATOM    155  HZ2 LYS A 592      34.910  29.390  33.610  1.00  0.00           H
ATOM    156  HZ3 LYS A 592      34.480  30.930  33.010  1.00  0.00           H
ATOM    157  C   LYS A 592      30.650  27.510  37.170  1.00  0.00           C
ATOM    158  O   LYS A 592      31.660  26.810  37.090  1.00  0.00           O
ATOM    159  N   ALA A 593      29.570  27.200  37.970  1.00  0.00           N
ATOM    160  HN  ALA A 593      28.670  27.610  37.890  1.00  0.00           H
ATOM    161  CA  ALA A 593      29.590  26.160  39.070  1.00  0.00           C
ATOM    162  HA  ALA A 593      30.400  26.550  39.670  1.00  0.00           H
ATOM    163  CB  ALA A 593      28.230  26.350  39.810  1.00  0.00           C
ATOM    164  HB1 ALA A 593      27.360  25.960  39.240  1.00  0.00           H
ATOM    165  HB2 ALA A 593      28.100  27.400  40.160  1.00  0.00           H
ATOM    166  HB3 ALA A 593      28.270  25.690  40.710  1.00  0.00           H
ATOM    167  C   ALA A 593      29.960  24.730  38.610  1.00  0.00           C
ATOM    168  O   ALA A 593      30.860  24.200  39.200  1.00  0.00           O
ATOM    169  N   PRO A 594      29.370  24.060  37.560  1.00  0.00           N
ATOM    170  CD  PRO A 594      28.230  24.600  36.720  1.00  0.00           C
ATOM    171  HD1 PRO A 594      28.320  25.690  36.490  1.00  0.00           H
ATOM    172  HD2 PRO A 594      27.250  24.480  37.230  1.00  0.00           H
ATOM    173  CA  PRO A 594      29.740  22.730  37.110  1.00  0.00           C
ATOM    174  HA  PRO A 594      29.730  22.070  37.960  1.00  0.00           H
ATOM    175  CB  PRO A 594      28.610  22.330  36.170  1.00  0.00           C
ATOM    176  HB1 PRO A 594      27.790  21.910  36.800  1.00  0.00           H
ATOM    177  HB2 PRO A 594      28.990  21.660  35.380  1.00  0.00           H
ATOM    178  CG  PRO A 594      28.160  23.670  35.480  1.00  0.00           C
ATOM    179  HG1 PRO A 594      28.900  23.920  34.700  1.00  0.00           H
ATOM    180  HG2 PRO A 594      27.150  23.800  35.020  1.00  0.00           H
ATOM    181  C   PRO A 594      31.090  22.550  36.410  1.00  0.00           C
ATOM    182  O   PRO A 594      31.410  21.470  35.940  1.00  0.00           O
ATOM    183  N   PHE A 595      31.910  23.580  36.350  1.00  0.00           N
ATOM    184  HN  PHE A 595      31.660  24.470  36.690  1.00  0.00           H
ATOM    185  CA  PHE A 595      33.280  23.600  35.760  1.00  0.00           C
ATOM    186  HA  PHE A 595      33.370  22.810  35.030  1.00  0.00           H
ATOM    187  CB  PHE A 595      33.540  25.020  34.990  1.00  0.00           C
ATOM    188  HB1 PHE A 595      34.580  25.330  34.720  1.00  0.00           H
ATOM    189  HB2 PHE A 595      33.170  25.900  35.540  1.00  0.00           H
ATOM    190  CG  PHE A 595      32.720  25.110  33.700  1.00  0.00           C
ATOM    191  CD1 PHE A 595      33.210  24.840  32.410  1.00  0.00           C
ATOM    192  HD1 PHE A 595      34.250  24.640  32.230  1.00  0.00           H
ATOM    193  CE1 PHE A 595      32.420  24.850  31.260  1.00  0.00           C
ATOM    194  HE1 PHE A 595      32.860  24.490  30.350  1.00  0.00           H
ATOM    195  CZ  PHE A 595      31.130  25.280  31.340  1.00  0.00           C
ATOM    196  HZ  PHE A 595      30.550  25.230  30.420  1.00  0.00           H
ATOM    197  CD2 PHE A 595      31.380  25.660  33.750  1.00  0.00           C
ATOM    198  HD2 PHE A 595      30.940  25.970  34.690  1.00  0.00           H
ATOM    199  CE2 PHE A 595      30.600  25.680  32.580  1.00  0.00           C
ATOM    200  HE2 PHE A 595      29.570  26.000  32.590  1.00  0.00           H
ATOM    201  C   PHE A 595      34.430  23.430  36.750  1.00  0.00           C
ATOM    202  O   PHE A 595      35.620  23.620  36.370  1.00  0.00           O
ATOM    203  N   PHE A 596      34.110  23.030  37.970  1.00  0.00           N
ATOM    204  HN  PHE A 596      33.200  22.700  38.230  1.00  0.00           H
ATOM    205  CA  PHE A 596      35.210  22.840  38.950  1.00  0.00           C
ATOM    206  HA  PHE A 596      35.690  23.810  38.900  1.00  0.00           H
ATOM    207  CB  PHE A 596      34.550  22.600  40.350  1.00  0.00           C
ATOM    208  HB1 PHE A 596      34.080  21.590  40.300  1.00  0.00           H
ATOM    209  HB2 PHE A 596      33.760  23.330  40.610  1.00  0.00           H
ATOM    210  CG  PHE A 596      35.640  22.630  41.440  1.00  0.00           C
ATOM    211  CD1 PHE A 596      35.750  23.840  42.180  1.00  0.00           C
ATOM    212  HD1 PHE A 596      35.230  24.760  41.930  1.00  0.00           H
ATOM    213  CE1 PHE A 596      36.680  23.960  43.230  1.00  0.00           C
ATOM    214  HE1 PHE A 596      36.570  24.860  43.820  1.00  0.00           H
ATOM    215  CZ  PHE A 596      37.510  22.880  43.600  1.00  0.00           C
ATOM    216  HZ  PHE A 596      38.180  23.020  44.440  1.00  0.00           H
ATOM    217  CD2 PHE A 596      36.510  21.640  41.760  1.00  0.00           C
ATOM    218  HD2 PHE A 596      36.420  20.740  41.160  1.00  0.00           H
ATOM    219  CE2 PHE A 596      37.450  21.720  42.810  1.00  0.00           C
ATOM    220  HE2 PHE A 596      38.110  20.880  42.990  1.00  0.00           H
ATOM    221  C   PHE A 596      36.140  21.700  38.510  1.00  0.00           C
ATOM    222  O   PHE A 596      37.380  21.730  38.630  1.00  0.00           O
ATOM    223  N   LEU A 597      35.540  20.700  37.900  1.00  0.00           N
ATOM    224  HN  LEU A 597      34.560  20.530  37.760  1.00  0.00           H
ATOM    225  CA  LEU A 597      36.300  19.610  37.280  1.00  0.00           C
ATOM    226  HA  LEU A 597      36.880  19.300  38.140  1.00  0.00           H
ATOM    227  CB  LEU A 597      35.330  18.440  36.960  1.00  0.00           C
ATOM    228  HB1 LEU A 597      34.630  18.640  36.120  1.00  0.00           H
ATOM    229  HB2 LEU A 597      34.680  18.210  37.820  1.00  0.00           H
ATOM    230  CG  LEU A 597      36.140  17.190  36.600  1.00  0.00           C
ATOM    231  HG  LEU A 597      36.610  17.360  35.600  1.00  0.00           H
ATOM    232  CD1 LEU A 597      36.960  16.700  37.730  1.00  0.00           C
ATOM    233 HD11 LEU A 597      36.590  16.880  38.760  1.00  0.00           H
ATOM    234 HD12 LEU A 597      37.950  17.180  37.600  1.00  0.00           H
ATOM    235 HD13 LEU A 597      37.080  15.590  37.620  1.00  0.00           H
ATOM    236  CD2 LEU A 597      35.110  16.090  36.260  1.00  0.00           C
ATOM    237 HD21 LEU A 597      34.510  16.530  35.420  1.00  0.00           H
ATOM    238 HD22 LEU A 597      34.450  15.880  37.120  1.00  0.00           H
ATOM    239 HD23 LEU A 597      35.670  15.190  35.930  1.00  0.00           H
ATOM    240  C   LEU A 597      37.290  19.890  36.130  1.00  0.00           C
ATOM    241  O   LEU A 597      38.420  19.550  36.090  1.00  0.00           O
ATOM    242  N   SER A 598      36.850  20.840  35.230  1.00  0.00           N
ATOM    243  HN  SER A 598      35.880  21.030  35.190  1.00  0.00           H
ATOM    244  CA  SER A 598      37.630  21.510  34.280  1.00  0.00           C
ATOM    245  HA  SER A 598      38.100  20.840  33.570  1.00  0.00           H
ATOM    246  CB  SER A 598      36.680  22.540  33.480  1.00  0.00           C
ATOM    247  HB1 SER A 598      36.300  23.370  34.100  1.00  0.00           H
ATOM    248  HB2 SER A 598      35.690  22.160  33.150  1.00  0.00           H
ATOM    249  OG  SER A 598      37.400  23.030  32.340  1.00  0.00           O
ATOM    250  HG1 SER A 598      37.290  22.350  31.680  1.00  0.00           H
ATOM    251  C   SER A 598      38.660  22.310  34.880  1.00  0.00           C
ATOM    252  O   SER A 598      39.730  22.280  34.330  1.00  0.00           O
ATOM    253  N   ASP A 599      38.410  23.070  35.930  1.00  0.00           N
ATOM    254  HN  ASP A 599      37.460  23.230  36.190  1.00  0.00           H
ATOM    255  CA  ASP A 599      39.440  23.740  36.680  1.00  0.00           C
ATOM    256  HA  ASP A 599      39.860  24.460  35.980  1.00  0.00           H
ATOM    257  CB  ASP A 599      38.790  24.710  37.760  1.00  0.00           C
ATOM    258  HB1 ASP A 599      39.610  25.050  38.430  1.00  0.00           H
ATOM    259  HB2 ASP A 599      38.110  24.210  38.490  1.00  0.00           H
ATOM    260  CG  ASP A 599      38.230  25.960  37.200  1.00  0.00           C
ATOM    261  OD1 ASP A 599      38.010  26.140  36.030  1.00  0.00           O
ATOM    262  OD2 ASP A 599      37.780  26.820  38.040  1.00  0.00           O
ATOM    263  C   ASP A 599      40.560  22.860  37.290  1.00  0.00           C
ATOM    264  O   ASP A 599      41.800  23.080  37.240  1.00  0.00           O
ATOM    265  N   PHE A 600      40.120  21.720  37.960  1.00  0.00           N
ATOM    266  HN  PHE A 600      39.170  21.450  38.050  1.00  0.00           H
ATOM    267  CA  PHE A 600      40.980  20.630  38.430  1.00  0.00           C
ATOM    268  HA  PHE A 600      41.720  21.140  39.030  1.00  0.00           H
ATOM    269  CB  PHE A 600      40.170  19.630  39.320  1.00  0.00           C
ATOM    270  HB1 PHE A 600      39.290  19.220  38.780  1.00  0.00           H
ATOM    271  HB2 PHE A 600      39.780  20.180  40.210  1.00  0.00           H
ATOM    272  CG  PHE A 600      41.030  18.390  39.830  1.00  0.00           C
ATOM    273  CD1 PHE A 600      42.170  18.650  40.610  1.00  0.00           C
ATOM    274  HD1 PHE A 600      42.400  19.690  40.750  1.00  0.00           H
ATOM    275  CE1 PHE A 600      42.810  17.550  41.140  1.00  0.00           C
ATOM    276  HE1 PHE A 600      43.730  17.720  41.690  1.00  0.00           H
ATOM    277  CZ  PHE A 600      42.360  16.250  41.000  1.00  0.00           C
ATOM    278  HZ  PHE A 600      42.960  15.470  41.440  1.00  0.00           H
ATOM    279  CD2 PHE A 600      40.550  17.080  39.620  1.00  0.00           C
ATOM    280  HD2 PHE A 600      39.680  16.840  39.040  1.00  0.00           H
ATOM    281  CE2 PHE A 600      41.220  16.040  40.250  1.00  0.00           C
ATOM    282  HE2 PHE A 600      41.030  15.000  40.070  1.00  0.00           H
ATOM    283  C   PHE A 600      41.850  19.980  37.380  1.00  0.00           C
ATOM    284  O   PHE A 600      43.080  19.910  37.660  1.00  0.00           O
ATOM    285  N   LYS A 601      41.320  19.660  36.170  1.00  0.00           N
ATOM    286  HN  LYS A 601      40.350  19.760  35.980  1.00  0.00           H
ATOM    287  CA  LYS A 601      42.050  19.250  34.990  1.00  0.00           C
ATOM    288  HA  LYS A 601      42.640  18.410  35.310  1.00  0.00           H
ATOM    289  CB  LYS A 601      41.150  18.890  33.830  1.00  0.00           C
ATOM    290  HB1 LYS A 601      41.790  18.620  32.950  1.00  0.00           H
ATOM    291  HB2 LYS A 601      40.440  19.700  33.560  1.00  0.00           H
ATOM    292  CG  LYS A 601      40.350  17.590  34.040  1.00  0.00           C
ATOM    293  HG1 LYS A 601      39.550  17.700  34.810  1.00  0.00           H
ATOM    294  HG2 LYS A 601      41.090  16.890  34.470  1.00  0.00           H
ATOM    295  CD  LYS A 601      39.740  17.010  32.740  1.00  0.00           C
ATOM    296  HD1 LYS A 601      39.200  16.150  33.170  1.00  0.00           H
ATOM    297  HD2 LYS A 601      40.540  16.620  32.080  1.00  0.00           H
ATOM    298  CE  LYS A 601      38.770  17.930  32.090  1.00  0.00           C
ATOM    299  HE1 LYS A 601      39.290  18.870  31.770  1.00  0.00           H
ATOM    300  HE2 LYS A 601      38.030  18.280  32.830  1.00  0.00           H
ATOM    301  NZ  LYS A 601      38.140  17.290  30.910  1.00  0.00           N
ATOM    302  HZ1 LYS A 601      38.670  17.270  30.020  1.00  0.00           H
ATOM    303  HZ2 LYS A 601      37.320  17.900  30.730  1.00  0.00           H
ATOM    304  HZ3 LYS A 601      37.840  16.350  31.230  1.00  0.00           H
ATOM    305  C   LYS A 601      43.050  20.280  34.560  1.00  0.00           C
ATOM    306  O   LYS A 601      44.130  19.940  34.260  1.00  0.00           O
ATOM    307  N   ASP A 602      42.740  21.660  34.690  1.00  0.00           N
ATOM    308  HN  ASP A 602      41.880  22.080  35.000  1.00  0.00           H
ATOM    309  CA  ASP A 602      43.650  22.760  34.270  1.00  0.00           C
ATOM    310  HA  ASP A 602      44.180  22.340  33.440  1.00  0.00           H
ATOM    311  CB  ASP A 602      42.880  24.050  33.880  1.00  0.00           C
ATOM    312  HB1 ASP A 602      43.450  25.010  33.960  1.00  0.00           H
ATOM    313  HB2 ASP A 602      41.870  24.190  34.310  1.00  0.00           H
ATOM    314  CG  ASP A 602      42.430  23.980  32.450  1.00  0.00           C
ATOM    315  OD1 ASP A 602      42.700  22.990  31.730  1.00  0.00           O
ATOM    316  OD2 ASP A 602      41.680  24.970  32.030  1.00  0.00           O
ATOM    317  C   ASP A 602      44.720  23.000  35.320  1.00  0.00           C
ATOM    318  O   ASP A 602      45.760  23.570  34.980  1.00  0.00           O
ATOM    319  N   ALA A 603      44.570  22.570  36.610  1.00  0.00           N
ATOM    320  HN  ALA A 603      43.660  22.310  36.900  1.00  0.00           H
ATOM    321  CA  ALA A 603      45.620  22.820  37.500  1.00  0.00           C
ATOM    322  HA  ALA A 603      46.200  23.670  37.200  1.00  0.00           H
ATOM    323  CB  ALA A 603      45.090  23.070  38.960  1.00  0.00           C
ATOM    324  HB1 ALA A 603      44.660  22.170  39.460  1.00  0.00           H
ATOM    325  HB2 ALA A 603      44.350  23.890  38.970  1.00  0.00           H
ATOM    326  HB3 ALA A 603      45.930  23.480  39.570  1.00  0.00           H
ATOM    327  C   ALA A 603      46.600  21.670  37.530  1.00  0.00           C
ATOM    328  O   ALA A 603      47.550  21.810  38.260  1.00  0.00           O
ATOM    329  N   LEU A 604      46.460  20.640  36.680  1.00  0.00           N
ATOM    330  HN  LEU A 604      45.600  20.530  36.190  1.00  0.00           H
ATOM    331  CA  LEU A 604      47.460  19.570  36.610  1.00  0.00           C
ATOM    332  HA  LEU A 604      47.590  19.250  37.630  1.00  0.00           H
ATOM    333  CB  LEU A 604      46.870  18.290  35.940  1.00  0.00           C
ATOM    334  HB1 LEU A 604      47.610  17.470  36.070  1.00  0.00           H
ATOM    335  HB2 LEU A 604      46.820  18.440  34.840  1.00  0.00           H
ATOM    336  CG  LEU A 604      45.600  17.750  36.490  1.00  0.00           C
ATOM    337  HG  LEU A 604      44.820  18.460  36.150  1.00  0.00           H
ATOM    338  CD1 LEU A 604      45.280  16.410  35.830  1.00  0.00           C
ATOM    339 HD11 LEU A 604      46.040  15.640  36.110  1.00  0.00           H
ATOM    340 HD12 LEU A 604      45.370  16.540  34.740  1.00  0.00           H
ATOM    341 HD13 LEU A 604      44.310  15.950  36.140  1.00  0.00           H
ATOM    342  CD2 LEU A 604      45.560  17.720  38.020  1.00  0.00           C
ATOM    343 HD21 LEU A 604      44.570  17.360  38.380  1.00  0.00           H
ATOM    344 HD22 LEU A 604      45.760  18.700  38.500  1.00  0.00           H
ATOM    345 HD23 LEU A 604      46.370  17.030  38.340  1.00  0.00           H
ATOM    346  C   LEU A 604      48.890  19.900  36.080  1.00  0.00           C
ATOM    347  O   LEU A 604      49.300  19.280  35.090  1.00  0.00           O
ATOM    348  N   SER A 605      49.650  20.760  36.750  1.00  0.00           N
ATOM    349  HN  SER A 605      49.280  21.170  37.570  1.00  0.00           H
ATOM    350  CA  SER A 605      50.980  21.030  36.310  1.00  0.00           C
ATOM    351  HA  SER A 605      51.430  20.080  36.080  1.00  0.00           H
ATOM    352  CB  SER A 605      51.170  22.060  35.130  1.00  0.00           C
ATOM    353  HB1 SER A 605      50.800  21.580  34.190  1.00  0.00           H
ATOM    354  HB2 SER A 605      52.280  22.140  35.090  1.00  0.00           H
ATOM    355  OG  SER A 605      50.620  23.310  35.430  1.00  0.00           O
ATOM    356  HG1 SER A 605      49.700  23.150  35.220  1.00  0.00           H
ATOM    357  C   SER A 605      51.940  21.330  37.480  1.00  0.00           C
ATOM    358  O   SER A 605      51.640  21.990  38.520  1.00  0.00           O
ATOM    359  N   LEU A 606      53.260  21.080  37.370  1.00  0.00           N
ATOM    360  HN  LEU A 606      53.610  20.580  36.570  1.00  0.00           H
ATOM    361  CA  LEU A 606      54.250  21.580  38.340  1.00  0.00           C
ATOM    362  HA  LEU A 606      53.860  21.300  39.310  1.00  0.00           H
ATOM    363  CB  LEU A 606      55.600  20.870  38.180  1.00  0.00           C
ATOM    364  HB1 LEU A 606      56.370  21.340  38.820  1.00  0.00           H
ATOM    365  HB2 LEU A 606      55.910  21.030  37.120  1.00  0.00           H
ATOM    366  CG  LEU A 606      55.590  19.350  38.510  1.00  0.00           C
ATOM    367  HG  LEU A 606      54.610  18.990  38.160  1.00  0.00           H
ATOM    368  CD1 LEU A 606      56.580  18.440  37.770  1.00  0.00           C
ATOM    369 HD11 LEU A 606      56.860  18.890  36.790  1.00  0.00           H
ATOM    370 HD12 LEU A 606      56.290  17.380  37.640  1.00  0.00           H
ATOM    371 HD13 LEU A 606      57.490  18.320  38.400  1.00  0.00           H
ATOM    372  CD2 LEU A 606      55.590  19.200  40.080  1.00  0.00           C
ATOM    373 HD21 LEU A 606      54.870  19.890  40.590  1.00  0.00           H
ATOM    374 HD22 LEU A 606      56.660  19.290  40.380  1.00  0.00           H
ATOM    375 HD23 LEU A 606      55.270  18.180  40.410  1.00  0.00           H
ATOM    376  C   LEU A 606      54.390  23.080  38.270  1.00  0.00           C
ATOM    377  O   LEU A 606      54.710  23.750  39.210  1.00  0.00           O
ATOM    378  N   GLN A 607      54.150  23.680  37.090  1.00  0.00           N
ATOM    379  HN  GLN A 607      54.130  23.270  36.180  1.00  0.00           H
ATOM    380  CA  GLN A 607      54.030  25.090  36.870  1.00  0.00           C
ATOM    381  HA  GLN A 607      54.970  25.490  37.220  1.00  0.00           H
ATOM    382  CB  GLN A 607      53.850  25.530  35.450  1.00  0.00           C
ATOM    383  HB1 GLN A 607      52.940  25.100  34.990  1.00  0.00           H
ATOM    384  HB2 GLN A 607      54.770  25.190  34.930  1.00  0.00           H
ATOM    385  CG  GLN A 607      53.550  26.960  35.280  1.00  0.00           C
ATOM    386  HG1 GLN A 607      54.210  27.730  35.760  1.00  0.00           H
ATOM    387  HG2 GLN A 607      52.500  27.140  35.620  1.00  0.00           H
ATOM    388  CD  GLN A 607      53.530  27.420  33.810  1.00  0.00           C
ATOM    389  OE1 GLN A 607      53.620  26.670  32.850  1.00  0.00           O
ATOM    390  NE2 GLN A 607      53.290  28.740  33.680  1.00  0.00           N
ATOM    391 HE21 GLN A 607      53.260  29.150  32.760  1.00  0.00           H
ATOM    392 HE22 GLN A 607      53.250  29.350  34.480  1.00  0.00           H
ATOM    393  C   GLN A 607      52.990  25.700  37.750  1.00  0.00           C
ATOM    394  O   GLN A 607      53.170  26.720  38.370  1.00  0.00           O
ATOM    395  N   CYS A 608      51.740  25.070  37.880  1.00  0.00           N
ATOM    396  HN  CYS A 608      51.520  24.200  37.420  1.00  0.00           H
ATOM    397  CA  CYS A 608      50.730  25.510  38.850  1.00  0.00           C
ATOM    398  HA  CYS A 608      50.410  26.550  38.840  1.00  0.00           H
ATOM    399  CB  CYS A 608      49.500  24.660  38.530  1.00  0.00           C
ATOM    400  HB1 CYS A 608      48.740  24.690  39.350  1.00  0.00           H
ATOM    401  HB2 CYS A 608      49.840  23.630  38.270  1.00  0.00           H
ATOM    402  SG  CYS A 608      48.730  25.440  37.090  1.00  0.00           S
ATOM    403  HG1 CYS A 608      49.650  25.160  36.180  1.00  0.00           H
ATOM    404  C   CYS A 608      51.100  25.390  40.260  1.00  0.00           C
ATOM    405  O   CYS A 608      51.090  26.370  40.980  1.00  0.00           O
ATOM    406  N   LEU A 609      51.710  24.220  40.600  1.00  0.00           N
ATOM    407  HN  LEU A 609      51.760  23.430  39.990  1.00  0.00           H
ATOM    408  CA  LEU A 609      52.240  23.990  41.940  1.00  0.00           C
ATOM    409  HA  LEU A 609      51.430  24.200  42.620  1.00  0.00           H
ATOM    410  CB  LEU A 609      52.730  22.450  42.010  1.00  0.00           C
ATOM    411  HB1 LEU A 609      53.560  22.230  41.290  1.00  0.00           H
ATOM    412  HB2 LEU A 609      51.880  21.840  41.650  1.00  0.00           H
ATOM    413  CG  LEU A 609      53.040  21.990  43.470  1.00  0.00           C
ATOM    414  HG  LEU A 609      53.890  22.560  43.910  1.00  0.00           H
ATOM    415  CD1 LEU A 609      51.770  22.270  44.380  1.00  0.00           C
ATOM    416 HD11 LEU A 609      51.720  23.360  44.610  1.00  0.00           H
ATOM    417 HD12 LEU A 609      51.890  21.680  45.310  1.00  0.00           H
ATOM    418 HD13 LEU A 609      50.850  21.980  43.840  1.00  0.00           H
ATOM    419  CD2 LEU A 609      53.390  20.500  43.470  1.00  0.00           C
ATOM    420 HD21 LEU A 609      53.690  20.180  44.500  1.00  0.00           H
ATOM    421 HD22 LEU A 609      54.310  20.300  42.870  1.00  0.00           H
ATOM    422 HD23 LEU A 609      52.520  19.860  43.190  1.00  0.00           H
ATOM    423  C   LEU A 609      53.360  24.900  42.420  1.00  0.00           C
ATOM    424  O   LEU A 609      53.390  25.270  43.610  1.00  0.00           O
ATOM    425  N   ALA A 610      54.330  25.230  41.560  1.00  0.00           N
ATOM    426  HN  ALA A 610      54.230  24.730  40.700  1.00  0.00           H
ATOM    427  CA  ALA A 610      55.320  26.230  41.800  1.00  0.00           C
ATOM    428  HA  ALA A 610      55.740  26.090  42.780  1.00  0.00           H
ATOM    429  CB  ALA A 610      56.450  26.230  40.740  1.00  0.00           C
ATOM    430  HB1 ALA A 610      57.300  26.860  41.090  1.00  0.00           H
ATOM    431  HB2 ALA A 610      56.120  26.660  39.760  1.00  0.00           H
ATOM    432  HB3 ALA A 610      56.740  25.190  40.520  1.00  0.00           H
ATOM    433  C   ALA A 610      54.720  27.600  41.950  1.00  0.00           C
ATOM    434  O   ALA A 610      55.160  28.450  42.770  1.00  0.00           O
ATOM    435  N   SER A 611      53.680  27.900  41.170  1.00  0.00           N
ATOM    436  HN  SER A 611      53.390  27.360  40.380  1.00  0.00           H
ATOM    437  CA  SER A 611      52.930  29.190  41.370  1.00  0.00           C
ATOM    438  HA  SER A 611      53.580  30.050  41.350  1.00  0.00           H
ATOM    439  CB  SER A 611      51.860  29.450  40.230  1.00  0.00           C
ATOM    440  HB1 SER A 611      51.360  30.430  40.400  1.00  0.00           H
ATOM    441  HB2 SER A 611      51.020  28.720  40.290  1.00  0.00           H
ATOM    442  OG  SER A 611      52.560  29.470  38.980  1.00  0.00           O
ATOM    443  HG1 SER A 611      52.450  28.570  38.660  1.00  0.00           H
ATOM    444  C   SER A 611      52.250  29.340  42.640  1.00  0.00           C
ATOM    445  O   SER A 611      52.430  30.390  43.260  1.00  0.00           O
ATOM    446  N   ILE A 612      51.600  28.270  43.210  1.00  0.00           N
ATOM    447  HN  ILE A 612      51.680  27.510  42.580  1.00  0.00           H
ATOM    448  CA  ILE A 612      50.960  28.160  44.480  1.00  0.00           C
ATOM    449  HA  ILE A 612      50.370  29.070  44.550  1.00  0.00           H
ATOM    450  CB  ILE A 612      50.230  26.850  44.660  1.00  0.00           C
ATOM    451  HB  ILE A 612      50.910  26.000  44.430  1.00  0.00           H
ATOM    452  CG2 ILE A 612      49.960  26.480  46.170  1.00  0.00           C
ATOM    453 HG21 ILE A 612      49.600  25.420  46.270  1.00  0.00           H
ATOM    454 HG22 ILE A 612      49.270  27.180  46.670  1.00  0.00           H
ATOM    455 HG23 ILE A 612      50.850  26.400  46.820  1.00  0.00           H
ATOM    456  CG1 ILE A 612      49.030  26.780  43.790  1.00  0.00           C
ATOM    457 HG11 ILE A 612      49.220  27.360  42.860  1.00  0.00           H
ATOM    458 HG12 ILE A 612      48.200  27.300  44.300  1.00  0.00           H
ATOM    459  CD  ILE A 612      48.520  25.420  43.390  1.00  0.00           C
ATOM    460  HD1 ILE A 612      49.230  24.980  42.650  1.00  0.00           H
ATOM    461  HD2 ILE A 612      47.480  25.410  43.000  1.00  0.00           H
ATOM    462  HD3 ILE A 612      48.600  24.750  44.290  1.00  0.00           H
ATOM    463  C   ILE A 612      51.910  28.400  45.600  1.00  0.00           C
ATOM    464  O   ILE A 612      51.610  29.120  46.530  1.00  0.00           O
ATOM    465  N   LEU A 613      53.120  27.810  45.560  1.00  0.00           N
ATOM    466  HN  LEU A 613      53.330  27.110  44.880  1.00  0.00           H
ATOM    467  CA  LEU A 613      54.140  28.140  46.580  1.00  0.00           C
ATOM    468  HA  LEU A 613      53.680  28.070  47.550  1.00  0.00           H
ATOM    469  CB  LEU A 613      55.270  27.130  46.660  1.00  0.00           C
ATOM    470  HB1 LEU A 613      55.960  27.240  47.530  1.00  0.00           H
ATOM    471  HB2 LEU A 613      56.030  27.180  45.860  1.00  0.00           H
ATOM    472  CG  LEU A 613      54.830  25.660  46.690  1.00  0.00           C
ATOM    473  HG  LEU A 613      54.290  25.470  45.730  1.00  0.00           H
ATOM    474  CD1 LEU A 613      56.050  24.740  46.770  1.00  0.00           C
ATOM    475 HD11 LEU A 613      56.770  24.870  45.950  1.00  0.00           H
ATOM    476 HD12 LEU A 613      55.750  23.680  46.820  1.00  0.00           H
ATOM    477 HD13 LEU A 613      56.570  24.970  47.730  1.00  0.00           H
ATOM    478  CD2 LEU A 613      53.850  25.280  47.770  1.00  0.00           C
ATOM    479 HD21 LEU A 613      52.900  25.810  47.600  1.00  0.00           H
ATOM    480 HD22 LEU A 613      54.260  25.490  48.770  1.00  0.00           H
ATOM    481 HD23 LEU A 613      53.590  24.200  47.870  1.00  0.00           H
ATOM    482  C   LEU A 613      54.650  29.530  46.510  1.00  0.00           C
ATOM    483  O   LEU A 613      54.800  30.180  47.530  1.00  0.00           O
ATOM    484  N   PHE A 614      54.950  30.030  45.320  1.00  0.00           N
ATOM    485  HN  PHE A 614      54.900  29.490  44.490  1.00  0.00           H
ATOM    486  CA  PHE A 614      55.440  31.390  45.020  1.00  0.00           C
ATOM    487  HA  PHE A 614      56.250  31.510  45.720  1.00  0.00           H
ATOM    488  CB  PHE A 614      55.920  31.440  43.540  1.00  0.00           C
ATOM    489  HB1 PHE A 614      55.100  31.100  42.870  1.00  0.00           H
ATOM    490  HB2 PHE A 614      56.710  30.670  43.500  1.00  0.00           H
ATOM    491  CG  PHE A 614      56.330  32.790  42.970  1.00  0.00           C
ATOM    492  CD1 PHE A 614      55.940  33.190  41.680  1.00  0.00           C
ATOM    493  HD1 PHE A 614      55.280  32.590  41.070  1.00  0.00           H
ATOM    494  CE1 PHE A 614      56.280  34.450  41.180  1.00  0.00           C
ATOM    495  HE1 PHE A 614      55.810  34.660  40.240  1.00  0.00           H
ATOM    496  CZ  PHE A 614      57.120  35.300  41.890  1.00  0.00           C
ATOM    497  HZ  PHE A 614      57.500  36.170  41.370  1.00  0.00           H
ATOM    498  CD2 PHE A 614      57.110  33.760  43.710  1.00  0.00           C
ATOM    499  HD2 PHE A 614      57.340  33.520  44.740  1.00  0.00           H
ATOM    500  CE2 PHE A 614      57.520  34.970  43.200  1.00  0.00           C
ATOM    501  HE2 PHE A 614      58.190  35.700  43.650  1.00  0.00           H
ATOM    502  C   PHE A 614      54.450  32.490  45.460  1.00  0.00           C
ATOM    503  O   PHE A 614      54.820  33.510  46.040  1.00  0.00           O
ATOM    504  N   LEU A 615      53.200  32.360  44.990  1.00  0.00           N
ATOM    505  HN  LEU A 615      52.950  31.580  44.430  1.00  0.00           H
ATOM    506  CA  LEU A 615      52.130  33.260  45.330  1.00  0.00           C
ATOM    507  HA  LEU A 615      52.590  34.230  45.280  1.00  0.00           H
ATOM    508  CB  LEU A 615      50.980  33.240  44.320  1.00  0.00           C
ATOM    509  HB1 LEU A 615      50.100  33.650  44.850  1.00  0.00           H
ATOM    510  HB2 LEU A 615      50.690  32.190  44.060  1.00  0.00           H
ATOM    511  CG  LEU A 615      51.040  34.090  42.970  1.00  0.00           C
ATOM    512  HG  LEU A 615      50.010  34.050  42.560  1.00  0.00           H
ATOM    513  CD1 LEU A 615      51.250  35.620  43.160  1.00  0.00           C
ATOM    514 HD11 LEU A 615      51.130  36.220  42.230  1.00  0.00           H
ATOM    515 HD12 LEU A 615      52.270  35.850  43.540  1.00  0.00           H
ATOM    516 HD13 LEU A 615      50.560  36.020  43.920  1.00  0.00           H
ATOM    517  CD2 LEU A 615      52.100  33.610  41.990  1.00  0.00           C
ATOM    518 HD21 LEU A 615      51.720  32.780  41.370  1.00  0.00           H
ATOM    519 HD22 LEU A 615      53.050  33.210  42.390  1.00  0.00           H
ATOM    520 HD23 LEU A 615      52.210  34.530  41.380  1.00  0.00           H
ATOM    521  C   LEU A 615      51.570  33.170  46.750  1.00  0.00           C
ATOM    522  O   LEU A 615      51.100  34.200  47.260  1.00  0.00           O
ATOM    523  N   TYR A 616      51.710  31.990  47.380  1.00  0.00           N
ATOM    524  HN  TYR A 616      51.850  31.120  46.910  1.00  0.00           H
ATOM    525  CA  TYR A 616      51.600  31.990  48.890  1.00  0.00           C
ATOM    526  HA  TYR A 616      50.600  32.320  49.090  1.00  0.00           H
ATOM    527  CB  TYR A 616      51.620  30.580  49.470  1.00  0.00           C
ATOM    528  HB1 TYR A 616      52.330  29.940  48.870  1.00  0.00           H
ATOM    529  HB2 TYR A 616      50.670  30.060  49.200  1.00  0.00           H
ATOM    530  CG  TYR A 616      51.740  30.440  50.930  1.00  0.00           C
ATOM    531  CD1 TYR A 616      52.730  29.550  51.290  1.00  0.00           C
ATOM    532  HD1 TYR A 616      53.300  29.080  50.490  1.00  0.00           H
ATOM    533  CE1 TYR A 616      52.920  29.310  52.660  1.00  0.00           C
ATOM    534  HE1 TYR A 616      53.610  28.520  52.910  1.00  0.00           H
ATOM    535  CZ  TYR A 616      52.170  30.010  53.690  1.00  0.00           C
ATOM    536  OH  TYR A 616      52.380  29.820  55.080  1.00  0.00           O
ATOM    537  HH  TYR A 616      51.840  30.470  55.530  1.00  0.00           H
ATOM    538  CD2 TYR A 616      50.940  31.120  51.870  1.00  0.00           C
ATOM    539  HD2 TYR A 616      50.110  31.760  51.580  1.00  0.00           H
ATOM    540  CE2 TYR A 616      51.250  30.950  53.280  1.00  0.00           C
ATOM    541  HE2 TYR A 616      50.740  31.590  53.980  1.00  0.00           H
ATOM    542  C   TYR A 616      52.570  33.010  49.590  1.00  0.00           C
ATOM    543  O   TYR A 616      52.140  33.860  50.420  1.00  0.00           O
ATOM    544  N   CYS A 617      53.810  33.030  49.150  1.00  0.00           N
ATOM    545  HN  CYS A 617      54.100  32.420  48.410  1.00  0.00           H
ATOM    546  CA  CYS A 617      54.780  33.950  49.600  1.00  0.00           C
ATOM    547  HA  CYS A 617      54.790  33.920  50.680  1.00  0.00           H
ATOM    548  CB  CYS A 617      56.190  33.510  49.140  1.00  0.00           C
ATOM    549  HB1 CYS A 617      56.920  34.220  49.580  1.00  0.00           H
ATOM    550  HB2 CYS A 617      56.140  33.620  48.030  1.00  0.00           H
ATOM    551  SG  CYS A 617      56.650  31.770  49.540  1.00  0.00           S
ATOM    552  HG1 CYS A 617      55.970  31.330  48.490  1.00  0.00           H
ATOM    553  C   CYS A 617      54.510  35.460  49.400  1.00  0.00           C
ATOM    554  O   CYS A 617      54.720  36.340  50.250  1.00  0.00           O
ATOM    555  N   ALA A 618      54.100  35.790  48.190  1.00  0.00           N
ATOM    556  HN  ALA A 618      54.030  35.130  47.460  1.00  0.00           H
ATOM    557  CA  ALA A 618      53.720  37.040  47.720  1.00  0.00           C
ATOM    558  HA  ALA A 618      54.480  37.710  48.100  1.00  0.00           H
ATOM    559  CB  ALA A 618      53.710  37.040  46.170  1.00  0.00           C
ATOM    560  HB1 ALA A 618      54.660  36.600  45.790  1.00  0.00           H
ATOM    561  HB2 ALA A 618      53.460  38.060  45.820  1.00  0.00           H
ATOM    562  HB3 ALA A 618      52.970  36.280  45.840  1.00  0.00           H
ATOM    563  C   ALA A 618      52.460  37.640  48.340  1.00  0.00           C
ATOM    564  O   ALA A 618      52.300  38.820  48.260  1.00  0.00           O
ATOM    565  N   CYS A 619      51.560  36.810  48.840  1.00  0.00           N
ATOM    566  HN  CYS A 619      51.740  35.840  48.830  1.00  0.00           H
ATOM    567  CA  CYS A 619      50.370  37.190  49.650  1.00  0.00           C
ATOM    568  HA  CYS A 619      50.110  38.180  49.300  1.00  0.00           H
ATOM    569  CB  CYS A 619      49.260  36.100  49.530  1.00  0.00           C
ATOM    570  HB1 CYS A 619      49.510  35.160  50.050  1.00  0.00           H
ATOM    571  HB2 CYS A 619      49.170  35.840  48.460  1.00  0.00           H
ATOM    572  SG  CYS A 619      47.580  36.690  50.140  1.00  0.00           S
ATOM    573  HG1 CYS A 619      47.350  37.490  49.100  1.00  0.00           H
ATOM    574  C   CYS A 619      50.670  37.480  51.120  1.00  0.00           C
ATOM    575  O   CYS A 619      50.230  38.500  51.720  1.00  0.00           O
ATOM    576  N   MET A 620      51.430  36.580  51.790  1.00  0.00           N
ATOM    577  HN  MET A 620      51.670  35.690  51.400  1.00  0.00           H
ATOM    578  CA  MET A 620      52.060  36.960  52.960  1.00  0.00           C
ATOM    579  HA  MET A 620      51.350  37.100  53.770  1.00  0.00           H
ATOM    580  CB  MET A 620      52.900  35.820  53.480  1.00  0.00           C
ATOM    581  HB1 MET A 620      53.440  36.270  54.350  1.00  0.00           H
ATOM    582  HB2 MET A 620      53.640  35.600  52.680  1.00  0.00           H
ATOM    583  CG  MET A 620      52.050  34.620  53.880  1.00  0.00           C
ATOM    584  HG1 MET A 620      51.570  34.210  52.970  1.00  0.00           H
ATOM    585  HG2 MET A 620      51.170  34.830  54.530  1.00  0.00           H
ATOM    586  SD  MET A 620      52.980  33.320  54.770  1.00  0.00           S
ATOM    587  CE  MET A 620      54.100  33.060  53.410  1.00  0.00           C
ATOM    588  HE1 MET A 620      54.830  33.870  53.190  1.00  0.00           H
ATOM    589  HE2 MET A 620      53.460  32.930  52.510  1.00  0.00           H
ATOM    590  HE3 MET A 620      54.660  32.120  53.630  1.00  0.00           H
ATOM    591  C   MET A 620      52.860  38.240  53.030  1.00  0.00           C
ATOM    592  O   MET A 620      52.590  39.060  53.940  1.00  0.00           O
ATOM    593  N   SER A 621      53.740  38.430  52.080  1.00  0.00           N
ATOM    594  HN  SER A 621      53.930  37.710  51.420  1.00  0.00           H
ATOM    595  CA  SER A 621      54.580  39.630  52.000  1.00  0.00           C
ATOM    596  HA  SER A 621      55.380  39.510  52.710  1.00  0.00           H
ATOM    597  CB  SER A 621      55.300  39.850  50.590  1.00  0.00           C
ATOM    598  HB1 SER A 621      55.750  40.860  50.480  1.00  0.00           H
ATOM    599  HB2 SER A 621      54.460  39.800  49.870  1.00  0.00           H
ATOM    600  OG  SER A 621      56.340  38.870  50.440  1.00  0.00           O
ATOM    601  HG1 SER A 621      56.030  37.970  50.330  1.00  0.00           H
ATOM    602  C   SER A 621      53.850  40.960  52.400  1.00  0.00           C
ATOM    603  O   SER A 621      54.200  41.580  53.400  1.00  0.00           O
ATOM    604  N   PRO A 622      52.780  41.510  51.720  1.00  0.00           N
ATOM    605  CD  PRO A 622      52.240  41.090  50.420  1.00  0.00           C
ATOM    606  HD1 PRO A 622      52.030  40.010  50.330  1.00  0.00           H
ATOM    607  HD2 PRO A 622      52.980  41.400  49.660  1.00  0.00           H
ATOM    608  CA  PRO A 622      52.060  42.620  52.200  1.00  0.00           C
ATOM    609  HA  PRO A 622      52.760  43.380  52.540  1.00  0.00           H
ATOM    610  CB  PRO A 622      51.420  43.190  50.990  1.00  0.00           C
ATOM    611  HB1 PRO A 622      52.140  43.800  50.400  1.00  0.00           H
ATOM    612  HB2 PRO A 622      50.510  43.760  51.280  1.00  0.00           H
ATOM    613  CG  PRO A 622      50.970  41.990  50.170  1.00  0.00           C
ATOM    614  HG1 PRO A 622      50.130  41.460  50.670  1.00  0.00           H
ATOM    615  HG2 PRO A 622      50.650  42.120  49.120  1.00  0.00           H
ATOM    616  C   PRO A 622      51.250  42.290  53.460  1.00  0.00           C
ATOM    617  O   PRO A 622      51.200  43.130  54.380  1.00  0.00           O
ATOM    618  N   VAL A 623      50.560  41.130  53.550  1.00  0.00           N
ATOM    619  HN  VAL A 623      50.630  40.480  52.800  1.00  0.00           H
ATOM    620  CA  VAL A 623      49.510  40.880  54.570  1.00  0.00           C
ATOM    621  HA  VAL A 623      48.970  41.820  54.590  1.00  0.00           H
ATOM    622  CB  VAL A 623      48.630  39.630  54.250  1.00  0.00           C
ATOM    623  HB  VAL A 623      49.250  38.780  53.930  1.00  0.00           H
ATOM    624  CG1 VAL A 623      47.800  39.230  55.470  1.00  0.00           C
ATOM    625 HG11 VAL A 623      48.480  38.890  56.280  1.00  0.00           H
ATOM    626 HG12 VAL A 623      47.120  38.400  55.210  1.00  0.00           H
ATOM    627 HG13 VAL A 623      47.170  40.090  55.780  1.00  0.00           H
ATOM    628  CG2 VAL A 623      47.680  39.920  53.080  1.00  0.00           C
ATOM    629 HG21 VAL A 623      48.240  40.000  52.120  1.00  0.00           H
ATOM    630 HG22 VAL A 623      47.170  40.900  53.210  1.00  0.00           H
ATOM    631 HG23 VAL A 623      46.830  39.230  53.180  1.00  0.00           H
ATOM    632  C   VAL A 623      50.130  40.860  55.980  1.00  0.00           C
ATOM    633  O   VAL A 623      49.640  41.550  56.910  1.00  0.00           O
ATOM    634  N   ILE A 624      51.260  40.190  56.120  1.00  0.00           N
ATOM    635  HN  ILE A 624      51.590  39.760  55.290  1.00  0.00           H
ATOM    636  CA  ILE A 624      52.080  40.250  57.340  1.00  0.00           C
ATOM    637  HA  ILE A 624      51.410  39.990  58.160  1.00  0.00           H
ATOM    638  CB  ILE A 624      53.250  39.340  57.390  1.00  0.00           C
ATOM    639  HB  ILE A 624      53.870  39.620  56.500  1.00  0.00           H
ATOM    640  CG2 ILE A 624      54.140  39.560  58.590  1.00  0.00           C
ATOM    641 HG21 ILE A 624      54.660  40.550  58.580  1.00  0.00           H
ATOM    642 HG22 ILE A 624      54.890  38.760  58.790  1.00  0.00           H
ATOM    643 HG23 ILE A 624      53.540  39.600  59.510  1.00  0.00           H
ATOM    644  CG1 ILE A 624      52.790  37.840  57.260  1.00  0.00           C
ATOM    645 HG11 ILE A 624      53.710  37.340  56.880  1.00  0.00           H
ATOM    646 HG12 ILE A 624      52.050  37.760  56.430  1.00  0.00           H
ATOM    647  CD  ILE A 624      52.320  37.220  58.570  1.00  0.00           C
ATOM    648  HD1 ILE A 624      51.680  37.850  59.240  1.00  0.00           H
ATOM    649  HD2 ILE A 624      53.280  37.050  59.100  1.00  0.00           H
ATOM    650  HD3 ILE A 624      51.740  36.290  58.430  1.00  0.00           H
ATOM    651  C   ILE A 624      52.530  41.710  57.700  1.00  0.00           C
ATOM    652  O   ILE A 624      52.460  42.110  58.850  1.00  0.00           O
ATOM    653  N   THR A 625      52.980  42.440  56.730  1.00  0.00           N
ATOM    654  HN  THR A 625      52.990  42.030  55.830  1.00  0.00           H
ATOM    655  CA  THR A 625      53.350  43.930  56.930  1.00  0.00           C
ATOM    656  HA  THR A 625      54.090  44.090  57.700  1.00  0.00           H
ATOM    657  CB  THR A 625      54.090  44.500  55.740  1.00  0.00           C
ATOM    658  HB  THR A 625      53.430  44.560  54.850  1.00  0.00           H
ATOM    659  OG1 THR A 625      55.150  43.660  55.400  1.00  0.00           O
ATOM    660  HG1 THR A 625      54.830  42.830  55.050  1.00  0.00           H
ATOM    661  CG2 THR A 625      54.660  45.970  55.980  1.00  0.00           C
ATOM    662 HG21 THR A 625      55.510  45.970  56.690  1.00  0.00           H
ATOM    663 HG22 THR A 625      53.890  46.690  56.370  1.00  0.00           H
ATOM    664 HG23 THR A 625      55.060  46.350  55.020  1.00  0.00           H
ATOM    665  C   THR A 625      52.210  44.780  57.390  1.00  0.00           C
ATOM    666  O   THR A 625      52.200  45.490  58.380  1.00  0.00           O
ATOM    667  N   PHE A 626      51.130  44.700  56.600  1.00  0.00           N
ATOM    668  HN  PHE A 626      51.200  44.070  55.830  1.00  0.00           H
ATOM    669  CA  PHE A 626      49.950  45.510  56.840  1.00  0.00           C
ATOM    670  HA  PHE A 626      50.340  46.520  56.960  1.00  0.00           H
ATOM    671  CB  PHE A 626      48.940  45.490  55.620  1.00  0.00           C
ATOM    672  HB1 PHE A 626      47.950  45.950  55.840  1.00  0.00           H
ATOM    673  HB2 PHE A 626      48.680  44.430  55.450  1.00  0.00           H
ATOM    674  CG  PHE A 626      49.460  46.030  54.300  1.00  0.00           C
ATOM    675  CD1 PHE A 626      50.800  46.280  54.020  1.00  0.00           C
ATOM    676  HD1 PHE A 626      51.520  46.220  54.810  1.00  0.00           H
ATOM    677  CE1 PHE A 626      51.220  46.720  52.740  1.00  0.00           C
ATOM    678  HE1 PHE A 626      52.260  46.950  52.600  1.00  0.00           H
ATOM    679  CZ  PHE A 626      50.280  46.980  51.790  1.00  0.00           C
ATOM    680  HZ  PHE A 626      50.600  47.470  50.870  1.00  0.00           H
ATOM    681  CD2 PHE A 626      48.590  46.300  53.340  1.00  0.00           C
ATOM    682  HD2 PHE A 626      47.580  45.930  53.320  1.00  0.00           H
ATOM    683  CE2 PHE A 626      48.920  46.810  52.060  1.00  0.00           C
ATOM    684  HE2 PHE A 626      48.200  47.000  51.290  1.00  0.00           H
ATOM    685  C   PHE A 626      49.260  45.090  58.110  1.00  0.00           C
ATOM    686  O   PHE A 626      48.820  45.910  59.010  1.00  0.00           O
ATOM    687  N   GLY A 627      49.230  43.740  58.380  1.00  0.00           N
ATOM    688  HN  GLY A 627      49.470  43.200  57.580  1.00  0.00           H
ATOM    689  CA  GLY A 627      48.700  43.190  59.640  1.00  0.00           C
ATOM    690  HA1 GLY A 627      48.620  42.120  59.520  1.00  0.00           H
ATOM    691  HA2 GLY A 627      47.730  43.660  59.820  1.00  0.00           H
ATOM    692  C   GLY A 627      49.500  43.450  60.870  1.00  0.00           C
ATOM    693  O   GLY A 627      48.930  43.620  61.950  1.00  0.00           O
ATOM    694  N   GLY A 628      50.800  43.380  60.690  1.00  0.00           N
ATOM    695  HN  GLY A 628      51.210  43.150  59.820  1.00  0.00           H
ATOM    696  CA  GLY A 628      51.680  43.580  61.880  1.00  0.00           C
ATOM    697  HA1 GLY A 628      52.620  43.130  61.640  1.00  0.00           H
ATOM    698  HA2 GLY A 628      51.260  43.110  62.760  1.00  0.00           H
ATOM    699  C   GLY A 628      51.870  44.970  62.340  1.00  0.00           C
ATOM    700  O   GLY A 628      52.120  45.270  63.510  1.00  0.00           O
ATOM    701  N   LEU A 629      51.870  45.950  61.370  1.00  0.00           N
ATOM    702  HN  LEU A 629      51.800  45.720  60.400  1.00  0.00           H
ATOM    703  CA  LEU A 629      51.870  47.390  61.640  1.00  0.00           C
ATOM    704  HA  LEU A 629      52.680  47.640  62.310  1.00  0.00           H
ATOM    705  CB  LEU A 629      52.040  48.170  60.290  1.00  0.00           C
ATOM    706  HB1 LEU A 629      51.120  48.240  59.660  1.00  0.00           H
ATOM    707  HB2 LEU A 629      52.780  47.700  59.600  1.00  0.00           H
ATOM    708  CG  LEU A 629      52.560  49.650  60.670  1.00  0.00           C
ATOM    709  HG  LEU A 629      52.020  50.020  61.580  1.00  0.00           H
ATOM    710  CD1 LEU A 629      54.130  49.550  60.950  1.00  0.00           C
ATOM    711 HD11 LEU A 629      54.650  49.250  60.020  1.00  0.00           H
ATOM    712 HD12 LEU A 629      54.270  48.910  61.850  1.00  0.00           H
ATOM    713 HD13 LEU A 629      54.440  50.590  61.180  1.00  0.00           H
ATOM    714  CD2 LEU A 629      52.420  50.640  59.520  1.00  0.00           C
ATOM    715 HD21 LEU A 629      53.120  50.400  58.700  1.00  0.00           H
ATOM    716 HD22 LEU A 629      52.730  51.630  59.930  1.00  0.00           H
ATOM    717 HD23 LEU A 629      51.390  50.650  59.120  1.00  0.00           H
ATOM    718  C   LEU A 629      50.520  47.800  62.310  1.00  0.00           C
ATOM    719  O   LEU A 629      50.530  48.570  63.330  1.00  0.00           O
ATOM    720  N   LEU A 630      49.350  47.310  61.950  1.00  0.00           N
ATOM    721  HN  LEU A 630      49.240  46.810  61.090  1.00  0.00           H
ATOM    722  CA  LEU A 630      48.010  47.550  62.520  1.00  0.00           C
ATOM    723  HA  LEU A 630      47.800  48.600  62.310  1.00  0.00           H
ATOM    724  CB  LEU A 630      47.030  46.730  61.690  1.00  0.00           C
ATOM    725  HB1 LEU A 630      47.360  45.670  61.660  1.00  0.00           H
ATOM    726  HB2 LEU A 630      47.020  47.130  60.660  1.00  0.00           H
ATOM    727  CG  LEU A 630      45.540  46.680  62.160  1.00  0.00           C
ATOM    728  HG  LEU A 630      45.570  46.480  63.250  1.00  0.00           H
ATOM    729  CD1 LEU A 630      45.010  48.140  61.940  1.00  0.00           C
ATOM    730 HD11 LEU A 630      44.100  48.240  62.570  1.00  0.00           H
ATOM    731 HD12 LEU A 630      44.700  48.220  60.880  1.00  0.00           H
ATOM    732 HD13 LEU A 630      45.790  48.860  62.220  1.00  0.00           H
ATOM    733  CD2 LEU A 630      44.730  45.610  61.460  1.00  0.00           C
ATOM    734 HD21 LEU A 630      43.650  45.840  61.610  1.00  0.00           H
ATOM    735 HD22 LEU A 630      44.960  44.610  61.900  1.00  0.00           H
ATOM    736 HD23 LEU A 630      44.970  45.640  60.370  1.00  0.00           H
ATOM    737  C   LEU A 630      47.920  47.330  64.020  1.00  0.00           C
ATOM    738  O   LEU A 630      47.280  48.010  64.720  1.00  0.00           O
ATOM    739  N   GLY A 631      48.680  46.320  64.540  1.00  0.00           N
ATOM    740  HN  GLY A 631      49.320  45.930  63.890  1.00  0.00           H
ATOM    741  CA  GLY A 631      48.670  45.950  65.990  1.00  0.00           C
ATOM    742  HA1 GLY A 631      49.310  45.080  66.100  1.00  0.00           H
ATOM    743  HA2 GLY A 631      47.720  45.700  66.440  1.00  0.00           H
ATOM    744  C   GLY A 631      49.300  47.060  66.870  1.00  0.00           C
ATOM    745  O   GLY A 631      48.800  47.440  67.970  1.00  0.00           O
ATOM    746  N   GLU A 632      50.480  47.680  66.430  1.00  0.00           N
ATOM    747  HN  GLU A 632      50.900  47.410  65.570  1.00  0.00           H
ATOM    748  CA  GLU A 632      51.000  48.850  67.100  1.00  0.00           C
ATOM    749  HA  GLU A 632      51.210  48.710  68.150  1.00  0.00           H
ATOM    750  CB  GLU A 632      52.420  49.190  66.480  1.00  0.00           C
ATOM    751  HB1 GLU A 632      52.820  50.090  67.000  1.00  0.00           H
ATOM    752  HB2 GLU A 632      52.310  49.490  65.410  1.00  0.00           H
ATOM    753  CG  GLU A 632      53.560  48.200  66.620  1.00  0.00           C
ATOM    754  HG1 GLU A 632      54.520  48.770  66.550  1.00  0.00           H
ATOM    755  HG2 GLU A 632      53.390  47.390  65.870  1.00  0.00           H
ATOM    756  CD  GLU A 632      53.590  47.530  67.940  1.00  0.00           C
ATOM    757  OE1 GLU A 632      53.020  46.410  68.050  1.00  0.00           O
ATOM    758  OE2 GLU A 632      54.260  48.020  68.850  1.00  0.00           O
ATOM    759  C   GLU A 632      50.120  50.050  66.910  1.00  0.00           C
ATOM    760  O   GLU A 632      50.010  50.840  67.870  1.00  0.00           O
ATOM    761  N   ALA A 633      49.600  50.240  65.680  1.00  0.00           N
ATOM    762  HN  ALA A 633      49.560  49.570  64.940  1.00  0.00           H
ATOM    763  CA  ALA A 633      48.840  51.440  65.280  1.00  0.00           C
ATOM    764  HA  ALA A 633      49.540  52.240  65.490  1.00  0.00           H
ATOM    765  CB  ALA A 633      48.560  51.340  63.800  1.00  0.00           C
ATOM    766  HB1 ALA A 633      49.450  51.170  63.160  1.00  0.00           H
ATOM    767  HB2 ALA A 633      48.180  52.280  63.340  1.00  0.00           H
ATOM    768  HB3 ALA A 633      47.940  50.440  63.610  1.00  0.00           H
ATOM    769  C   ALA A 633      47.480  51.740  66.010  1.00  0.00           C
ATOM    770  O   ALA A 633      47.210  52.910  66.380  1.00  0.00           O
ATOM    771  N   THR A 634      46.640  50.720  66.180  1.00  0.00           N
ATOM    772  HN  THR A 634      46.740  49.760  65.910  1.00  0.00           H
ATOM    773  CA  THR A 634      45.430  50.900  66.940  1.00  0.00           C
ATOM    774  HA  THR A 634      45.380  51.940  67.210  1.00  0.00           H
ATOM    775  CB  THR A 634      44.030  50.670  66.270  1.00  0.00           C
ATOM    776  HB  THR A 634      43.250  51.000  67.000  1.00  0.00           H
ATOM    777  OG1 THR A 634      43.900  49.290  65.970  1.00  0.00           O
ATOM    778  HG1 THR A 634      42.960  49.160  65.930  1.00  0.00           H
ATOM    779  CG2 THR A 634      43.870  51.460  64.970  1.00  0.00           C
ATOM    780 HG21 THR A 634      42.910  51.240  64.470  1.00  0.00           H
ATOM    781 HG22 THR A 634      44.700  51.310  64.240  1.00  0.00           H
ATOM    782 HG23 THR A 634      43.960  52.540  65.200  1.00  0.00           H
ATOM    783  C   THR A 634      45.470  50.340  68.350  1.00  0.00           C
ATOM    784  O   THR A 634      44.500  50.120  69.100  1.00  0.00           O
ATOM    785  N   GLU A 635      46.750  50.060  68.790  1.00  0.00           N
ATOM    786  HN  GLU A 635      47.440  50.160  68.070  1.00  0.00           H
ATOM    787  CA  GLU A 635      47.190  49.540  70.050  1.00  0.00           C
ATOM    788  HA  GLU A 635      48.270  49.550  70.020  1.00  0.00           H
ATOM    789  CB  GLU A 635      46.970  50.680  71.140  1.00  0.00           C
ATOM    790  HB1 GLU A 635      47.200  50.280  72.150  1.00  0.00           H
ATOM    791  HB2 GLU A 635      45.900  50.970  71.080  1.00  0.00           H
ATOM    792  CG  GLU A 635      47.890  51.940  71.000  1.00  0.00           C
ATOM    793  HG1 GLU A 635      47.830  52.410  70.000  1.00  0.00           H
ATOM    794  HG2 GLU A 635      48.920  51.710  71.360  1.00  0.00           H
ATOM    795  CD  GLU A 635      47.400  53.030  72.000  1.00  0.00           C
ATOM    796  OE1 GLU A 635      47.400  52.790  73.260  1.00  0.00           O
ATOM    797  OE2 GLU A 635      46.960  54.120  71.500  1.00  0.00           O
ATOM    798  C   GLU A 635      46.510  48.250  70.530  1.00  0.00           C
ATOM    799  O   GLU A 635      45.620  48.290  71.310  1.00  0.00           O
ATOM    800  N   GLY A 636      46.970  47.120  69.950  1.00  0.00           N
ATOM    801  HN  GLY A 636      47.600  47.250  69.190  1.00  0.00           H
ATOM    802  CA  GLY A 636      46.730  45.740  70.320  1.00  0.00           C
ATOM    803  HA1 GLY A 636      46.920  45.600  71.370  1.00  0.00           H
ATOM    804  HA2 GLY A 636      47.350  45.230  69.600  1.00  0.00           H
ATOM    805  C   GLY A 636      45.340  45.250  70.120  1.00  0.00           C
ATOM    806  O   GLY A 636      44.810  44.630  71.010  1.00  0.00           O
ATOM    807  N   ARG A 637      44.620  45.530  69.040  1.00  0.00           N
ATOM    808  HN  ARG A 637      45.050  46.090  68.350  1.00  0.00           H
ATOM    809  CA  ARG A 637      43.210  45.230  68.940  1.00  0.00           C
ATOM    810  HA  ARG A 637      42.860  44.670  69.800  1.00  0.00           H
ATOM    811  CB  ARG A 637      42.370  46.560  68.660  1.00  0.00           C
ATOM    812  HB1 ARG A 637      41.310  46.410  68.380  1.00  0.00           H
ATOM    813  HB2 ARG A 637      42.890  47.180  67.880  1.00  0.00           H
ATOM    814  CG  ARG A 637      42.400  47.330  70.000  1.00  0.00           C
ATOM    815  HG1 ARG A 637      43.420  47.680  70.280  1.00  0.00           H
ATOM    816  HG2 ARG A 637      42.020  46.700  70.830  1.00  0.00           H
ATOM    817  CD  ARG A 637      41.590  48.610  69.890  1.00  0.00           C
ATOM    818  HD1 ARG A 637      40.670  48.290  69.360  1.00  0.00           H
ATOM    819  HD2 ARG A 637      42.170  49.350  69.310  1.00  0.00           H
ATOM    820  NE  ARG A 637      41.170  49.040  71.250  1.00  0.00           N
ATOM    821  HE  ARG A 637      40.200  49.110  71.470  1.00  0.00           H
ATOM    822  CZ  ARG A 637      41.960  49.480  72.180  1.00  0.00           C
ATOM    823  NH1 ARG A 637      41.370  49.990  73.260  1.00  0.00           N
ATOM    824 HH11 ARG A 637      40.370  50.010  73.250  1.00  0.00           H
ATOM    825 HH12 ARG A 637      41.950  50.640  73.740  1.00  0.00           H
ATOM    826  NH2 ARG A 637      43.220  49.810  72.050  1.00  0.00           N
ATOM    827 HH21 ARG A 637      43.700  49.570  71.210  1.00  0.00           H
ATOM    828 HH22 ARG A 637      43.760  50.250  72.770  1.00  0.00           H
ATOM    829  C   ARG A 637      42.920  44.290  67.810  1.00  0.00           C
ATOM    830  O   ARG A 637      42.300  43.230  67.920  1.00  0.00           O
ATOM    831  N   ILE A 638      43.540  44.570  66.660  1.00  0.00           N
ATOM    832  HN  ILE A 638      44.110  45.380  66.540  1.00  0.00           H
ATOM    833  CA  ILE A 638      43.490  43.720  65.480  1.00  0.00           C
ATOM    834  HA  ILE A 638      43.250  42.700  65.760  1.00  0.00           H
ATOM    835  CB  ILE A 638      42.490  44.270  64.530  1.00  0.00           C
ATOM    836  HB  ILE A 638      42.750  45.300  64.220  1.00  0.00           H
ATOM    837  CG2 ILE A 638      42.430  43.390  63.240  1.00  0.00           C
ATOM    838 HG21 ILE A 638      43.400  43.300  62.700  1.00  0.00           H
ATOM    839 HG22 ILE A 638      41.640  43.750  62.560  1.00  0.00           H
ATOM    840 HG23 ILE A 638      42.090  42.380  63.600  1.00  0.00           H
ATOM    841  CG1 ILE A 638      40.970  44.340  65.000  1.00  0.00           C
ATOM    842 HG11 ILE A 638      40.910  44.830  65.990  1.00  0.00           H
ATOM    843 HG12 ILE A 638      40.550  43.320  65.140  1.00  0.00           H
ATOM    844  CD  ILE A 638      40.050  45.190  64.200  1.00  0.00           C
ATOM    845  HD1 ILE A 638      39.020  45.180  64.620  1.00  0.00           H
ATOM    846  HD2 ILE A 638      39.860  44.690  63.230  1.00  0.00           H
ATOM    847  HD3 ILE A 638      40.450  46.220  64.170  1.00  0.00           H
ATOM    848  C   ILE A 638      44.900  43.670  64.910  1.00  0.00           C
ATOM    849  O   ILE A 638      45.550  44.740  64.870  1.00  0.00           O
ATOM    850  N   SER A 639      45.360  42.520  64.440  1.00  0.00           N
ATOM    851  HN  SER A 639      44.880  41.660  64.650  1.00  0.00           H
ATOM    852  CA  SER A 639      46.670  42.370  63.820  1.00  0.00           C
ATOM    853  HA  SER A 639      46.870  43.210  63.150  1.00  0.00           H
ATOM    854  CB  SER A 639      47.810  42.580  64.860  1.00  0.00           C
ATOM    855  HB1 SER A 639      47.550  43.510  65.410  1.00  0.00           H
ATOM    856  HB2 SER A 639      48.780  42.810  64.360  1.00  0.00           H
ATOM    857  OG  SER A 639      47.910  41.500  65.810  1.00  0.00           O
ATOM    858  HG1 SER A 639      47.110  41.140  66.190  1.00  0.00           H
ATOM    859  C   SER A 639      46.880  41.090  62.960  1.00  0.00           C
ATOM    860  O   SER A 639      46.070  40.800  62.160  1.00  0.00           O
ATOM    861  N   ALA A 640      48.070  40.550  62.930  1.00  0.00           N
ATOM    862  HN  ALA A 640      48.660  40.820  63.690  1.00  0.00           H
ATOM    863  CA  ALA A 640      48.520  39.470  62.040  1.00  0.00           C
ATOM    864  HA  ALA A 640      48.560  39.950  61.080  1.00  0.00           H
ATOM    865  CB  ALA A 640      50.000  39.120  62.280  1.00  0.00           C
ATOM    866  HB1 ALA A 640      50.010  38.970  63.390  1.00  0.00           H
ATOM    867  HB2 ALA A 640      50.640  40.030  62.150  1.00  0.00           H
ATOM    868  HB3 ALA A 640      50.330  38.190  61.780  1.00  0.00           H
ATOM    869  C   ALA A 640      47.660  38.190  62.050  1.00  0.00           C
ATOM    870  O   ALA A 640      47.240  37.700  60.990  1.00  0.00           O
ATOM    871  N   ILE A 641      47.400  37.600  63.260  1.00  0.00           N
ATOM    872  HN  ILE A 641      47.920  37.890  64.040  1.00  0.00           H
ATOM    873  CA  ILE A 641      46.520  36.460  63.430  1.00  0.00           C
ATOM    874  HA  ILE A 641      47.000  35.820  62.690  1.00  0.00           H
ATOM    875  CB  ILE A 641      46.670  35.990  64.910  1.00  0.00           C
ATOM    876  HB  ILE A 641      47.750  35.880  65.120  1.00  0.00           H
ATOM    877  CG2 ILE A 641      46.070  37.030  65.780  1.00  0.00           C
ATOM    878 HG21 ILE A 641      45.020  37.270  65.480  1.00  0.00           H
ATOM    879 HG22 ILE A 641      46.650  37.980  65.740  1.00  0.00           H
ATOM    880 HG23 ILE A 641      46.020  36.720  66.840  1.00  0.00           H
ATOM    881  CG1 ILE A 641      45.910  34.650  65.120  1.00  0.00           C
ATOM    882 HG11 ILE A 641      44.880  34.650  64.730  1.00  0.00           H
ATOM    883 HG12 ILE A 641      45.760  34.480  66.220  1.00  0.00           H
ATOM    884  CD  ILE A 641      46.780  33.490  64.590  1.00  0.00           C
ATOM    885  HD1 ILE A 641      46.400  32.460  64.750  1.00  0.00           H
ATOM    886  HD2 ILE A 641      47.790  33.600  65.010  1.00  0.00           H
ATOM    887  HD3 ILE A 641      47.030  33.650  63.520  1.00  0.00           H
ATOM    888  C   ILE A 641      45.120  36.500  62.940  1.00  0.00           C
ATOM    889  O   ILE A 641      44.670  35.750  62.070  1.00  0.00           O
ATOM    890  N   GLU A 642      44.390  37.600  63.200  1.00  0.00           N
ATOM    891  HN  GLU A 642      44.710  38.200  63.930  1.00  0.00           H
ATOM    892  CA  GLU A 642      43.250  38.090  62.480  1.00  0.00           C
ATOM    893  HA  GLU A 642      42.500  37.330  62.590  1.00  0.00           H
ATOM    894  CB  GLU A 642      42.690  39.380  63.080  1.00  0.00           C
ATOM    895  HB1 GLU A 642      41.690  39.510  62.620  1.00  0.00           H
ATOM    896  HB2 GLU A 642      43.220  40.320  62.810  1.00  0.00           H
ATOM    897  CG  GLU A 642      42.380  39.210  64.590  1.00  0.00           C
ATOM    898  HG1 GLU A 642      42.390  38.140  64.870  1.00  0.00           H
ATOM    899  HG2 GLU A 642      41.460  39.810  64.780  1.00  0.00           H
ATOM    900  CD  GLU A 642      43.460  39.870  65.480  1.00  0.00           C
ATOM    901  OE1 GLU A 642      43.080  40.210  66.630  1.00  0.00           O
ATOM    902  OE2 GLU A 642      44.630  40.030  65.040  1.00  0.00           O
ATOM    903  C   GLU A 642      43.340  38.350  60.960  1.00  0.00           C
ATOM    904  O   GLU A 642      42.450  38.040  60.170  1.00  0.00           O
ATOM    905  N   SER A 643      44.470  38.980  60.630  1.00  0.00           N
ATOM    906  HN  SER A 643      45.040  39.450  61.300  1.00  0.00           H
ATOM    907  CA  SER A 643      44.770  39.210  59.170  1.00  0.00           C
ATOM    908  HA  SER A 643      43.950  39.850  58.850  1.00  0.00           H
ATOM    909  CB  SER A 643      46.060  40.040  59.050  1.00  0.00           C
ATOM    910  HB1 SER A 643      46.230  40.240  57.970  1.00  0.00           H
ATOM    911  HB2 SER A 643      47.000  39.630  59.470  1.00  0.00           H
ATOM    912  OG  SER A 643      45.830  41.320  59.710  1.00  0.00           O
ATOM    913  HG1 SER A 643      45.720  41.070  60.630  1.00  0.00           H
ATOM    914  C   SER A 643      44.850  37.960  58.290  1.00  0.00           C
ATOM    915  O   SER A 643      44.110  37.770  57.340  1.00  0.00           O
ATOM    916  N   LEU A 644      45.690  36.960  58.700  1.00  0.00           N
ATOM    917  HN  LEU A 644      46.180  37.210  59.530  1.00  0.00           H
ATOM    918  CA  LEU A 644      45.750  35.590  58.140  1.00  0.00           C
ATOM    919  HA  LEU A 644      45.970  35.610  57.090  1.00  0.00           H
ATOM    920  CB  LEU A 644      46.730  34.750  59.000  1.00  0.00           C
ATOM    921  HB1 LEU A 644      46.610  33.670  58.810  1.00  0.00           H
ATOM    922  HB2 LEU A 644      46.390  34.850  60.040  1.00  0.00           H
ATOM    923  CG  LEU A 644      48.260  35.150  58.980  1.00  0.00           C
ATOM    924  HG  LEU A 644      48.260  36.220  59.290  1.00  0.00           H
ATOM    925  CD1 LEU A 644      49.030  34.380  60.050  1.00  0.00           C
ATOM    926 HD11 LEU A 644      50.080  34.700  60.210  1.00  0.00           H
ATOM    927 HD12 LEU A 644      49.230  33.340  59.720  1.00  0.00           H
ATOM    928 HD13 LEU A 644      48.500  34.460  61.010  1.00  0.00           H
ATOM    929  CD2 LEU A 644      48.810  35.060  57.590  1.00  0.00           C
ATOM    930 HD21 LEU A 644      48.370  35.800  56.910  1.00  0.00           H
ATOM    931 HD22 LEU A 644      48.630  34.040  57.170  1.00  0.00           H
ATOM    932 HD23 LEU A 644      49.920  35.090  57.570  1.00  0.00           H
ATOM    933  C   LEU A 644      44.400  34.790  58.180  1.00  0.00           C
ATOM    934  O   LEU A 644      44.040  34.070  57.250  1.00  0.00           O
ATOM    935  N   PHE A 645      43.550  34.920  59.260  1.00  0.00           N
ATOM    936  HN  PHE A 645      43.770  35.450  60.060  1.00  0.00           H
ATOM    937  CA  PHE A 645      42.210  34.350  59.250  1.00  0.00           C
ATOM    938  HA  PHE A 645      42.200  33.270  59.150  1.00  0.00           H
ATOM    939  CB  PHE A 645      41.560  34.680  60.660  1.00  0.00           C
ATOM    940  HB1 PHE A 645      41.150  35.680  60.870  1.00  0.00           H
ATOM    941  HB2 PHE A 645      42.360  34.440  61.390  1.00  0.00           H
ATOM    942  CG  PHE A 645      40.310  33.900  61.030  1.00  0.00           C
ATOM    943  CD1 PHE A 645      39.970  32.680  60.490  1.00  0.00           C
ATOM    944  HD1 PHE A 645      40.500  32.260  59.650  1.00  0.00           H
ATOM    945  CE1 PHE A 645      38.940  31.970  61.050  1.00  0.00           C
ATOM    946  HE1 PHE A 645      38.650  31.000  60.690  1.00  0.00           H
ATOM    947  CZ  PHE A 645      38.170  32.450  62.120  1.00  0.00           C
ATOM    948  HZ  PHE A 645      37.380  31.850  62.540  1.00  0.00           H
ATOM    949  CD2 PHE A 645      39.590  34.300  62.230  1.00  0.00           C
ATOM    950  HD2 PHE A 645      39.920  35.240  62.650  1.00  0.00           H
ATOM    951  CE2 PHE A 645      38.550  33.610  62.800  1.00  0.00           C
ATOM    952  HE2 PHE A 645      37.970  33.940  63.660  1.00  0.00           H
ATOM    953  C   PHE A 645      41.350  34.960  58.170  1.00  0.00           C
ATOM    954  O   PHE A 645      40.730  34.260  57.420  1.00  0.00           O
ATOM    955  N   GLY A 646      41.390  36.310  58.020  1.00  0.00           N
ATOM    956  HN  GLY A 646      41.960  36.800  58.680  1.00  0.00           H
ATOM    957  CA  GLY A 646      40.600  37.140  57.210  1.00  0.00           C
ATOM    958  HA1 GLY A 646      40.790  38.150  57.560  1.00  0.00           H
ATOM    959  HA2 GLY A 646      39.550  36.930  57.370  1.00  0.00           H
ATOM    960  C   GLY A 646      40.930  37.090  55.760  1.00  0.00           C
ATOM    961  O   GLY A 646      40.000  37.060  54.950  1.00  0.00           O
ATOM    962  N   ALA A 647      42.190  36.960  55.410  1.00  0.00           N
ATOM    963  HN  ALA A 647      42.940  37.120  56.050  1.00  0.00           H
ATOM    964  CA  ALA A 647      42.540  36.660  54.030  1.00  0.00           C
ATOM    965  HA  ALA A 647      42.030  37.370  53.380  1.00  0.00           H
ATOM    966  CB  ALA A 647      44.070  36.710  53.900  1.00  0.00           C
ATOM    967  HB1 ALA A 647      44.430  37.640  54.410  1.00  0.00           H
ATOM    968  HB2 ALA A 647      44.560  36.640  52.920  1.00  0.00           H
ATOM    969  HB3 ALA A 647      44.590  35.990  54.550  1.00  0.00           H
ATOM    970  C   ALA A 647      42.050  35.230  53.490  1.00  0.00           C
ATOM    971  O   ALA A 647      41.520  35.180  52.370  1.00  0.00           O
ATOM    972  N   SER A 648      42.180  34.210  54.390  1.00  0.00           N
ATOM    973  HN  SER A 648      42.630  34.480  55.240  1.00  0.00           H
ATOM    974  CA  SER A 648      41.840  32.850  54.010  1.00  0.00           C
ATOM    975  HA  SER A 648      42.100  32.840  52.960  1.00  0.00           H
ATOM    976  CB  SER A 648      42.630  31.730  54.860  1.00  0.00           C
ATOM    977  HB1 SER A 648      43.720  31.960  54.770  1.00  0.00           H
ATOM    978  HB2 SER A 648      42.290  30.720  54.550  1.00  0.00           H
ATOM    979  OG  SER A 648      42.280  31.860  56.240  1.00  0.00           O
ATOM    980  HG1 SER A 648      42.700  32.650  56.580  1.00  0.00           H
ATOM    981  C   SER A 648      40.300  32.560  54.170  1.00  0.00           C
ATOM    982  O   SER A 648      39.740  31.780  53.390  1.00  0.00           O
ATOM    983  N   LEU A 649      39.680  33.250  55.170  1.00  0.00           N
ATOM    984  HN  LEU A 649      40.290  33.740  55.780  1.00  0.00           H
ATOM    985  CA  LEU A 649      38.220  33.280  55.270  1.00  0.00           C
ATOM    986  HA  LEU A 649      37.810  32.290  55.380  1.00  0.00           H
ATOM    987  CB  LEU A 649      37.750  34.010  56.590  1.00  0.00           C
ATOM    988  HB1 LEU A 649      38.100  35.060  56.630  1.00  0.00           H
ATOM    989  HB2 LEU A 649      38.160  33.470  57.480  1.00  0.00           H
ATOM    990  CG  LEU A 649      36.220  33.970  56.770  1.00  0.00           C
ATOM    991  HG  LEU A 649      35.720  34.550  55.970  1.00  0.00           H
ATOM    992  CD1 LEU A 649      35.590  32.620  56.640  1.00  0.00           C
ATOM    993 HD11 LEU A 649      34.520  32.700  56.920  1.00  0.00           H
ATOM    994 HD12 LEU A 649      36.060  31.900  57.330  1.00  0.00           H
ATOM    995 HD13 LEU A 649      35.700  32.200  55.620  1.00  0.00           H
ATOM    996  CD2 LEU A 649      35.900  34.610  58.170  1.00  0.00           C
ATOM    997 HD21 LEU A 649      34.840  34.840  58.390  1.00  0.00           H
ATOM    998 HD22 LEU A 649      36.540  35.520  58.330  1.00  0.00           H
ATOM    999 HD23 LEU A 649      36.220  33.850  58.910  1.00  0.00           H
ATOM   1000  C   LEU A 649      37.560  33.870  54.020  1.00  0.00           C
ATOM   1001  O   LEU A 649      36.630  33.340  53.390  1.00  0.00           O
ATOM   1002  N   THR A 650      37.970  35.090  53.700  1.00  0.00           N
ATOM   1003  HN  THR A 650      38.510  35.610  54.360  1.00  0.00           H
ATOM   1004  CA  THR A 650      37.370  35.770  52.560  1.00  0.00           C
ATOM   1005  HA  THR A 650      36.290  35.730  52.640  1.00  0.00           H
ATOM   1006  CB  THR A 650      37.860  37.230  52.480  1.00  0.00           C
ATOM   1007  HB  THR A 650      38.910  37.160  52.160  1.00  0.00           H
ATOM   1008  OG1 THR A 650      37.860  37.950  53.720  1.00  0.00           O
ATOM   1009  HG1 THR A 650      38.500  37.530  54.290  1.00  0.00           H
ATOM   1010  CG2 THR A 650      37.010  38.150  51.610  1.00  0.00           C
ATOM   1011 HG21 THR A 650      36.790  37.680  50.620  1.00  0.00           H
ATOM   1012 HG22 THR A 650      37.550  39.100  51.450  1.00  0.00           H
ATOM   1013 HG23 THR A 650      36.010  38.290  52.070  1.00  0.00           H
ATOM   1014  C   THR A 650      37.780  35.060  51.310  1.00  0.00           C
ATOM   1015  O   THR A 650      37.010  34.860  50.350  1.00  0.00           O
ATOM   1016  N   GLY A 651      39.040  34.600  51.320  1.00  0.00           N
ATOM   1017  HN  GLY A 651      39.500  34.600  52.200  1.00  0.00           H
ATOM   1018  CA  GLY A 651      39.760  34.040  50.100  1.00  0.00           C
ATOM   1019  HA1 GLY A 651      40.690  33.980  50.620  1.00  0.00           H
ATOM   1020  HA2 GLY A 651      39.780  34.730  49.260  1.00  0.00           H
ATOM   1021  C   GLY A 651      39.350  32.810  49.560  1.00  0.00           C
ATOM   1022  O   GLY A 651      39.090  32.750  48.340  1.00  0.00           O
ATOM   1023  N   ILE A 652      39.320  31.750  50.370  1.00  0.00           N
ATOM   1024  HN  ILE A 652      39.540  31.920  51.320  1.00  0.00           H
ATOM   1025  CA  ILE A 652      38.790  30.350  50.080  1.00  0.00           C
ATOM   1026  HA  ILE A 652      39.510  29.880  49.430  1.00  0.00           H
ATOM   1027  CB  ILE A 652      38.690  29.390  51.270  1.00  0.00           C
ATOM   1028  HB  ILE A 652      38.160  29.930  52.080  1.00  0.00           H
ATOM   1029  CG2 ILE A 652      37.790  28.160  51.020  1.00  0.00           C
ATOM   1030 HG21 ILE A 652      36.850  28.540  50.560  1.00  0.00           H
ATOM   1031 HG22 ILE A 652      37.580  27.630  51.970  1.00  0.00           H
ATOM   1032 HG23 ILE A 652      38.310  27.530  50.280  1.00  0.00           H
ATOM   1033  CG1 ILE A 652      40.090  29.000  51.670  1.00  0.00           C
ATOM   1034 HG11 ILE A 652      40.830  29.820  51.580  1.00  0.00           H
ATOM   1035 HG12 ILE A 652      40.440  28.240  50.930  1.00  0.00           H
ATOM   1036  CD  ILE A 652      40.210  28.490  53.050  1.00  0.00           C
ATOM   1037  HD1 ILE A 652      41.260  28.440  53.400  1.00  0.00           H
ATOM   1038  HD2 ILE A 652      39.620  27.580  53.240  1.00  0.00           H
ATOM   1039  HD3 ILE A 652      39.570  29.140  53.700  1.00  0.00           H
ATOM   1040  C   ILE A 652      37.470  30.560  49.310  1.00  0.00           C
ATOM   1041  O   ILE A 652      37.260  30.270  48.160  1.00  0.00           O
ATOM   1042  N   ALA A 653      36.520  31.220  50.030  1.00  0.00           N
ATOM   1043  HN  ALA A 653      36.710  31.580  50.950  1.00  0.00           H
ATOM   1044  CA  ALA A 653      35.210  31.530  49.510  1.00  0.00           C
ATOM   1045  HA  ALA A 653      34.640  30.630  49.350  1.00  0.00           H
ATOM   1046  CB  ALA A 653      34.380  32.420  50.580  1.00  0.00           C
ATOM   1047  HB1 ALA A 653      34.330  31.830  51.520  1.00  0.00           H
ATOM   1048  HB2 ALA A 653      33.450  32.800  50.100  1.00  0.00           H
ATOM   1049  HB3 ALA A 653      34.930  33.350  50.850  1.00  0.00           H
ATOM   1050  C   ALA A 653      35.170  32.330  48.180  1.00  0.00           C
ATOM   1051  O   ALA A 653      34.430  32.060  47.240  1.00  0.00           O
ATOM   1052  N   TYR A 654      35.960  33.380  48.030  1.00  0.00           N
ATOM   1053  HN  TYR A 654      36.360  33.770  48.850  1.00  0.00           H
ATOM   1054  CA  TYR A 654      36.100  34.180  46.840  1.00  0.00           C
ATOM   1055  HA  TYR A 654      35.110  34.480  46.560  1.00  0.00           H
ATOM   1056  CB  TYR A 654      36.820  35.500  47.280  1.00  0.00           C
ATOM   1057  HB1 TYR A 654      37.790  35.230  47.740  1.00  0.00           H
ATOM   1058  HB2 TYR A 654      36.140  35.930  48.050  1.00  0.00           H
ATOM   1059  CG  TYR A 654      37.100  36.410  46.120  1.00  0.00           C
ATOM   1060  CD1 TYR A 654      38.250  36.260  45.340  1.00  0.00           C
ATOM   1061  HD1 TYR A 654      38.940  35.440  45.530  1.00  0.00           H
ATOM   1062  CE1 TYR A 654      38.530  37.090  44.280  1.00  0.00           C
ATOM   1063  HE1 TYR A 654      39.340  36.880  43.600  1.00  0.00           H
ATOM   1064  CZ  TYR A 654      37.610  38.080  43.940  1.00  0.00           C
ATOM   1065  OH  TYR A 654      37.950  38.980  42.870  1.00  0.00           O
ATOM   1066  HH  TYR A 654      38.800  38.670  42.540  1.00  0.00           H
ATOM   1067  CD2 TYR A 654      36.190  37.450  45.820  1.00  0.00           C
ATOM   1068  HD2 TYR A 654      35.330  37.630  46.430  1.00  0.00           H
ATOM   1069  CE2 TYR A 654      36.440  38.220  44.690  1.00  0.00           C
ATOM   1070  HE2 TYR A 654      35.760  39.020  44.430  1.00  0.00           H
ATOM   1071  C   TYR A 654      36.610  33.410  45.730  1.00  0.00           C
ATOM   1072  O   TYR A 654      36.060  33.560  44.680  1.00  0.00           O
ATOM   1073  N   SER A 655      37.640  32.590  45.960  1.00  0.00           N
ATOM   1074  HN  SER A 655      38.060  32.570  46.860  1.00  0.00           H
ATOM   1075  CA  SER A 655      38.160  31.650  44.970  1.00  0.00           C
ATOM   1076  HA  SER A 655      38.550  32.180  44.110  1.00  0.00           H
ATOM   1077  CB  SER A 655      39.560  30.970  45.400  1.00  0.00           C
ATOM   1078  HB1 SER A 655      40.360  31.680  45.070  1.00  0.00           H
ATOM   1079  HB2 SER A 655      39.790  30.120  44.710  1.00  0.00           H
ATOM   1080  OG  SER A 655      39.620  30.550  46.730  1.00  0.00           O
ATOM   1081  HG1 SER A 655      39.360  31.260  47.330  1.00  0.00           H
ATOM   1082  C   SER A 655      37.270  30.640  44.480  1.00  0.00           C
ATOM   1083  O   SER A 655      37.150  30.420  43.260  1.00  0.00           O
ATOM   1084  N   LEU A 656      36.550  30.030  45.410  1.00  0.00           N
ATOM   1085  HN  LEU A 656      36.720  30.390  46.330  1.00  0.00           H
ATOM   1086  CA  LEU A 656      35.550  28.980  45.230  1.00  0.00           C
ATOM   1087  HA  LEU A 656      35.940  28.150  44.650  1.00  0.00           H
ATOM   1088  CB  LEU A 656      35.290  28.470  46.620  1.00  0.00           C
ATOM   1089  HB1 LEU A 656      35.010  29.360  47.220  1.00  0.00           H
ATOM   1090  HB2 LEU A 656      36.120  27.960  47.160  1.00  0.00           H
ATOM   1091  CG  LEU A 656      34.130  27.460  46.850  1.00  0.00           C
ATOM   1092  HG  LEU A 656      33.250  27.730  46.240  1.00  0.00           H
ATOM   1093  CD1 LEU A 656      34.530  26.070  46.360  1.00  0.00           C
ATOM   1094 HD11 LEU A 656      33.690  25.360  46.530  1.00  0.00           H
ATOM   1095 HD12 LEU A 656      35.410  25.670  46.900  1.00  0.00           H
ATOM   1096 HD13 LEU A 656      34.700  26.100  45.260  1.00  0.00           H
ATOM   1097  CD2 LEU A 656      33.760  27.440  48.330  1.00  0.00           C
ATOM   1098 HD21 LEU A 656      32.690  27.260  48.570  1.00  0.00           H
ATOM   1099 HD22 LEU A 656      34.070  28.370  48.840  1.00  0.00           H
ATOM   1100 HD23 LEU A 656      34.340  26.640  48.830  1.00  0.00           H
ATOM   1101  C   LEU A 656      34.290  29.410  44.500  1.00  0.00           C
ATOM   1102  O   LEU A 656      33.840  28.680  43.630  1.00  0.00           O
ATOM   1103  N   PHE A 657      33.700  30.540  44.870  1.00  0.00           N
ATOM   1104  HN  PHE A 657      34.110  31.160  45.540  1.00  0.00           H
ATOM   1105  CA  PHE A 657      32.550  31.070  44.130  1.00  0.00           C
ATOM   1106  HA  PHE A 657      31.880  30.260  43.880  1.00  0.00           H
ATOM   1107  CB  PHE A 657      31.710  31.980  45.030  1.00  0.00           C
ATOM   1108  HB1 PHE A 657      30.810  32.480  44.580  1.00  0.00           H
ATOM   1109  HB2 PHE A 657      32.470  32.720  45.380  1.00  0.00           H
ATOM   1110  CG  PHE A 657      31.270  31.280  46.250  1.00  0.00           C
ATOM   1111  CD1 PHE A 657      31.300  32.080  47.470  1.00  0.00           C
ATOM   1112  HD1 PHE A 657      31.690  33.090  47.470  1.00  0.00           H
ATOM   1113  CE1 PHE A 657      31.150  31.380  48.690  1.00  0.00           C
ATOM   1114  HE1 PHE A 657      31.300  31.930  49.610  1.00  0.00           H
ATOM   1115  CZ  PHE A 657      30.780  30.070  48.720  1.00  0.00           C
ATOM   1116  HZ  PHE A 657      30.800  29.470  49.620  1.00  0.00           H
ATOM   1117  CD2 PHE A 657      30.820  29.970  46.250  1.00  0.00           C
ATOM   1118  HD2 PHE A 657      30.760  29.320  45.390  1.00  0.00           H
ATOM   1119  CE2 PHE A 657      30.650  29.370  47.510  1.00  0.00           C
ATOM   1120  HE2 PHE A 657      30.360  28.330  47.560  1.00  0.00           H
ATOM   1121  C   PHE A 657      32.870  31.670  42.790  1.00  0.00           C
ATOM   1122  O   PHE A 657      31.960  31.800  42.000  1.00  0.00           O
ATOM   1123  N   ALA A 658      34.160  31.930  42.540  1.00  0.00           N
ATOM   1124  HN  ALA A 658      34.770  31.930  43.320  1.00  0.00           H
ATOM   1125  CA  ALA A 658      34.610  32.660  41.410  1.00  0.00           C
ATOM   1126  HA  ALA A 658      35.670  32.600  41.560  1.00  0.00           H
ATOM   1127  CB  ALA A 658      34.360  31.800  40.150  1.00  0.00           C
ATOM   1128  HB1 ALA A 658      34.540  32.340  39.200  1.00  0.00           H
ATOM   1129  HB2 ALA A 658      33.370  31.310  40.100  1.00  0.00           H
ATOM   1130  HB3 ALA A 658      35.000  30.880  40.220  1.00  0.00           H
ATOM   1131  C   ALA A 658      34.190  34.100  41.230  1.00  0.00           C
ATOM   1132  O   ALA A 658      33.460  34.320  40.250  1.00  0.00           O
ATOM   1133  N   GLY A 659      34.680  35.080  42.020  1.00  0.00           N
ATOM   1134  HN  GLY A 659      35.290  34.790  42.750  1.00  0.00           H
ATOM   1135  CA  GLY A 659      34.540  36.560  41.760  1.00  0.00           C
ATOM   1136  HA1 GLY A 659      34.860  37.130  42.630  1.00  0.00           H
ATOM   1137  HA2 GLY A 659      33.520  36.780  41.550  1.00  0.00           H
ATOM   1138  C   GLY A 659      35.390  36.950  40.620  1.00  0.00           C
ATOM   1139  O   GLY A 659      35.020  37.890  39.900  1.00  0.00           O
ATOM   1140  N   GLN A 660      36.600  36.380  40.490  1.00  0.00           N
ATOM   1141  HN  GLN A 660      36.940  35.830  41.250  1.00  0.00           H
ATOM   1142  CA  GLN A 660      37.410  36.510  39.370  1.00  0.00           C
ATOM   1143  HA  GLN A 660      36.790  36.230  38.530  1.00  0.00           H
ATOM   1144  CB  GLN A 660      37.860  38.010  39.210  1.00  0.00           C
ATOM   1145  HB1 GLN A 660      38.530  38.270  40.060  1.00  0.00           H
ATOM   1146  HB2 GLN A 660      36.970  38.670  39.170  1.00  0.00           H
ATOM   1147  CG  GLN A 660      38.640  38.290  37.840  1.00  0.00           C
ATOM   1148  HG1 GLN A 660      39.600  37.740  37.860  1.00  0.00           H
ATOM   1149  HG2 GLN A 660      38.840  39.390  37.830  1.00  0.00           H
ATOM   1150  CD  GLN A 660      37.900  37.880  36.590  1.00  0.00           C
ATOM   1151  OE1 GLN A 660      38.220  36.850  36.000  1.00  0.00           O
ATOM   1152  NE2 GLN A 660      36.890  38.700  36.250  1.00  0.00           N
ATOM   1153 HE21 GLN A 660      36.330  38.360  35.500  1.00  0.00           H
ATOM   1154 HE22 GLN A 660      36.700  39.430  36.910  1.00  0.00           H
ATOM   1155  C   GLN A 660      38.620  35.620  39.480  1.00  0.00           C
ATOM   1156  O   GLN A 660      39.630  36.130  40.080  1.00  0.00           O
ATOM   1157  N   PRO A 661      38.590  34.320  39.030  1.00  0.00           N
ATOM   1158  CD  PRO A 661      37.430  33.760  38.340  1.00  0.00           C
ATOM   1159  HD1 PRO A 661      37.410  34.210  37.320  1.00  0.00           H
ATOM   1160  HD2 PRO A 661      36.510  33.880  38.960  1.00  0.00           H
ATOM   1161  CA  PRO A 661      39.530  33.270  39.380  1.00  0.00           C
ATOM   1162  HA  PRO A 661      39.390  32.890  40.390  1.00  0.00           H
ATOM   1163  CB  PRO A 661      39.240  32.200  38.280  1.00  0.00           C
ATOM   1164  HB1 PRO A 661      39.490  31.190  38.650  1.00  0.00           H
ATOM   1165  HB2 PRO A 661      39.700  32.480  37.300  1.00  0.00           H
ATOM   1166  CG  PRO A 661      37.730  32.260  38.280  1.00  0.00           C
ATOM   1167  HG1 PRO A 661      37.390  31.790  37.320  1.00  0.00           H
ATOM   1168  HG2 PRO A 661      37.350  31.730  39.180  1.00  0.00           H
ATOM   1169  C   PRO A 661      41.000  33.510  39.490  1.00  0.00           C
ATOM   1170  O   PRO A 661      41.600  33.080  40.450  1.00  0.00           O
ATOM   1171  N   LEU A 662      41.610  34.240  38.540  1.00  0.00           N
ATOM   1172  HN  LEU A 662      41.130  34.560  37.720  1.00  0.00           H
ATOM   1173  CA  LEU A 662      43.020  34.530  38.620  1.00  0.00           C
ATOM   1174  HA  LEU A 662      43.470  33.710  39.150  1.00  0.00           H
ATOM   1175  CB  LEU A 662      43.740  34.580  37.290  1.00  0.00           C
ATOM   1176  HB1 LEU A 662      44.840  34.680  37.450  1.00  0.00           H
ATOM   1177  HB2 LEU A 662      43.350  35.480  36.790  1.00  0.00           H
ATOM   1178  CG  LEU A 662      43.630  33.230  36.440  1.00  0.00           C
ATOM   1179  HG  LEU A 662      42.540  33.130  36.240  1.00  0.00           H
ATOM   1180  CD1 LEU A 662      44.470  33.400  35.240  1.00  0.00           C
ATOM   1181 HD11 LEU A 662      45.440  33.850  35.550  1.00  0.00           H
ATOM   1182 HD12 LEU A 662      44.010  34.180  34.590  1.00  0.00           H
ATOM   1183 HD13 LEU A 662      44.620  32.450  34.690  1.00  0.00           H
ATOM   1184  CD2 LEU A 662      44.060  31.980  37.220  1.00  0.00           C
ATOM   1185 HD21 LEU A 662      45.050  32.270  37.600  1.00  0.00           H
ATOM   1186 HD22 LEU A 662      44.070  31.110  36.520  1.00  0.00           H
ATOM   1187 HD23 LEU A 662      43.400  31.600  38.020  1.00  0.00           H
ATOM   1188  C   LEU A 662      43.410  35.770  39.430  1.00  0.00           C
ATOM   1189  O   LEU A 662      44.590  36.060  39.540  1.00  0.00           O
ATOM   1190  N   THR A 663      42.470  36.510  40.080  1.00  0.00           N
ATOM   1191  HN  THR A 663      41.510  36.330  39.880  1.00  0.00           H
ATOM   1192  CA  THR A 663      42.730  37.560  41.030  1.00  0.00           C
ATOM   1193  HA  THR A 663      43.650  37.970  40.630  1.00  0.00           H
ATOM   1194  CB  THR A 663      41.700  38.700  41.070  1.00  0.00           C
ATOM   1195  HB  THR A 663      41.930  39.470  41.840  1.00  0.00           H
ATOM   1196  OG1 THR A 663      40.360  38.150  41.370  1.00  0.00           O
ATOM   1197  HG1 THR A 663      40.230  37.310  40.920  1.00  0.00           H
ATOM   1198  CG2 THR A 663      41.610  39.350  39.690  1.00  0.00           C
ATOM   1199 HG21 THR A 663      41.580  38.730  38.760  1.00  0.00           H
ATOM   1200 HG22 THR A 663      42.500  40.010  39.530  1.00  0.00           H
ATOM   1201 HG23 THR A 663      40.670  39.940  39.690  1.00  0.00           H
ATOM   1202  C   THR A 663      43.010  37.050  42.480  1.00  0.00           C
ATOM   1203  O   THR A 663      42.630  36.000  42.970  1.00  0.00           O
ATOM   1204  N   ILE A 664      43.820  37.800  43.250  1.00  0.00           N
ATOM   1205  HN  ILE A 664      43.960  38.720  42.910  1.00  0.00           H
ATOM   1206  CA  ILE A 664      44.460  37.490  44.530  1.00  0.00           C
ATOM   1207  HA  ILE A 664      44.060  36.620  45.040  1.00  0.00           H
ATOM   1208  CB  ILE A 664      45.970  37.420  44.510  1.00  0.00           C
ATOM   1209  HB  ILE A 664      46.380  38.040  43.680  1.00  0.00           H
ATOM   1210  CG2 ILE A 664      46.680  37.660  45.850  1.00  0.00           C
ATOM   1211 HG21 ILE A 664      46.340  36.990  46.680  1.00  0.00           H
ATOM   1212 HG22 ILE A 664      46.630  38.690  46.280  1.00  0.00           H
ATOM   1213 HG23 ILE A 664      47.750  37.450  45.650  1.00  0.00           H
ATOM   1214  CG1 ILE A 664      46.310  36.040  44.000  1.00  0.00           C
ATOM   1215 HG11 ILE A 664      47.340  35.920  43.590  1.00  0.00           H
ATOM   1216 HG12 ILE A 664      45.810  35.860  43.020  1.00  0.00           H
ATOM   1217  CD  ILE A 664      46.060  34.880  44.990  1.00  0.00           C
ATOM   1218  HD1 ILE A 664      46.910  34.660  45.670  1.00  0.00           H
ATOM   1219  HD2 ILE A 664      45.850  34.000  44.340  1.00  0.00           H
ATOM   1220  HD3 ILE A 664      45.100  35.130  45.500  1.00  0.00           H
ATOM   1221  C   ILE A 664      43.910  38.560  45.420  1.00  0.00           C
ATOM   1222  O   ILE A 664      44.120  39.720  45.190  1.00  0.00           O
ATOM   1223  N   LEU A 665      43.210  38.110  46.550  1.00  0.00           N
ATOM   1224  HN  LEU A 665      42.920  37.150  46.670  1.00  0.00           H
ATOM   1225  CA  LEU A 665      42.900  39.070  47.580  1.00  0.00           C
ATOM   1226  HA  LEU A 665      42.680  40.010  47.100  1.00  0.00           H
ATOM   1227  CB  LEU A 665      41.660  38.670  48.460  1.00  0.00           C
ATOM   1228  HB1 LEU A 665      41.480  39.450  49.240  1.00  0.00           H
ATOM   1229  HB2 LEU A 665      42.040  37.750  48.960  1.00  0.00           H
ATOM   1230  CG  LEU A 665      40.340  38.360  47.730  1.00  0.00           C
ATOM   1231  HG  LEU A 665      40.430  37.570  46.940  1.00  0.00           H
ATOM   1232  CD1 LEU A 665      39.250  37.930  48.710  1.00  0.00           C
ATOM   1233 HD11 LEU A 665      39.510  36.990  49.250  1.00  0.00           H
ATOM   1234 HD12 LEU A 665      38.290  37.780  48.170  1.00  0.00           H
ATOM   1235 HD13 LEU A 665      39.040  38.710  49.470  1.00  0.00           H
ATOM   1236  CD2 LEU A 665      39.760  39.560  46.970  1.00  0.00           C
ATOM   1237 HD21 LEU A 665      39.440  40.350  47.680  1.00  0.00           H
ATOM   1238 HD22 LEU A 665      38.750  39.410  46.540  1.00  0.00           H
ATOM   1239 HD23 LEU A 665      40.510  40.040  46.300  1.00  0.00           H
ATOM   1240  C   LEU A 665      44.120  39.360  48.480  1.00  0.00           C
ATOM   1241  O   LEU A 665      44.980  38.530  48.690  1.00  0.00           O
ATOM   1242  N   GLY A 666      44.110  40.640  48.920  1.00  0.00           N
ATOM   1243  HN  GLY A 666      43.340  41.230  48.660  1.00  0.00           H
ATOM   1244  CA  GLY A 666      45.190  41.310  49.580  1.00  0.00           C
ATOM   1245  HA1 GLY A 666      45.720  41.930  48.870  1.00  0.00           H
ATOM   1246  HA2 GLY A 666      45.820  40.670  50.180  1.00  0.00           H
ATOM   1247  C   GLY A 666      44.690  42.320  50.590  1.00  0.00           C
ATOM   1248  O   GLY A 666      43.600  42.890  50.370  1.00  0.00           O
ATOM   1249  N   SER A 667      45.430  42.590  51.670  1.00  0.00           N
ATOM   1250  HN  SER A 667      46.240  42.140  52.040  1.00  0.00           H
ATOM   1251  CA  SER A 667      45.090  43.740  52.560  1.00  0.00           C
ATOM   1252  HA  SER A 667      44.110  43.500  52.960  1.00  0.00           H
ATOM   1253  CB  SER A 667      46.010  43.800  53.760  1.00  0.00           C
ATOM   1254  HB1 SER A 667      45.780  44.650  54.460  1.00  0.00           H
ATOM   1255  HB2 SER A 667      47.020  44.090  53.380  1.00  0.00           H
ATOM   1256  OG  SER A 667      46.020  42.560  54.410  1.00  0.00           O
ATOM   1257  HG1 SER A 667      45.640  42.580  55.300  1.00  0.00           H
ATOM   1258  C   SER A 667      44.950  45.100  51.900  1.00  0.00           C
ATOM   1259  O   SER A 667      45.600  45.420  50.890  1.00  0.00           O
ATOM   1260  N   THR A 668      44.120  45.980  52.450  1.00  0.00           N
ATOM   1261  HN  THR A 668      43.560  45.660  53.210  1.00  0.00           H
ATOM   1262  CA  THR A 668      43.860  47.290  51.960  1.00  0.00           C
ATOM   1263  HA  THR A 668      44.200  47.410  50.950  1.00  0.00           H
ATOM   1264  CB  THR A 668      42.360  47.610  51.740  1.00  0.00           C
ATOM   1265  HB  THR A 668      42.020  47.080  50.840  1.00  0.00           H
ATOM   1266  OG1 THR A 668      42.100  49.010  51.620  1.00  0.00           O
ATOM   1267  HG1 THR A 668      41.510  48.980  50.870  1.00  0.00           H
ATOM   1268  CG2 THR A 668      41.550  47.140  53.000  1.00  0.00           C
ATOM   1269 HG21 THR A 668      42.070  47.280  53.970  1.00  0.00           H
ATOM   1270 HG22 THR A 668      41.400  46.040  53.010  1.00  0.00           H
ATOM   1271 HG23 THR A 668      40.520  47.530  52.980  1.00  0.00           H
ATOM   1272  C   THR A 668      44.620  48.310  52.800  1.00  0.00           C
ATOM   1273  O   THR A 668      44.270  48.570  53.950  1.00  0.00           O
ATOM   1274  N   GLY A 669      45.700  48.820  52.180  1.00  0.00           N
ATOM   1275  HN  GLY A 669      45.940  48.480  51.270  1.00  0.00           H
ATOM   1276  CA  GLY A 669      46.430  50.010  52.690  1.00  0.00           C
ATOM   1277  HA1 GLY A 669      47.040  50.310  51.850  1.00  0.00           H
ATOM   1278  HA2 GLY A 669      46.940  49.670  53.580  1.00  0.00           H
ATOM   1279  C   GLY A 669      45.490  51.200  53.050  1.00  0.00           C
ATOM   1280  O   GLY A 669      45.640  51.790  54.110  1.00  0.00           O
ATOM   1281  N   PRO A 670      44.520  51.680  52.270  1.00  0.00           N
ATOM   1282  CD  PRO A 670      44.340  51.540  50.800  1.00  0.00           C
ATOM   1283  HD1 PRO A 670      43.960  50.500  50.740  1.00  0.00           H
ATOM   1284  HD2 PRO A 670      45.350  51.530  50.310  1.00  0.00           H
ATOM   1285  CA  PRO A 670      43.650  52.690  52.770  1.00  0.00           C
ATOM   1286  HA  PRO A 670      44.210  53.600  52.970  1.00  0.00           H
ATOM   1287  CB  PRO A 670      42.710  52.980  51.590  1.00  0.00           C
ATOM   1288  HB1 PRO A 670      42.300  54.010  51.630  1.00  0.00           H
ATOM   1289  HB2 PRO A 670      41.840  52.300  51.490  1.00  0.00           H
ATOM   1290  CG  PRO A 670      43.560  52.730  50.350  1.00  0.00           C
ATOM   1291  HG1 PRO A 670      43.040  52.480  49.400  1.00  0.00           H
ATOM   1292  HG2 PRO A 670      44.300  53.560  50.300  1.00  0.00           H
ATOM   1293  C   PRO A 670      42.730  52.450  53.920  1.00  0.00           C
ATOM   1294  O   PRO A 670      42.530  53.350  54.710  1.00  0.00           O
ATOM   1295  N   VAL A 671      42.120  51.270  54.010  1.00  0.00           N
ATOM   1296  HN  VAL A 671      42.120  50.580  53.310  1.00  0.00           H
ATOM   1297  CA  VAL A 671      41.340  51.040  55.260  1.00  0.00           C
ATOM   1298  HA  VAL A 671      40.850  51.960  55.550  1.00  0.00           H
ATOM   1299  CB  VAL A 671      40.290  49.990  55.080  1.00  0.00           C
ATOM   1300  HB  VAL A 671      40.880  49.040  55.040  1.00  0.00           H
ATOM   1301  CG1 VAL A 671      39.500  49.850  56.430  1.00  0.00           C
ATOM   1302 HG11 VAL A 671      39.000  50.820  56.610  1.00  0.00           H
ATOM   1303 HG12 VAL A 671      40.090  49.410  57.260  1.00  0.00           H
ATOM   1304 HG13 VAL A 671      38.640  49.180  56.230  1.00  0.00           H
ATOM   1305  CG2 VAL A 671      39.370  50.270  53.850  1.00  0.00           C
ATOM   1306 HG21 VAL A 671      38.860  51.260  53.850  1.00  0.00           H
ATOM   1307 HG22 VAL A 671      38.670  49.420  53.670  1.00  0.00           H
ATOM   1308 HG23 VAL A 671      39.960  50.280  52.910  1.00  0.00           H
ATOM   1309  C   VAL A 671      42.380  50.820  56.460  1.00  0.00           C
ATOM   1310  O   VAL A 671      41.980  51.040  57.610  1.00  0.00           O
ATOM   1311  N   LEU A 672      43.600  50.300  56.280  1.00  0.00           N
ATOM   1312  HN  LEU A 672      43.910  50.080  55.350  1.00  0.00           H
ATOM   1313  CA  LEU A 672      44.580  50.300  57.370  1.00  0.00           C
ATOM   1314  HA  LEU A 672      44.210  49.740  58.210  1.00  0.00           H
ATOM   1315  CB  LEU A 672      45.930  49.640  56.800  1.00  0.00           C
ATOM   1316  HB1 LEU A 672      46.010  49.830  55.720  1.00  0.00           H
ATOM   1317  HB2 LEU A 672      45.770  48.530  56.800  1.00  0.00           H
ATOM   1318  CG  LEU A 672      47.250  50.070  57.430  1.00  0.00           C
ATOM   1319  HG  LEU A 672      47.210  51.130  57.770  1.00  0.00           H
ATOM   1320  CD1 LEU A 672      47.600  49.160  58.640  1.00  0.00           C
ATOM   1321 HD11 LEU A 672      48.450  49.510  59.260  1.00  0.00           H
ATOM   1322 HD12 LEU A 672      47.800  48.130  58.230  1.00  0.00           H
ATOM   1323 HD13 LEU A 672      46.810  49.060  59.410  1.00  0.00           H
ATOM   1324  CD2 LEU A 672      48.480  50.080  56.440  1.00  0.00           C
ATOM   1325 HD21 LEU A 672      48.480  50.920  55.720  1.00  0.00           H
ATOM   1326 HD22 LEU A 672      48.490  49.140  55.840  1.00  0.00           H
ATOM   1327 HD23 LEU A 672      49.370  50.170  57.100  1.00  0.00           H
ATOM   1328  C   LEU A 672      44.870  51.720  57.880  1.00  0.00           C
ATOM   1329  O   LEU A 672      44.910  51.990  59.070  1.00  0.00           O
ATOM   1330  N   VAL A 673      45.130  52.740  57.010  1.00  0.00           N
ATOM   1331  HN  VAL A 673      45.220  52.500  56.050  1.00  0.00           H
ATOM   1332  CA  VAL A 673      45.200  54.180  57.370  1.00  0.00           C
ATOM   1333  HA  VAL A 673      46.060  54.360  58.010  1.00  0.00           H
ATOM   1334  CB  VAL A 673      45.500  55.000  56.060  1.00  0.00           C
ATOM   1335  HB  VAL A 673      44.650  54.790  55.370  1.00  0.00           H
ATOM   1336  CG1 VAL A 673      45.440  56.560  56.270  1.00  0.00           C
ATOM   1337 HG11 VAL A 673      44.370  56.810  56.390  1.00  0.00           H
ATOM   1338 HG12 VAL A 673      45.960  57.100  55.450  1.00  0.00           H
ATOM   1339 HG13 VAL A 673      45.930  56.830  57.230  1.00  0.00           H
ATOM   1340  CG2 VAL A 673      46.900  54.660  55.510  1.00  0.00           C
ATOM   1341 HG21 VAL A 673      47.020  53.550  55.550  1.00  0.00           H
ATOM   1342 HG22 VAL A 673      47.680  55.150  56.140  1.00  0.00           H
ATOM   1343 HG23 VAL A 673      46.990  55.060  54.490  1.00  0.00           H
ATOM   1344  C   VAL A 673      43.950  54.830  57.970  1.00  0.00           C
ATOM   1345  O   VAL A 673      43.970  55.470  59.020  1.00  0.00           O
ATOM   1346  N   PHE A 674      42.780  54.540  57.360  1.00  0.00           N
ATOM   1347  HN  PHE A 674      42.790  54.000  56.520  1.00  0.00           H
ATOM   1348  CA  PHE A 674      41.450  54.960  57.780  1.00  0.00           C
ATOM   1349  HA  PHE A 674      41.650  56.000  57.990  1.00  0.00           H
ATOM   1350  CB  PHE A 674      40.350  54.800  56.670  1.00  0.00           C
ATOM   1351  HB1 PHE A 674      40.450  53.740  56.380  1.00  0.00           H
ATOM   1352  HB2 PHE A 674      40.700  55.490  55.870  1.00  0.00           H
ATOM   1353  CG  PHE A 674      38.950  55.060  57.150  1.00  0.00           C
ATOM   1354  CD1 PHE A 674      38.580  56.270  57.730  1.00  0.00           C
ATOM   1355  HD1 PHE A 674      39.280  57.090  57.820  1.00  0.00           H
ATOM   1356  CE1 PHE A 674      37.250  56.640  58.080  1.00  0.00           C
ATOM   1357  HE1 PHE A 674      37.000  57.550  58.590  1.00  0.00           H
ATOM   1358  CZ  PHE A 674      36.270  55.640  57.920  1.00  0.00           C
ATOM   1359  HZ  PHE A 674      35.220  55.820  58.070  1.00  0.00           H
ATOM   1360  CD2 PHE A 674      37.910  54.120  56.860  1.00  0.00           C
ATOM   1361  HD2 PHE A 674      38.140  53.200  56.350  1.00  0.00           H
ATOM   1362  CE2 PHE A 674      36.570  54.420  57.310  1.00  0.00           C
ATOM   1363  HE2 PHE A 674      35.740  53.750  57.180  1.00  0.00           H
ATOM   1364  C   PHE A 674      40.960  54.500  59.120  1.00  0.00           C
ATOM   1365  O   PHE A 674      40.550  55.270  59.950  1.00  0.00           O
ATOM   1366  N   GLU A 675      41.160  53.240  59.420  1.00  0.00           N
ATOM   1367  HN  GLU A 675      41.540  52.480  58.910  1.00  0.00           H
ATOM   1368  CA  GLU A 675      40.900  52.800  60.840  1.00  0.00           C
ATOM   1369  HA  GLU A 675      39.900  53.130  61.080  1.00  0.00           H
ATOM   1370  CB  GLU A 675      41.100  51.280  60.970  1.00  0.00           C
ATOM   1371  HB1 GLU A 675      41.140  50.800  61.980  1.00  0.00           H
ATOM   1372  HB2 GLU A 675      42.080  51.140  60.470  1.00  0.00           H
ATOM   1373  CG  GLU A 675      40.080  50.380  60.160  1.00  0.00           C
ATOM   1374  HG1 GLU A 675      40.550  50.230  59.170  1.00  0.00           H
ATOM   1375  HG2 GLU A 675      39.140  50.970  60.200  1.00  0.00           H
ATOM   1376  CD  GLU A 675      39.770  49.020  60.800  1.00  0.00           C
ATOM   1377  OE1 GLU A 675      40.240  47.980  60.300  1.00  0.00           O
ATOM   1378  OE2 GLU A 675      39.150  48.930  61.890  1.00  0.00           O
ATOM   1379  C   GLU A 675      41.740  53.520  61.890  1.00  0.00           C
ATOM   1380  O   GLU A 675      41.350  53.760  63.050  1.00  0.00           O
ATOM   1381  N   LYS A 676      43.030  53.840  61.550  1.00  0.00           N
ATOM   1382  HN  LYS A 676      43.310  53.580  60.630  1.00  0.00           H
ATOM   1383  CA  LYS A 676      43.890  54.660  62.390  1.00  0.00           C
ATOM   1384  HA  LYS A 676      43.780  54.170  63.350  1.00  0.00           H
ATOM   1385  CB  LYS A 676      45.370  54.640  61.800  1.00  0.00           C
ATOM   1386  HB1 LYS A 676      45.450  54.720  60.710  1.00  0.00           H
ATOM   1387  HB2 LYS A 676      45.710  53.610  62.050  1.00  0.00           H
ATOM   1388  CG  LYS A 676      46.380  55.690  62.430  1.00  0.00           C
ATOM   1389  HG1 LYS A 676      46.230  55.760  63.530  1.00  0.00           H
ATOM   1390  HG2 LYS A 676      46.170  56.670  61.970  1.00  0.00           H
ATOM   1391  CD  LYS A 676      47.820  55.290  62.190  1.00  0.00           C
ATOM   1392  HD1 LYS A 676      47.970  55.220  61.090  1.00  0.00           H
ATOM   1393  HD2 LYS A 676      48.050  54.260  62.570  1.00  0.00           H
ATOM   1394  CE  LYS A 676      48.840  56.130  63.010  1.00  0.00           C
ATOM   1395  HE1 LYS A 676      48.880  55.720  64.050  1.00  0.00           H
ATOM   1396  HE2 LYS A 676      48.430  57.160  63.040  1.00  0.00           H
ATOM   1397  NZ  LYS A 676      50.240  56.180  62.560  1.00  0.00           N
ATOM   1398  HZ1 LYS A 676      50.870  56.840  63.050  1.00  0.00           H
ATOM   1399  HZ2 LYS A 676      50.390  56.350  61.540  1.00  0.00           H
ATOM   1400  HZ3 LYS A 676      50.620  55.210  62.670  1.00  0.00           H
ATOM   1401  C   LYS A 676      43.260  56.100  62.660  1.00  0.00           C
ATOM   1402  O   LYS A 676      43.170  56.480  63.850  1.00  0.00           O
ATOM   1403  N   ILE A 677      42.720  56.810  61.650  1.00  0.00           N
ATOM   1404  HN  ILE A 677      42.810  56.530  60.690  1.00  0.00           H
ATOM   1405  CA  ILE A 677      42.050  58.080  61.770  1.00  0.00           C
ATOM   1406  HA  ILE A 677      42.680  58.700  62.390  1.00  0.00           H
ATOM   1407  CB  ILE A 677      41.820  58.700  60.400  1.00  0.00           C
ATOM   1408  HB  ILE A 677      41.220  57.970  59.800  1.00  0.00           H
ATOM   1409  CG2 ILE A 677      41.200  60.080  60.560  1.00  0.00           C
ATOM   1410 HG21 ILE A 677      40.790  60.340  59.570  1.00  0.00           H
ATOM   1411 HG22 ILE A 677      41.990  60.850  60.730  1.00  0.00           H
ATOM   1412 HG23 ILE A 677      40.380  60.160  61.300  1.00  0.00           H
ATOM   1413  CG1 ILE A 677      43.150  58.840  59.570  1.00  0.00           C
ATOM   1414 HG11 ILE A 677      43.800  57.960  59.750  1.00  0.00           H
ATOM   1415 HG12 ILE A 677      43.600  59.780  59.960  1.00  0.00           H
ATOM   1416  CD  ILE A 677      42.930  59.040  58.100  1.00  0.00           C
ATOM   1417  HD1 ILE A 677      42.610  58.040  57.760  1.00  0.00           H
ATOM   1418  HD2 ILE A 677      43.930  59.230  57.640  1.00  0.00           H
ATOM   1419  HD3 ILE A 677      42.300  59.900  57.780  1.00  0.00           H
ATOM   1420  C   ILE A 677      40.720  57.840  62.470  1.00  0.00           C
ATOM   1421  O   ILE A 677      40.450  58.470  63.470  1.00  0.00           O
ATOM   1422  N   LEU A 678      39.840  56.840  62.080  1.00  0.00           N
ATOM   1423  HN  LEU A 678      40.100  56.280  61.300  1.00  0.00           H
ATOM   1424  CA  LEU A 678      38.660  56.450  62.830  1.00  0.00           C
ATOM   1425  HA  LEU A 678      37.940  57.260  62.750  1.00  0.00           H
ATOM   1426  CB  LEU A 678      38.090  55.150  62.290  1.00  0.00           C
ATOM   1427  HB1 LEU A 678      38.780  54.280  62.220  1.00  0.00           H
ATOM   1428  HB2 LEU A 678      37.980  55.420  61.210  1.00  0.00           H
ATOM   1429  CG  LEU A 678      36.720  54.690  62.780  1.00  0.00           C
ATOM   1430  HG  LEU A 678      36.780  54.740  63.890  1.00  0.00           H
ATOM   1431  CD1 LEU A 678      35.670  55.580  62.290  1.00  0.00           C
ATOM   1432 HD11 LEU A 678      35.400  55.270  61.260  1.00  0.00           H
ATOM   1433 HD12 LEU A 678      35.940  56.650  62.310  1.00  0.00           H
ATOM   1434 HD13 LEU A 678      34.740  55.510  62.890  1.00  0.00           H
ATOM   1435  CD2 LEU A 678      36.490  53.230  62.290  1.00  0.00           C
ATOM   1436 HD21 LEU A 678      35.490  52.850  62.630  1.00  0.00           H
ATOM   1437 HD22 LEU A 678      37.280  52.620  62.760  1.00  0.00           H
ATOM   1438 HD23 LEU A 678      36.610  53.200  61.180  1.00  0.00           H
ATOM   1439  C   LEU A 678      38.910  56.200  64.260  1.00  0.00           C
ATOM   1440  O   LEU A 678      38.170  56.640  65.150  1.00  0.00           O
ATOM   1441  N   TYR A 679      40.030  55.500  64.600  1.00  0.00           N
ATOM   1442  HN  TYR A 679      40.650  55.190  63.880  1.00  0.00           H
ATOM   1443  CA  TYR A 679      40.460  55.260  66.010  1.00  0.00           C
ATOM   1444  HA  TYR A 679      39.640  54.740  66.480  1.00  0.00           H
ATOM   1445  CB  TYR A 679      41.500  54.190  66.150  1.00  0.00           C
ATOM   1446  HB1 TYR A 679      42.330  54.340  65.420  1.00  0.00           H
ATOM   1447  HB2 TYR A 679      41.000  53.250  65.820  1.00  0.00           H
ATOM   1448  CG  TYR A 679      42.190  54.000  67.440  1.00  0.00           C
ATOM   1449  CD1 TYR A 679      41.510  53.660  68.630  1.00  0.00           C
ATOM   1450  HD1 TYR A 679      40.470  53.370  68.550  1.00  0.00           H
ATOM   1451  CE1 TYR A 679      42.180  53.290  69.750  1.00  0.00           C
ATOM   1452  HE1 TYR A 679      41.610  52.960  70.610  1.00  0.00           H
ATOM   1453  CZ  TYR A 679      43.580  53.390  69.800  1.00  0.00           C
ATOM   1454  OH  TYR A 679      44.360  53.100  70.980  1.00  0.00           O
ATOM   1455  HH  TYR A 679      45.170  53.610  70.970  1.00  0.00           H
ATOM   1456  CD2 TYR A 679      43.630  54.070  67.480  1.00  0.00           C
ATOM   1457  HD2 TYR A 679      44.200  54.340  66.610  1.00  0.00           H
ATOM   1458  CE2 TYR A 679      44.320  53.780  68.650  1.00  0.00           C
ATOM   1459  HE2 TYR A 679      45.400  53.680  68.680  1.00  0.00           H
ATOM   1460  C   TYR A 679      40.810  56.540  66.730  1.00  0.00           C
ATOM   1461  O   TYR A 679      40.340  56.800  67.820  1.00  0.00           O
ATOM   1462  N   LYS A 680      41.640  57.380  66.220  1.00  0.00           N
ATOM   1463  HN  LYS A 680      41.910  57.110  65.300  1.00  0.00           H
ATOM   1464  CA  LYS A 680      42.130  58.670  66.660  1.00  0.00           C
ATOM   1465  HA  LYS A 680      42.430  58.480  67.690  1.00  0.00           H
ATOM   1466  CB  LYS A 680      43.320  59.010  65.770  1.00  0.00           C
ATOM   1467  HB1 LYS A 680      43.710  60.050  65.810  1.00  0.00           H
ATOM   1468  HB2 LYS A 680      43.020  58.970  64.700  1.00  0.00           H
ATOM   1469  CG  LYS A 680      44.560  58.110  66.080  1.00  0.00           C
ATOM   1470  HG1 LYS A 680      44.390  57.020  65.960  1.00  0.00           H
ATOM   1471  HG2 LYS A 680      44.820  58.090  67.160  1.00  0.00           H
ATOM   1472  CD  LYS A 680      45.780  58.360  65.070  1.00  0.00           C
ATOM   1473  HD1 LYS A 680      45.380  58.360  64.030  1.00  0.00           H
ATOM   1474  HD2 LYS A 680      46.530  57.560  64.920  1.00  0.00           H
ATOM   1475  CE  LYS A 680      46.540  59.590  65.230  1.00  0.00           C
ATOM   1476  HE1 LYS A 680      45.870  60.480  65.310  1.00  0.00           H
ATOM   1477  HE2 LYS A 680      47.220  59.690  64.350  1.00  0.00           H
ATOM   1478  NZ  LYS A 680      47.290  59.520  66.470  1.00  0.00           N
ATOM   1479  HZ1 LYS A 680      47.730  60.470  66.570  1.00  0.00           H
ATOM   1480  HZ2 LYS A 680      48.040  58.840  66.240  1.00  0.00           H
ATOM   1481  HZ3 LYS A 680      46.730  59.320  67.320  1.00  0.00           H
ATOM   1482  C   LYS A 680      40.970  59.640  66.880  1.00  0.00           C
ATOM   1483  O   LYS A 680      40.930  60.400  67.850  1.00  0.00           O
ATOM   1484  N   PHE A 681      40.030  59.720  65.970  1.00  0.00           N
ATOM   1485  HN  PHE A 681      40.230  59.220  65.130  1.00  0.00           H
ATOM   1486  CA  PHE A 681      38.800  60.460  66.100  1.00  0.00           C
ATOM   1487  HA  PHE A 681      39.060  61.480  66.300  1.00  0.00           H
ATOM   1488  CB  PHE A 681      38.010  60.200  64.700  1.00  0.00           C
ATOM   1489  HB1 PHE A 681      38.150  59.130  64.390  1.00  0.00           H
ATOM   1490  HB2 PHE A 681      38.580  60.770  63.940  1.00  0.00           H
ATOM   1491  CG  PHE A 681      36.540  60.540  64.770  1.00  0.00           C
ATOM   1492  CD1 PHE A 681      35.510  59.550  64.560  1.00  0.00           C
ATOM   1493  HD1 PHE A 681      35.820  58.530  64.610  1.00  0.00           H
ATOM   1494  CE1 PHE A 681      34.160  59.900  64.380  1.00  0.00           C
ATOM   1495  HE1 PHE A 681      33.390  59.150  64.200  1.00  0.00           H
ATOM   1496  CZ  PHE A 681      33.840  61.260  64.350  1.00  0.00           C
ATOM   1497  HZ  PHE A 681      32.830  61.640  64.170  1.00  0.00           H
ATOM   1498  CD2 PHE A 681      36.160  61.900  64.550  1.00  0.00           C
ATOM   1499  HD2 PHE A 681      36.980  62.600  64.490  1.00  0.00           H
ATOM   1500  CE2 PHE A 681      34.810  62.310  64.360  1.00  0.00           C
ATOM   1501  HE2 PHE A 681      34.470  63.330  64.280  1.00  0.00           H
ATOM   1502  C   PHE A 681      38.000  59.980  67.310  1.00  0.00           C
ATOM   1503  O   PHE A 681      37.460  60.710  68.140  1.00  0.00           O
ATOM   1504  N   CYS A 682      37.830  58.640  67.380  1.00  0.00           N
ATOM   1505  HN  CYS A 682      38.010  58.020  66.620  1.00  0.00           H
ATOM   1506  CA  CYS A 682      37.210  57.940  68.540  1.00  0.00           C
ATOM   1507  HA  CYS A 682      36.200  58.300  68.700  1.00  0.00           H
ATOM   1508  CB  CYS A 682      37.150  56.450  68.330  1.00  0.00           C
ATOM   1509  HB1 CYS A 682      36.810  56.000  69.280  1.00  0.00           H
ATOM   1510  HB2 CYS A 682      38.110  55.990  68.010  1.00  0.00           H
ATOM   1511  SG  CYS A 682      35.820  56.110  67.120  1.00  0.00           S
ATOM   1512  HG1 CYS A 682      36.430  56.710  66.110  1.00  0.00           H
ATOM   1513  C   CYS A 682      37.830  58.280  69.940  1.00  0.00           C
ATOM   1514  O   CYS A 682      37.100  58.550  70.940  1.00  0.00           O
ATOM   1515  N   ARG A 683      39.160  58.290  70.030  1.00  0.00           N
ATOM   1516  HN  ARG A 683      39.760  57.960  69.300  1.00  0.00           H
ATOM   1517  CA  ARG A 683      39.840  58.800  71.210  1.00  0.00           C
ATOM   1518  HA  ARG A 683      39.420  58.240  72.020  1.00  0.00           H
ATOM   1519  CB  ARG A 683      41.370  58.640  71.150  1.00  0.00           C
ATOM   1520  HB1 ARG A 683      41.880  59.140  72.010  1.00  0.00           H
ATOM   1521  HB2 ARG A 683      41.720  59.140  70.220  1.00  0.00           H
ATOM   1522  CG  ARG A 683      41.840  57.140  70.990  1.00  0.00           C
ATOM   1523  HG1 ARG A 683      42.940  57.090  71.150  1.00  0.00           H
ATOM   1524  HG2 ARG A 683      41.750  56.690  69.980  1.00  0.00           H
ATOM   1525  CD  ARG A 683      41.370  56.170  72.090  1.00  0.00           C
ATOM   1526  HD1 ARG A 683      42.070  55.320  71.960  1.00  0.00           H
ATOM   1527  HD2 ARG A 683      40.350  55.860  71.790  1.00  0.00           H
ATOM   1528  NE  ARG A 683      41.490  56.810  73.440  1.00  0.00           N
ATOM   1529  HE  ARG A 683      42.260  57.390  73.690  1.00  0.00           H
ATOM   1530  CZ  ARG A 683      40.810  56.410  74.520  1.00  0.00           C
ATOM   1531  NH1 ARG A 683      41.390  56.550  75.680  1.00  0.00           N
ATOM   1532 HH11 ARG A 683      40.860  56.270  76.480  1.00  0.00           H
ATOM   1533 HH12 ARG A 683      42.300  56.940  75.790  1.00  0.00           H
ATOM   1534  NH2 ARG A 683      39.650  55.870  74.480  1.00  0.00           N
ATOM   1535 HH21 ARG A 683      39.140  55.950  73.630  1.00  0.00           H
ATOM   1536 HH22 ARG A 683      39.210  55.750  75.370  1.00  0.00           H
ATOM   1537  C   ARG A 683      39.450  60.260  71.350  1.00  0.00           C
ATOM   1538  O   ARG A 683      39.030  60.680  72.400  1.00  0.00           O
ATOM   1539  N   ASP A 684      39.600  61.110  70.350  1.00  0.00           N
ATOM   1540  HN  ASP A 684      40.110  60.820  69.530  1.00  0.00           H
ATOM   1541  CA  ASP A 684      39.190  62.510  70.450  1.00  0.00           C
ATOM   1542  HA  ASP A 684      39.790  62.900  71.240  1.00  0.00           H
ATOM   1543  CB  ASP A 684      39.600  63.260  69.120  1.00  0.00           C
ATOM   1544  HB1 ASP A 684      39.080  64.240  68.990  1.00  0.00           H
ATOM   1545  HB2 ASP A 684      39.440  62.610  68.230  1.00  0.00           H
ATOM   1546  CG  ASP A 684      41.160  63.610  69.160  1.00  0.00           C
ATOM   1547  OD1 ASP A 684      41.880  63.530  70.150  1.00  0.00           O
ATOM   1548  OD2 ASP A 684      41.550  64.080  68.050  1.00  0.00           O
ATOM   1549  C   ASP A 684      37.770  63.000  70.830  1.00  0.00           C
ATOM   1550  O   ASP A 684      37.570  63.950  71.520  1.00  0.00           O
ATOM   1551  N   TYR A 685      36.740  62.230  70.450  1.00  0.00           N
ATOM   1552  HN  TYR A 685      36.940  61.410  69.910  1.00  0.00           H
ATOM   1553  CA  TYR A 685      35.320  62.600  70.660  1.00  0.00           C
ATOM   1554  HA  TYR A 685      35.330  63.520  71.230  1.00  0.00           H
ATOM   1555  CB  TYR A 685      34.610  62.770  69.300  1.00  0.00           C
ATOM   1556  HB1 TYR A 685      33.540  62.770  69.590  1.00  0.00           H
ATOM   1557  HB2 TYR A 685      34.670  61.880  68.620  1.00  0.00           H
ATOM   1558  CG  TYR A 685      34.860  64.150  68.770  1.00  0.00           C
ATOM   1559  CD1 TYR A 685      35.550  64.230  67.530  1.00  0.00           C
ATOM   1560  HD1 TYR A 685      35.750  63.300  67.020  1.00  0.00           H
ATOM   1561  CE1 TYR A 685      35.870  65.480  67.020  1.00  0.00           C
ATOM   1562  HE1 TYR A 685      36.410  65.610  66.100  1.00  0.00           H
ATOM   1563  CZ  TYR A 685      35.410  66.670  67.590  1.00  0.00           C
ATOM   1564  OH  TYR A 685      35.880  67.890  67.100  1.00  0.00           O
ATOM   1565  HH  TYR A 685      36.390  67.750  66.290  1.00  0.00           H
ATOM   1566  CD2 TYR A 685      34.580  65.350  69.420  1.00  0.00           C
ATOM   1567  HD2 TYR A 685      34.030  65.230  70.340  1.00  0.00           H
ATOM   1568  CE2 TYR A 685      34.760  66.640  68.820  1.00  0.00           C
ATOM   1569  HE2 TYR A 685      34.460  67.370  69.550  1.00  0.00           H
ATOM   1570  C   TYR A 685      34.720  61.510  71.570  1.00  0.00           C
ATOM   1571  O   TYR A 685      33.450  61.360  71.650  1.00  0.00           O
ATOM   1572  N   GLN A 686      35.590  60.730  72.240  1.00  0.00           N
ATOM   1573  HN  GLN A 686      36.570  60.840  72.110  1.00  0.00           H
ATOM   1574  CA  GLN A 686      35.230  59.600  73.110  1.00  0.00           C
ATOM   1575  HA  GLN A 686      36.120  58.990  73.030  1.00  0.00           H
ATOM   1576  CB  GLN A 686      35.140  60.010  74.530  1.00  0.00           C
ATOM   1577  HB1 GLN A 686      34.830  59.180  75.200  1.00  0.00           H
ATOM   1578  HB2 GLN A 686      34.330  60.780  74.560  1.00  0.00           H
ATOM   1579  CG  GLN A 686      36.420  60.660  75.100  1.00  0.00           C
ATOM   1580  HG1 GLN A 686      36.110  60.860  76.140  1.00  0.00           H
ATOM   1581  HG2 GLN A 686      36.700  61.600  74.580  1.00  0.00           H
ATOM   1582  CD  GLN A 686      37.650  59.660  75.240  1.00  0.00           C
ATOM   1583  OE1 GLN A 686      37.560  58.540  74.750  1.00  0.00           O
ATOM   1584  NE2 GLN A 686      38.710  60.140  75.930  1.00  0.00           N
ATOM   1585 HE21 GLN A 686      39.430  59.440  75.930  1.00  0.00           H
ATOM   1586 HE22 GLN A 686      38.910  61.110  75.820  1.00  0.00           H
ATOM   1587  C   GLN A 686      34.120  58.680  72.560  1.00  0.00           C
ATOM   1588  O   GLN A 686      33.040  58.600  73.230  1.00  0.00           O
ATOM   1589  N   LEU A 687      34.280  58.020  71.470  1.00  0.00           N
ATOM   1590  HN  LEU A 687      35.150  58.060  70.990  1.00  0.00           H
ATOM   1591  CA  LEU A 687      33.310  57.150  70.800  1.00  0.00           C
ATOM   1592  HA  LEU A 687      32.340  57.080  71.260  1.00  0.00           H
ATOM   1593  CB  LEU A 687      33.170  57.610  69.370  1.00  0.00           C
ATOM   1594  HB1 LEU A 687      32.580  56.860  68.810  1.00  0.00           H
ATOM   1595  HB2 LEU A 687      34.220  57.650  68.980  1.00  0.00           H
ATOM   1596  CG  LEU A 687      32.710  59.010  69.080  1.00  0.00           C
ATOM   1597  HG  LEU A 687      33.130  59.650  69.900  1.00  0.00           H
ATOM   1598  CD1 LEU A 687      33.220  59.480  67.680  1.00  0.00           C
ATOM   1599 HD11 LEU A 687      32.800  58.780  66.920  1.00  0.00           H
ATOM   1600 HD12 LEU A 687      34.330  59.510  67.560  1.00  0.00           H
ATOM   1601 HD13 LEU A 687      32.940  60.530  67.410  1.00  0.00           H
ATOM   1602  CD2 LEU A 687      31.200  59.120  69.300  1.00  0.00           C
ATOM   1603 HD21 LEU A 687      30.860  60.180  69.200  1.00  0.00           H
ATOM   1604 HD22 LEU A 687      30.910  58.910  70.360  1.00  0.00           H
ATOM   1605 HD23 LEU A 687      30.700  58.470  68.560  1.00  0.00           H
ATOM   1606  C   LEU A 687      34.020  55.780  70.850  1.00  0.00           C
ATOM   1607  O   LEU A 687      35.260  55.720  70.790  1.00  0.00           O
ATOM   1608  N   SER A 688      33.280  54.620  70.810  1.00  0.00           N
ATOM   1609  HN  SER A 688      32.290  54.630  70.650  1.00  0.00           H
ATOM   1610  CA  SER A 688      33.930  53.300  70.700  1.00  0.00           C
ATOM   1611  HA  SER A 688      34.880  53.350  71.220  1.00  0.00           H
ATOM   1612  CB  SER A 688      33.040  52.200  71.390  1.00  0.00           C
ATOM   1613  HB1 SER A 688      31.950  52.120  71.200  1.00  0.00           H
ATOM   1614  HB2 SER A 688      33.270  52.470  72.440  1.00  0.00           H
ATOM   1615  OG  SER A 688      33.500  50.870  71.100  1.00  0.00           O
ATOM   1616  HG1 SER A 688      34.220  50.700  71.720  1.00  0.00           H
ATOM   1617  C   SER A 688      34.320  52.890  69.290  1.00  0.00           C
ATOM   1618  O   SER A 688      33.470  52.520  68.450  1.00  0.00           O
ATOM   1619  N   TYR A 689      35.640  52.900  69.040  1.00  0.00           N
ATOM   1620  HN  TYR A 689      36.260  53.180  69.780  1.00  0.00           H
ATOM   1621  CA  TYR A 689      36.300  52.460  67.780  1.00  0.00           C
ATOM   1622  HA  TYR A 689      36.010  53.100  66.950  1.00  0.00           H
ATOM   1623  CB  TYR A 689      37.790  52.350  68.020  1.00  0.00           C
ATOM   1624  HB1 TYR A 689      38.080  51.870  68.980  1.00  0.00           H
ATOM   1625  HB2 TYR A 689      38.040  53.430  68.170  1.00  0.00           H
ATOM   1626  CG  TYR A 689      38.460  51.590  66.930  1.00  0.00           C
ATOM   1627  CD1 TYR A 689      39.180  50.440  67.340  1.00  0.00           C
ATOM   1628  HD1 TYR A 689      39.150  50.230  68.390  1.00  0.00           H
ATOM   1629  CE1 TYR A 689      39.970  49.670  66.460  1.00  0.00           C
ATOM   1630  HE1 TYR A 689      40.480  48.770  66.750  1.00  0.00           H
ATOM   1631  CZ  TYR A 689      39.850  50.000  65.050  1.00  0.00           C
ATOM   1632  OH  TYR A 689      40.570  49.170  64.130  1.00  0.00           O
ATOM   1633  HH  TYR A 689      40.170  49.330  63.280  1.00  0.00           H
ATOM   1634  CD2 TYR A 689      38.520  51.980  65.610  1.00  0.00           C
ATOM   1635  HD2 TYR A 689      38.100  52.950  65.420  1.00  0.00           H
ATOM   1636  CE2 TYR A 689      39.160  51.130  64.640  1.00  0.00           C
ATOM   1637  HE2 TYR A 689      39.150  51.400  63.590  1.00  0.00           H
ATOM   1638  C   TYR A 689      35.750  51.130  67.380  1.00  0.00           C
ATOM   1639  O   TYR A 689      35.160  51.000  66.300  1.00  0.00           O
ATOM   1640  N   LEU A 690      35.990  50.010  68.160  1.00  0.00           N
ATOM   1641  HN  LEU A 690      36.580  50.090  68.960  1.00  0.00           H
ATOM   1642  CA  LEU A 690      35.530  48.660  67.870  1.00  0.00           C
ATOM   1643  HA  LEU A 690      35.910  48.320  66.920  1.00  0.00           H
ATOM   1644  CB  LEU A 690      35.970  47.600  68.900  1.00  0.00           C
ATOM   1645  HB1 LEU A 690      35.680  46.530  68.810  1.00  0.00           H
ATOM   1646  HB2 LEU A 690      35.450  47.860  69.850  1.00  0.00           H
ATOM   1647  CG  LEU A 690      37.510  47.560  69.160  1.00  0.00           C
ATOM   1648  HG  LEU A 690      37.820  48.590  69.460  1.00  0.00           H
ATOM   1649  CD1 LEU A 690      37.810  46.810  70.440  1.00  0.00           C
ATOM   1650 HD11 LEU A 690      37.310  47.330  71.290  1.00  0.00           H
ATOM   1651 HD12 LEU A 690      38.900  46.970  70.630  1.00  0.00           H
ATOM   1652 HD13 LEU A 690      37.480  45.750  70.480  1.00  0.00           H
ATOM   1653  CD2 LEU A 690      38.220  47.000  67.940  1.00  0.00           C
ATOM   1654 HD21 LEU A 690      38.400  47.740  67.120  1.00  0.00           H
ATOM   1655 HD22 LEU A 690      37.710  46.100  67.540  1.00  0.00           H
ATOM   1656 HD23 LEU A 690      39.230  46.650  68.230  1.00  0.00           H
ATOM   1657  C   LEU A 690      33.960  48.530  67.640  1.00  0.00           C
ATOM   1658  O   LEU A 690      33.630  47.850  66.680  1.00  0.00           O
ATOM   1659  N   SER A 691      33.010  49.230  68.310  1.00  0.00           N
ATOM   1660  HN  SER A 691      33.260  49.810  69.100  1.00  0.00           H
ATOM   1661  CA  SER A 691      31.600  49.230  67.900  1.00  0.00           C
ATOM   1662  HA  SER A 691      31.360  48.220  67.600  1.00  0.00           H
ATOM   1663  CB  SER A 691      30.630  49.600  69.060  1.00  0.00           C
ATOM   1664  HB1 SER A 691      29.650  50.030  68.770  1.00  0.00           H
ATOM   1665  HB2 SER A 691      31.020  50.460  69.650  1.00  0.00           H
ATOM   1666  OG  SER A 691      30.220  48.460  69.800  1.00  0.00           O
ATOM   1667  HG1 SER A 691      31.040  48.090  70.120  1.00  0.00           H
ATOM   1668  C   SER A 691      31.430  49.970  66.580  1.00  0.00           C
ATOM   1669  O   SER A 691      30.720  49.510  65.690  1.00  0.00           O
ATOM   1670  N   LEU A 692      32.180  51.100  66.400  1.00  0.00           N
ATOM   1671  HN  LEU A 692      32.790  51.500  67.080  1.00  0.00           H
ATOM   1672  CA  LEU A 692      31.970  51.880  65.160  1.00  0.00           C
ATOM   1673  HA  LEU A 692      30.900  51.950  65.120  1.00  0.00           H
ATOM   1674  CB  LEU A 692      32.620  53.250  65.400  1.00  0.00           C
ATOM   1675  HB1 LEU A 692      33.710  53.040  65.490  1.00  0.00           H
ATOM   1676  HB2 LEU A 692      32.250  53.620  66.380  1.00  0.00           H
ATOM   1677  CG  LEU A 692      32.340  54.340  64.250  1.00  0.00           C
ATOM   1678  HG  LEU A 692      32.730  53.980  63.280  1.00  0.00           H
ATOM   1679  CD1 LEU A 692      30.840  54.510  63.910  1.00  0.00           C
ATOM   1680 HD11 LEU A 692      30.630  55.070  62.980  1.00  0.00           H
ATOM   1681 HD12 LEU A 692      30.210  54.850  64.760  1.00  0.00           H
ATOM   1682 HD13 LEU A 692      30.510  53.460  63.720  1.00  0.00           H
ATOM   1683  CD2 LEU A 692      32.900  55.700  64.690  1.00  0.00           C
ATOM   1684 HD21 LEU A 692      32.930  56.570  63.990  1.00  0.00           H
ATOM   1685 HD22 LEU A 692      33.990  55.600  64.890  1.00  0.00           H
ATOM   1686 HD23 LEU A 692      32.350  55.940  65.630  1.00  0.00           H
ATOM   1687  C   LEU A 692      32.360  51.270  63.830  1.00  0.00           C
ATOM   1688  O   LEU A 692      31.790  51.320  62.760  1.00  0.00           O
ATOM   1689  N   ARG A 693      33.540  50.620  63.880  1.00  0.00           N
ATOM   1690  HN  ARG A 693      34.070  50.490  64.720  1.00  0.00           H
ATOM   1691  CA  ARG A 693      34.060  49.830  62.730  1.00  0.00           C
ATOM   1692  HA  ARG A 693      33.990  50.450  61.840  1.00  0.00           H
ATOM   1693  CB  ARG A 693      35.620  49.550  62.880  1.00  0.00           C
ATOM   1694  HB1 ARG A 693      36.150  50.510  63.030  1.00  0.00           H
ATOM   1695  HB2 ARG A 693      36.020  49.310  61.880  1.00  0.00           H
ATOM   1696  CG  ARG A 693      36.030  48.490  64.010  1.00  0.00           C
ATOM   1697  HG1 ARG A 693      35.360  48.570  64.890  1.00  0.00           H
ATOM   1698  HG2 ARG A 693      37.060  48.660  64.390  1.00  0.00           H
ATOM   1699  CD  ARG A 693      36.070  47.070  63.510  1.00  0.00           C
ATOM   1700  HD1 ARG A 693      35.070  46.770  63.100  1.00  0.00           H
ATOM   1701  HD2 ARG A 693      36.370  46.390  64.320  1.00  0.00           H
ATOM   1702  NE  ARG A 693      37.060  46.960  62.400  1.00  0.00           N
ATOM   1703  HE  ARG A 693      37.650  47.740  62.200  1.00  0.00           H
ATOM   1704  CZ  ARG A 693      37.180  45.880  61.610  1.00  0.00           C
ATOM   1705  NH1 ARG A 693      36.460  44.810  61.660  1.00  0.00           N
ATOM   1706 HH11 ARG A 693      35.700  44.810  62.320  1.00  0.00           H
ATOM   1707 HH12 ARG A 693      36.740  44.040  61.080  1.00  0.00           H
ATOM   1708  NH2 ARG A 693      38.200  45.910  60.740  1.00  0.00           N
ATOM   1709 HH21 ARG A 693      38.210  45.060  60.200  1.00  0.00           H
ATOM   1710 HH22 ARG A 693      38.860  46.660  60.810  1.00  0.00           H
ATOM   1711  C   ARG A 693      33.200  48.590  62.410  1.00  0.00           C
ATOM   1712  O   ARG A 693      33.100  48.120  61.280  1.00  0.00           O
ATOM   1713  N   THR A 694      32.620  47.920  63.440  1.00  0.00           N
ATOM   1714  HN  THR A 694      32.770  48.200  64.380  1.00  0.00           H
ATOM   1715  CA  THR A 694      31.570  46.960  63.220  1.00  0.00           C
ATOM   1716  HA  THR A 694      32.000  46.230  62.550  1.00  0.00           H
ATOM   1717  CB  THR A 694      31.280  46.350  64.540  1.00  0.00           C
ATOM   1718  HB  THR A 694      30.990  47.100  65.310  1.00  0.00           H
ATOM   1719  OG1 THR A 694      32.460  45.770  65.220  1.00  0.00           O
ATOM   1720  HG1 THR A 694      32.470  46.180  66.090  1.00  0.00           H
ATOM   1721  CG2 THR A 694      30.230  45.190  64.420  1.00  0.00           C
ATOM   1722 HG21 THR A 694      29.270  45.540  63.970  1.00  0.00           H
ATOM   1723 HG22 THR A 694      30.160  44.710  65.420  1.00  0.00           H
ATOM   1724 HG23 THR A 694      30.640  44.390  63.780  1.00  0.00           H
ATOM   1725  C   THR A 694      30.300  47.440  62.560  1.00  0.00           C
ATOM   1726  O   THR A 694      29.670  46.720  61.850  1.00  0.00           O
ATOM   1727  N   SER A 695      29.840  48.700  63.050  1.00  0.00           N
ATOM   1728  HN  SER A 695      30.220  49.280  63.760  1.00  0.00           H
ATOM   1729  CA  SER A 695      28.660  49.370  62.470  1.00  0.00           C
ATOM   1730  HA  SER A 695      27.850  48.660  62.480  1.00  0.00           H
ATOM   1731  CB  SER A 695      28.320  50.680  63.260  1.00  0.00           C
ATOM   1732  HB1 SER A 695      27.370  51.130  62.910  1.00  0.00           H
ATOM   1733  HB2 SER A 695      29.200  51.350  63.210  1.00  0.00           H
ATOM   1734  OG  SER A 695      28.070  50.500  64.640  1.00  0.00           O
ATOM   1735  HG1 SER A 695      27.300  49.940  64.770  1.00  0.00           H
ATOM   1736  C   SER A 695      28.960  49.680  61.020  1.00  0.00           C
ATOM   1737  O   SER A 695      28.200  49.500  60.090  1.00  0.00           O
ATOM   1738  N   ILE A 696      30.210  50.220  60.780  1.00  0.00           N
ATOM   1739  HN  ILE A 696      30.820  50.420  61.550  1.00  0.00           H
ATOM   1740  CA  ILE A 696      30.660  50.650  59.460  1.00  0.00           C
ATOM   1741  HA  ILE A 696      29.930  51.250  58.940  1.00  0.00           H
ATOM   1742  CB  ILE A 696      32.020  51.400  59.570  1.00  0.00           C
ATOM   1743  HB  ILE A 696      32.660  50.860  60.280  1.00  0.00           H
ATOM   1744  CG2 ILE A 696      32.650  51.440  58.250  1.00  0.00           C
ATOM   1745 HG21 ILE A 696      31.990  51.650  57.380  1.00  0.00           H
ATOM   1746 HG22 ILE A 696      33.120  50.460  58.020  1.00  0.00           H
ATOM   1747 HG23 ILE A 696      33.440  52.220  58.310  1.00  0.00           H
ATOM   1748  CG1 ILE A 696      31.720  52.810  60.130  1.00  0.00           C
ATOM   1749 HG11 ILE A 696      31.030  52.790  61.010  1.00  0.00           H
ATOM   1750 HG12 ILE A 696      31.120  53.400  59.410  1.00  0.00           H
ATOM   1751  CD  ILE A 696      32.940  53.520  60.570  1.00  0.00           C
ATOM   1752  HD1 ILE A 696      33.610  52.880  61.200  1.00  0.00           H
ATOM   1753  HD2 ILE A 696      32.760  54.430  61.170  1.00  0.00           H
ATOM   1754  HD3 ILE A 696      33.580  53.840  59.730  1.00  0.00           H
ATOM   1755  C   ILE A 696      30.780  49.470  58.500  1.00  0.00           C
ATOM   1756  O   ILE A 696      30.280  49.370  57.370  1.00  0.00           O
ATOM   1757  N   GLY A 697      31.420  48.350  59.020  1.00  0.00           N
ATOM   1758  HN  GLY A 697      31.930  48.530  59.860  1.00  0.00           H
ATOM   1759  CA  GLY A 697      31.630  47.090  58.350  1.00  0.00           C
ATOM   1760  HA1 GLY A 697      32.110  46.340  58.970  1.00  0.00           H
ATOM   1761  HA2 GLY A 697      32.100  47.240  57.390  1.00  0.00           H
ATOM   1762  C   GLY A 697      30.380  46.300  57.870  1.00  0.00           C
ATOM   1763  O   GLY A 697      30.310  45.810  56.740  1.00  0.00           O
ATOM   1764  N   LEU A 698      29.260  46.300  58.640  1.00  0.00           N
ATOM   1765  HN  LEU A 698      29.330  46.700  59.540  1.00  0.00           H
ATOM   1766  CA  LEU A 698      27.960  45.680  58.220  1.00  0.00           C
ATOM   1767  HA  LEU A 698      28.160  44.850  57.560  1.00  0.00           H
ATOM   1768  CB  LEU A 698      27.100  45.260  59.450  1.00  0.00           C
ATOM   1769  HB1 LEU A 698      26.140  44.960  58.970  1.00  0.00           H
ATOM   1770  HB2 LEU A 698      26.980  46.160  60.080  1.00  0.00           H
ATOM   1771  CG  LEU A 698      27.570  44.110  60.350  1.00  0.00           C
ATOM   1772  HG  LEU A 698      28.410  44.420  61.010  1.00  0.00           H
ATOM   1773  CD1 LEU A 698      26.410  43.470  61.130  1.00  0.00           C
ATOM   1774 HD11 LEU A 698      26.740  42.650  61.800  1.00  0.00           H
ATOM   1775 HD12 LEU A 698      25.620  43.020  60.480  1.00  0.00           H
ATOM   1776 HD13 LEU A 698      25.980  44.240  61.810  1.00  0.00           H
ATOM   1777  CD2 LEU A 698      28.230  43.000  59.460  1.00  0.00           C
ATOM   1778 HD21 LEU A 698      28.630  42.140  60.020  1.00  0.00           H
ATOM   1779 HD22 LEU A 698      29.080  43.430  58.890  1.00  0.00           H
ATOM   1780 HD23 LEU A 698      27.500  42.580  58.740  1.00  0.00           H
ATOM   1781  C   LEU A 698      27.190  46.630  57.300  1.00  0.00           C
ATOM   1782  O   LEU A 698      26.640  46.090  56.370  1.00  0.00           O
ATOM   1783  N   TRP A 699      27.310  48.000  57.500  1.00  0.00           N
ATOM   1784  HN  TRP A 699      27.640  48.490  58.300  1.00  0.00           H
ATOM   1785  CA  TRP A 699      26.770  48.870  56.440  1.00  0.00           C
ATOM   1786  HA  TRP A 699      25.720  48.640  56.390  1.00  0.00           H
ATOM   1787  CB  TRP A 699      26.850  50.370  56.790  1.00  0.00           C
ATOM   1788  HB1 TRP A 699      26.720  50.960  55.860  1.00  0.00           H
ATOM   1789  HB2 TRP A 699      27.820  50.680  57.250  1.00  0.00           H
ATOM   1790  CG  TRP A 699      25.690  50.780  57.690  1.00  0.00           C
ATOM   1791  CD1 TRP A 699      25.970  51.320  58.870  1.00  0.00           C
ATOM   1792  HD1 TRP A 699      26.960  51.380  59.310  1.00  0.00           H
ATOM   1793  NE1 TRP A 699      24.830  52.000  59.340  1.00  0.00           N
ATOM   1794  HE1 TRP A 699      24.730  52.520  60.160  1.00  0.00           H
ATOM   1795  CE2 TRP A 699      23.820  51.860  58.500  1.00  0.00           C
ATOM   1796  CD2 TRP A 699      24.300  51.090  57.420  1.00  0.00           C
ATOM   1797  CE3 TRP A 699      23.530  51.060  56.210  1.00  0.00           C
ATOM   1798  HE3 TRP A 699      23.990  50.530  55.390  1.00  0.00           H
ATOM   1799  CZ3 TRP A 699      22.330  51.690  56.230  1.00  0.00           C
ATOM   1800  HZ3 TRP A 699      21.680  51.820  55.380  1.00  0.00           H
ATOM   1801  CZ2 TRP A 699      22.520  52.300  58.550  1.00  0.00           C
ATOM   1802  HZ2 TRP A 699      22.130  52.710  59.470  1.00  0.00           H
ATOM   1803  CH2 TRP A 699      21.810  52.240  57.320  1.00  0.00           C
ATOM   1804  HH2 TRP A 699      20.870  52.750  57.210  1.00  0.00           H
ATOM   1805  C   TRP A 699      27.420  48.690  55.120  1.00  0.00           C
ATOM   1806  O   TRP A 699      26.760  48.560  54.090  1.00  0.00           O
ATOM   1807  N   THR A 700      28.730  48.590  55.110  1.00  0.00           N
ATOM   1808  HN  THR A 700      29.090  48.630  56.040  1.00  0.00           H
ATOM   1809  CA  THR A 700      29.560  48.440  53.940  1.00  0.00           C
ATOM   1810  HA  THR A 700      29.590  49.280  53.260  1.00  0.00           H
ATOM   1811  CB  THR A 700      31.000  48.270  54.320  1.00  0.00           C
ATOM   1812  HB  THR A 700      31.100  47.580  55.190  1.00  0.00           H
ATOM   1813  OG1 THR A 700      31.510  49.530  54.860  1.00  0.00           O
ATOM   1814  HG1 THR A 700      31.260  49.470  55.790  1.00  0.00           H
ATOM   1815  CG2 THR A 700      31.940  47.920  53.240  1.00  0.00           C
ATOM   1816 HG21 THR A 700      32.980  48.020  53.610  1.00  0.00           H
ATOM   1817 HG22 THR A 700      31.690  48.660  52.460  1.00  0.00           H
ATOM   1818 HG23 THR A 700      31.870  46.930  52.750  1.00  0.00           H
ATOM   1819  C   THR A 700      29.280  47.280  53.080  1.00  0.00           C
ATOM   1820  O   THR A 700      29.260  47.360  51.830  1.00  0.00           O
ATOM   1821  N   SER A 701      29.140  46.100  53.680  1.00  0.00           N
ATOM   1822  HN  SER A 701      29.310  46.060  54.660  1.00  0.00           H
ATOM   1823  CA  SER A 701      28.780  44.860  53.050  1.00  0.00           C
ATOM   1824  HA  SER A 701      29.540  44.550  52.350  1.00  0.00           H
ATOM   1825  CB  SER A 701      28.430  43.900  54.320  1.00  0.00           C
ATOM   1826  HB1 SER A 701      27.720  44.500  54.940  1.00  0.00           H
ATOM   1827  HB2 SER A 701      29.350  43.800  54.930  1.00  0.00           H
ATOM   1828  OG  SER A 701      27.800  42.630  54.120  1.00  0.00           O
ATOM   1829  HG1 SER A 701      28.450  42.010  53.770  1.00  0.00           H
ATOM   1830  C   SER A 701      27.490  44.900  52.200  1.00  0.00           C
ATOM   1831  O   SER A 701      27.500  44.430  51.040  1.00  0.00           O
ATOM   1832  N   PHE A 702      26.340  45.460  52.750  1.00  0.00           N
ATOM   1833  HN  PHE A 702      26.380  45.880  53.650  1.00  0.00           H
ATOM   1834  CA  PHE A 702      25.100  45.630  52.020  1.00  0.00           C
ATOM   1835  HA  PHE A 702      24.880  44.680  51.530  1.00  0.00           H
ATOM   1836  CB  PHE A 702      24.020  45.970  53.050  1.00  0.00           C
ATOM   1837  HB1 PHE A 702      24.330  46.800  53.720  1.00  0.00           H
ATOM   1838  HB2 PHE A 702      23.890  45.110  53.740  1.00  0.00           H
ATOM   1839  CG  PHE A 702      22.690  46.440  52.440  1.00  0.00           C
ATOM   1840  CD1 PHE A 702      22.280  47.740  52.410  1.00  0.00           C
ATOM   1841  HD1 PHE A 702      22.930  48.520  52.770  1.00  0.00           H
ATOM   1842  CE1 PHE A 702      20.990  48.060  52.010  1.00  0.00           C
ATOM   1843  HE1 PHE A 702      20.620  49.070  51.850  1.00  0.00           H
ATOM   1844  CZ  PHE A 702      20.030  47.070  51.680  1.00  0.00           C
ATOM   1845  HZ  PHE A 702      19.000  47.290  51.490  1.00  0.00           H
ATOM   1846  CD2 PHE A 702      21.720  45.430  52.170  1.00  0.00           C
ATOM   1847  HD2 PHE A 702      21.970  44.380  52.260  1.00  0.00           H
ATOM   1848  CE2 PHE A 702      20.370  45.700  51.860  1.00  0.00           C
ATOM   1849  HE2 PHE A 702      19.770  44.840  51.620  1.00  0.00           H
ATOM   1850  C   PHE A 702      25.270  46.700  50.970  1.00  0.00           C
ATOM   1851  O   PHE A 702      24.720  46.610  49.850  1.00  0.00           O
ATOM   1852  N   LEU A 703      26.160  47.750  51.230  1.00  0.00           N
ATOM   1853  HN  LEU A 703      26.570  47.940  52.120  1.00  0.00           H
ATOM   1854  CA  LEU A 703      26.440  48.880  50.300  1.00  0.00           C
ATOM   1855  HA  LEU A 703      25.440  49.260  50.120  1.00  0.00           H
ATOM   1856  CB  LEU A 703      27.350  50.060  50.880  1.00  0.00           C
ATOM   1857  HB1 LEU A 703      27.670  50.670  50.010  1.00  0.00           H
ATOM   1858  HB2 LEU A 703      28.240  49.580  51.300  1.00  0.00           H
ATOM   1859  CG  LEU A 703      26.470  51.010  51.790  1.00  0.00           C
ATOM   1860  HG  LEU A 703      25.780  50.360  52.360  1.00  0.00           H
ATOM   1861  CD1 LEU A 703      27.300  52.020  52.630  1.00  0.00           C
ATOM   1862 HD11 LEU A 703      26.530  52.710  53.040  1.00  0.00           H
ATOM   1863 HD12 LEU A 703      28.020  52.650  52.070  1.00  0.00           H
ATOM   1864 HD13 LEU A 703      27.930  51.500  53.390  1.00  0.00           H
ATOM   1865  CD2 LEU A 703      25.470  51.840  50.990  1.00  0.00           C
ATOM   1866 HD21 LEU A 703      24.750  52.240  51.710  1.00  0.00           H
ATOM   1867 HD22 LEU A 703      25.030  51.310  50.120  1.00  0.00           H
ATOM   1868 HD23 LEU A 703      26.130  52.630  50.570  1.00  0.00           H
ATOM   1869  C   LEU A 703      27.050  48.420  48.980  1.00  0.00           C
ATOM   1870  O   LEU A 703      26.550  48.730  47.870  1.00  0.00           O
ATOM   1871  N   CYS A 704      28.070  47.520  49.130  1.00  0.00           N
ATOM   1872  HN  CYS A 704      28.460  47.410  50.040  1.00  0.00           H
ATOM   1873  CA  CYS A 704      28.800  46.810  48.100  1.00  0.00           C
ATOM   1874  HA  CYS A 704      29.350  47.460  47.450  1.00  0.00           H
ATOM   1875  CB  CYS A 704      29.920  45.810  48.630  1.00  0.00           C
ATOM   1876  HB1 CYS A 704      30.270  45.280  47.710  1.00  0.00           H
ATOM   1877  HB2 CYS A 704      29.450  45.160  49.400  1.00  0.00           H
ATOM   1878  SG  CYS A 704      31.390  46.590  49.490  1.00  0.00           S
ATOM   1879  HG1 CYS A 704      30.870  47.400  50.400  1.00  0.00           H
ATOM   1880  C   CYS A 704      27.880  46.140  47.150  1.00  0.00           C
ATOM   1881  O   CYS A 704      27.960  46.080  45.900  1.00  0.00           O
ATOM   1882  N   ILE A 705      26.930  45.440  47.750  1.00  0.00           N
ATOM   1883  HN  ILE A 705      26.850  45.370  48.740  1.00  0.00           H
ATOM   1884  CA  ILE A 705      25.940  44.690  46.950  1.00  0.00           C
ATOM   1885  HA  ILE A 705      26.470  44.210  46.140  1.00  0.00           H
ATOM   1886  CB  ILE A 705      25.200  43.680  47.790  1.00  0.00           C
ATOM   1887  HB  ILE A 705      24.710  44.300  48.560  1.00  0.00           H
ATOM   1888  CG2 ILE A 705      24.160  42.960  46.880  1.00  0.00           C
ATOM   1889 HG21 ILE A 705      24.550  42.880  45.850  1.00  0.00           H
ATOM   1890 HG22 ILE A 705      23.180  43.460  46.770  1.00  0.00           H
ATOM   1891 HG23 ILE A 705      23.750  42.020  47.320  1.00  0.00           H
ATOM   1892  CG1 ILE A 705      26.070  42.650  48.630  1.00  0.00           C
ATOM   1893 HG11 ILE A 705      27.060  42.980  49.010  1.00  0.00           H
ATOM   1894 HG12 ILE A 705      26.320  41.880  47.860  1.00  0.00           H
ATOM   1895  CD  ILE A 705      25.340  41.990  49.780  1.00  0.00           C
ATOM   1896  HD1 ILE A 705      24.910  42.860  50.330  1.00  0.00           H
ATOM   1897  HD2 ILE A 705      26.030  41.370  50.390  1.00  0.00           H
ATOM   1898  HD3 ILE A 705      24.550  41.350  49.340  1.00  0.00           H
ATOM   1899  C   ILE A 705      24.920  45.680  46.230  1.00  0.00           C
ATOM   1900  O   ILE A 705      24.520  45.590  45.010  1.00  0.00           O
ATOM   1901  N   VAL A 706      24.420  46.710  47.010  1.00  0.00           N
ATOM   1902  HN  VAL A 706      24.550  46.690  48.000  1.00  0.00           H
ATOM   1903  CA  VAL A 706      23.580  47.740  46.440  1.00  0.00           C
ATOM   1904  HA  VAL A 706      22.760  47.280  45.910  1.00  0.00           H
ATOM   1905  CB  VAL A 706      23.060  48.600  47.570  1.00  0.00           C
ATOM   1906  HB  VAL A 706      23.910  48.750  48.280  1.00  0.00           H
ATOM   1907  CG1 VAL A 706      22.670  50.030  47.130  1.00  0.00           C
ATOM   1908 HG11 VAL A 706      22.020  50.020  46.220  1.00  0.00           H
ATOM   1909 HG12 VAL A 706      23.500  50.750  46.950  1.00  0.00           H
ATOM   1910 HG13 VAL A 706      22.180  50.630  47.930  1.00  0.00           H
ATOM   1911  CG2 VAL A 706      21.870  47.850  48.170  1.00  0.00           C
ATOM   1912 HG21 VAL A 706      20.980  48.300  47.690  1.00  0.00           H
ATOM   1913 HG22 VAL A 706      21.830  48.050  49.250  1.00  0.00           H
ATOM   1914 HG23 VAL A 706      21.930  46.750  48.000  1.00  0.00           H
ATOM   1915  C   VAL A 706      24.180  48.420  45.280  1.00  0.00           C
ATOM   1916  O   VAL A 706      23.600  48.590  44.200  1.00  0.00           O
ATOM   1917  N   LEU A 707      25.470  48.680  45.340  1.00  0.00           N
ATOM   1918  HN  LEU A 707      26.030  48.510  46.150  1.00  0.00           H
ATOM   1919  CA  LEU A 707      26.290  49.280  44.260  1.00  0.00           C
ATOM   1920  HA  LEU A 707      25.730  50.110  43.880  1.00  0.00           H
ATOM   1921  CB  LEU A 707      27.770  49.620  44.720  1.00  0.00           C
ATOM   1922  HB1 LEU A 707      28.310  48.670  44.840  1.00  0.00           H
ATOM   1923  HB2 LEU A 707      27.800  50.160  45.690  1.00  0.00           H
ATOM   1924  CG  LEU A 707      28.480  50.390  43.690  1.00  0.00           C
ATOM   1925  HG  LEU A 707      28.530  49.880  42.710  1.00  0.00           H
ATOM   1926  CD1 LEU A 707      27.740  51.730  43.490  1.00  0.00           C
ATOM   1927 HD11 LEU A 707      28.400  52.520  43.070  1.00  0.00           H
ATOM   1928 HD12 LEU A 707      27.370  52.170  44.440  1.00  0.00           H
ATOM   1929 HD13 LEU A 707      26.880  51.530  42.820  1.00  0.00           H
ATOM   1930  CD2 LEU A 707      29.860  50.710  44.260  1.00  0.00           C
ATOM   1931 HD21 LEU A 707      30.410  49.800  44.600  1.00  0.00           H
ATOM   1932 HD22 LEU A 707      29.740  51.470  45.050  1.00  0.00           H
ATOM   1933 HD23 LEU A 707      30.470  51.270  43.510  1.00  0.00           H
ATOM   1934  C   LEU A 707      26.400  48.350  43.010  1.00  0.00           C
ATOM   1935  O   LEU A 707      26.260  48.820  41.820  1.00  0.00           O
ATOM   1936  N   VAL A 708      26.550  47.040  43.130  1.00  0.00           N
ATOM   1937  HN  VAL A 708      26.400  46.610  44.020  1.00  0.00           H
ATOM   1938  CA  VAL A 708      26.430  46.050  42.040  1.00  0.00           C
ATOM   1939  HA  VAL A 708      27.140  46.240  41.230  1.00  0.00           H
ATOM   1940  CB  VAL A 708      26.680  44.620  42.550  1.00  0.00           C
ATOM   1941  HB  VAL A 708      26.060  44.570  43.480  1.00  0.00           H
ATOM   1942  CG1 VAL A 708      26.360  43.430  41.650  1.00  0.00           C
ATOM   1943 HG11 VAL A 708      27.050  43.250  40.800  1.00  0.00           H
ATOM   1944 HG12 VAL A 708      25.280  43.390  41.360  1.00  0.00           H
ATOM   1945 HG13 VAL A 708      26.450  42.480  42.230  1.00  0.00           H
ATOM   1946  CG2 VAL A 708      28.130  44.440  43.050  1.00  0.00           C
ATOM   1947 HG21 VAL A 708      28.740  44.630  42.140  1.00  0.00           H
ATOM   1948 HG22 VAL A 708      28.220  43.420  43.480  1.00  0.00           H
ATOM   1949 HG23 VAL A 708      28.380  45.150  43.850  1.00  0.00           H
ATOM   1950  C   VAL A 708      25.090  46.100  41.400  1.00  0.00           C
ATOM   1951  O   VAL A 708      24.970  46.090  40.200  1.00  0.00           O
ATOM   1952  N   ALA A 709      24.000  46.060  42.160  1.00  0.00           N
ATOM   1953  HN  ALA A 709      24.060  45.980  43.140  1.00  0.00           H
ATOM   1954  CA  ALA A 709      22.600  46.180  41.650  1.00  0.00           C
ATOM   1955  HA  ALA A 709      22.450  45.370  40.950  1.00  0.00           H
ATOM   1956  CB  ALA A 709      21.720  46.050  42.890  1.00  0.00           C
ATOM   1957  HB1 ALA A 709      21.930  46.920  43.540  1.00  0.00           H
ATOM   1958  HB2 ALA A 709      21.940  45.160  43.520  1.00  0.00           H
ATOM   1959  HB3 ALA A 709      20.630  45.970  42.650  1.00  0.00           H
ATOM   1960  C   ALA A 709      22.370  47.530  40.840  1.00  0.00           C
ATOM   1961  O   ALA A 709      21.570  47.550  39.870  1.00  0.00           O
ATOM   1962  N   THR A 710      23.050  48.550  41.270  1.00  0.00           N
ATOM   1963  HN  THR A 710      23.550  48.390  42.120  1.00  0.00           H
ATOM   1964  CA  THR A 710      22.820  49.880  40.740  1.00  0.00           C
ATOM   1965  HA  THR A 710      21.770  50.140  40.790  1.00  0.00           H
ATOM   1966  CB  THR A 710      23.530  50.960  41.560  1.00  0.00           C
ATOM   1967  HB  THR A 710      24.590  50.640  41.630  1.00  0.00           H
ATOM   1968  OG1 THR A 710      22.920  51.080  42.830  1.00  0.00           O
ATOM   1969  HG1 THR A 710      23.190  50.340  43.390  1.00  0.00           H
ATOM   1970  CG2 THR A 710      23.520  52.410  40.920  1.00  0.00           C
ATOM   1971 HG21 THR A 710      23.880  53.160  41.650  1.00  0.00           H
ATOM   1972 HG22 THR A 710      22.500  52.810  40.820  1.00  0.00           H
ATOM   1973 HG23 THR A 710      24.020  52.480  39.940  1.00  0.00           H
ATOM   1974  C   THR A 710      23.390  49.990  39.350  1.00  0.00           C
ATOM   1975  O   THR A 710      22.740  50.660  38.510  1.00  0.00           O
ATOM   1976  N   ASP A 711      24.510  49.350  39.060  1.00  0.00           N
ATOM   1977  HN  ASP A 711      24.940  48.690  39.680  1.00  0.00           H
ATOM   1978  CA  ASP A 711      25.530  49.460  38.050  1.00  0.00           C
ATOM   1979  HA  ASP A 711      26.090  48.550  38.220  1.00  0.00           H
ATOM   1980  CB  ASP A 711      25.070  49.340  36.600  1.00  0.00           C
ATOM   1981  HB1 ASP A 711      24.620  50.340  36.410  1.00  0.00           H
ATOM   1982  HB2 ASP A 711      24.250  48.580  36.630  1.00  0.00           H
ATOM   1983  CG  ASP A 711      26.090  49.110  35.450  1.00  0.00           C
ATOM   1984  OD1 ASP A 711      27.160  49.740  35.470  1.00  0.00           O
ATOM   1985  OD2 ASP A 711      25.710  48.530  34.440  1.00  0.00           O
ATOM   1986  C   ASP A 711      26.470  50.610  38.300  1.00  0.00           C
ATOM   1987  O   ASP A 711      25.940  51.750  38.410  1.00  0.00           O
ATOM   1988  N   ALA A 712      27.740  50.330  38.410  1.00  0.00           N
ATOM   1989  HN  ALA A 712      28.030  49.390  38.280  1.00  0.00           H
ATOM   1990  CA  ALA A 712      28.770  51.340  38.820  1.00  0.00           C
ATOM   1991  HA  ALA A 712      28.250  52.260  39.040  1.00  0.00           H
ATOM   1992  CB  ALA A 712      29.420  50.870  40.160  1.00  0.00           C
ATOM   1993  HB1 ALA A 712      30.060  51.680  40.590  1.00  0.00           H
ATOM   1994  HB2 ALA A 712      30.000  49.940  40.000  1.00  0.00           H
ATOM   1995  HB3 ALA A 712      28.510  50.650  40.770  1.00  0.00           H
ATOM   1996  C   ALA A 712      29.680  51.620  37.690  1.00  0.00           C
ATOM   1997  O   ALA A 712      30.670  52.400  37.890  1.00  0.00           O
ATOM   1998  N   SER A 713      29.440  51.110  36.440  1.00  0.00           N
ATOM   1999  HN  SER A 713      28.590  50.640  36.210  1.00  0.00           H
ATOM   2000  CA  SER A 713      30.390  51.270  35.370  1.00  0.00           C
ATOM   2001  HA  SER A 713      31.360  50.910  35.690  1.00  0.00           H
ATOM   2002  CB  SER A 713      29.860  50.470  34.060  1.00  0.00           C
ATOM   2003  HB1 SER A 713      30.710  50.450  33.340  1.00  0.00           H
ATOM   2004  HB2 SER A 713      29.010  51.090  33.670  1.00  0.00           H
ATOM   2005  OG  SER A 713      29.400  49.120  34.370  1.00  0.00           O
ATOM   2006  HG1 SER A 713      28.460  49.150  34.560  1.00  0.00           H
ATOM   2007  C   SER A 713      30.730  52.700  34.970  1.00  0.00           C
ATOM   2008  O   SER A 713      31.840  53.030  34.760  1.00  0.00           O
ATOM   2009  N   SER A 714      29.740  53.590  34.990  1.00  0.00           N
ATOM   2010  HN  SER A 714      28.880  53.270  35.390  1.00  0.00           H
ATOM   2011  CA  SER A 714      29.770  55.000  34.590  1.00  0.00           C
ATOM   2012  HA  SER A 714      30.260  55.130  33.630  1.00  0.00           H
ATOM   2013  CB  SER A 714      28.350  55.620  34.360  1.00  0.00           C
ATOM   2014  HB1 SER A 714      27.890  55.800  35.350  1.00  0.00           H
ATOM   2015  HB2 SER A 714      27.710  54.850  33.850  1.00  0.00           H
ATOM   2016  OG  SER A 714      28.380  56.860  33.690  1.00  0.00           O
ATOM   2017  HG1 SER A 714      28.710  56.760  32.790  1.00  0.00           H
ATOM   2018  C   SER A 714      30.660  55.760  35.580  1.00  0.00           C
ATOM   2019  O   SER A 714      31.490  56.630  35.250  1.00  0.00           O
ATOM   2020  N   LEU A 715      30.560  55.370  36.950  1.00  0.00           N
ATOM   2021  HN  LEU A 715      29.890  54.680  37.240  1.00  0.00           H
ATOM   2022  CA  LEU A 715      31.410  55.880  38.000  1.00  0.00           C
ATOM   2023  HA  LEU A 715      31.390  56.950  37.920  1.00  0.00           H
ATOM   2024  CB  LEU A 715      30.810  55.490  39.340  1.00  0.00           C
ATOM   2025  HB1 LEU A 715      30.650  54.390  39.360  1.00  0.00           H
ATOM   2026  HB2 LEU A 715      29.800  55.890  39.530  1.00  0.00           H
ATOM   2027  CG  LEU A 715      31.690  55.850  40.570  1.00  0.00           C
ATOM   2028  HG  LEU A 715      32.630  55.270  40.540  1.00  0.00           H
ATOM   2029  CD1 LEU A 715      32.090  57.330  40.760  1.00  0.00           C
ATOM   2030 HD11 LEU A 715      32.700  57.690  39.910  1.00  0.00           H
ATOM   2031 HD12 LEU A 715      32.610  57.540  41.710  1.00  0.00           H
ATOM   2032 HD13 LEU A 715      31.200  57.980  40.750  1.00  0.00           H
ATOM   2033  CD2 LEU A 715      30.980  55.270  41.820  1.00  0.00           C
ATOM   2034 HD21 LEU A 715      30.060  55.860  42.040  1.00  0.00           H
ATOM   2035 HD22 LEU A 715      31.600  55.470  42.730  1.00  0.00           H
ATOM   2036 HD23 LEU A 715      30.680  54.210  41.840  1.00  0.00           H
ATOM   2037  C   LEU A 715      32.820  55.500  37.780  1.00  0.00           C
ATOM   2038  O   LEU A 715      33.790  56.230  37.820  1.00  0.00           O
ATOM   2039  N   VAL A 716      33.050  54.210  37.430  1.00  0.00           N
ATOM   2040  HN  VAL A 716      32.320  53.540  37.480  1.00  0.00           H
ATOM   2041  CA  VAL A 716      34.340  53.700  37.080  1.00  0.00           C
ATOM   2042  HA  VAL A 716      35.020  53.820  37.920  1.00  0.00           H
ATOM   2043  CB  VAL A 716      34.320  52.220  36.880  1.00  0.00           C
ATOM   2044  HB  VAL A 716      33.530  51.970  36.130  1.00  0.00           H
ATOM   2045  CG1 VAL A 716      35.620  51.650  36.360  1.00  0.00           C
ATOM   2046 HG11 VAL A 716      35.670  50.580  36.660  1.00  0.00           H
ATOM   2047 HG12 VAL A 716      36.460  52.190  36.830  1.00  0.00           H
ATOM   2048 HG13 VAL A 716      35.660  51.660  35.260  1.00  0.00           H
ATOM   2049  CG2 VAL A 716      33.950  51.530  38.210  1.00  0.00           C
ATOM   2050 HG21 VAL A 716      33.890  50.440  38.060  1.00  0.00           H
ATOM   2051 HG22 VAL A 716      32.960  51.830  38.630  1.00  0.00           H
ATOM   2052 HG23 VAL A 716      34.720  51.790  38.960  1.00  0.00           H
ATOM   2053  C   VAL A 716      34.990  54.390  35.920  1.00  0.00           C
ATOM   2054  O   VAL A 716      36.210  54.650  35.860  1.00  0.00           O
ATOM   2055  N   CYS A 717      34.190  54.840  34.930  1.00  0.00           N
ATOM   2056  HN  CYS A 717      33.220  54.660  35.030  1.00  0.00           H
ATOM   2057  CA  CYS A 717      34.660  55.490  33.700  1.00  0.00           C
ATOM   2058  HA  CYS A 717      35.390  54.810  33.280  1.00  0.00           H
ATOM   2059  CB  CYS A 717      33.620  55.590  32.470  1.00  0.00           C
ATOM   2060  HB1 CYS A 717      34.180  55.990  31.600  1.00  0.00           H
ATOM   2061  HB2 CYS A 717      32.700  56.150  32.780  1.00  0.00           H
ATOM   2062  SG  CYS A 717      33.010  53.860  31.950  1.00  0.00           S
ATOM   2063  HG1 CYS A 717      33.050  53.520  33.230  1.00  0.00           H
ATOM   2064  C   CYS A 717      35.410  56.850  34.030  1.00  0.00           C
ATOM   2065  O   CYS A 717      36.340  57.280  33.280  1.00  0.00           O
ATOM   2066  N   TYR A 718      35.000  57.540  35.130  1.00  0.00           N
ATOM   2067  HN  TYR A 718      34.170  57.310  35.630  1.00  0.00           H
ATOM   2068  CA  TYR A 718      35.710  58.740  35.580  1.00  0.00           C
ATOM   2069  HA  TYR A 718      35.920  59.300  34.680  1.00  0.00           H
ATOM   2070  CB  TYR A 718      34.880  59.520  36.630  1.00  0.00           C
ATOM   2071  HB1 TYR A 718      35.330  60.490  36.960  1.00  0.00           H
ATOM   2072  HB2 TYR A 718      34.590  58.850  37.460  1.00  0.00           H
ATOM   2073  CG  TYR A 718      33.590  59.970  35.890  1.00  0.00           C
ATOM   2074  CD1 TYR A 718      33.690  60.830  34.810  1.00  0.00           C
ATOM   2075  HD1 TYR A 718      34.650  61.270  34.580  1.00  0.00           H
ATOM   2076  CE1 TYR A 718      32.580  61.240  34.100  1.00  0.00           C
ATOM   2077  HE1 TYR A 718      32.750  61.850  33.230  1.00  0.00           H
ATOM   2078  CZ  TYR A 718      31.280  60.820  34.450  1.00  0.00           C
ATOM   2079  OH  TYR A 718      30.080  61.280  33.820  1.00  0.00           O
ATOM   2080  HH  TYR A 718      29.380  60.670  34.050  1.00  0.00           H
ATOM   2081  CD2 TYR A 718      32.300  59.460  36.240  1.00  0.00           C
ATOM   2082  HD2 TYR A 718      32.140  58.570  36.830  1.00  0.00           H
ATOM   2083  CE2 TYR A 718      31.180  59.880  35.460  1.00  0.00           C
ATOM   2084  HE2 TYR A 718      30.190  59.490  35.670  1.00  0.00           H
ATOM   2085  C   TYR A 718      37.070  58.620  36.240  1.00  0.00           C
ATOM   2086  O   TYR A 718      37.870  59.600  36.350  1.00  0.00           O
ATOM   2087  N   ILE A 719      37.270  57.440  36.810  1.00  0.00           N
ATOM   2088  HN  ILE A 719      36.560  56.740  36.910  1.00  0.00           H
ATOM   2089  CA  ILE A 719      38.500  57.070  37.400  1.00  0.00           C
ATOM   2090  HA  ILE A 719      38.940  57.850  38.000  1.00  0.00           H
ATOM   2091  CB  ILE A 719      38.410  55.770  38.410  1.00  0.00           C
ATOM   2092  HB  ILE A 719      38.310  54.880  37.750  1.00  0.00           H
ATOM   2093  CG2 ILE A 719      39.750  55.690  39.070  1.00  0.00           C
ATOM   2094 HG21 ILE A 719      40.570  55.240  38.460  1.00  0.00           H
ATOM   2095 HG22 ILE A 719      39.810  55.090  40.000  1.00  0.00           H
ATOM   2096 HG23 ILE A 719      39.970  56.730  39.390  1.00  0.00           H
ATOM   2097  CG1 ILE A 719      37.230  55.910  39.350  1.00  0.00           C
ATOM   2098 HG11 ILE A 719      36.280  55.930  38.780  1.00  0.00           H
ATOM   2099 HG12 ILE A 719      37.180  56.880  39.900  1.00  0.00           H
ATOM   2100  CD  ILE A 719      37.030  54.740  40.330  1.00  0.00           C
ATOM   2101  HD1 ILE A 719      36.000  54.860  40.750  1.00  0.00           H
ATOM   2102  HD2 ILE A 719      37.850  54.700  41.080  1.00  0.00           H
ATOM   2103  HD3 ILE A 719      37.070  53.810  39.740  1.00  0.00           H
ATOM   2104  C   ILE A 719      39.550  56.850  36.300  1.00  0.00           C
ATOM   2105  O   ILE A 719      39.730  55.680  35.800  1.00  0.00           O
ATOM   2106  N   THR A 720      40.290  57.900  35.890  1.00  0.00           N
ATOM   2107  HN  THR A 720      40.080  58.740  36.380  1.00  0.00           H
ATOM   2108  CA  THR A 720      41.300  57.810  34.780  1.00  0.00           C
ATOM   2109  HA  THR A 720      41.340  56.790  34.460  1.00  0.00           H
ATOM   2110  CB  THR A 720      40.870  58.680  33.540  1.00  0.00           C
ATOM   2111  HB  THR A 720      41.500  58.430  32.660  1.00  0.00           H
ATOM   2112  OG1 THR A 720      40.990  60.040  33.870  1.00  0.00           O
ATOM   2113  HG1 THR A 720      40.810  60.490  33.030  1.00  0.00           H
ATOM   2114  CG2 THR A 720      39.440  58.440  33.230  1.00  0.00           C
ATOM   2115 HG21 THR A 720      38.690  58.400  34.030  1.00  0.00           H
ATOM   2116 HG22 THR A 720      39.360  57.420  32.800  1.00  0.00           H
ATOM   2117 HG23 THR A 720      39.010  59.120  32.460  1.00  0.00           H
ATOM   2118  C   THR A 720      42.630  58.190  35.330  1.00  0.00           C
ATOM   2119  O   THR A 720      42.790  58.330  36.560  1.00  0.00           O
ATOM   2120  N   ARG A 721      43.670  58.470  34.500  1.00  0.00           N
ATOM   2121  HN  ARG A 721      43.670  58.370  33.510  1.00  0.00           H
ATOM   2122  CA  ARG A 721      45.050  58.750  34.900  1.00  0.00           C
ATOM   2123  HA  ARG A 721      45.370  58.000  35.610  1.00  0.00           H
ATOM   2124  CB  ARG A 721      46.010  58.850  33.660  1.00  0.00           C
ATOM   2125  HB1 ARG A 721      46.820  59.520  34.020  1.00  0.00           H
ATOM   2126  HB2 ARG A 721      45.340  59.380  32.950  1.00  0.00           H
ATOM   2127  CG  ARG A 721      46.480  57.430  33.210  1.00  0.00           C
ATOM   2128  HG1 ARG A 721      47.160  57.520  32.340  1.00  0.00           H
ATOM   2129  HG2 ARG A 721      45.470  57.040  32.930  1.00  0.00           H
ATOM   2130  CD  ARG A 721      47.140  56.520  34.190  1.00  0.00           C
ATOM   2131  HD1 ARG A 721      47.160  55.520  33.700  1.00  0.00           H
ATOM   2132  HD2 ARG A 721      46.600  56.560  35.160  1.00  0.00           H
ATOM   2133  NE  ARG A 721      48.530  56.980  34.320  1.00  0.00           N
ATOM   2134  HE  ARG A 721      48.960  57.520  33.600  1.00  0.00           H
ATOM   2135  CZ  ARG A 721      49.440  56.520  35.180  1.00  0.00           C
ATOM   2136  NH1 ARG A 721      49.200  55.680  36.150  1.00  0.00           N
ATOM   2137 HH11 ARG A 721      48.260  55.360  36.160  1.00  0.00           H
ATOM   2138 HH12 ARG A 721      49.920  55.080  36.470  1.00  0.00           H
ATOM   2139  NH2 ARG A 721      50.630  56.990  34.940  1.00  0.00           N
ATOM   2140 HH21 ARG A 721      50.610  57.850  34.410  1.00  0.00           H
ATOM   2141 HH22 ARG A 721      51.330  56.790  35.630  1.00  0.00           H
ATOM   2142  C   ARG A 721      45.180  60.010  35.830  1.00  0.00           C
ATOM   2143  O   ARG A 721      46.120  60.000  36.660  1.00  0.00           O
ATOM   2144  N   PHE A 722      44.400  61.020  35.650  1.00  0.00           N
ATOM   2145  HN  PHE A 722      43.810  61.020  34.840  1.00  0.00           H
ATOM   2146  CA  PHE A 722      44.330  62.070  36.620  1.00  0.00           C
ATOM   2147  HA  PHE A 722      45.310  62.490  36.800  1.00  0.00           H
ATOM   2148  CB  PHE A 722      43.420  63.190  36.080  1.00  0.00           C
ATOM   2149  HB1 PHE A 722      42.480  62.700  35.760  1.00  0.00           H
ATOM   2150  HB2 PHE A 722      43.880  63.530  35.130  1.00  0.00           H
ATOM   2151  CG  PHE A 722      43.120  64.360  37.090  1.00  0.00           C
ATOM   2152  CD1 PHE A 722      41.940  64.500  37.830  1.00  0.00           C
ATOM   2153  HD1 PHE A 722      41.230  63.690  37.750  1.00  0.00           H
ATOM   2154  CE1 PHE A 722      41.790  65.480  38.800  1.00  0.00           C
ATOM   2155  HE1 PHE A 722      40.840  65.540  39.320  1.00  0.00           H
ATOM   2156  CZ  PHE A 722      42.780  66.490  38.860  1.00  0.00           C
ATOM   2157  HZ  PHE A 722      42.460  67.250  39.550  1.00  0.00           H
ATOM   2158  CD2 PHE A 722      44.100  65.360  37.240  1.00  0.00           C
ATOM   2159  HD2 PHE A 722      45.040  65.330  36.700  1.00  0.00           H
ATOM   2160  CE2 PHE A 722      43.940  66.420  38.130  1.00  0.00           C
ATOM   2161  HE2 PHE A 722      44.710  67.170  38.210  1.00  0.00           H
ATOM   2162  C   PHE A 722      43.950  61.700  38.070  1.00  0.00           C
ATOM   2163  O   PHE A 722      44.500  62.220  39.000  1.00  0.00           O
ATOM   2164  N   THR A 723      42.860  60.900  38.240  1.00  0.00           N
ATOM   2165  HN  THR A 723      42.360  60.500  37.470  1.00  0.00           H
ATOM   2166  CA  THR A 723      42.440  60.490  39.550  1.00  0.00           C
ATOM   2167  HA  THR A 723      42.400  61.350  40.200  1.00  0.00           H
ATOM   2168  CB  THR A 723      41.200  59.550  39.410  1.00  0.00           C
ATOM   2169  HB  THR A 723      41.320  58.670  38.740  1.00  0.00           H
ATOM   2170  OG1 THR A 723      40.110  60.250  38.880  1.00  0.00           O
ATOM   2171  HG1 THR A 723      40.470  60.570  38.040  1.00  0.00           H
ATOM   2172  CG2 THR A 723      40.800  59.000  40.820  1.00  0.00           C
ATOM   2173 HG21 THR A 723      41.570  58.430  41.400  1.00  0.00           H
ATOM   2174 HG22 THR A 723      39.820  58.490  40.660  1.00  0.00           H
ATOM   2175 HG23 THR A 723      40.470  59.850  41.460  1.00  0.00           H
ATOM   2176  C   THR A 723      43.510  59.470  40.040  1.00  0.00           C
ATOM   2177  O   THR A 723      43.920  59.490  41.180  1.00  0.00           O
ATOM   2178  N   GLU A 724      43.940  58.530  39.150  1.00  0.00           N
ATOM   2179  HN  GLU A 724      43.540  58.560  38.230  1.00  0.00           H
ATOM   2180  CA  GLU A 724      44.900  57.550  39.530  1.00  0.00           C
ATOM   2181  HA  GLU A 724      44.480  56.950  40.320  1.00  0.00           H
ATOM   2182  CB  GLU A 724      45.280  56.530  38.410  1.00  0.00           C
ATOM   2183  HB1 GLU A 724      45.790  57.030  37.560  1.00  0.00           H
ATOM   2184  HB2 GLU A 724      44.320  56.150  37.990  1.00  0.00           H
ATOM   2185  CG  GLU A 724      46.020  55.270  38.840  1.00  0.00           C
ATOM   2186  HG1 GLU A 724      45.410  54.790  39.640  1.00  0.00           H
ATOM   2187  HG2 GLU A 724      47.020  55.480  39.280  1.00  0.00           H
ATOM   2188  CD  GLU A 724      46.170  54.290  37.670  1.00  0.00           C
ATOM   2189  OE1 GLU A 724      46.680  54.650  36.600  1.00  0.00           O
ATOM   2190  OE2 GLU A 724      45.770  53.080  37.890  1.00  0.00           O
ATOM   2191  C   GLU A 724      46.190  58.080  40.070  1.00  0.00           C
ATOM   2192  O   GLU A 724      46.680  57.810  41.180  1.00  0.00           O
ATOM   2193  N   GLU A 725      46.840  58.960  39.310  1.00  0.00           N
ATOM   2194  HN  GLU A 725      46.540  59.170  38.380  1.00  0.00           H
ATOM   2195  CA  GLU A 725      48.060  59.640  39.660  1.00  0.00           C
ATOM   2196  HA  GLU A 725      48.730  58.840  39.910  1.00  0.00           H
ATOM   2197  CB  GLU A 725      48.760  60.290  38.540  1.00  0.00           C
ATOM   2198  HB1 GLU A 725      49.550  61.010  38.870  1.00  0.00           H
ATOM   2199  HB2 GLU A 725      48.020  60.930  38.020  1.00  0.00           H
ATOM   2200  CG  GLU A 725      49.430  59.410  37.470  1.00  0.00           C
ATOM   2201  HG1 GLU A 725      48.630  58.970  36.840  1.00  0.00           H
ATOM   2202  HG2 GLU A 725      50.130  58.640  37.830  1.00  0.00           H
ATOM   2203  CD  GLU A 725      50.220  60.250  36.420  1.00  0.00           C
ATOM   2204  OE1 GLU A 725      49.800  60.450  35.290  1.00  0.00           O
ATOM   2205  OE2 GLU A 725      51.260  60.720  36.870  1.00  0.00           O
ATOM   2206  C   GLU A 725      47.940  60.410  40.970  1.00  0.00           C
ATOM   2207  O   GLU A 725      48.700  60.250  41.900  1.00  0.00           O
ATOM   2208  N   ALA A 726      46.920  61.210  41.150  1.00  0.00           N
ATOM   2209  HN  ALA A 726      46.330  61.430  40.380  1.00  0.00           H
ATOM   2210  CA  ALA A 726      46.720  62.030  42.370  1.00  0.00           C
ATOM   2211  HA  ALA A 726      47.690  62.420  42.600  1.00  0.00           H
ATOM   2212  CB  ALA A 726      45.750  63.080  41.960  1.00  0.00           C
ATOM   2213  HB1 ALA A 726      44.730  62.640  41.960  1.00  0.00           H
ATOM   2214  HB2 ALA A 726      45.990  63.370  40.920  1.00  0.00           H
ATOM   2215  HB3 ALA A 726      45.820  63.960  42.640  1.00  0.00           H
ATOM   2216  C   ALA A 726      46.320  61.240  43.640  1.00  0.00           C
ATOM   2217  O   ALA A 726      46.640  61.520  44.840  1.00  0.00           O
ATOM   2218  N   PHE A 727      45.460  60.180  43.430  1.00  0.00           N
ATOM   2219  HN  PHE A 727      45.000  59.930  42.580  1.00  0.00           H
ATOM   2220  CA  PHE A 727      45.130  59.290  44.570  1.00  0.00           C
ATOM   2221  HA  PHE A 727      44.880  60.000  45.330  1.00  0.00           H
ATOM   2222  CB  PHE A 727      43.890  58.420  44.340  1.00  0.00           C
ATOM   2223  HB1 PHE A 727      43.910  57.820  43.400  1.00  0.00           H
ATOM   2224  HB2 PHE A 727      43.030  59.130  44.290  1.00  0.00           H
ATOM   2225  CG  PHE A 727      43.580  57.430  45.460  1.00  0.00           C
ATOM   2226  CD1 PHE A 727      43.270  57.950  46.710  1.00  0.00           C
ATOM   2227  HD1 PHE A 727      43.380  59.010  46.910  1.00  0.00           H
ATOM   2228  CE1 PHE A 727      43.020  57.090  47.790  1.00  0.00           C
ATOM   2229  HE1 PHE A 727      42.740  57.470  48.760  1.00  0.00           H
ATOM   2230  CZ  PHE A 727      42.870  55.700  47.510  1.00  0.00           C
ATOM   2231  HZ  PHE A 727      42.540  55.120  48.360  1.00  0.00           H
ATOM   2232  CD2 PHE A 727      43.460  56.070  45.280  1.00  0.00           C
ATOM   2233  HD2 PHE A 727      43.660  55.710  44.280  1.00  0.00           H
ATOM   2234  CE2 PHE A 727      43.040  55.110  46.260  1.00  0.00           C
ATOM   2235  HE2 PHE A 727      42.840  54.090  45.970  1.00  0.00           H
ATOM   2236  C   PHE A 727      46.340  58.470  45.030  1.00  0.00           C
ATOM   2237  O   PHE A 727      46.640  58.360  46.220  1.00  0.00           O
ATOM   2238  N   ALA A 728      47.030  57.890  44.050  1.00  0.00           N
ATOM   2239  HN  ALA A 728      46.810  58.060  43.090  1.00  0.00           H
ATOM   2240  CA  ALA A 728      48.150  57.060  44.300  1.00  0.00           C
ATOM   2241  HA  ALA A 728      47.890  56.360  45.100  1.00  0.00           H
ATOM   2242  CB  ALA A 728      48.520  56.130  43.120  1.00  0.00           C
ATOM   2243  HB1 ALA A 728      49.470  55.600  43.360  1.00  0.00           H
ATOM   2244  HB2 ALA A 728      48.740  56.780  42.260  1.00  0.00           H
ATOM   2245  HB3 ALA A 728      47.680  55.420  42.970  1.00  0.00           H
ATOM   2246  C   ALA A 728      49.380  57.800  44.810  1.00  0.00           C
ATOM   2247  O   ALA A 728      50.160  57.200  45.540  1.00  0.00           O
ATOM   2248  N   ALA A 729      49.630  59.090  44.410  1.00  0.00           N
ATOM   2249  HN  ALA A 729      49.280  59.500  43.580  1.00  0.00           H
ATOM   2250  CA  ALA A 729      50.620  59.920  44.980  1.00  0.00           C
ATOM   2251  HA  ALA A 729      51.580  59.450  45.050  1.00  0.00           H
ATOM   2252  CB  ALA A 729      50.830  61.220  44.240  1.00  0.00           C
ATOM   2253  HB1 ALA A 729      51.480  61.950  44.780  1.00  0.00           H
ATOM   2254  HB2 ALA A 729      49.820  61.660  44.090  1.00  0.00           H
ATOM   2255  HB3 ALA A 729      51.270  61.110  43.230  1.00  0.00           H
ATOM   2256  C   ALA A 729      50.280  60.270  46.480  1.00  0.00           C
ATOM   2257  O   ALA A 729      51.090  60.220  47.380  1.00  0.00           O
ATOM   2258  N   LEU A 730      49.010  60.640  46.770  1.00  0.00           N
ATOM   2259  HN  LEU A 730      48.440  60.880  45.990  1.00  0.00           H
ATOM   2260  CA  LEU A 730      48.690  61.020  48.190  1.00  0.00           C
ATOM   2261  HA  LEU A 730      49.320  61.870  48.380  1.00  0.00           H
ATOM   2262  CB  LEU A 730      47.230  61.560  48.350  1.00  0.00           C
ATOM   2263  HB1 LEU A 730      46.630  60.650  48.120  1.00  0.00           H
ATOM   2264  HB2 LEU A 730      46.890  62.180  47.500  1.00  0.00           H
ATOM   2265  CG  LEU A 730      46.780  62.080  49.690  1.00  0.00           C
ATOM   2266  HG  LEU A 730      47.590  61.890  50.430  1.00  0.00           H
ATOM   2267  CD1 LEU A 730      46.860  63.630  49.670  1.00  0.00           C
ATOM   2268 HD11 LEU A 730      46.520  64.100  48.710  1.00  0.00           H
ATOM   2269 HD12 LEU A 730      47.900  63.980  49.810  1.00  0.00           H
ATOM   2270 HD13 LEU A 730      46.190  64.000  50.460  1.00  0.00           H
ATOM   2271  CD2 LEU A 730      45.440  61.520  50.060  1.00  0.00           C
ATOM   2272 HD21 LEU A 730      45.470  60.430  49.880  1.00  0.00           H
ATOM   2273 HD22 LEU A 730      44.670  62.020  49.430  1.00  0.00           H
ATOM   2274 HD23 LEU A 730      45.290  61.690  51.150  1.00  0.00           H
ATOM   2275  C   LEU A 730      48.940  59.860  49.260  1.00  0.00           C
ATOM   2276  O   LEU A 730      49.620  59.950  50.270  1.00  0.00           O
ATOM   2277  N   ILE A 731      48.480  58.660  48.900  1.00  0.00           N
ATOM   2278  HN  ILE A 731      47.830  58.650  48.140  1.00  0.00           H
ATOM   2279  CA  ILE A 731      48.680  57.410  49.630  1.00  0.00           C
ATOM   2280  HA  ILE A 731      48.180  57.430  50.590  1.00  0.00           H
ATOM   2281  CB  ILE A 731      48.070  56.270  48.860  1.00  0.00           C
ATOM   2282  HB  ILE A 731      48.380  56.460  47.820  1.00  0.00           H
ATOM   2283  CG2 ILE A 731      48.590  54.790  49.230  1.00  0.00           C
ATOM   2284 HG21 ILE A 731      47.790  54.140  48.830  1.00  0.00           H
ATOM   2285 HG22 ILE A 731      48.480  54.510  50.300  1.00  0.00           H
ATOM   2286 HG23 ILE A 731      49.630  54.500  48.950  1.00  0.00           H
ATOM   2287  CG1 ILE A 731      46.480  56.410  48.920  1.00  0.00           C
ATOM   2288 HG11 ILE A 731      46.260  55.570  48.230  1.00  0.00           H
ATOM   2289 HG12 ILE A 731      46.100  57.330  48.430  1.00  0.00           H
ATOM   2290  CD  ILE A 731      45.910  56.110  50.280  1.00  0.00           C
ATOM   2291  HD1 ILE A 731      46.290  55.120  50.610  1.00  0.00           H
ATOM   2292  HD2 ILE A 731      44.810  56.010  50.200  1.00  0.00           H
ATOM   2293  HD3 ILE A 731      46.150  56.850  51.070  1.00  0.00           H
ATOM   2294  C   ILE A 731      50.160  57.190  49.990  1.00  0.00           C
ATOM   2295  O   ILE A 731      50.630  56.920  51.110  1.00  0.00           O
ATOM   2296  N   CYS A 732      51.040  57.320  48.890  1.00  0.00           N
ATOM   2297  HN  CYS A 732      50.720  57.620  48.000  1.00  0.00           H
ATOM   2298  CA  CYS A 732      52.530  57.270  48.960  1.00  0.00           C
ATOM   2299  HA  CYS A 732      52.760  56.270  49.300  1.00  0.00           H
ATOM   2300  CB  CYS A 732      53.280  57.170  47.500  1.00  0.00           C
ATOM   2301  HB1 CYS A 732      54.370  57.080  47.730  1.00  0.00           H
ATOM   2302  HB2 CYS A 732      53.000  58.100  46.970  1.00  0.00           H
ATOM   2303  SG  CYS A 732      52.810  55.690  46.450  1.00  0.00           S
ATOM   2304  HG1 CYS A 732      51.720  56.220  45.910  1.00  0.00           H
ATOM   2305  C   CYS A 732      53.210  58.270  49.850  1.00  0.00           C
ATOM   2306  O   CYS A 732      54.170  57.970  50.580  1.00  0.00           O
ATOM   2307  N   ILE A 733      52.620  59.510  49.880  1.00  0.00           N
ATOM   2308  HN  ILE A 733      51.870  59.760  49.280  1.00  0.00           H
ATOM   2309  CA  ILE A 733      53.060  60.540  50.890  1.00  0.00           C
ATOM   2310  HA  ILE A 733      54.140  60.590  50.870  1.00  0.00           H
ATOM   2311  CB  ILE A 733      52.500  62.000  50.690  1.00  0.00           C
ATOM   2312  HB  ILE A 733      51.410  61.920  50.850  1.00  0.00           H
ATOM   2313  CG2 ILE A 733      53.130  62.970  51.740  1.00  0.00           C
ATOM   2314 HG21 ILE A 733      54.080  63.380  51.350  1.00  0.00           H
ATOM   2315 HG22 ILE A 733      53.410  62.500  52.710  1.00  0.00           H
ATOM   2316 HG23 ILE A 733      52.460  63.830  51.950  1.00  0.00           H
ATOM   2317  CG1 ILE A 733      52.850  62.410  49.210  1.00  0.00           C
ATOM   2318 HG11 ILE A 733      52.440  61.730  48.440  1.00  0.00           H
ATOM   2319 HG12 ILE A 733      53.950  62.290  49.170  1.00  0.00           H
ATOM   2320  CD  ILE A 733      52.440  63.810  48.800  1.00  0.00           C
ATOM   2321  HD1 ILE A 733      52.800  64.540  49.560  1.00  0.00           H
ATOM   2322  HD2 ILE A 733      51.350  63.950  48.660  1.00  0.00           H
ATOM   2323  HD3 ILE A 733      52.940  64.100  47.840  1.00  0.00           H
ATOM   2324  C   ILE A 733      52.680  60.030  52.330  1.00  0.00           C
ATOM   2325  O   ILE A 733      53.530  60.100  53.230  1.00  0.00           O
ATOM   2326  N   ILE A 734      51.490  59.450  52.530  1.00  0.00           N
ATOM   2327  HN  ILE A 734      50.850  59.240  51.790  1.00  0.00           H
ATOM   2328  CA  ILE A 734      51.160  58.890  53.840  1.00  0.00           C
ATOM   2329  HA  ILE A 734      51.240  59.650  54.600  1.00  0.00           H
ATOM   2330  CB  ILE A 734      49.620  58.550  53.900  1.00  0.00           C
ATOM   2331  HB  ILE A 734      49.370  57.880  53.040  1.00  0.00           H
ATOM   2332  CG2 ILE A 734      49.290  57.690  55.160  1.00  0.00           C
ATOM   2333 HG21 ILE A 734      48.190  57.580  55.310  1.00  0.00           H
ATOM   2334 HG22 ILE A 734      49.730  58.260  56.010  1.00  0.00           H
ATOM   2335 HG23 ILE A 734      49.700  56.670  55.020  1.00  0.00           H
ATOM   2336  CG1 ILE A 734      48.650  59.770  53.710  1.00  0.00           C
ATOM   2337 HG11 ILE A 734      49.140  60.490  53.030  1.00  0.00           H
ATOM   2338 HG12 ILE A 734      48.460  60.390  54.620  1.00  0.00           H
ATOM   2339  CD  ILE A 734      47.260  59.350  53.200  1.00  0.00           C
ATOM   2340  HD1 ILE A 734      46.800  58.720  54.000  1.00  0.00           H
ATOM   2341  HD2 ILE A 734      47.480  58.770  52.280  1.00  0.00           H
ATOM   2342  HD3 ILE A 734      46.690  60.230  52.820  1.00  0.00           H
ATOM   2343  C   ILE A 734      52.060  57.670  54.220  1.00  0.00           C
ATOM   2344  O   ILE A 734      52.530  57.540  55.320  1.00  0.00           O
ATOM   2345  N   PHE A 735      52.280  56.770  53.220  1.00  0.00           N
ATOM   2346  HN  PHE A 735      51.740  56.950  52.410  1.00  0.00           H
ATOM   2347  CA  PHE A 735      53.080  55.560  53.520  1.00  0.00           C
ATOM   2348  HA  PHE A 735      52.640  55.040  54.350  1.00  0.00           H
ATOM   2349  CB  PHE A 735      53.090  54.600  52.270  1.00  0.00           C
ATOM   2350  HB1 PHE A 735      53.870  53.810  52.350  1.00  0.00           H
ATOM   2351  HB2 PHE A 735      53.360  55.100  51.320  1.00  0.00           H
ATOM   2352  CG  PHE A 735      51.720  53.760  52.120  1.00  0.00           C
ATOM   2353  CD1 PHE A 735      50.540  54.030  52.890  1.00  0.00           C
ATOM   2354  HD1 PHE A 735      50.610  54.750  53.690  1.00  0.00           H
ATOM   2355  CE1 PHE A 735      49.380  53.220  52.820  1.00  0.00           C
ATOM   2356  HE1 PHE A 735      48.600  53.330  53.540  1.00  0.00           H
ATOM   2357  CZ  PHE A 735      49.390  52.200  51.830  1.00  0.00           C
ATOM   2358  HZ  PHE A 735      48.500  51.640  51.590  1.00  0.00           H
ATOM   2359  CD2 PHE A 735      51.710  52.650  51.260  1.00  0.00           C
ATOM   2360  HD2 PHE A 735      52.590  52.460  50.680  1.00  0.00           H
ATOM   2361  CE2 PHE A 735      50.530  51.950  51.070  1.00  0.00           C
ATOM   2362  HE2 PHE A 735      50.490  51.030  50.500  1.00  0.00           H
ATOM   2363  C   PHE A 735      54.490  55.730  54.030  1.00  0.00           C
ATOM   2364  O   PHE A 735      54.850  55.160  55.030  1.00  0.00           O
ATOM   2365  N   ILE A 736      55.300  56.670  53.440  1.00  0.00           N
ATOM   2366  HN  ILE A 736      55.010  57.130  52.600  1.00  0.00           H
ATOM   2367  CA  ILE A 736      56.620  57.140  53.810  1.00  0.00           C
ATOM   2368  HA  ILE A 736      57.120  56.190  54.000  1.00  0.00           H
ATOM   2369  CB  ILE A 736      57.360  57.860  52.640  1.00  0.00           C
ATOM   2370  HB  ILE A 736      56.700  58.670  52.290  1.00  0.00           H
ATOM   2371  CG2 ILE A 736      58.750  58.380  53.110  1.00  0.00           C
ATOM   2372 HG21 ILE A 736      59.390  57.500  53.290  1.00  0.00           H
ATOM   2373 HG22 ILE A 736      58.940  59.150  53.890  1.00  0.00           H
ATOM   2374 HG23 ILE A 736      59.140  58.920  52.220  1.00  0.00           H
ATOM   2375  CG1 ILE A 736      57.550  57.000  51.390  1.00  0.00           C
ATOM   2376 HG11 ILE A 736      56.850  56.140  51.270  1.00  0.00           H
ATOM   2377 HG12 ILE A 736      58.520  56.540  51.700  1.00  0.00           H
ATOM   2378  CD  ILE A 736      57.650  57.890  50.130  1.00  0.00           C
ATOM   2379  HD1 ILE A 736      58.360  58.730  50.250  1.00  0.00           H
ATOM   2380  HD2 ILE A 736      56.620  58.260  49.900  1.00  0.00           H
ATOM   2381  HD3 ILE A 736      57.940  57.370  49.190  1.00  0.00           H
ATOM   2382  C   ILE A 736      56.550  57.960  55.180  1.00  0.00           C
ATOM   2383  O   ILE A 736      57.410  57.830  56.030  1.00  0.00           O
ATOM   2384  N   TYR A 737      55.540  58.780  55.460  1.00  0.00           N
ATOM   2385  HN  TYR A 737      54.940  58.970  54.700  1.00  0.00           H
ATOM   2386  CA  TYR A 737      55.330  59.490  56.670  1.00  0.00           C
ATOM   2387  HA  TYR A 737      56.180  60.110  56.920  1.00  0.00           H
ATOM   2388  CB  TYR A 737      54.060  60.450  56.520  1.00  0.00           C
ATOM   2389  HB1 TYR A 737      53.090  59.920  56.380  1.00  0.00           H
ATOM   2390  HB2 TYR A 737      54.160  61.030  55.580  1.00  0.00           H
ATOM   2391  CG  TYR A 737      53.890  61.380  57.610  1.00  0.00           C
ATOM   2392  CD1 TYR A 737      54.850  62.340  57.950  1.00  0.00           C
ATOM   2393  HD1 TYR A 737      55.770  62.400  57.380  1.00  0.00           H
ATOM   2394  CE1 TYR A 737      54.670  63.280  58.910  1.00  0.00           C
ATOM   2395  HE1 TYR A 737      55.370  64.070  59.110  1.00  0.00           H
ATOM   2396  CZ  TYR A 737      53.340  63.340  59.530  1.00  0.00           C
ATOM   2397  OH  TYR A 737      53.080  64.310  60.460  1.00  0.00           O
ATOM   2398  HH  TYR A 737      52.130  64.420  60.430  1.00  0.00           H
ATOM   2399  CD2 TYR A 737      52.640  61.420  58.230  1.00  0.00           C
ATOM   2400  HD2 TYR A 737      51.920  60.650  58.000  1.00  0.00           H
ATOM   2401  CE2 TYR A 737      52.330  62.370  59.200  1.00  0.00           C
ATOM   2402  HE2 TYR A 737      51.470  62.530  59.810  1.00  0.00           H
ATOM   2403  C   TYR A 737      55.010  58.550  57.880  1.00  0.00           C
ATOM   2404  O   TYR A 737      55.540  58.650  58.980  1.00  0.00           O
ATOM   2405  N   GLU A 738      54.080  57.510  57.670  1.00  0.00           N
ATOM   2406  HN  GLU A 738      53.620  57.480  56.790  1.00  0.00           H
ATOM   2407  CA  GLU A 738      53.830  56.420  58.690  1.00  0.00           C
ATOM   2408  HA  GLU A 738      53.490  56.840  59.630  1.00  0.00           H
ATOM   2409  CB  GLU A 738      52.840  55.480  57.940  1.00  0.00           C
ATOM   2410  HB1 GLU A 738      52.970  54.440  58.320  1.00  0.00           H
ATOM   2411  HB2 GLU A 738      53.090  55.480  56.850  1.00  0.00           H
ATOM   2412  CG  GLU A 738      51.420  55.980  58.020  1.00  0.00           C
ATOM   2413  HG1 GLU A 738      50.780  55.400  57.310  1.00  0.00           H
ATOM   2414  HG2 GLU A 738      51.270  57.000  57.660  1.00  0.00           H
ATOM   2415  CD  GLU A 738      50.800  55.900  59.370  1.00  0.00           C
ATOM   2416  OE1 GLU A 738      50.440  56.940  59.990  1.00  0.00           O
ATOM   2417  OE2 GLU A 738      50.830  54.730  59.940  1.00  0.00           O
ATOM   2418  C   GLU A 738      55.110  55.640  59.110  1.00  0.00           C
ATOM   2419  O   GLU A 738      55.310  55.330  60.290  1.00  0.00           O
ATOM   2420  N   ALA A 739      56.010  55.260  58.190  1.00  0.00           N
ATOM   2421  HN  ALA A 739      55.900  55.450  57.210  1.00  0.00           H
ATOM   2422  CA  ALA A 739      57.170  54.520  58.610  1.00  0.00           C
ATOM   2423  HA  ALA A 739      56.890  53.620  59.130  1.00  0.00           H
ATOM   2424  CB  ALA A 739      57.810  53.960  57.360  1.00  0.00           C
ATOM   2425  HB1 ALA A 739      58.740  53.380  57.530  1.00  0.00           H
ATOM   2426  HB2 ALA A 739      58.120  54.810  56.710  1.00  0.00           H
ATOM   2427  HB3 ALA A 739      57.040  53.410  56.800  1.00  0.00           H
ATOM   2428  C   ALA A 739      58.180  55.330  59.450  1.00  0.00           C
ATOM   2429  O   ALA A 739      58.810  54.770  60.340  1.00  0.00           O
ATOM   2430  N   LEU A 740      58.270  56.640  59.240  1.00  0.00           N
ATOM   2431  HN  LEU A 740      57.650  57.070  58.590  1.00  0.00           H
ATOM   2432  CA  LEU A 740      59.240  57.500  59.880  1.00  0.00           C
ATOM   2433  HA  LEU A 740      60.160  56.990  60.140  1.00  0.00           H
ATOM   2434  CB  LEU A 740      59.630  58.680  58.960  1.00  0.00           C
ATOM   2435  HB1 LEU A 740      60.370  59.290  59.530  1.00  0.00           H
ATOM   2436  HB2 LEU A 740      58.810  59.390  58.720  1.00  0.00           H
ATOM   2437  CG  LEU A 740      60.200  58.330  57.580  1.00  0.00           C
ATOM   2438  HG  LEU A 740      59.510  57.680  57.010  1.00  0.00           H
ATOM   2439  CD1 LEU A 740      60.570  59.570  56.700  1.00  0.00           C
ATOM   2440 HD11 LEU A 740      61.360  60.020  57.330  1.00  0.00           H
ATOM   2441 HD12 LEU A 740      59.770  60.340  56.630  1.00  0.00           H
ATOM   2442 HD13 LEU A 740      60.970  59.240  55.720  1.00  0.00           H
ATOM   2443  CD2 LEU A 740      61.450  57.410  57.740  1.00  0.00           C
ATOM   2444 HD21 LEU A 740      62.060  57.160  56.840  1.00  0.00           H
ATOM   2445 HD22 LEU A 740      61.300  56.490  58.340  1.00  0.00           H
ATOM   2446 HD23 LEU A 740      62.030  57.990  58.510  1.00  0.00           H
ATOM   2447  C   LEU A 740      58.630  58.040  61.190  1.00  0.00           C
ATOM   2448  O   LEU A 740      59.380  58.420  62.080  1.00  0.00           O
ATOM   2449  N   GLU A 741      57.320  57.930  61.340  1.00  0.00           N
ATOM   2450  HN  GLU A 741      56.780  57.860  60.510  1.00  0.00           H
ATOM   2451  CA  GLU A 741      56.660  57.970  62.650  1.00  0.00           C
ATOM   2452  HA  GLU A 741      57.000  58.770  63.280  1.00  0.00           H
ATOM   2453  CB  GLU A 741      55.080  57.930  62.630  1.00  0.00           C
ATOM   2454  HB1 GLU A 741      54.710  57.030  62.100  1.00  0.00           H
ATOM   2455  HB2 GLU A 741      54.830  58.830  62.030  1.00  0.00           H
ATOM   2456  CG  GLU A 741      54.370  58.160  63.940  1.00  0.00           C
ATOM   2457  HG1 GLU A 741      54.670  59.040  64.550  1.00  0.00           H
ATOM   2458  HG2 GLU A 741      54.560  57.290  64.610  1.00  0.00           H
ATOM   2459  CD  GLU A 741      52.890  58.240  63.620  1.00  0.00           C
ATOM   2460  OE1 GLU A 741      52.520  59.290  63.080  1.00  0.00           O
ATOM   2461  OE2 GLU A 741      52.010  57.370  64.010  1.00  0.00           O
ATOM   2462  C   GLU A 741      57.040  56.790  63.640  1.00  0.00           C
ATOM   2463  O   GLU A 741      57.320  57.030  64.800  1.00  0.00           O
ATOM   2464  N   LYS A 742      57.060  55.540  63.130  1.00  0.00           N
ATOM   2465  HN  LYS A 742      56.820  55.470  62.160  1.00  0.00           H
ATOM   2466  CA  LYS A 742      57.520  54.460  63.870  1.00  0.00           C
ATOM   2467  HA  LYS A 742      57.050  54.400  64.840  1.00  0.00           H
ATOM   2468  CB  LYS A 742      57.160  53.160  63.050  1.00  0.00           C
ATOM   2469  HB1 LYS A 742      57.610  52.270  63.540  1.00  0.00           H
ATOM   2470  HB2 LYS A 742      57.610  53.160  62.040  1.00  0.00           H
ATOM   2471  CG  LYS A 742      55.640  52.910  63.020  1.00  0.00           C
ATOM   2472  HG1 LYS A 742      55.450  51.820  62.890  1.00  0.00           H
ATOM   2473  HG2 LYS A 742      55.040  53.400  62.220  1.00  0.00           H
ATOM   2474  CD  LYS A 742      54.860  53.160  64.270  1.00  0.00           C
ATOM   2475  HD1 LYS A 742      53.830  52.850  64.010  1.00  0.00           H
ATOM   2476  HD2 LYS A 742      54.700  54.230  64.530  1.00  0.00           H
ATOM   2477  CE  LYS A 742      55.210  52.120  65.390  1.00  0.00           C
ATOM   2478  HE1 LYS A 742      56.300  51.970  65.580  1.00  0.00           H
ATOM   2479  HE2 LYS A 742      54.840  51.130  65.060  1.00  0.00           H
ATOM   2480  NZ  LYS A 742      54.650  52.470  66.640  1.00  0.00           N
ATOM   2481  HZ1 LYS A 742      53.610  52.360  66.670  1.00  0.00           H
ATOM   2482  HZ2 LYS A 742      54.800  53.440  66.980  1.00  0.00           H
ATOM   2483  HZ3 LYS A 742      55.020  51.800  67.350  1.00  0.00           H
ATOM   2484  C   LYS A 742      59.040  54.410  64.260  1.00  0.00           C
ATOM   2485  O   LYS A 742      59.430  54.000  65.310  1.00  0.00           O
ATOM   2486  N   LEU A 743      59.900  54.990  63.400  1.00  0.00           N
ATOM   2487  HN  LEU A 743      59.650  55.130  62.440  1.00  0.00           H
ATOM   2488  CA  LEU A 743      61.340  55.200  63.580  1.00  0.00           C
ATOM   2489  HA  LEU A 743      61.690  54.220  63.800  1.00  0.00           H
ATOM   2490  CB  LEU A 743      62.010  55.740  62.270  1.00  0.00           C
ATOM   2491  HB1 LEU A 743      61.460  56.690  62.100  1.00  0.00           H
ATOM   2492  HB2 LEU A 743      61.710  55.090  61.430  1.00  0.00           H
ATOM   2493  CG  LEU A 743      63.460  56.170  62.220  1.00  0.00           C
ATOM   2494  HG  LEU A 743      63.920  56.290  63.230  1.00  0.00           H
ATOM   2495  CD1 LEU A 743      64.420  55.200  61.560  1.00  0.00           C
ATOM   2496 HD11 LEU A 743      64.100  55.240  60.500  1.00  0.00           H
ATOM   2497 HD12 LEU A 743      64.250  54.160  61.900  1.00  0.00           H
ATOM   2498 HD13 LEU A 743      65.450  55.560  61.810  1.00  0.00           H
ATOM   2499  CD2 LEU A 743      63.540  57.490  61.450  1.00  0.00           C
ATOM   2500 HD21 LEU A 743      64.580  57.720  61.100  1.00  0.00           H
ATOM   2501 HD22 LEU A 743      63.160  58.320  62.090  1.00  0.00           H
ATOM   2502 HD23 LEU A 743      62.920  57.390  60.540  1.00  0.00           H
ATOM   2503  C   LEU A 743      61.550  56.100  64.760  1.00  0.00           C
ATOM   2504  O   LEU A 743      62.290  55.780  65.660  1.00  0.00           O
ATOM   2505  N   PHE A 744      60.780  57.240  64.870  1.00  0.00           N
ATOM   2506  HN  PHE A 744      60.160  57.480  64.130  1.00  0.00           H
ATOM   2507  CA  PHE A 744      60.770  58.080  66.110  1.00  0.00           C
ATOM   2508  HA  PHE A 744      61.820  58.330  66.200  1.00  0.00           H
ATOM   2509  CB  PHE A 744      60.090  59.440  65.850  1.00  0.00           C
ATOM   2510  HB1 PHE A 744      59.540  59.840  66.730  1.00  0.00           H
ATOM   2511  HB2 PHE A 744      59.340  59.390  65.030  1.00  0.00           H
ATOM   2512  CG  PHE A 744      61.090  60.420  65.370  1.00  0.00           C
ATOM   2513  CD1 PHE A 744      61.170  60.790  64.020  1.00  0.00           C
ATOM   2514  HD1 PHE A 744      60.530  60.300  63.310  1.00  0.00           H
ATOM   2515  CE1 PHE A 744      61.870  61.990  63.690  1.00  0.00           C
ATOM   2516  HE1 PHE A 744      61.880  62.380  62.690  1.00  0.00           H
ATOM   2517  CZ  PHE A 744      62.570  62.690  64.670  1.00  0.00           C
ATOM   2518  HZ  PHE A 744      63.120  63.590  64.410  1.00  0.00           H
ATOM   2519  CD2 PHE A 744      61.820  61.120  66.320  1.00  0.00           C
ATOM   2520  HD2 PHE A 744      61.930  60.840  67.360  1.00  0.00           H
ATOM   2521  CE2 PHE A 744      62.430  62.310  66.030  1.00  0.00           C
ATOM   2522  HE2 PHE A 744      62.850  62.940  66.800  1.00  0.00           H
ATOM   2523  C   PHE A 744      60.250  57.420  67.410  1.00  0.00           C
ATOM   2524  O   PHE A 744      60.810  57.650  68.500  1.00  0.00           O
ATOM   2525  N   ASP A 745      59.110  56.660  67.360  1.00  0.00           N
ATOM   2526  HN  ASP A 745      58.550  56.740  66.540  1.00  0.00           H
ATOM   2527  CA  ASP A 745      58.530  55.930  68.440  1.00  0.00           C
ATOM   2528  HA  ASP A 745      58.220  56.640  69.190  1.00  0.00           H
ATOM   2529  CB  ASP A 745      57.280  54.980  68.080  1.00  0.00           C
ATOM   2530  HB1 ASP A 745      57.000  54.460  69.020  1.00  0.00           H
ATOM   2531  HB2 ASP A 745      57.560  54.170  67.390  1.00  0.00           H
ATOM   2532  CG  ASP A 745      56.090  55.710  67.690  1.00  0.00           C
ATOM   2533  OD1 ASP A 745      56.010  56.940  67.920  1.00  0.00           O
ATOM   2534  OD2 ASP A 745      55.100  55.020  67.330  1.00  0.00           O
ATOM   2535  C   ASP A 745      59.520  54.960  69.110  1.00  0.00           C
ATOM   2536  O   ASP A 745      59.500  54.930  70.350  1.00  0.00           O
ATOM   2537  N   LEU A 746      60.410  54.290  68.400  1.00  0.00           N
ATOM   2538  HN  LEU A 746      60.330  54.260  67.420  1.00  0.00           H
ATOM   2539  CA  LEU A 746      61.480  53.530  69.010  1.00  0.00           C
ATOM   2540  HA  LEU A 746      61.090  52.720  69.600  1.00  0.00           H
ATOM   2541  CB  LEU A 746      62.390  52.900  67.880  1.00  0.00           C
ATOM   2542  HB1 LEU A 746      63.200  52.360  68.410  1.00  0.00           H
ATOM   2543  HB2 LEU A 746      62.830  53.680  67.230  1.00  0.00           H
ATOM   2544  CG  LEU A 746      61.650  51.860  66.960  1.00  0.00           C
ATOM   2545  HG  LEU A 746      60.680  52.270  66.630  1.00  0.00           H
ATOM   2546  CD1 LEU A 746      62.370  51.640  65.600  1.00  0.00           C
ATOM   2547 HD11 LEU A 746      62.300  50.590  65.220  1.00  0.00           H
ATOM   2548 HD12 LEU A 746      63.460  51.870  65.650  1.00  0.00           H
ATOM   2549 HD13 LEU A 746      61.960  52.380  64.880  1.00  0.00           H
ATOM   2550  CD2 LEU A 746      61.460  50.480  67.570  1.00  0.00           C
ATOM   2551 HD21 LEU A 746      62.480  50.050  67.680  1.00  0.00           H
ATOM   2552 HD22 LEU A 746      60.770  49.920  66.900  1.00  0.00           H
ATOM   2553 HD23 LEU A 746      60.920  50.610  68.540  1.00  0.00           H
ATOM   2554  C   LEU A 746      62.460  54.320  69.890  1.00  0.00           C
ATOM   2555  O   LEU A 746      62.880  53.900  70.960  1.00  0.00           O
ATOM   2556  N   GLY A 747      62.760  55.510  69.460  1.00  0.00           N
ATOM   2557  HN  GLY A 747      62.400  55.850  68.590  1.00  0.00           H
ATOM   2558  CA  GLY A 747      63.550  56.480  70.190  1.00  0.00           C
ATOM   2559  HA1 GLY A 747      63.600  57.330  69.530  1.00  0.00           H
ATOM   2560  HA2 GLY A 747      64.510  55.970  70.300  1.00  0.00           H
ATOM   2561  C   GLY A 747      62.900  56.820  71.550  1.00  0.00           C
ATOM   2562  O   GLY A 747      63.650  57.180  72.430  1.00  0.00           O
ATOM   2563  N   GLU A 748      61.530  56.670  71.730  1.00  0.00           N
ATOM   2564  HN  GLU A 748      60.840  56.270  71.130  1.00  0.00           H
ATOM   2565  CA  GLU A 748      60.990  56.940  73.090  1.00  0.00           C
ATOM   2566  HA  GLU A 748      61.570  57.740  73.520  1.00  0.00           H
ATOM   2567  CB  GLU A 748      59.460  57.080  72.880  1.00  0.00           C
ATOM   2568  HB1 GLU A 748      59.060  57.430  73.860  1.00  0.00           H
ATOM   2569  HB2 GLU A 748      58.900  56.150  72.670  1.00  0.00           H
ATOM   2570  CG  GLU A 748      59.010  58.150  71.860  1.00  0.00           C
ATOM   2571  HG1 GLU A 748      59.260  57.800  70.840  1.00  0.00           H
ATOM   2572  HG2 GLU A 748      59.610  59.060  72.070  1.00  0.00           H
ATOM   2573  CD  GLU A 748      57.500  58.470  71.820  1.00  0.00           C
ATOM   2574  OE1 GLU A 748      56.670  57.780  72.500  1.00  0.00           O
ATOM   2575  OE2 GLU A 748      57.150  59.490  71.170  1.00  0.00           O
ATOM   2576  C   GLU A 748      61.240  55.780  74.020  1.00  0.00           C
ATOM   2577  O   GLU A 748      61.480  55.860  75.210  1.00  0.00           O
ATOM   2578  N   THR A 749      61.330  54.550  73.490  1.00  0.00           N
ATOM   2579  HN  THR A 749      61.190  54.380  72.520  1.00  0.00           H
ATOM   2580  CA  THR A 749      61.220  53.360  74.340  1.00  0.00           C
ATOM   2581  HA  THR A 749      61.070  53.650  75.370  1.00  0.00           H
ATOM   2582  CB  THR A 749      60.050  52.450  74.020  1.00  0.00           C
ATOM   2583  HB  THR A 749      59.140  53.090  73.920  1.00  0.00           H
ATOM   2584  OG1 THR A 749      59.980  51.410  74.980  1.00  0.00           O
ATOM   2585  HG1 THR A 749      60.810  50.920  74.890  1.00  0.00           H
ATOM   2586  CG2 THR A 749      60.370  51.750  72.660  1.00  0.00           C
ATOM   2587 HG21 THR A 749      59.510  51.140  72.310  1.00  0.00           H
ATOM   2588 HG22 THR A 749      61.290  51.130  72.620  1.00  0.00           H
ATOM   2589 HG23 THR A 749      60.570  52.540  71.910  1.00  0.00           H
ATOM   2590  C   THR A 749      62.490  52.530  74.280  1.00  0.00           C
ATOM   2591  O   THR A 749      62.550  51.660  75.090  1.00  0.00           O
ATOM   2592  N   TYR A 750      63.490  52.670  73.390  1.00  0.00           N
ATOM   2593  HN  TYR A 750      63.300  53.240  72.600  1.00  0.00           H
ATOM   2594  CA  TYR A 750      64.670  51.800  73.280  1.00  0.00           C
ATOM   2595  HA  TYR A 750      64.700  51.120  74.110  1.00  0.00           H
ATOM   2596  CB  TYR A 750      64.820  50.990  71.980  1.00  0.00           C
ATOM   2597  HB1 TYR A 750      65.820  50.530  71.880  1.00  0.00           H
ATOM   2598  HB2 TYR A 750      64.730  51.690  71.120  1.00  0.00           H
ATOM   2599  CG  TYR A 750      63.800  49.890  71.890  1.00  0.00           C
ATOM   2600  CD1 TYR A 750      63.890  48.860  72.880  1.00  0.00           C
ATOM   2601  HD1 TYR A 750      64.700  48.880  73.600  1.00  0.00           H
ATOM   2602  CE1 TYR A 750      62.880  47.950  73.060  1.00  0.00           C
ATOM   2603  HE1 TYR A 750      62.970  47.170  73.800  1.00  0.00           H
ATOM   2604  CZ  TYR A 750      61.810  47.970  72.070  1.00  0.00           C
ATOM   2605  OH  TYR A 750      60.710  47.150  72.370  1.00  0.00           O
ATOM   2606  HH  TYR A 750      59.970  47.550  71.920  1.00  0.00           H
ATOM   2607  CD2 TYR A 750      62.740  49.900  70.930  1.00  0.00           C
ATOM   2608  HD2 TYR A 750      62.810  50.600  70.110  1.00  0.00           H
ATOM   2609  CE2 TYR A 750      61.710  48.960  71.050  1.00  0.00           C
ATOM   2610  HE2 TYR A 750      60.860  48.970  70.390  1.00  0.00           H
ATOM   2611  C   TYR A 750      66.030  52.610  73.510  1.00  0.00           C
ATOM   2612  O   TYR A 750      66.250  53.640  72.830  1.00  0.00           O
ATOM   2613  N   ALA A 751      66.920  52.080  74.370  1.00  0.00           N
ATOM   2614  HN  ALA A 751      66.620  51.230  74.810  1.00  0.00           H
ATOM   2615  CA  ALA A 751      68.210  52.600  74.740  1.00  0.00           C
ATOM   2616  HA  ALA A 751      68.010  53.620  75.070  1.00  0.00           H
ATOM   2617  CB  ALA A 751      68.820  51.760  75.860  1.00  0.00           C
ATOM   2618  HB1 ALA A 751      68.160  51.870  76.750  1.00  0.00           H
ATOM   2619  HB2 ALA A 751      69.870  52.030  76.060  1.00  0.00           H
ATOM   2620  HB3 ALA A 751      68.750  50.660  75.730  1.00  0.00           H
ATOM   2621  C   ALA A 751      69.120  52.670  73.570  1.00  0.00           C
ATOM   2622  O   ALA A 751      68.960  51.820  72.640  1.00  0.00           O
ATOM   2623  N   PHE A 752      70.070  53.580  73.610  1.00  0.00           N
ATOM   2624  HN  PHE A 752      70.090  54.150  74.430  1.00  0.00           H
ATOM   2625  CA  PHE A 752      71.000  53.740  72.570  1.00  0.00           C
ATOM   2626  HA  PHE A 752      70.730  53.060  71.770  1.00  0.00           H
ATOM   2627  CB  PHE A 752      70.810  55.150  71.900  1.00  0.00           C
ATOM   2628  HB1 PHE A 752      70.680  55.970  72.650  1.00  0.00           H
ATOM   2629  HB2 PHE A 752      69.860  55.180  71.350  1.00  0.00           H
ATOM   2630  CG  PHE A 752      71.910  55.620  70.920  1.00  0.00           C
ATOM   2631  CD1 PHE A 752      71.890  55.310  69.540  1.00  0.00           C
ATOM   2632  HD1 PHE A 752      71.130  54.770  69.000  1.00  0.00           H
ATOM   2633  CE1 PHE A 752      73.020  55.670  68.750  1.00  0.00           C
ATOM   2634  HE1 PHE A 752      72.930  55.290  67.750  1.00  0.00           H
ATOM   2635  CZ  PHE A 752      73.990  56.570  69.280  1.00  0.00           C
ATOM   2636  HZ  PHE A 752      74.750  56.950  68.610  1.00  0.00           H
ATOM   2637  CD2 PHE A 752      72.910  56.410  71.460  1.00  0.00           C
ATOM   2638  HD2 PHE A 752      72.990  56.730  72.490  1.00  0.00           H
ATOM   2639  CE2 PHE A 752      73.910  56.880  70.660  1.00  0.00           C
ATOM   2640  HE2 PHE A 752      74.630  57.560  71.090  1.00  0.00           H
ATOM   2641  C   PHE A 752      72.470  53.520  73.150  1.00  0.00           C
ATOM   2642  O   PHE A 752      72.680  54.110  74.230  1.00  0.00           O
ATOM   2643  N   PRO A 822      73.460  52.810  72.560  1.00  0.00           N
ATOM   2644  CD  PRO A 822      74.690  52.640  73.300  1.00  0.00           C
ATOM   2645  HD1 PRO A 822      74.600  52.260  74.350  1.00  0.00           H
ATOM   2646  HD2 PRO A 822      75.220  53.610  73.430  1.00  0.00           H
ATOM   2647  CA  PRO A 822      73.410  52.010  71.350  1.00  0.00           C
ATOM   2648  HA  PRO A 822      72.780  52.610  70.710  1.00  0.00           H
ATOM   2649  CB  PRO A 822      74.870  51.850  70.980  1.00  0.00           C
ATOM   2650  HB1 PRO A 822      75.280  52.750  70.460  1.00  0.00           H
ATOM   2651  HB2 PRO A 822      75.040  51.020  70.260  1.00  0.00           H
ATOM   2652  CG  PRO A 822      75.520  51.690  72.360  1.00  0.00           C
ATOM   2653  HG1 PRO A 822      75.390  50.650  72.740  1.00  0.00           H
ATOM   2654  HG2 PRO A 822      76.590  51.980  72.400  1.00  0.00           H
ATOM   2655  C   PRO A 822      72.570  50.760  71.630  1.00  0.00           C
ATOM   2656  O   PRO A 822      71.780  50.470  70.710  1.00  0.00           O
ATOM   2657  N   ASP A 823      72.640  50.060  72.870  1.00  0.00           N
ATOM   2658  HN  ASP A 823      73.250  50.400  73.590  1.00  0.00           H
ATOM   2659  CA  ASP A 823      72.070  48.770  73.230  1.00  0.00           C
ATOM   2660  HA  ASP A 823      72.880  48.080  73.350  1.00  0.00           H
ATOM   2661  CB  ASP A 823      71.340  48.900  74.590  1.00  0.00           C
ATOM   2662  HB1 ASP A 823      70.780  47.960  74.770  1.00  0.00           H
ATOM   2663  HB2 ASP A 823      70.620  49.720  74.450  1.00  0.00           H
ATOM   2664  CG  ASP A 823      72.320  49.170  75.690  1.00  0.00           C
ATOM   2665  OD1 ASP A 823      73.560  49.080  75.570  1.00  0.00           O
ATOM   2666  OD2 ASP A 823      71.790  49.520  76.750  1.00  0.00           O
ATOM   2667  C   ASP A 823      71.130  48.160  72.270  1.00  0.00           C
ATOM   2668  O   ASP A 823      71.480  47.160  71.620  1.00  0.00           O
ATOM   2669  N   VAL A 824      69.990  48.820  72.070  1.00  0.00           N
ATOM   2670  HN  VAL A 824      69.870  49.690  72.560  1.00  0.00           H
ATOM   2671  CA  VAL A 824      68.860  48.250  71.280  1.00  0.00           C
ATOM   2672  HA  VAL A 824      69.110  47.310  70.820  1.00  0.00           H
ATOM   2673  CB  VAL A 824      67.540  48.030  72.040  1.00  0.00           C
ATOM   2674  HB  VAL A 824      67.130  49.070  72.130  1.00  0.00           H
ATOM   2675  CG1 VAL A 824      66.500  47.160  71.320  1.00  0.00           C
ATOM   2676 HG11 VAL A 824      66.010  46.460  72.030  1.00  0.00           H
ATOM   2677 HG12 VAL A 824      67.070  46.620  70.550  1.00  0.00           H
ATOM   2678 HG13 VAL A 824      65.720  47.770  70.800  1.00  0.00           H
ATOM   2679  CG2 VAL A 824      67.800  47.500  73.490  1.00  0.00           C
ATOM   2680 HG21 VAL A 824      66.900  47.560  74.120  1.00  0.00           H
ATOM   2681 HG22 VAL A 824      68.550  48.150  74.000  1.00  0.00           H
ATOM   2682 HG23 VAL A 824      68.180  46.460  73.430  1.00  0.00           H
ATOM   2683  C   VAL A 824      68.690  49.180  70.010  1.00  0.00           C
ATOM   2684  O   VAL A 824      68.630  48.700  68.860  1.00  0.00           O
ATOM   2685  N   LEU A 825      68.430  50.490  70.140  1.00  0.00           N
ATOM   2686  HN  LEU A 825      68.590  50.860  71.050  1.00  0.00           H
ATOM   2687  CA  LEU A 825      67.960  51.420  69.090  1.00  0.00           C
ATOM   2688  HA  LEU A 825      67.030  51.010  68.750  1.00  0.00           H
ATOM   2689  CB  LEU A 825      67.820  52.880  69.540  1.00  0.00           C
ATOM   2690  HB1 LEU A 825      68.770  53.130  70.060  1.00  0.00           H
ATOM   2691  HB2 LEU A 825      67.010  53.160  70.260  1.00  0.00           H
ATOM   2692  CG  LEU A 825      67.610  53.890  68.430  1.00  0.00           C
ATOM   2693  HG  LEU A 825      68.370  53.880  67.620  1.00  0.00           H
ATOM   2694  CD1 LEU A 825      66.180  53.850  67.800  1.00  0.00           C
ATOM   2695 HD11 LEU A 825      65.990  52.880  67.300  1.00  0.00           H
ATOM   2696 HD12 LEU A 825      66.050  54.700  67.080  1.00  0.00           H
ATOM   2697 HD13 LEU A 825      65.390  54.000  68.560  1.00  0.00           H
ATOM   2698  CD2 LEU A 825      67.670  55.190  69.170  1.00  0.00           C
ATOM   2699 HD21 LEU A 825      68.680  55.580  69.460  1.00  0.00           H
ATOM   2700 HD22 LEU A 825      67.030  55.340  70.060  1.00  0.00           H
ATOM   2701 HD23 LEU A 825      67.220  55.890  68.430  1.00  0.00           H
ATOM   2702  C   LEU A 825      68.910  51.450  67.860  1.00  0.00           C
ATOM   2703  O   LEU A 825      68.420  51.430  66.710  1.00  0.00           O
ATOM   2704  N   PHE A 826      70.290  51.430  68.130  1.00  0.00           N
ATOM   2705  HN  PHE A 826      70.650  51.310  69.060  1.00  0.00           H
ATOM   2706  CA  PHE A 826      71.270  51.430  67.060  1.00  0.00           C
ATOM   2707  HA  PHE A 826      71.090  52.330  66.500  1.00  0.00           H
ATOM   2708  CB  PHE A 826      72.640  51.480  67.800  1.00  0.00           C
ATOM   2709  HB1 PHE A 826      72.660  50.590  68.470  1.00  0.00           H
ATOM   2710  HB2 PHE A 826      72.710  52.430  68.360  1.00  0.00           H
ATOM   2711  CG  PHE A 826      73.880  51.440  66.860  1.00  0.00           C
ATOM   2712  CD1 PHE A 826      74.130  52.380  65.870  1.00  0.00           C
ATOM   2713  HD1 PHE A 826      73.480  53.210  65.660  1.00  0.00           H
ATOM   2714  CE1 PHE A 826      75.280  52.380  65.020  1.00  0.00           C
ATOM   2715  HE1 PHE A 826      75.480  53.070  64.200  1.00  0.00           H
ATOM   2716  CZ  PHE A 826      76.110  51.250  65.020  1.00  0.00           C
ATOM   2717  HZ  PHE A 826      76.910  51.170  64.290  1.00  0.00           H
ATOM   2718  CD2 PHE A 826      74.820  50.370  66.870  1.00  0.00           C
ATOM   2719  HD2 PHE A 826      74.620  49.600  67.610  1.00  0.00           H
ATOM   2720  CE2 PHE A 826      75.840  50.270  66.000  1.00  0.00           C
ATOM   2721  HE2 PHE A 826      76.510  49.430  66.090  1.00  0.00           H
ATOM   2722  C   PHE A 826      71.200  50.360  65.990  1.00  0.00           C
ATOM   2723  O   PHE A 826      71.040  50.670  64.800  1.00  0.00           O
ATOM   2724  N   TRP A 827      71.120  49.110  66.500  1.00  0.00           N
ATOM   2725  HN  TRP A 827      71.110  48.940  67.480  1.00  0.00           H
ATOM   2726  CA  TRP A 827      71.020  47.940  65.710  1.00  0.00           C
ATOM   2727  HA  TRP A 827      71.850  48.040  65.020  1.00  0.00           H
ATOM   2728  CB  TRP A 827      71.280  46.590  66.480  1.00  0.00           C
ATOM   2729  HB1 TRP A 827      71.310  45.830  65.670  1.00  0.00           H
ATOM   2730  HB2 TRP A 827      70.460  46.410  67.210  1.00  0.00           H
ATOM   2731  CG  TRP A 827      72.630  46.620  67.180  1.00  0.00           C
ATOM   2732  CD1 TRP A 827      72.840  46.950  68.530  1.00  0.00           C
ATOM   2733  HD1 TRP A 827      71.980  47.030  69.200  1.00  0.00           H
ATOM   2734  NE1 TRP A 827      74.130  47.070  68.900  1.00  0.00           N
ATOM   2735  HE1 TRP A 827      74.570  47.500  69.660  1.00  0.00           H
ATOM   2736  CE2 TRP A 827      74.820  47.000  67.760  1.00  0.00           C
ATOM   2737  CD2 TRP A 827      73.970  46.720  66.690  1.00  0.00           C
ATOM   2738  CE3 TRP A 827      74.490  46.510  65.390  1.00  0.00           C
ATOM   2739  HE3 TRP A 827      73.870  46.210  64.560  1.00  0.00           H
ATOM   2740  CZ3 TRP A 827      75.870  46.600  65.150  1.00  0.00           C
ATOM   2741  HZ3 TRP A 827      76.260  46.290  64.180  1.00  0.00           H
ATOM   2742  CZ2 TRP A 827      76.230  47.120  67.500  1.00  0.00           C
ATOM   2743  HZ2 TRP A 827      76.860  47.230  68.370  1.00  0.00           H
ATOM   2744  CH2 TRP A 827      76.820  46.890  66.200  1.00  0.00           C
ATOM   2745  HH2 TRP A 827      77.860  46.950  65.900  1.00  0.00           H
ATOM   2746  C   TRP A 827      69.670  47.850  64.950  1.00  0.00           C
ATOM   2747  O   TRP A 827      69.550  47.430  63.800  1.00  0.00           O
ATOM   2748  N   CYS A 828      68.590  48.350  65.580  1.00  0.00           N
ATOM   2749  HN  CYS A 828      68.680  48.650  66.530  1.00  0.00           H
ATOM   2750  CA  CYS A 828      67.310  48.570  64.950  1.00  0.00           C
ATOM   2751  HA  CYS A 828      67.040  47.690  64.400  1.00  0.00           H
ATOM   2752  CB  CYS A 828      66.080  49.120  65.900  1.00  0.00           C
ATOM   2753  HB1 CYS A 828      65.160  49.250  65.300  1.00  0.00           H
ATOM   2754  HB2 CYS A 828      66.240  50.160  66.240  1.00  0.00           H
ATOM   2755  SG  CYS A 828      65.530  48.000  67.380  1.00  0.00           S
ATOM   2756  HG1 CYS A 828      66.660  48.120  68.060  1.00  0.00           H
ATOM   2757  C   CYS A 828      67.280  49.470  63.760  1.00  0.00           C
ATOM   2758  O   CYS A 828      66.750  49.070  62.690  1.00  0.00           O
ATOM   2759  N   VAL A 829      67.830  50.730  63.810  1.00  0.00           N
ATOM   2760  HN  VAL A 829      68.160  51.110  64.670  1.00  0.00           H
ATOM   2761  CA  VAL A 829      68.020  51.690  62.800  1.00  0.00           C
ATOM   2762  HA  VAL A 829      67.030  51.920  62.440  1.00  0.00           H
ATOM   2763  CB  VAL A 829      68.540  52.930  63.500  1.00  0.00           C
ATOM   2764  HB  VAL A 829      69.470  52.800  64.100  1.00  0.00           H
ATOM   2765  CG1 VAL A 829      68.920  53.890  62.380  1.00  0.00           C
ATOM   2766 HG11 VAL A 829      69.880  53.570  61.930  1.00  0.00           H
ATOM   2767 HG12 VAL A 829      69.190  54.920  62.740  1.00  0.00           H
ATOM   2768 HG13 VAL A 829      68.060  53.940  61.680  1.00  0.00           H
ATOM   2769  CG2 VAL A 829      67.450  53.570  64.370  1.00  0.00           C
ATOM   2770 HG21 VAL A 829      67.920  54.300  65.060  1.00  0.00           H
ATOM   2771 HG22 VAL A 829      66.900  52.810  64.950  1.00  0.00           H
ATOM   2772 HG23 VAL A 829      66.720  54.130  63.750  1.00  0.00           H
ATOM   2773  C   VAL A 829      68.870  51.110  61.700  1.00  0.00           C
ATOM   2774  O   VAL A 829      68.640  51.260  60.500  1.00  0.00           O
ATOM   2775  N   ILE A 830      69.970  50.350  62.070  1.00  0.00           N
ATOM   2776  HN  ILE A 830      70.240  50.280  63.030  1.00  0.00           H
ATOM   2777  CA  ILE A 830      70.920  49.720  61.090  1.00  0.00           C
ATOM   2778  HA  ILE A 830      71.220  50.470  60.380  1.00  0.00           H
ATOM   2779  CB  ILE A 830      72.150  49.000  61.740  1.00  0.00           C
ATOM   2780  HB  ILE A 830      71.890  48.460  62.680  1.00  0.00           H
ATOM   2781  CG2 ILE A 830      72.860  48.120  60.710  1.00  0.00           C
ATOM   2782 HG21 ILE A 830      73.810  47.840  61.210  1.00  0.00           H
ATOM   2783 HG22 ILE A 830      73.070  48.540  59.710  1.00  0.00           H
ATOM   2784 HG23 ILE A 830      72.360  47.150  60.460  1.00  0.00           H
ATOM   2785  CG1 ILE A 830      73.110  50.130  62.330  1.00  0.00           C
ATOM   2786 HG11 ILE A 830      73.700  49.640  63.130  1.00  0.00           H
ATOM   2787 HG12 ILE A 830      72.470  50.940  62.730  1.00  0.00           H
ATOM   2788  CD  ILE A 830      74.010  50.800  61.280  1.00  0.00           C
ATOM   2789  HD1 ILE A 830      73.350  51.200  60.490  1.00  0.00           H
ATOM   2790  HD2 ILE A 830      74.760  50.090  60.850  1.00  0.00           H
ATOM   2791  HD3 ILE A 830      74.560  51.680  61.670  1.00  0.00           H
ATOM   2792  C   ILE A 830      70.060  48.780  60.220  1.00  0.00           C
ATOM   2793  O   ILE A 830      70.010  48.820  58.970  1.00  0.00           O
ATOM   2794  N   LEU A 831      69.280  47.920  60.880  1.00  0.00           N
ATOM   2795  HN  LEU A 831      69.370  47.900  61.870  1.00  0.00           H
ATOM   2796  CA  LEU A 831      68.470  46.870  60.320  1.00  0.00           C
ATOM   2797  HA  LEU A 831      69.140  46.290  59.700  1.00  0.00           H
ATOM   2798  CB  LEU A 831      67.800  46.060  61.480  1.00  0.00           C
ATOM   2799  HB1 LEU A 831      67.060  46.780  61.900  1.00  0.00           H
ATOM   2800  HB2 LEU A 831      68.650  45.900  62.180  1.00  0.00           H
ATOM   2801  CG  LEU A 831      67.120  44.670  61.250  1.00  0.00           C
ATOM   2802  HG  LEU A 831      66.360  44.940  60.490  1.00  0.00           H
ATOM   2803  CD1 LEU A 831      68.120  43.590  60.620  1.00  0.00           C
ATOM   2804 HD11 LEU A 831      67.500  42.680  60.420  1.00  0.00           H
ATOM   2805 HD12 LEU A 831      69.000  43.360  61.260  1.00  0.00           H
ATOM   2806 HD13 LEU A 831      68.490  44.090  59.700  1.00  0.00           H
ATOM   2807  CD2 LEU A 831      66.460  44.210  62.500  1.00  0.00           C
ATOM   2808 HD21 LEU A 831      67.150  43.870  63.290  1.00  0.00           H
ATOM   2809 HD22 LEU A 831      65.820  43.380  62.130  1.00  0.00           H
ATOM   2810 HD23 LEU A 831      65.870  45.040  62.940  1.00  0.00           H
ATOM   2811  C   LEU A 831      67.340  47.400  59.370  1.00  0.00           C
ATOM   2812  O   LEU A 831      66.890  46.720  58.380  1.00  0.00           O
ATOM   2813  N   PHE A 832      66.840  48.590  59.710  1.00  0.00           N
ATOM   2814  HN  PHE A 832      67.310  48.970  60.500  1.00  0.00           H
ATOM   2815  CA  PHE A 832      65.840  49.400  59.040  1.00  0.00           C
ATOM   2816  HA  PHE A 832      65.080  48.700  58.760  1.00  0.00           H
ATOM   2817  CB  PHE A 832      65.410  50.510  60.030  1.00  0.00           C
ATOM   2818  HB1 PHE A 832      66.200  51.050  60.590  1.00  0.00           H
ATOM   2819  HB2 PHE A 832      64.900  50.010  60.890  1.00  0.00           H
ATOM   2820  CG  PHE A 832      64.420  51.560  59.560  1.00  0.00           C
ATOM   2821  CD1 PHE A 832      64.870  52.590  58.750  1.00  0.00           C
ATOM   2822  HD1 PHE A 832      65.920  52.600  58.510  1.00  0.00           H
ATOM   2823  CE1 PHE A 832      64.010  53.630  58.380  1.00  0.00           C
ATOM   2824  HE1 PHE A 832      64.290  54.430  57.700  1.00  0.00           H
ATOM   2825  CZ  PHE A 832      62.640  53.550  58.840  1.00  0.00           C
ATOM   2826  HZ  PHE A 832      62.070  54.430  58.600  1.00  0.00           H
ATOM   2827  CD2 PHE A 832      63.110  51.540  60.040  1.00  0.00           C
ATOM   2828  HD2 PHE A 832      62.870  50.730  60.720  1.00  0.00           H
ATOM   2829  CE2 PHE A 832      62.190  52.560  59.600  1.00  0.00           C
ATOM   2830  HE2 PHE A 832      61.190  52.530  60.000  1.00  0.00           H
ATOM   2831  C   PHE A 832      66.280  50.050  57.710  1.00  0.00           C
ATOM   2832  O   PHE A 832      65.640  49.910  56.690  1.00  0.00           O
ATOM   2833  N   PHE A 833      67.460  50.810  57.730  1.00  0.00           N
ATOM   2834  HN  PHE A 833      67.810  50.920  58.670  1.00  0.00           H
ATOM   2835  CA  PHE A 833      68.150  51.320  56.530  1.00  0.00           C
ATOM   2836  HA  PHE A 833      67.440  51.760  55.860  1.00  0.00           H
ATOM   2837  CB  PHE A 833      69.450  52.190  56.850  1.00  0.00           C
ATOM   2838  HB1 PHE A 833      69.850  52.540  55.870  1.00  0.00           H
ATOM   2839  HB2 PHE A 833      70.140  51.650  57.540  1.00  0.00           H
ATOM   2840  CG  PHE A 833      69.070  53.480  57.620  1.00  0.00           C
ATOM   2841  CD1 PHE A 833      69.890  53.930  58.710  1.00  0.00           C
ATOM   2842  HD1 PHE A 833      70.740  53.420  59.130  1.00  0.00           H
ATOM   2843  CE1 PHE A 833      69.540  55.080  59.420  1.00  0.00           C
ATOM   2844  HE1 PHE A 833      70.140  55.330  60.280  1.00  0.00           H
ATOM   2845  CZ  PHE A 833      68.340  55.690  59.110  1.00  0.00           C
ATOM   2846  HZ  PHE A 833      68.110  56.560  59.720  1.00  0.00           H
ATOM   2847  CD2 PHE A 833      67.930  54.240  57.310  1.00  0.00           C
ATOM   2848  HD2 PHE A 833      67.380  53.930  56.450  1.00  0.00           H
ATOM   2849  CE2 PHE A 833      67.510  55.330  58.080  1.00  0.00           C
ATOM   2850  HE2 PHE A 833      66.520  55.760  58.060  1.00  0.00           H
ATOM   2851  C   PHE A 833      68.580  50.150  55.660  1.00  0.00           C
ATOM   2852  O   PHE A 833      68.470  50.180  54.440  1.00  0.00           O
ATOM   2853  N   THR A 834      69.140  49.130  56.240  1.00  0.00           N
ATOM   2854  HN  THR A 834      69.300  49.240  57.220  1.00  0.00           H
ATOM   2855  CA  THR A 834      69.670  47.990  55.470  1.00  0.00           C
ATOM   2856  HA  THR A 834      70.250  48.420  54.670  1.00  0.00           H
ATOM   2857  CB  THR A 834      70.590  46.970  56.100  1.00  0.00           C
ATOM   2858  HB  THR A 834      70.710  46.090  55.420  1.00  0.00           H
ATOM   2859  OG1 THR A 834      70.030  46.530  57.320  1.00  0.00           O
ATOM   2860  HG1 THR A 834      70.250  47.260  57.900  1.00  0.00           H
ATOM   2861  CG2 THR A 834      71.930  47.630  56.310  1.00  0.00           C
ATOM   2862 HG21 THR A 834      72.390  47.940  55.340  1.00  0.00           H
ATOM   2863 HG22 THR A 834      72.730  46.980  56.730  1.00  0.00           H
ATOM   2864 HG23 THR A 834      71.820  48.460  57.030  1.00  0.00           H
ATOM   2865  C   THR A 834      68.520  47.160  54.810  1.00  0.00           C
ATOM   2866  O   THR A 834      68.770  46.680  53.740  1.00  0.00           O
ATOM   2867  N   THR A 835      67.360  47.040  55.470  1.00  0.00           N
ATOM   2868  HN  THR A 835      67.290  47.300  56.420  1.00  0.00           H
ATOM   2869  CA  THR A 835      66.150  46.430  54.920  1.00  0.00           C
ATOM   2870  HA  THR A 835      66.290  45.400  54.620  1.00  0.00           H
ATOM   2871  CB  THR A 835      65.040  46.520  55.990  1.00  0.00           C
ATOM   2872  HB  THR A 835      65.090  47.470  56.530  1.00  0.00           H
ATOM   2873  OG1 THR A 835      65.210  45.410  56.900  1.00  0.00           O
ATOM   2874  HG1 THR A 835      65.870  45.760  57.490  1.00  0.00           H
ATOM   2875  CG2 THR A 835      63.640  46.330  55.300  1.00  0.00           C
ATOM   2876 HG21 THR A 835      62.940  46.030  56.110  1.00  0.00           H
ATOM   2877 HG22 THR A 835      63.600  45.510  54.550  1.00  0.00           H
ATOM   2878 HG23 THR A 835      63.320  47.280  54.800  1.00  0.00           H
ATOM   2879  C   THR A 835      65.750  47.270  53.680  1.00  0.00           C
ATOM   2880  O   THR A 835      65.480  46.600  52.660  1.00  0.00           O
ATOM   2881  N   PHE A 836      65.690  48.640  53.700  1.00  0.00           N
ATOM   2882  HN  PHE A 836      66.130  49.150  54.430  1.00  0.00           H
ATOM   2883  CA  PHE A 836      65.360  49.400  52.500  1.00  0.00           C
ATOM   2884  HA  PHE A 836      64.400  49.020  52.190  1.00  0.00           H
ATOM   2885  CB  PHE A 836      65.180  50.850  52.890  1.00  0.00           C
ATOM   2886  HB1 PHE A 836      65.990  51.260  53.540  1.00  0.00           H
ATOM   2887  HB2 PHE A 836      64.290  50.980  53.540  1.00  0.00           H
ATOM   2888  CG  PHE A 836      64.950  51.720  51.670  1.00  0.00           C
ATOM   2889  CD1 PHE A 836      65.810  52.790  51.430  1.00  0.00           C
ATOM   2890  HD1 PHE A 836      66.650  53.080  52.060  1.00  0.00           H
ATOM   2891  CE1 PHE A 836      65.440  53.720  50.460  1.00  0.00           C
ATOM   2892  HE1 PHE A 836      65.960  54.660  50.350  1.00  0.00           H
ATOM   2893  CZ  PHE A 836      64.420  53.390  49.570  1.00  0.00           C
ATOM   2894  HZ  PHE A 836      64.130  54.220  48.930  1.00  0.00           H
ATOM   2895  CD2 PHE A 836      63.890  51.360  50.840  1.00  0.00           C
ATOM   2896  HD2 PHE A 836      63.110  50.610  51.000  1.00  0.00           H
ATOM   2897  CE2 PHE A 836      63.670  52.210  49.720  1.00  0.00           C
ATOM   2898  HE2 PHE A 836      62.850  52.030  49.040  1.00  0.00           H
ATOM   2899  C   PHE A 836      66.360  49.170  51.390  1.00  0.00           C
ATOM   2900  O   PHE A 836      66.020  49.030  50.190  1.00  0.00           O
ATOM   2901  N   PHE A 837      67.620  49.230  51.800  1.00  0.00           N
ATOM   2902  HN  PHE A 837      67.900  49.560  52.690  1.00  0.00           H
ATOM   2903  CA  PHE A 837      68.550  49.130  50.720  1.00  0.00           C
ATOM   2904  HA  PHE A 837      68.330  49.900  49.990  1.00  0.00           H
ATOM   2905  CB  PHE A 837      70.010  49.490  51.270  1.00  0.00           C
ATOM   2906  HB1 PHE A 837      70.790  49.210  50.540  1.00  0.00           H
ATOM   2907  HB2 PHE A 837      70.170  49.000  52.260  1.00  0.00           H
ATOM   2908  CG  PHE A 837      70.130  51.040  51.500  1.00  0.00           C
ATOM   2909  CD1 PHE A 837      69.860  51.920  50.390  1.00  0.00           C
ATOM   2910  HD1 PHE A 837      69.660  51.440  49.450  1.00  0.00           H
ATOM   2911  CE1 PHE A 837      69.850  53.320  50.560  1.00  0.00           C
ATOM   2912  HE1 PHE A 837      69.560  53.980  49.760  1.00  0.00           H
ATOM   2913  CZ  PHE A 837      70.210  53.870  51.800  1.00  0.00           C
ATOM   2914  HZ  PHE A 837      70.290  54.940  51.940  1.00  0.00           H
ATOM   2915  CD2 PHE A 837      70.480  51.600  52.740  1.00  0.00           C
ATOM   2916  HD2 PHE A 837      70.760  50.980  53.580  1.00  0.00           H
ATOM   2917  CE2 PHE A 837      70.480  53.020  52.880  1.00  0.00           C
ATOM   2918  HE2 PHE A 837      70.680  53.390  53.880  1.00  0.00           H
ATOM   2919  C   PHE A 837      68.570  47.690  50.080  1.00  0.00           C
ATOM   2920  O   PHE A 837      68.550  47.550  48.850  1.00  0.00           O
ATOM   2921  N   LEU A 838      68.470  46.610  50.940  1.00  0.00           N
ATOM   2922  HN  LEU A 838      68.420  46.660  51.940  1.00  0.00           H
ATOM   2923  CA  LEU A 838      68.470  45.240  50.440  1.00  0.00           C
ATOM   2924  HA  LEU A 838      69.380  45.150  49.860  1.00  0.00           H
ATOM   2925  CB  LEU A 838      68.610  44.160  51.510  1.00  0.00           C
ATOM   2926  HB1 LEU A 838      67.720  44.310  52.150  1.00  0.00           H
ATOM   2927  HB2 LEU A 838      69.510  44.440  52.110  1.00  0.00           H
ATOM   2928  CG  LEU A 838      68.770  42.700  51.160  1.00  0.00           C
ATOM   2929  HG  LEU A 838      67.860  42.420  50.590  1.00  0.00           H
ATOM   2930  CD1 LEU A 838      69.960  42.410  50.220  1.00  0.00           C
ATOM   2931 HD11 LEU A 838      70.020  43.120  49.370  1.00  0.00           H
ATOM   2932 HD12 LEU A 838      69.880  41.360  49.870  1.00  0.00           H
ATOM   2933 HD13 LEU A 838      70.870  42.390  50.850  1.00  0.00           H
ATOM   2934  CD2 LEU A 838      68.790  41.790  52.440  1.00  0.00           C
ATOM   2935 HD21 LEU A 838      69.590  42.060  53.170  1.00  0.00           H
ATOM   2936 HD22 LEU A 838      68.960  40.730  52.150  1.00  0.00           H
ATOM   2937 HD23 LEU A 838      67.800  41.940  52.940  1.00  0.00           H
ATOM   2938  C   LEU A 838      67.250  44.930  49.560  1.00  0.00           C
ATOM   2939  O   LEU A 838      67.360  44.340  48.500  1.00  0.00           O
ATOM   2940  N   SER A 839      66.080  45.420  50.010  1.00  0.00           N
ATOM   2941  HN  SER A 839      66.020  45.820  50.930  1.00  0.00           H
ATOM   2942  CA  SER A 839      64.840  45.330  49.240  1.00  0.00           C
ATOM   2943  HA  SER A 839      64.840  44.270  49.000  1.00  0.00           H
ATOM   2944  CB  SER A 839      63.550  45.780  50.020  1.00  0.00           C
ATOM   2945  HB1 SER A 839      63.440  45.060  50.860  1.00  0.00           H
ATOM   2946  HB2 SER A 839      62.620  45.800  49.400  1.00  0.00           H
ATOM   2947  OG  SER A 839      63.720  47.110  50.580  1.00  0.00           O
ATOM   2948  HG1 SER A 839      64.360  47.030  51.290  1.00  0.00           H
ATOM   2949  C   SER A 839      64.980  46.030  47.860  1.00  0.00           C
ATOM   2950  O   SER A 839      64.650  45.500  46.810  1.00  0.00           O
ATOM   2951  N   SER A 840      65.630  47.230  47.820  1.00  0.00           N
ATOM   2952  HN  SER A 840      65.850  47.670  48.680  1.00  0.00           H
ATOM   2953  CA  SER A 840      66.040  47.840  46.570  1.00  0.00           C
ATOM   2954  HA  SER A 840      65.160  47.990  45.960  1.00  0.00           H
ATOM   2955  CB  SER A 840      66.530  49.210  46.840  1.00  0.00           C
ATOM   2956  HB1 SER A 840      66.930  49.790  45.980  1.00  0.00           H
ATOM   2957  HB2 SER A 840      67.420  49.190  47.500  1.00  0.00           H
ATOM   2958  OG  SER A 840      65.440  49.960  47.420  1.00  0.00           O
ATOM   2959  HG1 SER A 840      65.210  49.500  48.220  1.00  0.00           H
ATOM   2960  C   SER A 840      66.950  47.160  45.720  1.00  0.00           C
ATOM   2961  O   SER A 840      66.740  47.190  44.490  1.00  0.00           O
ATOM   2962  N   PHE A 841      68.070  46.490  46.260  1.00  0.00           N
ATOM   2963  HN  PHE A 841      68.370  46.630  47.190  1.00  0.00           H
ATOM   2964  CA  PHE A 841      68.920  45.630  45.460  1.00  0.00           C
ATOM   2965  HA  PHE A 841      69.370  46.150  44.620  1.00  0.00           H
ATOM   2966  CB  PHE A 841      70.090  45.250  46.430  1.00  0.00           C
ATOM   2967  HB1 PHE A 841      69.810  44.610  47.290  1.00  0.00           H
ATOM   2968  HB2 PHE A 841      70.590  46.130  46.890  1.00  0.00           H
ATOM   2969  CG  PHE A 841      71.060  44.480  45.600  1.00  0.00           C
ATOM   2970  CD1 PHE A 841      72.030  45.160  44.820  1.00  0.00           C
ATOM   2971  HD1 PHE A 841      72.120  46.240  44.890  1.00  0.00           H
ATOM   2972  CE1 PHE A 841      72.960  44.460  44.130  1.00  0.00           C
ATOM   2973  HE1 PHE A 841      73.560  45.010  43.410  1.00  0.00           H
ATOM   2974  CZ  PHE A 841      73.010  43.070  44.180  1.00  0.00           C
ATOM   2975  HZ  PHE A 841      73.760  42.550  43.610  1.00  0.00           H
ATOM   2976  CD2 PHE A 841      71.130  43.060  45.620  1.00  0.00           C
ATOM   2977  HD2 PHE A 841      70.460  42.490  46.260  1.00  0.00           H
ATOM   2978  CE2 PHE A 841      72.120  42.310  44.950  1.00  0.00           C
ATOM   2979  HE2 PHE A 841      72.110  41.230  44.980  1.00  0.00           H
ATOM   2980  C   PHE A 841      68.260  44.440  44.850  1.00  0.00           C
ATOM   2981  O   PHE A 841      68.650  44.030  43.790  1.00  0.00           O
ATOM   2982  N   LEU A 842      67.340  43.830  45.610  1.00  0.00           N
ATOM   2983  HN  LEU A 842      67.080  44.170  46.520  1.00  0.00           H
ATOM   2984  CA  LEU A 842      66.570  42.700  45.130  1.00  0.00           C
ATOM   2985  HA  LEU A 842      67.240  42.050  44.570  1.00  0.00           H
ATOM   2986  CB  LEU A 842      65.960  41.950  46.360  1.00  0.00           C
ATOM   2987  HB1 LEU A 842      65.260  41.200  45.930  1.00  0.00           H
ATOM   2988  HB2 LEU A 842      65.340  42.670  46.950  1.00  0.00           H
ATOM   2989  CG  LEU A 842      66.950  41.220  47.220  1.00  0.00           C
ATOM   2990  HG  LEU A 842      67.700  41.950  47.590  1.00  0.00           H
ATOM   2991  CD1 LEU A 842      66.360  40.560  48.450  1.00  0.00           C
ATOM   2992 HD11 LEU A 842      67.160  40.060  49.030  1.00  0.00           H
ATOM   2993 HD12 LEU A 842      65.720  39.720  48.090  1.00  0.00           H
ATOM   2994 HD13 LEU A 842      65.780  41.170  49.170  1.00  0.00           H
ATOM   2995  CD2 LEU A 842      67.710  40.100  46.480  1.00  0.00           C
ATOM   2996 HD21 LEU A 842      68.430  39.620  47.180  1.00  0.00           H
ATOM   2997 HD22 LEU A 842      68.220  40.580  45.620  1.00  0.00           H
ATOM   2998 HD23 LEU A 842      66.960  39.360  46.140  1.00  0.00           H
ATOM   2999  C   LEU A 842      65.510  43.130  44.090  1.00  0.00           C
ATOM   3000  O   LEU A 842      65.440  42.600  42.970  1.00  0.00           O
ATOM   3001  N   LYS A 843      64.850  44.260  44.340  1.00  0.00           N
ATOM   3002  HN  LYS A 843      64.970  44.760  45.210  1.00  0.00           H
ATOM   3003  CA  LYS A 843      63.910  44.900  43.480  1.00  0.00           C
ATOM   3004  HA  LYS A 843      63.130  44.200  43.210  1.00  0.00           H
ATOM   3005  CB  LYS A 843      63.150  46.110  44.070  1.00  0.00           C
ATOM   3006  HB1 LYS A 843      63.780  46.630  44.840  1.00  0.00           H
ATOM   3007  HB2 LYS A 843      62.350  45.660  44.690  1.00  0.00           H
ATOM   3008  CG  LYS A 843      62.390  47.030  43.000  1.00  0.00           C
ATOM   3009  HG1 LYS A 843      63.120  47.590  42.370  1.00  0.00           H
ATOM   3010  HG2 LYS A 843      61.920  47.780  43.670  1.00  0.00           H
ATOM   3011  CD  LYS A 843      61.300  46.320  42.130  1.00  0.00           C
ATOM   3012  HD1 LYS A 843      61.470  45.240  42.250  1.00  0.00           H
ATOM   3013  HD2 LYS A 843      61.350  46.560  41.050  1.00  0.00           H
ATOM   3014  CE  LYS A 843      59.910  46.710  42.690  1.00  0.00           C
ATOM   3015  HE1 LYS A 843      59.960  47.800  42.570  1.00  0.00           H
ATOM   3016  HE2 LYS A 843      59.820  46.390  43.750  1.00  0.00           H
ATOM   3017  NZ  LYS A 843      58.830  46.200  41.910  1.00  0.00           N
ATOM   3018  HZ1 LYS A 843      58.920  46.450  40.900  1.00  0.00           H
ATOM   3019  HZ2 LYS A 843      57.940  46.550  42.300  1.00  0.00           H
ATOM   3020  HZ3 LYS A 843      58.740  45.170  41.840  1.00  0.00           H
ATOM   3021  C   LYS A 843      64.530  45.330  42.190  1.00  0.00           C
ATOM   3022  O   LYS A 843      63.980  45.170  41.120  1.00  0.00           O
ATOM   3023  N   GLN A 844      65.810  45.720  42.220  1.00  0.00           N
ATOM   3024  HN  GLN A 844      66.250  45.820  43.110  1.00  0.00           H
ATOM   3025  CA  GLN A 844      66.440  46.040  40.980  1.00  0.00           C
ATOM   3026  HA  GLN A 844      65.730  46.260  40.200  1.00  0.00           H
ATOM   3027  CB  GLN A 844      67.310  47.270  41.390  1.00  0.00           C
ATOM   3028  HB1 GLN A 844      68.110  47.550  40.670  1.00  0.00           H
ATOM   3029  HB2 GLN A 844      67.750  46.980  42.370  1.00  0.00           H
ATOM   3030  CG  GLN A 844      66.470  48.570  41.590  1.00  0.00           C
ATOM   3031  HG1 GLN A 844      67.090  49.470  41.740  1.00  0.00           H
ATOM   3032  HG2 GLN A 844      65.870  48.500  42.530  1.00  0.00           H
ATOM   3033  CD  GLN A 844      65.450  48.860  40.460  1.00  0.00           C
ATOM   3034  OE1 GLN A 844      64.280  49.050  40.680  1.00  0.00           O
ATOM   3035  NE2 GLN A 844      66.000  48.870  39.230  1.00  0.00           N
ATOM   3036 HE21 GLN A 844      65.490  49.320  38.500  1.00  0.00           H
ATOM   3037 HE22 GLN A 844      66.980  48.740  39.240  1.00  0.00           H
ATOM   3038  C   GLN A 844      67.350  44.970  40.520  1.00  0.00           C
ATOM   3039  O   GLN A 844      68.130  45.150  39.620  1.00  0.00           O
ATOM   3040  N   PHE A 845      67.200  43.780  41.040  1.00  0.00           N
ATOM   3041  HN  PHE A 845      66.630  43.580  41.830  1.00  0.00           H
ATOM   3042  CA  PHE A 845      68.120  42.700  40.630  1.00  0.00           C
ATOM   3043  HA  PHE A 845      69.130  43.090  40.640  1.00  0.00           H
ATOM   3044  CB  PHE A 845      67.980  41.520  41.570  1.00  0.00           C
ATOM   3045  HB1 PHE A 845      66.980  41.110  41.320  1.00  0.00           H
ATOM   3046  HB2 PHE A 845      67.890  41.800  42.640  1.00  0.00           H
ATOM   3047  CG  PHE A 845      69.100  40.540  41.500  1.00  0.00           C
ATOM   3048  CD1 PHE A 845      68.910  39.320  40.770  1.00  0.00           C
ATOM   3049  HD1 PHE A 845      67.970  39.360  40.250  1.00  0.00           H
ATOM   3050  CE1 PHE A 845      69.940  38.330  40.700  1.00  0.00           C
ATOM   3051  HE1 PHE A 845      69.780  37.440  40.100  1.00  0.00           H
ATOM   3052  CZ  PHE A 845      71.170  38.520  41.390  1.00  0.00           C
ATOM   3053  HZ  PHE A 845      71.910  37.720  41.370  1.00  0.00           H
ATOM   3054  CD2 PHE A 845      70.330  40.680  42.220  1.00  0.00           C
ATOM   3055  HD2 PHE A 845      70.490  41.520  42.880  1.00  0.00           H
ATOM   3056  CE2 PHE A 845      71.330  39.650  42.210  1.00  0.00           C
ATOM   3057  HE2 PHE A 845      72.210  39.900  42.770  1.00  0.00           H
ATOM   3058  C   PHE A 845      67.810  42.320  39.120  1.00  0.00           C
ATOM   3059  O   PHE A 845      68.710  41.950  38.370  1.00  0.00           O
ATOM   3060  N   LYS A 846      66.580  42.560  38.620  1.00  0.00           N
ATOM   3061  HN  LYS A 846      65.890  43.020  39.160  1.00  0.00           H
ATOM   3062  CA  LYS A 846      66.200  42.310  37.220  1.00  0.00           C
ATOM   3063  HA  LYS A 846      66.460  41.290  37.020  1.00  0.00           H
ATOM   3064  CB  LYS A 846      64.640  42.470  36.950  1.00  0.00           C
ATOM   3065  HB1 LYS A 846      64.070  41.630  37.390  1.00  0.00           H
ATOM   3066  HB2 LYS A 846      64.440  42.270  35.870  1.00  0.00           H
ATOM   3067  CG  LYS A 846      63.990  43.780  37.380  1.00  0.00           C
ATOM   3068  HG1 LYS A 846      64.150  44.630  36.680  1.00  0.00           H
ATOM   3069  HG2 LYS A 846      64.460  44.050  38.360  1.00  0.00           H
ATOM   3070  CD  LYS A 846      62.470  43.700  37.680  1.00  0.00           C
ATOM   3071  HD1 LYS A 846      62.140  44.710  38.000  1.00  0.00           H
ATOM   3072  HD2 LYS A 846      62.380  42.950  38.480  1.00  0.00           H
ATOM   3073  CE  LYS A 846      61.730  43.290  36.400  1.00  0.00           C
ATOM   3074  HE1 LYS A 846      62.020  42.260  36.080  1.00  0.00           H
ATOM   3075  HE2 LYS A 846      61.950  43.940  35.530  1.00  0.00           H
ATOM   3076  NZ  LYS A 846      60.300  43.190  36.630  1.00  0.00           N
ATOM   3077  HZ1 LYS A 846      59.880  44.070  36.990  1.00  0.00           H
ATOM   3078  HZ2 LYS A 846      60.080  42.550  37.420  1.00  0.00           H
ATOM   3079  HZ3 LYS A 846      59.830  42.800  35.780  1.00  0.00           H
ATOM   3080  C   LYS A 846      67.030  43.230  36.300  1.00  0.00           C
ATOM   3081  O   LYS A 846      67.120  42.970  35.120  1.00  0.00           O
ATOM   3082  N   THR A 847      67.570  44.420  36.720  1.00  0.00           N
ATOM   3083  HN  THR A 847      67.460  44.650  37.680  1.00  0.00           H
ATOM   3084  CA  THR A 847      68.310  45.310  35.770  1.00  0.00           C
ATOM   3085  HA  THR A 847      67.830  45.130  34.820  1.00  0.00           H
ATOM   3086  CB  THR A 847      68.220  46.770  36.100  1.00  0.00           C
ATOM   3087  HB  THR A 847      68.610  47.270  35.190  1.00  0.00           H
ATOM   3088  OG1 THR A 847      68.880  47.150  37.310  1.00  0.00           O
ATOM   3089  HG1 THR A 847      69.300  48.000  37.160  1.00  0.00           H
ATOM   3090  CG2 THR A 847      66.710  47.190  36.150  1.00  0.00           C
ATOM   3091 HG21 THR A 847      66.200  46.690  35.300  1.00  0.00           H
ATOM   3092 HG22 THR A 847      66.640  48.270  35.920  1.00  0.00           H
ATOM   3093 HG23 THR A 847      66.340  46.930  37.170  1.00  0.00           H
ATOM   3094  C   THR A 847      69.810  44.860  35.660  1.00  0.00           C
ATOM   3095  O   THR A 847      70.560  45.420  34.890  1.00  0.00           O
ATOM   3096  N   LYS A 848      70.300  43.760  36.340  1.00  0.00           N
ATOM   3097  HN  LYS A 848      69.680  43.270  36.950  1.00  0.00           H
ATOM   3098  CA  LYS A 848      71.690  43.440  36.460  1.00  0.00           C
ATOM   3099  HA  LYS A 848      72.310  44.310  36.310  1.00  0.00           H
ATOM   3100  CB  LYS A 848      71.870  42.750  37.840  1.00  0.00           C
ATOM   3101  HB1 LYS A 848      72.870  42.340  38.010  1.00  0.00           H
ATOM   3102  HB2 LYS A 848      71.140  41.930  38.010  1.00  0.00           H
ATOM   3103  CG  LYS A 848      71.610  43.720  39.020  1.00  0.00           C
ATOM   3104  HG1 LYS A 848      71.700  43.150  39.970  1.00  0.00           H
ATOM   3105  HG2 LYS A 848      70.540  44.030  39.000  1.00  0.00           H
ATOM   3106  CD  LYS A 848      72.530  44.960  39.090  1.00  0.00           C
ATOM   3107  HD1 LYS A 848      73.420  44.780  38.450  1.00  0.00           H
ATOM   3108  HD2 LYS A 848      72.940  45.120  40.110  1.00  0.00           H
ATOM   3109  CE  LYS A 848      71.950  46.250  38.550  1.00  0.00           C
ATOM   3110  HE1 LYS A 848      71.460  46.230  37.550  1.00  0.00           H
ATOM   3111  HE2 LYS A 848      72.650  47.100  38.350  1.00  0.00           H
ATOM   3112  NZ  LYS A 848      70.940  46.650  39.570  1.00  0.00           N
ATOM   3113  HZ1 LYS A 848      71.260  46.190  40.430  1.00  0.00           H
ATOM   3114  HZ2 LYS A 848      70.020  46.200  39.410  1.00  0.00           H
ATOM   3115  HZ3 LYS A 848      70.830  47.690  39.580  1.00  0.00           H
ATOM   3116  C   LYS A 848      72.130  42.410  35.420  1.00  0.00           C
ATOM   3117  O   LYS A 848      71.250  41.700  34.870  1.00  0.00           O
ATOM   3118  N   ARG A 849      73.460  42.270  35.200  1.00  0.00           N
ATOM   3119  HN  ARG A 849      74.100  42.890  35.650  1.00  0.00           H
ATOM   3120  CA  ARG A 849      74.140  41.380  34.390  1.00  0.00           C
ATOM   3121  HA  ARG A 849      73.760  41.490  33.390  1.00  0.00           H
ATOM   3122  CB  ARG A 849      75.720  41.590  34.320  1.00  0.00           C
ATOM   3123  HB1 ARG A 849      75.900  42.570  33.830  1.00  0.00           H
ATOM   3124  HB2 ARG A 849      76.110  40.770  33.680  1.00  0.00           H
ATOM   3125  CG  ARG A 849      76.450  41.330  35.710  1.00  0.00           C
ATOM   3126  HG1 ARG A 849      76.310  40.250  35.890  1.00  0.00           H
ATOM   3127  HG2 ARG A 849      75.900  41.850  36.520  1.00  0.00           H
ATOM   3128  CD  ARG A 849      77.950  41.720  35.710  1.00  0.00           C
ATOM   3129  HD1 ARG A 849      78.450  41.100  34.940  1.00  0.00           H
ATOM   3130  HD2 ARG A 849      78.570  41.490  36.600  1.00  0.00           H
ATOM   3131  NE  ARG A 849      78.030  43.180  35.450  1.00  0.00           N
ATOM   3132  HE  ARG A 849      77.150  43.660  35.440  1.00  0.00           H
ATOM   3133  CZ  ARG A 849      79.080  43.980  35.630  1.00  0.00           C
ATOM   3134  NH1 ARG A 849      78.880  45.260  35.370  1.00  0.00           N
ATOM   3135 HH11 ARG A 849      78.040  45.570  34.930  1.00  0.00           H
ATOM   3136 HH12 ARG A 849      79.700  45.850  35.370  1.00  0.00           H
ATOM   3137  NH2 ARG A 849      80.240  43.680  36.110  1.00  0.00           N
ATOM   3138 HH21 ARG A 849      80.450  42.700  36.030  1.00  0.00           H
ATOM   3139 HH22 ARG A 849      80.900  44.410  36.280  1.00  0.00           H
ATOM   3140  C   ARG A 849      73.930  39.920  34.770  1.00  0.00           C
ATOM   3141  O   ARG A 849      74.370  39.030  34.110  1.00  0.00           O
ATOM   3142  N   TYR A 850      73.180  39.660  35.970  1.00  0.00           N
ATOM   3143  HN  TYR A 850      72.530  40.340  36.310  1.00  0.00           H
ATOM   3144  CA  TYR A 850      73.320  38.420  36.740  1.00  0.00           C
ATOM   3145  HA  TYR A 850      74.180  37.880  36.360  1.00  0.00           H
ATOM   3146  CB  TYR A 850      73.410  38.630  38.280  1.00  0.00           C
ATOM   3147  HB1 TYR A 850      73.330  37.630  38.770  1.00  0.00           H
ATOM   3148  HB2 TYR A 850      72.500  39.220  38.520  1.00  0.00           H
ATOM   3149  CG  TYR A 850      74.670  39.330  38.690  1.00  0.00           C
ATOM   3150  CD1 TYR A 850      75.940  39.010  38.090  1.00  0.00           C
ATOM   3151  HD1 TYR A 850      75.860  38.100  37.500  1.00  0.00           H
ATOM   3152  CE1 TYR A 850      77.140  39.520  38.610  1.00  0.00           C
ATOM   3153  HE1 TYR A 850      78.090  39.180  38.240  1.00  0.00           H
ATOM   3154  CZ  TYR A 850      77.120  40.330  39.740  1.00  0.00           C
ATOM   3155  OH  TYR A 850      78.250  40.790  40.350  1.00  0.00           O
ATOM   3156  HH  TYR A 850      79.030  40.390  39.950  1.00  0.00           H
ATOM   3157  CD2 TYR A 850      74.700  40.260  39.760  1.00  0.00           C
ATOM   3158  HD2 TYR A 850      73.750  40.550  40.190  1.00  0.00           H
ATOM   3159  CE2 TYR A 850      75.930  40.630  40.310  1.00  0.00           C
ATOM   3160  HE2 TYR A 850      76.010  41.420  41.050  1.00  0.00           H
ATOM   3161  C   TYR A 850      72.080  37.570  36.520  1.00  0.00           C
ATOM   3162  O   TYR A 850      70.930  38.000  36.690  1.00  0.00           O
ATOM   3163  N   PHE A 851      72.350  36.320  36.060  1.00  0.00           N
ATOM   3164  HN  PHE A 851      73.320  36.110  36.010  1.00  0.00           H
ATOM   3165  CA  PHE A 851      71.420  35.270  35.690  1.00  0.00           C
ATOM   3166  HA  PHE A 851      72.090  34.510  35.320  1.00  0.00           H
ATOM   3167  CB  PHE A 851      70.480  34.860  36.900  1.00  0.00           C
ATOM   3168  HB1 PHE A 851      69.710  34.080  36.710  1.00  0.00           H
ATOM   3169  HB2 PHE A 851      70.030  35.810  37.290  1.00  0.00           H
ATOM   3170  CG  PHE A 851      71.260  34.240  38.050  1.00  0.00           C
ATOM   3171  CD1 PHE A 851      72.310  33.400  37.820  1.00  0.00           C
ATOM   3172  HD1 PHE A 851      72.780  33.170  36.880  1.00  0.00           H
ATOM   3173  CE1 PHE A 851      72.970  32.830  38.890  1.00  0.00           C
ATOM   3174  HE1 PHE A 851      73.760  32.130  38.710  1.00  0.00           H
ATOM   3175  CZ  PHE A 851      72.530  33.140  40.180  1.00  0.00           C
ATOM   3176  HZ  PHE A 851      72.970  32.650  41.030  1.00  0.00           H
ATOM   3177  CD2 PHE A 851      70.850  34.640  39.320  1.00  0.00           C
ATOM   3178  HD2 PHE A 851      69.940  35.210  39.460  1.00  0.00           H
ATOM   3179  CE2 PHE A 851      71.480  34.010  40.400  1.00  0.00           C
ATOM   3180  HE2 PHE A 851      71.070  34.120  41.390  1.00  0.00           H
ATOM   3181  C   PHE A 851      70.590  35.460  34.540  1.00  0.00           C
ATOM   3182  O   PHE A 851      70.320  36.640  34.190  1.00  0.00           O
ATOM   3183  N   PRO A 852      70.140  34.380  33.890  1.00  0.00           N
ATOM   3184  CD  PRO A 852      70.740  32.980  33.940  1.00  0.00           C
ATOM   3185  HD1 PRO A 852      70.600  32.520  34.940  1.00  0.00           H
ATOM   3186  HD2 PRO A 852      71.840  32.990  33.770  1.00  0.00           H
ATOM   3187  CA  PRO A 852      69.020  34.440  32.920  1.00  0.00           C
ATOM   3188  HA  PRO A 852      69.430  34.860  32.010  1.00  0.00           H
ATOM   3189  CB  PRO A 852      68.760  32.890  32.690  1.00  0.00           C
ATOM   3190  HB1 PRO A 852      68.220  32.740  31.740  1.00  0.00           H
ATOM   3191  HB2 PRO A 852      68.120  32.460  33.480  1.00  0.00           H
ATOM   3192  CG  PRO A 852      70.080  32.110  32.820  1.00  0.00           C
ATOM   3193  HG1 PRO A 852      69.920  31.060  33.180  1.00  0.00           H
ATOM   3194  HG2 PRO A 852      70.780  32.050  31.960  1.00  0.00           H
ATOM   3195  C   PRO A 852      67.810  35.360  33.220  1.00  0.00           C
ATOM   3196  O   PRO A 852      67.430  35.490  34.400  1.00  0.00           O
ATOM   3197  N   THR A 853      67.180  35.980  32.240  1.00  0.00           N
ATOM   3198  HN  THR A 853      67.400  35.520  31.380  1.00  0.00           H
ATOM   3199  CA  THR A 853      66.180  37.120  32.350  1.00  0.00           C
ATOM   3200  HA  THR A 853      66.690  37.990  32.760  1.00  0.00           H
ATOM   3201  CB  THR A 853      65.570  37.550  31.000  1.00  0.00           C
ATOM   3202  HB  THR A 853      64.770  36.850  30.660  1.00  0.00           H
ATOM   3203  OG1 THR A 853      66.590  37.700  30.010  1.00  0.00           O
ATOM   3204  HG1 THR A 853      66.890  36.850  29.680  1.00  0.00           H
ATOM   3205  CG2 THR A 853      64.960  38.910  31.200  1.00  0.00           C
ATOM   3206 HG21 THR A 853      65.700  39.690  31.490  1.00  0.00           H
ATOM   3207 HG22 THR A 853      64.180  38.900  31.990  1.00  0.00           H
ATOM   3208 HG23 THR A 853      64.540  39.180  30.210  1.00  0.00           H
ATOM   3209  C   THR A 853      65.020  36.970  33.300  1.00  0.00           C
ATOM   3210  O   THR A 853      64.900  37.710  34.280  1.00  0.00           O
ATOM   3211  N   LYS A 854      64.190  35.980  33.110  1.00  0.00           N
ATOM   3212  HN  LYS A 854      64.490  35.330  32.410  1.00  0.00           H
ATOM   3213  CA  LYS A 854      63.170  35.480  34.050  1.00  0.00           C
ATOM   3214  HA  LYS A 854      62.500  36.320  34.130  1.00  0.00           H
ATOM   3215  CB  LYS A 854      62.460  34.250  33.360  1.00  0.00           C
ATOM   3216  HB1 LYS A 854      62.120  34.460  32.330  1.00  0.00           H
ATOM   3217  HB2 LYS A 854      61.600  34.010  34.020  1.00  0.00           H
ATOM   3218  CG  LYS A 854      63.140  32.870  33.290  1.00  0.00           C
ATOM   3219  HG1 LYS A 854      63.030  32.590  34.360  1.00  0.00           H
ATOM   3220  HG2 LYS A 854      64.230  32.990  33.130  1.00  0.00           H
ATOM   3221  CD  LYS A 854      62.360  31.720  32.500  1.00  0.00           C
ATOM   3222  HD1 LYS A 854      61.530  31.270  33.080  1.00  0.00           H
ATOM   3223  HD2 LYS A 854      63.080  30.890  32.410  1.00  0.00           H
ATOM   3224  CE  LYS A 854      61.960  32.100  31.110  1.00  0.00           C
ATOM   3225  HE1 LYS A 854      62.770  32.580  30.520  1.00  0.00           H
ATOM   3226  HE2 LYS A 854      61.210  32.910  31.120  1.00  0.00           H
ATOM   3227  NZ  LYS A 854      61.340  31.000  30.410  1.00  0.00           N
ATOM   3228  HZ1 LYS A 854      61.790  30.860  29.480  1.00  0.00           H
ATOM   3229  HZ2 LYS A 854      60.330  31.140  30.190  1.00  0.00           H
ATOM   3230  HZ3 LYS A 854      61.430  30.080  30.900  1.00  0.00           H
ATOM   3231  C   LYS A 854      63.690  35.130  35.480  1.00  0.00           C
ATOM   3232  O   LYS A 854      62.950  35.290  36.430  1.00  0.00           O
ATOM   3233  N   VAL A 855      64.910  34.620  35.620  1.00  0.00           N
ATOM   3234  HN  VAL A 855      65.510  34.470  34.830  1.00  0.00           H
ATOM   3235  CA  VAL A 855      65.460  34.210  36.930  1.00  0.00           C
ATOM   3236  HA  VAL A 855      64.690  33.730  37.520  1.00  0.00           H
ATOM   3237  CB  VAL A 855      66.730  33.350  36.790  1.00  0.00           C
ATOM   3238  HB  VAL A 855      67.480  33.870  36.130  1.00  0.00           H
ATOM   3239  CG1 VAL A 855      67.300  33.340  38.220  1.00  0.00           C
ATOM   3240 HG11 VAL A 855      67.770  34.330  38.460  1.00  0.00           H
ATOM   3241 HG12 VAL A 855      68.050  32.530  38.340  1.00  0.00           H
ATOM   3242 HG13 VAL A 855      66.470  33.110  38.900  1.00  0.00           H
ATOM   3243  CG2 VAL A 855      66.460  31.950  36.250  1.00  0.00           C
ATOM   3244 HG21 VAL A 855      66.340  32.050  35.150  1.00  0.00           H
ATOM   3245 HG22 VAL A 855      65.530  31.530  36.680  1.00  0.00           H
ATOM   3246 HG23 VAL A 855      67.260  31.210  36.400  1.00  0.00           H
ATOM   3247  C   VAL A 855      65.700  35.550  37.750  1.00  0.00           C
ATOM   3248  O   VAL A 855      65.280  35.560  38.970  1.00  0.00           O
ATOM   3249  N   ARG A 856      66.270  36.600  37.160  1.00  0.00           N
ATOM   3250  HN  ARG A 856      66.660  36.460  36.250  1.00  0.00           H
ATOM   3251  CA  ARG A 856      66.460  37.910  37.800  1.00  0.00           C
ATOM   3252  HA  ARG A 856      66.800  37.700  38.800  1.00  0.00           H
ATOM   3253  CB  ARG A 856      67.560  38.860  37.290  1.00  0.00           C
ATOM   3254  HB1 ARG A 856      68.430  38.190  37.490  1.00  0.00           H
ATOM   3255  HB2 ARG A 856      67.650  39.730  37.960  1.00  0.00           H
ATOM   3256  CG  ARG A 856      67.500  39.160  35.780  1.00  0.00           C
ATOM   3257  HG1 ARG A 856      66.520  39.610  35.510  1.00  0.00           H
ATOM   3258  HG2 ARG A 856      67.520  38.300  35.070  1.00  0.00           H
ATOM   3259  CD  ARG A 856      68.730  40.110  35.410  1.00  0.00           C
ATOM   3260  HD1 ARG A 856      69.650  39.500  35.440  1.00  0.00           H
ATOM   3261  HD2 ARG A 856      68.730  40.900  36.180  1.00  0.00           H
ATOM   3262  NE  ARG A 856      68.530  40.750  34.050  1.00  0.00           N
ATOM   3263  HE  ARG A 856      67.920  41.540  34.110  1.00  0.00           H
ATOM   3264  CZ  ARG A 856      68.780  40.080  32.900  1.00  0.00           C
ATOM   3265  NH1 ARG A 856      69.340  38.910  32.810  1.00  0.00           N
ATOM   3266 HH11 ARG A 856      69.620  38.410  33.630  1.00  0.00           H
ATOM   3267 HH12 ARG A 856      69.370  38.450  31.930  1.00  0.00           H
ATOM   3268  NH2 ARG A 856      68.540  40.790  31.810  1.00  0.00           N
ATOM   3269 HH21 ARG A 856      68.520  40.390  30.900  1.00  0.00           H
ATOM   3270 HH22 ARG A 856      68.200  41.720  31.940  1.00  0.00           H
ATOM   3271  C   ARG A 856      65.190  38.650  38.110  1.00  0.00           C
ATOM   3272  O   ARG A 856      64.970  39.160  39.220  1.00  0.00           O
ATOM   3273  N   SER A 857      64.250  38.600  37.150  1.00  0.00           N
ATOM   3274  HN  SER A 857      64.400  38.180  36.260  1.00  0.00           H
ATOM   3275  CA  SER A 857      62.860  38.980  37.360  1.00  0.00           C
ATOM   3276  HA  SER A 857      62.940  40.050  37.440  1.00  0.00           H
ATOM   3277  CB  SER A 857      62.010  38.750  36.070  1.00  0.00           C
ATOM   3278  HB1 SER A 857      60.930  38.870  36.300  1.00  0.00           H
ATOM   3279  HB2 SER A 857      62.270  37.710  35.790  1.00  0.00           H
ATOM   3280  OG  SER A 857      62.390  39.640  35.020  1.00  0.00           O
ATOM   3281  HG1 SER A 857      63.290  39.380  34.790  1.00  0.00           H
ATOM   3282  C   SER A 857      62.160  38.310  38.550  1.00  0.00           C
ATOM   3283  O   SER A 857      61.530  39.000  39.320  1.00  0.00           O
ATOM   3284  N   THR A 858      62.380  36.970  38.730  1.00  0.00           N
ATOM   3285  HN  THR A 858      62.730  36.480  37.940  1.00  0.00           H
ATOM   3286  CA  THR A 858      61.770  36.160  39.830  1.00  0.00           C
ATOM   3287  HA  THR A 858      60.730  36.360  39.710  1.00  0.00           H
ATOM   3288  CB  THR A 858      62.010  34.630  39.780  1.00  0.00           C
ATOM   3289  HB  THR A 858      63.020  34.180  39.900  1.00  0.00           H
ATOM   3290  OG1 THR A 858      61.710  34.100  38.480  1.00  0.00           O
ATOM   3291  HG1 THR A 858      62.320  34.570  37.910  1.00  0.00           H
ATOM   3292  CG2 THR A 858      61.080  34.020  40.750  1.00  0.00           C
ATOM   3293 HG21 THR A 858      61.230  32.930  40.900  1.00  0.00           H
ATOM   3294 HG22 THR A 858      60.050  34.380  40.510  1.00  0.00           H
ATOM   3295 HG23 THR A 858      61.310  34.340  41.780  1.00  0.00           H
ATOM   3296  C   THR A 858      62.310  36.670  41.160  1.00  0.00           C
ATOM   3297  O   THR A 858      61.590  37.080  42.070  1.00  0.00           O
ATOM   3298  N   ILE A 859      63.660  36.740  41.240  1.00  0.00           N
ATOM   3299  HN  ILE A 859      64.210  36.660  40.420  1.00  0.00           H
ATOM   3300  CA  ILE A 859      64.220  37.380  42.450  1.00  0.00           C
ATOM   3301  HA  ILE A 859      63.970  36.710  43.260  1.00  0.00           H
ATOM   3302  CB  ILE A 859      65.750  37.320  42.300  1.00  0.00           C
ATOM   3303  HB  ILE A 859      66.070  37.840  41.390  1.00  0.00           H
ATOM   3304  CG2 ILE A 859      66.380  38.030  43.490  1.00  0.00           C
ATOM   3305 HG21 ILE A 859      66.350  39.130  43.350  1.00  0.00           H
ATOM   3306 HG22 ILE A 859      67.480  37.820  43.500  1.00  0.00           H
ATOM   3307 HG23 ILE A 859      66.020  37.800  44.520  1.00  0.00           H
ATOM   3308  CG1 ILE A 859      66.110  35.790  42.290  1.00  0.00           C
ATOM   3309 HG11 ILE A 859      65.490  35.170  41.620  1.00  0.00           H
ATOM   3310 HG12 ILE A 859      65.940  35.400  43.310  1.00  0.00           H
ATOM   3311  CD  ILE A 859      67.650  35.490  42.030  1.00  0.00           C
ATOM   3312  HD1 ILE A 859      67.970  34.440  42.140  1.00  0.00           H
ATOM   3313  HD2 ILE A 859      68.260  36.050  42.760  1.00  0.00           H
ATOM   3314  HD3 ILE A 859      67.960  35.950  41.060  1.00  0.00           H
ATOM   3315  C   ILE A 859      63.590  38.710  42.980  1.00  0.00           C
ATOM   3316  O   ILE A 859      63.400  38.970  44.140  1.00  0.00           O
ATOM   3317  N   SER A 860      63.210  39.560  42.010  1.00  0.00           N
ATOM   3318  HN  SER A 860      63.370  39.330  41.050  1.00  0.00           H
ATOM   3319  CA  SER A 860      62.800  40.920  42.260  1.00  0.00           C
ATOM   3320  HA  SER A 860      63.240  41.300  43.170  1.00  0.00           H
ATOM   3321  CB  SER A 860      63.000  41.760  40.990  1.00  0.00           C
ATOM   3322  HB1 SER A 860      62.660  42.790  41.240  1.00  0.00           H
ATOM   3323  HB2 SER A 860      62.470  41.400  40.070  1.00  0.00           H
ATOM   3324  OG  SER A 860      64.340  41.810  40.520  1.00  0.00           O
ATOM   3325  HG1 SER A 860      64.780  42.280  41.250  1.00  0.00           H
ATOM   3326  C   SER A 860      61.340  41.020  42.660  1.00  0.00           C
ATOM   3327  O   SER A 860      60.910  42.050  43.120  1.00  0.00           O
ATOM   3328  N   ASP A 861      60.530  39.930  42.470  1.00  0.00           N
ATOM   3329  HN  ASP A 861      60.850  39.150  41.930  1.00  0.00           H
ATOM   3330  CA  ASP A 861      59.120  39.930  42.850  1.00  0.00           C
ATOM   3331  HA  ASP A 861      58.840  40.960  42.980  1.00  0.00           H
ATOM   3332  CB  ASP A 861      58.230  39.160  41.860  1.00  0.00           C
ATOM   3333  HB1 ASP A 861      57.240  38.940  42.310  1.00  0.00           H
ATOM   3334  HB2 ASP A 861      58.750  38.220  41.540  1.00  0.00           H
ATOM   3335  CG  ASP A 861      58.100  39.910  40.590  1.00  0.00           C
ATOM   3336  OD1 ASP A 861      58.140  41.190  40.690  1.00  0.00           O
ATOM   3337  OD2 ASP A 861      57.950  39.390  39.480  1.00  0.00           O
ATOM   3338  C   ASP A 861      58.950  39.280  44.200  1.00  0.00           C
ATOM   3339  O   ASP A 861      58.030  39.500  45.000  1.00  0.00           O
ATOM   3340  N   PHE A 862      59.970  38.530  44.560  1.00  0.00           N
ATOM   3341  HN  PHE A 862      60.720  38.470  43.900  1.00  0.00           H
ATOM   3342  CA  PHE A 862      60.180  37.830  45.820  1.00  0.00           C
ATOM   3343  HA  PHE A 862      59.230  37.470  46.180  1.00  0.00           H
ATOM   3344  CB  PHE A 862      61.050  36.610  45.430  1.00  0.00           C
ATOM   3345  HB1 PHE A 862      62.110  36.930  45.510  1.00  0.00           H
ATOM   3346  HB2 PHE A 862      60.850  36.350  44.360  1.00  0.00           H
ATOM   3347  CG  PHE A 862      60.940  35.480  46.400  1.00  0.00           C
ATOM   3348  CD1 PHE A 862      59.710  34.730  46.580  1.00  0.00           C
ATOM   3349  HD1 PHE A 862      58.760  34.970  46.130  1.00  0.00           H
ATOM   3350  CE1 PHE A 862      59.730  33.550  47.380  1.00  0.00           C
ATOM   3351  HE1 PHE A 862      58.800  33.060  47.640  1.00  0.00           H
ATOM   3352  CZ  PHE A 862      60.950  33.070  47.850  1.00  0.00           C
ATOM   3353  HZ  PHE A 862      60.870  32.110  48.330  1.00  0.00           H
ATOM   3354  CD2 PHE A 862      62.060  34.880  46.830  1.00  0.00           C
ATOM   3355  HD2 PHE A 862      63.010  35.270  46.510  1.00  0.00           H
ATOM   3356  CE2 PHE A 862      62.170  33.700  47.590  1.00  0.00           C
ATOM   3357  HE2 PHE A 862      63.100  33.350  47.990  1.00  0.00           H
ATOM   3358  C   PHE A 862      60.920  38.810  46.790  1.00  0.00           C
ATOM   3359  O   PHE A 862      61.380  38.330  47.790  1.00  0.00           O
ATOM   3360  N   ALA A 863      61.090  40.120  46.500  1.00  0.00           N
ATOM   3361  HN  ALA A 863      60.550  40.440  45.710  1.00  0.00           H
ATOM   3362  CA  ALA A 863      62.110  41.010  47.190  1.00  0.00           C
ATOM   3363  HA  ALA A 863      63.090  40.560  47.120  1.00  0.00           H
ATOM   3364  CB  ALA A 863      62.250  42.370  46.430  1.00  0.00           C
ATOM   3365  HB1 ALA A 863      61.300  42.940  46.520  1.00  0.00           H
ATOM   3366  HB2 ALA A 863      62.330  42.170  45.330  1.00  0.00           H
ATOM   3367  HB3 ALA A 863      63.060  43.020  46.830  1.00  0.00           H
ATOM   3368  C   ALA A 863      61.840  41.210  48.720  1.00  0.00           C
ATOM   3369  O   ALA A 863      62.690  40.930  49.600  1.00  0.00           O
ATOM   3370  N   VAL A 864      60.620  41.550  49.190  1.00  0.00           N
ATOM   3371  HN  VAL A 864      60.030  41.890  48.460  1.00  0.00           H
ATOM   3372  CA  VAL A 864      60.140  41.640  50.540  1.00  0.00           C
ATOM   3373  HA  VAL A 864      60.760  42.350  51.040  1.00  0.00           H
ATOM   3374  CB  VAL A 864      58.700  42.200  50.610  1.00  0.00           C
ATOM   3375  HB  VAL A 864      58.080  41.370  50.210  1.00  0.00           H
ATOM   3376  CG1 VAL A 864      58.360  42.510  52.120  1.00  0.00           C
ATOM   3377 HG11 VAL A 864      57.400  43.070  52.060  1.00  0.00           H
ATOM   3378 HG12 VAL A 864      58.940  43.350  52.580  1.00  0.00           H
ATOM   3379 HG13 VAL A 864      58.290  41.740  52.920  1.00  0.00           H
ATOM   3380  CG2 VAL A 864      58.430  43.480  49.830  1.00  0.00           C
ATOM   3381 HG21 VAL A 864      58.770  43.610  48.770  1.00  0.00           H
ATOM   3382 HG22 VAL A 864      58.730  44.430  50.310  1.00  0.00           H
ATOM   3383 HG23 VAL A 864      57.370  43.790  49.720  1.00  0.00           H
ATOM   3384  C   VAL A 864      60.240  40.330  51.370  1.00  0.00           C
ATOM   3385  O   VAL A 864      60.880  40.300  52.450  1.00  0.00           O
ATOM   3386  N   PHE A 865      59.680  39.260  50.760  1.00  0.00           N
ATOM   3387  HN  PHE A 865      59.330  39.340  49.830  1.00  0.00           H
ATOM   3388  CA  PHE A 865      59.830  37.940  51.290  1.00  0.00           C
ATOM   3389  HA  PHE A 865      59.330  37.860  52.240  1.00  0.00           H
ATOM   3390  CB  PHE A 865      59.170  36.840  50.410  1.00  0.00           C
ATOM   3391  HB1 PHE A 865      59.780  36.620  49.520  1.00  0.00           H
ATOM   3392  HB2 PHE A 865      58.120  37.160  50.220  1.00  0.00           H
ATOM   3393  CG  PHE A 865      59.080  35.510  51.160  1.00  0.00           C
ATOM   3394  CD1 PHE A 865      60.100  34.530  51.090  1.00  0.00           C
ATOM   3395  HD1 PHE A 865      61.010  34.420  50.510  1.00  0.00           H
ATOM   3396  CE1 PHE A 865      59.880  33.300  51.820  1.00  0.00           C
ATOM   3397  HE1 PHE A 865      60.530  32.440  51.700  1.00  0.00           H
ATOM   3398  CZ  PHE A 865      58.750  33.140  52.590  1.00  0.00           C
ATOM   3399  HZ  PHE A 865      58.490  32.250  53.150  1.00  0.00           H
ATOM   3400  CD2 PHE A 865      57.910  35.340  51.970  1.00  0.00           C
ATOM   3401  HD2 PHE A 865      57.170  36.130  51.920  1.00  0.00           H
ATOM   3402  CE2 PHE A 865      57.760  34.140  52.720  1.00  0.00           C
ATOM   3403  HE2 PHE A 865      56.890  34.010  53.340  1.00  0.00           H
ATOM   3404  C   PHE A 865      61.320  37.480  51.460  1.00  0.00           C
ATOM   3405  O   PHE A 865      61.780  37.060  52.550  1.00  0.00           O
ATOM   3406  N   LEU A 866      62.130  37.660  50.470  1.00  0.00           N
ATOM   3407  HN  LEU A 866      61.760  38.030  49.620  1.00  0.00           H
ATOM   3408  CA  LEU A 866      63.510  37.280  50.520  1.00  0.00           C
ATOM   3409  HA  LEU A 866      63.650  36.270  50.900  1.00  0.00           H
ATOM   3410  CB  LEU A 866      64.020  37.230  49.070  1.00  0.00           C
ATOM   3411  HB1 LEU A 866      63.890  38.220  48.590  1.00  0.00           H
ATOM   3412  HB2 LEU A 866      63.390  36.470  48.560  1.00  0.00           H
ATOM   3413  CG  LEU A 866      65.520  36.670  49.010  1.00  0.00           C
ATOM   3414  HG  LEU A 866      66.190  37.360  49.560  1.00  0.00           H
ATOM   3415  CD1 LEU A 866      65.540  35.280  49.690  1.00  0.00           C
ATOM   3416 HD11 LEU A 866      64.520  34.840  49.770  1.00  0.00           H
ATOM   3417 HD12 LEU A 866      65.760  35.470  50.770  1.00  0.00           H
ATOM   3418 HD13 LEU A 866      66.240  34.610  49.150  1.00  0.00           H
ATOM   3419  CD2 LEU A 866      65.940  36.510  47.580  1.00  0.00           C
ATOM   3420 HD21 LEU A 866      66.890  35.970  47.430  1.00  0.00           H
ATOM   3421 HD22 LEU A 866      65.790  37.460  47.020  1.00  0.00           H
ATOM   3422 HD23 LEU A 866      65.130  35.890  47.140  1.00  0.00           H
ATOM   3423  C   LEU A 866      64.380  38.230  51.430  1.00  0.00           C
ATOM   3424  O   LEU A 866      65.310  37.910  52.120  1.00  0.00           O
ATOM   3425  N   THR A 867      63.900  39.430  51.610  1.00  0.00           N
ATOM   3426  HN  THR A 867      63.060  39.620  51.120  1.00  0.00           H
ATOM   3427  CA  THR A 867      64.490  40.350  52.640  1.00  0.00           C
ATOM   3428  HA  THR A 867      65.560  40.330  52.440  1.00  0.00           H
ATOM   3429  CB  THR A 867      63.860  41.750  52.690  1.00  0.00           C
ATOM   3430  HB  THR A 867      62.770  41.850  52.860  1.00  0.00           H
ATOM   3431  OG1 THR A 867      64.130  42.430  51.500  1.00  0.00           O
ATOM   3432  HG1 THR A 867      63.630  41.980  50.810  1.00  0.00           H
ATOM   3433  CG2 THR A 867      64.540  42.490  53.860  1.00  0.00           C
ATOM   3434 HG21 THR A 867      64.330  43.570  53.740  1.00  0.00           H
ATOM   3435 HG22 THR A 867      65.640  42.440  53.740  1.00  0.00           H
ATOM   3436 HG23 THR A 867      64.260  42.110  54.870  1.00  0.00           H
ATOM   3437  C   THR A 867      64.270  39.710  54.040  1.00  0.00           C
ATOM   3438  O   THR A 867      65.130  39.430  54.860  1.00  0.00           O
ATOM   3439  N   ILE A 868      62.960  39.420  54.310  1.00  0.00           N
ATOM   3440  HN  ILE A 868      62.250  39.640  53.650  1.00  0.00           H
ATOM   3441  CA  ILE A 868      62.580  38.830  55.590  1.00  0.00           C
ATOM   3442  HA  ILE A 868      62.820  39.520  56.390  1.00  0.00           H
ATOM   3443  CB  ILE A 868      61.010  38.780  55.770  1.00  0.00           C
ATOM   3444  HB  ILE A 868      60.750  38.130  54.900  1.00  0.00           H
ATOM   3445  CG2 ILE A 868      60.630  38.130  57.110  1.00  0.00           C
ATOM   3446 HG21 ILE A 868      60.790  37.030  57.270  1.00  0.00           H
ATOM   3447 HG22 ILE A 868      59.520  38.110  57.220  1.00  0.00           H
ATOM   3448 HG23 ILE A 868      61.150  38.730  57.890  1.00  0.00           H
ATOM   3449  CG1 ILE A 868      60.290  40.110  55.560  1.00  0.00           C
ATOM   3450 HG11 ILE A 868      60.710  40.820  54.790  1.00  0.00           H
ATOM   3451 HG12 ILE A 868      60.330  40.690  56.510  1.00  0.00           H
ATOM   3452  CD  ILE A 868      58.860  39.910  55.270  1.00  0.00           C
ATOM   3453  HD1 ILE A 868      58.690  39.280  54.370  1.00  0.00           H
ATOM   3454  HD2 ILE A 868      58.480  40.920  55.050  1.00  0.00           H
ATOM   3455  HD3 ILE A 868      58.390  39.490  56.190  1.00  0.00           H
ATOM   3456  C   ILE A 868      63.340  37.570  56.010  1.00  0.00           C
ATOM   3457  O   ILE A 868      63.850  37.510  57.140  1.00  0.00           O
ATOM   3458  N   VAL A 869      63.310  36.600  55.040  1.00  0.00           N
ATOM   3459  HN  VAL A 869      62.890  36.630  54.140  1.00  0.00           H
ATOM   3460  CA  VAL A 869      64.090  35.380  55.250  1.00  0.00           C
ATOM   3461  HA  VAL A 869      63.690  34.740  56.020  1.00  0.00           H
ATOM   3462  CB  VAL A 869      64.030  34.570  53.860  1.00  0.00           C
ATOM   3463  HB  VAL A 869      64.200  35.360  53.100  1.00  0.00           H
ATOM   3464  CG1 VAL A 869      65.080  33.460  53.760  1.00  0.00           C
ATOM   3465 HG11 VAL A 869      64.950  32.880  52.810  1.00  0.00           H
ATOM   3466 HG12 VAL A 869      65.140  32.700  54.570  1.00  0.00           H
ATOM   3467 HG13 VAL A 869      66.080  33.920  53.780  1.00  0.00           H
ATOM   3468  CG2 VAL A 869      62.560  34.090  53.790  1.00  0.00           C
ATOM   3469 HG21 VAL A 869      62.370  33.390  54.620  1.00  0.00           H
ATOM   3470 HG22 VAL A 869      62.370  33.580  52.820  1.00  0.00           H
ATOM   3471 HG23 VAL A 869      61.920  34.980  53.950  1.00  0.00           H
ATOM   3472  C   VAL A 869      65.630  35.620  55.510  1.00  0.00           C
ATOM   3473  O   VAL A 869      66.160  35.110  56.490  1.00  0.00           O
ATOM   3474  N   ILE A 870      66.270  36.500  54.690  1.00  0.00           N
ATOM   3475  HN  ILE A 870      65.780  37.040  54.000  1.00  0.00           H
ATOM   3476  CA  ILE A 870      67.700  36.820  54.910  1.00  0.00           C
ATOM   3477  HA  ILE A 870      68.220  35.890  54.850  1.00  0.00           H
ATOM   3478  CB  ILE A 870      68.220  37.790  53.850  1.00  0.00           C
ATOM   3479  HB  ILE A 870      67.550  38.680  53.810  1.00  0.00           H
ATOM   3480  CG2 ILE A 870      69.550  38.550  54.300  1.00  0.00           C
ATOM   3481 HG21 ILE A 870      69.960  39.230  53.510  1.00  0.00           H
ATOM   3482 HG22 ILE A 870      70.380  37.880  54.570  1.00  0.00           H
ATOM   3483 HG23 ILE A 870      69.330  39.220  55.170  1.00  0.00           H
ATOM   3484  CG1 ILE A 870      68.430  37.040  52.510  1.00  0.00           C
ATOM   3485 HG11 ILE A 870      67.410  36.660  52.270  1.00  0.00           H
ATOM   3486 HG12 ILE A 870      69.170  36.290  52.870  1.00  0.00           H
ATOM   3487  CD  ILE A 870      68.970  37.840  51.320  1.00  0.00           C
ATOM   3488  HD1 ILE A 870      68.380  38.780  51.190  1.00  0.00           H
ATOM   3489  HD2 ILE A 870      68.910  37.190  50.420  1.00  0.00           H
ATOM   3490  HD3 ILE A 870      70.060  38.040  51.450  1.00  0.00           H
ATOM   3491  C   ILE A 870      68.040  37.400  56.300  1.00  0.00           C
ATOM   3492  O   ILE A 870      68.840  36.890  57.110  1.00  0.00           O
ATOM   3493  N   MET A 871      67.150  38.360  56.650  1.00  0.00           N
ATOM   3494  HN  MET A 871      66.390  38.600  56.050  1.00  0.00           H
ATOM   3495  CA  MET A 871      67.260  39.020  57.940  1.00  0.00           C
ATOM   3496  HA  MET A 871      68.240  39.440  57.880  1.00  0.00           H
ATOM   3497  CB  MET A 871      66.270  40.340  58.000  1.00  0.00           C
ATOM   3498  HB1 MET A 871      66.240  40.700  59.050  1.00  0.00           H
ATOM   3499  HB2 MET A 871      65.270  40.020  57.620  1.00  0.00           H
ATOM   3500  CG  MET A 871      66.710  41.520  57.070  1.00  0.00           C
ATOM   3501  HG1 MET A 871      65.990  42.360  57.160  1.00  0.00           H
ATOM   3502  HG2 MET A 871      66.530  41.380  55.970  1.00  0.00           H
ATOM   3503  SD  MET A 871      68.400  42.100  57.300  1.00  0.00           S
ATOM   3504  CE  MET A 871      68.250  43.570  56.200  1.00  0.00           C
ATOM   3505  HE1 MET A 871      69.250  43.980  55.990  1.00  0.00           H
ATOM   3506  HE2 MET A 871      67.740  44.360  56.810  1.00  0.00           H
ATOM   3507  HE3 MET A 871      67.710  43.260  55.290  1.00  0.00           H
ATOM   3508  C   MET A 871      67.100  38.150  59.170  1.00  0.00           C
ATOM   3509  O   MET A 871      67.840  38.250  60.180  1.00  0.00           O
ATOM   3510  N   VAL A 872      66.150  37.220  59.090  1.00  0.00           N
ATOM   3511  HN  VAL A 872      65.750  36.940  58.230  1.00  0.00           H
ATOM   3512  CA  VAL A 872      66.030  36.290  60.280  1.00  0.00           C
ATOM   3513  HA  VAL A 872      66.250  36.780  61.210  1.00  0.00           H
ATOM   3514  CB  VAL A 872      64.600  35.700  60.460  1.00  0.00           C
ATOM   3515  HB  VAL A 872      64.690  35.060  61.360  1.00  0.00           H
ATOM   3516  CG1 VAL A 872      63.610  36.860  60.870  1.00  0.00           C
ATOM   3517 HG11 VAL A 872      64.100  37.520  61.610  1.00  0.00           H
ATOM   3518 HG12 VAL A 872      62.630  36.560  61.280  1.00  0.00           H
ATOM   3519 HG13 VAL A 872      63.420  37.420  59.920  1.00  0.00           H
ATOM   3520  CG2 VAL A 872      64.060  34.850  59.360  1.00  0.00           C
ATOM   3521 HG21 VAL A 872      64.710  33.950  59.410  1.00  0.00           H
ATOM   3522 HG22 VAL A 872      64.210  35.370  58.380  1.00  0.00           H
ATOM   3523 HG23 VAL A 872      62.980  34.620  59.490  1.00  0.00           H
ATOM   3524  C   VAL A 872      67.060  35.180  60.220  1.00  0.00           C
ATOM   3525  O   VAL A 872      67.240  34.560  61.260  1.00  0.00           O
ATOM   3526  N   THR A 873      67.660  34.960  59.100  1.00  0.00           N
ATOM   3527  HN  THR A 873      67.440  35.530  58.310  1.00  0.00           H
ATOM   3528  CA  THR A 873      68.760  33.970  59.040  1.00  0.00           C
ATOM   3529  HA  THR A 873      68.500  33.070  59.560  1.00  0.00           H
ATOM   3530  CB  THR A 873      69.110  33.610  57.600  1.00  0.00           C
ATOM   3531  HB  THR A 873      69.460  34.510  57.040  1.00  0.00           H
ATOM   3532  OG1 THR A 873      67.970  33.140  56.970  1.00  0.00           O
ATOM   3533  HG1 THR A 873      67.330  33.850  57.070  1.00  0.00           H
ATOM   3534  CG2 THR A 873      70.100  32.480  57.410  1.00  0.00           C
ATOM   3535 HG21 THR A 873      70.990  32.740  58.020  1.00  0.00           H
ATOM   3536 HG22 THR A 873      70.390  32.420  56.330  1.00  0.00           H
ATOM   3537 HG23 THR A 873      69.780  31.470  57.760  1.00  0.00           H
ATOM   3538  C   THR A 873      70.000  34.620  59.650  1.00  0.00           C
ATOM   3539  O   THR A 873      70.660  34.020  60.440  1.00  0.00           O
ATOM   3540  N   ILE A 874      70.310  35.910  59.430  1.00  0.00           N
ATOM   3541  HN  ILE A 874      69.690  36.460  58.870  1.00  0.00           H
ATOM   3542  CA  ILE A 874      71.300  36.630  60.190  1.00  0.00           C
ATOM   3543  HA  ILE A 874      72.250  36.240  59.860  1.00  0.00           H
ATOM   3544  CB  ILE A 874      71.390  38.090  59.640  1.00  0.00           C
ATOM   3545  HB  ILE A 874      70.350  38.480  59.700  1.00  0.00           H
ATOM   3546  CG2 ILE A 874      72.290  38.930  60.560  1.00  0.00           C
ATOM   3547 HG21 ILE A 874      71.890  39.030  61.590  1.00  0.00           H
ATOM   3548 HG22 ILE A 874      72.340  39.930  60.080  1.00  0.00           H
ATOM   3549 HG23 ILE A 874      73.320  38.500  60.550  1.00  0.00           H
ATOM   3550  CG1 ILE A 874      71.870  38.000  58.130  1.00  0.00           C
ATOM   3551 HG11 ILE A 874      71.400  37.160  57.580  1.00  0.00           H
ATOM   3552 HG12 ILE A 874      72.970  37.910  58.070  1.00  0.00           H
ATOM   3553  CD  ILE A 874      71.410  39.240  57.330  1.00  0.00           C
ATOM   3554  HD1 ILE A 874      70.340  39.110  57.050  1.00  0.00           H
ATOM   3555  HD2 ILE A 874      71.960  39.180  56.380  1.00  0.00           H
ATOM   3556  HD3 ILE A 874      71.640  40.150  57.920  1.00  0.00           H
ATOM   3557  C   ILE A 874      71.010  36.620  61.710  1.00  0.00           C
ATOM   3558  O   ILE A 874      71.870  36.330  62.530  1.00  0.00           O
ATOM   3559  N   ASP A 875      69.710  36.960  62.080  1.00  0.00           N
ATOM   3560  HN  ASP A 875      68.980  37.200  61.440  1.00  0.00           H
ATOM   3561  CA  ASP A 875      69.270  37.000  63.480  1.00  0.00           C
ATOM   3562  HA  ASP A 875      69.910  37.730  63.950  1.00  0.00           H
ATOM   3563  CB  ASP A 875      67.880  37.730  63.400  1.00  0.00           C
ATOM   3564  HB1 ASP A 875      67.140  37.020  62.960  1.00  0.00           H
ATOM   3565  HB2 ASP A 875      68.010  38.660  62.810  1.00  0.00           H
ATOM   3566  CG  ASP A 875      67.390  38.020  64.750  1.00  0.00           C
ATOM   3567  OD1 ASP A 875      66.250  37.720  65.040  1.00  0.00           O
ATOM   3568  OD2 ASP A 875      68.270  38.450  65.580  1.00  0.00           O
ATOM   3569  C   ASP A 875      69.340  35.550  64.240  1.00  0.00           C
ATOM   3570  O   ASP A 875      69.740  35.470  65.400  1.00  0.00           O
ATOM   3571  N   TYR A 876      69.100  34.500  63.430  1.00  0.00           N
ATOM   3572  HN  TYR A 876      68.790  34.680  62.500  1.00  0.00           H
ATOM   3573  CA  TYR A 876      69.380  33.120  63.750  1.00  0.00           C
ATOM   3574  HA  TYR A 876      68.930  32.960  64.720  1.00  0.00           H
ATOM   3575  CB  TYR A 876      68.770  32.140  62.750  1.00  0.00           C
ATOM   3576  HB1 TYR A 876      68.920  32.400  61.680  1.00  0.00           H
ATOM   3577  HB2 TYR A 876      67.670  32.240  62.890  1.00  0.00           H
ATOM   3578  CG  TYR A 876      69.170  30.710  62.850  1.00  0.00           C
ATOM   3579  CD1 TYR A 876      69.960  30.090  61.870  1.00  0.00           C
ATOM   3580  HD1 TYR A 876      70.230  30.600  60.960  1.00  0.00           H
ATOM   3581  CE1 TYR A 876      70.520  28.830  62.180  1.00  0.00           C
ATOM   3582  HE1 TYR A 876      71.240  28.320  61.540  1.00  0.00           H
ATOM   3583  CZ  TYR A 876      70.150  28.100  63.320  1.00  0.00           C
ATOM   3584  OH  TYR A 876      70.730  26.830  63.580  1.00  0.00           O
ATOM   3585  HH  TYR A 876      70.520  26.480  64.450  1.00  0.00           H
ATOM   3586  CD2 TYR A 876      68.840  29.980  63.980  1.00  0.00           C
ATOM   3587  HD2 TYR A 876      68.260  30.530  64.720  1.00  0.00           H
ATOM   3588  CE2 TYR A 876      69.390  28.750  64.240  1.00  0.00           C
ATOM   3589  HE2 TYR A 876      69.240  28.340  65.220  1.00  0.00           H
ATOM   3590  C   TYR A 876      70.850  32.730  63.960  1.00  0.00           C
ATOM   3591  O   TYR A 876      71.110  31.940  64.860  1.00  0.00           O
ATOM   3592  N   LEU A 877      71.790  33.300  63.170  1.00  0.00           N
ATOM   3593  HN  LEU A 877      71.500  33.730  62.320  1.00  0.00           H
ATOM   3594  CA  LEU A 877      73.270  32.980  63.290  1.00  0.00           C
ATOM   3595  HA  LEU A 877      73.310  31.980  63.710  1.00  0.00           H
ATOM   3596  CB  LEU A 877      73.840  32.990  61.850  1.00  0.00           C
ATOM   3597  HB1 LEU A 877      74.920  32.750  61.890  1.00  0.00           H
ATOM   3598  HB2 LEU A 877      73.710  34.040  61.530  1.00  0.00           H
ATOM   3599  CG  LEU A 877      73.120  31.980  60.920  1.00  0.00           C
ATOM   3600  HG  LEU A 877      72.040  32.210  60.920  1.00  0.00           H
ATOM   3601  CD1 LEU A 877      73.450  32.270  59.420  1.00  0.00           C
ATOM   3602 HD11 LEU A 877      74.520  32.020  59.220  1.00  0.00           H
ATOM   3603 HD12 LEU A 877      73.310  33.360  59.260  1.00  0.00           H
ATOM   3604 HD13 LEU A 877      72.770  31.720  58.750  1.00  0.00           H
ATOM   3605  CD2 LEU A 877      73.360  30.480  61.230  1.00  0.00           C
ATOM   3606 HD21 LEU A 877      74.420  30.180  61.080  1.00  0.00           H
ATOM   3607 HD22 LEU A 877      72.700  29.900  60.550  1.00  0.00           H
ATOM   3608 HD23 LEU A 877      73.100  30.390  62.300  1.00  0.00           H
ATOM   3609  C   LEU A 877      74.010  33.900  64.230  1.00  0.00           C
ATOM   3610  O   LEU A 877      74.930  33.540  65.010  1.00  0.00           O
ATOM   3611  N   VAL A 878      73.660  35.210  64.140  1.00  0.00           N
ATOM   3612  HN  VAL A 878      72.960  35.410  63.460  1.00  0.00           H
ATOM   3613  CA  VAL A 878      74.360  36.290  64.840  1.00  0.00           C
ATOM   3614  HA  VAL A 878      75.300  35.960  65.280  1.00  0.00           H
ATOM   3615  CB  VAL A 878      74.630  37.530  63.970  1.00  0.00           C
ATOM   3616  HB  VAL A 878      73.680  38.020  63.680  1.00  0.00           H
ATOM   3617  CG1 VAL A 878      75.560  38.420  64.770  1.00  0.00           C
ATOM   3618 HG11 VAL A 878      75.160  38.740  65.750  1.00  0.00           H
ATOM   3619 HG12 VAL A 878      75.920  39.250  64.120  1.00  0.00           H
ATOM   3620 HG13 VAL A 878      76.520  37.860  64.870  1.00  0.00           H
ATOM   3621  CG2 VAL A 878      75.360  37.080  62.700  1.00  0.00           C
ATOM   3622 HG21 VAL A 878      74.730  36.380  62.100  1.00  0.00           H
ATOM   3623 HG22 VAL A 878      76.260  36.510  63.020  1.00  0.00           H
ATOM   3624 HG23 VAL A 878      75.610  37.990  62.120  1.00  0.00           H
ATOM   3625  C   VAL A 878      73.500  36.900  65.930  1.00  0.00           C
ATOM   3626  O   VAL A 878      73.830  37.000  67.040  1.00  0.00           O
ATOM   3627  N   GLY A 879      72.230  37.320  65.620  1.00  0.00           N
ATOM   3628  HN  GLY A 879      71.940  37.230  64.670  1.00  0.00           H
ATOM   3629  CA  GLY A 879      71.410  38.060  66.580  1.00  0.00           C
ATOM   3630  HA1 GLY A 879      71.690  37.760  67.580  1.00  0.00           H
ATOM   3631  HA2 GLY A 879      70.380  37.790  66.380  1.00  0.00           H
ATOM   3632  C   GLY A 879      71.490  39.570  66.380  1.00  0.00           C
ATOM   3633  O   GLY A 879      72.530  40.250  66.520  1.00  0.00           O
ATOM   3634  N   VAL A 880      70.330  40.290  66.120  1.00  0.00           N
ATOM   3635  HN  VAL A 880      69.490  39.770  66.030  1.00  0.00           H
ATOM   3636  CA  VAL A 880      70.250  41.710  66.010  1.00  0.00           C
ATOM   3637  HA  VAL A 880      71.170  42.260  66.090  1.00  0.00           H
ATOM   3638  CB  VAL A 880      69.660  42.140  64.610  1.00  0.00           C
ATOM   3639  HB  VAL A 880      68.590  41.830  64.550  1.00  0.00           H
ATOM   3640  CG1 VAL A 880      69.630  43.670  64.460  1.00  0.00           C
ATOM   3641 HG11 VAL A 880      70.640  44.090  64.300  1.00  0.00           H
ATOM   3642 HG12 VAL A 880      69.170  44.100  65.370  1.00  0.00           H
ATOM   3643 HG13 VAL A 880      68.970  43.960  63.610  1.00  0.00           H
ATOM   3644  CG2 VAL A 880      70.460  41.380  63.490  1.00  0.00           C
ATOM   3645 HG21 VAL A 880      71.560  41.520  63.570  1.00  0.00           H
ATOM   3646 HG22 VAL A 880      70.250  41.900  62.520  1.00  0.00           H
ATOM   3647 HG23 VAL A 880      70.160  40.310  63.400  1.00  0.00           H
ATOM   3648  C   VAL A 880      69.400  42.180  67.200  1.00  0.00           C
ATOM   3649  O   VAL A 880      68.350  41.620  67.420  1.00  0.00           O
ATOM   3650  N   PRO A 881      69.820  43.100  68.090  1.00  0.00           N
ATOM   3651  CD  PRO A 881      71.260  43.200  68.470  1.00  0.00           C
ATOM   3652  HD1 PRO A 881      71.830  43.860  67.790  1.00  0.00           H
ATOM   3653  HD2 PRO A 881      71.760  42.210  68.430  1.00  0.00           H
ATOM   3654  CA  PRO A 881      68.950  43.810  69.110  1.00  0.00           C
ATOM   3655  HA  PRO A 881      68.610  43.060  69.820  1.00  0.00           H
ATOM   3656  CB  PRO A 881      69.900  44.650  69.910  1.00  0.00           C
ATOM   3657  HB1 PRO A 881      69.480  44.900  70.910  1.00  0.00           H
ATOM   3658  HB2 PRO A 881      70.080  45.610  69.390  1.00  0.00           H
ATOM   3659  CG  PRO A 881      71.210  43.840  69.910  1.00  0.00           C
ATOM   3660  HG1 PRO A 881      72.060  44.530  70.130  1.00  0.00           H
ATOM   3661  HG2 PRO A 881      71.310  43.010  70.650  1.00  0.00           H
ATOM   3662  C   PRO A 881      67.680  44.400  68.450  1.00  0.00           C
ATOM   3663  O   PRO A 881      67.770  45.270  67.580  1.00  0.00           O
ATOM   3664  N   SER A 882      66.510  43.890  68.790  1.00  0.00           N
ATOM   3665  HN  SER A 882      66.440  43.200  69.510  1.00  0.00           H
ATOM   3666  CA  SER A 882      65.270  44.260  68.010  1.00  0.00           C
ATOM   3667  HA  SER A 882      65.280  45.330  68.150  1.00  0.00           H
ATOM   3668  CB  SER A 882      65.350  43.900  66.480  1.00  0.00           C
ATOM   3669  HB1 SER A 882      65.470  42.800  66.410  1.00  0.00           H
ATOM   3670  HB2 SER A 882      66.280  44.330  66.030  1.00  0.00           H
ATOM   3671  OG  SER A 882      64.210  44.370  65.830  1.00  0.00           O
ATOM   3672  HG1 SER A 882      63.500  43.810  66.140  1.00  0.00           H
ATOM   3673  C   SER A 882      63.960  43.730  68.620  1.00  0.00           C
ATOM   3674  O   SER A 882      63.900  42.550  69.030  1.00  0.00           O
ATOM   3675  N   PRO A 883      62.890  44.470  68.780  1.00  0.00           N
ATOM   3676  CD  PRO A 883      62.730  45.830  68.400  1.00  0.00           C
ATOM   3677  HD1 PRO A 883      63.050  46.110  67.380  1.00  0.00           H
ATOM   3678  HD2 PRO A 883      63.310  46.440  69.130  1.00  0.00           H
ATOM   3679  CA  PRO A 883      61.610  43.890  69.180  1.00  0.00           C
ATOM   3680  HA  PRO A 883      61.760  43.340  70.100  1.00  0.00           H
ATOM   3681  CB  PRO A 883      60.700  45.070  69.460  1.00  0.00           C
ATOM   3682  HB1 PRO A 883      60.910  45.390  70.500  1.00  0.00           H
ATOM   3683  HB2 PRO A 883      59.620  44.830  69.410  1.00  0.00           H
ATOM   3684  CG  PRO A 883      61.230  46.150  68.550  1.00  0.00           C
ATOM   3685  HG1 PRO A 883      60.630  46.060  67.610  1.00  0.00           H
ATOM   3686  HG2 PRO A 883      61.050  47.170  68.940  1.00  0.00           H
ATOM   3687  C   PRO A 883      61.060  42.960  68.080  1.00  0.00           C
ATOM   3688  O   PRO A 883      61.340  43.260  66.890  1.00  0.00           O
ATOM   3689  N   LYS A 884      60.310  41.880  68.420  1.00  0.00           N
ATOM   3690  HN  LYS A 884      60.160  41.570  69.350  1.00  0.00           H
ATOM   3691  CA  LYS A 884      59.670  40.950  67.530  1.00  0.00           C
ATOM   3692  HA  LYS A 884      59.910  41.190  66.500  1.00  0.00           H
ATOM   3693  CB  LYS A 884      60.110  39.510  67.810  1.00  0.00           C
ATOM   3694  HB1 LYS A 884      59.850  38.950  66.880  1.00  0.00           H
ATOM   3695  HB2 LYS A 884      59.660  39.000  68.680  1.00  0.00           H
ATOM   3696  CG  LYS A 884      61.650  39.170  67.870  1.00  0.00           C
ATOM   3697  HG1 LYS A 884      61.590  38.100  67.540  1.00  0.00           H
ATOM   3698  HG2 LYS A 884      62.020  39.350  68.900  1.00  0.00           H
ATOM   3699  CD  LYS A 884      62.600  39.690  66.760  1.00  0.00           C
ATOM   3700  HD1 LYS A 884      62.540  40.800  66.890  1.00  0.00           H
ATOM   3701  HD2 LYS A 884      62.200  39.550  65.740  1.00  0.00           H
ATOM   3702  CE  LYS A 884      64.010  39.110  66.930  1.00  0.00           C
ATOM   3703  HE1 LYS A 884      64.370  38.990  67.970  1.00  0.00           H
ATOM   3704  HE2 LYS A 884      64.760  39.670  66.330  1.00  0.00           H
ATOM   3705  NZ  LYS A 884      64.040  37.720  66.420  1.00  0.00           N
ATOM   3706  HZ1 LYS A 884      64.000  37.100  67.260  1.00  0.00           H
ATOM   3707  HZ2 LYS A 884      64.950  37.560  65.920  1.00  0.00           H
ATOM   3708  HZ3 LYS A 884      63.210  37.400  65.870  1.00  0.00           H
ATOM   3709  C   LYS A 884      58.140  41.090  67.450  1.00  0.00           C
ATOM   3710  O   LYS A 884      57.460  41.560  68.340  1.00  0.00           O
ATOM   3711  N   LEU A 885      57.520  40.700  66.300  1.00  0.00           N
ATOM   3712  HN  LEU A 885      58.110  40.420  65.550  1.00  0.00           H
ATOM   3713  CA  LEU A 885      56.100  40.820  66.020  1.00  0.00           C
ATOM   3714  HA  LEU A 885      55.970  41.880  66.160  1.00  0.00           H
ATOM   3715  CB  LEU A 885      55.890  40.370  64.620  1.00  0.00           C
ATOM   3716  HB1 LEU A 885      56.310  39.350  64.420  1.00  0.00           H
ATOM   3717  HB2 LEU A 885      56.410  40.920  63.800  1.00  0.00           H
ATOM   3718  CG  LEU A 885      54.410  40.320  64.110  1.00  0.00           C
ATOM   3719  HG  LEU A 885      53.780  39.610  64.690  1.00  0.00           H
ATOM   3720  CD1 LEU A 885      53.760  41.630  64.100  1.00  0.00           C
ATOM   3721 HD11 LEU A 885      53.850  42.170  65.070  1.00  0.00           H
ATOM   3722 HD12 LEU A 885      52.680  41.540  63.840  1.00  0.00           H
ATOM   3723 HD13 LEU A 885      54.220  42.300  63.350  1.00  0.00           H
ATOM   3724  CD2 LEU A 885      54.320  39.890  62.620  1.00  0.00           C
ATOM   3725 HD21 LEU A 885      54.900  40.660  62.070  1.00  0.00           H
ATOM   3726 HD22 LEU A 885      53.270  39.920  62.280  1.00  0.00           H
ATOM   3727 HD23 LEU A 885      54.790  38.880  62.530  1.00  0.00           H
ATOM   3728  C   LEU A 885      55.150  40.080  67.000  1.00  0.00           C
ATOM   3729  O   LEU A 885      55.240  38.860  67.060  1.00  0.00           O
ATOM   3730  N   HSD A 886      54.280  40.750  67.750  1.00  0.00           N
ATOM   3731  HN  HSD A 886      54.210  41.740  67.720  1.00  0.00           H
ATOM   3732  CA  HSD A 886      53.270  40.090  68.520  1.00  0.00           C
ATOM   3733  HA  HSD A 886      53.810  39.350  69.110  1.00  0.00           H
ATOM   3734  CB  HSD A 886      52.530  41.050  69.550  1.00  0.00           C
ATOM   3735  HB1 HSD A 886      51.990  41.820  68.950  1.00  0.00           H
ATOM   3736  HB2 HSD A 886      53.260  41.470  70.270  1.00  0.00           H
ATOM   3737  ND1 HSD A 886      51.240  39.200  70.780  1.00  0.00           N
ATOM   3738  HD1 HSD A 886      51.890  38.440  70.780  1.00  0.00           H
ATOM   3739  CG  HSD A 886      51.270  40.480  70.180  1.00  0.00           C
ATOM   3740  CE1 HSD A 886      49.980  39.100  71.330  1.00  0.00           C
ATOM   3741  HE1 HSD A 886      49.730  38.160  71.830  1.00  0.00           H
ATOM   3742  NE2 HSD A 886      49.280  40.230  71.250  1.00  0.00           N
ATOM   3743  CD2 HSD A 886      50.080  41.090  70.510  1.00  0.00           C
ATOM   3744  HD2 HSD A 886      49.710  42.090  70.390  1.00  0.00           H
ATOM   3745  C   HSD A 886      52.150  39.320  67.830  1.00  0.00           C
ATOM   3746  O   HSD A 886      51.300  39.760  67.070  1.00  0.00           O
ATOM   3747  N   VAL A 887      52.120  38.020  68.020  1.00  0.00           N
ATOM   3748  HN  VAL A 887      52.740  37.700  68.730  1.00  0.00           H
ATOM   3749  CA  VAL A 887      51.200  37.050  67.530  1.00  0.00           C
ATOM   3750  HA  VAL A 887      50.280  37.490  67.170  1.00  0.00           H
ATOM   3751  CB  VAL A 887      51.930  36.180  66.500  1.00  0.00           C
ATOM   3752  HB  VAL A 887      52.740  35.590  66.980  1.00  0.00           H
ATOM   3753  CG1 VAL A 887      51.000  35.130  65.780  1.00  0.00           C
ATOM   3754 HG11 VAL A 887      49.980  35.520  65.580  1.00  0.00           H
ATOM   3755 HG12 VAL A 887      50.790  34.340  66.530  1.00  0.00           H
ATOM   3756 HG13 VAL A 887      51.550  34.660  64.930  1.00  0.00           H
ATOM   3757  CG2 VAL A 887      52.680  37.000  65.520  1.00  0.00           C
ATOM   3758 HG21 VAL A 887      53.670  37.190  65.990  1.00  0.00           H
ATOM   3759 HG22 VAL A 887      52.220  37.940  65.120  1.00  0.00           H
ATOM   3760 HG23 VAL A 887      52.840  36.380  64.610  1.00  0.00           H
ATOM   3761  C   VAL A 887      50.670  36.190  68.670  1.00  0.00           C
ATOM   3762  O   VAL A 887      51.500  35.490  69.300  1.00  0.00           O
ATOM   3763  N   PRO A 888      49.390  36.230  68.990  1.00  0.00           N
ATOM   3764  CD  PRO A 888      48.440  37.300  68.740  1.00  0.00           C
ATOM   3765  HD1 PRO A 888      48.250  37.280  67.640  1.00  0.00           H
ATOM   3766  HD2 PRO A 888      48.820  38.280  69.090  1.00  0.00           H
ATOM   3767  CA  PRO A 888      48.730  35.200  69.860  1.00  0.00           C
ATOM   3768  HA  PRO A 888      49.110  35.340  70.860  1.00  0.00           H
ATOM   3769  CB  PRO A 888      47.260  35.460  69.650  1.00  0.00           C
ATOM   3770  HB1 PRO A 888      46.640  35.120  70.520  1.00  0.00           H
ATOM   3771  HB2 PRO A 888      46.860  35.000  68.720  1.00  0.00           H
ATOM   3772  CG  PRO A 888      47.170  36.980  69.480  1.00  0.00           C
ATOM   3773  HG1 PRO A 888      46.170  37.320  69.120  1.00  0.00           H
ATOM   3774  HG2 PRO A 888      47.300  37.370  70.510  1.00  0.00           H
ATOM   3775  C   PRO A 888      48.950  33.700  69.520  1.00  0.00           C
ATOM   3776  O   PRO A 888      49.150  33.420  68.340  1.00  0.00           O
ATOM   3777  N   GLU A 889      48.910  32.790  70.520  1.00  0.00           N
ATOM   3778  HN  GLU A 889      48.900  33.080  71.480  1.00  0.00           H
ATOM   3779  CA  GLU A 889      49.040  31.340  70.450  1.00  0.00           C
ATOM   3780  HA  GLU A 889      49.160  31.090  69.400  1.00  0.00           H
ATOM   3781  CB  GLU A 889      50.410  30.810  71.100  1.00  0.00           C
ATOM   3782  HB1 GLU A 889      50.380  29.720  70.960  1.00  0.00           H
ATOM   3783  HB2 GLU A 889      50.350  31.040  72.180  1.00  0.00           H
ATOM   3784  CG  GLU A 889      51.630  31.450  70.570  1.00  0.00           C
ATOM   3785  HG1 GLU A 889      51.400  32.540  70.610  1.00  0.00           H
ATOM   3786  HG2 GLU A 889      51.730  31.250  69.490  1.00  0.00           H
ATOM   3787  CD  GLU A 889      52.970  31.170  71.290  1.00  0.00           C
ATOM   3788  OE1 GLU A 889      53.650  32.160  71.600  1.00  0.00           O
ATOM   3789  OE2 GLU A 889      53.450  30.030  71.530  1.00  0.00           O
ATOM   3790  C   GLU A 889      47.830  30.630  71.000  1.00  0.00           C
ATOM   3791  O   GLU A 889      47.310  30.990  72.080  1.00  0.00           O
ATOM   3792  N   LYS A 890      47.540  29.580  70.210  1.00  0.00           N
ATOM   3793  HN  LYS A 890      48.060  29.470  69.380  1.00  0.00           H
ATOM   3794  CA  LYS A 890      46.540  28.570  70.660  1.00  0.00           C
ATOM   3795  HA  LYS A 890      46.710  27.700  70.040  1.00  0.00           H
ATOM   3796  CB  LYS A 890      46.700  27.980  72.070  1.00  0.00           C
ATOM   3797  HB1 LYS A 890      45.980  27.160  72.200  1.00  0.00           H
ATOM   3798  HB2 LYS A 890      46.490  28.620  72.950  1.00  0.00           H
ATOM   3799  CG  LYS A 890      48.000  27.140  72.280  1.00  0.00           C
ATOM   3800  HG1 LYS A 890      48.810  27.800  72.620  1.00  0.00           H
ATOM   3801  HG2 LYS A 890      48.270  26.670  71.310  1.00  0.00           H
ATOM   3802  CD  LYS A 890      47.830  26.070  73.400  1.00  0.00           C
ATOM   3803  HD1 LYS A 890      46.880  25.510  73.350  1.00  0.00           H
ATOM   3804  HD2 LYS A 890      47.590  26.630  74.330  1.00  0.00           H
ATOM   3805  CE  LYS A 890      49.010  25.140  73.460  1.00  0.00           C
ATOM   3806  HE1 LYS A 890      48.940  24.520  72.550  1.00  0.00           H
ATOM   3807  HE2 LYS A 890      48.830  24.570  74.390  1.00  0.00           H
ATOM   3808  NZ  LYS A 890      50.230  25.870  73.570  1.00  0.00           N
ATOM   3809  HZ1 LYS A 890      49.930  26.840  73.840  1.00  0.00           H
ATOM   3810  HZ2 LYS A 890      50.750  25.920  72.670  1.00  0.00           H
ATOM   3811  HZ3 LYS A 890      50.890  25.560  74.310  1.00  0.00           H
ATOM   3812  C   LYS A 890      45.170  28.970  70.270  1.00  0.00           C
ATOM   3813  O   LYS A 890      44.170  28.470  70.890  1.00  0.00           O
ATOM   3814  N   PHE A 891      45.010  29.850  69.290  1.00  0.00           N
ATOM   3815  HN  PHE A 891      45.790  30.330  68.880  1.00  0.00           H
ATOM   3816  CA  PHE A 891      43.760  30.320  68.620  1.00  0.00           C
ATOM   3817  HA  PHE A 891      44.240  30.750  67.760  1.00  0.00           H
ATOM   3818  CB  PHE A 891      42.880  29.100  68.050  1.00  0.00           C
ATOM   3819  HB1 PHE A 891      42.650  28.450  68.910  1.00  0.00           H
ATOM   3820  HB2 PHE A 891      43.630  28.510  67.450  1.00  0.00           H
ATOM   3821  CG  PHE A 891      41.520  29.330  67.240  1.00  0.00           C
ATOM   3822  CD1 PHE A 891      40.250  28.840  67.540  1.00  0.00           C
ATOM   3823  HD1 PHE A 891      40.130  28.180  68.380  1.00  0.00           H
ATOM   3824  CE1 PHE A 891      39.180  29.160  66.660  1.00  0.00           C
ATOM   3825  HE1 PHE A 891      38.170  28.850  66.850  1.00  0.00           H
ATOM   3826  CZ  PHE A 891      39.430  29.760  65.430  1.00  0.00           C
ATOM   3827  HZ  PHE A 891      38.620  29.940  64.750  1.00  0.00           H
ATOM   3828  CD2 PHE A 891      41.770  30.010  66.020  1.00  0.00           C
ATOM   3829  HD2 PHE A 891      42.780  30.210  65.690  1.00  0.00           H
ATOM   3830  CE2 PHE A 891      40.710  30.150  65.100  1.00  0.00           C
ATOM   3831  HE2 PHE A 891      40.740  30.670  64.160  1.00  0.00           H
ATOM   3832  C   PHE A 891      43.040  31.470  69.290  1.00  0.00           C
ATOM   3833  O   PHE A 891      41.860  31.330  69.580  1.00  0.00           O
ATOM   3834  N   GLU A 892      43.660  32.620  69.550  1.00  0.00           N
ATOM   3835  HN  GLU A 892      44.600  32.750  69.240  1.00  0.00           H
ATOM   3836  CA  GLU A 892      42.940  33.680  70.220  1.00  0.00           C
ATOM   3837  HA  GLU A 892      41.930  33.310  70.400  1.00  0.00           H
ATOM   3838  CB  GLU A 892      43.560  33.870  71.670  1.00  0.00           C
ATOM   3839  HB1 GLU A 892      42.870  34.530  72.240  1.00  0.00           H
ATOM   3840  HB2 GLU A 892      44.590  34.280  71.630  1.00  0.00           H
ATOM   3841  CG  GLU A 892      43.740  32.520  72.470  1.00  0.00           C
ATOM   3842  HG1 GLU A 892      44.630  31.940  72.130  1.00  0.00           H
ATOM   3843  HG2 GLU A 892      42.800  31.950  72.330  1.00  0.00           H
ATOM   3844  CD  GLU A 892      44.070  32.730  73.970  1.00  0.00           C
ATOM   3845  OE1 GLU A 892      45.110  33.320  74.380  1.00  0.00           O
ATOM   3846  OE2 GLU A 892      43.210  32.180  74.770  1.00  0.00           O
ATOM   3847  C   GLU A 892      43.210  34.930  69.460  1.00  0.00           C
ATOM   3848  O   GLU A 892      44.330  35.060  68.860  1.00  0.00           O
ATOM   3849  N   PRO A 893      42.330  35.890  69.230  1.00  0.00           N
ATOM   3850  CD  PRO A 893      41.030  35.780  69.900  1.00  0.00           C
ATOM   3851  HD1 PRO A 893      41.080  35.380  70.930  1.00  0.00           H
ATOM   3852  HD2 PRO A 893      40.400  35.070  69.320  1.00  0.00           H
ATOM   3853  CA  PRO A 893      42.610  37.220  68.750  1.00  0.00           C
ATOM   3854  HA  PRO A 893      43.040  37.160  67.760  1.00  0.00           H
ATOM   3855  CB  PRO A 893      41.210  37.850  68.600  1.00  0.00           C
ATOM   3856  HB1 PRO A 893      40.840  37.590  67.590  1.00  0.00           H
ATOM   3857  HB2 PRO A 893      41.230  38.950  68.770  1.00  0.00           H
ATOM   3858  CG  PRO A 893      40.410  37.130  69.800  1.00  0.00           C
ATOM   3859  HG1 PRO A 893      40.570  37.730  70.720  1.00  0.00           H
ATOM   3860  HG2 PRO A 893      39.330  37.060  69.540  1.00  0.00           H
ATOM   3861  C   PRO A 893      43.660  37.970  69.480  1.00  0.00           C
ATOM   3862  O   PRO A 893      44.000  37.650  70.610  1.00  0.00           O
ATOM   3863  N   THR A 894      44.150  39.070  68.880  1.00  0.00           N
ATOM   3864  HN  THR A 894      43.810  39.470  68.020  1.00  0.00           H
ATOM   3865  CA  THR A 894      45.020  40.060  69.510  1.00  0.00           C
ATOM   3866  HA  THR A 894      45.810  39.410  69.880  1.00  0.00           H
ATOM   3867  CB  THR A 894      45.620  41.020  68.530  1.00  0.00           C
ATOM   3868  HB  THR A 894      44.850  41.740  68.200  1.00  0.00           H
ATOM   3869  OG1 THR A 894      46.130  40.250  67.450  1.00  0.00           O
ATOM   3870  HG1 THR A 894      45.370  40.170  66.870  1.00  0.00           H
ATOM   3871  CG2 THR A 894      46.810  41.770  69.160  1.00  0.00           C
ATOM   3872 HG21 THR A 894      47.580  41.010  69.410  1.00  0.00           H
ATOM   3873 HG22 THR A 894      46.490  42.150  70.150  1.00  0.00           H
ATOM   3874 HG23 THR A 894      47.220  42.580  68.520  1.00  0.00           H
ATOM   3875  C   THR A 894      44.410  40.800  70.740  1.00  0.00           C
ATOM   3876  O   THR A 894      45.020  41.040  71.800  1.00  0.00           O
ATOM   3877  N   HSD A 895      43.120  41.110  70.560  1.00  0.00           N
ATOM   3878  HN  HSD A 895      42.690  40.850  69.710  1.00  0.00           H
ATOM   3879  CA  HSD A 895      42.270  41.660  71.560  1.00  0.00           C
ATOM   3880  HA  HSD A 895      42.670  42.550  72.010  1.00  0.00           H
ATOM   3881  CB  HSD A 895      40.920  42.000  70.830  1.00  0.00           C
ATOM   3882  HB1 HSD A 895      40.500  41.110  70.330  1.00  0.00           H
ATOM   3883  HB2 HSD A 895      41.060  42.770  70.050  1.00  0.00           H
ATOM   3884  ND1 HSD A 895      40.050  43.840  72.450  1.00  0.00           N
ATOM   3885  HD1 HSD A 895      40.820  44.460  72.400  1.00  0.00           H
ATOM   3886  CG  HSD A 895      39.910  42.650  71.770  1.00  0.00           C
ATOM   3887  CE1 HSD A 895      38.870  44.020  73.150  1.00  0.00           C
ATOM   3888  HE1 HSD A 895      38.720  45.020  73.560  1.00  0.00           H
ATOM   3889  NE2 HSD A 895      37.980  43.020  72.980  1.00  0.00           N
ATOM   3890  CD2 HSD A 895      38.620  42.160  72.060  1.00  0.00           C
ATOM   3891  HD2 HSD A 895      38.030  41.330  71.700  1.00  0.00           H
ATOM   3892  C   HSD A 895      42.010  40.680  72.680  1.00  0.00           C
ATOM   3893  O   HSD A 895      41.280  39.730  72.500  1.00  0.00           O
ATOM   3894  N   PRO A 896      42.540  40.860  73.900  1.00  0.00           N
ATOM   3895  CD  PRO A 896      43.020  42.160  74.290  1.00  0.00           C
ATOM   3896  HD1 PRO A 896      42.220  42.920  74.380  1.00  0.00           H
ATOM   3897  HD2 PRO A 896      43.810  42.420  73.550  1.00  0.00           H
ATOM   3898  CA  PRO A 896      42.370  39.920  75.000  1.00  0.00           C
ATOM   3899  HA  PRO A 896      42.540  38.960  74.530  1.00  0.00           H
ATOM   3900  CB  PRO A 896      43.510  40.420  75.850  1.00  0.00           C
ATOM   3901  HB1 PRO A 896      44.390  39.820  75.530  1.00  0.00           H
ATOM   3902  HB2 PRO A 896      43.410  40.080  76.900  1.00  0.00           H
ATOM   3903  CG  PRO A 896      43.580  41.960  75.690  1.00  0.00           C
ATOM   3904  HG1 PRO A 896      42.830  42.350  76.420  1.00  0.00           H
ATOM   3905  HG2 PRO A 896      44.570  42.390  75.950  1.00  0.00           H
ATOM   3906  C   PRO A 896      41.030  39.850  75.630  1.00  0.00           C
ATOM   3907  O   PRO A 896      40.880  38.940  76.400  1.00  0.00           O
ATOM   3908  N   GLU A 897      40.020  40.840  75.480  1.00  0.00           N
ATOM   3909  HN  GLU A 897      40.150  41.540  74.780  1.00  0.00           H
ATOM   3910  CA  GLU A 897      38.950  40.900  76.380  1.00  0.00           C
ATOM   3911  HA  GLU A 897      39.210  40.530  77.360  1.00  0.00           H
ATOM   3912  CB  GLU A 897      38.750  42.370  76.600  1.00  0.00           C
ATOM   3913  HB1 GLU A 897      38.000  42.450  77.420  1.00  0.00           H
ATOM   3914  HB2 GLU A 897      38.250  42.880  75.740  1.00  0.00           H
ATOM   3915  CG  GLU A 897      40.030  43.140  77.070  1.00  0.00           C
ATOM   3916  HG1 GLU A 897      40.510  43.460  76.120  1.00  0.00           H
ATOM   3917  HG2 GLU A 897      40.630  42.440  77.680  1.00  0.00           H
ATOM   3918  CD  GLU A 897      39.690  44.330  77.910  1.00  0.00           C
ATOM   3919  OE1 GLU A 897      38.890  45.180  77.480  1.00  0.00           O
ATOM   3920  OE2 GLU A 897      40.080  44.310  79.110  1.00  0.00           O
ATOM   3921  C   GLU A 897      37.680  40.180  75.880  1.00  0.00           C
ATOM   3922  O   GLU A 897      36.730  40.010  76.630  1.00  0.00           O
ATOM   3923  N   ARG A 898      37.690  39.620  74.650  1.00  0.00           N
ATOM   3924  HN  ARG A 898      38.440  39.830  74.030  1.00  0.00           H
ATOM   3925  CA  ARG A 898      36.710  38.650  74.300  1.00  0.00           C
ATOM   3926  HA  ARG A 898      36.500  37.950  75.100  1.00  0.00           H
ATOM   3927  CB  ARG A 898      35.300  39.370  74.070  1.00  0.00           C
ATOM   3928  HB1 ARG A 898      35.060  39.730  75.090  1.00  0.00           H
ATOM   3929  HB2 ARG A 898      34.480  38.660  73.810  1.00  0.00           H
ATOM   3930  CG  ARG A 898      35.210  40.600  73.090  1.00  0.00           C
ATOM   3931  HG1 ARG A 898      36.010  41.340  73.320  1.00  0.00           H
ATOM   3932  HG2 ARG A 898      34.260  41.130  73.310  1.00  0.00           H
ATOM   3933  CD  ARG A 898      35.280  40.250  71.600  1.00  0.00           C
ATOM   3934  HD1 ARG A 898      34.370  39.740  71.210  1.00  0.00           H
ATOM   3935  HD2 ARG A 898      36.120  39.530  71.520  1.00  0.00           H
ATOM   3936  NE  ARG A 898      35.530  41.410  70.780  1.00  0.00           N
ATOM   3937  HE  ARG A 898      35.640  42.220  71.350  1.00  0.00           H
ATOM   3938  CZ  ARG A 898      36.170  41.420  69.600  1.00  0.00           C
ATOM   3939  NH1 ARG A 898      36.300  40.310  68.900  1.00  0.00           N
ATOM   3940 HH11 ARG A 898      36.940  40.230  68.140  1.00  0.00           H
ATOM   3941 HH12 ARG A 898      35.920  39.510  69.360  1.00  0.00           H
ATOM   3942  NH2 ARG A 898      36.810  42.510  69.400  1.00  0.00           N
ATOM   3943 HH21 ARG A 898      37.350  42.740  68.600  1.00  0.00           H
ATOM   3944 HH22 ARG A 898      36.520  43.280  69.980  1.00  0.00           H
ATOM   3945  C   ARG A 898      37.160  37.680  73.070  1.00  0.00           C
ATOM   3946  O   ARG A 898      38.190  37.940  72.490  1.00  0.00           O
ATOM   3947  N   GLY A 899      36.350  36.650  72.730  1.00  0.00           N
ATOM   3948  HN  GLY A 899      35.480  36.690  73.210  1.00  0.00           H
ATOM   3949  CA  GLY A 899      36.590  35.820  71.590  1.00  0.00           C
ATOM   3950  HA1 GLY A 899      35.830  35.060  71.590  1.00  0.00           H
ATOM   3951  HA2 GLY A 899      37.560  35.350  71.670  1.00  0.00           H
ATOM   3952  C   GLY A 899      36.440  36.470  70.230  1.00  0.00           C
ATOM   3953  O   GLY A 899      36.410  37.650  69.980  1.00  0.00           O
ATOM   3954  N   TRP A 900      36.500  35.630  69.230  1.00  0.00           N
ATOM   3955  HN  TRP A 900      36.730  34.680  69.430  1.00  0.00           H
ATOM   3956  CA  TRP A 900      36.360  36.020  67.820  1.00  0.00           C
ATOM   3957  HA  TRP A 900      37.150  36.690  67.530  1.00  0.00           H
ATOM   3958  CB  TRP A 900      36.480  34.750  66.940  1.00  0.00           C
ATOM   3959  HB1 TRP A 900      36.360  35.130  65.900  1.00  0.00           H
ATOM   3960  HB2 TRP A 900      35.730  33.950  67.090  1.00  0.00           H
ATOM   3961  CG  TRP A 900      37.940  34.230  66.890  1.00  0.00           C
ATOM   3962  CD1 TRP A 900      38.470  33.100  67.400  1.00  0.00           C
ATOM   3963  HD1 TRP A 900      37.840  32.430  67.960  1.00  0.00           H
ATOM   3964  NE1 TRP A 900      39.820  32.930  67.080  1.00  0.00           N
ATOM   3965  HE1 TRP A 900      40.370  32.120  67.170  1.00  0.00           H
ATOM   3966  CE2 TRP A 900      40.190  34.030  66.490  1.00  0.00           C
ATOM   3967  CD2 TRP A 900      39.050  34.890  66.270  1.00  0.00           C
ATOM   3968  CE3 TRP A 900      39.210  36.090  65.520  1.00  0.00           C
ATOM   3969  HE3 TRP A 900      38.340  36.680  65.280  1.00  0.00           H
ATOM   3970  CZ3 TRP A 900      40.470  36.390  65.040  1.00  0.00           C
ATOM   3971  HZ3 TRP A 900      40.570  37.250  64.400  1.00  0.00           H
ATOM   3972  CZ2 TRP A 900      41.390  34.340  65.930  1.00  0.00           C
ATOM   3973  HZ2 TRP A 900      42.280  33.730  65.990  1.00  0.00           H
ATOM   3974  CH2 TRP A 900      41.540  35.590  65.350  1.00  0.00           C
ATOM   3975  HH2 TRP A 900      42.550  35.880  65.080  1.00  0.00           H
ATOM   3976  C   TRP A 900      35.080  36.860  67.530  1.00  0.00           C
ATOM   3977  O   TRP A 900      35.210  37.980  66.960  1.00  0.00           O
ATOM   3978  N   ILE A 901      33.910  36.380  68.040  1.00  0.00           N
ATOM   3979  HN  ILE A 901      33.840  35.510  68.510  1.00  0.00           H
ATOM   3980  CA  ILE A 901      32.590  37.040  67.680  1.00  0.00           C
ATOM   3981  HA  ILE A 901      32.440  37.210  66.630  1.00  0.00           H
ATOM   3982  CB  ILE A 901      31.380  36.120  68.060  1.00  0.00           C
ATOM   3983  HB  ILE A 901      31.540  35.760  69.100  1.00  0.00           H
ATOM   3984  CG2 ILE A 901      30.100  36.880  67.880  1.00  0.00           C
ATOM   3985 HG21 ILE A 901      30.050  37.520  66.980  1.00  0.00           H
ATOM   3986 HG22 ILE A 901      29.810  37.540  68.730  1.00  0.00           H
ATOM   3987 HG23 ILE A 901      29.270  36.150  67.790  1.00  0.00           H
ATOM   3988  CG1 ILE A 901      31.380  34.850  67.100  1.00  0.00           C
ATOM   3989 HG11 ILE A 901      30.680  34.100  67.520  1.00  0.00           H
ATOM   3990 HG12 ILE A 901      32.410  34.440  67.110  1.00  0.00           H
ATOM   3991  CD  ILE A 901      30.920  35.100  65.610  1.00  0.00           C
ATOM   3992  HD1 ILE A 901      29.890  35.530  65.620  1.00  0.00           H
ATOM   3993  HD2 ILE A 901      30.920  34.140  65.050  1.00  0.00           H
ATOM   3994  HD3 ILE A 901      31.530  35.890  65.120  1.00  0.00           H
ATOM   3995  C   ILE A 901      32.450  38.440  68.290  1.00  0.00           C
ATOM   3996  O   ILE A 901      32.730  38.640  69.470  1.00  0.00           O
ATOM   3997  N   ILE A 902      32.070  39.420  67.430  1.00  0.00           N
ATOM   3998  HN  ILE A 902      31.730  39.240  66.510  1.00  0.00           H
ATOM   3999  CA  ILE A 902      31.670  40.780  67.950  1.00  0.00           C
ATOM   4000  HA  ILE A 902      31.830  40.860  69.010  1.00  0.00           H
ATOM   4001  CB  ILE A 902      32.590  41.840  67.200  1.00  0.00           C
ATOM   4002  HB  ILE A 902      33.520  41.280  67.010  1.00  0.00           H
ATOM   4003  CG2 ILE A 902      32.100  42.350  65.850  1.00  0.00           C
ATOM   4004 HG21 ILE A 902      31.050  42.720  65.860  1.00  0.00           H
ATOM   4005 HG22 ILE A 902      32.190  41.520  65.120  1.00  0.00           H
ATOM   4006 HG23 ILE A 902      32.670  43.200  65.410  1.00  0.00           H
ATOM   4007  CG1 ILE A 902      32.970  43.020  68.170  1.00  0.00           C
ATOM   4008 HG11 ILE A 902      33.930  43.400  67.770  1.00  0.00           H
ATOM   4009 HG12 ILE A 902      33.110  42.600  69.200  1.00  0.00           H
ATOM   4010  CD  ILE A 902      32.020  44.190  68.220  1.00  0.00           C
ATOM   4011  HD1 ILE A 902      32.610  45.110  68.430  1.00  0.00           H
ATOM   4012  HD2 ILE A 902      31.340  44.210  69.110  1.00  0.00           H
ATOM   4013  HD3 ILE A 902      31.540  44.210  67.220  1.00  0.00           H
ATOM   4014  C   ILE A 902      30.220  40.990  67.740  1.00  0.00           C
ATOM   4015  O   ILE A 902      29.680  40.480  66.750  1.00  0.00           O
ATOM   4016  N   SER A 903      29.580  41.780  68.670  1.00  0.00           N
ATOM   4017  HN  SER A 903      30.000  42.080  69.510  1.00  0.00           H
ATOM   4018  CA  SER A 903      28.210  42.170  68.510  1.00  0.00           C
ATOM   4019  HA  SER A 903      27.590  41.320  68.770  1.00  0.00           H
ATOM   4020  CB  SER A 903      27.940  43.390  69.460  1.00  0.00           C
ATOM   4021  HB1 SER A 903      26.940  43.870  69.390  1.00  0.00           H
ATOM   4022  HB2 SER A 903      28.720  44.160  69.300  1.00  0.00           H
ATOM   4023  OG  SER A 903      28.080  43.120  70.880  1.00  0.00           O
ATOM   4024  HG1 SER A 903      27.690  43.890  71.300  1.00  0.00           H
ATOM   4025  C   SER A 903      27.910  42.700  67.120  1.00  0.00           C
ATOM   4026  O   SER A 903      28.620  43.650  66.640  1.00  0.00           O
ATOM   4027  N   PRO A 904      26.950  42.130  66.380  1.00  0.00           N
ATOM   4028  CD  PRO A 904      26.500  40.810  66.590  1.00  0.00           C
ATOM   4029  HD1 PRO A 904      25.820  40.770  67.480  1.00  0.00           H
ATOM   4030  HD2 PRO A 904      27.330  40.070  66.660  1.00  0.00           H
ATOM   4031  CA  PRO A 904      26.410  42.610  65.140  1.00  0.00           C
ATOM   4032  HA  PRO A 904      27.270  42.470  64.490  1.00  0.00           H
ATOM   4033  CB  PRO A 904      25.390  41.640  64.640  1.00  0.00           C
ATOM   4034  HB1 PRO A 904      25.450  41.690  63.520  1.00  0.00           H
ATOM   4035  HB2 PRO A 904      24.330  41.830  64.870  1.00  0.00           H
ATOM   4036  CG  PRO A 904      25.820  40.370  65.290  1.00  0.00           C
ATOM   4037  HG1 PRO A 904      25.040  39.640  65.580  1.00  0.00           H
ATOM   4038  HG2 PRO A 904      26.540  39.850  64.620  1.00  0.00           H
ATOM   4039  C   PRO A 904      25.920  44.080  65.200  1.00  0.00           C
ATOM   4040  O   PRO A 904      25.040  44.430  65.980  1.00  0.00           O
ATOM   4041  N   LEU A 905      26.490  44.950  64.320  1.00  0.00           N
ATOM   4042  HN  LEU A 905      27.200  44.550  63.760  1.00  0.00           H
ATOM   4043  CA  LEU A 905      26.170  46.400  64.130  1.00  0.00           C
ATOM   4044  HA  LEU A 905      26.600  46.710  63.190  1.00  0.00           H
ATOM   4045  CB  LEU A 905      24.590  46.640  64.130  1.00  0.00           C
ATOM   4046  HB1 LEU A 905      24.460  47.660  63.720  1.00  0.00           H
ATOM   4047  HB2 LEU A 905      24.220  46.540  65.170  1.00  0.00           H
ATOM   4048  CG  LEU A 905      23.770  45.760  63.210  1.00  0.00           C
ATOM   4049  HG  LEU A 905      24.140  44.730  63.210  1.00  0.00           H
ATOM   4050  CD1 LEU A 905      22.310  45.670  63.700  1.00  0.00           C
ATOM   4051 HD11 LEU A 905      21.780  44.980  63.010  1.00  0.00           H
ATOM   4052 HD12 LEU A 905      21.950  46.720  63.690  1.00  0.00           H
ATOM   4053 HD13 LEU A 905      22.300  45.250  64.730  1.00  0.00           H
ATOM   4054  CD2 LEU A 905      23.930  46.140  61.760  1.00  0.00           C
ATOM   4055 HD21 LEU A 905      23.500  47.130  61.520  1.00  0.00           H
ATOM   4056 HD22 LEU A 905      23.440  45.320  61.180  1.00  0.00           H
ATOM   4057 HD23 LEU A 905      25.010  46.290  61.540  1.00  0.00           H
ATOM   4058  C   LEU A 905      26.810  47.280  65.300  1.00  0.00           C
ATOM   4059  O   LEU A 905      26.470  48.450  65.540  1.00  0.00           O
ATOM   4060  N   GLY A 906      27.730  46.640  66.070  1.00  0.00           N
ATOM   4061  HN  GLY A 906      27.950  45.690  65.870  1.00  0.00           H
ATOM   4062  CA  GLY A 906      28.080  47.080  67.330  1.00  0.00           C
ATOM   4063  HA1 GLY A 906      28.690  47.950  67.130  1.00  0.00           H
ATOM   4064  HA2 GLY A 906      28.700  46.280  67.730  1.00  0.00           H
ATOM   4065  C   GLY A 906      26.990  47.460  68.420  1.00  0.00           C
ATOM   4066  O   GLY A 906      25.820  47.380  68.160  1.00  0.00           O
ATOM   4067  N   ASP A 907      27.480  47.870  69.580  1.00  0.00           N
ATOM   4068  HN  ASP A 907      28.460  47.880  69.740  1.00  0.00           H
ATOM   4069  CA  ASP A 907      26.640  48.220  70.690  1.00  0.00           C
ATOM   4070  HA  ASP A 907      25.720  47.630  70.750  1.00  0.00           H
ATOM   4071  CB  ASP A 907      27.570  47.910  71.970  1.00  0.00           C
ATOM   4072  HB1 ASP A 907      26.890  48.090  72.830  1.00  0.00           H
ATOM   4073  HB2 ASP A 907      28.520  48.500  71.930  1.00  0.00           H
ATOM   4074  CG  ASP A 907      27.930  46.430  72.150  1.00  0.00           C
ATOM   4075  OD1 ASP A 907      28.730  46.160  73.090  1.00  0.00           O
ATOM   4076  OD2 ASP A 907      27.040  45.540  71.690  1.00  0.00           O
ATOM   4077  C   ASP A 907      26.200  49.640  70.640  1.00  0.00           C
ATOM   4078  O   ASP A 907      25.480  50.150  71.490  1.00  0.00           O
ATOM   4079  N   ASN A 908      26.570  50.360  69.590  1.00  0.00           N
ATOM   4080  HN  ASN A 908      27.080  49.900  68.880  1.00  0.00           H
ATOM   4081  CA  ASN A 908      26.060  51.680  69.310  1.00  0.00           C
ATOM   4082  HA  ASN A 908      26.450  52.260  70.130  1.00  0.00           H
ATOM   4083  CB  ASN A 908      26.710  52.170  68.000  1.00  0.00           C
ATOM   4084  HB1 ASN A 908      26.100  53.040  67.650  1.00  0.00           H
ATOM   4085  HB2 ASN A 908      26.660  51.380  67.230  1.00  0.00           H
ATOM   4086  CG  ASN A 908      28.130  52.650  68.230  1.00  0.00           C
ATOM   4087  OD1 ASN A 908      28.480  53.260  69.210  1.00  0.00           O
ATOM   4088  ND2 ASN A 908      29.020  52.320  67.210  1.00  0.00           N
ATOM   4089 HD21 ASN A 908      29.920  52.740  67.290  1.00  0.00           H
ATOM   4090 HD22 ASN A 908      28.840  51.610  66.530  1.00  0.00           H
ATOM   4091  C   ASN A 908      24.510  51.830  69.160  1.00  0.00           C
ATOM   4092  O   ASN A 908      23.890  51.060  68.440  1.00  0.00           O
ATOM   4093  N   PRO A 909      23.870  52.890  69.780  1.00  0.00           N
ATOM   4094  CD  PRO A 909      24.390  53.670  70.940  1.00  0.00           C
ATOM   4095  HD1 PRO A 909      25.320  54.220  70.680  1.00  0.00           H
ATOM   4096  HD2 PRO A 909      24.630  52.970  71.770  1.00  0.00           H
ATOM   4097  CA  PRO A 909      22.430  53.280  69.590  1.00  0.00           C
ATOM   4098  HA  PRO A 909      21.840  52.620  70.210  1.00  0.00           H
ATOM   4099  CB  PRO A 909      22.450  54.730  70.180  1.00  0.00           C
ATOM   4100  HB1 PRO A 909      21.440  55.080  70.480  1.00  0.00           H
ATOM   4101  HB2 PRO A 909      22.960  55.380  69.420  1.00  0.00           H
ATOM   4102  CG  PRO A 909      23.320  54.690  71.390  1.00  0.00           C
ATOM   4103  HG1 PRO A 909      23.720  55.660  71.760  1.00  0.00           H
ATOM   4104  HG2 PRO A 909      22.740  54.210  72.220  1.00  0.00           H
ATOM   4105  C   PRO A 909      21.890  53.240  68.120  1.00  0.00           C
ATOM   4106  O   PRO A 909      22.750  53.460  67.270  1.00  0.00           O
ATOM   4107  N   TRP A 910      20.560  53.120  67.820  1.00  0.00           N
ATOM   4108  HN  TRP A 910      19.920  53.220  68.580  1.00  0.00           H
ATOM   4109  CA  TRP A 910      19.950  53.110  66.480  1.00  0.00           C
ATOM   4110  HA  TRP A 910      20.400  52.280  65.960  1.00  0.00           H
ATOM   4111  CB  TRP A 910      18.360  52.770  66.560  1.00  0.00           C
ATOM   4112  HB1 TRP A 910      17.810  52.780  65.590  1.00  0.00           H
ATOM   4113  HB2 TRP A 910      17.860  53.510  67.210  1.00  0.00           H
ATOM   4114  CG  TRP A 910      18.210  51.390  67.220  1.00  0.00           C
ATOM   4115  CD1 TRP A 910      17.910  51.160  68.520  1.00  0.00           C
ATOM   4116  HD1 TRP A 910      17.960  51.940  69.270  1.00  0.00           H
ATOM   4117  NE1 TRP A 910      17.840  49.810  68.760  1.00  0.00           N
ATOM   4118  HE1 TRP A 910      17.470  49.330  69.530  1.00  0.00           H
ATOM   4119  CE2 TRP A 910      18.110  49.130  67.580  1.00  0.00           C
ATOM   4120  CD2 TRP A 910      18.350  50.080  66.620  1.00  0.00           C
ATOM   4121  CE3 TRP A 910      18.610  49.730  65.310  1.00  0.00           C
ATOM   4122  HE3 TRP A 910      18.930  50.420  64.540  1.00  0.00           H
ATOM   4123  CZ3 TRP A 910      18.650  48.400  64.960  1.00  0.00           C
ATOM   4124  HZ3 TRP A 910      18.770  48.130  63.920  1.00  0.00           H
ATOM   4125  CZ2 TRP A 910      17.990  47.750  67.170  1.00  0.00           C
ATOM   4126  HZ2 TRP A 910      17.630  47.010  67.880  1.00  0.00           H
ATOM   4127  CH2 TRP A 910      18.460  47.420  65.910  1.00  0.00           C
ATOM   4128  HH2 TRP A 910      18.730  46.440  65.580  1.00  0.00           H
ATOM   4129  C   TRP A 910      20.230  54.370  65.660  1.00  0.00           C
ATOM   4130  O   TRP A 910      20.640  54.190  64.520  1.00  0.00           O
ATOM   4131  N   TRP A 911      20.090  55.640  66.190  1.00  0.00           N
ATOM   4132  HN  TRP A 911      19.870  55.780  67.160  1.00  0.00           H
ATOM   4133  CA  TRP A 911      20.360  56.870  65.470  1.00  0.00           C
ATOM   4134  HA  TRP A 911      19.760  56.940  64.580  1.00  0.00           H
ATOM   4135  CB  TRP A 911      19.940  58.110  66.270  1.00  0.00           C
ATOM   4136  HB1 TRP A 911      20.340  57.980  67.310  1.00  0.00           H
ATOM   4137  HB2 TRP A 911      18.840  58.110  66.300  1.00  0.00           H
ATOM   4138  CG  TRP A 911      20.380  59.450  65.800  1.00  0.00           C
ATOM   4139  CD1 TRP A 911      21.340  60.190  66.440  1.00  0.00           C
ATOM   4140  HD1 TRP A 911      21.940  59.810  67.250  1.00  0.00           H
ATOM   4141  NE1 TRP A 911      21.580  61.410  65.840  1.00  0.00           N
ATOM   4142  HE1 TRP A 911      21.820  62.240  66.280  1.00  0.00           H
ATOM   4143  CE2 TRP A 911      20.680  61.490  64.730  1.00  0.00           C
ATOM   4144  CD2 TRP A 911      19.930  60.240  64.640  1.00  0.00           C
ATOM   4145  CE3 TRP A 911      18.970  60.150  63.630  1.00  0.00           C
ATOM   4146  HE3 TRP A 911      18.290  59.300  63.570  1.00  0.00           H
ATOM   4147  CZ3 TRP A 911      18.740  61.180  62.770  1.00  0.00           C
ATOM   4148  HZ3 TRP A 911      17.920  61.200  62.080  1.00  0.00           H
ATOM   4149  CZ2 TRP A 911      20.500  62.510  63.840  1.00  0.00           C
ATOM   4150  HZ2 TRP A 911      21.120  63.390  63.800  1.00  0.00           H
ATOM   4151  CH2 TRP A 911      19.480  62.340  62.910  1.00  0.00           C
ATOM   4152  HH2 TRP A 911      19.170  63.090  62.200  1.00  0.00           H
ATOM   4153  C   TRP A 911      21.900  56.850  65.160  1.00  0.00           C
ATOM   4154  O   TRP A 911      22.340  57.100  64.030  1.00  0.00           O
ATOM   4155  N   THR A 912      22.750  56.590  66.190  1.00  0.00           N
ATOM   4156  HN  THR A 912      22.340  56.530  67.100  1.00  0.00           H
ATOM   4157  CA  THR A 912      24.230  56.360  65.960  1.00  0.00           C
ATOM   4158  HA  THR A 912      24.710  57.290  65.700  1.00  0.00           H
ATOM   4159  CB  THR A 912      25.070  56.030  67.250  1.00  0.00           C
ATOM   4160  HB  THR A 912      24.740  55.120  67.800  1.00  0.00           H
ATOM   4161  OG1 THR A 912      24.950  57.130  68.120  1.00  0.00           O
ATOM   4162  HG1 THR A 912      24.060  57.410  68.290  1.00  0.00           H
ATOM   4163  CG2 THR A 912      26.600  55.780  67.000  1.00  0.00           C
ATOM   4164 HG21 THR A 912      26.810  54.930  66.310  1.00  0.00           H
ATOM   4165 HG22 THR A 912      27.120  55.630  67.970  1.00  0.00           H
ATOM   4166 HG23 THR A 912      26.980  56.710  66.500  1.00  0.00           H
ATOM   4167  C   THR A 912      24.500  55.460  64.790  1.00  0.00           C
ATOM   4168  O   THR A 912      25.280  55.830  63.930  1.00  0.00           O
ATOM   4169  N   LEU A 913      23.960  54.280  64.720  1.00  0.00           N
ATOM   4170  HN  LEU A 913      23.310  54.040  65.430  1.00  0.00           H
ATOM   4171  CA  LEU A 913      24.090  53.380  63.650  1.00  0.00           C
ATOM   4172  HA  LEU A 913      25.120  53.110  63.480  1.00  0.00           H
ATOM   4173  CB  LEU A 913      23.310  52.100  63.920  1.00  0.00           C
ATOM   4174  HB1 LEU A 913      22.250  52.350  64.110  1.00  0.00           H
ATOM   4175  HB2 LEU A 913      23.720  51.620  64.830  1.00  0.00           H
ATOM   4176  CG  LEU A 913      23.290  51.030  62.790  1.00  0.00           C
ATOM   4177  HG  LEU A 913      22.880  51.420  61.830  1.00  0.00           H
ATOM   4178  CD1 LEU A 913      24.760  50.540  62.440  1.00  0.00           C
ATOM   4179 HD11 LEU A 913      24.750  49.630  61.810  1.00  0.00           H
ATOM   4180 HD12 LEU A 913      25.450  50.350  63.300  1.00  0.00           H
ATOM   4181 HD13 LEU A 913      25.240  51.370  61.880  1.00  0.00           H
ATOM   4182  CD2 LEU A 913      22.390  49.790  63.030  1.00  0.00           C
ATOM   4183 HD21 LEU A 913      22.520  48.930  62.330  1.00  0.00           H
ATOM   4184 HD22 LEU A 913      21.340  50.140  63.070  1.00  0.00           H
ATOM   4185 HD23 LEU A 913      22.640  49.350  64.040  1.00  0.00           H
ATOM   4186  C   LEU A 913      23.680  53.950  62.290  1.00  0.00           C
ATOM   4187  O   LEU A 913      24.370  53.860  61.330  1.00  0.00           O
ATOM   4188  N   LEU A 914      22.490  54.570  62.170  1.00  0.00           N
ATOM   4189  HN  LEU A 914      21.880  54.630  62.960  1.00  0.00           H
ATOM   4190  CA  LEU A 914      22.130  55.420  61.040  1.00  0.00           C
ATOM   4191  HA  LEU A 914      22.290  54.840  60.150  1.00  0.00           H
ATOM   4192  CB  LEU A 914      20.690  55.940  61.120  1.00  0.00           C
ATOM   4193  HB1 LEU A 914      20.470  56.380  62.100  1.00  0.00           H
ATOM   4194  HB2 LEU A 914      19.970  55.100  61.040  1.00  0.00           H
ATOM   4195  CG  LEU A 914      20.270  57.020  60.060  1.00  0.00           C
ATOM   4196  HG  LEU A 914      20.980  57.890  60.100  1.00  0.00           H
ATOM   4197  CD1 LEU A 914      20.180  56.430  58.630  1.00  0.00           C
ATOM   4198 HD11 LEU A 914      19.530  55.530  58.560  1.00  0.00           H
ATOM   4199 HD12 LEU A 914      21.210  56.150  58.320  1.00  0.00           H
ATOM   4200 HD13 LEU A 914      19.780  57.100  57.840  1.00  0.00           H
ATOM   4201  CD2 LEU A 914      18.890  57.540  60.350  1.00  0.00           C
ATOM   4202 HD21 LEU A 914      18.470  58.040  59.450  1.00  0.00           H
ATOM   4203 HD22 LEU A 914      18.950  58.270  61.190  1.00  0.00           H
ATOM   4204 HD23 LEU A 914      18.220  56.660  60.510  1.00  0.00           H
ATOM   4205  C   LEU A 914      23.100  56.570  60.640  1.00  0.00           C
ATOM   4206  O   LEU A 914      23.410  56.770  59.450  1.00  0.00           O
ATOM   4207  N   ILE A 915      23.690  57.310  61.670  1.00  0.00           N
ATOM   4208  HN  ILE A 915      23.410  57.130  62.620  1.00  0.00           H
ATOM   4209  CA  ILE A 915      24.760  58.330  61.470  1.00  0.00           C
ATOM   4210  HA  ILE A 915      24.420  58.920  60.630  1.00  0.00           H
ATOM   4211  CB  ILE A 915      24.980  59.200  62.680  1.00  0.00           C
ATOM   4212  HB  ILE A 915      25.240  58.600  63.580  1.00  0.00           H
ATOM   4213  CG2 ILE A 915      26.170  60.160  62.470  1.00  0.00           C
ATOM   4214 HG21 ILE A 915      26.020  60.770  61.550  1.00  0.00           H
ATOM   4215 HG22 ILE A 915      27.130  59.640  62.260  1.00  0.00           H
ATOM   4216 HG23 ILE A 915      26.300  60.890  63.290  1.00  0.00           H
ATOM   4217  CG1 ILE A 915      23.760  60.050  63.090  1.00  0.00           C
ATOM   4218 HG11 ILE A 915      24.100  60.850  63.770  1.00  0.00           H
ATOM   4219 HG12 ILE A 915      23.090  59.340  63.620  1.00  0.00           H
ATOM   4220  CD  ILE A 915      22.990  60.770  61.980  1.00  0.00           C
ATOM   4221  HD1 ILE A 915      23.780  61.240  61.350  1.00  0.00           H
ATOM   4222  HD2 ILE A 915      22.460  61.670  62.350  1.00  0.00           H
ATOM   4223  HD3 ILE A 915      22.460  59.990  61.390  1.00  0.00           H
ATOM   4224  C   ILE A 915      26.000  57.630  60.940  1.00  0.00           C
ATOM   4225  O   ILE A 915      26.520  58.070  59.910  1.00  0.00           O
ATOM   4226  N   ALA A 916      26.410  56.490  61.550  1.00  0.00           N
ATOM   4227  HN  ALA A 916      25.970  56.240  62.420  1.00  0.00           H
ATOM   4228  CA  ALA A 916      27.490  55.620  61.090  1.00  0.00           C
ATOM   4229  HA  ALA A 916      28.380  56.250  61.040  1.00  0.00           H
ATOM   4230  CB  ALA A 916      27.650  54.430  62.060  1.00  0.00           C
ATOM   4231  HB1 ALA A 916      26.790  53.720  61.970  1.00  0.00           H
ATOM   4232  HB2 ALA A 916      27.710  54.660  63.130  1.00  0.00           H
ATOM   4233  HB3 ALA A 916      28.540  53.840  61.770  1.00  0.00           H
ATOM   4234  C   ALA A 916      27.340  55.070  59.660  1.00  0.00           C
ATOM   4235  O   ALA A 916      28.330  54.670  59.050  1.00  0.00           O
ATOM   4236  N   ALA A 917      26.130  55.180  59.060  1.00  0.00           N
ATOM   4237  HN  ALA A 917      25.330  55.430  59.600  1.00  0.00           H
ATOM   4238  CA  ALA A 917      25.970  54.850  57.660  1.00  0.00           C
ATOM   4239  HA  ALA A 917      26.190  53.820  57.400  1.00  0.00           H
ATOM   4240  CB  ALA A 917      24.540  55.050  57.240  1.00  0.00           C
ATOM   4241  HB1 ALA A 917      23.830  54.530  57.910  1.00  0.00           H
ATOM   4242  HB2 ALA A 917      24.350  54.510  56.280  1.00  0.00           H
ATOM   4243  HB3 ALA A 917      24.310  56.130  57.080  1.00  0.00           H
ATOM   4244  C   ALA A 917      26.830  55.660  56.740  1.00  0.00           C
ATOM   4245  O   ALA A 917      27.390  55.150  55.780  1.00  0.00           O
ATOM   4246  N   ILE A 918      27.000  56.940  57.130  1.00  0.00           N
ATOM   4247  HN  ILE A 918      26.330  57.230  57.800  1.00  0.00           H
ATOM   4248  CA  ILE A 918      27.820  57.950  56.420  1.00  0.00           C
ATOM   4249  HA  ILE A 918      27.310  57.960  55.460  1.00  0.00           H
ATOM   4250  CB  ILE A 918      27.470  59.350  56.990  1.00  0.00           C
ATOM   4251  HB  ILE A 918      27.780  59.370  58.050  1.00  0.00           H
ATOM   4252  CG2 ILE A 918      28.280  60.540  56.540  1.00  0.00           C
ATOM   4253 HG21 ILE A 918      29.380  60.500  56.690  1.00  0.00           H
ATOM   4254 HG22 ILE A 918      27.870  61.450  57.040  1.00  0.00           H
ATOM   4255 HG23 ILE A 918      28.170  60.590  55.440  1.00  0.00           H
ATOM   4256  CG1 ILE A 918      25.960  59.570  57.000  1.00  0.00           C
ATOM   4257 HG11 ILE A 918      25.250  58.750  56.790  1.00  0.00           H
ATOM   4258 HG12 ILE A 918      25.730  60.160  56.090  1.00  0.00           H
ATOM   4259  CD  ILE A 918      25.470  60.540  58.160  1.00  0.00           C
ATOM   4260  HD1 ILE A 918      25.800  60.130  59.130  1.00  0.00           H
ATOM   4261  HD2 ILE A 918      24.360  60.680  58.150  1.00  0.00           H
ATOM   4262  HD3 ILE A 918      25.980  61.500  57.950  1.00  0.00           H
ATOM   4263  C   ILE A 918      29.310  57.650  56.140  1.00  0.00           C
ATOM   4264  O   ILE A 918      29.760  57.830  55.040  1.00  0.00           O
ATOM   4265  N   PRO A 919      30.090  57.160  57.110  1.00  0.00           N
ATOM   4266  CD  PRO A 919      29.860  57.480  58.530  1.00  0.00           C
ATOM   4267  HD1 PRO A 919      28.830  57.190  58.850  1.00  0.00           H
ATOM   4268  HD2 PRO A 919      29.960  58.580  58.630  1.00  0.00           H
ATOM   4269  CA  PRO A 919      31.470  56.880  56.930  1.00  0.00           C
ATOM   4270  HA  PRO A 919      32.070  57.610  56.400  1.00  0.00           H
ATOM   4271  CB  PRO A 919      32.070  56.770  58.350  1.00  0.00           C
ATOM   4272  HB1 PRO A 919      32.690  57.660  58.620  1.00  0.00           H
ATOM   4273  HB2 PRO A 919      32.820  55.970  58.530  1.00  0.00           H
ATOM   4274  CG  PRO A 919      30.940  56.720  59.270  1.00  0.00           C
ATOM   4275  HG1 PRO A 919      30.700  55.630  59.350  1.00  0.00           H
ATOM   4276  HG2 PRO A 919      31.170  57.030  60.310  1.00  0.00           H
ATOM   4277  C   PRO A 919      31.530  55.530  56.210  1.00  0.00           C
ATOM   4278  O   PRO A 919      32.570  55.310  55.560  1.00  0.00           O
ATOM   4279  N   ALA A 920      30.580  54.590  56.420  1.00  0.00           N
ATOM   4280  HN  ALA A 920      29.830  54.860  57.000  1.00  0.00           H
ATOM   4281  CA  ALA A 920      30.590  53.380  55.630  1.00  0.00           C
ATOM   4282  HA  ALA A 920      31.590  52.980  55.710  1.00  0.00           H
ATOM   4283  CB  ALA A 920      29.480  52.400  56.120  1.00  0.00           C
ATOM   4284  HB1 ALA A 920      29.570  52.360  57.230  1.00  0.00           H
ATOM   4285  HB2 ALA A 920      29.640  51.370  55.750  1.00  0.00           H
ATOM   4286  HB3 ALA A 920      28.490  52.830  55.830  1.00  0.00           H
ATOM   4287  C   ALA A 920      30.430  53.600  54.170  1.00  0.00           C
ATOM   4288  O   ALA A 920      31.180  52.930  53.480  1.00  0.00           O
ATOM   4289  N   LEU A 921      29.490  54.470  53.690  1.00  0.00           N
ATOM   4290  HN  LEU A 921      28.830  54.960  54.260  1.00  0.00           H
ATOM   4291  CA  LEU A 921      29.480  54.970  52.330  1.00  0.00           C
ATOM   4292  HA  LEU A 921      29.350  54.170  51.620  1.00  0.00           H
ATOM   4293  CB  LEU A 921      28.320  55.910  52.260  1.00  0.00           C
ATOM   4294  HB1 LEU A 921      28.450  56.730  53.010  1.00  0.00           H
ATOM   4295  HB2 LEU A 921      27.380  55.350  52.480  1.00  0.00           H
ATOM   4296  CG  LEU A 921      28.180  56.680  50.980  1.00  0.00           C
ATOM   4297  HG  LEU A 921      29.120  57.260  50.890  1.00  0.00           H
ATOM   4298  CD1 LEU A 921      27.990  55.720  49.750  1.00  0.00           C
ATOM   4299 HD11 LEU A 921      28.900  55.100  49.570  1.00  0.00           H
ATOM   4300 HD12 LEU A 921      27.680  56.340  48.890  1.00  0.00           H
ATOM   4301 HD13 LEU A 921      27.180  55.010  50.050  1.00  0.00           H
ATOM   4302  CD2 LEU A 921      26.990  57.650  51.140  1.00  0.00           C
ATOM   4303 HD21 LEU A 921      26.030  57.280  51.570  1.00  0.00           H
ATOM   4304 HD22 LEU A 921      26.790  58.190  50.190  1.00  0.00           H
ATOM   4305 HD23 LEU A 921      27.230  58.380  51.950  1.00  0.00           H
ATOM   4306  C   LEU A 921      30.770  55.570  51.800  1.00  0.00           C
ATOM   4307  O   LEU A 921      31.240  55.230  50.730  1.00  0.00           O
ATOM   4308  N   LEU A 922      31.390  56.530  52.520  1.00  0.00           N
ATOM   4309  HN  LEU A 922      30.930  56.930  53.300  1.00  0.00           H
ATOM   4310  CA  LEU A 922      32.680  56.980  52.090  1.00  0.00           C
ATOM   4311  HA  LEU A 922      32.780  57.320  51.070  1.00  0.00           H
ATOM   4312  CB  LEU A 922      33.090  58.130  53.040  1.00  0.00           C
ATOM   4313  HB1 LEU A 922      34.170  58.340  52.940  1.00  0.00           H
ATOM   4314  HB2 LEU A 922      32.940  57.790  54.090  1.00  0.00           H
ATOM   4315  CG  LEU A 922      32.320  59.470  52.790  1.00  0.00           C
ATOM   4316  HG  LEU A 922      31.250  59.250  52.970  1.00  0.00           H
ATOM   4317  CD1 LEU A 922      32.810  60.560  53.780  1.00  0.00           C
ATOM   4318 HD11 LEU A 922      33.850  60.930  53.620  1.00  0.00           H
ATOM   4319 HD12 LEU A 922      32.760  60.290  54.850  1.00  0.00           H
ATOM   4320 HD13 LEU A 922      32.210  61.460  53.520  1.00  0.00           H
ATOM   4321  CD2 LEU A 922      32.450  59.980  51.330  1.00  0.00           C
ATOM   4322 HD21 LEU A 922      31.970  59.220  50.670  1.00  0.00           H
ATOM   4323 HD22 LEU A 922      33.490  60.070  50.960  1.00  0.00           H
ATOM   4324 HD23 LEU A 922      31.830  60.890  51.080  1.00  0.00           H
ATOM   4325  C   LEU A 922      33.750  55.770  52.080  1.00  0.00           C
ATOM   4326  O   LEU A 922      34.450  55.500  51.080  1.00  0.00           O
ATOM   4327  N   CYS A 923      33.710  54.880  53.080  1.00  0.00           N
ATOM   4328  HN  CYS A 923      33.050  54.880  53.840  1.00  0.00           H
ATOM   4329  CA  CYS A 923      34.690  53.730  53.140  1.00  0.00           C
ATOM   4330  HA  CYS A 923      35.630  54.270  53.060  1.00  0.00           H
ATOM   4331  CB  CYS A 923      34.600  53.020  54.450  1.00  0.00           C
ATOM   4332  HB1 CYS A 923      33.550  52.670  54.500  1.00  0.00           H
ATOM   4333  HB2 CYS A 923      34.820  53.640  55.340  1.00  0.00           H
ATOM   4334  SG  CYS A 923      35.640  51.550  54.740  1.00  0.00           S
ATOM   4335  HG1 CYS A 923      34.960  50.800  53.870  1.00  0.00           H
ATOM   4336  C   CYS A 923      34.460  52.790  51.940  1.00  0.00           C
ATOM   4337  O   CYS A 923      35.380  52.420  51.230  1.00  0.00           O
ATOM   4338  N   THR A 924      33.200  52.590  51.550  1.00  0.00           N
ATOM   4339  HN  THR A 924      32.460  52.840  52.170  1.00  0.00           H
ATOM   4340  CA  THR A 924      32.840  51.710  50.370  1.00  0.00           C
ATOM   4341  HA  THR A 924      33.120  50.670  50.530  1.00  0.00           H
ATOM   4342  CB  THR A 924      31.290  51.560  50.210  1.00  0.00           C
ATOM   4343  HB  THR A 924      30.880  52.570  50.030  1.00  0.00           H
ATOM   4344  OG1 THR A 924      30.710  51.010  51.380  1.00  0.00           O
ATOM   4345  HG1 THR A 924      30.780  51.570  52.150  1.00  0.00           H
ATOM   4346  CG2 THR A 924      31.010  50.430  49.130  1.00  0.00           C
ATOM   4347 HG21 THR A 924      29.940  50.160  49.240  1.00  0.00           H
ATOM   4348 HG22 THR A 924      31.660  49.520  49.200  1.00  0.00           H
ATOM   4349 HG23 THR A 924      31.240  50.710  48.080  1.00  0.00           H
ATOM   4350  C   THR A 924      33.470  52.180  49.020  1.00  0.00           C
ATOM   4351  O   THR A 924      33.770  51.340  48.210  1.00  0.00           O
ATOM   4352  N   ILE A 925      33.600  53.440  48.780  1.00  0.00           N
ATOM   4353  HN  ILE A 925      33.400  54.150  49.440  1.00  0.00           H
ATOM   4354  CA  ILE A 925      34.390  53.970  47.630  1.00  0.00           C
ATOM   4355  HA  ILE A 925      33.800  53.950  46.730  1.00  0.00           H
ATOM   4356  CB  ILE A 925      34.750  55.440  47.840  1.00  0.00           C
ATOM   4357  HB  ILE A 925      35.290  55.600  48.810  1.00  0.00           H
ATOM   4358  CG2 ILE A 925      35.590  56.000  46.660  1.00  0.00           C
ATOM   4359 HG21 ILE A 925      35.050  56.230  45.710  1.00  0.00           H
ATOM   4360 HG22 ILE A 925      36.440  55.320  46.430  1.00  0.00           H
ATOM   4361 HG23 ILE A 925      36.240  56.850  46.970  1.00  0.00           H
ATOM   4362  CG1 ILE A 925      33.440  56.150  48.080  1.00  0.00           C
ATOM   4363 HG11 ILE A 925      32.960  55.770  49.000  1.00  0.00           H
ATOM   4364 HG12 ILE A 925      32.750  56.000  47.230  1.00  0.00           H
ATOM   4365  CD  ILE A 925      33.660  57.670  48.370  1.00  0.00           C
ATOM   4366  HD1 ILE A 925      32.720  58.200  48.630  1.00  0.00           H
ATOM   4367  HD2 ILE A 925      34.220  58.190  47.560  1.00  0.00           H
ATOM   4368  HD3 ILE A 925      34.310  57.780  49.270  1.00  0.00           H
ATOM   4369  C   ILE A 925      35.750  53.230  47.470  1.00  0.00           C
ATOM   4370  O   ILE A 925      35.990  52.800  46.330  1.00  0.00           O
ATOM   4371  N   LEU A 926      36.540  53.120  48.540  1.00  0.00           N
ATOM   4372  HN  LEU A 926      36.110  53.350  49.420  1.00  0.00           H
ATOM   4373  CA  LEU A 926      37.850  52.490  48.540  1.00  0.00           C
ATOM   4374  HA  LEU A 926      38.490  52.830  47.740  1.00  0.00           H
ATOM   4375  CB  LEU A 926      38.520  52.640  49.950  1.00  0.00           C
ATOM   4376  HB1 LEU A 926      39.520  52.160  49.990  1.00  0.00           H
ATOM   4377  HB2 LEU A 926      37.920  52.060  50.690  1.00  0.00           H
ATOM   4378  CG  LEU A 926      38.640  54.080  50.510  1.00  0.00           C
ATOM   4379  HG  LEU A 926      37.580  54.410  50.590  1.00  0.00           H
ATOM   4380  CD1 LEU A 926      39.130  53.900  52.000  1.00  0.00           C
ATOM   4381 HD11 LEU A 926      38.540  53.200  52.620  1.00  0.00           H
ATOM   4382 HD12 LEU A 926      39.130  54.820  52.610  1.00  0.00           H
ATOM   4383 HD13 LEU A 926      40.160  53.490  51.910  1.00  0.00           H
ATOM   4384  CD2 LEU A 926      39.490  55.070  49.740  1.00  0.00           C
ATOM   4385 HD21 LEU A 926      39.010  55.380  48.780  1.00  0.00           H
ATOM   4386 HD22 LEU A 926      40.520  54.670  49.580  1.00  0.00           H
ATOM   4387 HD23 LEU A 926      39.550  55.960  50.400  1.00  0.00           H
ATOM   4388  C   LEU A 926      37.750  51.020  48.250  1.00  0.00           C
ATOM   4389  O   LEU A 926      38.630  50.480  47.580  1.00  0.00           O
ATOM   4390  N   ILE A 927      36.730  50.320  48.790  1.00  0.00           N
ATOM   4391  HN  ILE A 927      36.030  50.840  49.290  1.00  0.00           H
ATOM   4392  CA  ILE A 927      36.460  48.860  48.500  1.00  0.00           C
ATOM   4393  HA  ILE A 927      37.340  48.290  48.740  1.00  0.00           H
ATOM   4394  CB  ILE A 927      35.290  48.390  49.450  1.00  0.00           C
ATOM   4395  HB  ILE A 927      34.350  48.920  49.180  1.00  0.00           H
ATOM   4396  CG2 ILE A 927      35.040  46.820  49.230  1.00  0.00           C
ATOM   4397 HG21 ILE A 927      35.960  46.230  49.400  1.00  0.00           H
ATOM   4398 HG22 ILE A 927      34.750  46.660  48.180  1.00  0.00           H
ATOM   4399 HG23 ILE A 927      34.280  46.390  49.930  1.00  0.00           H
ATOM   4400  CG1 ILE A 927      35.560  48.700  50.980  1.00  0.00           C
ATOM   4401 HG11 ILE A 927      34.850  48.310  51.740  1.00  0.00           H
ATOM   4402 HG12 ILE A 927      35.700  49.800  51.130  1.00  0.00           H
ATOM   4403  CD  ILE A 927      36.830  47.990  51.650  1.00  0.00           C
ATOM   4404  HD1 ILE A 927      36.840  48.360  52.700  1.00  0.00           H
ATOM   4405  HD2 ILE A 927      37.750  48.220  51.090  1.00  0.00           H
ATOM   4406  HD3 ILE A 927      36.700  46.880  51.700  1.00  0.00           H
ATOM   4407  C   ILE A 927      36.160  48.560  47.080  1.00  0.00           C
ATOM   4408  O   ILE A 927      36.710  47.600  46.500  1.00  0.00           O
ATOM   4409  N   PHE A 928      35.210  49.390  46.530  1.00  0.00           N
ATOM   4410  HN  PHE A 928      34.930  50.180  47.060  1.00  0.00           H
ATOM   4411  CA  PHE A 928      34.760  49.420  45.150  1.00  0.00           C
ATOM   4412  HA  PHE A 928      34.310  48.470  44.940  1.00  0.00           H
ATOM   4413  CB  PHE A 928      33.630  50.480  45.110  1.00  0.00           C
ATOM   4414  HB1 PHE A 928      33.790  51.190  45.940  1.00  0.00           H
ATOM   4415  HB2 PHE A 928      32.710  49.890  45.370  1.00  0.00           H
ATOM   4416  CG  PHE A 928      33.440  51.200  43.810  1.00  0.00           C
ATOM   4417  CD1 PHE A 928      32.940  50.530  42.640  1.00  0.00           C
ATOM   4418  HD1 PHE A 928      32.540  49.530  42.770  1.00  0.00           H
ATOM   4419  CE1 PHE A 928      32.750  51.170  41.480  1.00  0.00           C
ATOM   4420  HE1 PHE A 928      32.260  50.670  40.650  1.00  0.00           H
ATOM   4421  CZ  PHE A 928      32.950  52.550  41.390  1.00  0.00           C
ATOM   4422  HZ  PHE A 928      32.720  53.030  40.460  1.00  0.00           H
ATOM   4423  CD2 PHE A 928      33.670  52.560  43.710  1.00  0.00           C
ATOM   4424  HD2 PHE A 928      34.180  53.070  44.500  1.00  0.00           H
ATOM   4425  CE2 PHE A 928      33.490  53.220  42.500  1.00  0.00           C
ATOM   4426  HE2 PHE A 928      33.680  54.290  42.390  1.00  0.00           H
ATOM   4427  C   PHE A 928      35.820  49.620  44.120  1.00  0.00           C
ATOM   4428  O   PHE A 928      36.010  48.760  43.230  1.00  0.00           O
ATOM   4429  N   MET A 929      36.730  50.640  44.320  1.00  0.00           N
ATOM   4430  HN  MET A 929      36.750  51.180  45.160  1.00  0.00           H
ATOM   4431  CA  MET A 929      37.790  50.990  43.440  1.00  0.00           C
ATOM   4432  HA  MET A 929      37.320  51.100  42.480  1.00  0.00           H
ATOM   4433  CB  MET A 929      38.390  52.340  43.900  1.00  0.00           C
ATOM   4434  HB1 MET A 929      38.530  52.290  45.010  1.00  0.00           H
ATOM   4435  HB2 MET A 929      37.580  53.080  43.770  1.00  0.00           H
ATOM   4436  CG  MET A 929      39.760  52.740  43.310  1.00  0.00           C
ATOM   4437  HG1 MET A 929      39.600  52.630  42.220  1.00  0.00           H
ATOM   4438  HG2 MET A 929      40.540  52.010  43.630  1.00  0.00           H
ATOM   4439  SD  MET A 929      40.280  54.410  43.710  1.00  0.00           S
ATOM   4440  CE  MET A 929      41.470  54.650  42.400  1.00  0.00           C
ATOM   4441  HE1 MET A 929      41.580  55.720  42.150  1.00  0.00           H
ATOM   4442  HE2 MET A 929      41.240  53.920  41.580  1.00  0.00           H
ATOM   4443  HE3 MET A 929      42.450  54.210  42.690  1.00  0.00           H
ATOM   4444  C   MET A 929      38.850  49.960  43.160  1.00  0.00           C
ATOM   4445  O   MET A 929      39.260  49.780  42.020  1.00  0.00           O
ATOM   4446  N   ASP A 930      39.340  49.170  44.170  1.00  0.00           N
ATOM   4447  HN  ASP A 930      39.010  49.250  45.110  1.00  0.00           H
ATOM   4448  CA  ASP A 930      40.230  48.130  43.990  1.00  0.00           C
ATOM   4449  HA  ASP A 930      41.080  48.560  43.500  1.00  0.00           H
ATOM   4450  CB  ASP A 930      40.750  47.560  45.290  1.00  0.00           C
ATOM   4451  HB1 ASP A 930      41.390  46.670  45.110  1.00  0.00           H
ATOM   4452  HB2 ASP A 930      40.060  47.190  46.070  1.00  0.00           H
ATOM   4453  CG  ASP A 930      41.650  48.590  46.000  1.00  0.00           C
ATOM   4454  OD1 ASP A 930      41.730  48.590  47.220  1.00  0.00           O
ATOM   4455  OD2 ASP A 930      42.550  49.130  45.240  1.00  0.00           O
ATOM   4456  C   ASP A 930      39.590  47.040  43.120  1.00  0.00           C
ATOM   4457  O   ASP A 930      40.130  46.750  42.050  1.00  0.00           O
ATOM   4458  N   GLN A 931      38.370  46.570  43.630  1.00  0.00           N
ATOM   4459  HN  GLN A 931      37.970  47.030  44.420  1.00  0.00           H
ATOM   4460  CA  GLN A 931      37.520  45.590  43.010  1.00  0.00           C
ATOM   4461  HA  GLN A 931      38.090  44.680  43.120  1.00  0.00           H
ATOM   4462  CB  GLN A 931      36.140  45.350  43.670  1.00  0.00           C
ATOM   4463  HB1 GLN A 931      35.530  44.720  42.990  1.00  0.00           H
ATOM   4464  HB2 GLN A 931      35.600  46.320  43.790  1.00  0.00           H
ATOM   4465  CG  GLN A 931      36.110  44.580  45.010  1.00  0.00           C
ATOM   4466  HG1 GLN A 931      35.080  44.180  45.110  1.00  0.00           H
ATOM   4467  HG2 GLN A 931      36.370  45.170  45.910  1.00  0.00           H
ATOM   4468  CD  GLN A 931      37.110  43.340  45.010  1.00  0.00           C
ATOM   4469  OE1 GLN A 931      38.280  43.490  44.900  1.00  0.00           O
ATOM   4470  NE2 GLN A 931      36.550  42.100  45.310  1.00  0.00           N
ATOM   4471 HE21 GLN A 931      37.120  41.280  45.260  1.00  0.00           H
ATOM   4472 HE22 GLN A 931      35.600  42.150  45.620  1.00  0.00           H
ATOM   4473  C   GLN A 931      37.330  45.920  41.580  1.00  0.00           C
ATOM   4474  O   GLN A 931      37.660  45.070  40.740  1.00  0.00           O
ATOM   4475  N   GLN A 932      36.830  47.100  41.280  1.00  0.00           N
ATOM   4476  HN  GLN A 932      36.450  47.760  41.920  1.00  0.00           H
ATOM   4477  CA  GLN A 932      36.370  47.390  39.920  1.00  0.00           C
ATOM   4478  HA  GLN A 932      36.000  46.470  39.480  1.00  0.00           H
ATOM   4479  CB  GLN A 932      35.240  48.420  40.010  1.00  0.00           C
ATOM   4480  HB1 GLN A 932      35.010  48.530  38.940  1.00  0.00           H
ATOM   4481  HB2 GLN A 932      35.520  49.400  40.450  1.00  0.00           H
ATOM   4482  CG  GLN A 932      33.910  47.870  40.470  1.00  0.00           C
ATOM   4483  HG1 GLN A 932      33.050  48.480  40.120  1.00  0.00           H
ATOM   4484  HG2 GLN A 932      33.930  47.820  41.580  1.00  0.00           H
ATOM   4485  CD  GLN A 932      33.600  46.440  39.950  1.00  0.00           C
ATOM   4486  OE1 GLN A 932      33.570  45.490  40.750  1.00  0.00           O
ATOM   4487  NE2 GLN A 932      33.480  46.300  38.590  1.00  0.00           N
ATOM   4488 HE21 GLN A 932      33.340  47.090  37.990  1.00  0.00           H
ATOM   4489 HE22 GLN A 932      33.460  45.360  38.220  1.00  0.00           H
ATOM   4490  C   GLN A 932      37.460  47.900  38.950  1.00  0.00           C
ATOM   4491  O   GLN A 932      37.350  47.680  37.760  1.00  0.00           O
ATOM   4492  N   ILE A 933      38.510  48.610  39.410  1.00  0.00           N
ATOM   4493  HN  ILE A 933      38.600  48.980  40.330  1.00  0.00           H
ATOM   4494  CA  ILE A 933      39.730  48.880  38.600  1.00  0.00           C
ATOM   4495  HA  ILE A 933      39.400  49.250  37.640  1.00  0.00           H
ATOM   4496  CB  ILE A 933      40.690  49.970  39.160  1.00  0.00           C
ATOM   4497  HB  ILE A 933      41.010  49.780  40.210  1.00  0.00           H
ATOM   4498  CG2 ILE A 933      41.980  50.030  38.300  1.00  0.00           C
ATOM   4499 HG21 ILE A 933      41.820  50.130  37.200  1.00  0.00           H
ATOM   4500 HG22 ILE A 933      42.570  49.100  38.470  1.00  0.00           H
ATOM   4501 HG23 ILE A 933      42.590  50.890  38.630  1.00  0.00           H
ATOM   4502  CG1 ILE A 933      39.990  51.380  39.240  1.00  0.00           C
ATOM   4503 HG11 ILE A 933      40.760  52.100  39.590  1.00  0.00           H
ATOM   4504 HG12 ILE A 933      39.120  51.360  39.930  1.00  0.00           H
ATOM   4505  CD  ILE A 933      39.320  51.770  37.930  1.00  0.00           C
ATOM   4506  HD1 ILE A 933      39.950  51.540  37.040  1.00  0.00           H
ATOM   4507  HD2 ILE A 933      38.960  52.810  37.850  1.00  0.00           H
ATOM   4508  HD3 ILE A 933      38.390  51.150  37.840  1.00  0.00           H
ATOM   4509  C   ILE A 933      40.490  47.560  38.440  1.00  0.00           C
ATOM   4510  O   ILE A 933      41.020  47.280  37.340  1.00  0.00           O
ATOM   4511  N   THR A 934      40.490  46.600  39.410  1.00  0.00           N
ATOM   4512  HN  THR A 934      40.250  46.950  40.310  1.00  0.00           H
ATOM   4513  CA  THR A 934      41.030  45.250  39.080  1.00  0.00           C
ATOM   4514  HA  THR A 934      42.000  45.440  38.630  1.00  0.00           H
ATOM   4515  CB  THR A 934      41.080  44.350  40.280  1.00  0.00           C
ATOM   4516  HB  THR A 934      40.040  44.050  40.520  1.00  0.00           H
ATOM   4517  OG1 THR A 934      41.970  44.840  41.230  1.00  0.00           O
ATOM   4518  HG1 THR A 934      41.470  45.530  41.660  1.00  0.00           H
ATOM   4519  CG2 THR A 934      41.820  42.990  39.950  1.00  0.00           C
ATOM   4520 HG21 THR A 934      42.820  43.250  39.560  1.00  0.00           H
ATOM   4521 HG22 THR A 934      41.260  42.340  39.250  1.00  0.00           H
ATOM   4522 HG23 THR A 934      42.030  42.550  40.950  1.00  0.00           H
ATOM   4523  C   THR A 934      40.330  44.550  37.900  1.00  0.00           C
ATOM   4524  O   THR A 934      40.980  44.120  36.920  1.00  0.00           O
ATOM   4525  N   ALA A 935      39.000  44.590  37.880  1.00  0.00           N
ATOM   4526  HN  ALA A 935      38.560  44.940  38.690  1.00  0.00           H
ATOM   4527  CA  ALA A 935      38.190  44.120  36.720  1.00  0.00           C
ATOM   4528  HA  ALA A 935      38.350  43.050  36.660  1.00  0.00           H
ATOM   4529  CB  ALA A 935      36.700  44.320  36.880  1.00  0.00           C
ATOM   4530  HB1 ALA A 935      36.170  43.700  36.130  1.00  0.00           H
ATOM   4531  HB2 ALA A 935      36.380  45.370  36.780  1.00  0.00           H
ATOM   4532  HB3 ALA A 935      36.350  43.920  37.850  1.00  0.00           H
ATOM   4533  C   ALA A 935      38.600  44.710  35.440  1.00  0.00           C
ATOM   4534  O   ALA A 935      38.750  44.050  34.410  1.00  0.00           O
ATOM   4535  N   VAL A 936      38.890  46.060  35.390  1.00  0.00           N
ATOM   4536  HN  VAL A 936      38.850  46.600  36.220  1.00  0.00           H
ATOM   4537  CA  VAL A 936      39.370  46.740  34.210  1.00  0.00           C
ATOM   4538  HA  VAL A 936      38.670  46.540  33.400  1.00  0.00           H
ATOM   4539  CB  VAL A 936      39.370  48.290  34.440  1.00  0.00           C
ATOM   4540  HB  VAL A 936      39.950  48.490  35.370  1.00  0.00           H
ATOM   4541  CG1 VAL A 936      39.870  49.200  33.300  1.00  0.00           C
ATOM   4542 HG11 VAL A 936      39.740  50.290  33.460  1.00  0.00           H
ATOM   4543 HG12 VAL A 936      39.290  48.910  32.400  1.00  0.00           H
ATOM   4544 HG13 VAL A 936      40.950  49.040  33.110  1.00  0.00           H
ATOM   4545  CG2 VAL A 936      37.880  48.770  34.650  1.00  0.00           C
ATOM   4546 HG21 VAL A 936      37.930  49.850  34.890  1.00  0.00           H
ATOM   4547 HG22 VAL A 936      37.500  48.350  35.610  1.00  0.00           H
ATOM   4548 HG23 VAL A 936      37.160  48.480  33.870  1.00  0.00           H
ATOM   4549  C   VAL A 936      40.650  46.290  33.680  1.00  0.00           C
ATOM   4550  O   VAL A 936      40.800  46.060  32.500  1.00  0.00           O
ATOM   4551  N   ILE A 937      41.630  46.010  34.590  1.00  0.00           N
ATOM   4552  HN  ILE A 937      41.410  46.100  35.560  1.00  0.00           H
ATOM   4553  CA  ILE A 937      43.000  45.470  34.300  1.00  0.00           C
ATOM   4554  HA  ILE A 937      43.250  45.990  33.390  1.00  0.00           H
ATOM   4555  CB  ILE A 937      43.970  45.830  35.480  1.00  0.00           C
ATOM   4556  HB  ILE A 937      43.590  45.220  36.310  1.00  0.00           H
ATOM   4557  CG2 ILE A 937      45.390  45.250  35.090  1.00  0.00           C
ATOM   4558 HG21 ILE A 937      45.360  44.150  35.020  1.00  0.00           H
ATOM   4559 HG22 ILE A 937      46.140  45.440  35.900  1.00  0.00           H
ATOM   4560 HG23 ILE A 937      45.720  45.800  34.190  1.00  0.00           H
ATOM   4561  CG1 ILE A 937      44.010  47.390  35.690  1.00  0.00           C
ATOM   4562 HG11 ILE A 937      44.850  47.630  36.370  1.00  0.00           H
ATOM   4563 HG12 ILE A 937      43.080  47.760  36.180  1.00  0.00           H
ATOM   4564  CD  ILE A 937      44.130  48.150  34.330  1.00  0.00           C
ATOM   4565  HD1 ILE A 937      44.290  49.220  34.550  1.00  0.00           H
ATOM   4566  HD2 ILE A 937      43.230  48.020  33.690  1.00  0.00           H
ATOM   4567  HD3 ILE A 937      45.030  47.780  33.790  1.00  0.00           H
ATOM   4568  C   ILE A 937      43.000  43.970  33.910  1.00  0.00           C
ATOM   4569  O   ILE A 937      43.840  43.550  33.070  1.00  0.00           O
ATOM   4570  N   ILE A 938      42.070  43.210  34.460  1.00  0.00           N
ATOM   4571  HN  ILE A 938      41.480  43.650  35.140  1.00  0.00           H
ATOM   4572  CA  ILE A 938      41.810  41.860  33.920  1.00  0.00           C
ATOM   4573  HA  ILE A 938      42.750  41.430  33.610  1.00  0.00           H
ATOM   4574  CB  ILE A 938      41.260  40.870  34.940  1.00  0.00           C
ATOM   4575  HB  ILE A 938      40.250  41.140  35.290  1.00  0.00           H
ATOM   4576  CG2 ILE A 938      41.160  39.430  34.500  1.00  0.00           C
ATOM   4577 HG21 ILE A 938      40.380  39.280  33.730  1.00  0.00           H
ATOM   4578 HG22 ILE A 938      40.820  38.740  35.290  1.00  0.00           H
ATOM   4579 HG23 ILE A 938      42.130  38.990  34.160  1.00  0.00           H
ATOM   4580  CG1 ILE A 938      42.150  40.870  36.270  1.00  0.00           C
ATOM   4581 HG11 ILE A 938      41.620  40.230  37.010  1.00  0.00           H
ATOM   4582 HG12 ILE A 938      42.260  41.900  36.660  1.00  0.00           H
ATOM   4583  CD  ILE A 938      43.670  40.430  36.070  1.00  0.00           C
ATOM   4584  HD1 ILE A 938      44.230  41.010  35.300  1.00  0.00           H
ATOM   4585  HD2 ILE A 938      43.800  39.330  35.940  1.00  0.00           H
ATOM   4586  HD3 ILE A 938      44.210  40.730  36.990  1.00  0.00           H
ATOM   4587  C   ILE A 938      41.010  41.770  32.570  1.00  0.00           C
ATOM   4588  O   ILE A 938      41.560  41.250  31.600  1.00  0.00           O
ATOM   4589  N   ASN A 939      39.900  42.440  32.440  1.00  0.00           N
ATOM   4590  HN  ASN A 939      39.520  42.960  33.190  1.00  0.00           H
ATOM   4591  CA  ASN A 939      38.920  42.130  31.440  1.00  0.00           C
ATOM   4592  HA  ASN A 939      39.090  41.140  31.050  1.00  0.00           H
ATOM   4593  CB  ASN A 939      37.520  42.330  32.050  1.00  0.00           C
ATOM   4594  HB1 ASN A 939      36.830  42.040  31.230  1.00  0.00           H
ATOM   4595  HB2 ASN A 939      37.510  43.420  32.260  1.00  0.00           H
ATOM   4596  CG  ASN A 939      37.260  41.370  33.160  1.00  0.00           C
ATOM   4597  OD1 ASN A 939      37.860  40.260  33.210  1.00  0.00           O
ATOM   4598  ND2 ASN A 939      36.270  41.690  34.010  1.00  0.00           N
ATOM   4599 HD21 ASN A 939      35.520  42.300  33.720  1.00  0.00           H
ATOM   4600 HD22 ASN A 939      36.290  41.140  34.830  1.00  0.00           H
ATOM   4601  C   ASN A 939      38.980  42.930  30.130  1.00  0.00           C
ATOM   4602  O   ASN A 939      38.140  42.930  29.250  1.00  0.00           O
ATOM   4603  N   ARG A 940      40.040  43.790  29.920  1.00  0.00           N
ATOM   4604  HN  ARG A 940      40.720  43.830  30.640  1.00  0.00           H
ATOM   4605  CA  ARG A 940      40.460  44.290  28.710  1.00  0.00           C
ATOM   4606  HA  ARG A 940      39.670  44.980  28.430  1.00  0.00           H
ATOM   4607  CB  ARG A 940      41.730  45.200  28.930  1.00  0.00           C
ATOM   4608  HB1 ARG A 940      41.360  46.090  29.460  1.00  0.00           H
ATOM   4609  HB2 ARG A 940      42.050  45.590  27.950  1.00  0.00           H
ATOM   4610  CG  ARG A 940      42.830  44.660  29.710  1.00  0.00           C
ATOM   4611  HG1 ARG A 940      43.330  43.820  29.180  1.00  0.00           H
ATOM   4612  HG2 ARG A 940      42.520  44.320  30.730  1.00  0.00           H
ATOM   4613  CD  ARG A 940      43.880  45.810  29.870  1.00  0.00           C
ATOM   4614  HD1 ARG A 940      43.420  46.480  30.630  1.00  0.00           H
ATOM   4615  HD2 ARG A 940      44.030  46.400  28.950  1.00  0.00           H
ATOM   4616  NE  ARG A 940      45.170  45.080  30.280  1.00  0.00           N
ATOM   4617  HE  ARG A 940      45.250  44.150  29.900  1.00  0.00           H
ATOM   4618  CZ  ARG A 940      46.000  45.400  31.230  1.00  0.00           C
ATOM   4619  NH1 ARG A 940      46.910  44.510  31.610  1.00  0.00           N
ATOM   4620 HH11 ARG A 940      46.940  43.610  31.170  1.00  0.00           H
ATOM   4621 HH12 ARG A 940      47.530  44.700  32.370  1.00  0.00           H
ATOM   4622  NH2 ARG A 940      46.100  46.630  31.660  1.00  0.00           N
ATOM   4623 HH21 ARG A 940      45.690  47.380  31.150  1.00  0.00           H
ATOM   4624 HH22 ARG A 940      46.940  46.790  32.180  1.00  0.00           H
ATOM   4625  C   ARG A 940      40.650  43.450  27.520  1.00  0.00           C
ATOM   4626  O   ARG A 940      40.830  42.200  27.560  1.00  0.00           O
ATOM   4627  N   LYS A 941      40.530  44.070  26.300  1.00  0.00           N
ATOM   4628  HN  LYS A 941      40.520  45.060  26.240  1.00  0.00           H
ATOM   4629  CA  LYS A 941      40.070  43.420  25.120  1.00  0.00           C
ATOM   4630  HA  LYS A 941      39.250  42.750  25.280  1.00  0.00           H
ATOM   4631  CB  LYS A 941      39.580  44.450  24.030  1.00  0.00           C
ATOM   4632  HB1 LYS A 941      39.330  43.940  23.070  1.00  0.00           H
ATOM   4633  HB2 LYS A 941      40.410  45.130  23.750  1.00  0.00           H
ATOM   4634  CG  LYS A 941      38.330  45.270  24.480  1.00  0.00           C
ATOM   4635  HG1 LYS A 941      38.440  45.580  25.550  1.00  0.00           H
ATOM   4636  HG2 LYS A 941      37.420  44.640  24.590  1.00  0.00           H
ATOM   4637  CD  LYS A 941      38.180  46.550  23.690  1.00  0.00           C
ATOM   4638  HD1 LYS A 941      38.550  46.330  22.660  1.00  0.00           H
ATOM   4639  HD2 LYS A 941      38.820  47.360  24.090  1.00  0.00           H
ATOM   4640  CE  LYS A 941      36.720  47.010  23.710  1.00  0.00           C
ATOM   4641  HE1 LYS A 941      36.540  47.410  24.740  1.00  0.00           H
ATOM   4642  HE2 LYS A 941      35.990  46.200  23.530  1.00  0.00           H
ATOM   4643  NZ  LYS A 941      36.510  48.080  22.730  1.00  0.00           N
ATOM   4644  HZ1 LYS A 941      35.700  48.730  22.850  1.00  0.00           H
ATOM   4645  HZ2 LYS A 941      36.440  47.780  21.740  1.00  0.00           H
ATOM   4646  HZ3 LYS A 941      37.280  48.770  22.700  1.00  0.00           H
ATOM   4647  C   LYS A 941      41.100  42.560  24.490  1.00  0.00           C
ATOM   4648  O   LYS A 941      40.820  41.600  23.740  1.00  0.00           O
ATOM   4649  N   GLU A 942      42.390  43.060  24.500  1.00  0.00           N
ATOM   4650  HN  GLU A 942      42.470  43.890  25.040  1.00  0.00           H
ATOM   4651  CA  GLU A 942      43.500  42.540  23.720  1.00  0.00           C
ATOM   4652  HA  GLU A 942      43.130  42.150  22.780  1.00  0.00           H
ATOM   4653  CB  GLU A 942      44.410  43.680  23.400  1.00  0.00           C
ATOM   4654  HB1 GLU A 942      45.380  43.280  23.040  1.00  0.00           H
ATOM   4655  HB2 GLU A 942      44.550  44.270  24.330  1.00  0.00           H
ATOM   4656  CG  GLU A 942      43.960  44.620  22.220  1.00  0.00           C
ATOM   4657  HG1 GLU A 942      42.960  44.360  21.820  1.00  0.00           H
ATOM   4658  HG2 GLU A 942      44.540  44.140  21.390  1.00  0.00           H
ATOM   4659  CD  GLU A 942      44.270  46.080  22.460  1.00  0.00           C
ATOM   4660  OE1 GLU A 942      45.330  46.530  23.000  1.00  0.00           O
ATOM   4661  OE2 GLU A 942      43.410  46.890  21.950  1.00  0.00           O
ATOM   4662  C   GLU A 942      44.190  41.440  24.440  1.00  0.00           C
ATOM   4663  O   GLU A 942      44.910  40.650  23.860  1.00  0.00           O
ATOM   4664  N   HSD A 943      43.840  41.250  25.760  1.00  0.00           N
ATOM   4665  HN  HSD A 943      43.280  41.880  26.290  1.00  0.00           H
ATOM   4666  CA  HSD A 943      44.210  40.110  26.510  1.00  0.00           C
ATOM   4667  HA  HSD A 943      45.280  40.270  26.590  1.00  0.00           H
ATOM   4668  CB  HSD A 943      43.710  40.200  27.980  1.00  0.00           C
ATOM   4669  HB1 HSD A 943      43.860  39.180  28.370  1.00  0.00           H
ATOM   4670  HB2 HSD A 943      42.620  40.390  27.890  1.00  0.00           H
ATOM   4671  ND1 HSD A 943      44.180  41.000  30.360  1.00  0.00           N
ATOM   4672  HD1 HSD A 943      43.340  40.630  30.770  1.00  0.00           H
ATOM   4673  CG  HSD A 943      44.410  41.040  29.020  1.00  0.00           C
ATOM   4674  CE1 HSD A 943      45.200  41.660  30.950  1.00  0.00           C
ATOM   4675  HE1 HSD A 943      45.250  41.850  32.020  1.00  0.00           H
ATOM   4676  NE2 HSD A 943      46.100  42.100  30.080  1.00  0.00           N
ATOM   4677  CD2 HSD A 943      45.620  41.680  28.880  1.00  0.00           C
ATOM   4678  HD2 HSD A 943      46.130  41.990  27.970  1.00  0.00           H
ATOM   4679  C   HSD A 943      43.900  38.720  25.880  1.00  0.00           C
ATOM   4680  O   HSD A 943      42.930  38.670  25.140  1.00  0.00           O
ATOM   4681  N   LYS A 944      44.550  37.610  26.270  1.00  0.00           N
ATOM   4682  HN  LYS A 944      45.390  37.680  26.800  1.00  0.00           H
ATOM   4683  CA  LYS A 944      44.260  36.280  25.790  1.00  0.00           C
ATOM   4684  HA  LYS A 944      43.660  36.330  24.900  1.00  0.00           H
ATOM   4685  CB  LYS A 944      45.490  35.360  25.530  1.00  0.00           C
ATOM   4686  HB1 LYS A 944      45.160  34.450  24.950  1.00  0.00           H
ATOM   4687  HB2 LYS A 944      45.910  35.010  26.500  1.00  0.00           H
ATOM   4688  CG  LYS A 944      46.540  35.980  24.550  1.00  0.00           C
ATOM   4689  HG1 LYS A 944      47.460  35.390  24.380  1.00  0.00           H
ATOM   4690  HG2 LYS A 944      46.810  36.930  25.070  1.00  0.00           H
ATOM   4691  CD  LYS A 944      46.000  36.410  23.160  1.00  0.00           C
ATOM   4692  HD1 LYS A 944      45.040  36.960  23.190  1.00  0.00           H
ATOM   4693  HD2 LYS A 944      45.690  35.560  22.510  1.00  0.00           H
ATOM   4694  CE  LYS A 944      46.930  37.340  22.490  1.00  0.00           C
ATOM   4695  HE1 LYS A 944      47.580  37.940  23.150  1.00  0.00           H
ATOM   4696  HE2 LYS A 944      46.340  38.040  21.840  1.00  0.00           H
ATOM   4697  NZ  LYS A 944      47.800  36.600  21.580  1.00  0.00           N
ATOM   4698  HZ1 LYS A 944      48.620  37.210  21.440  1.00  0.00           H
ATOM   4699  HZ2 LYS A 944      47.340  36.400  20.670  1.00  0.00           H
ATOM   4700  HZ3 LYS A 944      48.120  35.700  22.010  1.00  0.00           H
ATOM   4701  C   LYS A 944      43.320  35.450  26.720  1.00  0.00           C
ATOM   4702  O   LYS A 944      43.040  34.290  26.480  1.00  0.00           O
ATOM   4703  N   LEU A 945      42.860  36.070  27.790  1.00  0.00           N
ATOM   4704  HN  LEU A 945      43.170  37.000  28.000  1.00  0.00           H
ATOM   4705  CA  LEU A 945      41.890  35.540  28.830  1.00  0.00           C
ATOM   4706  HA  LEU A 945      42.270  34.580  29.160  1.00  0.00           H
ATOM   4707  CB  LEU A 945      41.690  36.400  30.080  1.00  0.00           C
ATOM   4708  HB1 LEU A 945      40.920  35.910  30.710  1.00  0.00           H
ATOM   4709  HB2 LEU A 945      41.240  37.310  29.660  1.00  0.00           H
ATOM   4710  CG  LEU A 945      43.030  36.650  30.870  1.00  0.00           C
ATOM   4711  HG  LEU A 945      43.840  36.950  30.160  1.00  0.00           H
ATOM   4712  CD1 LEU A 945      42.690  37.790  31.850  1.00  0.00           C
ATOM   4713 HD11 LEU A 945      42.400  38.660  31.230  1.00  0.00           H
ATOM   4714 HD12 LEU A 945      43.600  38.040  32.460  1.00  0.00           H
ATOM   4715 HD13 LEU A 945      41.910  37.340  32.490  1.00  0.00           H
ATOM   4716  CD2 LEU A 945      43.520  35.470  31.600  1.00  0.00           C
ATOM   4717 HD21 LEU A 945      42.810  35.110  32.360  1.00  0.00           H
ATOM   4718 HD22 LEU A 945      44.580  35.470  31.950  1.00  0.00           H
ATOM   4719 HD23 LEU A 945      43.420  34.580  30.960  1.00  0.00           H
ATOM   4720  C   LEU A 945      40.520  35.310  28.240  1.00  0.00           C
ATOM   4721  O   LEU A 945      40.140  36.060  27.410  1.00  0.00           O
ATOM   4722  N   LYS A 946      39.730  34.350  28.700  1.00  0.00           N
ATOM   4723  HN  LYS A 946      40.060  33.780  29.440  1.00  0.00           H
ATOM   4724  CA  LYS A 946      38.460  34.050  28.060  1.00  0.00           C
ATOM   4725  HA  LYS A 946      37.820  34.920  28.040  1.00  0.00           H
ATOM   4726  CB  LYS A 946      38.710  33.500  26.590  1.00  0.00           C
ATOM   4727  HB1 LYS A 946      39.000  34.360  25.950  1.00  0.00           H
ATOM   4728  HB2 LYS A 946      37.750  33.130  26.180  1.00  0.00           H
ATOM   4729  CG  LYS A 946      39.700  32.390  26.400  1.00  0.00           C
ATOM   4730  HG1 LYS A 946      40.690  32.830  26.670  1.00  0.00           H
ATOM   4731  HG2 LYS A 946      39.690  32.120  25.320  1.00  0.00           H
ATOM   4732  CD  LYS A 946      39.530  31.170  27.260  1.00  0.00           C
ATOM   4733  HD1 LYS A 946      38.610  30.570  27.070  1.00  0.00           H
ATOM   4734  HD2 LYS A 946      39.590  31.370  28.360  1.00  0.00           H
ATOM   4735  CE  LYS A 946      40.680  30.240  27.030  1.00  0.00           C
ATOM   4736  HE1 LYS A 946      40.770  29.860  25.990  1.00  0.00           H
ATOM   4737  HE2 LYS A 946      40.370  29.370  27.640  1.00  0.00           H
ATOM   4738  NZ  LYS A 946      41.960  30.770  27.550  1.00  0.00           N
ATOM   4739  HZ1 LYS A 946      41.900  31.390  28.390  1.00  0.00           H
ATOM   4740  HZ2 LYS A 946      42.500  31.280  26.810  1.00  0.00           H
ATOM   4741  HZ3 LYS A 946      42.510  29.950  27.860  1.00  0.00           H
ATOM   4742  C   LYS A 946      37.420  33.150  28.820  1.00  0.00           C
ATOM   4743  O   LYS A 946      36.250  33.080  28.400  1.00  0.00           O
ATOM   4744  N   LYS A 947      37.870  32.560  29.990  1.00  0.00           N
ATOM   4745  HN  LYS A 947      38.800  32.580  30.340  1.00  0.00           H
ATOM   4746  CA  LYS A 947      36.990  31.800  30.800  1.00  0.00           C
ATOM   4747  HA  LYS A 947      35.960  32.020  30.520  1.00  0.00           H
ATOM   4748  CB  LYS A 947      37.220  30.250  30.690  1.00  0.00           C
ATOM   4749  HB1 LYS A 947      37.150  30.060  29.590  1.00  0.00           H
ATOM   4750  HB2 LYS A 947      36.490  29.650  31.260  1.00  0.00           H
ATOM   4751  CG  LYS A 947      38.700  29.680  30.850  1.00  0.00           C
ATOM   4752  HG1 LYS A 947      39.010  29.830  31.900  1.00  0.00           H
ATOM   4753  HG2 LYS A 947      39.340  30.260  30.160  1.00  0.00           H
ATOM   4754  CD  LYS A 947      38.680  28.200  30.680  1.00  0.00           C
ATOM   4755  HD1 LYS A 947      38.670  28.110  29.580  1.00  0.00           H
ATOM   4756  HD2 LYS A 947      37.670  27.850  30.950  1.00  0.00           H
ATOM   4757  CE  LYS A 947      39.730  27.340  31.290  1.00  0.00           C
ATOM   4758  HE1 LYS A 947      40.080  27.700  32.290  1.00  0.00           H
ATOM   4759  HE2 LYS A 947      40.620  27.520  30.660  1.00  0.00           H
ATOM   4760  NZ  LYS A 947      39.410  25.920  31.220  1.00  0.00           N
ATOM   4761  HZ1 LYS A 947      39.080  25.770  30.250  1.00  0.00           H
ATOM   4762  HZ2 LYS A 947      38.710  25.720  31.970  1.00  0.00           H
ATOM   4763  HZ3 LYS A 947      40.250  25.330  31.340  1.00  0.00           H
ATOM   4764  C   LYS A 947      36.940  32.260  32.240  1.00  0.00           C
ATOM   4765  O   LYS A 947      36.670  31.470  33.120  1.00  0.00           O
ATOM   4766  N   GLY A 948      37.160  33.530  32.450  1.00  0.00           N
ATOM   4767  HN  GLY A 948      37.380  34.180  31.720  1.00  0.00           H
ATOM   4768  CA  GLY A 948      37.190  34.100  33.830  1.00  0.00           C
ATOM   4769  HA1 GLY A 948      37.820  34.980  33.750  1.00  0.00           H
ATOM   4770  HA2 GLY A 948      37.480  33.410  34.610  1.00  0.00           H
ATOM   4771  C   GLY A 948      35.820  34.510  34.210  1.00  0.00           C
ATOM   4772  O   GLY A 948      34.860  33.830  34.010  1.00  0.00           O
ATOM   4773  N   ALA A 949      35.660  35.610  34.960  1.00  0.00           N
ATOM   4774  HN  ALA A 949      36.510  36.070  35.210  1.00  0.00           H
ATOM   4775  CA  ALA A 949      34.430  36.000  35.620  1.00  0.00           C
ATOM   4776  HA  ALA A 949      33.660  35.320  35.290  1.00  0.00           H
ATOM   4777  CB  ALA A 949      34.430  35.960  37.190  1.00  0.00           C
ATOM   4778  HB1 ALA A 949      33.370  36.030  37.530  1.00  0.00           H
ATOM   4779  HB2 ALA A 949      35.060  36.810  37.520  1.00  0.00           H
ATOM   4780  HB3 ALA A 949      34.820  34.990  37.590  1.00  0.00           H
ATOM   4781  C   ALA A 949      33.860  37.360  35.240  1.00  0.00           C
ATOM   4782  O   ALA A 949      34.560  38.170  34.690  1.00  0.00           O
ATOM   4783  N   GLY A 950      32.530  37.610  35.500  1.00  0.00           N
ATOM   4784  HN  GLY A 950      31.990  36.860  35.860  1.00  0.00           H
ATOM   4785  CA  GLY A 950      31.920  38.890  35.160  1.00  0.00           C
ATOM   4786  HA1 GLY A 950      30.860  38.740  35.280  1.00  0.00           H
ATOM   4787  HA2 GLY A 950      32.280  39.130  34.180  1.00  0.00           H
ATOM   4788  C   GLY A 950      32.400  40.040  36.000  1.00  0.00           C
ATOM   4789  O   GLY A 950      32.900  39.960  37.160  1.00  0.00           O
ATOM   4790  N   TYR A 951      32.260  41.240  35.400  1.00  0.00           N
ATOM   4791  HN  TYR A 951      31.660  41.170  34.620  1.00  0.00           H
ATOM   4792  CA  TYR A 951      32.850  42.540  35.790  1.00  0.00           C
ATOM   4793  HA  TYR A 951      33.900  42.430  35.580  1.00  0.00           H
ATOM   4794  CB  TYR A 951      32.420  43.440  34.570  1.00  0.00           C
ATOM   4795  HB1 TYR A 951      31.340  43.230  34.460  1.00  0.00           H
ATOM   4796  HB2 TYR A 951      32.860  43.240  33.570  1.00  0.00           H
ATOM   4797  CG  TYR A 951      32.660  44.940  34.780  1.00  0.00           C
ATOM   4798  CD1 TYR A 951      33.930  45.500  34.390  1.00  0.00           C
ATOM   4799  HD1 TYR A 951      34.620  44.810  33.950  1.00  0.00           H
ATOM   4800  CE1 TYR A 951      34.110  46.870  34.590  1.00  0.00           C
ATOM   4801  HE1 TYR A 951      34.960  47.370  34.160  1.00  0.00           H
ATOM   4802  CZ  TYR A 951      33.020  47.670  35.070  1.00  0.00           C
ATOM   4803  OH  TYR A 951      33.180  49.100  35.340  1.00  0.00           O
ATOM   4804  HH  TYR A 951      34.020  49.320  34.930  1.00  0.00           H
ATOM   4805  CD2 TYR A 951      31.600  45.780  35.240  1.00  0.00           C
ATOM   4806  HD2 TYR A 951      30.610  45.360  35.350  1.00  0.00           H
ATOM   4807  CE2 TYR A 951      31.790  47.150  35.290  1.00  0.00           C
ATOM   4808  HE2 TYR A 951      30.950  47.750  35.620  1.00  0.00           H
ATOM   4809  C   TYR A 951      32.530  43.060  37.190  1.00  0.00           C
ATOM   4810  O   TYR A 951      33.480  43.370  37.930  1.00  0.00           O
ATOM   4811  N   HSD A 952      31.260  43.080  37.560  1.00  0.00           N
ATOM   4812  HN  HSD A 952      30.530  42.910  36.890  1.00  0.00           H
ATOM   4813  CA  HSD A 952      30.840  43.570  38.860  1.00  0.00           C
ATOM   4814  HA  HSD A 952      31.450  44.360  39.260  1.00  0.00           H
ATOM   4815  CB  HSD A 952      29.350  44.090  38.910  1.00  0.00           C
ATOM   4816  HB1 HSD A 952      29.020  44.320  39.950  1.00  0.00           H
ATOM   4817  HB2 HSD A 952      28.630  43.320  38.570  1.00  0.00           H
ATOM   4818  ND1 HSD A 952      28.770  45.630  37.030  1.00  0.00           N
ATOM   4819  HD1 HSD A 952      28.650  45.000  36.250  1.00  0.00           H
ATOM   4820  CG  HSD A 952      29.190  45.410  38.290  1.00  0.00           C
ATOM   4821  CE1 HSD A 952      28.690  46.950  36.870  1.00  0.00           C
ATOM   4822  HE1 HSD A 952      28.540  47.420  35.890  1.00  0.00           H
ATOM   4823  NE2 HSD A 952      28.990  47.620  37.930  1.00  0.00           N
ATOM   4824  CD2 HSD A 952      29.360  46.610  38.830  1.00  0.00           C
ATOM   4825  HD2 HSD A 952      29.720  46.920  39.800  1.00  0.00           H
ATOM   4826  C   HSD A 952      30.840  42.460  39.900  1.00  0.00           C
ATOM   4827  O   HSD A 952      30.550  42.690  41.080  1.00  0.00           O
ATOM   4828  N   LEU A 953      31.260  41.200  39.540  1.00  0.00           N
ATOM   4829  HN  LEU A 953      31.650  40.990  38.640  1.00  0.00           H
ATOM   4830  CA  LEU A 953      31.000  40.060  40.360  1.00  0.00           C
ATOM   4831  HA  LEU A 953      30.050  40.110  40.880  1.00  0.00           H
ATOM   4832  CB  LEU A 953      31.130  38.830  39.510  1.00  0.00           C
ATOM   4833  HB1 LEU A 953      32.140  38.450  39.270  1.00  0.00           H
ATOM   4834  HB2 LEU A 953      30.560  38.960  38.570  1.00  0.00           H
ATOM   4835  CG  LEU A 953      30.440  37.480  40.110  1.00  0.00           C
ATOM   4836  HG  LEU A 953      30.410  37.450  41.220  1.00  0.00           H
ATOM   4837  CD1 LEU A 953      28.990  37.570  39.640  1.00  0.00           C
ATOM   4838 HD11 LEU A 953      28.990  37.860  38.570  1.00  0.00           H
ATOM   4839 HD12 LEU A 953      28.560  38.340  40.310  1.00  0.00           H
ATOM   4840 HD13 LEU A 953      28.530  36.580  39.870  1.00  0.00           H
ATOM   4841  CD2 LEU A 953      31.150  36.270  39.500  1.00  0.00           C
ATOM   4842 HD21 LEU A 953      32.140  36.230  40.000  1.00  0.00           H
ATOM   4843 HD22 LEU A 953      31.190  36.350  38.400  1.00  0.00           H
ATOM   4844 HD23 LEU A 953      30.590  35.310  39.670  1.00  0.00           H
ATOM   4845  C   LEU A 953      31.950  39.980  41.590  1.00  0.00           C
ATOM   4846  O   LEU A 953      31.510  39.610  42.670  1.00  0.00           O
ATOM   4847  N   ASP A 954      33.180  40.280  41.400  1.00  0.00           N
ATOM   4848  HN  ASP A 954      33.510  40.620  40.520  1.00  0.00           H
ATOM   4849  CA  ASP A 954      34.120  40.400  42.460  1.00  0.00           C
ATOM   4850  HA  ASP A 954      34.200  39.470  42.980  1.00  0.00           H
ATOM   4851  CB  ASP A 954      35.460  40.870  41.910  1.00  0.00           C
ATOM   4852  HB1 ASP A 954      35.910  39.950  41.490  1.00  0.00           H
ATOM   4853  HB2 ASP A 954      36.170  41.140  42.720  1.00  0.00           H
ATOM   4854  CG  ASP A 954      35.370  41.920  40.760  1.00  0.00           C
ATOM   4855  OD1 ASP A 954      36.000  41.810  39.730  1.00  0.00           O
ATOM   4856  OD2 ASP A 954      34.550  42.920  41.020  1.00  0.00           O
ATOM   4857  HD2 ASP A 954      34.500  43.520  40.280  1.00  0.00           H
ATOM   4858  C   ASP A 954      33.690  41.320  43.640  1.00  0.00           C
ATOM   4859  O   ASP A 954      33.890  40.920  44.810  1.00  0.00           O
ATOM   4860  N   LEU A 955      32.990  42.430  43.400  1.00  0.00           N
ATOM   4861  HN  LEU A 955      32.880  42.810  42.490  1.00  0.00           H
ATOM   4862  CA  LEU A 955      32.380  43.250  44.360  1.00  0.00           C
ATOM   4863  HA  LEU A 955      33.080  43.340  45.170  1.00  0.00           H
ATOM   4864  CB  LEU A 955      31.970  44.590  43.680  1.00  0.00           C
ATOM   4865  HB1 LEU A 955      31.270  44.520  42.820  1.00  0.00           H
ATOM   4866  HB2 LEU A 955      32.910  44.940  43.210  1.00  0.00           H
ATOM   4867  CG  LEU A 955      31.540  45.720  44.700  1.00  0.00           C
ATOM   4868  HG  LEU A 955      30.570  45.450  45.170  1.00  0.00           H
ATOM   4869  CD1 LEU A 955      32.650  46.040  45.730  1.00  0.00           C
ATOM   4870 HD11 LEU A 955      32.560  45.230  46.490  1.00  0.00           H
ATOM   4871 HD12 LEU A 955      32.620  47.110  45.980  1.00  0.00           H
ATOM   4872 HD13 LEU A 955      33.670  45.920  45.300  1.00  0.00           H
ATOM   4873  CD2 LEU A 955      31.300  46.990  43.860  1.00  0.00           C
ATOM   4874 HD21 LEU A 955      30.610  46.720  43.030  1.00  0.00           H
ATOM   4875 HD22 LEU A 955      32.220  47.430  43.420  1.00  0.00           H
ATOM   4876 HD23 LEU A 955      30.660  47.740  44.370  1.00  0.00           H
ATOM   4877  C   LEU A 955      31.140  42.510  44.990  1.00  0.00           C
ATOM   4878  O   LEU A 955      31.090  42.570  46.250  1.00  0.00           O
ATOM   4879  N   LEU A 956      30.230  41.790  44.240  1.00  0.00           N
ATOM   4880  HN  LEU A 956      29.990  41.970  43.290  1.00  0.00           H
ATOM   4881  CA  LEU A 956      29.200  40.990  44.870  1.00  0.00           C
ATOM   4882  HA  LEU A 956      28.530  41.590  45.450  1.00  0.00           H
ATOM   4883  CB  LEU A 956      28.300  40.290  43.790  1.00  0.00           C
ATOM   4884  HB1 LEU A 956      28.960  39.760  43.090  1.00  0.00           H
ATOM   4885  HB2 LEU A 956      27.770  41.030  43.140  1.00  0.00           H
ATOM   4886  CG  LEU A 956      27.290  39.250  44.370  1.00  0.00           C
ATOM   4887  HG  LEU A 956      27.650  38.750  45.300  1.00  0.00           H
ATOM   4888  CD1 LEU A 956      25.920  39.920  44.600  1.00  0.00           C
ATOM   4889 HD11 LEU A 956      26.000  40.970  44.950  1.00  0.00           H
ATOM   4890 HD12 LEU A 956      25.370  39.300  45.340  1.00  0.00           H
ATOM   4891 HD13 LEU A 956      25.390  39.940  43.620  1.00  0.00           H
ATOM   4892  CD2 LEU A 956      27.210  38.070  43.500  1.00  0.00           C
ATOM   4893 HD21 LEU A 956      26.780  38.330  42.520  1.00  0.00           H
ATOM   4894 HD22 LEU A 956      26.510  37.310  43.900  1.00  0.00           H
ATOM   4895 HD23 LEU A 956      28.210  37.600  43.340  1.00  0.00           H
ATOM   4896  C   LEU A 956      29.760  39.950  45.870  1.00  0.00           C
ATOM   4897  O   LEU A 956      29.290  39.870  47.040  1.00  0.00           O
ATOM   4898  N   MET A 957      30.740  39.220  45.410  1.00  0.00           N
ATOM   4899  HN  MET A 957      30.960  39.370  44.450  1.00  0.00           H
ATOM   4900  CA  MET A 957      31.470  38.140  46.120  1.00  0.00           C
ATOM   4901  HA  MET A 957      30.710  37.460  46.460  1.00  0.00           H
ATOM   4902  CB  MET A 957      32.490  37.400  45.180  1.00  0.00           C
ATOM   4903  HB1 MET A 957      33.100  36.700  45.780  1.00  0.00           H
ATOM   4904  HB2 MET A 957      33.030  38.330  44.910  1.00  0.00           H
ATOM   4905  CG  MET A 957      31.830  36.680  44.000  1.00  0.00           C
ATOM   4906  HG1 MET A 957      32.710  36.430  43.370  1.00  0.00           H
ATOM   4907  HG2 MET A 957      31.270  37.410  43.390  1.00  0.00           H
ATOM   4908  SD  MET A 957      30.810  35.200  44.400  1.00  0.00           S
ATOM   4909  CE  MET A 957      30.530  34.700  42.670  1.00  0.00           C
ATOM   4910  HE1 MET A 957      31.490  34.690  42.100  1.00  0.00           H
ATOM   4911  HE2 MET A 957      29.930  35.430  42.100  1.00  0.00           H
ATOM   4912  HE3 MET A 957      30.020  33.720  42.520  1.00  0.00           H
ATOM   4913  C   MET A 957      32.130  38.570  47.380  1.00  0.00           C
ATOM   4914  O   MET A 957      32.060  37.880  48.440  1.00  0.00           O
ATOM   4915  N   VAL A 958      32.830  39.680  47.430  1.00  0.00           N
ATOM   4916  HN  VAL A 958      32.950  40.310  46.660  1.00  0.00           H
ATOM   4917  CA  VAL A 958      33.550  40.030  48.570  1.00  0.00           C
ATOM   4918  HA  VAL A 958      33.980  39.090  48.870  1.00  0.00           H
ATOM   4919  CB  VAL A 958      34.660  41.100  48.240  1.00  0.00           C
ATOM   4920  HB  VAL A 958      35.160  40.610  47.380  1.00  0.00           H
ATOM   4921  CG1 VAL A 958      34.110  42.530  47.870  1.00  0.00           C
ATOM   4922 HG11 VAL A 958      34.860  43.240  47.430  1.00  0.00           H
ATOM   4923 HG12 VAL A 958      33.840  43.050  48.800  1.00  0.00           H
ATOM   4924 HG13 VAL A 958      33.200  42.400  47.250  1.00  0.00           H
ATOM   4925  CG2 VAL A 958      35.800  41.190  49.280  1.00  0.00           C
ATOM   4926 HG21 VAL A 958      36.540  41.910  48.870  1.00  0.00           H
ATOM   4927 HG22 VAL A 958      36.160  40.140  49.360  1.00  0.00           H
ATOM   4928 HG23 VAL A 958      35.420  41.530  50.270  1.00  0.00           H
ATOM   4929  C   VAL A 958      32.620  40.630  49.670  1.00  0.00           C
ATOM   4930  O   VAL A 958      33.000  40.760  50.800  1.00  0.00           O
ATOM   4931  N   GLY A 959      31.420  41.130  49.280  1.00  0.00           N
ATOM   4932  HN  GLY A 959      31.290  41.320  48.320  1.00  0.00           H
ATOM   4933  CA  GLY A 959      30.660  41.970  50.190  1.00  0.00           C
ATOM   4934  HA1 GLY A 959      29.980  42.400  49.460  1.00  0.00           H
ATOM   4935  HA2 GLY A 959      31.300  42.740  50.610  1.00  0.00           H
ATOM   4936  C   GLY A 959      29.910  41.110  51.240  1.00  0.00           C
ATOM   4937  O   GLY A 959      29.930  41.430  52.420  1.00  0.00           O
ATOM   4938  N   VAL A 960      29.290  39.960  50.900  1.00  0.00           N
ATOM   4939  HN  VAL A 960      29.120  39.770  49.930  1.00  0.00           H
ATOM   4940  CA  VAL A 960      28.840  38.910  51.850  1.00  0.00           C
ATOM   4941  HA  VAL A 960      27.980  39.330  52.350  1.00  0.00           H
ATOM   4942  CB  VAL A 960      28.310  37.760  51.040  1.00  0.00           C
ATOM   4943  HB  VAL A 960      29.140  37.230  50.520  1.00  0.00           H
ATOM   4944  CG1 VAL A 960      27.590  36.670  51.940  1.00  0.00           C
ATOM   4945 HG11 VAL A 960      27.160  35.910  51.260  1.00  0.00           H
ATOM   4946 HG12 VAL A 960      26.790  37.030  52.610  1.00  0.00           H
ATOM   4947 HG13 VAL A 960      28.360  36.250  52.620  1.00  0.00           H
ATOM   4948  CG2 VAL A 960      27.250  38.200  49.980  1.00  0.00           C
ATOM   4949 HG21 VAL A 960      27.750  38.180  48.990  1.00  0.00           H
ATOM   4950 HG22 VAL A 960      26.910  39.250  50.010  1.00  0.00           H
ATOM   4951 HG23 VAL A 960      26.390  37.500  49.990  1.00  0.00           H
ATOM   4952  C   VAL A 960      29.950  38.600  52.850  1.00  0.00           C
ATOM   4953  O   VAL A 960      29.820  38.600  54.100  1.00  0.00           O
ATOM   4954  N   MET A 961      31.150  38.230  52.300  1.00  0.00           N
ATOM   4955  HN  MET A 961      31.190  38.080  51.310  1.00  0.00           H
ATOM   4956  CA  MET A 961      32.360  37.850  52.980  1.00  0.00           C
ATOM   4957  HA  MET A 961      31.980  37.210  53.740  1.00  0.00           H
ATOM   4958  CB  MET A 961      33.300  37.100  52.010  1.00  0.00           C
ATOM   4959  HB1 MET A 961      34.170  36.690  52.580  1.00  0.00           H
ATOM   4960  HB2 MET A 961      33.640  37.760  51.180  1.00  0.00           H
ATOM   4961  CG  MET A 961      32.650  35.930  51.240  1.00  0.00           C
ATOM   4962  HG1 MET A 961      33.430  35.490  50.590  1.00  0.00           H
ATOM   4963  HG2 MET A 961      31.910  36.310  50.490  1.00  0.00           H
ATOM   4964  SD  MET A 961      31.800  34.500  52.240  1.00  0.00           S
ATOM   4965  CE  MET A 961      33.140  34.130  53.410  1.00  0.00           C
ATOM   4966  HE1 MET A 961      33.160  33.050  53.660  1.00  0.00           H
ATOM   4967  HE2 MET A 961      32.960  34.690  54.360  1.00  0.00           H
ATOM   4968  HE3 MET A 961      34.160  34.430  53.080  1.00  0.00           H
ATOM   4969  C   MET A 961      33.030  38.870  53.800  1.00  0.00           C
ATOM   4970  O   MET A 961      33.570  38.570  54.840  1.00  0.00           O
ATOM   4971  N   LEU A 962      32.960  40.140  53.440  1.00  0.00           N
ATOM   4972  HN  LEU A 962      32.620  40.310  52.530  1.00  0.00           H
ATOM   4973  CA  LEU A 962      33.290  41.340  54.170  1.00  0.00           C
ATOM   4974  HA  LEU A 962      34.140  41.020  54.750  1.00  0.00           H
ATOM   4975  CB  LEU A 962      33.450  42.630  53.260  1.00  0.00           C
ATOM   4976  HB1 LEU A 962      32.500  42.850  52.770  1.00  0.00           H
ATOM   4977  HB2 LEU A 962      34.230  42.390  52.510  1.00  0.00           H
ATOM   4978  CG  LEU A 962      33.900  44.080  53.810  1.00  0.00           C
ATOM   4979  HG  LEU A 962      34.820  43.800  54.360  1.00  0.00           H
ATOM   4980  CD1 LEU A 962      34.540  44.930  52.620  1.00  0.00           C
ATOM   4981 HD11 LEU A 962      35.320  44.380  52.070  1.00  0.00           H
ATOM   4982 HD12 LEU A 962      35.130  45.800  53.000  1.00  0.00           H
ATOM   4983 HD13 LEU A 962      33.730  45.120  51.890  1.00  0.00           H
ATOM   4984  CD2 LEU A 962      32.860  44.880  54.570  1.00  0.00           C
ATOM   4985 HD21 LEU A 962      32.750  44.630  55.650  1.00  0.00           H
ATOM   4986 HD22 LEU A 962      31.880  44.890  54.040  1.00  0.00           H
ATOM   4987 HD23 LEU A 962      33.300  45.890  54.690  1.00  0.00           H
ATOM   4988  C   LEU A 962      32.240  41.540  55.180  1.00  0.00           C
ATOM   4989  O   LEU A 962      32.650  42.050  56.240  1.00  0.00           O
ATOM   4990  N   GLY A 963      30.930  41.180  54.960  1.00  0.00           N
ATOM   4991  HN  GLY A 963      30.730  41.160  53.980  1.00  0.00           H
ATOM   4992  CA  GLY A 963      30.000  41.150  56.070  1.00  0.00           C
ATOM   4993  HA1 GLY A 963      29.090  40.650  55.760  1.00  0.00           H
ATOM   4994  HA2 GLY A 963      29.870  42.070  56.600  1.00  0.00           H
ATOM   4995  C   GLY A 963      30.390  40.230  57.190  1.00  0.00           C
ATOM   4996  O   GLY A 963      30.450  40.540  58.370  1.00  0.00           O
ATOM   4997  N   VAL A 964      30.790  38.980  56.830  1.00  0.00           N
ATOM   4998  HN  VAL A 964      30.600  38.780  55.870  1.00  0.00           H
ATOM   4999  CA  VAL A 964      31.190  37.860  57.670  1.00  0.00           C
ATOM   5000  HA  VAL A 964      30.390  37.760  58.400  1.00  0.00           H
ATOM   5001  CB  VAL A 964      31.240  36.580  56.860  1.00  0.00           C
ATOM   5002  HB  VAL A 964      31.930  36.540  55.990  1.00  0.00           H
ATOM   5003  CG1 VAL A 964      31.580  35.350  57.720  1.00  0.00           C
ATOM   5004 HG11 VAL A 964      32.690  35.360  57.770  1.00  0.00           H
ATOM   5005 HG12 VAL A 964      31.370  34.440  57.120  1.00  0.00           H
ATOM   5006 HG13 VAL A 964      31.050  35.300  58.700  1.00  0.00           H
ATOM   5007  CG2 VAL A 964      29.800  36.300  56.370  1.00  0.00           C
ATOM   5008 HG21 VAL A 964      29.320  37.190  55.910  1.00  0.00           H
ATOM   5009 HG22 VAL A 964      29.220  36.040  57.280  1.00  0.00           H
ATOM   5010 HG23 VAL A 964      29.760  35.360  55.780  1.00  0.00           H
ATOM   5011  C   VAL A 964      32.440  38.180  58.520  1.00  0.00           C
ATOM   5012  O   VAL A 964      32.530  37.710  59.660  1.00  0.00           O
ATOM   5013  N   CYS A 965      33.350  38.910  57.890  1.00  0.00           N
ATOM   5014  HN  CYS A 965      33.210  39.160  56.940  1.00  0.00           H
ATOM   5015  CA  CYS A 965      34.640  39.380  58.540  1.00  0.00           C
ATOM   5016  HA  CYS A 965      35.230  38.560  58.930  1.00  0.00           H
ATOM   5017  CB  CYS A 965      35.590  40.030  57.450  1.00  0.00           C
ATOM   5018  HB1 CYS A 965      36.170  40.820  57.980  1.00  0.00           H
ATOM   5019  HB2 CYS A 965      35.000  40.520  56.660  1.00  0.00           H
ATOM   5020  SG  CYS A 965      36.840  39.000  56.780  1.00  0.00           S
ATOM   5021  HG1 CYS A 965      37.700  39.990  56.990  1.00  0.00           H
ATOM   5022  C   CYS A 965      34.420  40.330  59.670  1.00  0.00           C
ATOM   5023  O   CYS A 965      35.160  40.300  60.670  1.00  0.00           O
ATOM   5024  N   SER A 966      33.480  41.240  59.530  1.00  0.00           N
ATOM   5025  HN  SER A 966      32.980  41.380  58.670  1.00  0.00           H
ATOM   5026  CA  SER A 966      33.000  42.270  60.490  1.00  0.00           C
ATOM   5027  HA  SER A 966      33.920  42.730  60.820  1.00  0.00           H
ATOM   5028  CB  SER A 966      31.970  43.310  59.780  1.00  0.00           C
ATOM   5029  HB1 SER A 966      31.670  44.180  60.410  1.00  0.00           H
ATOM   5030  HB2 SER A 966      31.030  42.790  59.480  1.00  0.00           H
ATOM   5031  OG  SER A 966      32.610  43.870  58.630  1.00  0.00           O
ATOM   5032  HG1 SER A 966      32.390  43.280  57.910  1.00  0.00           H
ATOM   5033  C   SER A 966      32.370  41.660  61.710  1.00  0.00           C
ATOM   5034  O   SER A 966      32.590  42.210  62.800  1.00  0.00           O
ATOM   5035  N   VAL A 967      31.620  40.560  61.570  1.00  0.00           N
ATOM   5036  HN  VAL A 967      31.360  40.340  60.630  1.00  0.00           H
ATOM   5037  CA  VAL A 967      31.140  39.710  62.600  1.00  0.00           C
ATOM   5038  HA  VAL A 967      30.720  40.440  63.280  1.00  0.00           H
ATOM   5039  CB  VAL A 967      30.120  38.790  62.050  1.00  0.00           C
ATOM   5040  HB  VAL A 967      30.550  38.110  61.270  1.00  0.00           H
ATOM   5041  CG1 VAL A 967      29.580  37.800  63.060  1.00  0.00           C
ATOM   5042 HG11 VAL A 967      30.390  37.350  63.680  1.00  0.00           H
ATOM   5043 HG12 VAL A 967      29.090  36.890  62.640  1.00  0.00           H
ATOM   5044 HG13 VAL A 967      28.890  38.220  63.830  1.00  0.00           H
ATOM   5045  CG2 VAL A 967      28.950  39.590  61.390  1.00  0.00           C
ATOM   5046 HG21 VAL A 967      28.200  38.910  60.930  1.00  0.00           H
ATOM   5047 HG22 VAL A 967      29.320  40.240  60.570  1.00  0.00           H
ATOM   5048 HG23 VAL A 967      28.520  40.260  62.140  1.00  0.00           H
ATOM   5049  C   VAL A 967      32.210  39.000  63.390  1.00  0.00           C
ATOM   5050  O   VAL A 967      32.100  38.740  64.560  1.00  0.00           O
ATOM   5051  N   MET A 968      33.280  38.640  62.730  1.00  0.00           N
ATOM   5052  HN  MET A 968      33.080  38.580  61.750  1.00  0.00           H
ATOM   5053  CA  MET A 968      34.450  37.980  63.270  1.00  0.00           C
ATOM   5054  HA  MET A 968      34.130  37.380  64.110  1.00  0.00           H
ATOM   5055  CB  MET A 968      35.150  37.110  62.170  1.00  0.00           C
ATOM   5056  HB1 MET A 968      36.150  36.760  62.490  1.00  0.00           H
ATOM   5057  HB2 MET A 968      35.350  37.850  61.350  1.00  0.00           H
ATOM   5058  CG  MET A 968      34.190  35.990  61.810  1.00  0.00           C
ATOM   5059  HG1 MET A 968      34.330  35.720  60.740  1.00  0.00           H
ATOM   5060  HG2 MET A 968      33.160  36.370  61.900  1.00  0.00           H
[truncated: 6,873,249 more chars]
