# Supplementary material for: CryoEM and computational modeling structural insights into the pH regulator NBCn1
Source: Nat Commun. 2025 Nov 11;16:9932. doi: 10.1038/s41467-025-64868-z (PMC12606367; doi:10.1038/s41467-025-64868-z)
Supplement: Supplementary file 7 — Supplementary Data 5 [file 41467_2025_64868_MOESM7_ESM.zip › 100ns_z_restr_MD_NBCn1_2NaCO3/hNBCn1_IF/z-restr_hNBCn1_IF_2NaCO3_first_step_16.pdb]

REMARK    GENERATED BY TRJCONV
TITLE     Title t= 4100.00000 step= 2050000
REMARK    THIS IS A SIMULATION BOX
CRYST1   94.022   94.022  101.165  90.00  90.00  90.00 P 1           1
MODEL        1
ATOM      1  N   LEU A 585      23.350  37.680  39.580  1.00  0.00           N
ATOM      2  HT1 LEU A 585      23.640  37.480  38.600  1.00  0.00           H
ATOM      3  HT2 LEU A 585      23.300  38.700  39.780  1.00  0.00           H
ATOM      4  HT3 LEU A 585      22.350  37.390  39.660  1.00  0.00           H
ATOM      5  CA  LEU A 585      24.210  36.930  40.520  1.00  0.00           C
ATOM      6  HA  LEU A 585      25.230  37.270  40.400  1.00  0.00           H
ATOM      7  CB  LEU A 585      23.580  37.070  42.020  1.00  0.00           C
ATOM      8  HB1 LEU A 585      22.480  36.980  41.990  1.00  0.00           H
ATOM      9  HB2 LEU A 585      23.810  38.060  42.470  1.00  0.00           H
ATOM     10  CG  LEU A 585      24.130  36.000  43.000  1.00  0.00           C
ATOM     11  HG  LEU A 585      23.700  35.000  42.750  1.00  0.00           H
ATOM     12  CD1 LEU A 585      25.640  35.860  43.030  1.00  0.00           C
ATOM     13 HD11 LEU A 585      25.880  34.850  43.450  1.00  0.00           H
ATOM     14 HD12 LEU A 585      26.120  36.610  43.700  1.00  0.00           H
ATOM     15 HD13 LEU A 585      26.010  35.850  41.980  1.00  0.00           H
ATOM     16  CD2 LEU A 585      23.430  36.310  44.350  1.00  0.00           C
ATOM     17 HD21 LEU A 585      22.360  36.290  44.070  1.00  0.00           H
ATOM     18 HD22 LEU A 585      23.630  37.290  44.840  1.00  0.00           H
ATOM     19 HD23 LEU A 585      23.590  35.470  45.080  1.00  0.00           H
ATOM     20  C   LEU A 585      24.250  35.400  40.100  1.00  0.00           C
ATOM     21  O   LEU A 585      25.180  34.940  39.450  1.00  0.00           O
ATOM     22  N   ILE A 586      23.140  34.680  40.360  1.00  0.00           N
ATOM     23  HN  ILE A 586      22.280  35.110  40.610  1.00  0.00           H
ATOM     24  CA  ILE A 586      23.050  33.190  40.130  1.00  0.00           C
ATOM     25  HA  ILE A 586      23.880  32.730  40.650  1.00  0.00           H
ATOM     26  CB  ILE A 586      21.680  32.700  40.680  1.00  0.00           C
ATOM     27  HB  ILE A 586      20.840  33.240  40.190  1.00  0.00           H
ATOM     28  CG2 ILE A 586      21.430  31.190  40.380  1.00  0.00           C
ATOM     29 HG21 ILE A 586      20.360  30.950  40.570  1.00  0.00           H
ATOM     30 HG22 ILE A 586      22.100  30.560  40.990  1.00  0.00           H
ATOM     31 HG23 ILE A 586      21.540  30.940  39.290  1.00  0.00           H
ATOM     32  CG1 ILE A 586      21.510  33.080  42.190  1.00  0.00           C
ATOM     33 HG11 ILE A 586      20.470  32.900  42.530  1.00  0.00           H
ATOM     34 HG12 ILE A 586      21.560  34.180  42.300  1.00  0.00           H
ATOM     35  CD  ILE A 586      22.460  32.380  43.170  1.00  0.00           C
ATOM     36  HD1 ILE A 586      22.480  32.670  44.240  1.00  0.00           H
ATOM     37  HD2 ILE A 586      23.480  32.570  42.740  1.00  0.00           H
ATOM     38  HD3 ILE A 586      22.160  31.310  43.110  1.00  0.00           H
ATOM     39  C   ILE A 586      23.230  32.600  38.710  1.00  0.00           C
ATOM     40  O   ILE A 586      23.950  31.620  38.460  1.00  0.00           O
ATOM     41  N   LEU A 587      22.570  33.260  37.670  1.00  0.00           N
ATOM     42  HN  LEU A 587      22.030  34.060  37.940  1.00  0.00           H
ATOM     43  CA  LEU A 587      22.790  33.050  36.230  1.00  0.00           C
ATOM     44  HA  LEU A 587      22.570  32.020  35.970  1.00  0.00           H
ATOM     45  CB  LEU A 587      21.990  34.030  35.360  1.00  0.00           C
ATOM     46  HB1 LEU A 587      22.050  35.060  35.790  1.00  0.00           H
ATOM     47  HB2 LEU A 587      20.910  33.780  35.320  1.00  0.00           H
ATOM     48  CG  LEU A 587      22.340  34.160  33.830  1.00  0.00           C
ATOM     49  HG  LEU A 587      23.380  34.510  33.800  1.00  0.00           H
ATOM     50  CD1 LEU A 587      22.080  32.810  33.090  1.00  0.00           C
ATOM     51 HD11 LEU A 587      20.980  32.650  33.080  1.00  0.00           H
ATOM     52 HD12 LEU A 587      22.610  31.940  33.520  1.00  0.00           H
ATOM     53 HD13 LEU A 587      22.350  32.790  32.010  1.00  0.00           H
ATOM     54  CD2 LEU A 587      21.480  35.270  33.280  1.00  0.00           C
ATOM     55 HD21 LEU A 587      21.590  36.080  34.050  1.00  0.00           H
ATOM     56 HD22 LEU A 587      20.460  34.890  33.080  1.00  0.00           H
ATOM     57 HD23 LEU A 587      21.940  35.510  32.300  1.00  0.00           H
ATOM     58  C   LEU A 587      24.320  33.180  35.870  1.00  0.00           C
ATOM     59  O   LEU A 587      24.810  32.340  35.130  1.00  0.00           O
ATOM     60  N   ASP A 588      25.090  34.260  36.300  1.00  0.00           N
ATOM     61  HN  ASP A 588      24.670  35.010  36.810  1.00  0.00           H
ATOM     62  CA  ASP A 588      26.500  34.310  36.010  1.00  0.00           C
ATOM     63  HA  ASP A 588      26.610  34.240  34.940  1.00  0.00           H
ATOM     64  CB  ASP A 588      27.030  35.620  36.590  1.00  0.00           C
ATOM     65  HB1 ASP A 588      28.100  35.540  36.870  1.00  0.00           H
ATOM     66  HB2 ASP A 588      26.540  35.920  37.540  1.00  0.00           H
ATOM     67  CG  ASP A 588      27.000  36.790  35.550  1.00  0.00           C
ATOM     68  OD1 ASP A 588      26.420  37.870  35.880  1.00  0.00           O
ATOM     69  OD2 ASP A 588      27.570  36.590  34.410  1.00  0.00           O
ATOM     70  C   ASP A 588      27.250  33.090  36.660  1.00  0.00           C
ATOM     71  O   ASP A 588      28.160  32.540  36.030  1.00  0.00           O
ATOM     72  N   ILE A 589      26.890  32.680  37.890  1.00  0.00           N
ATOM     73  HN  ILE A 589      26.130  33.030  38.440  1.00  0.00           H
ATOM     74  CA  ILE A 589      27.400  31.340  38.460  1.00  0.00           C
ATOM     75  HA  ILE A 589      28.470  31.300  38.340  1.00  0.00           H
ATOM     76  CB  ILE A 589      27.050  31.010  39.970  1.00  0.00           C
ATOM     77  HB  ILE A 589      26.000  30.640  40.070  1.00  0.00           H
ATOM     78  CG2 ILE A 589      27.980  29.920  40.400  1.00  0.00           C
ATOM     79 HG21 ILE A 589      28.300  29.140  39.670  1.00  0.00           H
ATOM     80 HG22 ILE A 589      27.500  29.370  41.230  1.00  0.00           H
ATOM     81 HG23 ILE A 589      28.930  30.380  40.720  1.00  0.00           H
ATOM     82  CG1 ILE A 589      26.980  32.210  40.920  1.00  0.00           C
ATOM     83 HG11 ILE A 589      26.800  31.780  41.930  1.00  0.00           H
ATOM     84 HG12 ILE A 589      26.120  32.890  40.720  1.00  0.00           H
ATOM     85  CD  ILE A 589      28.200  33.100  40.980  1.00  0.00           C
ATOM     86  HD1 ILE A 589      28.020  34.080  41.470  1.00  0.00           H
ATOM     87  HD2 ILE A 589      28.430  33.350  39.910  1.00  0.00           H
ATOM     88  HD3 ILE A 589      29.080  32.590  41.420  1.00  0.00           H
ATOM     89  C   ILE A 589      26.930  30.140  37.620  1.00  0.00           C
ATOM     90  O   ILE A 589      27.760  29.360  37.290  1.00  0.00           O
ATOM     91  N   LYS A 590      25.670  30.050  37.140  1.00  0.00           N
ATOM     92  HN  LYS A 590      24.930  30.630  37.490  1.00  0.00           H
ATOM     93  CA  LYS A 590      25.270  29.080  36.140  1.00  0.00           C
ATOM     94  HA  LYS A 590      25.440  28.080  36.490  1.00  0.00           H
ATOM     95  CB  LYS A 590      23.760  29.140  35.830  1.00  0.00           C
ATOM     96  HB1 LYS A 590      23.600  28.600  34.870  1.00  0.00           H
ATOM     97  HB2 LYS A 590      23.430  30.170  35.590  1.00  0.00           H
ATOM     98  CG  LYS A 590      22.890  28.450  36.940  1.00  0.00           C
ATOM     99  HG1 LYS A 590      23.030  28.930  37.930  1.00  0.00           H
ATOM    100  HG2 LYS A 590      23.220  27.390  36.990  1.00  0.00           H
ATOM    101  CD  LYS A 590      21.400  28.490  36.600  1.00  0.00           C
ATOM    102  HD1 LYS A 590      20.810  27.930  37.360  1.00  0.00           H
ATOM    103  HD2 LYS A 590      21.170  27.870  35.710  1.00  0.00           H
ATOM    104  CE  LYS A 590      20.870  29.910  36.390  1.00  0.00           C
ATOM    105  HE1 LYS A 590      21.380  30.520  35.600  1.00  0.00           H
ATOM    106  HE2 LYS A 590      21.030  30.580  37.270  1.00  0.00           H
ATOM    107  NZ  LYS A 590      19.440  29.900  36.190  1.00  0.00           N
ATOM    108  HZ1 LYS A 590      19.000  29.730  37.120  1.00  0.00           H
ATOM    109  HZ2 LYS A 590      19.230  29.130  35.510  1.00  0.00           H
ATOM    110  HZ3 LYS A 590      19.130  30.800  35.790  1.00  0.00           H
ATOM    111  C   LYS A 590      26.100  29.130  34.810  1.00  0.00           C
ATOM    112  O   LYS A 590      26.480  28.070  34.290  1.00  0.00           O
ATOM    113  N   ARG A 591      26.420  30.280  34.250  1.00  0.00           N
ATOM    114  HN  ARG A 591      26.100  31.080  34.750  1.00  0.00           H
ATOM    115  CA  ARG A 591      27.340  30.490  33.140  1.00  0.00           C
ATOM    116  HA  ARG A 591      26.960  29.850  32.360  1.00  0.00           H
ATOM    117  CB  ARG A 591      27.380  31.910  32.690  1.00  0.00           C
ATOM    118  HB1 ARG A 591      28.220  32.050  31.970  1.00  0.00           H
ATOM    119  HB2 ARG A 591      27.620  32.600  33.520  1.00  0.00           H
ATOM    120  CG  ARG A 591      26.140  32.430  32.050  1.00  0.00           C
ATOM    121  HG1 ARG A 591      25.330  32.350  32.800  1.00  0.00           H
ATOM    122  HG2 ARG A 591      25.870  31.840  31.150  1.00  0.00           H
ATOM    123  CD  ARG A 591      26.090  33.920  31.580  1.00  0.00           C
ATOM    124  HD1 ARG A 591      26.560  34.580  32.350  1.00  0.00           H
ATOM    125  HD2 ARG A 591      25.000  34.110  31.560  1.00  0.00           H
ATOM    126  NE  ARG A 591      26.750  34.090  30.210  1.00  0.00           N
ATOM    127  HE  ARG A 591      27.090  33.250  29.790  1.00  0.00           H
ATOM    128  CZ  ARG A 591      26.600  35.130  29.420  1.00  0.00           C
ATOM    129  NH1 ARG A 591      25.890  36.170  29.780  1.00  0.00           N
ATOM    130 HH11 ARG A 591      25.550  36.310  30.700  1.00  0.00           H
ATOM    131 HH12 ARG A 591      25.980  36.970  29.180  1.00  0.00           H
ATOM    132  NH2 ARG A 591      26.940  35.010  28.130  1.00  0.00           N
ATOM    133 HH21 ARG A 591      26.810  35.890  27.680  1.00  0.00           H
ATOM    134 HH22 ARG A 591      27.710  34.410  27.920  1.00  0.00           H
ATOM    135  C   ARG A 591      28.720  30.000  33.420  1.00  0.00           C
ATOM    136  O   ARG A 591      29.300  29.240  32.700  1.00  0.00           O
ATOM    137  N   LYS A 592      29.270  30.220  34.640  1.00  0.00           N
ATOM    138  HN  LYS A 592      28.860  30.910  35.220  1.00  0.00           H
ATOM    139  CA  LYS A 592      30.640  29.710  34.920  1.00  0.00           C
ATOM    140  HA  LYS A 592      31.160  29.530  33.990  1.00  0.00           H
ATOM    141  CB  LYS A 592      31.570  30.700  35.500  1.00  0.00           C
ATOM    142  HB1 LYS A 592      32.610  30.340  35.450  1.00  0.00           H
ATOM    143  HB2 LYS A 592      31.260  30.900  36.550  1.00  0.00           H
ATOM    144  CG  LYS A 592      31.540  32.010  34.690  1.00  0.00           C
ATOM    145  HG1 LYS A 592      32.110  32.670  35.370  1.00  0.00           H
ATOM    146  HG2 LYS A 592      30.530  32.450  34.590  1.00  0.00           H
ATOM    147  CD  LYS A 592      32.200  31.990  33.290  1.00  0.00           C
ATOM    148  HD1 LYS A 592      31.960  31.130  32.640  1.00  0.00           H
ATOM    149  HD2 LYS A 592      33.280  31.890  33.500  1.00  0.00           H
ATOM    150  CE  LYS A 592      31.980  33.240  32.460  1.00  0.00           C
ATOM    151  HE1 LYS A 592      32.010  34.100  33.150  1.00  0.00           H
ATOM    152  HE2 LYS A 592      30.950  33.100  32.050  1.00  0.00           H
ATOM    153  NZ  LYS A 592      32.950  33.410  31.390  1.00  0.00           N
ATOM    154  HZ1 LYS A 592      33.200  34.320  30.950  1.00  0.00           H
ATOM    155  HZ2 LYS A 592      32.760  32.730  30.610  1.00  0.00           H
ATOM    156  HZ3 LYS A 592      33.880  33.130  31.780  1.00  0.00           H
ATOM    157  C   LYS A 592      30.760  28.380  35.720  1.00  0.00           C
ATOM    158  O   LYS A 592      31.760  27.970  36.260  1.00  0.00           O
ATOM    159  N   ALA A 593      29.610  27.710  35.910  1.00  0.00           N
ATOM    160  HN  ALA A 593      28.790  28.280  35.860  1.00  0.00           H
ATOM    161  CA  ALA A 593      29.570  26.430  36.540  1.00  0.00           C
ATOM    162  HA  ALA A 593      30.110  26.520  37.470  1.00  0.00           H
ATOM    163  CB  ALA A 593      28.110  26.260  36.890  1.00  0.00           C
ATOM    164  HB1 ALA A 593      27.650  26.980  37.600  1.00  0.00           H
ATOM    165  HB2 ALA A 593      28.000  25.290  37.400  1.00  0.00           H
ATOM    166  HB3 ALA A 593      27.520  26.240  35.940  1.00  0.00           H
ATOM    167  C   ALA A 593      30.070  25.180  35.770  1.00  0.00           C
ATOM    168  O   ALA A 593      30.690  24.300  36.390  1.00  0.00           O
ATOM    169  N   PRO A 594      29.980  25.020  34.420  1.00  0.00           N
ATOM    170  CD  PRO A 594      29.360  25.950  33.470  1.00  0.00           C
ATOM    171  HD1 PRO A 594      29.930  26.880  33.220  1.00  0.00           H
ATOM    172  HD2 PRO A 594      28.360  26.270  33.870  1.00  0.00           H
ATOM    173  CA  PRO A 594      30.580  23.890  33.700  1.00  0.00           C
ATOM    174  HA  PRO A 594      30.130  22.960  34.010  1.00  0.00           H
ATOM    175  CB  PRO A 594      30.240  24.120  32.250  1.00  0.00           C
ATOM    176  HB1 PRO A 594      30.060  23.150  31.720  1.00  0.00           H
ATOM    177  HB2 PRO A 594      31.110  24.610  31.770  1.00  0.00           H
ATOM    178  CG  PRO A 594      29.070  25.060  32.290  1.00  0.00           C
ATOM    179  HG1 PRO A 594      28.930  25.670  31.370  1.00  0.00           H
ATOM    180  HG2 PRO A 594      28.070  24.590  32.420  1.00  0.00           H
ATOM    181  C   PRO A 594      32.040  23.680  33.800  1.00  0.00           C
ATOM    182  O   PRO A 594      32.570  22.640  33.470  1.00  0.00           O
ATOM    183  N   PHE A 595      32.790  24.690  34.150  1.00  0.00           N
ATOM    184  HN  PHE A 595      32.350  25.570  34.290  1.00  0.00           H
ATOM    185  CA  PHE A 595      34.240  24.750  34.270  1.00  0.00           C
ATOM    186  HA  PHE A 595      34.730  24.090  33.570  1.00  0.00           H
ATOM    187  CB  PHE A 595      34.720  26.250  34.200  1.00  0.00           C
ATOM    188  HB1 PHE A 595      35.820  26.290  34.310  1.00  0.00           H
ATOM    189  HB2 PHE A 595      34.220  26.910  34.940  1.00  0.00           H
ATOM    190  CG  PHE A 595      34.430  26.870  32.840  1.00  0.00           C
ATOM    191  CD1 PHE A 595      34.400  28.290  32.690  1.00  0.00           C
ATOM    192  HD1 PHE A 595      34.610  28.910  33.540  1.00  0.00           H
ATOM    193  CE1 PHE A 595      34.090  28.780  31.480  1.00  0.00           C
ATOM    194  HE1 PHE A 595      34.120  29.850  31.380  1.00  0.00           H
ATOM    195  CZ  PHE A 595      33.800  27.990  30.370  1.00  0.00           C
ATOM    196  HZ  PHE A 595      33.560  28.380  29.400  1.00  0.00           H
ATOM    197  CD2 PHE A 595      34.320  26.060  31.660  1.00  0.00           C
ATOM    198  HD2 PHE A 595      34.580  25.010  31.620  1.00  0.00           H
ATOM    199  CE2 PHE A 595      34.100  26.680  30.380  1.00  0.00           C
ATOM    200  HE2 PHE A 595      34.110  26.160  29.450  1.00  0.00           H
ATOM    201  C   PHE A 595      34.790  24.330  35.680  1.00  0.00           C
ATOM    202  O   PHE A 595      36.000  24.320  35.940  1.00  0.00           O
ATOM    203  N   PHE A 596      33.860  24.040  36.690  1.00  0.00           N
ATOM    204  HN  PHE A 596      32.930  23.760  36.530  1.00  0.00           H
ATOM    205  CA  PHE A 596      34.250  23.950  38.090  1.00  0.00           C
ATOM    206  HA  PHE A 596      34.970  24.690  38.380  1.00  0.00           H
ATOM    207  CB  PHE A 596      32.990  24.260  38.940  1.00  0.00           C
ATOM    208  HB1 PHE A 596      32.110  23.640  38.690  1.00  0.00           H
ATOM    209  HB2 PHE A 596      32.760  25.340  38.870  1.00  0.00           H
ATOM    210  CG  PHE A 596      33.120  24.060  40.460  1.00  0.00           C
ATOM    211  CD1 PHE A 596      34.290  24.340  41.160  1.00  0.00           C
ATOM    212  HD1 PHE A 596      35.110  24.770  40.610  1.00  0.00           H
ATOM    213  CE1 PHE A 596      34.350  24.200  42.550  1.00  0.00           C
ATOM    214  HE1 PHE A 596      35.280  24.480  43.040  1.00  0.00           H
ATOM    215  CZ  PHE A 596      33.270  23.710  43.210  1.00  0.00           C
ATOM    216  HZ  PHE A 596      33.350  23.470  44.260  1.00  0.00           H
ATOM    217  CD2 PHE A 596      31.990  23.670  41.160  1.00  0.00           C
ATOM    218  HD2 PHE A 596      31.100  23.330  40.660  1.00  0.00           H
ATOM    219  CE2 PHE A 596      32.150  23.340  42.480  1.00  0.00           C
ATOM    220  HE2 PHE A 596      31.330  22.830  42.980  1.00  0.00           H
ATOM    221  C   PHE A 596      35.100  22.720  38.400  1.00  0.00           C
ATOM    222  O   PHE A 596      36.170  22.810  39.010  1.00  0.00           O
ATOM    223  N   LEU A 597      34.790  21.580  37.830  1.00  0.00           N
ATOM    224  HN  LEU A 597      34.010  21.610  37.220  1.00  0.00           H
ATOM    225  CA  LEU A 597      35.600  20.380  37.920  1.00  0.00           C
ATOM    226  HA  LEU A 597      36.000  20.430  38.930  1.00  0.00           H
ATOM    227  CB  LEU A 597      34.690  19.110  37.690  1.00  0.00           C
ATOM    228  HB1 LEU A 597      34.340  19.140  36.630  1.00  0.00           H
ATOM    229  HB2 LEU A 597      33.710  19.230  38.210  1.00  0.00           H
ATOM    230  CG  LEU A 597      35.330  17.790  37.880  1.00  0.00           C
ATOM    231  HG  LEU A 597      35.990  17.560  37.020  1.00  0.00           H
ATOM    232  CD1 LEU A 597      36.120  17.860  39.220  1.00  0.00           C
ATOM    233 HD11 LEU A 597      36.780  16.960  39.320  1.00  0.00           H
ATOM    234 HD12 LEU A 597      35.440  17.860  40.090  1.00  0.00           H
ATOM    235 HD13 LEU A 597      36.960  18.580  39.080  1.00  0.00           H
ATOM    236  CD2 LEU A 597      34.250  16.690  38.010  1.00  0.00           C
ATOM    237 HD21 LEU A 597      33.710  16.930  38.950  1.00  0.00           H
ATOM    238 HD22 LEU A 597      34.610  15.630  38.030  1.00  0.00           H
ATOM    239 HD23 LEU A 597      33.530  16.740  37.170  1.00  0.00           H
ATOM    240  C   LEU A 597      36.670  20.350  36.860  1.00  0.00           C
ATOM    241  O   LEU A 597      37.740  19.730  37.040  1.00  0.00           O
ATOM    242  N   SER A 598      36.510  21.110  35.710  1.00  0.00           N
ATOM    243  HN  SER A 598      35.680  21.660  35.750  1.00  0.00           H
ATOM    244  CA  SER A 598      37.580  21.410  34.700  1.00  0.00           C
ATOM    245  HA  SER A 598      37.950  20.420  34.480  1.00  0.00           H
ATOM    246  CB  SER A 598      37.240  22.150  33.340  1.00  0.00           C
ATOM    247  HB1 SER A 598      37.070  23.220  33.620  1.00  0.00           H
ATOM    248  HB2 SER A 598      36.320  21.670  32.940  1.00  0.00           H
ATOM    249  OG  SER A 598      38.200  22.140  32.310  1.00  0.00           O
ATOM    250  HG1 SER A 598      38.930  22.720  32.540  1.00  0.00           H
ATOM    251  C   SER A 598      38.770  22.160  35.360  1.00  0.00           C
ATOM    252  O   SER A 598      39.910  21.740  35.180  1.00  0.00           O
ATOM    253  N   ASP A 599      38.560  23.150  36.250  1.00  0.00           N
ATOM    254  HN  ASP A 599      37.610  23.350  36.440  1.00  0.00           H
ATOM    255  CA  ASP A 599      39.540  23.990  36.890  1.00  0.00           C
ATOM    256  HA  ASP A 599      40.140  24.410  36.110  1.00  0.00           H
ATOM    257  CB  ASP A 599      38.960  25.150  37.810  1.00  0.00           C
ATOM    258  HB1 ASP A 599      39.800  25.580  38.410  1.00  0.00           H
ATOM    259  HB2 ASP A 599      38.130  24.700  38.380  1.00  0.00           H
ATOM    260  CG  ASP A 599      38.490  26.360  36.980  1.00  0.00           C
ATOM    261  OD1 ASP A 599      38.440  26.250  35.720  1.00  0.00           O
ATOM    262  OD2 ASP A 599      38.160  27.390  37.560  1.00  0.00           O
ATOM    263  C   ASP A 599      40.630  23.160  37.660  1.00  0.00           C
ATOM    264  O   ASP A 599      41.790  23.530  37.690  1.00  0.00           O
ATOM    265  N   PHE A 600      40.220  22.060  38.290  1.00  0.00           N
ATOM    266  HN  PHE A 600      39.320  21.640  38.210  1.00  0.00           H
ATOM    267  CA  PHE A 600      41.160  21.060  38.900  1.00  0.00           C
ATOM    268  HA  PHE A 600      41.810  21.350  39.710  1.00  0.00           H
ATOM    269  CB  PHE A 600      40.280  19.980  39.660  1.00  0.00           C
ATOM    270  HB1 PHE A 600      40.920  19.160  40.040  1.00  0.00           H
ATOM    271  HB2 PHE A 600      39.390  19.530  39.170  1.00  0.00           H
ATOM    272  CG  PHE A 600      39.720  20.570  40.970  1.00  0.00           C
ATOM    273  CD1 PHE A 600      40.310  20.400  42.300  1.00  0.00           C
ATOM    274  HD1 PHE A 600      41.210  19.820  42.420  1.00  0.00           H
ATOM    275  CE1 PHE A 600      39.740  21.060  43.440  1.00  0.00           C
ATOM    276  HE1 PHE A 600      40.140  21.090  44.440  1.00  0.00           H
ATOM    277  CZ  PHE A 600      38.600  21.860  43.210  1.00  0.00           C
ATOM    278  HZ  PHE A 600      38.150  22.280  44.100  1.00  0.00           H
ATOM    279  CD2 PHE A 600      38.600  21.420  40.840  1.00  0.00           C
ATOM    280  HD2 PHE A 600      38.200  21.490  39.840  1.00  0.00           H
ATOM    281  CE2 PHE A 600      37.930  21.950  41.990  1.00  0.00           C
ATOM    282  HE2 PHE A 600      36.970  22.440  42.000  1.00  0.00           H
ATOM    283  C   PHE A 600      42.060  20.360  37.890  1.00  0.00           C
ATOM    284  O   PHE A 600      43.290  20.290  38.090  1.00  0.00           O
ATOM    285  N   LYS A 601      41.640  19.890  36.780  1.00  0.00           N
ATOM    286  HN  LYS A 601      40.640  19.880  36.680  1.00  0.00           H
ATOM    287  CA  LYS A 601      42.420  19.200  35.740  1.00  0.00           C
ATOM    288  HA  LYS A 601      43.100  18.540  36.290  1.00  0.00           H
ATOM    289  CB  LYS A 601      41.470  18.370  34.840  1.00  0.00           C
ATOM    290  HB1 LYS A 601      40.620  19.070  34.680  1.00  0.00           H
ATOM    291  HB2 LYS A 601      41.080  17.500  35.400  1.00  0.00           H
ATOM    292  CG  LYS A 601      41.950  17.870  33.450  1.00  0.00           C
ATOM    293  HG1 LYS A 601      41.350  17.000  33.120  1.00  0.00           H
ATOM    294  HG2 LYS A 601      43.020  17.590  33.540  1.00  0.00           H
ATOM    295  CD  LYS A 601      41.760  18.900  32.290  1.00  0.00           C
ATOM    296  HD1 LYS A 601      42.230  18.440  31.390  1.00  0.00           H
ATOM    297  HD2 LYS A 601      42.460  19.730  32.520  1.00  0.00           H
ATOM    298  CE  LYS A 601      40.340  19.410  31.950  1.00  0.00           C
ATOM    299  HE1 LYS A 601      39.960  19.880  32.870  1.00  0.00           H
ATOM    300  HE2 LYS A 601      39.670  18.550  31.780  1.00  0.00           H
ATOM    301  NZ  LYS A 601      40.280  20.380  30.820  1.00  0.00           N
ATOM    302  HZ1 LYS A 601      40.910  21.200  30.920  1.00  0.00           H
ATOM    303  HZ2 LYS A 601      39.320  20.690  30.570  1.00  0.00           H
ATOM    304  HZ3 LYS A 601      40.580  19.850  29.960  1.00  0.00           H
ATOM    305  C   LYS A 601      43.290  20.170  34.910  1.00  0.00           C
ATOM    306  O   LYS A 601      44.430  19.890  34.500  1.00  0.00           O
ATOM    307  N   ASP A 602      42.760  21.370  34.780  1.00  0.00           N
ATOM    308  HN  ASP A 602      41.900  21.630  35.190  1.00  0.00           H
ATOM    309  CA  ASP A 602      43.410  22.480  34.050  1.00  0.00           C
ATOM    310  HA  ASP A 602      43.850  22.010  33.180  1.00  0.00           H
ATOM    311  CB  ASP A 602      42.370  23.610  33.710  1.00  0.00           C
ATOM    312  HB1 ASP A 602      42.810  24.570  33.350  1.00  0.00           H
ATOM    313  HB2 ASP A 602      41.820  23.800  34.660  1.00  0.00           H
ATOM    314  CG  ASP A 602      41.370  23.150  32.720  1.00  0.00           C
ATOM    315  OD1 ASP A 602      41.730  22.270  31.890  1.00  0.00           O
ATOM    316  OD2 ASP A 602      40.230  23.700  32.730  1.00  0.00           O
ATOM    317  C   ASP A 602      44.610  23.100  34.750  1.00  0.00           C
ATOM    318  O   ASP A 602      45.440  23.840  34.260  1.00  0.00           O
ATOM    319  N   ALA A 603      44.740  22.740  36.010  1.00  0.00           N
ATOM    320  HN  ALA A 603      43.970  22.220  36.390  1.00  0.00           H
ATOM    321  CA  ALA A 603      45.790  23.170  36.880  1.00  0.00           C
ATOM    322  HA  ALA A 603      46.260  24.110  36.650  1.00  0.00           H
ATOM    323  CB  ALA A 603      45.240  23.390  38.280  1.00  0.00           C
ATOM    324  HB1 ALA A 603      44.230  23.840  38.230  1.00  0.00           H
ATOM    325  HB2 ALA A 603      45.900  24.100  38.820  1.00  0.00           H
ATOM    326  HB3 ALA A 603      45.350  22.430  38.830  1.00  0.00           H
ATOM    327  C   ALA A 603      46.980  22.160  36.910  1.00  0.00           C
ATOM    328  O   ALA A 603      48.070  22.500  37.380  1.00  0.00           O
ATOM    329  N   LEU A 604      46.810  20.930  36.290  1.00  0.00           N
ATOM    330  HN  LEU A 604      45.930  20.680  35.890  1.00  0.00           H
ATOM    331  CA  LEU A 604      47.950  20.040  36.020  1.00  0.00           C
ATOM    332  HA  LEU A 604      48.400  19.900  36.990  1.00  0.00           H
ATOM    333  CB  LEU A 604      47.460  18.730  35.330  1.00  0.00           C
ATOM    334  HB1 LEU A 604      48.340  18.060  35.190  1.00  0.00           H
ATOM    335  HB2 LEU A 604      47.010  19.020  34.370  1.00  0.00           H
ATOM    336  CG  LEU A 604      46.470  17.910  36.260  1.00  0.00           C
ATOM    337  HG  LEU A 604      45.710  18.650  36.590  1.00  0.00           H
ATOM    338  CD1 LEU A 604      45.850  16.780  35.500  1.00  0.00           C
ATOM    339 HD11 LEU A 604      46.660  16.140  35.090  1.00  0.00           H
ATOM    340 HD12 LEU A 604      45.300  17.120  34.600  1.00  0.00           H
ATOM    341 HD13 LEU A 604      45.200  16.100  36.080  1.00  0.00           H
ATOM    342  CD2 LEU A 604      47.210  17.380  37.460  1.00  0.00           C
ATOM    343 HD21 LEU A 604      46.400  16.860  38.000  1.00  0.00           H
ATOM    344 HD22 LEU A 604      47.610  18.210  38.090  1.00  0.00           H
ATOM    345 HD23 LEU A 604      47.990  16.640  37.230  1.00  0.00           H
ATOM    346  C   LEU A 604      49.060  20.710  35.080  1.00  0.00           C
ATOM    347  O   LEU A 604      48.760  21.180  33.980  1.00  0.00           O
ATOM    348  N   SER A 605      50.270  20.830  35.670  1.00  0.00           N
ATOM    349  HN  SER A 605      50.460  20.540  36.600  1.00  0.00           H
ATOM    350  CA  SER A 605      51.390  21.640  35.120  1.00  0.00           C
ATOM    351  HA  SER A 605      51.940  21.050  34.390  1.00  0.00           H
ATOM    352  CB  SER A 605      51.060  22.940  34.410  1.00  0.00           C
ATOM    353  HB1 SER A 605      50.410  23.510  35.100  1.00  0.00           H
ATOM    354  HB2 SER A 605      50.470  22.750  33.480  1.00  0.00           H
ATOM    355  OG  SER A 605      52.120  23.880  34.240  1.00  0.00           O
ATOM    356  HG1 SER A 605      52.690  23.530  33.550  1.00  0.00           H
ATOM    357  C   SER A 605      52.450  22.000  36.260  1.00  0.00           C
ATOM    358  O   SER A 605      52.030  22.260  37.370  1.00  0.00           O
ATOM    359  N   LEU A 606      53.780  22.080  35.990  1.00  0.00           N
ATOM    360  HN  LEU A 606      54.210  21.610  35.230  1.00  0.00           H
ATOM    361  CA  LEU A 606      54.710  22.530  36.950  1.00  0.00           C
ATOM    362  HA  LEU A 606      54.390  22.030  37.860  1.00  0.00           H
ATOM    363  CB  LEU A 606      56.080  21.980  36.630  1.00  0.00           C
ATOM    364  HB1 LEU A 606      56.640  21.990  37.600  1.00  0.00           H
ATOM    365  HB2 LEU A 606      56.640  22.600  35.900  1.00  0.00           H
ATOM    366  CG  LEU A 606      56.190  20.530  36.120  1.00  0.00           C
ATOM    367  HG  LEU A 606      55.700  20.390  35.140  1.00  0.00           H
ATOM    368  CD1 LEU A 606      57.630  20.080  36.110  1.00  0.00           C
ATOM    369 HD11 LEU A 606      57.590  19.080  35.640  1.00  0.00           H
ATOM    370 HD12 LEU A 606      58.080  20.070  37.130  1.00  0.00           H
ATOM    371 HD13 LEU A 606      58.150  20.710  35.360  1.00  0.00           H
ATOM    372  CD2 LEU A 606      55.480  19.670  37.130  1.00  0.00           C
ATOM    373 HD21 LEU A 606      55.950  19.710  38.120  1.00  0.00           H
ATOM    374 HD22 LEU A 606      55.620  18.580  36.940  1.00  0.00           H
ATOM    375 HD23 LEU A 606      54.360  19.760  37.180  1.00  0.00           H
ATOM    376  C   LEU A 606      54.720  24.050  37.120  1.00  0.00           C
ATOM    377  O   LEU A 606      55.260  24.510  38.110  1.00  0.00           O
ATOM    378  N   GLN A 607      54.100  24.800  36.190  1.00  0.00           N
ATOM    379  HN  GLN A 607      53.500  24.310  35.550  1.00  0.00           H
ATOM    380  CA  GLN A 607      53.950  26.180  36.360  1.00  0.00           C
ATOM    381  HA  GLN A 607      54.890  26.580  36.700  1.00  0.00           H
ATOM    382  CB  GLN A 607      53.540  26.810  34.970  1.00  0.00           C
ATOM    383  HB1 GLN A 607      53.770  27.900  35.060  1.00  0.00           H
ATOM    384  HB2 GLN A 607      52.480  26.550  34.780  1.00  0.00           H
ATOM    385  CG  GLN A 607      54.340  26.240  33.800  1.00  0.00           C
ATOM    386  HG1 GLN A 607      54.070  25.170  33.660  1.00  0.00           H
ATOM    387  HG2 GLN A 607      55.420  26.360  34.000  1.00  0.00           H
ATOM    388  CD  GLN A 607      53.900  26.920  32.510  1.00  0.00           C
ATOM    389  OE1 GLN A 607      53.030  26.450  31.790  1.00  0.00           O
ATOM    390  NE2 GLN A 607      54.410  28.140  32.280  1.00  0.00           N
ATOM    391 HE21 GLN A 607      54.190  28.690  31.470  1.00  0.00           H
ATOM    392 HE22 GLN A 607      54.840  28.590  33.070  1.00  0.00           H
ATOM    393  C   GLN A 607      52.870  26.540  37.370  1.00  0.00           C
ATOM    394  O   GLN A 607      52.950  27.540  38.000  1.00  0.00           O
ATOM    395  N   CYS A 608      51.830  25.720  37.460  1.00  0.00           N
ATOM    396  HN  CYS A 608      51.840  24.870  36.950  1.00  0.00           H
ATOM    397  CA  CYS A 608      50.740  25.810  38.370  1.00  0.00           C
ATOM    398  HA  CYS A 608      50.340  26.810  38.460  1.00  0.00           H
ATOM    399  CB  CYS A 608      49.510  24.970  37.960  1.00  0.00           C
ATOM    400  HB1 CYS A 608      48.690  25.080  38.700  1.00  0.00           H
ATOM    401  HB2 CYS A 608      49.810  23.900  37.950  1.00  0.00           H
ATOM    402  SG  CYS A 608      48.930  25.570  36.330  1.00  0.00           S
ATOM    403  HG1 CYS A 608      48.390  26.690  36.790  1.00  0.00           H
ATOM    404  C   CYS A 608      51.230  25.500  39.780  1.00  0.00           C
ATOM    405  O   CYS A 608      50.930  26.230  40.760  1.00  0.00           O
ATOM    406  N   LEU A 609      52.010  24.440  39.990  1.00  0.00           N
ATOM    407  HN  LEU A 609      52.230  23.860  39.210  1.00  0.00           H
ATOM    408  CA  LEU A 609      52.600  24.020  41.270  1.00  0.00           C
ATOM    409  HA  LEU A 609      51.830  23.810  42.010  1.00  0.00           H
ATOM    410  CB  LEU A 609      53.430  22.830  40.930  1.00  0.00           C
ATOM    411  HB1 LEU A 609      54.190  23.000  40.130  1.00  0.00           H
ATOM    412  HB2 LEU A 609      52.630  22.190  40.480  1.00  0.00           H
ATOM    413  CG  LEU A 609      54.070  22.080  42.060  1.00  0.00           C
ATOM    414  HG  LEU A 609      53.550  22.250  43.010  1.00  0.00           H
ATOM    415  CD1 LEU A 609      54.160  20.560  41.750  1.00  0.00           C
ATOM    416 HD11 LEU A 609      54.830  20.140  42.530  1.00  0.00           H
ATOM    417 HD12 LEU A 609      54.580  20.500  40.730  1.00  0.00           H
ATOM    418 HD13 LEU A 609      53.130  20.160  41.900  1.00  0.00           H
ATOM    419  CD2 LEU A 609      55.410  22.630  42.560  1.00  0.00           C
ATOM    420 HD21 LEU A 609      56.210  22.290  41.870  1.00  0.00           H
ATOM    421 HD22 LEU A 609      55.780  22.010  43.400  1.00  0.00           H
ATOM    422 HD23 LEU A 609      55.480  23.720  42.770  1.00  0.00           H
ATOM    423  C   LEU A 609      53.500  25.160  41.790  1.00  0.00           C
ATOM    424  O   LEU A 609      53.450  25.580  42.940  1.00  0.00           O
ATOM    425  N   ALA A 610      54.340  25.730  40.930  1.00  0.00           N
ATOM    426  HN  ALA A 610      54.520  25.260  40.060  1.00  0.00           H
ATOM    427  CA  ALA A 610      55.210  26.890  41.160  1.00  0.00           C
ATOM    428  HA  ALA A 610      55.860  26.510  41.930  1.00  0.00           H
ATOM    429  CB  ALA A 610      56.020  27.330  39.880  1.00  0.00           C
ATOM    430  HB1 ALA A 610      55.270  27.440  39.070  1.00  0.00           H
ATOM    431  HB2 ALA A 610      56.850  26.600  39.750  1.00  0.00           H
ATOM    432  HB3 ALA A 610      56.470  28.330  40.020  1.00  0.00           H
ATOM    433  C   ALA A 610      54.380  28.080  41.510  1.00  0.00           C
ATOM    434  O   ALA A 610      54.750  28.770  42.510  1.00  0.00           O
ATOM    435  N   SER A 611      53.250  28.340  40.860  1.00  0.00           N
ATOM    436  HN  SER A 611      52.950  27.750  40.120  1.00  0.00           H
ATOM    437  CA  SER A 611      52.370  29.490  41.150  1.00  0.00           C
ATOM    438  HA  SER A 611      52.890  30.430  41.080  1.00  0.00           H
ATOM    439  CB  SER A 611      51.260  29.670  40.060  1.00  0.00           C
ATOM    440  HB1 SER A 611      50.460  30.380  40.340  1.00  0.00           H
ATOM    441  HB2 SER A 611      50.710  28.750  39.790  1.00  0.00           H
ATOM    442  OG  SER A 611      51.830  30.270  38.910  1.00  0.00           O
ATOM    443  HG1 SER A 611      52.310  29.540  38.490  1.00  0.00           H
ATOM    444  C   SER A 611      51.820  29.560  42.540  1.00  0.00           C
ATOM    445  O   SER A 611      51.830  30.630  43.250  1.00  0.00           O
ATOM    446  N   ILE A 612      51.410  28.370  43.050  1.00  0.00           N
ATOM    447  HN  ILE A 612      51.350  27.570  42.470  1.00  0.00           H
ATOM    448  CA  ILE A 612      50.870  28.180  44.420  1.00  0.00           C
ATOM    449  HA  ILE A 612      50.030  28.840  44.600  1.00  0.00           H
ATOM    450  CB  ILE A 612      50.310  26.750  44.630  1.00  0.00           C
ATOM    451  HB  ILE A 612      51.160  26.050  44.580  1.00  0.00           H
ATOM    452  CG2 ILE A 612      49.850  26.530  46.090  1.00  0.00           C
ATOM    453 HG21 ILE A 612      49.130  27.320  46.420  1.00  0.00           H
ATOM    454 HG22 ILE A 612      50.710  26.560  46.800  1.00  0.00           H
ATOM    455 HG23 ILE A 612      49.480  25.490  46.190  1.00  0.00           H
ATOM    456  CG1 ILE A 612      49.190  26.440  43.580  1.00  0.00           C
ATOM    457 HG11 ILE A 612      49.560  26.580  42.540  1.00  0.00           H
ATOM    458 HG12 ILE A 612      48.270  27.010  43.830  1.00  0.00           H
ATOM    459  CD  ILE A 612      48.700  24.960  43.560  1.00  0.00           C
ATOM    460  HD1 ILE A 612      48.210  24.650  44.510  1.00  0.00           H
ATOM    461  HD2 ILE A 612      49.610  24.320  43.450  1.00  0.00           H
ATOM    462  HD3 ILE A 612      47.960  24.780  42.770  1.00  0.00           H
ATOM    463  C   ILE A 612      51.880  28.560  45.560  1.00  0.00           C
ATOM    464  O   ILE A 612      51.450  29.130  46.540  1.00  0.00           O
ATOM    465  N   LEU A 613      53.220  28.210  45.370  1.00  0.00           N
ATOM    466  HN  LEU A 613      53.450  27.650  44.570  1.00  0.00           H
ATOM    467  CA  LEU A 613      54.240  28.480  46.330  1.00  0.00           C
ATOM    468  HA  LEU A 613      53.820  28.370  47.320  1.00  0.00           H
ATOM    469  CB  LEU A 613      55.390  27.440  46.140  1.00  0.00           C
ATOM    470  HB1 LEU A 613      56.190  27.600  46.910  1.00  0.00           H
ATOM    471  HB2 LEU A 613      55.840  27.540  45.140  1.00  0.00           H
ATOM    472  CG  LEU A 613      54.870  25.990  46.190  1.00  0.00           C
ATOM    473  HG  LEU A 613      54.020  25.940  45.480  1.00  0.00           H
ATOM    474  CD1 LEU A 613      55.900  24.930  45.710  1.00  0.00           C
ATOM    475 HD11 LEU A 613      56.880  25.110  46.210  1.00  0.00           H
ATOM    476 HD12 LEU A 613      56.170  25.170  44.670  1.00  0.00           H
ATOM    477 HD13 LEU A 613      55.490  23.900  45.780  1.00  0.00           H
ATOM    478  CD2 LEU A 613      54.480  25.660  47.610  1.00  0.00           C
ATOM    479 HD21 LEU A 613      55.360  25.560  48.280  1.00  0.00           H
ATOM    480 HD22 LEU A 613      53.910  24.710  47.530  1.00  0.00           H
ATOM    481 HD23 LEU A 613      53.730  26.400  47.980  1.00  0.00           H
ATOM    482  C   LEU A 613      54.770  29.920  46.210  1.00  0.00           C
ATOM    483  O   LEU A 613      54.940  30.650  47.140  1.00  0.00           O
ATOM    484  N   PHE A 614      55.050  30.290  44.900  1.00  0.00           N
ATOM    485  HN  PHE A 614      54.840  29.650  44.160  1.00  0.00           H
ATOM    486  CA  PHE A 614      55.570  31.560  44.560  1.00  0.00           C
ATOM    487  HA  PHE A 614      56.580  31.590  44.950  1.00  0.00           H
ATOM    488  CB  PHE A 614      55.800  31.440  43.040  1.00  0.00           C
ATOM    489  HB1 PHE A 614      54.910  31.390  42.370  1.00  0.00           H
ATOM    490  HB2 PHE A 614      56.480  30.580  42.860  1.00  0.00           H
ATOM    491  CG  PHE A 614      56.640  32.650  42.580  1.00  0.00           C
ATOM    492  CD1 PHE A 614      57.850  33.140  43.170  1.00  0.00           C
ATOM    493  HD1 PHE A 614      58.170  32.810  44.150  1.00  0.00           H
ATOM    494  CE1 PHE A 614      58.700  33.980  42.470  1.00  0.00           C
ATOM    495  HE1 PHE A 614      59.690  34.190  42.870  1.00  0.00           H
ATOM    496  CZ  PHE A 614      58.440  34.460  41.230  1.00  0.00           C
ATOM    497  HZ  PHE A 614      59.130  35.090  40.690  1.00  0.00           H
ATOM    498  CD2 PHE A 614      56.260  33.150  41.340  1.00  0.00           C
ATOM    499  HD2 PHE A 614      55.350  32.890  40.830  1.00  0.00           H
ATOM    500  CE2 PHE A 614      57.250  34.070  40.680  1.00  0.00           C
ATOM    501  HE2 PHE A 614      57.010  34.390  39.670  1.00  0.00           H
ATOM    502  C   PHE A 614      54.640  32.770  44.870  1.00  0.00           C
ATOM    503  O   PHE A 614      55.190  33.850  45.250  1.00  0.00           O
ATOM    504  N   LEU A 615      53.310  32.610  44.670  1.00  0.00           N
ATOM    505  HN  LEU A 615      52.920  31.750  44.340  1.00  0.00           H
ATOM    506  CA  LEU A 615      52.320  33.630  44.910  1.00  0.00           C
ATOM    507  HA  LEU A 615      52.810  34.580  44.800  1.00  0.00           H
ATOM    508  CB  LEU A 615      51.250  33.790  43.900  1.00  0.00           C
ATOM    509  HB1 LEU A 615      50.370  34.300  44.340  1.00  0.00           H
ATOM    510  HB2 LEU A 615      50.840  32.780  43.650  1.00  0.00           H
ATOM    511  CG  LEU A 615      51.490  34.450  42.500  1.00  0.00           C
ATOM    512  HG  LEU A 615      50.590  34.260  41.880  1.00  0.00           H
ATOM    513  CD1 LEU A 615      51.790  35.910  42.600  1.00  0.00           C
ATOM    514 HD11 LEU A 615      52.840  36.020  42.930  1.00  0.00           H
ATOM    515 HD12 LEU A 615      51.160  36.410  43.360  1.00  0.00           H
ATOM    516 HD13 LEU A 615      51.830  36.280  41.550  1.00  0.00           H
ATOM    517  CD2 LEU A 615      52.550  33.730  41.620  1.00  0.00           C
ATOM    518 HD21 LEU A 615      53.520  33.580  42.140  1.00  0.00           H
ATOM    519 HD22 LEU A 615      52.780  34.290  40.700  1.00  0.00           H
ATOM    520 HD23 LEU A 615      52.160  32.740  41.310  1.00  0.00           H
ATOM    521  C   LEU A 615      51.760  33.600  46.300  1.00  0.00           C
ATOM    522  O   LEU A 615      51.240  34.610  46.780  1.00  0.00           O
ATOM    523  N   TYR A 616      52.020  32.520  47.120  1.00  0.00           N
ATOM    524  HN  TYR A 616      52.300  31.630  46.760  1.00  0.00           H
ATOM    525  CA  TYR A 616      51.990  32.500  48.590  1.00  0.00           C
ATOM    526  HA  TYR A 616      51.050  32.830  49.010  1.00  0.00           H
ATOM    527  CB  TYR A 616      52.120  31.050  49.040  1.00  0.00           C
ATOM    528  HB1 TYR A 616      52.980  30.690  48.420  1.00  0.00           H
ATOM    529  HB2 TYR A 616      51.170  30.520  48.840  1.00  0.00           H
ATOM    530  CG  TYR A 616      52.370  30.930  50.560  1.00  0.00           C
ATOM    531  CD1 TYR A 616      53.630  30.480  51.040  1.00  0.00           C
ATOM    532  HD1 TYR A 616      54.410  30.150  50.380  1.00  0.00           H
ATOM    533  CE1 TYR A 616      53.840  30.210  52.420  1.00  0.00           C
ATOM    534  HE1 TYR A 616      54.810  29.820  52.710  1.00  0.00           H
ATOM    535  CZ  TYR A 616      52.890  30.560  53.330  1.00  0.00           C
ATOM    536  OH  TYR A 616      53.270  30.410  54.680  1.00  0.00           O
ATOM    537  HH  TYR A 616      52.440  30.600  55.140  1.00  0.00           H
ATOM    538  CD2 TYR A 616      51.350  31.130  51.510  1.00  0.00           C
ATOM    539  HD2 TYR A 616      50.350  31.390  51.190  1.00  0.00           H
ATOM    540  CE2 TYR A 616      51.630  30.970  52.880  1.00  0.00           C
ATOM    541  HE2 TYR A 616      50.920  31.360  53.590  1.00  0.00           H
ATOM    542  C   TYR A 616      53.040  33.480  49.140  1.00  0.00           C
ATOM    543  O   TYR A 616      52.620  34.410  49.850  1.00  0.00           O
ATOM    544  N   CYS A 617      54.290  33.390  48.670  1.00  0.00           N
ATOM    545  HN  CYS A 617      54.460  32.650  48.020  1.00  0.00           H
ATOM    546  CA  CYS A 617      55.330  34.390  48.990  1.00  0.00           C
ATOM    547  HA  CYS A 617      55.400  34.330  50.070  1.00  0.00           H
ATOM    548  CB  CYS A 617      56.600  34.020  48.230  1.00  0.00           C
ATOM    549  HB1 CYS A 617      57.490  34.680  48.330  1.00  0.00           H
ATOM    550  HB2 CYS A 617      56.290  33.920  47.170  1.00  0.00           H
ATOM    551  SG  CYS A 617      57.270  32.340  48.740  1.00  0.00           S
ATOM    552  HG1 CYS A 617      57.920  32.880  49.760  1.00  0.00           H
ATOM    553  C   CYS A 617      54.980  35.760  48.610  1.00  0.00           C
ATOM    554  O   CYS A 617      55.160  36.710  49.360  1.00  0.00           O
ATOM    555  N   ALA A 618      54.420  35.950  47.380  1.00  0.00           N
ATOM    556  HN  ALA A 618      54.320  35.220  46.710  1.00  0.00           H
ATOM    557  CA  ALA A 618      54.070  37.250  46.850  1.00  0.00           C
ATOM    558  HA  ALA A 618      54.950  37.890  46.870  1.00  0.00           H
ATOM    559  CB  ALA A 618      53.650  37.140  45.340  1.00  0.00           C
ATOM    560  HB1 ALA A 618      53.510  38.190  45.020  1.00  0.00           H
ATOM    561  HB2 ALA A 618      52.650  36.650  45.320  1.00  0.00           H
ATOM    562  HB3 ALA A 618      54.360  36.560  44.710  1.00  0.00           H
ATOM    563  C   ALA A 618      52.950  37.960  47.650  1.00  0.00           C
ATOM    564  O   ALA A 618      53.100  39.180  47.890  1.00  0.00           O
ATOM    565  N   CYS A 619      51.850  37.210  47.990  1.00  0.00           N
ATOM    566  HN  CYS A 619      51.770  36.280  47.650  1.00  0.00           H
ATOM    567  CA  CYS A 619      50.830  37.610  48.890  1.00  0.00           C
ATOM    568  HA  CYS A 619      50.310  38.460  48.500  1.00  0.00           H
ATOM    569  CB  CYS A 619      49.740  36.460  48.910  1.00  0.00           C
ATOM    570  HB1 CYS A 619      50.120  35.600  49.520  1.00  0.00           H
ATOM    571  HB2 CYS A 619      49.550  36.110  47.880  1.00  0.00           H
ATOM    572  SG  CYS A 619      47.970  36.860  49.510  1.00  0.00           S
ATOM    573  HG1 CYS A 619      47.600  37.750  48.610  1.00  0.00           H
ATOM    574  C   CYS A 619      51.310  37.830  50.350  1.00  0.00           C
ATOM    575  O   CYS A 619      51.110  38.900  50.930  1.00  0.00           O
ATOM    576  N   MET A 620      52.040  36.910  50.970  1.00  0.00           N
ATOM    577  HN  MET A 620      52.140  36.070  50.470  1.00  0.00           H
ATOM    578  CA  MET A 620      52.580  36.870  52.290  1.00  0.00           C
ATOM    579  HA  MET A 620      51.750  36.730  52.970  1.00  0.00           H
ATOM    580  CB  MET A 620      53.480  35.620  52.490  1.00  0.00           C
ATOM    581  HB1 MET A 620      54.340  35.670  53.180  1.00  0.00           H
ATOM    582  HB2 MET A 620      53.960  35.490  51.500  1.00  0.00           H
ATOM    583  CG  MET A 620      52.630  34.440  52.780  1.00  0.00           C
ATOM    584  HG1 MET A 620      53.190  33.550  52.400  1.00  0.00           H
ATOM    585  HG2 MET A 620      51.730  34.450  52.120  1.00  0.00           H
ATOM    586  SD  MET A 620      52.020  34.320  54.480  1.00  0.00           S
ATOM    587  CE  MET A 620      53.580  34.300  55.320  1.00  0.00           C
ATOM    588  HE1 MET A 620      53.390  33.920  56.340  1.00  0.00           H
ATOM    589  HE2 MET A 620      53.950  35.350  55.270  1.00  0.00           H
ATOM    590  HE3 MET A 620      54.330  33.620  54.850  1.00  0.00           H
ATOM    591  C   MET A 620      53.310  38.140  52.860  1.00  0.00           C
ATOM    592  O   MET A 620      52.910  38.650  53.890  1.00  0.00           O
ATOM    593  N   SER A 621      54.430  38.540  52.360  1.00  0.00           N
ATOM    594  HN  SER A 621      54.680  38.130  51.480  1.00  0.00           H
ATOM    595  CA  SER A 621      55.350  39.580  52.980  1.00  0.00           C
ATOM    596  HA  SER A 621      55.660  39.350  53.990  1.00  0.00           H
ATOM    597  CB  SER A 621      56.620  39.750  52.110  1.00  0.00           C
ATOM    598  HB1 SER A 621      56.560  40.220  51.110  1.00  0.00           H
ATOM    599  HB2 SER A 621      57.010  38.760  51.790  1.00  0.00           H
ATOM    600  OG  SER A 621      57.570  40.470  52.880  1.00  0.00           O
ATOM    601  HG1 SER A 621      58.440  40.380  52.490  1.00  0.00           H
ATOM    602  C   SER A 621      54.690  40.920  53.010  1.00  0.00           C
ATOM    603  O   SER A 621      54.810  41.610  54.030  1.00  0.00           O
ATOM    604  N   PRO A 622      53.920  41.470  52.070  1.00  0.00           N
ATOM    605  CD  PRO A 622      53.890  41.120  50.690  1.00  0.00           C
ATOM    606  HD1 PRO A 622      53.000  40.500  50.460  1.00  0.00           H
ATOM    607  HD2 PRO A 622      54.800  40.600  50.310  1.00  0.00           H
ATOM    608  CA  PRO A 622      53.070  42.640  52.310  1.00  0.00           C
ATOM    609  HA  PRO A 622      53.770  43.290  52.800  1.00  0.00           H
ATOM    610  CB  PRO A 622      52.670  43.090  50.970  1.00  0.00           C
ATOM    611  HB1 PRO A 622      52.600  44.190  51.020  1.00  0.00           H
ATOM    612  HB2 PRO A 622      51.750  42.550  50.630  1.00  0.00           H
ATOM    613  CG  PRO A 622      53.780  42.500  50.070  1.00  0.00           C
ATOM    614  HG1 PRO A 622      53.440  42.580  49.010  1.00  0.00           H
ATOM    615  HG2 PRO A 622      54.720  43.050  50.220  1.00  0.00           H
ATOM    616  C   PRO A 622      51.930  42.450  53.350  1.00  0.00           C
ATOM    617  O   PRO A 622      51.820  43.340  54.140  1.00  0.00           O
ATOM    618  N   VAL A 623      51.160  41.360  53.310  1.00  0.00           N
ATOM    619  HN  VAL A 623      51.250  40.650  52.630  1.00  0.00           H
ATOM    620  CA  VAL A 623      50.090  41.170  54.330  1.00  0.00           C
ATOM    621  HA  VAL A 623      49.530  42.090  54.360  1.00  0.00           H
ATOM    622  CB  VAL A 623      49.120  40.070  53.950  1.00  0.00           C
ATOM    623  HB  VAL A 623      49.700  39.150  53.740  1.00  0.00           H
ATOM    624  CG1 VAL A 623      48.020  39.770  55.010  1.00  0.00           C
ATOM    625 HG11 VAL A 623      48.440  39.230  55.890  1.00  0.00           H
ATOM    626 HG12 VAL A 623      47.320  39.110  54.460  1.00  0.00           H
ATOM    627 HG13 VAL A 623      47.520  40.660  55.430  1.00  0.00           H
ATOM    628  CG2 VAL A 623      48.380  40.470  52.690  1.00  0.00           C
ATOM    629 HG21 VAL A 623      47.950  41.500  52.690  1.00  0.00           H
ATOM    630 HG22 VAL A 623      47.580  39.690  52.630  1.00  0.00           H
ATOM    631 HG23 VAL A 623      49.020  40.410  51.790  1.00  0.00           H
ATOM    632  C   VAL A 623      50.620  41.020  55.780  1.00  0.00           C
ATOM    633  O   VAL A 623      49.960  41.500  56.690  1.00  0.00           O
ATOM    634  N   ILE A 624      51.770  40.390  56.050  1.00  0.00           N
ATOM    635  HN  ILE A 624      52.260  39.870  55.360  1.00  0.00           H
ATOM    636  CA  ILE A 624      52.430  40.370  57.290  1.00  0.00           C
ATOM    637  HA  ILE A 624      51.660  40.260  58.050  1.00  0.00           H
ATOM    638  CB  ILE A 624      53.470  39.300  57.310  1.00  0.00           C
ATOM    639  HB  ILE A 624      54.020  39.280  56.340  1.00  0.00           H
ATOM    640  CG2 ILE A 624      54.380  39.320  58.560  1.00  0.00           C
ATOM    641 HG21 ILE A 624      54.920  38.340  58.650  1.00  0.00           H
ATOM    642 HG22 ILE A 624      53.780  39.420  59.490  1.00  0.00           H
ATOM    643 HG23 ILE A 624      55.100  40.170  58.540  1.00  0.00           H
ATOM    644  CG1 ILE A 624      52.790  37.920  57.330  1.00  0.00           C
ATOM    645 HG11 ILE A 624      53.550  37.160  57.610  1.00  0.00           H
ATOM    646 HG12 ILE A 624      52.520  37.680  56.270  1.00  0.00           H
ATOM    647  CD  ILE A 624      51.540  37.790  58.190  1.00  0.00           C
ATOM    648  HD1 ILE A 624      51.370  36.690  58.290  1.00  0.00           H
ATOM    649  HD2 ILE A 624      50.600  38.270  57.850  1.00  0.00           H
ATOM    650  HD3 ILE A 624      51.840  38.110  59.220  1.00  0.00           H
ATOM    651  C   ILE A 624      52.890  41.640  57.730  1.00  0.00           C
ATOM    652  O   ILE A 624      52.690  41.960  58.930  1.00  0.00           O
ATOM    653  N   THR A 625      53.430  42.470  56.810  1.00  0.00           N
ATOM    654  HN  THR A 625      53.640  42.000  55.940  1.00  0.00           H
ATOM    655  CA  THR A 625      53.850  43.880  57.020  1.00  0.00           C
ATOM    656  HA  THR A 625      54.540  43.900  57.850  1.00  0.00           H
ATOM    657  CB  THR A 625      54.740  44.450  55.860  1.00  0.00           C
ATOM    658  HB  THR A 625      54.280  44.170  54.880  1.00  0.00           H
ATOM    659  OG1 THR A 625      55.970  43.840  55.730  1.00  0.00           O
ATOM    660  HG1 THR A 625      55.800  43.030  55.260  1.00  0.00           H
ATOM    661  CG2 THR A 625      55.010  45.920  55.780  1.00  0.00           C
ATOM    662 HG21 THR A 625      55.750  46.080  54.960  1.00  0.00           H
ATOM    663 HG22 THR A 625      55.490  46.300  56.700  1.00  0.00           H
ATOM    664 HG23 THR A 625      54.140  46.480  55.360  1.00  0.00           H
ATOM    665  C   THR A 625      52.720  44.830  57.270  1.00  0.00           C
ATOM    666  O   THR A 625      52.710  45.640  58.180  1.00  0.00           O
ATOM    667  N   PHE A 626      51.560  44.610  56.580  1.00  0.00           N
ATOM    668  HN  PHE A 626      51.490  43.960  55.830  1.00  0.00           H
ATOM    669  CA  PHE A 626      50.250  45.120  56.900  1.00  0.00           C
ATOM    670  HA  PHE A 626      50.280  46.200  56.920  1.00  0.00           H
ATOM    671  CB  PHE A 626      49.300  44.740  55.730  1.00  0.00           C
ATOM    672  HB1 PHE A 626      49.320  43.640  55.690  1.00  0.00           H
ATOM    673  HB2 PHE A 626      49.710  45.120  54.770  1.00  0.00           H
ATOM    674  CG  PHE A 626      47.820  45.130  55.980  1.00  0.00           C
ATOM    675  CD1 PHE A 626      46.870  44.130  56.420  1.00  0.00           C
ATOM    676  HD1 PHE A 626      47.260  43.150  56.620  1.00  0.00           H
ATOM    677  CE1 PHE A 626      45.550  44.490  56.740  1.00  0.00           C
ATOM    678  HE1 PHE A 626      44.840  43.710  56.970  1.00  0.00           H
ATOM    679  CZ  PHE A 626      45.120  45.770  56.480  1.00  0.00           C
ATOM    680  HZ  PHE A 626      44.060  45.910  56.600  1.00  0.00           H
ATOM    681  CD2 PHE A 626      47.390  46.460  55.700  1.00  0.00           C
ATOM    682  HD2 PHE A 626      48.060  47.170  55.250  1.00  0.00           H
ATOM    683  CE2 PHE A 626      46.000  46.770  55.980  1.00  0.00           C
ATOM    684  HE2 PHE A 626      45.660  47.780  55.790  1.00  0.00           H
ATOM    685  C   PHE A 626      49.750  44.760  58.270  1.00  0.00           C
ATOM    686  O   PHE A 626      49.540  45.600  59.160  1.00  0.00           O
ATOM    687  N   GLY A 627      49.630  43.500  58.520  1.00  0.00           N
ATOM    688  HN  GLY A 627      49.770  42.840  57.790  1.00  0.00           H
ATOM    689  CA  GLY A 627      49.240  42.950  59.810  1.00  0.00           C
ATOM    690  HA1 GLY A 627      49.260  41.870  59.680  1.00  0.00           H
ATOM    691  HA2 GLY A 627      48.250  43.230  60.130  1.00  0.00           H
ATOM    692  C   GLY A 627      50.060  43.380  61.040  1.00  0.00           C
ATOM    693  O   GLY A 627      49.470  43.700  62.050  1.00  0.00           O
ATOM    694  N   GLY A 628      51.380  43.420  60.940  1.00  0.00           N
ATOM    695  HN  GLY A 628      51.760  43.170  60.060  1.00  0.00           H
ATOM    696  CA  GLY A 628      52.260  43.930  61.950  1.00  0.00           C
ATOM    697  HA1 GLY A 628      53.290  43.780  61.630  1.00  0.00           H
ATOM    698  HA2 GLY A 628      52.070  43.410  62.880  1.00  0.00           H
ATOM    699  C   GLY A 628      52.120  45.400  62.210  1.00  0.00           C
ATOM    700  O   GLY A 628      52.260  45.780  63.320  1.00  0.00           O
ATOM    701  N   LEU A 629      51.930  46.200  61.140  1.00  0.00           N
ATOM    702  HN  LEU A 629      51.790  45.930  60.190  1.00  0.00           H
ATOM    703  CA  LEU A 629      52.030  47.660  61.320  1.00  0.00           C
ATOM    704  HA  LEU A 629      52.530  48.000  62.210  1.00  0.00           H
ATOM    705  CB  LEU A 629      52.760  48.360  60.170  1.00  0.00           C
ATOM    706  HB1 LEU A 629      52.780  49.470  60.250  1.00  0.00           H
ATOM    707  HB2 LEU A 629      52.310  48.120  59.180  1.00  0.00           H
ATOM    708  CG  LEU A 629      54.260  48.040  59.980  1.00  0.00           C
ATOM    709  HG  LEU A 629      54.350  47.140  59.330  1.00  0.00           H
ATOM    710  CD1 LEU A 629      55.040  49.210  59.260  1.00  0.00           C
ATOM    711 HD11 LEU A 629      54.700  49.190  58.210  1.00  0.00           H
ATOM    712 HD12 LEU A 629      56.140  49.010  59.280  1.00  0.00           H
ATOM    713 HD13 LEU A 629      54.780  50.180  59.740  1.00  0.00           H
ATOM    714  CD2 LEU A 629      54.990  47.760  61.250  1.00  0.00           C
ATOM    715 HD21 LEU A 629      56.020  47.520  60.920  1.00  0.00           H
ATOM    716 HD22 LEU A 629      54.650  46.840  61.780  1.00  0.00           H
ATOM    717 HD23 LEU A 629      55.010  48.650  61.920  1.00  0.00           H
ATOM    718  C   LEU A 629      50.610  48.260  61.300  1.00  0.00           C
ATOM    719  O   LEU A 629      50.350  49.410  61.670  1.00  0.00           O
ATOM    720  N   LEU A 630      49.490  47.500  61.070  1.00  0.00           N
ATOM    721  HN  LEU A 630      49.610  46.640  60.590  1.00  0.00           H
ATOM    722  CA  LEU A 630      48.130  47.730  61.520  1.00  0.00           C
ATOM    723  HA  LEU A 630      47.830  48.680  61.090  1.00  0.00           H
ATOM    724  CB  LEU A 630      47.220  46.590  60.930  1.00  0.00           C
ATOM    725  HB1 LEU A 630      47.660  45.670  61.400  1.00  0.00           H
ATOM    726  HB2 LEU A 630      47.420  46.670  59.840  1.00  0.00           H
ATOM    727  CG  LEU A 630      45.740  46.710  61.240  1.00  0.00           C
ATOM    728  HG  LEU A 630      45.670  46.720  62.350  1.00  0.00           H
ATOM    729  CD1 LEU A 630      45.060  47.960  60.630  1.00  0.00           C
ATOM    730 HD11 LEU A 630      43.990  48.120  60.900  1.00  0.00           H
ATOM    731 HD12 LEU A 630      45.110  48.050  59.520  1.00  0.00           H
ATOM    732 HD13 LEU A 630      45.670  48.710  61.150  1.00  0.00           H
ATOM    733  CD2 LEU A 630      45.110  45.400  60.660  1.00  0.00           C
ATOM    734 HD21 LEU A 630      44.150  45.210  61.180  1.00  0.00           H
ATOM    735 HD22 LEU A 630      45.600  44.490  61.090  1.00  0.00           H
ATOM    736 HD23 LEU A 630      44.900  45.310  59.570  1.00  0.00           H
ATOM    737  C   LEU A 630      48.020  47.760  62.980  1.00  0.00           C
ATOM    738  O   LEU A 630      47.360  48.600  63.570  1.00  0.00           O
ATOM    739  N   GLY A 631      48.770  46.860  63.640  1.00  0.00           N
ATOM    740  HN  GLY A 631      49.300  46.100  63.260  1.00  0.00           H
ATOM    741  CA  GLY A 631      48.820  46.810  65.070  1.00  0.00           C
ATOM    742  HA1 GLY A 631      49.240  45.910  65.470  1.00  0.00           H
ATOM    743  HA2 GLY A 631      47.770  46.890  65.370  1.00  0.00           H
ATOM    744  C   GLY A 631      49.460  48.120  65.590  1.00  0.00           C
ATOM    745  O   GLY A 631      49.020  48.680  66.560  1.00  0.00           O
ATOM    746  N   GLU A 632      50.570  48.660  64.980  1.00  0.00           N
ATOM    747  HN  GLU A 632      51.070  48.170  64.270  1.00  0.00           H
ATOM    748  CA  GLU A 632      51.070  49.930  65.380  1.00  0.00           C
ATOM    749  HA  GLU A 632      51.100  49.970  66.460  1.00  0.00           H
ATOM    750  CB  GLU A 632      52.400  50.340  64.740  1.00  0.00           C
ATOM    751  HB1 GLU A 632      52.580  51.430  64.880  1.00  0.00           H
ATOM    752  HB2 GLU A 632      52.250  50.290  63.640  1.00  0.00           H
ATOM    753  CG  GLU A 632      53.590  49.600  65.340  1.00  0.00           C
ATOM    754  HG1 GLU A 632      54.600  49.920  65.020  1.00  0.00           H
ATOM    755  HG2 GLU A 632      53.550  48.540  65.030  1.00  0.00           H
ATOM    756  CD  GLU A 632      53.680  49.530  66.830  1.00  0.00           C
ATOM    757  OE1 GLU A 632      53.990  50.530  67.510  1.00  0.00           O
ATOM    758  OE2 GLU A 632      53.300  48.400  67.320  1.00  0.00           O
ATOM    759  C   GLU A 632      49.970  51.000  65.120  1.00  0.00           C
ATOM    760  O   GLU A 632      49.590  51.800  65.940  1.00  0.00           O
ATOM    761  N   ALA A 633      49.380  51.000  63.920  1.00  0.00           N
ATOM    762  HN  ALA A 633      49.690  50.370  63.210  1.00  0.00           H
ATOM    763  CA  ALA A 633      48.310  51.950  63.570  1.00  0.00           C
ATOM    764  HA  ALA A 633      48.740  52.940  63.710  1.00  0.00           H
ATOM    765  CB  ALA A 633      47.980  51.800  62.070  1.00  0.00           C
ATOM    766  HB1 ALA A 633      47.500  50.810  61.890  1.00  0.00           H
ATOM    767  HB2 ALA A 633      48.840  51.910  61.390  1.00  0.00           H
ATOM    768  HB3 ALA A 633      47.240  52.610  61.850  1.00  0.00           H
ATOM    769  C   ALA A 633      47.020  52.000  64.370  1.00  0.00           C
ATOM    770  O   ALA A 633      46.460  53.040  64.680  1.00  0.00           O
ATOM    771  N   THR A 634      46.630  50.880  64.920  1.00  0.00           N
ATOM    772  HN  THR A 634      47.230  50.110  64.790  1.00  0.00           H
ATOM    773  CA  THR A 634      45.440  50.940  65.750  1.00  0.00           C
ATOM    774  HA  THR A 634      44.880  51.860  65.590  1.00  0.00           H
ATOM    775  CB  THR A 634      44.420  49.840  65.430  1.00  0.00           C
ATOM    776  HB  THR A 634      43.500  49.920  66.050  1.00  0.00           H
ATOM    777  OG1 THR A 634      44.910  48.500  65.640  1.00  0.00           O
ATOM    778  HG1 THR A 634      45.520  48.370  64.900  1.00  0.00           H
ATOM    779  CG2 THR A 634      44.080  49.910  63.970  1.00  0.00           C
ATOM    780 HG21 THR A 634      43.520  50.850  63.830  1.00  0.00           H
ATOM    781 HG22 THR A 634      43.480  49.010  63.670  1.00  0.00           H
ATOM    782 HG23 THR A 634      45.070  49.770  63.490  1.00  0.00           H
ATOM    783  C   THR A 634      45.710  50.920  67.270  1.00  0.00           C
ATOM    784  O   THR A 634      44.760  51.020  68.100  1.00  0.00           O
ATOM    785  N   GLU A 635      46.960  50.720  67.720  1.00  0.00           N
ATOM    786  HN  GLU A 635      47.680  50.790  67.040  1.00  0.00           H
ATOM    787  CA  GLU A 635      47.300  50.420  69.100  1.00  0.00           C
ATOM    788  HA  GLU A 635      48.370  50.540  69.030  1.00  0.00           H
ATOM    789  CB  GLU A 635      46.950  51.530  70.130  1.00  0.00           C
ATOM    790  HB1 GLU A 635      47.350  51.170  71.100  1.00  0.00           H
ATOM    791  HB2 GLU A 635      45.860  51.740  70.130  1.00  0.00           H
ATOM    792  CG  GLU A 635      47.650  52.890  69.840  1.00  0.00           C
ATOM    793  HG1 GLU A 635      47.120  53.360  68.980  1.00  0.00           H
ATOM    794  HG2 GLU A 635      48.650  52.700  69.390  1.00  0.00           H
ATOM    795  CD  GLU A 635      47.670  53.790  71.040  1.00  0.00           C
ATOM    796  OE1 GLU A 635      46.560  54.170  71.580  1.00  0.00           O
ATOM    797  OE2 GLU A 635      48.810  54.180  71.430  1.00  0.00           O
ATOM    798  C   GLU A 635      47.140  49.010  69.550  1.00  0.00           C
ATOM    799  O   GLU A 635      46.840  48.740  70.690  1.00  0.00           O
ATOM    800  N   GLY A 636      47.350  48.010  68.660  1.00  0.00           N
ATOM    801  HN  GLY A 636      47.840  48.250  67.830  1.00  0.00           H
ATOM    802  CA  GLY A 636      47.170  46.590  68.910  1.00  0.00           C
ATOM    803  HA1 GLY A 636      47.700  46.260  69.800  1.00  0.00           H
ATOM    804  HA2 GLY A 636      47.660  46.050  68.110  1.00  0.00           H
ATOM    805  C   GLY A 636      45.690  46.110  68.990  1.00  0.00           C
ATOM    806  O   GLY A 636      45.300  45.250  69.700  1.00  0.00           O
ATOM    807  N   ARG A 637      44.720  46.820  68.200  1.00  0.00           N
ATOM    808  HN  ARG A 637      45.070  47.570  67.660  1.00  0.00           H
ATOM    809  CA  ARG A 637      43.330  46.320  68.160  1.00  0.00           C
ATOM    810  HA  ARG A 637      43.030  46.060  69.160  1.00  0.00           H
ATOM    811  CB  ARG A 637      42.360  47.490  67.790  1.00  0.00           C
ATOM    812  HB1 ARG A 637      41.340  47.060  67.850  1.00  0.00           H
ATOM    813  HB2 ARG A 637      42.580  47.770  66.740  1.00  0.00           H
ATOM    814  CG  ARG A 637      42.460  48.790  68.560  1.00  0.00           C
ATOM    815  HG1 ARG A 637      41.620  49.470  68.310  1.00  0.00           H
ATOM    816  HG2 ARG A 637      43.350  49.300  68.110  1.00  0.00           H
ATOM    817  CD  ARG A 637      42.680  48.840  70.030  1.00  0.00           C
ATOM    818  HD1 ARG A 637      43.480  48.120  70.320  1.00  0.00           H
ATOM    819  HD2 ARG A 637      41.750  48.670  70.630  1.00  0.00           H
ATOM    820  NE  ARG A 637      43.170  50.220  70.430  1.00  0.00           N
ATOM    821  HE  ARG A 637      43.640  50.660  69.660  1.00  0.00           H
ATOM    822  CZ  ARG A 637      43.740  50.440  71.620  1.00  0.00           C
ATOM    823  NH1 ARG A 637      44.220  51.590  71.910  1.00  0.00           N
ATOM    824 HH11 ARG A 637      44.150  52.330  71.240  1.00  0.00           H
ATOM    825 HH12 ARG A 637      44.590  51.650  72.830  1.00  0.00           H
ATOM    826  NH2 ARG A 637      43.730  49.540  72.610  1.00  0.00           N
ATOM    827 HH21 ARG A 637      43.300  48.660  72.460  1.00  0.00           H
ATOM    828 HH22 ARG A 637      43.990  49.830  73.520  1.00  0.00           H
ATOM    829  C   ARG A 637      43.120  45.190  67.170  1.00  0.00           C
ATOM    830  O   ARG A 637      42.320  44.240  67.480  1.00  0.00           O
ATOM    831  N   ILE A 638      43.820  45.270  66.010  1.00  0.00           N
ATOM    832  HN  ILE A 638      44.410  46.060  65.870  1.00  0.00           H
ATOM    833  CA  ILE A 638      43.820  44.240  64.980  1.00  0.00           C
ATOM    834  HA  ILE A 638      43.610  43.300  65.490  1.00  0.00           H
ATOM    835  CB  ILE A 638      42.820  44.400  63.880  1.00  0.00           C
ATOM    836  HB  ILE A 638      43.240  44.090  62.890  1.00  0.00           H
ATOM    837  CG2 ILE A 638      41.530  43.520  64.150  1.00  0.00           C
ATOM    838 HG21 ILE A 638      41.860  42.490  64.370  1.00  0.00           H
ATOM    839 HG22 ILE A 638      40.750  43.560  63.350  1.00  0.00           H
ATOM    840 HG23 ILE A 638      41.100  43.860  65.120  1.00  0.00           H
ATOM    841  CG1 ILE A 638      42.440  45.850  63.830  1.00  0.00           C
ATOM    842 HG11 ILE A 638      43.340  46.500  63.730  1.00  0.00           H
ATOM    843 HG12 ILE A 638      41.920  46.280  64.710  1.00  0.00           H
ATOM    844  CD  ILE A 638      41.490  46.240  62.640  1.00  0.00           C
ATOM    845  HD1 ILE A 638      41.820  47.280  62.450  1.00  0.00           H
ATOM    846  HD2 ILE A 638      40.410  46.070  62.850  1.00  0.00           H
ATOM    847  HD3 ILE A 638      41.710  45.710  61.690  1.00  0.00           H
ATOM    848  C   ILE A 638      45.240  44.190  64.370  1.00  0.00           C
ATOM    849  O   ILE A 638      45.950  45.190  64.450  1.00  0.00           O
ATOM    850  N   SER A 639      45.650  42.990  63.900  1.00  0.00           N
ATOM    851  HN  SER A 639      45.180  42.110  63.970  1.00  0.00           H
ATOM    852  CA  SER A 639      47.020  42.820  63.460  1.00  0.00           C
ATOM    853  HA  SER A 639      47.260  43.670  62.840  1.00  0.00           H
ATOM    854  CB  SER A 639      47.940  42.960  64.750  1.00  0.00           C
ATOM    855  HB1 SER A 639      47.650  42.190  65.500  1.00  0.00           H
ATOM    856  HB2 SER A 639      47.890  43.970  65.220  1.00  0.00           H
ATOM    857  OG  SER A 639      49.350  42.810  64.520  1.00  0.00           O
ATOM    858  HG1 SER A 639      49.600  43.310  63.730  1.00  0.00           H
ATOM    859  C   SER A 639      47.160  41.490  62.720  1.00  0.00           C
ATOM    860  O   SER A 639      46.300  41.110  61.950  1.00  0.00           O
ATOM    861  N   ALA A 640      48.280  40.790  62.880  1.00  0.00           N
ATOM    862  HN  ALA A 640      48.960  40.900  63.610  1.00  0.00           H
ATOM    863  CA  ALA A 640      48.720  39.650  61.980  1.00  0.00           C
ATOM    864  HA  ALA A 640      48.640  40.190  61.040  1.00  0.00           H
ATOM    865  CB  ALA A 640      50.190  39.320  62.290  1.00  0.00           C
ATOM    866  HB1 ALA A 640      50.350  38.400  61.680  1.00  0.00           H
ATOM    867  HB2 ALA A 640      50.290  38.980  63.350  1.00  0.00           H
ATOM    868  HB3 ALA A 640      50.820  40.190  62.010  1.00  0.00           H
ATOM    869  C   ALA A 640      47.850  38.420  61.900  1.00  0.00           C
ATOM    870  O   ALA A 640      47.570  37.830  60.860  1.00  0.00           O
ATOM    871  N   ILE A 641      47.470  37.880  63.030  1.00  0.00           N
ATOM    872  HN  ILE A 641      47.760  38.340  63.870  1.00  0.00           H
ATOM    873  CA  ILE A 641      46.520  36.790  63.140  1.00  0.00           C
ATOM    874  HA  ILE A 641      46.910  36.050  62.450  1.00  0.00           H
ATOM    875  CB  ILE A 641      46.550  36.100  64.540  1.00  0.00           C
ATOM    876  HB  ILE A 641      46.020  36.730  65.290  1.00  0.00           H
ATOM    877  CG2 ILE A 641      45.830  34.730  64.570  1.00  0.00           C
ATOM    878 HG21 ILE A 641      44.750  34.910  64.350  1.00  0.00           H
ATOM    879 HG22 ILE A 641      45.860  34.200  65.550  1.00  0.00           H
ATOM    880 HG23 ILE A 641      46.390  34.210  63.770  1.00  0.00           H
ATOM    881  CG1 ILE A 641      47.960  35.880  65.170  1.00  0.00           C
ATOM    882 HG11 ILE A 641      47.980  35.320  66.130  1.00  0.00           H
ATOM    883 HG12 ILE A 641      48.490  36.840  65.360  1.00  0.00           H
ATOM    884  CD  ILE A 641      48.950  35.130  64.200  1.00  0.00           C
ATOM    885  HD1 ILE A 641      49.830  34.820  64.800  1.00  0.00           H
ATOM    886  HD2 ILE A 641      49.400  35.740  63.400  1.00  0.00           H
ATOM    887  HD3 ILE A 641      48.550  34.200  63.740  1.00  0.00           H
ATOM    888  C   ILE A 641      45.110  37.010  62.510  1.00  0.00           C
ATOM    889  O   ILE A 641      44.600  36.050  61.880  1.00  0.00           O
ATOM    890  N   GLU A 642      44.520  38.170  62.660  1.00  0.00           N
ATOM    891  HN  GLU A 642      44.820  38.770  63.390  1.00  0.00           H
ATOM    892  CA  GLU A 642      43.330  38.740  62.070  1.00  0.00           C
ATOM    893  HA  GLU A 642      42.610  37.980  62.300  1.00  0.00           H
ATOM    894  CB  GLU A 642      42.810  40.060  62.890  1.00  0.00           C
ATOM    895  HB1 GLU A 642      41.820  40.180  62.390  1.00  0.00           H
ATOM    896  HB2 GLU A 642      43.280  41.050  62.740  1.00  0.00           H
ATOM    897  CG  GLU A 642      42.420  39.780  64.360  1.00  0.00           C
ATOM    898  HG1 GLU A 642      42.180  38.730  64.600  1.00  0.00           H
ATOM    899  HG2 GLU A 642      41.520  40.350  64.690  1.00  0.00           H
ATOM    900  CD  GLU A 642      43.540  40.200  65.230  1.00  0.00           C
ATOM    901  OE1 GLU A 642      43.270  40.960  66.200  1.00  0.00           O
ATOM    902  OE2 GLU A 642      44.720  39.760  64.990  1.00  0.00           O
ATOM    903  C   GLU A 642      43.490  38.900  60.570  1.00  0.00           C
ATOM    904  O   GLU A 642      42.680  38.470  59.710  1.00  0.00           O
ATOM    905  N   SER A 643      44.630  39.510  60.190  1.00  0.00           N
ATOM    906  HN  SER A 643      45.390  39.540  60.830  1.00  0.00           H
ATOM    907  CA  SER A 643      45.060  39.700  58.750  1.00  0.00           C
ATOM    908  HA  SER A 643      44.190  40.240  58.400  1.00  0.00           H
ATOM    909  CB  SER A 643      46.400  40.440  58.610  1.00  0.00           C
ATOM    910  HB1 SER A 643      46.650  40.640  57.540  1.00  0.00           H
ATOM    911  HB2 SER A 643      47.270  39.890  59.000  1.00  0.00           H
ATOM    912  OG  SER A 643      46.270  41.760  59.170  1.00  0.00           O
ATOM    913  HG1 SER A 643      45.840  41.770  60.020  1.00  0.00           H
ATOM    914  C   SER A 643      45.190  38.430  57.910  1.00  0.00           C
ATOM    915  O   SER A 643      44.670  38.310  56.810  1.00  0.00           O
ATOM    916  N   LEU A 644      45.790  37.370  58.460  1.00  0.00           N
ATOM    917  HN  LEU A 644      46.270  37.300  59.320  1.00  0.00           H
ATOM    918  CA  LEU A 644      45.840  36.140  57.720  1.00  0.00           C
ATOM    919  HA  LEU A 644      46.120  36.350  56.700  1.00  0.00           H
ATOM    920  CB  LEU A 644      46.900  35.230  58.310  1.00  0.00           C
ATOM    921  HB1 LEU A 644      46.880  34.260  57.740  1.00  0.00           H
ATOM    922  HB2 LEU A 644      46.700  35.080  59.390  1.00  0.00           H
ATOM    923  CG  LEU A 644      48.330  35.730  58.170  1.00  0.00           C
ATOM    924  HG  LEU A 644      48.320  36.720  58.690  1.00  0.00           H
ATOM    925  CD1 LEU A 644      49.270  34.800  58.930  1.00  0.00           C
ATOM    926 HD11 LEU A 644      50.320  35.160  58.950  1.00  0.00           H
ATOM    927 HD12 LEU A 644      49.270  33.790  58.480  1.00  0.00           H
ATOM    928 HD13 LEU A 644      48.910  34.560  59.950  1.00  0.00           H
ATOM    929  CD2 LEU A 644      48.780  35.840  56.730  1.00  0.00           C
ATOM    930 HD21 LEU A 644      48.650  34.840  56.270  1.00  0.00           H
ATOM    931 HD22 LEU A 644      49.850  36.140  56.640  1.00  0.00           H
ATOM    932 HD23 LEU A 644      48.110  36.460  56.100  1.00  0.00           H
ATOM    933  C   LEU A 644      44.460  35.390  57.710  1.00  0.00           C
ATOM    934  O   LEU A 644      44.090  34.690  56.780  1.00  0.00           O
ATOM    935  N   PHE A 645      43.630  35.500  58.760  1.00  0.00           N
ATOM    936  HN  PHE A 645      43.770  36.020  59.600  1.00  0.00           H
ATOM    937  CA  PHE A 645      42.340  34.860  58.690  1.00  0.00           C
ATOM    938  HA  PHE A 645      42.490  33.820  58.420  1.00  0.00           H
ATOM    939  CB  PHE A 645      41.750  34.860  60.130  1.00  0.00           C
ATOM    940  HB1 PHE A 645      41.560  35.920  60.380  1.00  0.00           H
ATOM    941  HB2 PHE A 645      42.500  34.500  60.870  1.00  0.00           H
ATOM    942  CG  PHE A 645      40.380  34.230  60.360  1.00  0.00           C
ATOM    943  CD1 PHE A 645      39.890  34.210  61.710  1.00  0.00           C
ATOM    944  HD1 PHE A 645      40.410  34.750  62.480  1.00  0.00           H
ATOM    945  CE1 PHE A 645      38.600  33.740  62.090  1.00  0.00           C
ATOM    946  HE1 PHE A 645      38.120  33.920  63.040  1.00  0.00           H
ATOM    947  CZ  PHE A 645      37.890  33.040  61.020  1.00  0.00           C
ATOM    948  HZ  PHE A 645      36.870  32.780  61.230  1.00  0.00           H
ATOM    949  CD2 PHE A 645      39.680  33.560  59.380  1.00  0.00           C
ATOM    950  HD2 PHE A 645      40.070  33.430  58.380  1.00  0.00           H
ATOM    951  CE2 PHE A 645      38.480  32.890  59.710  1.00  0.00           C
ATOM    952  HE2 PHE A 645      37.850  32.360  59.020  1.00  0.00           H
ATOM    953  C   PHE A 645      41.420  35.580  57.720  1.00  0.00           C
ATOM    954  O   PHE A 645      40.740  34.940  56.880  1.00  0.00           O
ATOM    955  N   GLY A 646      41.420  36.930  57.750  1.00  0.00           N
ATOM    956  HN  GLY A 646      41.960  37.430  58.440  1.00  0.00           H
ATOM    957  CA  GLY A 646      40.680  37.740  56.770  1.00  0.00           C
ATOM    958  HA1 GLY A 646      40.810  38.790  57.010  1.00  0.00           H
ATOM    959  HA2 GLY A 646      39.650  37.450  56.920  1.00  0.00           H
ATOM    960  C   GLY A 646      41.050  37.510  55.330  1.00  0.00           C
ATOM    961  O   GLY A 646      40.190  37.470  54.430  1.00  0.00           O
ATOM    962  N   ALA A 647      42.350  37.340  55.040  1.00  0.00           N
ATOM    963  HN  ALA A 647      43.130  37.590  55.600  1.00  0.00           H
ATOM    964  CA  ALA A 647      42.730  37.000  53.670  1.00  0.00           C
ATOM    965  HA  ALA A 647      42.320  37.680  52.930  1.00  0.00           H
ATOM    966  CB  ALA A 647      44.230  36.940  53.590  1.00  0.00           C
ATOM    967  HB1 ALA A 647      44.680  36.320  54.390  1.00  0.00           H
ATOM    968  HB2 ALA A 647      44.600  37.980  53.750  1.00  0.00           H
ATOM    969  HB3 ALA A 647      44.650  36.600  52.630  1.00  0.00           H
ATOM    970  C   ALA A 647      42.210  35.660  53.140  1.00  0.00           C
ATOM    971  O   ALA A 647      41.760  35.550  52.010  1.00  0.00           O
ATOM    972  N   SER A 648      42.300  34.640  53.950  1.00  0.00           N
ATOM    973  HN  SER A 648      42.730  34.740  54.840  1.00  0.00           H
ATOM    974  CA  SER A 648      41.700  33.330  53.720  1.00  0.00           C
ATOM    975  HA  SER A 648      42.040  33.040  52.740  1.00  0.00           H
ATOM    976  CB  SER A 648      42.220  32.230  54.640  1.00  0.00           C
ATOM    977  HB1 SER A 648      43.290  32.080  54.340  1.00  0.00           H
ATOM    978  HB2 SER A 648      41.720  31.250  54.510  1.00  0.00           H
ATOM    979  OG  SER A 648      42.170  32.630  56.010  1.00  0.00           O
ATOM    980  HG1 SER A 648      42.880  33.260  56.110  1.00  0.00           H
ATOM    981  C   SER A 648      40.120  33.310  53.740  1.00  0.00           C
ATOM    982  O   SER A 648      39.550  32.630  52.890  1.00  0.00           O
ATOM    983  N   LEU A 649      39.450  34.020  54.640  1.00  0.00           N
ATOM    984  HN  LEU A 649      39.930  34.570  55.320  1.00  0.00           H
ATOM    985  CA  LEU A 649      38.070  34.030  54.700  1.00  0.00           C
ATOM    986  HA  LEU A 649      37.650  33.030  54.700  1.00  0.00           H
ATOM    987  CB  LEU A 649      37.600  34.600  56.080  1.00  0.00           C
ATOM    988  HB1 LEU A 649      37.870  35.660  56.270  1.00  0.00           H
ATOM    989  HB2 LEU A 649      38.020  34.120  56.990  1.00  0.00           H
ATOM    990  CG  LEU A 649      36.060  34.530  56.410  1.00  0.00           C
ATOM    991  HG  LEU A 649      35.460  34.850  55.540  1.00  0.00           H
ATOM    992  CD1 LEU A 649      35.670  33.010  56.590  1.00  0.00           C
ATOM    993 HD11 LEU A 649      35.600  32.510  55.610  1.00  0.00           H
ATOM    994 HD12 LEU A 649      34.690  32.930  57.140  1.00  0.00           H
ATOM    995 HD13 LEU A 649      36.430  32.500  57.200  1.00  0.00           H
ATOM    996  CD2 LEU A 649      35.770  35.260  57.750  1.00  0.00           C
ATOM    997 HD21 LEU A 649      34.690  35.160  58.020  1.00  0.00           H
ATOM    998 HD22 LEU A 649      35.870  36.360  57.630  1.00  0.00           H
ATOM    999 HD23 LEU A 649      36.400  34.770  58.520  1.00  0.00           H
ATOM   1000  C   LEU A 649      37.470  34.810  53.530  1.00  0.00           C
ATOM   1001  O   LEU A 649      36.610  34.270  52.880  1.00  0.00           O
ATOM   1002  N   THR A 650      38.020  36.050  53.140  1.00  0.00           N
ATOM   1003  HN  THR A 650      38.890  36.400  53.480  1.00  0.00           H
ATOM   1004  CA  THR A 650      37.610  36.700  51.890  1.00  0.00           C
ATOM   1005  HA  THR A 650      36.530  36.760  51.880  1.00  0.00           H
ATOM   1006  CB  THR A 650      38.140  38.100  51.680  1.00  0.00           C
ATOM   1007  HB  THR A 650      39.230  37.940  51.490  1.00  0.00           H
ATOM   1008  OG1 THR A 650      37.980  38.820  52.850  1.00  0.00           O
ATOM   1009  HG1 THR A 650      38.380  38.230  53.490  1.00  0.00           H
ATOM   1010  CG2 THR A 650      37.400  38.820  50.540  1.00  0.00           C
ATOM   1011 HG21 THR A 650      37.570  38.160  49.650  1.00  0.00           H
ATOM   1012 HG22 THR A 650      37.960  39.720  50.220  1.00  0.00           H
ATOM   1013 HG23 THR A 650      36.340  39.030  50.770  1.00  0.00           H
ATOM   1014  C   THR A 650      38.040  35.810  50.760  1.00  0.00           C
ATOM   1015  O   THR A 650      37.240  35.520  49.870  1.00  0.00           O
ATOM   1016  N   GLY A 651      39.330  35.280  50.750  1.00  0.00           N
ATOM   1017  HN  GLY A 651      39.780  35.310  51.630  1.00  0.00           H
ATOM   1018  CA  GLY A 651      39.880  34.780  49.540  1.00  0.00           C
ATOM   1019  HA1 GLY A 651      40.930  34.690  49.780  1.00  0.00           H
ATOM   1020  HA2 GLY A 651      39.600  35.310  48.640  1.00  0.00           H
ATOM   1021  C   GLY A 651      39.420  33.420  49.100  1.00  0.00           C
ATOM   1022  O   GLY A 651      39.220  33.210  47.860  1.00  0.00           O
ATOM   1023  N   ILE A 652      39.190  32.480  50.100  1.00  0.00           N
ATOM   1024  HN  ILE A 652      39.280  32.680  51.070  1.00  0.00           H
ATOM   1025  CA  ILE A 652      38.800  31.130  49.680  1.00  0.00           C
ATOM   1026  HA  ILE A 652      39.550  30.770  48.990  1.00  0.00           H
ATOM   1027  CB  ILE A 652      38.740  30.180  50.810  1.00  0.00           C
ATOM   1028  HB  ILE A 652      38.200  30.690  51.630  1.00  0.00           H
ATOM   1029  CG2 ILE A 652      38.080  28.840  50.390  1.00  0.00           C
ATOM   1030 HG21 ILE A 652      37.000  28.990  50.160  1.00  0.00           H
ATOM   1031 HG22 ILE A 652      38.110  28.130  51.230  1.00  0.00           H
ATOM   1032 HG23 ILE A 652      38.600  28.450  49.490  1.00  0.00           H
ATOM   1033  CG1 ILE A 652      40.200  29.910  51.270  1.00  0.00           C
ATOM   1034 HG11 ILE A 652      40.700  30.900  51.360  1.00  0.00           H
ATOM   1035 HG12 ILE A 652      40.670  29.430  50.380  1.00  0.00           H
ATOM   1036  CD  ILE A 652      40.360  28.980  52.520  1.00  0.00           C
ATOM   1037  HD1 ILE A 652      40.120  27.930  52.230  1.00  0.00           H
ATOM   1038  HD2 ILE A 652      39.470  29.050  53.190  1.00  0.00           H
ATOM   1039  HD3 ILE A 652      41.360  29.160  52.950  1.00  0.00           H
ATOM   1040  C   ILE A 652      37.490  31.230  48.910  1.00  0.00           C
ATOM   1041  O   ILE A 652      37.310  30.830  47.790  1.00  0.00           O
ATOM   1042  N   ALA A 653      36.570  32.020  49.550  1.00  0.00           N
ATOM   1043  HN  ALA A 653      36.830  32.370  50.440  1.00  0.00           H
ATOM   1044  CA  ALA A 653      35.260  32.330  49.050  1.00  0.00           C
ATOM   1045  HA  ALA A 653      34.760  31.370  48.910  1.00  0.00           H
ATOM   1046  CB  ALA A 653      34.420  33.150  50.040  1.00  0.00           C
ATOM   1047  HB1 ALA A 653      33.500  33.660  49.680  1.00  0.00           H
ATOM   1048  HB2 ALA A 653      35.070  34.030  50.280  1.00  0.00           H
ATOM   1049  HB3 ALA A 653      34.210  32.560  50.940  1.00  0.00           H
ATOM   1050  C   ALA A 653      35.290  33.030  47.680  1.00  0.00           C
ATOM   1051  O   ALA A 653      34.620  32.670  46.760  1.00  0.00           O
ATOM   1052  N   TYR A 654      36.220  34.010  47.510  1.00  0.00           N
ATOM   1053  HN  TYR A 654      36.720  34.380  48.300  1.00  0.00           H
ATOM   1054  CA  TYR A 654      36.360  34.790  46.310  1.00  0.00           C
ATOM   1055  HA  TYR A 654      35.360  35.020  45.970  1.00  0.00           H
ATOM   1056  CB  TYR A 654      37.090  36.150  46.800  1.00  0.00           C
ATOM   1057  HB1 TYR A 654      37.930  35.860  47.450  1.00  0.00           H
ATOM   1058  HB2 TYR A 654      36.360  36.730  47.400  1.00  0.00           H
ATOM   1059  CG  TYR A 654      37.510  36.950  45.560  1.00  0.00           C
ATOM   1060  CD1 TYR A 654      38.680  36.670  44.930  1.00  0.00           C
ATOM   1061  HD1 TYR A 654      39.350  35.900  45.290  1.00  0.00           H
ATOM   1062  CE1 TYR A 654      39.120  37.390  43.870  1.00  0.00           C
ATOM   1063  HE1 TYR A 654      40.110  37.280  43.440  1.00  0.00           H
ATOM   1064  CZ  TYR A 654      38.310  38.450  43.410  1.00  0.00           C
ATOM   1065  OH  TYR A 654      38.520  39.140  42.190  1.00  0.00           O
ATOM   1066  HH  TYR A 654      39.300  38.760  41.780  1.00  0.00           H
ATOM   1067  CD2 TYR A 654      36.710  38.000  45.100  1.00  0.00           C
ATOM   1068  HD2 TYR A 654      35.800  38.280  45.620  1.00  0.00           H
ATOM   1069  CE2 TYR A 654      37.070  38.740  43.970  1.00  0.00           C
ATOM   1070  HE2 TYR A 654      36.490  39.620  43.720  1.00  0.00           H
ATOM   1071  C   TYR A 654      36.940  34.030  45.180  1.00  0.00           C
ATOM   1072  O   TYR A 654      36.530  34.230  44.050  1.00  0.00           O
ATOM   1073  N   SER A 655      38.050  33.220  45.410  1.00  0.00           N
ATOM   1074  HN  SER A 655      38.310  33.110  46.370  1.00  0.00           H
ATOM   1075  CA  SER A 655      38.490  32.190  44.480  1.00  0.00           C
ATOM   1076  HA  SER A 655      38.610  32.650  43.510  1.00  0.00           H
ATOM   1077  CB  SER A 655      39.980  31.700  44.870  1.00  0.00           C
ATOM   1078  HB1 SER A 655      40.670  32.560  44.830  1.00  0.00           H
ATOM   1079  HB2 SER A 655      40.300  30.840  44.250  1.00  0.00           H
ATOM   1080  OG  SER A 655      39.940  31.270  46.210  1.00  0.00           O
ATOM   1081  HG1 SER A 655      39.990  32.020  46.810  1.00  0.00           H
ATOM   1082  C   SER A 655      37.530  31.070  44.150  1.00  0.00           C
ATOM   1083  O   SER A 655      37.200  30.840  42.990  1.00  0.00           O
ATOM   1084  N   LEU A 656      36.840  30.460  45.160  1.00  0.00           N
ATOM   1085  HN  LEU A 656      37.110  30.680  46.100  1.00  0.00           H
ATOM   1086  CA  LEU A 656      36.050  29.310  44.910  1.00  0.00           C
ATOM   1087  HA  LEU A 656      36.570  28.610  44.270  1.00  0.00           H
ATOM   1088  CB  LEU A 656      35.850  28.530  46.220  1.00  0.00           C
ATOM   1089  HB1 LEU A 656      35.560  29.170  47.090  1.00  0.00           H
ATOM   1090  HB2 LEU A 656      36.840  28.050  46.350  1.00  0.00           H
ATOM   1091  CG  LEU A 656      34.870  27.320  46.310  1.00  0.00           C
ATOM   1092  HG  LEU A 656      33.830  27.720  46.230  1.00  0.00           H
ATOM   1093  CD1 LEU A 656      35.190  26.210  45.250  1.00  0.00           C
ATOM   1094 HD11 LEU A 656      35.260  26.740  44.270  1.00  0.00           H
ATOM   1095 HD12 LEU A 656      34.470  25.370  45.210  1.00  0.00           H
ATOM   1096 HD13 LEU A 656      36.130  25.650  45.430  1.00  0.00           H
ATOM   1097  CD2 LEU A 656      35.000  26.700  47.720  1.00  0.00           C
ATOM   1098 HD21 LEU A 656      34.790  27.300  48.630  1.00  0.00           H
ATOM   1099 HD22 LEU A 656      36.030  26.300  47.790  1.00  0.00           H
ATOM   1100 HD23 LEU A 656      34.260  25.880  47.810  1.00  0.00           H
ATOM   1101  C   LEU A 656      34.680  29.540  44.330  1.00  0.00           C
ATOM   1102  O   LEU A 656      34.200  28.770  43.450  1.00  0.00           O
ATOM   1103  N   PHE A 657      34.060  30.670  44.660  1.00  0.00           N
ATOM   1104  HN  PHE A 657      34.270  31.280  45.420  1.00  0.00           H
ATOM   1105  CA  PHE A 657      32.770  31.080  44.080  1.00  0.00           C
ATOM   1106  HA  PHE A 657      32.210  30.200  43.750  1.00  0.00           H
ATOM   1107  CB  PHE A 657      31.850  31.940  45.030  1.00  0.00           C
ATOM   1108  HB1 PHE A 657      30.900  32.080  44.480  1.00  0.00           H
ATOM   1109  HB2 PHE A 657      32.250  32.980  45.030  1.00  0.00           H
ATOM   1110  CG  PHE A 657      31.520  31.530  46.420  1.00  0.00           C
ATOM   1111  CD1 PHE A 657      31.250  32.470  47.380  1.00  0.00           C
ATOM   1112  HD1 PHE A 657      31.360  33.520  47.120  1.00  0.00           H
ATOM   1113  CE1 PHE A 657      30.870  32.140  48.690  1.00  0.00           C
ATOM   1114  HE1 PHE A 657      30.500  32.930  49.330  1.00  0.00           H
ATOM   1115  CZ  PHE A 657      30.650  30.760  49.050  1.00  0.00           C
ATOM   1116  HZ  PHE A 657      30.330  30.560  50.060  1.00  0.00           H
ATOM   1117  CD2 PHE A 657      31.310  30.130  46.810  1.00  0.00           C
ATOM   1118  HD2 PHE A 657      31.460  29.360  46.070  1.00  0.00           H
ATOM   1119  CE2 PHE A 657      30.900  29.810  48.070  1.00  0.00           C
ATOM   1120  HE2 PHE A 657      30.810  28.760  48.330  1.00  0.00           H
ATOM   1121  C   PHE A 657      33.030  31.770  42.650  1.00  0.00           C
ATOM   1122  O   PHE A 657      32.170  32.060  41.900  1.00  0.00           O
ATOM   1123  N   ALA A 658      34.340  31.990  42.440  1.00  0.00           N
ATOM   1124  HN  ALA A 658      34.950  31.640  43.150  1.00  0.00           H
ATOM   1125  CA  ALA A 658      34.900  32.560  41.260  1.00  0.00           C
ATOM   1126  HA  ALA A 658      35.960  32.580  41.450  1.00  0.00           H
ATOM   1127  CB  ALA A 658      34.610  31.670  40.060  1.00  0.00           C
ATOM   1128  HB1 ALA A 658      33.630  31.140  40.070  1.00  0.00           H
ATOM   1129  HB2 ALA A 658      35.370  30.870  40.010  1.00  0.00           H
ATOM   1130  HB3 ALA A 658      34.800  32.170  39.080  1.00  0.00           H
ATOM   1131  C   ALA A 658      34.480  34.020  40.920  1.00  0.00           C
ATOM   1132  O   ALA A 658      33.810  34.260  39.890  1.00  0.00           O
ATOM   1133  N   GLY A 659      35.050  34.960  41.730  1.00  0.00           N
ATOM   1134  HN  GLY A 659      35.630  34.740  42.500  1.00  0.00           H
ATOM   1135  CA  GLY A 659      34.900  36.410  41.370  1.00  0.00           C
ATOM   1136  HA1 GLY A 659      35.090  36.880  42.320  1.00  0.00           H
ATOM   1137  HA2 GLY A 659      33.910  36.660  41.010  1.00  0.00           H
ATOM   1138  C   GLY A 659      35.760  36.950  40.250  1.00  0.00           C
ATOM   1139  O   GLY A 659      35.320  37.820  39.450  1.00  0.00           O
ATOM   1140  N   GLN A 660      36.940  36.250  40.090  1.00  0.00           N
ATOM   1141  HN  GLN A 660      37.280  35.620  40.790  1.00  0.00           H
ATOM   1142  CA  GLN A 660      37.730  36.310  38.820  1.00  0.00           C
ATOM   1143  HA  GLN A 660      37.120  35.990  37.990  1.00  0.00           H
ATOM   1144  CB  GLN A 660      38.270  37.710  38.400  1.00  0.00           C
ATOM   1145  HB1 GLN A 660      39.280  37.650  37.980  1.00  0.00           H
ATOM   1146  HB2 GLN A 660      38.470  38.410  39.250  1.00  0.00           H
ATOM   1147  CG  GLN A 660      37.480  38.580  37.420  1.00  0.00           C
ATOM   1148  HG1 GLN A 660      38.090  39.490  37.270  1.00  0.00           H
ATOM   1149  HG2 GLN A 660      36.460  38.790  37.820  1.00  0.00           H
ATOM   1150  CD  GLN A 660      37.290  37.910  36.050  1.00  0.00           C
ATOM   1151  OE1 GLN A 660      37.770  36.830  35.730  1.00  0.00           O
ATOM   1152  NE2 GLN A 660      36.500  38.560  35.130  1.00  0.00           N
ATOM   1153 HE21 GLN A 660      36.300  38.090  34.280  1.00  0.00           H
ATOM   1154 HE22 GLN A 660      36.130  39.470  35.270  1.00  0.00           H
ATOM   1155  C   GLN A 660      38.970  35.300  38.900  1.00  0.00           C
ATOM   1156  O   GLN A 660      39.870  35.630  39.660  1.00  0.00           O
ATOM   1157  N   PRO A 661      39.050  34.130  38.190  1.00  0.00           N
ATOM   1158  CD  PRO A 661      38.030  33.740  37.240  1.00  0.00           C
ATOM   1159  HD1 PRO A 661      38.210  34.480  36.430  1.00  0.00           H
ATOM   1160  HD2 PRO A 661      36.990  33.800  37.650  1.00  0.00           H
ATOM   1161  CA  PRO A 661      39.860  33.000  38.450  1.00  0.00           C
ATOM   1162  HA  PRO A 661      39.390  32.630  39.360  1.00  0.00           H
ATOM   1163  CB  PRO A 661      39.680  32.080  37.250  1.00  0.00           C
ATOM   1164  HB1 PRO A 661      39.980  31.020  37.360  1.00  0.00           H
ATOM   1165  HB2 PRO A 661      40.140  32.430  36.300  1.00  0.00           H
ATOM   1166  CG  PRO A 661      38.250  32.230  36.960  1.00  0.00           C
ATOM   1167  HG1 PRO A 661      38.000  31.990  35.910  1.00  0.00           H
ATOM   1168  HG2 PRO A 661      37.610  31.710  37.700  1.00  0.00           H
ATOM   1169  C   PRO A 661      41.290  33.220  38.850  1.00  0.00           C
ATOM   1170  O   PRO A 661      41.730  32.670  39.850  1.00  0.00           O
ATOM   1171  N   LEU A 662      42.000  34.040  38.110  1.00  0.00           N
ATOM   1172  HN  LEU A 662      41.520  34.600  37.450  1.00  0.00           H
ATOM   1173  CA  LEU A 662      43.380  34.400  38.350  1.00  0.00           C
ATOM   1174  HA  LEU A 662      43.800  33.520  38.820  1.00  0.00           H
ATOM   1175  CB  LEU A 662      44.120  34.460  36.990  1.00  0.00           C
ATOM   1176  HB1 LEU A 662      45.190  34.690  37.150  1.00  0.00           H
ATOM   1177  HB2 LEU A 662      43.770  35.340  36.420  1.00  0.00           H
ATOM   1178  CG  LEU A 662      44.160  33.150  36.200  1.00  0.00           C
ATOM   1179  HG  LEU A 662      43.180  32.950  35.740  1.00  0.00           H
ATOM   1180  CD1 LEU A 662      45.210  33.340  35.080  1.00  0.00           C
ATOM   1181 HD11 LEU A 662      44.810  34.180  34.470  1.00  0.00           H
ATOM   1182 HD12 LEU A 662      45.200  32.320  34.640  1.00  0.00           H
ATOM   1183 HD13 LEU A 662      46.230  33.580  35.420  1.00  0.00           H
ATOM   1184  CD2 LEU A 662      44.540  31.830  36.960  1.00  0.00           C
ATOM   1185 HD21 LEU A 662      45.180  31.970  37.860  1.00  0.00           H
ATOM   1186 HD22 LEU A 662      45.000  31.070  36.290  1.00  0.00           H
ATOM   1187 HD23 LEU A 662      43.580  31.400  37.320  1.00  0.00           H
ATOM   1188  C   LEU A 662      43.760  35.640  39.130  1.00  0.00           C
ATOM   1189  O   LEU A 662      44.960  35.940  39.350  1.00  0.00           O
ATOM   1190  N   THR A 663      42.840  36.330  39.730  1.00  0.00           N
ATOM   1191  HN  THR A 663      41.910  35.980  39.680  1.00  0.00           H
ATOM   1192  CA  THR A 663      43.030  37.440  40.650  1.00  0.00           C
ATOM   1193  HA  THR A 663      43.910  37.940  40.270  1.00  0.00           H
ATOM   1194  CB  THR A 663      41.920  38.510  40.680  1.00  0.00           C
ATOM   1195  HB  THR A 663      42.170  39.220  41.480  1.00  0.00           H
ATOM   1196  OG1 THR A 663      40.580  37.940  40.910  1.00  0.00           O
ATOM   1197  HG1 THR A 663      40.610  37.060  40.540  1.00  0.00           H
ATOM   1198  CG2 THR A 663      41.910  39.140  39.280  1.00  0.00           C
ATOM   1199 HG21 THR A 663      42.810  39.750  39.080  1.00  0.00           H
ATOM   1200 HG22 THR A 663      41.040  39.820  39.250  1.00  0.00           H
ATOM   1201 HG23 THR A 663      41.710  38.400  38.470  1.00  0.00           H
ATOM   1202  C   THR A 663      43.400  37.100  42.110  1.00  0.00           C
ATOM   1203  O   THR A 663      42.700  36.210  42.690  1.00  0.00           O
ATOM   1204  N   ILE A 664      44.400  37.800  42.690  1.00  0.00           N
ATOM   1205  HN  ILE A 664      44.860  38.510  42.170  1.00  0.00           H
ATOM   1206  CA  ILE A 664      44.870  37.570  44.060  1.00  0.00           C
ATOM   1207  HA  ILE A 664      44.320  36.750  44.480  1.00  0.00           H
ATOM   1208  CB  ILE A 664      46.380  37.120  44.040  1.00  0.00           C
ATOM   1209  HB  ILE A 664      46.920  37.970  43.600  1.00  0.00           H
ATOM   1210  CG2 ILE A 664      46.910  36.950  45.480  1.00  0.00           C
ATOM   1211 HG21 ILE A 664      47.950  36.560  45.420  1.00  0.00           H
ATOM   1212 HG22 ILE A 664      46.380  36.150  46.040  1.00  0.00           H
ATOM   1213 HG23 ILE A 664      46.930  37.900  46.070  1.00  0.00           H
ATOM   1214  CG1 ILE A 664      46.690  35.920  43.210  1.00  0.00           C
ATOM   1215 HG11 ILE A 664      47.780  35.690  43.180  1.00  0.00           H
ATOM   1216 HG12 ILE A 664      46.460  36.130  42.150  1.00  0.00           H
ATOM   1217  CD  ILE A 664      45.790  34.730  43.440  1.00  0.00           C
ATOM   1218  HD1 ILE A 664      44.720  35.000  43.370  1.00  0.00           H
ATOM   1219  HD2 ILE A 664      45.900  34.270  44.460  1.00  0.00           H
ATOM   1220  HD3 ILE A 664      45.990  33.870  42.760  1.00  0.00           H
ATOM   1221  C   ILE A 664      44.670  38.770  44.830  1.00  0.00           C
ATOM   1222  O   ILE A 664      45.120  39.870  44.570  1.00  0.00           O
ATOM   1223  N   LEU A 665      43.890  38.680  45.920  1.00  0.00           N
ATOM   1224  HN  LEU A 665      43.510  37.770  46.060  1.00  0.00           H
ATOM   1225  CA  LEU A 665      43.560  39.500  47.070  1.00  0.00           C
ATOM   1226  HA  LEU A 665      43.360  40.510  46.740  1.00  0.00           H
ATOM   1227  CB  LEU A 665      42.360  39.020  47.910  1.00  0.00           C
ATOM   1228  HB1 LEU A 665      42.030  39.830  48.620  1.00  0.00           H
ATOM   1229  HB2 LEU A 665      42.620  38.090  48.450  1.00  0.00           H
ATOM   1230  CG  LEU A 665      41.030  38.660  47.050  1.00  0.00           C
ATOM   1231  HG  LEU A 665      41.280  37.790  46.410  1.00  0.00           H
ATOM   1232  CD1 LEU A 665      39.920  38.230  48.000  1.00  0.00           C
ATOM   1233 HD11 LEU A 665      39.730  39.040  48.750  1.00  0.00           H
ATOM   1234 HD12 LEU A 665      40.390  37.410  48.600  1.00  0.00           H
ATOM   1235 HD13 LEU A 665      39.020  37.750  47.580  1.00  0.00           H
ATOM   1236  CD2 LEU A 665      40.560  39.910  46.260  1.00  0.00           C
ATOM   1237 HD21 LEU A 665      41.410  40.170  45.600  1.00  0.00           H
ATOM   1238 HD22 LEU A 665      40.290  40.770  46.900  1.00  0.00           H
ATOM   1239 HD23 LEU A 665      39.730  39.650  45.570  1.00  0.00           H
ATOM   1240  C   LEU A 665      44.840  39.870  47.840  1.00  0.00           C
ATOM   1241  O   LEU A 665      45.670  39.020  48.140  1.00  0.00           O
ATOM   1242  N   GLY A 666      44.950  41.170  48.280  1.00  0.00           N
ATOM   1243  HN  GLY A 666      44.390  41.940  48.000  1.00  0.00           H
ATOM   1244  CA  GLY A 666      46.110  41.570  49.110  1.00  0.00           C
ATOM   1245  HA1 GLY A 666      46.960  41.680  48.470  1.00  0.00           H
ATOM   1246  HA2 GLY A 666      46.230  40.830  49.880  1.00  0.00           H
ATOM   1247  C   GLY A 666      45.910  42.910  49.760  1.00  0.00           C
ATOM   1248  O   GLY A 666      44.860  43.530  49.760  1.00  0.00           O
ATOM   1249  N   SER A 667      46.950  43.250  50.470  1.00  0.00           N
ATOM   1250  HN  SER A 667      47.820  42.780  50.370  1.00  0.00           H
ATOM   1251  CA  SER A 667      47.010  44.500  51.280  1.00  0.00           C
ATOM   1252  HA  SER A 667      46.060  44.630  51.770  1.00  0.00           H
ATOM   1253  CB  SER A 667      48.100  44.520  52.370  1.00  0.00           C
ATOM   1254  HB1 SER A 667      48.160  43.560  52.940  1.00  0.00           H
ATOM   1255  HB2 SER A 667      47.840  45.300  53.120  1.00  0.00           H
ATOM   1256  OG  SER A 667      49.420  44.540  51.730  1.00  0.00           O
ATOM   1257  HG1 SER A 667      49.810  45.410  51.820  1.00  0.00           H
ATOM   1258  C   SER A 667      47.080  45.710  50.400  1.00  0.00           C
ATOM   1259  O   SER A 667      47.670  45.520  49.330  1.00  0.00           O
ATOM   1260  N   THR A 668      46.460  46.830  50.790  1.00  0.00           N
ATOM   1261  HN  THR A 668      45.900  46.920  51.610  1.00  0.00           H
ATOM   1262  CA  THR A 668      46.290  48.050  50.050  1.00  0.00           C
ATOM   1263  HA  THR A 668      46.830  48.090  49.110  1.00  0.00           H
ATOM   1264  CB  THR A 668      44.910  48.030  49.410  1.00  0.00           C
ATOM   1265  HB  THR A 668      44.930  47.300  48.580  1.00  0.00           H
ATOM   1266  OG1 THR A 668      44.610  49.280  48.760  1.00  0.00           O
ATOM   1267  HG1 THR A 668      43.760  49.110  48.380  1.00  0.00           H
ATOM   1268  CG2 THR A 668      43.760  47.790  50.400  1.00  0.00           C
ATOM   1269 HG21 THR A 668      43.750  46.720  50.730  1.00  0.00           H
ATOM   1270 HG22 THR A 668      42.750  47.920  49.950  1.00  0.00           H
ATOM   1271 HG23 THR A 668      43.890  48.520  51.230  1.00  0.00           H
ATOM   1272  C   THR A 668      46.430  49.180  51.070  1.00  0.00           C
ATOM   1273  O   THR A 668      45.900  49.170  52.210  1.00  0.00           O
ATOM   1274  N   GLY A 669      47.110  50.310  50.700  1.00  0.00           N
ATOM   1275  HN  GLY A 669      47.550  50.290  49.800  1.00  0.00           H
ATOM   1276  CA  GLY A 669      47.330  51.480  51.590  1.00  0.00           C
ATOM   1277  HA1 GLY A 669      47.970  52.180  51.070  1.00  0.00           H
ATOM   1278  HA2 GLY A 669      47.850  51.160  52.470  1.00  0.00           H
ATOM   1279  C   GLY A 669      46.180  52.320  52.060  1.00  0.00           C
ATOM   1280  O   GLY A 669      46.220  52.650  53.240  1.00  0.00           O
ATOM   1281  N   PRO A 670      45.170  52.480  51.220  1.00  0.00           N
ATOM   1282  CD  PRO A 670      45.310  52.610  49.730  1.00  0.00           C
ATOM   1283  HD1 PRO A 670      45.160  51.620  49.250  1.00  0.00           H
ATOM   1284  HD2 PRO A 670      46.300  53.000  49.430  1.00  0.00           H
ATOM   1285  CA  PRO A 670      44.020  53.290  51.690  1.00  0.00           C
ATOM   1286  HA  PRO A 670      44.350  54.280  52.010  1.00  0.00           H
ATOM   1287  CB  PRO A 670      43.200  53.360  50.440  1.00  0.00           C
ATOM   1288  HB1 PRO A 670      42.390  54.120  50.540  1.00  0.00           H
ATOM   1289  HB2 PRO A 670      42.900  52.320  50.220  1.00  0.00           H
ATOM   1290  CG  PRO A 670      44.210  53.620  49.360  1.00  0.00           C
ATOM   1291  HG1 PRO A 670      43.680  53.410  48.410  1.00  0.00           H
ATOM   1292  HG2 PRO A 670      44.560  54.670  49.400  1.00  0.00           H
ATOM   1293  C   PRO A 670      43.250  52.680  52.770  1.00  0.00           C
ATOM   1294  O   PRO A 670      42.640  53.410  53.570  1.00  0.00           O
ATOM   1295  N   VAL A 671      43.150  51.330  52.910  1.00  0.00           N
ATOM   1296  HN  VAL A 671      43.530  50.730  52.200  1.00  0.00           H
ATOM   1297  CA  VAL A 671      42.630  50.720  54.190  1.00  0.00           C
ATOM   1298  HA  VAL A 671      41.760  51.330  54.430  1.00  0.00           H
ATOM   1299  CB  VAL A 671      42.300  49.220  53.890  1.00  0.00           C
ATOM   1300  HB  VAL A 671      43.170  48.730  53.390  1.00  0.00           H
ATOM   1301  CG1 VAL A 671      41.990  48.360  55.220  1.00  0.00           C
ATOM   1302 HG11 VAL A 671      41.140  48.650  55.860  1.00  0.00           H
ATOM   1303 HG12 VAL A 671      42.900  48.140  55.820  1.00  0.00           H
ATOM   1304 HG13 VAL A 671      41.670  47.370  54.820  1.00  0.00           H
ATOM   1305  CG2 VAL A 671      41.090  49.030  52.990  1.00  0.00           C
ATOM   1306 HG21 VAL A 671      41.190  49.390  51.940  1.00  0.00           H
ATOM   1307 HG22 VAL A 671      40.290  49.680  53.400  1.00  0.00           H
ATOM   1308 HG23 VAL A 671      40.770  47.970  52.980  1.00  0.00           H
ATOM   1309  C   VAL A 671      43.510  51.020  55.380  1.00  0.00           C
ATOM   1310  O   VAL A 671      42.920  51.440  56.370  1.00  0.00           O
ATOM   1311  N   LEU A 672      44.790  50.760  55.300  1.00  0.00           N
ATOM   1312  HN  LEU A 672      45.130  50.420  54.420  1.00  0.00           H
ATOM   1313  CA  LEU A 672      45.710  50.880  56.430  1.00  0.00           C
ATOM   1314  HA  LEU A 672      45.340  50.220  57.200  1.00  0.00           H
ATOM   1315  CB  LEU A 672      47.180  50.470  56.020  1.00  0.00           C
ATOM   1316  HB1 LEU A 672      47.440  51.150  55.190  1.00  0.00           H
ATOM   1317  HB2 LEU A 672      47.040  49.480  55.520  1.00  0.00           H
ATOM   1318  CG  LEU A 672      48.260  50.290  57.070  1.00  0.00           C
ATOM   1319  HG  LEU A 672      48.410  51.240  57.610  1.00  0.00           H
ATOM   1320  CD1 LEU A 672      47.850  49.300  58.160  1.00  0.00           C
ATOM   1321 HD11 LEU A 672      46.840  49.660  58.480  1.00  0.00           H
ATOM   1322 HD12 LEU A 672      48.580  49.310  59.000  1.00  0.00           H
ATOM   1323 HD13 LEU A 672      47.890  48.320  57.670  1.00  0.00           H
ATOM   1324  CD2 LEU A 672      49.630  49.990  56.390  1.00  0.00           C
ATOM   1325 HD21 LEU A 672      50.440  50.310  57.080  1.00  0.00           H
ATOM   1326 HD22 LEU A 672      49.740  50.460  55.390  1.00  0.00           H
ATOM   1327 HD23 LEU A 672      49.830  48.910  56.190  1.00  0.00           H
ATOM   1328  C   LEU A 672      45.810  52.240  57.040  1.00  0.00           C
ATOM   1329  O   LEU A 672      45.910  52.420  58.280  1.00  0.00           O
ATOM   1330  N   VAL A 673      45.840  53.240  56.230  1.00  0.00           N
ATOM   1331  HN  VAL A 673      45.900  53.120  55.250  1.00  0.00           H
ATOM   1332  CA  VAL A 673      45.610  54.620  56.560  1.00  0.00           C
ATOM   1333  HA  VAL A 673      46.270  54.840  57.390  1.00  0.00           H
ATOM   1334  CB  VAL A 673      46.010  55.510  55.370  1.00  0.00           C
ATOM   1335  HB  VAL A 673      45.580  55.140  54.420  1.00  0.00           H
ATOM   1336  CG1 VAL A 673      45.670  56.970  55.680  1.00  0.00           C
ATOM   1337 HG11 VAL A 673      44.560  57.080  55.630  1.00  0.00           H
ATOM   1338 HG12 VAL A 673      46.250  57.700  55.090  1.00  0.00           H
ATOM   1339 HG13 VAL A 673      45.950  57.310  56.690  1.00  0.00           H
ATOM   1340  CG2 VAL A 673      47.540  55.450  55.020  1.00  0.00           C
ATOM   1341 HG21 VAL A 673      48.290  55.560  55.830  1.00  0.00           H
ATOM   1342 HG22 VAL A 673      47.800  56.150  54.200  1.00  0.00           H
ATOM   1343 HG23 VAL A 673      47.880  54.490  54.590  1.00  0.00           H
ATOM   1344  C   VAL A 673      44.170  54.990  57.090  1.00  0.00           C
ATOM   1345  O   VAL A 673      44.010  55.620  58.120  1.00  0.00           O
ATOM   1346  N   PHE A 674      43.080  54.460  56.430  1.00  0.00           N
ATOM   1347  HN  PHE A 674      43.060  53.970  55.570  1.00  0.00           H
ATOM   1348  CA  PHE A 674      41.700  54.520  56.950  1.00  0.00           C
ATOM   1349  HA  PHE A 674      41.460  55.570  56.990  1.00  0.00           H
ATOM   1350  CB  PHE A 674      40.710  53.920  55.870  1.00  0.00           C
ATOM   1351  HB1 PHE A 674      41.130  52.950  55.510  1.00  0.00           H
ATOM   1352  HB2 PHE A 674      40.720  54.600  54.990  1.00  0.00           H
ATOM   1353  CG  PHE A 674      39.250  53.590  56.390  1.00  0.00           C
ATOM   1354  CD1 PHE A 674      38.280  54.620  56.360  1.00  0.00           C
ATOM   1355  HD1 PHE A 674      38.520  55.590  55.940  1.00  0.00           H
ATOM   1356  CE1 PHE A 674      37.000  54.430  56.900  1.00  0.00           C
ATOM   1357  HE1 PHE A 674      36.240  55.190  56.800  1.00  0.00           H
ATOM   1358  CZ  PHE A 674      36.620  53.200  57.480  1.00  0.00           C
ATOM   1359  HZ  PHE A 674      35.630  53.060  57.870  1.00  0.00           H
ATOM   1360  CD2 PHE A 674      38.820  52.340  56.960  1.00  0.00           C
ATOM   1361  HD2 PHE A 674      39.480  51.490  56.850  1.00  0.00           H
ATOM   1362  CE2 PHE A 674      37.550  52.160  57.500  1.00  0.00           C
ATOM   1363  HE2 PHE A 674      37.260  51.190  57.870  1.00  0.00           H
ATOM   1364  C   PHE A 674      41.500  53.990  58.320  1.00  0.00           C
ATOM   1365  O   PHE A 674      40.860  54.600  59.140  1.00  0.00           O
ATOM   1366  N   GLU A 675      42.090  52.830  58.610  1.00  0.00           N
ATOM   1367  HN  GLU A 675      42.600  52.250  57.980  1.00  0.00           H
ATOM   1368  CA  GLU A 675      41.990  52.300  59.990  1.00  0.00           C
ATOM   1369  HA  GLU A 675      40.940  52.400  60.250  1.00  0.00           H
ATOM   1370  CB  GLU A 675      42.390  50.800  59.970  1.00  0.00           C
ATOM   1371  HB1 GLU A 675      42.380  50.330  60.970  1.00  0.00           H
ATOM   1372  HB2 GLU A 675      43.410  50.880  59.560  1.00  0.00           H
ATOM   1373  CG  GLU A 675      41.500  50.000  59.020  1.00  0.00           C
ATOM   1374  HG1 GLU A 675      42.130  49.140  58.720  1.00  0.00           H
ATOM   1375  HG2 GLU A 675      41.340  50.560  58.060  1.00  0.00           H
ATOM   1376  CD  GLU A 675      40.220  49.410  59.640  1.00  0.00           C
ATOM   1377  OE1 GLU A 675      39.660  48.510  58.980  1.00  0.00           O
ATOM   1378  OE2 GLU A 675      39.740  49.840  60.720  1.00  0.00           O
ATOM   1379  C   GLU A 675      42.590  53.190  61.070  1.00  0.00           C
ATOM   1380  O   GLU A 675      42.040  53.370  62.160  1.00  0.00           O
ATOM   1381  N   LYS A 676      43.690  53.930  60.780  1.00  0.00           N
ATOM   1382  HN  LYS A 676      44.000  53.830  59.840  1.00  0.00           H
ATOM   1383  CA  LYS A 676      44.290  54.920  61.690  1.00  0.00           C
ATOM   1384  HA  LYS A 676      44.350  54.490  62.670  1.00  0.00           H
ATOM   1385  CB  LYS A 676      45.750  55.370  61.280  1.00  0.00           C
ATOM   1386  HB1 LYS A 676      45.680  55.880  60.310  1.00  0.00           H
ATOM   1387  HB2 LYS A 676      46.400  54.510  61.040  1.00  0.00           H
ATOM   1388  CG  LYS A 676      46.530  56.280  62.240  1.00  0.00           C
ATOM   1389  HG1 LYS A 676      46.250  56.060  63.290  1.00  0.00           H
ATOM   1390  HG2 LYS A 676      46.130  57.320  62.060  1.00  0.00           H
ATOM   1391  CD  LYS A 676      48.060  56.180  62.100  1.00  0.00           C
ATOM   1392  HD1 LYS A 676      48.210  56.240  61.000  1.00  0.00           H
ATOM   1393  HD2 LYS A 676      48.420  55.210  62.510  1.00  0.00           H
ATOM   1394  CE  LYS A 676      48.880  57.330  62.770  1.00  0.00           C
ATOM   1395  HE1 LYS A 676      48.550  57.480  63.820  1.00  0.00           H
ATOM   1396  HE2 LYS A 676      48.760  58.290  62.210  1.00  0.00           H
ATOM   1397  NZ  LYS A 676      50.300  57.030  62.900  1.00  0.00           N
ATOM   1398  HZ1 LYS A 676      50.800  56.860  61.990  1.00  0.00           H
ATOM   1399  HZ2 LYS A 676      50.520  56.180  63.450  1.00  0.00           H
ATOM   1400  HZ3 LYS A 676      50.850  57.820  63.300  1.00  0.00           H
ATOM   1401  C   LYS A 676      43.390  56.200  61.770  1.00  0.00           C
ATOM   1402  O   LYS A 676      43.300  56.760  62.870  1.00  0.00           O
ATOM   1403  N   ILE A 677      42.720  56.640  60.680  1.00  0.00           N
ATOM   1404  HN  ILE A 677      42.760  56.060  59.870  1.00  0.00           H
ATOM   1405  CA  ILE A 677      41.760  57.800  60.750  1.00  0.00           C
ATOM   1406  HA  ILE A 677      42.190  58.620  61.290  1.00  0.00           H
ATOM   1407  CB  ILE A 677      41.280  58.170  59.370  1.00  0.00           C
ATOM   1408  HB  ILE A 677      40.820  57.350  58.790  1.00  0.00           H
ATOM   1409  CG2 ILE A 677      40.280  59.350  59.540  1.00  0.00           C
ATOM   1410 HG21 ILE A 677      39.430  59.050  60.190  1.00  0.00           H
ATOM   1411 HG22 ILE A 677      39.870  59.600  58.530  1.00  0.00           H
ATOM   1412 HG23 ILE A 677      40.680  60.300  59.950  1.00  0.00           H
ATOM   1413  CG1 ILE A 677      42.500  58.710  58.570  1.00  0.00           C
ATOM   1414 HG11 ILE A 677      43.280  57.920  58.570  1.00  0.00           H
ATOM   1415 HG12 ILE A 677      42.960  59.630  58.990  1.00  0.00           H
ATOM   1416  CD  ILE A 677      42.220  58.980  57.050  1.00  0.00           C
ATOM   1417  HD1 ILE A 677      42.170  58.030  56.470  1.00  0.00           H
ATOM   1418  HD2 ILE A 677      42.950  59.710  56.640  1.00  0.00           H
ATOM   1419  HD3 ILE A 677      41.200  59.410  57.030  1.00  0.00           H
ATOM   1420  C   ILE A 677      40.600  57.330  61.610  1.00  0.00           C
ATOM   1421  O   ILE A 677      40.190  58.230  62.360  1.00  0.00           O
ATOM   1422  N   LEU A 678      40.040  56.170  61.390  1.00  0.00           N
ATOM   1423  HN  LEU A 678      40.310  55.500  60.700  1.00  0.00           H
ATOM   1424  CA  LEU A 678      38.770  55.700  62.090  1.00  0.00           C
ATOM   1425  HA  LEU A 678      38.060  56.510  61.950  1.00  0.00           H
ATOM   1426  CB  LEU A 678      38.300  54.310  61.490  1.00  0.00           C
ATOM   1427  HB1 LEU A 678      38.990  53.500  61.770  1.00  0.00           H
ATOM   1428  HB2 LEU A 678      38.200  54.450  60.400  1.00  0.00           H
ATOM   1429  CG  LEU A 678      36.900  54.010  61.990  1.00  0.00           C
ATOM   1430  HG  LEU A 678      37.020  53.970  63.100  1.00  0.00           H
ATOM   1431  CD1 LEU A 678      35.810  55.040  61.670  1.00  0.00           C
ATOM   1432 HD11 LEU A 678      34.850  54.490  61.790  1.00  0.00           H
ATOM   1433 HD12 LEU A 678      35.980  55.350  60.610  1.00  0.00           H
ATOM   1434 HD13 LEU A 678      35.840  55.890  62.390  1.00  0.00           H
ATOM   1435  CD2 LEU A 678      36.410  52.540  61.510  1.00  0.00           C
ATOM   1436 HD21 LEU A 678      35.360  52.310  61.800  1.00  0.00           H
ATOM   1437 HD22 LEU A 678      37.150  51.810  61.890  1.00  0.00           H
ATOM   1438 HD23 LEU A 678      36.360  52.500  60.400  1.00  0.00           H
ATOM   1439  C   LEU A 678      38.920  55.580  63.630  1.00  0.00           C
ATOM   1440  O   LEU A 678      38.160  56.220  64.390  1.00  0.00           O
ATOM   1441  N   TYR A 679      40.010  54.980  64.050  1.00  0.00           N
ATOM   1442  HN  TYR A 679      40.710  54.660  63.400  1.00  0.00           H
ATOM   1443  CA  TYR A 679      40.440  54.970  65.410  1.00  0.00           C
ATOM   1444  HA  TYR A 679      39.720  54.420  66.000  1.00  0.00           H
ATOM   1445  CB  TYR A 679      41.670  54.040  65.400  1.00  0.00           C
ATOM   1446  HB1 TYR A 679      42.400  54.300  64.600  1.00  0.00           H
ATOM   1447  HB2 TYR A 679      41.180  53.060  65.210  1.00  0.00           H
ATOM   1448  CG  TYR A 679      42.440  53.940  66.690  1.00  0.00           C
ATOM   1449  CD1 TYR A 679      41.680  53.490  67.820  1.00  0.00           C
ATOM   1450  HD1 TYR A 679      40.640  53.290  67.670  1.00  0.00           H
ATOM   1451  CE1 TYR A 679      42.250  53.520  69.070  1.00  0.00           C
ATOM   1452  HE1 TYR A 679      41.750  53.160  69.950  1.00  0.00           H
ATOM   1453  CZ  TYR A 679      43.600  54.010  69.220  1.00  0.00           C
ATOM   1454  OH  TYR A 679      44.090  53.870  70.530  1.00  0.00           O
ATOM   1455  HH  TYR A 679      44.960  54.280  70.580  1.00  0.00           H
ATOM   1456  CD2 TYR A 679      43.810  54.310  66.820  1.00  0.00           C
ATOM   1457  HD2 TYR A 679      44.430  54.600  65.990  1.00  0.00           H
ATOM   1458  CE2 TYR A 679      44.360  54.390  68.090  1.00  0.00           C
ATOM   1459  HE2 TYR A 679      45.390  54.600  68.280  1.00  0.00           H
ATOM   1460  C   TYR A 679      40.770  56.340  66.040  1.00  0.00           C
ATOM   1461  O   TYR A 679      40.370  56.530  67.210  1.00  0.00           O
ATOM   1462  N   LYS A 680      41.470  57.190  65.340  1.00  0.00           N
ATOM   1463  HN  LYS A 680      41.840  57.060  64.420  1.00  0.00           H
ATOM   1464  CA  LYS A 680      41.660  58.500  65.820  1.00  0.00           C
ATOM   1465  HA  LYS A 680      42.020  58.340  66.830  1.00  0.00           H
ATOM   1466  CB  LYS A 680      42.760  59.250  65.040  1.00  0.00           C
ATOM   1467  HB1 LYS A 680      42.800  60.300  65.390  1.00  0.00           H
ATOM   1468  HB2 LYS A 680      42.440  59.290  63.990  1.00  0.00           H
ATOM   1469  CG  LYS A 680      44.170  58.630  65.150  1.00  0.00           C
ATOM   1470  HG1 LYS A 680      44.570  58.530  64.120  1.00  0.00           H
ATOM   1471  HG2 LYS A 680      44.080  57.590  65.530  1.00  0.00           H
ATOM   1472  CD  LYS A 680      45.210  59.400  65.970  1.00  0.00           C
ATOM   1473  HD1 LYS A 680      44.990  59.280  67.060  1.00  0.00           H
ATOM   1474  HD2 LYS A 680      45.150  60.460  65.670  1.00  0.00           H
ATOM   1475  CE  LYS A 680      46.600  58.940  65.490  1.00  0.00           C
ATOM   1476  HE1 LYS A 680      46.880  59.180  64.440  1.00  0.00           H
ATOM   1477  HE2 LYS A 680      46.700  57.830  65.550  1.00  0.00           H
ATOM   1478  NZ  LYS A 680      47.650  59.420  66.320  1.00  0.00           N
ATOM   1479  HZ1 LYS A 680      48.570  59.030  66.040  1.00  0.00           H
ATOM   1480  HZ2 LYS A 680      47.480  59.260  67.330  1.00  0.00           H
ATOM   1481  HZ3 LYS A 680      47.650  60.450  66.180  1.00  0.00           H
ATOM   1482  C   LYS A 680      40.370  59.280  65.930  1.00  0.00           C
ATOM   1483  O   LYS A 680      40.180  59.990  66.940  1.00  0.00           O
ATOM   1484  N   PHE A 681      39.440  59.180  64.930  1.00  0.00           N
ATOM   1485  HN  PHE A 681      39.670  58.670  64.110  1.00  0.00           H
ATOM   1486  CA  PHE A 681      38.090  59.730  65.010  1.00  0.00           C
ATOM   1487  HA  PHE A 681      38.050  60.790  65.230  1.00  0.00           H
ATOM   1488  CB  PHE A 681      37.320  59.500  63.720  1.00  0.00           C
ATOM   1489  HB1 PHE A 681      37.560  58.450  63.480  1.00  0.00           H
ATOM   1490  HB2 PHE A 681      37.660  60.140  62.870  1.00  0.00           H
ATOM   1491  CG  PHE A 681      35.830  59.610  63.690  1.00  0.00           C
ATOM   1492  CD1 PHE A 681      34.980  58.530  63.860  1.00  0.00           C
ATOM   1493  HD1 PHE A 681      35.360  57.560  64.110  1.00  0.00           H
ATOM   1494  CE1 PHE A 681      33.600  58.600  63.520  1.00  0.00           C
ATOM   1495  HE1 PHE A 681      33.020  57.710  63.670  1.00  0.00           H
ATOM   1496  CZ  PHE A 681      32.970  59.760  63.090  1.00  0.00           C
ATOM   1497  HZ  PHE A 681      31.950  59.740  62.750  1.00  0.00           H
ATOM   1498  CD2 PHE A 681      35.200  60.790  63.240  1.00  0.00           C
ATOM   1499  HD2 PHE A 681      35.740  61.710  63.070  1.00  0.00           H
ATOM   1500  CE2 PHE A 681      33.810  60.840  62.880  1.00  0.00           C
ATOM   1501  HE2 PHE A 681      33.500  61.790  62.480  1.00  0.00           H
ATOM   1502  C   PHE A 681      37.320  59.230  66.270  1.00  0.00           C
ATOM   1503  O   PHE A 681      36.650  59.970  67.010  1.00  0.00           O
ATOM   1504  N   CYS A 682      37.350  57.920  66.520  1.00  0.00           N
ATOM   1505  HN  CYS A 682      37.710  57.360  65.780  1.00  0.00           H
ATOM   1506  CA  CYS A 682      36.870  57.290  67.730  1.00  0.00           C
ATOM   1507  HA  CYS A 682      35.850  57.640  67.760  1.00  0.00           H
ATOM   1508  CB  CYS A 682      36.860  55.700  67.610  1.00  0.00           C
ATOM   1509  HB1 CYS A 682      36.460  55.260  68.550  1.00  0.00           H
ATOM   1510  HB2 CYS A 682      37.910  55.340  67.500  1.00  0.00           H
ATOM   1511  SG  CYS A 682      35.730  55.100  66.270  1.00  0.00           S
ATOM   1512  HG1 CYS A 682      36.530  55.460  65.280  1.00  0.00           H
ATOM   1513  C   CYS A 682      37.500  57.770  69.050  1.00  0.00           C
ATOM   1514  O   CYS A 682      36.760  58.080  70.020  1.00  0.00           O
ATOM   1515  N   ARG A 683      38.900  58.050  69.040  1.00  0.00           N
ATOM   1516  HN  ARG A 683      39.380  57.780  68.210  1.00  0.00           H
ATOM   1517  CA  ARG A 683      39.510  58.770  70.150  1.00  0.00           C
ATOM   1518  HA  ARG A 683      39.280  58.270  71.080  1.00  0.00           H
ATOM   1519  CB  ARG A 683      41.050  58.930  70.090  1.00  0.00           C
ATOM   1520  HB1 ARG A 683      41.440  59.810  70.630  1.00  0.00           H
ATOM   1521  HB2 ARG A 683      41.330  59.120  69.030  1.00  0.00           H
ATOM   1522  CG  ARG A 683      41.780  57.590  70.430  1.00  0.00           C
ATOM   1523  HG1 ARG A 683      41.380  56.830  69.720  1.00  0.00           H
ATOM   1524  HG2 ARG A 683      41.520  57.170  71.430  1.00  0.00           H
ATOM   1525  CD  ARG A 683      43.330  57.570  70.460  1.00  0.00           C
ATOM   1526  HD1 ARG A 683      43.790  57.800  69.480  1.00  0.00           H
ATOM   1527  HD2 ARG A 683      43.760  56.640  70.880  1.00  0.00           H
ATOM   1528  NE  ARG A 683      43.480  58.640  71.540  1.00  0.00           N
ATOM   1529  HE  ARG A 683      42.700  59.160  71.890  1.00  0.00           H
ATOM   1530  CZ  ARG A 683      44.650  59.290  71.850  1.00  0.00           C
ATOM   1531  NH1 ARG A 683      44.490  60.230  72.720  1.00  0.00           N
ATOM   1532 HH11 ARG A 683      45.220  60.890  72.840  1.00  0.00           H
ATOM   1533 HH12 ARG A 683      43.560  60.520  72.940  1.00  0.00           H
ATOM   1534  NH2 ARG A 683      45.870  58.960  71.450  1.00  0.00           N
ATOM   1535 HH21 ARG A 683      46.040  58.100  70.970  1.00  0.00           H
ATOM   1536 HH22 ARG A 683      46.590  59.340  72.020  1.00  0.00           H
ATOM   1537  C   ARG A 683      38.960  60.190  70.410  1.00  0.00           C
ATOM   1538  O   ARG A 683      38.710  60.480  71.560  1.00  0.00           O
ATOM   1539  N   ASP A 684      38.850  61.070  69.390  1.00  0.00           N
ATOM   1540  HN  ASP A 684      39.070  60.810  68.460  1.00  0.00           H
ATOM   1541  CA  ASP A 684      38.230  62.400  69.650  1.00  0.00           C
ATOM   1542  HA  ASP A 684      38.780  62.960  70.380  1.00  0.00           H
ATOM   1543  CB  ASP A 684      38.280  63.220  68.270  1.00  0.00           C
ATOM   1544  HB1 ASP A 684      37.720  64.170  68.270  1.00  0.00           H
ATOM   1545  HB2 ASP A 684      37.980  62.540  67.430  1.00  0.00           H
ATOM   1546  CG  ASP A 684      39.690  63.640  68.000  1.00  0.00           C
ATOM   1547  OD1 ASP A 684      39.840  64.110  66.810  1.00  0.00           O
ATOM   1548  OD2 ASP A 684      40.600  63.610  68.840  1.00  0.00           O
ATOM   1549  C   ASP A 684      36.810  62.350  70.130  1.00  0.00           C
ATOM   1550  O   ASP A 684      36.510  63.120  71.080  1.00  0.00           O
ATOM   1551  N   TYR A 685      35.930  61.510  69.610  1.00  0.00           N
ATOM   1552  HN  TYR A 685      36.110  60.990  68.780  1.00  0.00           H
ATOM   1553  CA  TYR A 685      34.600  61.470  70.000  1.00  0.00           C
ATOM   1554  HA  TYR A 685      34.350  62.440  70.410  1.00  0.00           H
ATOM   1555  CB  TYR A 685      33.620  61.350  68.750  1.00  0.00           C
ATOM   1556  HB1 TYR A 685      32.550  61.450  69.040  1.00  0.00           H
ATOM   1557  HB2 TYR A 685      33.880  60.360  68.340  1.00  0.00           H
ATOM   1558  CG  TYR A 685      33.810  62.550  67.890  1.00  0.00           C
ATOM   1559  CD1 TYR A 685      34.300  62.360  66.570  1.00  0.00           C
ATOM   1560  HD1 TYR A 685      34.770  61.410  66.320  1.00  0.00           H
ATOM   1561  CE1 TYR A 685      34.180  63.470  65.700  1.00  0.00           C
ATOM   1562  HE1 TYR A 685      34.700  63.420  64.760  1.00  0.00           H
ATOM   1563  CZ  TYR A 685      33.680  64.700  66.090  1.00  0.00           C
ATOM   1564  OH  TYR A 685      33.650  65.810  65.190  1.00  0.00           O
ATOM   1565  HH  TYR A 685      33.880  65.410  64.340  1.00  0.00           H
ATOM   1566  CD2 TYR A 685      33.140  63.740  68.200  1.00  0.00           C
ATOM   1567  HD2 TYR A 685      32.620  63.770  69.140  1.00  0.00           H
ATOM   1568  CE2 TYR A 685      33.150  64.860  67.340  1.00  0.00           C
ATOM   1569  HE2 TYR A 685      32.540  65.720  67.590  1.00  0.00           H
ATOM   1570  C   TYR A 685      34.070  60.510  71.030  1.00  0.00           C
ATOM   1571  O   TYR A 685      32.920  60.450  71.410  1.00  0.00           O
ATOM   1572  N   GLN A 686      35.060  59.760  71.690  1.00  0.00           N
ATOM   1573  HN  GLN A 686      36.000  59.860  71.390  1.00  0.00           H
ATOM   1574  CA  GLN A 686      34.800  58.810  72.750  1.00  0.00           C
ATOM   1575  HA  GLN A 686      35.830  58.570  72.990  1.00  0.00           H
ATOM   1576  CB  GLN A 686      34.270  59.520  74.060  1.00  0.00           C
ATOM   1577  HB1 GLN A 686      34.190  58.810  74.910  1.00  0.00           H
ATOM   1578  HB2 GLN A 686      33.270  59.880  73.730  1.00  0.00           H
ATOM   1579  CG  GLN A 686      35.090  60.780  74.460  1.00  0.00           C
ATOM   1580  HG1 GLN A 686      34.470  61.460  75.100  1.00  0.00           H
ATOM   1581  HG2 GLN A 686      35.350  61.440  73.600  1.00  0.00           H
ATOM   1582  CD  GLN A 686      36.310  60.560  75.320  1.00  0.00           C
ATOM   1583  OE1 GLN A 686      37.410  60.910  74.950  1.00  0.00           O
ATOM   1584  NE2 GLN A 686      36.080  59.850  76.400  1.00  0.00           N
ATOM   1585 HE21 GLN A 686      36.760  59.670  77.100  1.00  0.00           H
ATOM   1586 HE22 GLN A 686      35.150  59.490  76.470  1.00  0.00           H
ATOM   1587  C   GLN A 686      34.110  57.460  72.440  1.00  0.00           C
ATOM   1588  O   GLN A 686      33.390  56.890  73.280  1.00  0.00           O
ATOM   1589  N   LEU A 687      34.250  57.010  71.200  1.00  0.00           N
ATOM   1590  HN  LEU A 687      34.940  57.490  70.670  1.00  0.00           H
ATOM   1591  CA  LEU A 687      33.510  55.920  70.610  1.00  0.00           C
ATOM   1592  HA  LEU A 687      32.600  55.790  71.170  1.00  0.00           H
ATOM   1593  CB  LEU A 687      33.080  56.160  69.120  1.00  0.00           C
ATOM   1594  HB1 LEU A 687      32.400  55.340  68.830  1.00  0.00           H
ATOM   1595  HB2 LEU A 687      33.940  56.210  68.410  1.00  0.00           H
ATOM   1596  CG  LEU A 687      32.270  57.400  69.030  1.00  0.00           C
ATOM   1597  HG  LEU A 687      32.770  58.100  69.740  1.00  0.00           H
ATOM   1598  CD1 LEU A 687      32.210  57.920  67.660  1.00  0.00           C
ATOM   1599 HD11 LEU A 687      33.240  58.140  67.330  1.00  0.00           H
ATOM   1600 HD12 LEU A 687      31.530  58.800  67.520  1.00  0.00           H
ATOM   1601 HD13 LEU A 687      31.810  57.160  66.940  1.00  0.00           H
ATOM   1602  CD2 LEU A 687      30.890  57.110  69.640  1.00  0.00           C
ATOM   1603 HD21 LEU A 687      30.950  56.650  70.640  1.00  0.00           H
ATOM   1604 HD22 LEU A 687      30.280  56.410  69.030  1.00  0.00           H
ATOM   1605 HD23 LEU A 687      30.350  58.070  69.750  1.00  0.00           H
ATOM   1606  C   LEU A 687      34.320  54.600  70.750  1.00  0.00           C
ATOM   1607  O   LEU A 687      35.590  54.590  70.800  1.00  0.00           O
ATOM   1608  N   SER A 688      33.670  53.450  70.870  1.00  0.00           N
ATOM   1609  HN  SER A 688      32.670  53.500  70.880  1.00  0.00           H
ATOM   1610  CA  SER A 688      34.280  52.150  70.920  1.00  0.00           C
ATOM   1611  HA  SER A 688      35.250  52.210  71.380  1.00  0.00           H
ATOM   1612  CB  SER A 688      33.480  51.100  71.710  1.00  0.00           C
ATOM   1613  HB1 SER A 688      32.430  51.050  71.340  1.00  0.00           H
ATOM   1614  HB2 SER A 688      33.470  51.340  72.790  1.00  0.00           H
ATOM   1615  OG  SER A 688      34.040  49.790  71.620  1.00  0.00           O
ATOM   1616  HG1 SER A 688      33.380  49.350  72.170  1.00  0.00           H
ATOM   1617  C   SER A 688      34.650  51.670  69.460  1.00  0.00           C
ATOM   1618  O   SER A 688      33.740  51.380  68.710  1.00  0.00           O
ATOM   1619  N   TYR A 689      35.900  51.680  68.980  1.00  0.00           N
ATOM   1620  HN  TYR A 689      36.570  51.980  69.660  1.00  0.00           H
ATOM   1621  CA  TYR A 689      36.380  51.430  67.660  1.00  0.00           C
ATOM   1622  HA  TYR A 689      35.970  52.170  66.990  1.00  0.00           H
ATOM   1623  CB  TYR A 689      37.890  51.760  67.530  1.00  0.00           C
ATOM   1624  HB1 TYR A 689      38.380  51.400  68.460  1.00  0.00           H
ATOM   1625  HB2 TYR A 689      37.920  52.860  67.370  1.00  0.00           H
ATOM   1626  CG  TYR A 689      38.620  51.100  66.360  1.00  0.00           C
ATOM   1627  CD1 TYR A 689      39.450  49.960  66.570  1.00  0.00           C
ATOM   1628  HD1 TYR A 689      39.420  49.560  67.570  1.00  0.00           H
ATOM   1629  CE1 TYR A 689      40.130  49.430  65.570  1.00  0.00           C
ATOM   1630  HE1 TYR A 689      40.830  48.640  65.790  1.00  0.00           H
ATOM   1631  CZ  TYR A 689      40.010  49.940  64.290  1.00  0.00           C
ATOM   1632  OH  TYR A 689      40.810  49.400  63.340  1.00  0.00           O
ATOM   1633  HH  TYR A 689      40.450  49.660  62.490  1.00  0.00           H
ATOM   1634  CD2 TYR A 689      38.550  51.680  65.080  1.00  0.00           C
ATOM   1635  HD2 TYR A 689      37.970  52.560  64.860  1.00  0.00           H
ATOM   1636  CE2 TYR A 689      39.240  51.050  64.020  1.00  0.00           C
ATOM   1637  HE2 TYR A 689      39.280  51.430  63.010  1.00  0.00           H
ATOM   1638  C   TYR A 689      35.950  50.170  67.010  1.00  0.00           C
ATOM   1639  O   TYR A 689      35.210  50.260  66.020  1.00  0.00           O
ATOM   1640  N   LEU A 690      36.360  48.950  67.500  1.00  0.00           N
ATOM   1641  HN  LEU A 690      36.760  48.890  68.420  1.00  0.00           H
ATOM   1642  CA  LEU A 690      36.100  47.720  66.840  1.00  0.00           C
ATOM   1643  HA  LEU A 690      36.520  47.880  65.860  1.00  0.00           H
ATOM   1644  CB  LEU A 690      36.730  46.540  67.580  1.00  0.00           C
ATOM   1645  HB1 LEU A 690      36.350  45.620  67.110  1.00  0.00           H
ATOM   1646  HB2 LEU A 690      36.320  46.430  68.600  1.00  0.00           H
ATOM   1647  CG  LEU A 690      38.270  46.390  67.540  1.00  0.00           C
ATOM   1648  HG  LEU A 690      38.740  47.280  68.010  1.00  0.00           H
ATOM   1649  CD1 LEU A 690      38.700  45.190  68.470  1.00  0.00           C
ATOM   1650 HD11 LEU A 690      38.140  45.280  69.430  1.00  0.00           H
ATOM   1651 HD12 LEU A 690      39.770  45.120  68.710  1.00  0.00           H
ATOM   1652 HD13 LEU A 690      38.410  44.220  68.000  1.00  0.00           H
ATOM   1653  CD2 LEU A 690      38.760  46.100  66.110  1.00  0.00           C
ATOM   1654 HD21 LEU A 690      39.830  45.840  66.170  1.00  0.00           H
ATOM   1655 HD22 LEU A 690      38.680  47.040  65.520  1.00  0.00           H
ATOM   1656 HD23 LEU A 690      38.210  45.390  65.440  1.00  0.00           H
ATOM   1657  C   LEU A 690      34.590  47.420  66.660  1.00  0.00           C
ATOM   1658  O   LEU A 690      34.140  46.960  65.580  1.00  0.00           O
ATOM   1659  N   SER A 691      33.710  47.740  67.660  1.00  0.00           N
ATOM   1660  HN  SER A 691      34.060  47.910  68.580  1.00  0.00           H
ATOM   1661  CA  SER A 691      32.280  47.660  67.510  1.00  0.00           C
ATOM   1662  HA  SER A 691      32.090  46.650  67.190  1.00  0.00           H
ATOM   1663  CB  SER A 691      31.540  47.790  68.900  1.00  0.00           C
ATOM   1664  HB1 SER A 691      31.790  48.760  69.380  1.00  0.00           H
ATOM   1665  HB2 SER A 691      31.980  47.020  69.580  1.00  0.00           H
ATOM   1666  OG  SER A 691      30.130  47.580  68.740  1.00  0.00           O
ATOM   1667  HG1 SER A 691      29.880  47.130  69.550  1.00  0.00           H
ATOM   1668  C   SER A 691      31.690  48.610  66.500  1.00  0.00           C
ATOM   1669  O   SER A 691      30.740  48.360  65.790  1.00  0.00           O
ATOM   1670  N   LEU A 692      32.250  49.860  66.390  1.00  0.00           N
ATOM   1671  HN  LEU A 692      32.920  50.210  67.050  1.00  0.00           H
ATOM   1672  CA  LEU A 692      31.850  50.790  65.420  1.00  0.00           C
ATOM   1673  HA  LEU A 692      30.770  50.740  65.410  1.00  0.00           H
ATOM   1674  CB  LEU A 692      32.310  52.300  65.830  1.00  0.00           C
ATOM   1675  HB1 LEU A 692      33.410  52.320  65.970  1.00  0.00           H
ATOM   1676  HB2 LEU A 692      31.840  52.260  66.820  1.00  0.00           H
ATOM   1677  CG  LEU A 692      31.790  53.460  65.000  1.00  0.00           C
ATOM   1678  HG  LEU A 692      32.450  53.550  64.110  1.00  0.00           H
ATOM   1679  CD1 LEU A 692      30.320  53.330  64.440  1.00  0.00           C
ATOM   1680 HD11 LEU A 692      30.100  54.220  63.830  1.00  0.00           H
ATOM   1681 HD12 LEU A 692      29.570  53.300  65.270  1.00  0.00           H
ATOM   1682 HD13 LEU A 692      30.200  52.390  63.860  1.00  0.00           H
ATOM   1683  CD2 LEU A 692      31.950  54.750  65.860  1.00  0.00           C
ATOM   1684 HD21 LEU A 692      31.700  55.590  65.170  1.00  0.00           H
ATOM   1685 HD22 LEU A 692      32.960  54.960  66.260  1.00  0.00           H
ATOM   1686 HD23 LEU A 692      31.260  54.690  66.730  1.00  0.00           H
ATOM   1687  C   LEU A 692      32.350  50.460  64.080  1.00  0.00           C
ATOM   1688  O   LEU A 692      31.620  50.630  63.090  1.00  0.00           O
ATOM   1689  N   ARG A 693      33.570  49.920  63.940  1.00  0.00           N
ATOM   1690  HN  ARG A 693      34.170  50.070  64.720  1.00  0.00           H
ATOM   1691  CA  ARG A 693      33.990  49.310  62.770  1.00  0.00           C
ATOM   1692  HA  ARG A 693      33.950  50.040  61.970  1.00  0.00           H
ATOM   1693  CB  ARG A 693      35.450  48.840  63.060  1.00  0.00           C
ATOM   1694  HB1 ARG A 693      35.480  48.050  63.840  1.00  0.00           H
ATOM   1695  HB2 ARG A 693      36.030  49.610  63.600  1.00  0.00           H
ATOM   1696  CG  ARG A 693      36.240  48.280  61.820  1.00  0.00           C
ATOM   1697  HG1 ARG A 693      36.620  49.120  61.210  1.00  0.00           H
ATOM   1698  HG2 ARG A 693      35.600  47.550  61.290  1.00  0.00           H
ATOM   1699  CD  ARG A 693      37.620  47.660  62.290  1.00  0.00           C
ATOM   1700  HD1 ARG A 693      37.440  46.900  63.080  1.00  0.00           H
ATOM   1701  HD2 ARG A 693      38.290  48.430  62.730  1.00  0.00           H
ATOM   1702  NE  ARG A 693      38.230  47.170  61.070  1.00  0.00           N
ATOM   1703  HE  ARG A 693      38.940  47.710  60.610  1.00  0.00           H
ATOM   1704  CZ  ARG A 693      37.960  46.120  60.410  1.00  0.00           C
ATOM   1705  NH1 ARG A 693      37.110  45.180  60.820  1.00  0.00           N
ATOM   1706 HH11 ARG A 693      36.770  45.260  61.760  1.00  0.00           H
ATOM   1707 HH12 ARG A 693      37.410  44.290  60.490  1.00  0.00           H
ATOM   1708  NH2 ARG A 693      38.490  45.990  59.160  1.00  0.00           N
ATOM   1709 HH21 ARG A 693      39.010  46.790  58.890  1.00  0.00           H
ATOM   1710 HH22 ARG A 693      37.950  45.400  58.550  1.00  0.00           H
ATOM   1711  C   ARG A 693      33.170  48.120  62.240  1.00  0.00           C
ATOM   1712  O   ARG A 693      33.030  47.990  61.050  1.00  0.00           O
ATOM   1713  N   THR A 694      32.710  47.180  63.090  1.00  0.00           N
ATOM   1714  HN  THR A 694      33.130  47.110  64.000  1.00  0.00           H
ATOM   1715  CA  THR A 694      31.750  46.190  62.670  1.00  0.00           C
ATOM   1716  HA  THR A 694      32.260  45.600  61.910  1.00  0.00           H
ATOM   1717  CB  THR A 694      31.420  45.180  63.780  1.00  0.00           C
ATOM   1718  HB  THR A 694      30.920  45.670  64.640  1.00  0.00           H
ATOM   1719  OG1 THR A 694      32.560  44.440  64.180  1.00  0.00           O
ATOM   1720  HG1 THR A 694      32.670  43.810  63.460  1.00  0.00           H
ATOM   1721  CG2 THR A 694      30.450  44.200  63.190  1.00  0.00           C
ATOM   1722 HG21 THR A 694      30.770  43.950  62.160  1.00  0.00           H
ATOM   1723 HG22 THR A 694      29.430  44.670  63.100  1.00  0.00           H
ATOM   1724 HG23 THR A 694      30.350  43.360  63.900  1.00  0.00           H
ATOM   1725  C   THR A 694      30.520  46.720  61.950  1.00  0.00           C
ATOM   1726  O   THR A 694      30.010  46.320  60.870  1.00  0.00           O
ATOM   1727  N   SER A 695      29.920  47.770  62.530  1.00  0.00           N
ATOM   1728  HN  SER A 695      30.290  48.180  63.360  1.00  0.00           H
ATOM   1729  CA  SER A 695      28.750  48.480  62.060  1.00  0.00           C
ATOM   1730  HA  SER A 695      27.990  47.730  61.900  1.00  0.00           H
ATOM   1731  CB  SER A 695      28.200  49.600  62.970  1.00  0.00           C
ATOM   1732  HB1 SER A 695      27.240  49.920  62.490  1.00  0.00           H
ATOM   1733  HB2 SER A 695      28.960  50.390  63.100  1.00  0.00           H
ATOM   1734  OG  SER A 695      27.940  49.120  64.250  1.00  0.00           O
ATOM   1735  HG1 SER A 695      28.750  48.720  64.600  1.00  0.00           H
ATOM   1736  C   SER A 695      29.040  49.100  60.670  1.00  0.00           C
ATOM   1737  O   SER A 695      28.270  48.940  59.750  1.00  0.00           O
ATOM   1738  N   ILE A 696      30.190  49.810  60.490  1.00  0.00           N
ATOM   1739  HN  ILE A 696      30.800  49.960  61.250  1.00  0.00           H
ATOM   1740  CA  ILE A 696      30.680  50.490  59.300  1.00  0.00           C
ATOM   1741  HA  ILE A 696      29.860  51.060  58.900  1.00  0.00           H
ATOM   1742  CB  ILE A 696      31.990  51.320  59.650  1.00  0.00           C
ATOM   1743  HB  ILE A 696      32.650  50.820  60.390  1.00  0.00           H
ATOM   1744  CG2 ILE A 696      32.810  51.780  58.400  1.00  0.00           C
ATOM   1745 HG21 ILE A 696      33.320  50.910  57.910  1.00  0.00           H
ATOM   1746 HG22 ILE A 696      33.670  52.410  58.710  1.00  0.00           H
ATOM   1747 HG23 ILE A 696      32.250  52.380  57.660  1.00  0.00           H
ATOM   1748  CG1 ILE A 696      31.510  52.610  60.390  1.00  0.00           C
ATOM   1749 HG11 ILE A 696      30.660  52.570  61.120  1.00  0.00           H
ATOM   1750 HG12 ILE A 696      31.270  53.280  59.530  1.00  0.00           H
ATOM   1751  CD  ILE A 696      32.640  53.250  61.180  1.00  0.00           C
ATOM   1752  HD1 ILE A 696      32.920  52.550  61.990  1.00  0.00           H
ATOM   1753  HD2 ILE A 696      32.370  54.210  61.680  1.00  0.00           H
ATOM   1754  HD3 ILE A 696      33.510  53.520  60.540  1.00  0.00           H
ATOM   1755  C   ILE A 696      30.950  49.480  58.240  1.00  0.00           C
ATOM   1756  O   ILE A 696      30.710  49.600  57.040  1.00  0.00           O
ATOM   1757  N   GLY A 697      31.400  48.260  58.650  1.00  0.00           N
ATOM   1758  HN  GLY A 697      31.470  48.100  59.640  1.00  0.00           H
ATOM   1759  CA  GLY A 697      31.670  47.130  57.680  1.00  0.00           C
ATOM   1760  HA1 GLY A 697      32.150  46.320  58.220  1.00  0.00           H
ATOM   1761  HA2 GLY A 697      32.280  47.610  56.940  1.00  0.00           H
ATOM   1762  C   GLY A 697      30.390  46.580  57.080  1.00  0.00           C
ATOM   1763  O   GLY A 697      30.220  46.500  55.900  1.00  0.00           O
ATOM   1764  N   LEU A 698      29.410  46.330  57.980  1.00  0.00           N
ATOM   1765  HN  LEU A 698      29.510  46.370  58.960  1.00  0.00           H
ATOM   1766  CA  LEU A 698      28.070  45.880  57.510  1.00  0.00           C
ATOM   1767  HA  LEU A 698      28.260  45.020  56.870  1.00  0.00           H
ATOM   1768  CB  LEU A 698      27.270  45.440  58.640  1.00  0.00           C
ATOM   1769  HB1 LEU A 698      26.230  45.210  58.340  1.00  0.00           H
ATOM   1770  HB2 LEU A 698      27.120  46.250  59.390  1.00  0.00           H
ATOM   1771  CG  LEU A 698      27.910  44.260  59.430  1.00  0.00           C
ATOM   1772  HG  LEU A 698      28.990  44.470  59.560  1.00  0.00           H
ATOM   1773  CD1 LEU A 698      27.250  44.290  60.840  1.00  0.00           C
ATOM   1774 HD11 LEU A 698      26.170  44.180  60.680  1.00  0.00           H
ATOM   1775 HD12 LEU A 698      27.520  45.150  61.500  1.00  0.00           H
ATOM   1776 HD13 LEU A 698      27.650  43.440  61.430  1.00  0.00           H
ATOM   1777  CD2 LEU A 698      27.800  42.900  58.750  1.00  0.00           C
ATOM   1778 HD21 LEU A 698      26.760  42.520  58.720  1.00  0.00           H
ATOM   1779 HD22 LEU A 698      28.500  42.150  59.160  1.00  0.00           H
ATOM   1780 HD23 LEU A 698      28.100  43.100  57.700  1.00  0.00           H
ATOM   1781  C   LEU A 698      27.240  46.920  56.680  1.00  0.00           C
ATOM   1782  O   LEU A 698      26.500  46.450  55.760  1.00  0.00           O
ATOM   1783  N   TRP A 699      27.260  48.240  57.000  1.00  0.00           N
ATOM   1784  HN  TRP A 699      27.540  48.500  57.920  1.00  0.00           H
ATOM   1785  CA  TRP A 699      26.780  49.170  56.010  1.00  0.00           C
ATOM   1786  HA  TRP A 699      25.760  48.890  55.780  1.00  0.00           H
ATOM   1787  CB  TRP A 699      26.810  50.630  56.530  1.00  0.00           C
ATOM   1788  HB1 TRP A 699      26.620  51.220  55.600  1.00  0.00           H
ATOM   1789  HB2 TRP A 699      27.800  50.780  56.990  1.00  0.00           H
ATOM   1790  CG  TRP A 699      25.850  51.020  57.620  1.00  0.00           C
ATOM   1791  CD1 TRP A 699      26.100  51.410  58.950  1.00  0.00           C
ATOM   1792  HD1 TRP A 699      27.100  51.460  59.370  1.00  0.00           H
ATOM   1793  NE1 TRP A 699      24.890  51.800  59.470  1.00  0.00           N
ATOM   1794  HE1 TRP A 699      24.730  52.040  60.420  1.00  0.00           H
ATOM   1795  CE2 TRP A 699      23.890  51.580  58.570  1.00  0.00           C
ATOM   1796  CD2 TRP A 699      24.470  51.150  57.430  1.00  0.00           C
ATOM   1797  CE3 TRP A 699      23.640  50.660  56.370  1.00  0.00           C
ATOM   1798  HE3 TRP A 699      24.030  50.240  55.460  1.00  0.00           H
ATOM   1799  CZ3 TRP A 699      22.280  50.830  56.560  1.00  0.00           C
ATOM   1800  HZ3 TRP A 699      21.640  50.510  55.750  1.00  0.00           H
ATOM   1801  CZ2 TRP A 699      22.540  51.710  58.720  1.00  0.00           C
ATOM   1802  HZ2 TRP A 699      22.080  51.910  59.680  1.00  0.00           H
ATOM   1803  CH2 TRP A 699      21.700  51.380  57.670  1.00  0.00           C
ATOM   1804  HH2 TRP A 699      20.650  51.580  57.810  1.00  0.00           H
ATOM   1805  C   TRP A 699      27.570  49.070  54.660  1.00  0.00           C
ATOM   1806  O   TRP A 699      26.980  49.020  53.620  1.00  0.00           O
ATOM   1807  N   THR A 700      28.970  49.010  54.650  1.00  0.00           N
ATOM   1808  HN  THR A 700      29.470  49.060  55.520  1.00  0.00           H
ATOM   1809  CA  THR A 700      29.830  48.850  53.500  1.00  0.00           C
ATOM   1810  HA  THR A 700      29.510  49.640  52.840  1.00  0.00           H
ATOM   1811  CB  THR A 700      31.310  48.840  53.810  1.00  0.00           C
ATOM   1812  HB  THR A 700      31.600  48.060  54.550  1.00  0.00           H
ATOM   1813  OG1 THR A 700      31.690  50.100  54.380  1.00  0.00           O
ATOM   1814  HG1 THR A 700      31.330  50.040  55.270  1.00  0.00           H
ATOM   1815  CG2 THR A 700      32.130  48.830  52.480  1.00  0.00           C
ATOM   1816 HG21 THR A 700      32.110  47.820  52.020  1.00  0.00           H
ATOM   1817 HG22 THR A 700      33.190  48.960  52.770  1.00  0.00           H
ATOM   1818 HG23 THR A 700      31.820  49.660  51.810  1.00  0.00           H
ATOM   1819  C   THR A 700      29.500  47.640  52.630  1.00  0.00           C
ATOM   1820  O   THR A 700      29.260  47.810  51.440  1.00  0.00           O
ATOM   1821  N   SER A 701      29.230  46.440  53.290  1.00  0.00           N
ATOM   1822  HN  SER A 701      29.390  46.450  54.270  1.00  0.00           H
ATOM   1823  CA  SER A 701      28.890  45.260  52.660  1.00  0.00           C
ATOM   1824  HA  SER A 701      29.650  44.850  52.030  1.00  0.00           H
ATOM   1825  CB  SER A 701      28.520  44.190  53.780  1.00  0.00           C
ATOM   1826  HB1 SER A 701      27.700  44.620  54.390  1.00  0.00           H
ATOM   1827  HB2 SER A 701      29.360  44.080  54.490  1.00  0.00           H
ATOM   1828  OG  SER A 701      28.330  42.830  53.240  1.00  0.00           O
ATOM   1829  HG1 SER A 701      28.890  42.700  52.470  1.00  0.00           H
ATOM   1830  C   SER A 701      27.650  45.400  51.860  1.00  0.00           C
ATOM   1831  O   SER A 701      27.600  45.110  50.670  1.00  0.00           O
ATOM   1832  N   PHE A 702      26.610  46.060  52.500  1.00  0.00           N
ATOM   1833  HN  PHE A 702      26.690  46.400  53.440  1.00  0.00           H
ATOM   1834  CA  PHE A 702      25.300  46.400  51.890  1.00  0.00           C
ATOM   1835  HA  PHE A 702      24.890  45.480  51.530  1.00  0.00           H
ATOM   1836  CB  PHE A 702      24.280  46.820  53.070  1.00  0.00           C
ATOM   1837  HB1 PHE A 702      24.800  47.420  53.840  1.00  0.00           H
ATOM   1838  HB2 PHE A 702      23.910  45.900  53.580  1.00  0.00           H
ATOM   1839  CG  PHE A 702      22.940  47.440  52.660  1.00  0.00           C
ATOM   1840  CD1 PHE A 702      21.930  46.600  52.170  1.00  0.00           C
ATOM   1841  HD1 PHE A 702      22.030  45.530  52.250  1.00  0.00           H
ATOM   1842  CE1 PHE A 702      20.780  47.150  51.540  1.00  0.00           C
ATOM   1843  HE1 PHE A 702      19.990  46.530  51.160  1.00  0.00           H
ATOM   1844  CZ  PHE A 702      20.670  48.570  51.430  1.00  0.00           C
ATOM   1845  HZ  PHE A 702      19.870  48.980  50.830  1.00  0.00           H
ATOM   1846  CD2 PHE A 702      22.790  48.860  52.630  1.00  0.00           C
ATOM   1847  HD2 PHE A 702      23.550  49.520  52.990  1.00  0.00           H
ATOM   1848  CE2 PHE A 702      21.710  49.410  51.960  1.00  0.00           C
ATOM   1849  HE2 PHE A 702      21.760  50.480  51.910  1.00  0.00           H
ATOM   1850  C   PHE A 702      25.330  47.140  50.660  1.00  0.00           C
ATOM   1851  O   PHE A 702      24.670  46.860  49.670  1.00  0.00           O
ATOM   1852  N   LEU A 703      26.090  48.310  50.740  1.00  0.00           N
ATOM   1853  HN  LEU A 703      26.340  48.530  51.680  1.00  0.00           H
ATOM   1854  CA  LEU A 703      26.290  49.220  49.610  1.00  0.00           C
ATOM   1855  HA  LEU A 703      25.300  49.520  49.290  1.00  0.00           H
ATOM   1856  CB  LEU A 703      27.140  50.420  50.100  1.00  0.00           C
ATOM   1857  HB1 LEU A 703      27.500  50.960  49.190  1.00  0.00           H
ATOM   1858  HB2 LEU A 703      28.020  50.000  50.620  1.00  0.00           H
ATOM   1859  CG  LEU A 703      26.450  51.320  51.160  1.00  0.00           C
ATOM   1860  HG  LEU A 703      25.840  50.720  51.880  1.00  0.00           H
ATOM   1861  CD1 LEU A 703      27.340  52.040  52.120  1.00  0.00           C
ATOM   1862 HD11 LEU A 703      26.630  52.610  52.740  1.00  0.00           H
ATOM   1863 HD12 LEU A 703      28.120  52.670  51.620  1.00  0.00           H
ATOM   1864 HD13 LEU A 703      27.930  51.330  52.730  1.00  0.00           H
ATOM   1865  CD2 LEU A 703      25.490  52.350  50.500  1.00  0.00           C
ATOM   1866 HD21 LEU A 703      25.040  52.930  51.330  1.00  0.00           H
ATOM   1867 HD22 LEU A 703      24.640  51.930  49.920  1.00  0.00           H
ATOM   1868 HD23 LEU A 703      26.100  52.980  49.810  1.00  0.00           H
ATOM   1869  C   LEU A 703      26.970  48.660  48.330  1.00  0.00           C
ATOM   1870  O   LEU A 703      26.580  49.020  47.230  1.00  0.00           O
ATOM   1871  N   CYS A 704      27.990  47.760  48.540  1.00  0.00           N
ATOM   1872  HN  CYS A 704      28.250  47.550  49.480  1.00  0.00           H
ATOM   1873  CA  CYS A 704      28.710  47.010  47.460  1.00  0.00           C
ATOM   1874  HA  CYS A 704      29.100  47.650  46.680  1.00  0.00           H
ATOM   1875  CB  CYS A 704      29.770  46.070  48.070  1.00  0.00           C
ATOM   1876  HB1 CYS A 704      30.170  45.550  47.170  1.00  0.00           H
ATOM   1877  HB2 CYS A 704      29.310  45.250  48.660  1.00  0.00           H
ATOM   1878  SG  CYS A 704      31.170  46.830  48.980  1.00  0.00           S
ATOM   1879  HG1 CYS A 704      30.400  47.180  49.990  1.00  0.00           H
ATOM   1880  C   CYS A 704      27.620  46.130  46.750  1.00  0.00           C
ATOM   1881  O   CYS A 704      27.470  46.140  45.510  1.00  0.00           O
ATOM   1882  N   ILE A 705      26.840  45.360  47.500  1.00  0.00           N
ATOM   1883  HN  ILE A 705      26.860  45.250  48.500  1.00  0.00           H
ATOM   1884  CA  ILE A 705      25.700  44.690  46.840  1.00  0.00           C
ATOM   1885  HA  ILE A 705      26.080  44.060  46.040  1.00  0.00           H
ATOM   1886  CB  ILE A 705      25.000  43.690  47.720  1.00  0.00           C
ATOM   1887  HB  ILE A 705      24.780  44.250  48.660  1.00  0.00           H
ATOM   1888  CG2 ILE A 705      23.670  43.150  47.160  1.00  0.00           C
ATOM   1889 HG21 ILE A 705      23.890  42.710  46.170  1.00  0.00           H
ATOM   1890 HG22 ILE A 705      22.800  43.840  47.110  1.00  0.00           H
ATOM   1891 HG23 ILE A 705      23.270  42.360  47.850  1.00  0.00           H
ATOM   1892  CG1 ILE A 705      26.000  42.500  48.070  1.00  0.00           C
ATOM   1893 HG11 ILE A 705      27.060  42.850  48.050  1.00  0.00           H
ATOM   1894 HG12 ILE A 705      25.980  41.660  47.340  1.00  0.00           H
ATOM   1895  CD  ILE A 705      25.730  41.950  49.470  1.00  0.00           C
ATOM   1896  HD1 ILE A 705      25.940  42.710  50.270  1.00  0.00           H
ATOM   1897  HD2 ILE A 705      26.370  41.070  49.650  1.00  0.00           H
ATOM   1898  HD3 ILE A 705      24.700  41.570  49.670  1.00  0.00           H
ATOM   1899  C   ILE A 705      24.620  45.580  46.200  1.00  0.00           C
ATOM   1900  O   ILE A 705      24.130  45.250  45.130  1.00  0.00           O
ATOM   1901  N   VAL A 706      24.340  46.810  46.740  1.00  0.00           N
ATOM   1902  HN  VAL A 706      24.770  47.120  47.590  1.00  0.00           H
ATOM   1903  CA  VAL A 706      23.480  47.800  46.060  1.00  0.00           C
ATOM   1904  HA  VAL A 706      22.580  47.290  45.770  1.00  0.00           H
ATOM   1905  CB  VAL A 706      23.080  48.910  47.080  1.00  0.00           C
ATOM   1906  HB  VAL A 706      24.010  49.300  47.560  1.00  0.00           H
ATOM   1907  CG1 VAL A 706      22.490  50.150  46.370  1.00  0.00           C
ATOM   1908 HG11 VAL A 706      21.670  50.050  45.620  1.00  0.00           H
ATOM   1909 HG12 VAL A 706      23.240  50.680  45.730  1.00  0.00           H
ATOM   1910 HG13 VAL A 706      22.200  50.920  47.110  1.00  0.00           H
ATOM   1911  CG2 VAL A 706      22.070  48.420  48.120  1.00  0.00           C
ATOM   1912 HG21 VAL A 706      21.080  48.310  47.630  1.00  0.00           H
ATOM   1913 HG22 VAL A 706      21.940  49.240  48.840  1.00  0.00           H
ATOM   1914 HG23 VAL A 706      22.300  47.610  48.840  1.00  0.00           H
ATOM   1915  C   VAL A 706      24.050  48.380  44.810  1.00  0.00           C
ATOM   1916  O   VAL A 706      23.300  48.560  43.880  1.00  0.00           O
ATOM   1917  N   LEU A 707      25.370  48.500  44.710  1.00  0.00           N
ATOM   1918  HN  LEU A 707      25.910  48.390  45.540  1.00  0.00           H
ATOM   1919  CA  LEU A 707      26.100  48.970  43.520  1.00  0.00           C
ATOM   1920  HA  LEU A 707      25.690  49.920  43.200  1.00  0.00           H
ATOM   1921  CB  LEU A 707      27.570  49.170  43.890  1.00  0.00           C
ATOM   1922  HB1 LEU A 707      28.260  48.350  43.610  1.00  0.00           H
ATOM   1923  HB2 LEU A 707      27.620  49.310  45.000  1.00  0.00           H
ATOM   1924  CG  LEU A 707      28.110  50.490  43.260  1.00  0.00           C
ATOM   1925  HG  LEU A 707      27.990  50.460  42.160  1.00  0.00           H
ATOM   1926  CD1 LEU A 707      27.560  51.780  43.860  1.00  0.00           C
ATOM   1927 HD11 LEU A 707      27.770  51.850  44.940  1.00  0.00           H
ATOM   1928 HD12 LEU A 707      26.490  51.850  43.580  1.00  0.00           H
ATOM   1929 HD13 LEU A 707      28.080  52.620  43.340  1.00  0.00           H
ATOM   1930  CD2 LEU A 707      29.600  50.380  43.470  1.00  0.00           C
ATOM   1931 HD21 LEU A 707      30.160  51.310  43.180  1.00  0.00           H
ATOM   1932 HD22 LEU A 707      30.100  49.490  43.030  1.00  0.00           H
ATOM   1933 HD23 LEU A 707      29.650  50.490  44.570  1.00  0.00           H
ATOM   1934  C   LEU A 707      25.940  47.970  42.390  1.00  0.00           C
ATOM   1935  O   LEU A 707      25.900  48.340  41.200  1.00  0.00           O
ATOM   1936  N   VAL A 708      25.960  46.690  42.740  1.00  0.00           N
ATOM   1937  HN  VAL A 708      26.030  46.380  43.690  1.00  0.00           H
ATOM   1938  CA  VAL A 708      25.780  45.550  41.800  1.00  0.00           C
ATOM   1939  HA  VAL A 708      26.440  45.690  40.960  1.00  0.00           H
ATOM   1940  CB  VAL A 708      26.280  44.270  42.520  1.00  0.00           C
ATOM   1941  HB  VAL A 708      25.780  44.240  43.510  1.00  0.00           H
ATOM   1942  CG1 VAL A 708      25.800  43.080  41.730  1.00  0.00           C
ATOM   1943 HG11 VAL A 708      24.810  42.760  42.130  1.00  0.00           H
ATOM   1944 HG12 VAL A 708      26.540  42.240  41.800  1.00  0.00           H
ATOM   1945 HG13 VAL A 708      25.750  43.360  40.660  1.00  0.00           H
ATOM   1946  CG2 VAL A 708      27.790  44.270  42.650  1.00  0.00           C
ATOM   1947 HG21 VAL A 708      28.110  45.060  43.370  1.00  0.00           H
ATOM   1948 HG22 VAL A 708      28.360  44.280  41.700  1.00  0.00           H
ATOM   1949 HG23 VAL A 708      28.110  43.360  43.200  1.00  0.00           H
ATOM   1950  C   VAL A 708      24.260  45.540  41.310  1.00  0.00           C
ATOM   1951  O   VAL A 708      24.000  45.090  40.200  1.00  0.00           O
ATOM   1952  N   ALA A 709      23.300  45.860  42.170  1.00  0.00           N
ATOM   1953  HN  ALA A 709      23.500  46.000  43.130  1.00  0.00           H
ATOM   1954  CA  ALA A 709      21.910  45.870  41.890  1.00  0.00           C
ATOM   1955  HA  ALA A 709      21.680  44.960  41.370  1.00  0.00           H
ATOM   1956  CB  ALA A 709      21.060  46.040  43.160  1.00  0.00           C
ATOM   1957  HB1 ALA A 709      21.210  45.280  43.960  1.00  0.00           H
ATOM   1958  HB2 ALA A 709      20.030  45.790  42.800  1.00  0.00           H
ATOM   1959  HB3 ALA A 709      21.130  47.050  43.640  1.00  0.00           H
ATOM   1960  C   ALA A 709      21.610  47.040  40.930  1.00  0.00           C
ATOM   1961  O   ALA A 709      20.780  47.050  40.040  1.00  0.00           O
ATOM   1962  N   THR A 710      22.320  48.140  41.180  1.00  0.00           N
ATOM   1963  HN  THR A 710      22.790  48.200  42.060  1.00  0.00           H
ATOM   1964  CA  THR A 710      22.300  49.330  40.400  1.00  0.00           C
ATOM   1965  HA  THR A 710      21.250  49.580  40.360  1.00  0.00           H
ATOM   1966  CB  THR A 710      22.930  50.500  41.200  1.00  0.00           C
ATOM   1967  HB  THR A 710      24.000  50.330  41.370  1.00  0.00           H
ATOM   1968  OG1 THR A 710      22.350  50.740  42.480  1.00  0.00           O
ATOM   1969  HG1 THR A 710      22.500  49.950  42.990  1.00  0.00           H
ATOM   1970  CG2 THR A 710      22.800  51.770  40.370  1.00  0.00           C
ATOM   1971 HG21 THR A 710      21.740  51.870  40.040  1.00  0.00           H
ATOM   1972 HG22 THR A 710      23.470  51.820  39.480  1.00  0.00           H
ATOM   1973 HG23 THR A 710      23.170  52.620  40.970  1.00  0.00           H
ATOM   1974  C   THR A 710      22.770  49.240  38.960  1.00  0.00           C
ATOM   1975  O   THR A 710      22.110  49.770  38.030  1.00  0.00           O
ATOM   1976  N   ASP A 711      23.990  48.590  38.780  1.00  0.00           N
ATOM   1977  HN  ASP A 711      24.450  48.340  39.630  1.00  0.00           H
ATOM   1978  CA  ASP A 711      24.830  48.580  37.570  1.00  0.00           C
ATOM   1979  HA  ASP A 711      25.330  47.610  37.620  1.00  0.00           H
ATOM   1980  CB  ASP A 711      24.050  48.580  36.180  1.00  0.00           C
ATOM   1981  HB1 ASP A 711      23.530  49.550  36.000  1.00  0.00           H
ATOM   1982  HB2 ASP A 711      23.310  47.750  36.150  1.00  0.00           H
ATOM   1983  CG  ASP A 711      24.900  48.340  35.010  1.00  0.00           C
ATOM   1984  OD1 ASP A 711      26.120  48.220  35.210  1.00  0.00           O
ATOM   1985  OD2 ASP A 711      24.430  48.200  33.840  1.00  0.00           O
ATOM   1986  C   ASP A 711      25.920  49.660  37.620  1.00  0.00           C
ATOM   1987  O   ASP A 711      25.670  50.810  37.810  1.00  0.00           O
ATOM   1988  N   ALA A 712      27.190  49.210  37.630  1.00  0.00           N
ATOM   1989  HN  ALA A 712      27.190  48.220  37.570  1.00  0.00           H
ATOM   1990  CA  ALA A 712      28.440  49.890  37.830  1.00  0.00           C
ATOM   1991  HA  ALA A 712      28.230  50.880  38.210  1.00  0.00           H
ATOM   1992  CB  ALA A 712      29.370  49.220  38.760  1.00  0.00           C
ATOM   1993  HB1 ALA A 712      28.920  49.130  39.770  1.00  0.00           H
ATOM   1994  HB2 ALA A 712      30.350  49.720  38.940  1.00  0.00           H
ATOM   1995  HB3 ALA A 712      29.690  48.220  38.400  1.00  0.00           H
ATOM   1996  C   ALA A 712      29.180  50.220  36.520  1.00  0.00           C
ATOM   1997  O   ALA A 712      30.260  50.720  36.590  1.00  0.00           O
ATOM   1998  N   SER A 713      28.620  49.960  35.280  1.00  0.00           N
ATOM   1999  HN  SER A 713      27.690  49.600  35.250  1.00  0.00           H
ATOM   2000  CA  SER A 713      29.240  50.120  33.990  1.00  0.00           C
ATOM   2001  HA  SER A 713      30.100  49.480  33.980  1.00  0.00           H
ATOM   2002  CB  SER A 713      28.360  49.620  32.920  1.00  0.00           C
ATOM   2003  HB1 SER A 713      28.920  49.710  31.970  1.00  0.00           H
ATOM   2004  HB2 SER A 713      27.520  50.340  32.920  1.00  0.00           H
ATOM   2005  OG  SER A 713      27.910  48.250  33.080  1.00  0.00           O
ATOM   2006  HG1 SER A 713      27.240  48.270  33.770  1.00  0.00           H
ATOM   2007  C   SER A 713      29.720  51.480  33.690  1.00  0.00           C
ATOM   2008  O   SER A 713      30.830  51.660  33.120  1.00  0.00           O
ATOM   2009  N   SER A 714      29.010  52.570  34.040  1.00  0.00           N
ATOM   2010  HN  SER A 714      28.170  52.490  34.550  1.00  0.00           H
ATOM   2011  CA  SER A 714      29.520  53.850  33.700  1.00  0.00           C
ATOM   2012  HA  SER A 714      30.050  53.790  32.760  1.00  0.00           H
ATOM   2013  CB  SER A 714      28.380  54.770  33.290  1.00  0.00           C
ATOM   2014  HB1 SER A 714      27.790  54.910  34.230  1.00  0.00           H
ATOM   2015  HB2 SER A 714      27.700  54.370  32.510  1.00  0.00           H
ATOM   2016  OG  SER A 714      28.920  56.000  32.880  1.00  0.00           O
ATOM   2017  HG1 SER A 714      29.520  56.330  33.550  1.00  0.00           H
ATOM   2018  C   SER A 714      30.360  54.410  34.770  1.00  0.00           C
ATOM   2019  O   SER A 714      31.150  55.300  34.510  1.00  0.00           O
ATOM   2020  N   LEU A 715      30.240  53.850  35.970  1.00  0.00           N
ATOM   2021  HN  LEU A 715      29.650  53.050  36.070  1.00  0.00           H
ATOM   2022  CA  LEU A 715      30.840  54.350  37.230  1.00  0.00           C
ATOM   2023  HA  LEU A 715      30.540  55.390  37.330  1.00  0.00           H
ATOM   2024  CB  LEU A 715      30.210  53.610  38.460  1.00  0.00           C
ATOM   2025  HB1 LEU A 715      30.410  52.510  38.330  1.00  0.00           H
ATOM   2026  HB2 LEU A 715      29.110  53.770  38.350  1.00  0.00           H
ATOM   2027  CG  LEU A 715      30.570  54.000  39.910  1.00  0.00           C
ATOM   2028  HG  LEU A 715      31.670  53.910  40.010  1.00  0.00           H
ATOM   2029  CD1 LEU A 715      30.100  55.460  40.180  1.00  0.00           C
ATOM   2030 HD11 LEU A 715      30.200  55.900  41.190  1.00  0.00           H
ATOM   2031 HD12 LEU A 715      28.990  55.550  40.060  1.00  0.00           H
ATOM   2032 HD13 LEU A 715      30.520  56.120  39.400  1.00  0.00           H
ATOM   2033  CD2 LEU A 715      29.940  53.070  40.950  1.00  0.00           C
ATOM   2034 HD21 LEU A 715      30.150  53.420  41.990  1.00  0.00           H
ATOM   2035 HD22 LEU A 715      30.350  52.030  40.900  1.00  0.00           H
ATOM   2036 HD23 LEU A 715      28.830  53.020  40.870  1.00  0.00           H
ATOM   2037  C   LEU A 715      32.340  54.310  37.300  1.00  0.00           C
ATOM   2038  O   LEU A 715      33.050  55.190  37.860  1.00  0.00           O
ATOM   2039  N   VAL A 716      32.880  53.240  36.740  1.00  0.00           N
ATOM   2040  HN  VAL A 716      32.360  52.560  36.260  1.00  0.00           H
ATOM   2041  CA  VAL A 716      34.380  52.980  36.580  1.00  0.00           C
ATOM   2042  HA  VAL A 716      34.820  53.340  37.480  1.00  0.00           H
ATOM   2043  CB  VAL A 716      34.670  51.500  36.490  1.00  0.00           C
ATOM   2044  HB  VAL A 716      33.920  50.920  37.090  1.00  0.00           H
ATOM   2045  CG1 VAL A 716      34.700  51.040  35.050  1.00  0.00           C
ATOM   2046 HG11 VAL A 716      35.090  50.020  34.870  1.00  0.00           H
ATOM   2047 HG12 VAL A 716      35.410  51.690  34.500  1.00  0.00           H
ATOM   2048 HG13 VAL A 716      33.720  51.160  34.530  1.00  0.00           H
ATOM   2049  CG2 VAL A 716      36.040  51.260  37.030  1.00  0.00           C
ATOM   2050 HG21 VAL A 716      36.220  50.160  37.100  1.00  0.00           H
ATOM   2051 HG22 VAL A 716      36.140  51.620  38.080  1.00  0.00           H
ATOM   2052 HG23 VAL A 716      36.860  51.620  36.380  1.00  0.00           H
ATOM   2053  C   VAL A 716      34.920  53.810  35.510  1.00  0.00           C
ATOM   2054  O   VAL A 716      36.160  53.980  35.540  1.00  0.00           O
ATOM   2055  N   CYS A 717      34.100  54.340  34.640  1.00  0.00           N
ATOM   2056  HN  CYS A 717      33.150  54.080  34.610  1.00  0.00           H
ATOM   2057  CA  CYS A 717      34.620  54.870  33.300  1.00  0.00           C
ATOM   2058  HA  CYS A 717      35.570  54.430  33.050  1.00  0.00           H
ATOM   2059  CB  CYS A 717      33.640  54.690  32.140  1.00  0.00           C
ATOM   2060  HB1 CYS A 717      34.010  55.280  31.280  1.00  0.00           H
ATOM   2061  HB2 CYS A 717      32.620  55.030  32.400  1.00  0.00           H
ATOM   2062  SG  CYS A 717      33.650  52.920  31.680  1.00  0.00           S
ATOM   2063  HG1 CYS A 717      34.700  52.660  30.910  1.00  0.00           H
ATOM   2064  C   CYS A 717      34.920  56.370  33.540  1.00  0.00           C
ATOM   2065  O   CYS A 717      35.620  57.020  32.750  1.00  0.00           O
ATOM   2066  N   TYR A 718      34.450  56.830  34.680  1.00  0.00           N
ATOM   2067  HN  TYR A 718      33.800  56.260  35.180  1.00  0.00           H
ATOM   2068  CA  TYR A 718      34.720  58.200  35.310  1.00  0.00           C
ATOM   2069  HA  TYR A 718      34.580  58.910  34.520  1.00  0.00           H
ATOM   2070  CB  TYR A 718      33.680  58.510  36.440  1.00  0.00           C
ATOM   2071  HB1 TYR A 718      33.790  59.560  36.770  1.00  0.00           H
ATOM   2072  HB2 TYR A 718      34.020  57.860  37.270  1.00  0.00           H
ATOM   2073  CG  TYR A 718      32.250  58.230  35.940  1.00  0.00           C
ATOM   2074  CD1 TYR A 718      31.760  58.770  34.720  1.00  0.00           C
ATOM   2075  HD1 TYR A 718      32.450  59.220  34.040  1.00  0.00           H
ATOM   2076  CE1 TYR A 718      30.400  58.680  34.360  1.00  0.00           C
ATOM   2077  HE1 TYR A 718      30.060  58.980  33.380  1.00  0.00           H
ATOM   2078  CZ  TYR A 718      29.410  58.180  35.280  1.00  0.00           C
ATOM   2079  OH  TYR A 718      28.100  58.040  34.940  1.00  0.00           O
ATOM   2080  HH  TYR A 718      27.520  58.460  35.590  1.00  0.00           H
ATOM   2081  CD2 TYR A 718      31.270  57.820  36.860  1.00  0.00           C
ATOM   2082  HD2 TYR A 718      31.650  57.360  37.750  1.00  0.00           H
ATOM   2083  CE2 TYR A 718      29.940  57.820  36.520  1.00  0.00           C
ATOM   2084  HE2 TYR A 718      29.170  57.520  37.220  1.00  0.00           H
ATOM   2085  C   TYR A 718      36.220  58.310  35.690  1.00  0.00           C
ATOM   2086  O   TYR A 718      36.740  59.450  35.690  1.00  0.00           O
ATOM   2087  N   ILE A 719      36.820  57.200  36.140  1.00  0.00           N
ATOM   2088  HN  ILE A 719      36.440  56.280  36.120  1.00  0.00           H
ATOM   2089  CA  ILE A 719      38.110  57.260  36.710  1.00  0.00           C
ATOM   2090  HA  ILE A 719      38.120  58.150  37.310  1.00  0.00           H
ATOM   2091  CB  ILE A 719      38.200  56.070  37.750  1.00  0.00           C
ATOM   2092  HB  ILE A 719      38.110  55.120  37.210  1.00  0.00           H
ATOM   2093  CG2 ILE A 719      39.710  56.140  38.300  1.00  0.00           C
ATOM   2094 HG21 ILE A 719      40.120  57.030  38.820  1.00  0.00           H
ATOM   2095 HG22 ILE A 719      40.410  55.920  37.470  1.00  0.00           H
ATOM   2096 HG23 ILE A 719      39.830  55.280  38.990  1.00  0.00           H
ATOM   2097  CG1 ILE A 719      37.250  56.140  39.000  1.00  0.00           C
ATOM   2098 HG11 ILE A 719      36.270  56.490  38.610  1.00  0.00           H
ATOM   2099 HG12 ILE A 719      37.590  56.950  39.670  1.00  0.00           H
ATOM   2100  CD  ILE A 719      37.040  54.780  39.730  1.00  0.00           C
ATOM   2101  HD1 ILE A 719      36.210  54.130  39.400  1.00  0.00           H
ATOM   2102  HD2 ILE A 719      36.920  54.930  40.830  1.00  0.00           H
ATOM   2103  HD3 ILE A 719      37.960  54.200  39.500  1.00  0.00           H
ATOM   2104  C   ILE A 719      39.230  57.340  35.690  1.00  0.00           C
ATOM   2105  O   ILE A 719      39.300  56.390  34.890  1.00  0.00           O
ATOM   2106  N   THR A 720      40.140  58.360  35.720  1.00  0.00           N
ATOM   2107  HN  THR A 720      40.090  59.060  36.420  1.00  0.00           H
ATOM   2108  CA  THR A 720      41.250  58.460  34.750  1.00  0.00           C
ATOM   2109  HA  THR A 720      41.410  57.460  34.380  1.00  0.00           H
ATOM   2110  CB  THR A 720      41.130  59.520  33.680  1.00  0.00           C
ATOM   2111  HB  THR A 720      41.910  59.300  32.920  1.00  0.00           H
ATOM   2112  OG1 THR A 720      41.250  60.890  34.000  1.00  0.00           O
ATOM   2113  HG1 THR A 720      41.280  61.320  33.150  1.00  0.00           H
ATOM   2114  CG2 THR A 720      39.720  59.380  33.040  1.00  0.00           C
ATOM   2115 HG21 THR A 720      38.920  59.770  33.690  1.00  0.00           H
ATOM   2116 HG22 THR A 720      39.390  58.330  32.880  1.00  0.00           H
ATOM   2117 HG23 THR A 720      39.770  59.920  32.070  1.00  0.00           H
ATOM   2118  C   THR A 720      42.490  58.770  35.490  1.00  0.00           C
ATOM   2119  O   THR A 720      42.450  59.140  36.630  1.00  0.00           O
ATOM   2120  N   ARG A 721      43.680  58.830  34.790  1.00  0.00           N
ATOM   2121  HN  ARG A 721      43.640  58.910  33.800  1.00  0.00           H
ATOM   2122  CA  ARG A 721      44.940  58.840  35.450  1.00  0.00           C
ATOM   2123  HA  ARG A 721      45.080  58.020  36.130  1.00  0.00           H
ATOM   2124  CB  ARG A 721      46.040  58.810  34.340  1.00  0.00           C
ATOM   2125  HB1 ARG A 721      47.030  59.070  34.770  1.00  0.00           H
ATOM   2126  HB2 ARG A 721      45.830  59.580  33.580  1.00  0.00           H
ATOM   2127  CG  ARG A 721      46.090  57.460  33.620  1.00  0.00           C
ATOM   2128  HG1 ARG A 721      46.860  57.420  32.820  1.00  0.00           H
ATOM   2129  HG2 ARG A 721      45.190  57.270  32.990  1.00  0.00           H
ATOM   2130  CD  ARG A 721      46.260  56.270  34.580  1.00  0.00           C
ATOM   2131  HD1 ARG A 721      46.240  55.360  33.950  1.00  0.00           H
ATOM   2132  HD2 ARG A 721      45.460  56.130  35.340  1.00  0.00           H
ATOM   2133  NE  ARG A 721      47.650  56.320  35.240  1.00  0.00           N
ATOM   2134  HE  ARG A 721      48.220  57.120  35.080  1.00  0.00           H
ATOM   2135  CZ  ARG A 721      48.020  55.500  36.210  1.00  0.00           C
ATOM   2136  NH1 ARG A 721      47.340  54.480  36.620  1.00  0.00           N
ATOM   2137 HH11 ARG A 721      46.640  53.990  36.090  1.00  0.00           H
ATOM   2138 HH12 ARG A 721      47.550  54.080  37.500  1.00  0.00           H
ATOM   2139  NH2 ARG A 721      49.150  55.750  36.880  1.00  0.00           N
ATOM   2140 HH21 ARG A 721      49.670  56.560  36.600  1.00  0.00           H
ATOM   2141 HH22 ARG A 721      49.530  54.960  37.350  1.00  0.00           H
ATOM   2142  C   ARG A 721      45.150  60.080  36.250  1.00  0.00           C
ATOM   2143  O   ARG A 721      45.860  60.080  37.250  1.00  0.00           O
ATOM   2144  N   PHE A 722      44.570  61.300  35.950  1.00  0.00           N
ATOM   2145  HN  PHE A 722      43.970  61.310  35.160  1.00  0.00           H
ATOM   2146  CA  PHE A 722      44.530  62.590  36.670  1.00  0.00           C
ATOM   2147  HA  PHE A 722      45.570  62.900  36.640  1.00  0.00           H
ATOM   2148  CB  PHE A 722      43.500  63.630  36.180  1.00  0.00           C
ATOM   2149  HB1 PHE A 722      42.480  63.190  36.210  1.00  0.00           H
ATOM   2150  HB2 PHE A 722      43.740  63.830  35.110  1.00  0.00           H
ATOM   2151  CG  PHE A 722      43.570  64.910  36.950  1.00  0.00           C
ATOM   2152  CD1 PHE A 722      44.600  65.860  36.670  1.00  0.00           C
ATOM   2153  HD1 PHE A 722      45.250  65.720  35.820  1.00  0.00           H
ATOM   2154  CE1 PHE A 722      44.700  67.000  37.470  1.00  0.00           C
ATOM   2155  HE1 PHE A 722      45.510  67.620  37.110  1.00  0.00           H
ATOM   2156  CZ  PHE A 722      43.840  67.220  38.540  1.00  0.00           C
ATOM   2157  HZ  PHE A 722      43.860  68.120  39.140  1.00  0.00           H
ATOM   2158  CD2 PHE A 722      42.690  65.140  37.980  1.00  0.00           C
ATOM   2159  HD2 PHE A 722      41.900  64.430  38.190  1.00  0.00           H
ATOM   2160  CE2 PHE A 722      42.790  66.330  38.760  1.00  0.00           C
ATOM   2161  HE2 PHE A 722      42.050  66.570  39.510  1.00  0.00           H
ATOM   2162  C   PHE A 722      44.280  62.350  38.150  1.00  0.00           C
ATOM   2163  O   PHE A 722      45.200  62.610  38.960  1.00  0.00           O
ATOM   2164  N   THR A 723      43.110  61.790  38.420  1.00  0.00           N
ATOM   2165  HN  THR A 723      42.430  61.590  37.710  1.00  0.00           H
ATOM   2166  CA  THR A 723      42.700  61.250  39.750  1.00  0.00           C
ATOM   2167  HA  THR A 723      42.700  62.030  40.490  1.00  0.00           H
ATOM   2168  CB  THR A 723      41.320  60.590  39.670  1.00  0.00           C
ATOM   2169  HB  THR A 723      41.410  59.800  38.890  1.00  0.00           H
ATOM   2170  OG1 THR A 723      40.330  61.530  39.300  1.00  0.00           O
ATOM   2171  HG1 THR A 723      40.500  61.880  38.420  1.00  0.00           H
ATOM   2172  CG2 THR A 723      40.850  59.870  40.980  1.00  0.00           C
ATOM   2173 HG21 THR A 723      39.760  59.710  40.890  1.00  0.00           H
ATOM   2174 HG22 THR A 723      40.920  60.590  41.820  1.00  0.00           H
ATOM   2175 HG23 THR A 723      41.400  58.930  41.180  1.00  0.00           H
ATOM   2176  C   THR A 723      43.700  60.190  40.310  1.00  0.00           C
ATOM   2177  O   THR A 723      44.120  60.150  41.460  1.00  0.00           O
ATOM   2178  N   GLU A 724      44.010  59.180  39.430  1.00  0.00           N
ATOM   2179  HN  GLU A 724      43.640  59.080  38.510  1.00  0.00           H
ATOM   2180  CA  GLU A 724      44.780  58.070  39.920  1.00  0.00           C
ATOM   2181  HA  GLU A 724      44.270  57.610  40.750  1.00  0.00           H
ATOM   2182  CB  GLU A 724      44.930  56.920  38.910  1.00  0.00           C
ATOM   2183  HB1 GLU A 724      45.380  55.990  39.310  1.00  0.00           H
ATOM   2184  HB2 GLU A 724      45.450  57.250  37.990  1.00  0.00           H
ATOM   2185  CG  GLU A 724      43.510  56.330  38.420  1.00  0.00           C
ATOM   2186  HG1 GLU A 724      43.020  57.150  37.860  1.00  0.00           H
ATOM   2187  HG2 GLU A 724      42.870  55.980  39.250  1.00  0.00           H
ATOM   2188  CD  GLU A 724      43.660  55.200  37.450  1.00  0.00           C
ATOM   2189  OE1 GLU A 724      44.310  54.190  37.890  1.00  0.00           O
ATOM   2190  OE2 GLU A 724      43.270  55.210  36.290  1.00  0.00           O
ATOM   2191  C   GLU A 724      46.210  58.440  40.430  1.00  0.00           C
ATOM   2192  O   GLU A 724      46.630  58.050  41.560  1.00  0.00           O
ATOM   2193  N   GLU A 725      46.950  59.260  39.670  1.00  0.00           N
ATOM   2194  HN  GLU A 725      46.620  59.570  38.790  1.00  0.00           H
ATOM   2195  CA  GLU A 725      48.320  59.670  40.000  1.00  0.00           C
ATOM   2196  HA  GLU A 725      48.820  58.790  40.360  1.00  0.00           H
ATOM   2197  CB  GLU A 725      49.180  60.090  38.720  1.00  0.00           C
ATOM   2198  HB1 GLU A 725      50.140  60.310  39.220  1.00  0.00           H
ATOM   2199  HB2 GLU A 725      48.830  61.040  38.250  1.00  0.00           H
ATOM   2200  CG  GLU A 725      49.240  58.900  37.680  1.00  0.00           C
ATOM   2201  HG1 GLU A 725      48.500  59.000  36.860  1.00  0.00           H
ATOM   2202  HG2 GLU A 725      49.220  57.940  38.220  1.00  0.00           H
ATOM   2203  CD  GLU A 725      50.560  59.000  36.940  1.00  0.00           C
ATOM   2204  OE1 GLU A 725      51.250  60.050  37.010  1.00  0.00           O
ATOM   2205  OE2 GLU A 725      50.930  58.030  36.280  1.00  0.00           O
ATOM   2206  C   GLU A 725      48.430  60.650  41.190  1.00  0.00           C
ATOM   2207  O   GLU A 725      49.270  60.550  42.030  1.00  0.00           O
ATOM   2208  N   ALA A 726      47.440  61.600  41.340  1.00  0.00           N
ATOM   2209  HN  ALA A 726      46.690  61.610  40.690  1.00  0.00           H
ATOM   2210  CA  ALA A 726      47.320  62.420  42.500  1.00  0.00           C
ATOM   2211  HA  ALA A 726      48.250  62.930  42.670  1.00  0.00           H
ATOM   2212  CB  ALA A 726      46.230  63.540  42.160  1.00  0.00           C
ATOM   2213  HB1 ALA A 726      46.540  64.180  41.310  1.00  0.00           H
ATOM   2214  HB2 ALA A 726      46.000  64.250  42.990  1.00  0.00           H
ATOM   2215  HB3 ALA A 726      45.300  62.990  41.900  1.00  0.00           H
ATOM   2216  C   ALA A 726      47.000  61.720  43.770  1.00  0.00           C
ATOM   2217  O   ALA A 726      47.600  61.890  44.840  1.00  0.00           O
ATOM   2218  N   PHE A 727      46.030  60.790  43.690  1.00  0.00           N
ATOM   2219  HN  PHE A 727      45.410  60.710  42.910  1.00  0.00           H
ATOM   2220  CA  PHE A 727      45.650  59.910  44.780  1.00  0.00           C
ATOM   2221  HA  PHE A 727      45.350  60.550  45.610  1.00  0.00           H
ATOM   2222  CB  PHE A 727      44.380  59.130  44.430  1.00  0.00           C
ATOM   2223  HB1 PHE A 727      44.580  58.350  43.670  1.00  0.00           H
ATOM   2224  HB2 PHE A 727      43.650  59.780  43.890  1.00  0.00           H
ATOM   2225  CG  PHE A 727      43.550  58.620  45.660  1.00  0.00           C
ATOM   2226  CD1 PHE A 727      43.460  57.340  46.110  1.00  0.00           C
ATOM   2227  HD1 PHE A 727      44.000  56.550  45.590  1.00  0.00           H
ATOM   2228  CE1 PHE A 727      42.840  56.950  47.360  1.00  0.00           C
ATOM   2229  HE1 PHE A 727      42.790  55.920  47.690  1.00  0.00           H
ATOM   2230  CZ  PHE A 727      42.160  58.020  48.020  1.00  0.00           C
ATOM   2231  HZ  PHE A 727      41.720  57.840  48.990  1.00  0.00           H
ATOM   2232  CD2 PHE A 727      42.870  59.650  46.340  1.00  0.00           C
ATOM   2233  HD2 PHE A 727      42.910  60.650  45.940  1.00  0.00           H
ATOM   2234  CE2 PHE A 727      42.180  59.370  47.560  1.00  0.00           C
ATOM   2235  HE2 PHE A 727      41.760  60.170  48.170  1.00  0.00           H
ATOM   2236  C   PHE A 727      46.790  59.000  45.310  1.00  0.00           C
ATOM   2237  O   PHE A 727      47.080  58.970  46.520  1.00  0.00           O
ATOM   2238  N   ALA A 728      47.520  58.440  44.370  1.00  0.00           N
ATOM   2239  HN  ALA A 728      47.300  58.430  43.400  1.00  0.00           H
ATOM   2240  CA  ALA A 728      48.710  57.710  44.560  1.00  0.00           C
ATOM   2241  HA  ALA A 728      48.410  56.900  45.210  1.00  0.00           H
ATOM   2242  CB  ALA A 728      49.290  57.080  43.230  1.00  0.00           C
ATOM   2243  HB1 ALA A 728      49.870  57.810  42.620  1.00  0.00           H
ATOM   2244  HB2 ALA A 728      48.480  56.620  42.650  1.00  0.00           H
ATOM   2245  HB3 ALA A 728      49.970  56.220  43.440  1.00  0.00           H
ATOM   2246  C   ALA A 728      49.870  58.390  45.280  1.00  0.00           C
ATOM   2247  O   ALA A 728      50.340  57.860  46.330  1.00  0.00           O
ATOM   2248  N   ALA A 729      50.280  59.580  44.830  1.00  0.00           N
ATOM   2249  HN  ALA A 729      49.720  59.940  44.080  1.00  0.00           H
ATOM   2250  CA  ALA A 729      51.250  60.410  45.410  1.00  0.00           C
ATOM   2251  HA  ALA A 729      52.200  59.900  45.520  1.00  0.00           H
ATOM   2252  CB  ALA A 729      51.310  61.700  44.600  1.00  0.00           C
ATOM   2253  HB1 ALA A 729      51.560  61.510  43.540  1.00  0.00           H
ATOM   2254  HB2 ALA A 729      52.020  62.430  45.060  1.00  0.00           H
ATOM   2255  HB3 ALA A 729      50.280  62.120  44.700  1.00  0.00           H
ATOM   2256  C   ALA A 729      50.920  60.710  46.840  1.00  0.00           C
ATOM   2257  O   ALA A 729      51.760  60.680  47.650  1.00  0.00           O
ATOM   2258  N   LEU A 730      49.650  61.000  47.230  1.00  0.00           N
ATOM   2259  HN  LEU A 730      48.890  60.960  46.580  1.00  0.00           H
ATOM   2260  CA  LEU A 730      49.320  61.290  48.620  1.00  0.00           C
ATOM   2261  HA  LEU A 730      49.900  62.140  48.970  1.00  0.00           H
ATOM   2262  CB  LEU A 730      47.890  61.620  48.580  1.00  0.00           C
ATOM   2263  HB1 LEU A 730      47.290  60.800  48.150  1.00  0.00           H
ATOM   2264  HB2 LEU A 730      47.830  62.530  47.950  1.00  0.00           H
ATOM   2265  CG  LEU A 730      47.290  62.120  49.940  1.00  0.00           C
ATOM   2266  HG  LEU A 730      47.350  61.310  50.700  1.00  0.00           H
ATOM   2267  CD1 LEU A 730      48.120  63.300  50.550  1.00  0.00           C
ATOM   2268 HD11 LEU A 730      49.120  63.000  50.900  1.00  0.00           H
ATOM   2269 HD12 LEU A 730      47.570  63.690  51.440  1.00  0.00           H
ATOM   2270 HD13 LEU A 730      48.270  64.060  49.740  1.00  0.00           H
ATOM   2271  CD2 LEU A 730      45.830  62.380  49.640  1.00  0.00           C
ATOM   2272 HD21 LEU A 730      45.760  63.040  48.750  1.00  0.00           H
ATOM   2273 HD22 LEU A 730      45.250  62.870  50.440  1.00  0.00           H
ATOM   2274 HD23 LEU A 730      45.320  61.420  49.380  1.00  0.00           H
ATOM   2275  C   LEU A 730      49.540  60.110  49.540  1.00  0.00           C
ATOM   2276  O   LEU A 730      49.870  60.370  50.740  1.00  0.00           O
ATOM   2277  N   ILE A 731      49.260  58.900  49.030  1.00  0.00           N
ATOM   2278  HN  ILE A 731      48.950  58.830  48.090  1.00  0.00           H
ATOM   2279  CA  ILE A 731      49.540  57.670  49.780  1.00  0.00           C
ATOM   2280  HA  ILE A 731      49.030  57.730  50.740  1.00  0.00           H
ATOM   2281  CB  ILE A 731      48.720  56.510  49.210  1.00  0.00           C
ATOM   2282  HB  ILE A 731      49.090  56.450  48.170  1.00  0.00           H
ATOM   2283  CG2 ILE A 731      49.160  55.200  49.850  1.00  0.00           C
ATOM   2284 HG21 ILE A 731      49.420  55.320  50.920  1.00  0.00           H
ATOM   2285 HG22 ILE A 731      50.120  54.780  49.470  1.00  0.00           H
ATOM   2286 HG23 ILE A 731      48.440  54.370  49.740  1.00  0.00           H
ATOM   2287  CG1 ILE A 731      47.280  56.860  49.190  1.00  0.00           C
ATOM   2288 HG11 ILE A 731      46.780  56.170  48.470  1.00  0.00           H
ATOM   2289 HG12 ILE A 731      47.140  57.890  48.800  1.00  0.00           H
ATOM   2290  CD  ILE A 731      46.680  56.740  50.590  1.00  0.00           C
ATOM   2291  HD1 ILE A 731      47.170  57.350  51.360  1.00  0.00           H
ATOM   2292  HD2 ILE A 731      46.640  55.660  50.870  1.00  0.00           H
ATOM   2293  HD3 ILE A 731      45.610  57.050  50.450  1.00  0.00           H
ATOM   2294  C   ILE A 731      51.020  57.470  49.980  1.00  0.00           C
ATOM   2295  O   ILE A 731      51.500  56.980  51.000  1.00  0.00           O
ATOM   2296  N   CYS A 732      51.790  57.710  48.920  1.00  0.00           N
ATOM   2297  HN  CYS A 732      51.340  57.890  48.040  1.00  0.00           H
ATOM   2298  CA  CYS A 732      53.280  57.570  48.880  1.00  0.00           C
ATOM   2299  HA  CYS A 732      53.550  56.540  49.080  1.00  0.00           H
ATOM   2300  CB  CYS A 732      53.920  58.070  47.500  1.00  0.00           C
ATOM   2301  HB1 CYS A 732      55.020  58.120  47.600  1.00  0.00           H
ATOM   2302  HB2 CYS A 732      53.480  59.070  47.280  1.00  0.00           H
ATOM   2303  SG  CYS A 732      53.450  56.960  46.090  1.00  0.00           S
ATOM   2304  HG1 CYS A 732      54.120  55.890  46.460  1.00  0.00           H
ATOM   2305  C   CYS A 732      53.940  58.420  50.000  1.00  0.00           C
ATOM   2306  O   CYS A 732      54.810  57.950  50.750  1.00  0.00           O
ATOM   2307  N   ILE A 733      53.520  59.700  50.130  1.00  0.00           N
ATOM   2308  HN  ILE A 733      53.010  60.170  49.430  1.00  0.00           H
ATOM   2309  CA  ILE A 733      54.130  60.600  51.040  1.00  0.00           C
ATOM   2310  HA  ILE A 733      55.200  60.480  51.110  1.00  0.00           H
ATOM   2311  CB  ILE A 733      53.880  62.070  50.530  1.00  0.00           C
ATOM   2312  HB  ILE A 733      54.230  62.780  51.320  1.00  0.00           H
ATOM   2313  CG2 ILE A 733      54.690  62.310  49.200  1.00  0.00           C
ATOM   2314 HG21 ILE A 733      54.790  63.400  49.040  1.00  0.00           H
ATOM   2315 HG22 ILE A 733      54.290  61.910  48.240  1.00  0.00           H
ATOM   2316 HG23 ILE A 733      55.740  61.960  49.300  1.00  0.00           H
ATOM   2317  CG1 ILE A 733      52.400  62.530  50.470  1.00  0.00           C
ATOM   2318 HG11 ILE A 733      51.950  62.510  51.490  1.00  0.00           H
ATOM   2319 HG12 ILE A 733      51.840  61.790  49.870  1.00  0.00           H
ATOM   2320  CD  ILE A 733      52.180  63.960  49.830  1.00  0.00           C
ATOM   2321  HD1 ILE A 733      51.100  64.220  49.790  1.00  0.00           H
ATOM   2322  HD2 ILE A 733      52.480  64.030  48.760  1.00  0.00           H
ATOM   2323  HD3 ILE A 733      52.830  64.670  50.380  1.00  0.00           H
ATOM   2324  C   ILE A 733      53.580  60.410  52.440  1.00  0.00           C
ATOM   2325  O   ILE A 733      54.330  60.380  53.380  1.00  0.00           O
ATOM   2326  N   ILE A 734      52.250  60.040  52.680  1.00  0.00           N
ATOM   2327  HN  ILE A 734      51.680  60.140  51.870  1.00  0.00           H
ATOM   2328  CA  ILE A 734      51.680  59.530  53.950  1.00  0.00           C
ATOM   2329  HA  ILE A 734      51.840  60.280  54.710  1.00  0.00           H
ATOM   2330  CB  ILE A 734      50.210  59.180  53.880  1.00  0.00           C
ATOM   2331  HB  ILE A 734      49.990  58.540  53.010  1.00  0.00           H
ATOM   2332  CG2 ILE A 734      49.730  58.310  55.090  1.00  0.00           C
ATOM   2333 HG21 ILE A 734      50.200  58.880  55.930  1.00  0.00           H
ATOM   2334 HG22 ILE A 734      50.240  57.330  55.110  1.00  0.00           H
ATOM   2335 HG23 ILE A 734      48.620  58.260  55.120  1.00  0.00           H
ATOM   2336  CG1 ILE A 734      49.370  60.470  53.750  1.00  0.00           C
ATOM   2337 HG11 ILE A 734      49.860  61.170  53.030  1.00  0.00           H
ATOM   2338 HG12 ILE A 734      49.450  60.960  54.740  1.00  0.00           H
ATOM   2339  CD  ILE A 734      47.910  60.120  53.330  1.00  0.00           C
ATOM   2340  HD1 ILE A 734      47.290  59.520  54.030  1.00  0.00           H
ATOM   2341  HD2 ILE A 734      47.920  59.470  52.430  1.00  0.00           H
ATOM   2342  HD3 ILE A 734      47.340  61.030  53.010  1.00  0.00           H
ATOM   2343  C   ILE A 734      52.450  58.290  54.450  1.00  0.00           C
ATOM   2344  O   ILE A 734      52.860  58.180  55.610  1.00  0.00           O
ATOM   2345  N   PHE A 735      52.720  57.310  53.520  1.00  0.00           N
ATOM   2346  HN  PHE A 735      52.270  57.310  52.630  1.00  0.00           H
ATOM   2347  CA  PHE A 735      53.730  56.190  53.780  1.00  0.00           C
ATOM   2348  HA  PHE A 735      53.390  55.680  54.670  1.00  0.00           H
ATOM   2349  CB  PHE A 735      53.770  55.120  52.620  1.00  0.00           C
ATOM   2350  HB1 PHE A 735      54.740  54.590  52.730  1.00  0.00           H
ATOM   2351  HB2 PHE A 735      53.660  55.700  51.680  1.00  0.00           H
ATOM   2352  CG  PHE A 735      52.660  54.020  52.600  1.00  0.00           C
ATOM   2353  CD1 PHE A 735      51.370  54.380  52.990  1.00  0.00           C
ATOM   2354  HD1 PHE A 735      51.120  55.380  53.320  1.00  0.00           H
ATOM   2355  CE1 PHE A 735      50.480  53.290  53.120  1.00  0.00           C
ATOM   2356  HE1 PHE A 735      49.440  53.580  53.250  1.00  0.00           H
ATOM   2357  CZ  PHE A 735      50.820  51.980  52.820  1.00  0.00           C
ATOM   2358  HZ  PHE A 735      50.020  51.270  52.990  1.00  0.00           H
ATOM   2359  CD2 PHE A 735      53.050  52.760  52.110  1.00  0.00           C
ATOM   2360  HD2 PHE A 735      54.090  52.610  51.850  1.00  0.00           H
ATOM   2361  CE2 PHE A 735      52.130  51.720  52.240  1.00  0.00           C
ATOM   2362  HE2 PHE A 735      52.360  50.700  51.970  1.00  0.00           H
ATOM   2363  C   PHE A 735      55.150  56.650  54.170  1.00  0.00           C
ATOM   2364  O   PHE A 735      55.640  56.180  55.240  1.00  0.00           O
ATOM   2365  N   ILE A 736      55.820  57.580  53.490  1.00  0.00           N
ATOM   2366  HN  ILE A 736      55.530  58.000  52.640  1.00  0.00           H
ATOM   2367  CA  ILE A 736      57.090  58.130  53.980  1.00  0.00           C
ATOM   2368  HA  ILE A 736      57.740  57.280  54.090  1.00  0.00           H
ATOM   2369  CB  ILE A 736      57.730  59.080  52.970  1.00  0.00           C
ATOM   2370  HB  ILE A 736      56.940  59.820  52.690  1.00  0.00           H
ATOM   2371  CG2 ILE A 736      58.950  59.760  53.530  1.00  0.00           C
ATOM   2372 HG21 ILE A 736      59.710  59.060  53.930  1.00  0.00           H
ATOM   2373 HG22 ILE A 736      58.740  60.410  54.420  1.00  0.00           H
ATOM   2374 HG23 ILE A 736      59.450  60.430  52.800  1.00  0.00           H
ATOM   2375  CG1 ILE A 736      58.180  58.320  51.690  1.00  0.00           C
ATOM   2376 HG11 ILE A 736      57.430  57.570  51.360  1.00  0.00           H
ATOM   2377 HG12 ILE A 736      59.140  57.820  51.950  1.00  0.00           H
ATOM   2378  CD  ILE A 736      58.500  59.320  50.560  1.00  0.00           C
ATOM   2379  HD1 ILE A 736      58.360  58.800  49.580  1.00  0.00           H
ATOM   2380  HD2 ILE A 736      59.560  59.650  50.680  1.00  0.00           H
ATOM   2381  HD3 ILE A 736      57.710  60.100  50.640  1.00  0.00           H
ATOM   2382  C   ILE A 736      56.990  58.790  55.340  1.00  0.00           C
ATOM   2383  O   ILE A 736      57.650  58.600  56.370  1.00  0.00           O
ATOM   2384  N   TYR A 737      55.970  59.690  55.470  1.00  0.00           N
ATOM   2385  HN  TYR A 737      55.530  60.030  54.640  1.00  0.00           H
ATOM   2386  CA  TYR A 737      55.590  60.460  56.610  1.00  0.00           C
ATOM   2387  HA  TYR A 737      56.440  61.070  56.850  1.00  0.00           H
ATOM   2388  CB  TYR A 737      54.400  61.440  56.280  1.00  0.00           C
ATOM   2389  HB1 TYR A 737      53.540  60.850  55.920  1.00  0.00           H
ATOM   2390  HB2 TYR A 737      54.700  62.110  55.450  1.00  0.00           H
ATOM   2391  CG  TYR A 737      53.940  62.290  57.390  1.00  0.00           C
ATOM   2392  CD1 TYR A 737      52.950  61.880  58.300  1.00  0.00           C
ATOM   2393  HD1 TYR A 737      52.520  60.900  58.250  1.00  0.00           H
ATOM   2394  CE1 TYR A 737      52.420  62.730  59.280  1.00  0.00           C
ATOM   2395  HE1 TYR A 737      51.640  62.490  59.970  1.00  0.00           H
ATOM   2396  CZ  TYR A 737      52.930  64.090  59.370  1.00  0.00           C
ATOM   2397  OH  TYR A 737      52.220  64.970  60.230  1.00  0.00           O
ATOM   2398  HH  TYR A 737      52.610  65.850  60.240  1.00  0.00           H
ATOM   2399  CD2 TYR A 737      54.520  63.600  57.560  1.00  0.00           C
ATOM   2400  HD2 TYR A 737      55.450  63.880  57.100  1.00  0.00           H
ATOM   2401  CE2 TYR A 737      54.040  64.470  58.550  1.00  0.00           C
ATOM   2402  HE2 TYR A 737      54.470  65.460  58.550  1.00  0.00           H
ATOM   2403  C   TYR A 737      55.300  59.720  57.930  1.00  0.00           C
ATOM   2404  O   TYR A 737      55.670  60.220  58.990  1.00  0.00           O
ATOM   2405  N   GLU A 738      54.670  58.530  57.800  1.00  0.00           N
ATOM   2406  HN  GLU A 738      54.370  58.220  56.890  1.00  0.00           H
ATOM   2407  CA  GLU A 738      54.390  57.530  58.810  1.00  0.00           C
ATOM   2408  HA  GLU A 738      54.120  58.030  59.730  1.00  0.00           H
ATOM   2409  CB  GLU A 738      53.280  56.530  58.360  1.00  0.00           C
ATOM   2410  HB1 GLU A 738      53.240  55.650  59.030  1.00  0.00           H
ATOM   2411  HB2 GLU A 738      53.560  56.280  57.320  1.00  0.00           H
ATOM   2412  CG  GLU A 738      51.840  57.100  58.430  1.00  0.00           C
ATOM   2413  HG1 GLU A 738      51.230  56.390  57.840  1.00  0.00           H
ATOM   2414  HG2 GLU A 738      51.850  58.120  57.970  1.00  0.00           H
ATOM   2415  CD  GLU A 738      51.210  57.030  59.800  1.00  0.00           C
ATOM   2416  OE1 GLU A 738      51.670  56.360  60.730  1.00  0.00           O
ATOM   2417  OE2 GLU A 738      50.160  57.670  59.890  1.00  0.00           O
ATOM   2418  C   GLU A 738      55.610  56.820  59.330  1.00  0.00           C
ATOM   2419  O   GLU A 738      55.750  56.660  60.530  1.00  0.00           O
ATOM   2420  N   ALA A 739      56.560  56.350  58.490  1.00  0.00           N
ATOM   2421  HN  ALA A 739      56.480  56.430  57.500  1.00  0.00           H
ATOM   2422  CA  ALA A 739      57.920  55.870  58.800  1.00  0.00           C
ATOM   2423  HA  ALA A 739      57.820  54.970  59.380  1.00  0.00           H
ATOM   2424  CB  ALA A 739      58.790  55.470  57.550  1.00  0.00           C
ATOM   2425  HB1 ALA A 739      59.730  54.940  57.790  1.00  0.00           H
ATOM   2426  HB2 ALA A 739      59.160  56.390  57.040  1.00  0.00           H
ATOM   2427  HB3 ALA A 739      58.130  54.860  56.890  1.00  0.00           H
ATOM   2428  C   ALA A 739      58.800  56.880  59.540  1.00  0.00           C
ATOM   2429  O   ALA A 739      59.420  56.490  60.540  1.00  0.00           O
ATOM   2430  N   LEU A 740      58.760  58.170  59.120  1.00  0.00           N
ATOM   2431  HN  LEU A 740      58.310  58.410  58.260  1.00  0.00           H
ATOM   2432  CA  LEU A 740      59.290  59.330  59.800  1.00  0.00           C
ATOM   2433  HA  LEU A 740      60.320  59.100  60.010  1.00  0.00           H
ATOM   2434  CB  LEU A 740      59.170  60.570  58.890  1.00  0.00           C
ATOM   2435  HB1 LEU A 740      59.200  61.530  59.460  1.00  0.00           H
ATOM   2436  HB2 LEU A 740      58.220  60.560  58.310  1.00  0.00           H
ATOM   2437  CG  LEU A 740      60.260  60.670  57.790  1.00  0.00           C
ATOM   2438  HG  LEU A 740      60.150  59.700  57.260  1.00  0.00           H
ATOM   2439  CD1 LEU A 740      60.000  61.970  56.970  1.00  0.00           C
ATOM   2440 HD11 LEU A 740      60.860  62.060  56.270  1.00  0.00           H
ATOM   2441 HD12 LEU A 740      60.000  62.860  57.620  1.00  0.00           H
ATOM   2442 HD13 LEU A 740      58.980  62.010  56.510  1.00  0.00           H
ATOM   2443  CD2 LEU A 740      61.690  60.580  58.440  1.00  0.00           C
ATOM   2444 HD21 LEU A 740      62.410  60.710  57.590  1.00  0.00           H
ATOM   2445 HD22 LEU A 740      61.840  59.580  58.890  1.00  0.00           H
ATOM   2446 HD23 LEU A 740      61.970  61.470  59.050  1.00  0.00           H
ATOM   2447  C   LEU A 740      58.610  59.560  61.150  1.00  0.00           C
ATOM   2448  O   LEU A 740      59.390  59.670  62.080  1.00  0.00           O
ATOM   2449  N   GLU A 741      57.250  59.500  61.300  1.00  0.00           N
ATOM   2450  HN  GLU A 741      56.710  59.270  60.490  1.00  0.00           H
ATOM   2451  CA  GLU A 741      56.540  59.690  62.640  1.00  0.00           C
ATOM   2452  HA  GLU A 741      56.790  60.630  63.130  1.00  0.00           H
ATOM   2453  CB  GLU A 741      55.010  59.510  62.440  1.00  0.00           C
ATOM   2454  HB1 GLU A 741      54.750  58.450  62.190  1.00  0.00           H
ATOM   2455  HB2 GLU A 741      54.760  60.110  61.530  1.00  0.00           H
ATOM   2456  CG  GLU A 741      54.260  60.130  63.560  1.00  0.00           C
ATOM   2457  HG1 GLU A 741      54.280  61.240  63.520  1.00  0.00           H
ATOM   2458  HG2 GLU A 741      54.690  59.800  64.520  1.00  0.00           H
ATOM   2459  CD  GLU A 741      52.770  59.750  63.590  1.00  0.00           C
ATOM   2460  OE1 GLU A 741      52.320  58.590  63.710  1.00  0.00           O
ATOM   2461  OE2 GLU A 741      52.000  60.710  63.460  1.00  0.00           O
ATOM   2462  C   GLU A 741      56.940  58.590  63.580  1.00  0.00           C
ATOM   2463  O   GLU A 741      57.360  58.870  64.690  1.00  0.00           O
ATOM   2464  N   LYS A 742      56.940  57.350  63.190  1.00  0.00           N
ATOM   2465  HN  LYS A 742      56.660  57.140  62.250  1.00  0.00           H
ATOM   2466  CA  LYS A 742      57.390  56.210  63.920  1.00  0.00           C
ATOM   2467  HA  LYS A 742      56.830  56.220  64.840  1.00  0.00           H
ATOM   2468  CB  LYS A 742      57.130  54.860  63.230  1.00  0.00           C
ATOM   2469  HB1 LYS A 742      57.420  55.040  62.170  1.00  0.00           H
ATOM   2470  HB2 LYS A 742      56.040  54.700  63.070  1.00  0.00           H
ATOM   2471  CG  LYS A 742      57.550  53.670  64.030  1.00  0.00           C
ATOM   2472  HG1 LYS A 742      58.660  53.720  64.090  1.00  0.00           H
ATOM   2473  HG2 LYS A 742      57.270  52.750  63.470  1.00  0.00           H
ATOM   2474  CD  LYS A 742      56.930  53.540  65.450  1.00  0.00           C
ATOM   2475  HD1 LYS A 742      57.250  54.330  66.170  1.00  0.00           H
ATOM   2476  HD2 LYS A 742      57.180  52.580  65.920  1.00  0.00           H
ATOM   2477  CE  LYS A 742      55.440  53.520  65.280  1.00  0.00           C
ATOM   2478  HE1 LYS A 742      55.240  52.740  64.520  1.00  0.00           H
ATOM   2479  HE2 LYS A 742      55.080  54.530  64.960  1.00  0.00           H
ATOM   2480  NZ  LYS A 742      54.620  53.110  66.510  1.00  0.00           N
ATOM   2481  HZ1 LYS A 742      54.770  52.080  66.610  1.00  0.00           H
ATOM   2482  HZ2 LYS A 742      53.600  53.240  66.320  1.00  0.00           H
ATOM   2483  HZ3 LYS A 742      54.840  53.650  67.370  1.00  0.00           H
ATOM   2484  C   LYS A 742      58.900  56.230  64.360  1.00  0.00           C
ATOM   2485  O   LYS A 742      59.330  55.770  65.460  1.00  0.00           O
ATOM   2486  N   LEU A 743      59.720  56.730  63.390  1.00  0.00           N
ATOM   2487  HN  LEU A 743      59.390  57.030  62.500  1.00  0.00           H
ATOM   2488  CA  LEU A 743      61.180  56.940  63.660  1.00  0.00           C
ATOM   2489  HA  LEU A 743      61.640  56.060  64.080  1.00  0.00           H
ATOM   2490  CB  LEU A 743      61.900  57.270  62.320  1.00  0.00           C
ATOM   2491  HB1 LEU A 743      61.450  58.160  61.820  1.00  0.00           H
ATOM   2492  HB2 LEU A 743      61.700  56.430  61.620  1.00  0.00           H
ATOM   2493  CG  LEU A 743      63.460  57.530  62.440  1.00  0.00           C
ATOM   2494  HG  LEU A 743      63.590  58.460  63.020  1.00  0.00           H
ATOM   2495  CD1 LEU A 743      64.160  56.350  63.220  1.00  0.00           C
ATOM   2496 HD11 LEU A 743      64.300  55.500  62.510  1.00  0.00           H
ATOM   2497 HD12 LEU A 743      63.700  55.940  64.130  1.00  0.00           H
ATOM   2498 HD13 LEU A 743      65.170  56.710  63.550  1.00  0.00           H
ATOM   2499  CD2 LEU A 743      64.100  57.710  61.080  1.00  0.00           C
ATOM   2500 HD21 LEU A 743      63.930  58.760  60.780  1.00  0.00           H
ATOM   2501 HD22 LEU A 743      63.750  56.940  60.360  1.00  0.00           H
ATOM   2502 HD23 LEU A 743      65.210  57.710  61.070  1.00  0.00           H
ATOM   2503  C   LEU A 743      61.450  58.080  64.630  1.00  0.00           C
ATOM   2504  O   LEU A 743      62.370  58.020  65.430  1.00  0.00           O
ATOM   2505  N   PHE A 744      60.580  59.090  64.660  1.00  0.00           N
ATOM   2506  HN  PHE A 744      59.760  58.990  64.110  1.00  0.00           H
ATOM   2507  CA  PHE A 744      60.680  60.260  65.580  1.00  0.00           C
ATOM   2508  HA  PHE A 744      61.720  60.540  65.680  1.00  0.00           H
ATOM   2509  CB  PHE A 744      59.820  61.520  65.030  1.00  0.00           C
ATOM   2510  HB1 PHE A 744      59.770  62.360  65.760  1.00  0.00           H
ATOM   2511  HB2 PHE A 744      58.890  61.060  64.640  1.00  0.00           H
ATOM   2512  CG  PHE A 744      60.460  62.180  63.810  1.00  0.00           C
ATOM   2513  CD1 PHE A 744      61.500  61.680  63.060  1.00  0.00           C
ATOM   2514  HD1 PHE A 744      61.980  60.780  63.410  1.00  0.00           H
ATOM   2515  CE1 PHE A 744      61.880  62.160  61.860  1.00  0.00           C
ATOM   2516  HE1 PHE A 744      62.640  61.650  61.280  1.00  0.00           H
ATOM   2517  CZ  PHE A 744      61.350  63.430  61.410  1.00  0.00           C
ATOM   2518  HZ  PHE A 744      61.630  63.780  60.440  1.00  0.00           H
ATOM   2519  CD2 PHE A 744      59.860  63.340  63.330  1.00  0.00           C
ATOM   2520  HD2 PHE A 744      59.060  63.850  63.830  1.00  0.00           H
ATOM   2521  CE2 PHE A 744      60.220  64.000  62.050  1.00  0.00           C
ATOM   2522  HE2 PHE A 744      59.750  64.900  61.680  1.00  0.00           H
ATOM   2523  C   PHE A 744      60.250  59.990  67.000  1.00  0.00           C
ATOM   2524  O   PHE A 744      60.860  60.400  67.960  1.00  0.00           O
ATOM   2525  N   ASP A 745      59.160  59.230  67.240  1.00  0.00           N
ATOM   2526  HN  ASP A 745      58.670  58.930  66.430  1.00  0.00           H
ATOM   2527  CA  ASP A 745      58.810  58.670  68.490  1.00  0.00           C
ATOM   2528  HA  ASP A 745      58.700  59.420  69.260  1.00  0.00           H
ATOM   2529  CB  ASP A 745      57.410  58.070  68.440  1.00  0.00           C
ATOM   2530  HB1 ASP A 745      57.200  57.490  69.360  1.00  0.00           H
ATOM   2531  HB2 ASP A 745      57.360  57.280  67.650  1.00  0.00           H
ATOM   2532  CG  ASP A 745      56.230  58.960  68.330  1.00  0.00           C
ATOM   2533  OD1 ASP A 745      55.070  58.400  68.260  1.00  0.00           O
ATOM   2534  OD2 ASP A 745      56.300  60.200  68.390  1.00  0.00           O
ATOM   2535  C   ASP A 745      59.780  57.670  69.070  1.00  0.00           C
ATOM   2536  O   ASP A 745      60.130  57.590  70.210  1.00  0.00           O
ATOM   2537  N   LEU A 746      60.310  56.850  68.180  1.00  0.00           N
ATOM   2538  HN  LEU A 746      60.080  56.880  67.210  1.00  0.00           H
ATOM   2539  CA  LEU A 746      61.230  55.830  68.640  1.00  0.00           C
ATOM   2540  HA  LEU A 746      60.740  55.320  69.460  1.00  0.00           H
ATOM   2541  CB  LEU A 746      61.550  54.780  67.450  1.00  0.00           C
ATOM   2542  HB1 LEU A 746      62.290  55.300  66.780  1.00  0.00           H
ATOM   2543  HB2 LEU A 746      60.670  54.400  66.900  1.00  0.00           H
ATOM   2544  CG  LEU A 746      62.050  53.430  67.980  1.00  0.00           C
ATOM   2545  HG  LEU A 746      62.990  53.670  68.540  1.00  0.00           H
ATOM   2546  CD1 LEU A 746      61.060  52.700  68.880  1.00  0.00           C
ATOM   2547 HD11 LEU A 746      60.850  53.180  69.870  1.00  0.00           H
ATOM   2548 HD12 LEU A 746      61.460  51.770  69.330  1.00  0.00           H
ATOM   2549 HD13 LEU A 746      60.020  52.630  68.480  1.00  0.00           H
ATOM   2550  CD2 LEU A 746      62.370  52.490  66.780  1.00  0.00           C
ATOM   2551 HD21 LEU A 746      63.160  52.860  66.080  1.00  0.00           H
ATOM   2552 HD22 LEU A 746      61.480  52.220  66.190  1.00  0.00           H
ATOM   2553 HD23 LEU A 746      62.760  51.520  67.180  1.00  0.00           H
ATOM   2554  C   LEU A 746      62.480  56.440  69.190  1.00  0.00           C
ATOM   2555  O   LEU A 746      63.040  56.020  70.210  1.00  0.00           O
ATOM   2556  N   GLY A 747      62.880  57.590  68.600  1.00  0.00           N
ATOM   2557  HN  GLY A 747      62.330  57.960  67.860  1.00  0.00           H
ATOM   2558  CA  GLY A 747      64.010  58.380  69.040  1.00  0.00           C
ATOM   2559  HA1 GLY A 747      64.090  59.180  68.310  1.00  0.00           H
ATOM   2560  HA2 GLY A 747      64.870  57.750  69.160  1.00  0.00           H
ATOM   2561  C   GLY A 747      63.750  59.000  70.310  1.00  0.00           C
ATOM   2562  O   GLY A 747      64.640  59.060  71.140  1.00  0.00           O
ATOM   2563  N   GLU A 748      62.500  59.410  70.580  1.00  0.00           N
ATOM   2564  HN  GLU A 748      61.790  59.410  69.880  1.00  0.00           H
ATOM   2565  CA  GLU A 748      62.070  59.850  71.890  1.00  0.00           C
ATOM   2566  HA  GLU A 748      62.690  60.670  72.220  1.00  0.00           H
ATOM   2567  CB  GLU A 748      60.600  60.530  71.960  1.00  0.00           C
ATOM   2568  HB1 GLU A 748      60.410  60.700  73.040  1.00  0.00           H
ATOM   2569  HB2 GLU A 748      59.840  59.830  71.560  1.00  0.00           H
ATOM   2570  CG  GLU A 748      60.320  61.890  71.300  1.00  0.00           C
ATOM   2571  HG1 GLU A 748      60.170  61.720  70.210  1.00  0.00           H
ATOM   2572  HG2 GLU A 748      61.220  62.530  71.400  1.00  0.00           H
ATOM   2573  CD  GLU A 748      59.020  62.510  71.830  1.00  0.00           C
ATOM   2574  OE1 GLU A 748      59.080  63.450  72.630  1.00  0.00           O
ATOM   2575  OE2 GLU A 748      57.860  62.090  71.520  1.00  0.00           O
ATOM   2576  C   GLU A 748      62.190  58.640  72.890  1.00  0.00           C
ATOM   2577  O   GLU A 748      62.730  58.840  74.010  1.00  0.00           O
ATOM   2578  N   THR A 749      61.650  57.440  72.570  1.00  0.00           N
ATOM   2579  HN  THR A 749      61.310  57.260  71.650  1.00  0.00           H
ATOM   2580  CA  THR A 749      61.610  56.320  73.520  1.00  0.00           C
ATOM   2581  HA  THR A 749      61.110  56.720  74.390  1.00  0.00           H
ATOM   2582  CB  THR A 749      61.040  55.070  72.790  1.00  0.00           C
ATOM   2583  HB  THR A 749      61.640  54.860  71.880  1.00  0.00           H
ATOM   2584  OG1 THR A 749      59.690  55.320  72.290  1.00  0.00           O
ATOM   2585  HG1 THR A 749      59.810  56.270  72.160  1.00  0.00           H
ATOM   2586  CG2 THR A 749      60.820  53.890  73.720  1.00  0.00           C
ATOM   2587 HG21 THR A 749      60.020  54.010  74.480  1.00  0.00           H
ATOM   2588 HG22 THR A 749      61.730  53.480  74.220  1.00  0.00           H
ATOM   2589 HG23 THR A 749      60.370  53.040  73.170  1.00  0.00           H
ATOM   2590  C   THR A 749      62.950  55.860  74.110  1.00  0.00           C
ATOM   2591  O   THR A 749      62.940  55.530  75.330  1.00  0.00           O
ATOM   2592  N   TYR A 750      64.020  55.840  73.280  1.00  0.00           N
ATOM   2593  HN  TYR A 750      63.860  56.020  72.320  1.00  0.00           H
ATOM   2594  CA  TYR A 750      65.290  55.220  73.700  1.00  0.00           C
ATOM   2595  HA  TYR A 750      65.310  54.900  74.730  1.00  0.00           H
ATOM   2596  CB  TYR A 750      65.720  54.150  72.700  1.00  0.00           C
ATOM   2597  HB1 TYR A 750      66.720  53.780  72.980  1.00  0.00           H
ATOM   2598  HB2 TYR A 750      65.760  54.550  71.670  1.00  0.00           H
ATOM   2599  CG  TYR A 750      64.850  52.960  72.700  1.00  0.00           C
ATOM   2600  CD1 TYR A 750      64.690  52.230  73.910  1.00  0.00           C
ATOM   2601  HD1 TYR A 750      65.030  52.670  74.840  1.00  0.00           H
ATOM   2602  CE1 TYR A 750      63.930  51.030  73.920  1.00  0.00           C
ATOM   2603  HE1 TYR A 750      64.000  50.390  74.790  1.00  0.00           H
ATOM   2604  CZ  TYR A 750      63.300  50.550  72.750  1.00  0.00           C
ATOM   2605  OH  TYR A 750      62.640  49.370  72.630  1.00  0.00           O
ATOM   2606  HH  TYR A 750      62.990  48.840  73.350  1.00  0.00           H
ATOM   2607  CD2 TYR A 750      64.220  52.510  71.550  1.00  0.00           C
ATOM   2608  HD2 TYR A 750      64.360  53.030  70.620  1.00  0.00           H
ATOM   2609  CE2 TYR A 750      63.490  51.330  71.590  1.00  0.00           C
ATOM   2610  HE2 TYR A 750      63.130  51.020  70.630  1.00  0.00           H
ATOM   2611  C   TYR A 750      66.410  56.270  73.690  1.00  0.00           C
ATOM   2612  O   TYR A 750      66.130  57.450  73.460  1.00  0.00           O
ATOM   2613  N   ALA A 751      67.640  55.940  74.110  1.00  0.00           N
ATOM   2614  HN  ALA A 751      67.850  55.030  74.470  1.00  0.00           H
ATOM   2615  CA  ALA A 751      68.750  56.820  74.010  1.00  0.00           C
ATOM   2616  HA  ALA A 751      68.440  57.720  73.520  1.00  0.00           H
ATOM   2617  CB  ALA A 751      69.370  57.040  75.390  1.00  0.00           C
ATOM   2618  HB1 ALA A 751      68.810  57.650  76.120  1.00  0.00           H
ATOM   2619  HB2 ALA A 751      70.400  57.440  75.250  1.00  0.00           H
ATOM   2620  HB3 ALA A 751      69.620  56.040  75.810  1.00  0.00           H
ATOM   2621  C   ALA A 751      69.750  56.210  72.990  1.00  0.00           C
ATOM   2622  O   ALA A 751      69.900  55.010  72.790  1.00  0.00           O
ATOM   2623  N   PHE A 752      70.420  57.160  72.240  1.00  0.00           N
ATOM   2624  HN  PHE A 752      70.220  58.120  72.410  1.00  0.00           H
ATOM   2625  CA  PHE A 752      71.590  56.910  71.430  1.00  0.00           C
ATOM   2626  HA  PHE A 752      71.270  56.080  70.810  1.00  0.00           H
ATOM   2627  CB  PHE A 752      71.910  58.120  70.490  1.00  0.00           C
ATOM   2628  HB1 PHE A 752      73.010  58.200  70.390  1.00  0.00           H
ATOM   2629  HB2 PHE A 752      71.690  59.040  71.070  1.00  0.00           H
ATOM   2630  CG  PHE A 752      71.210  58.220  69.250  1.00  0.00           C
ATOM   2631  CD1 PHE A 752      70.080  59.050  69.080  1.00  0.00           C
ATOM   2632  HD1 PHE A 752      69.660  59.490  69.970  1.00  0.00           H
ATOM   2633  CE1 PHE A 752      69.510  59.260  67.730  1.00  0.00           C
ATOM   2634  HE1 PHE A 752      68.730  59.990  67.600  1.00  0.00           H
ATOM   2635  CZ  PHE A 752      70.210  58.670  66.660  1.00  0.00           C
ATOM   2636  HZ  PHE A 752      70.010  58.890  65.620  1.00  0.00           H
ATOM   2637  CD2 PHE A 752      71.830  57.660  68.190  1.00  0.00           C
ATOM   2638  HD2 PHE A 752      72.660  57.010  68.390  1.00  0.00           H
ATOM   2639  CE2 PHE A 752      71.270  57.820  66.880  1.00  0.00           C
ATOM   2640  HE2 PHE A 752      71.710  57.300  66.020  1.00  0.00           H
ATOM   2641  C   PHE A 752      72.790  56.470  72.210  1.00  0.00           C
ATOM   2642  O   PHE A 752      72.820  56.800  73.420  1.00  0.00           O
ATOM   2643  N   PRO A 822      73.790  55.800  71.650  1.00  0.00           N
ATOM   2644  CD  PRO A 822      75.070  55.800  72.280  1.00  0.00           C
ATOM   2645  HD1 PRO A 822      75.070  54.830  72.840  1.00  0.00           H
ATOM   2646  HD2 PRO A 822      75.280  56.650  72.960  1.00  0.00           H
ATOM   2647  CA  PRO A 822      73.780  55.030  70.360  1.00  0.00           C
ATOM   2648  HA  PRO A 822      73.320  55.570  69.540  1.00  0.00           H
ATOM   2649  CB  PRO A 822      75.280  54.810  70.160  1.00  0.00           C
ATOM   2650  HB1 PRO A 822      75.760  54.860  69.160  1.00  0.00           H
ATOM   2651  HB2 PRO A 822      75.650  53.780  70.370  1.00  0.00           H
ATOM   2652  CG  PRO A 822      76.070  55.650  71.130  1.00  0.00           C
ATOM   2653  HG1 PRO A 822      77.010  55.090  71.320  1.00  0.00           H
ATOM   2654  HG2 PRO A 822      76.250  56.660  70.710  1.00  0.00           H
ATOM   2655  C   PRO A 822      73.020  53.720  70.490  1.00  0.00           C
ATOM   2656  O   PRO A 822      71.940  53.670  69.940  1.00  0.00           O
ATOM   2657  N   ASP A 823      73.420  52.750  71.290  1.00  0.00           N
ATOM   2658  HN  ASP A 823      74.230  52.870  71.850  1.00  0.00           H
ATOM   2659  CA  ASP A 823      72.750  51.500  71.630  1.00  0.00           C
ATOM   2660  HA  ASP A 823      73.580  50.810  71.710  1.00  0.00           H
ATOM   2661  CB  ASP A 823      72.220  51.570  73.160  1.00  0.00           C
ATOM   2662  HB1 ASP A 823      71.940  50.540  73.450  1.00  0.00           H
ATOM   2663  HB2 ASP A 823      71.360  52.260  73.190  1.00  0.00           H
ATOM   2664  CG  ASP A 823      73.350  52.060  74.090  1.00  0.00           C
ATOM   2665  OD1 ASP A 823      72.880  52.220  75.230  1.00  0.00           O
ATOM   2666  OD2 ASP A 823      74.540  52.090  73.710  1.00  0.00           O
ATOM   2667  C   ASP A 823      71.790  50.930  70.580  1.00  0.00           C
ATOM   2668  O   ASP A 823      72.170  50.790  69.400  1.00  0.00           O
ATOM   2669  N   VAL A 824      70.530  50.510  71.010  1.00  0.00           N
ATOM   2670  HN  VAL A 824      70.170  51.010  71.790  1.00  0.00           H
ATOM   2671  CA  VAL A 824      69.570  49.680  70.180  1.00  0.00           C
ATOM   2672  HA  VAL A 824      70.140  48.930  69.670  1.00  0.00           H
ATOM   2673  CB  VAL A 824      68.600  48.930  71.010  1.00  0.00           C
ATOM   2674  HB  VAL A 824      68.050  49.670  71.640  1.00  0.00           H
ATOM   2675  CG1 VAL A 824      67.720  48.080  70.230  1.00  0.00           C
ATOM   2676 HG11 VAL A 824      66.810  47.790  70.810  1.00  0.00           H
ATOM   2677 HG12 VAL A 824      68.260  47.180  69.880  1.00  0.00           H
ATOM   2678 HG13 VAL A 824      67.270  48.610  69.360  1.00  0.00           H
ATOM   2679  CG2 VAL A 824      69.430  48.050  72.000  1.00  0.00           C
ATOM   2680 HG21 VAL A 824      70.250  48.580  72.530  1.00  0.00           H
ATOM   2681 HG22 VAL A 824      69.890  47.200  71.450  1.00  0.00           H
ATOM   2682 HG23 VAL A 824      68.870  47.520  72.800  1.00  0.00           H
ATOM   2683  C   VAL A 824      68.970  50.550  69.110  1.00  0.00           C
ATOM   2684  O   VAL A 824      68.960  50.170  67.940  1.00  0.00           O
ATOM   2685  N   LEU A 825      68.620  51.780  69.550  1.00  0.00           N
ATOM   2686  HN  LEU A 825      68.690  52.060  70.510  1.00  0.00           H
ATOM   2687  CA  LEU A 825      68.150  52.910  68.690  1.00  0.00           C
ATOM   2688  HA  LEU A 825      67.140  52.720  68.360  1.00  0.00           H
ATOM   2689  CB  LEU A 825      68.050  54.220  69.550  1.00  0.00           C
ATOM   2690  HB1 LEU A 825      69.080  54.510  69.860  1.00  0.00           H
ATOM   2691  HB2 LEU A 825      67.470  54.040  70.480  1.00  0.00           H
ATOM   2692  CG  LEU A 825      67.460  55.420  68.830  1.00  0.00           C
ATOM   2693  HG  LEU A 825      68.080  55.670  67.950  1.00  0.00           H
ATOM   2694  CD1 LEU A 825      66.040  55.270  68.320  1.00  0.00           C
ATOM   2695 HD11 LEU A 825      65.770  56.030  67.560  1.00  0.00           H
ATOM   2696 HD12 LEU A 825      65.270  55.320  69.120  1.00  0.00           H
ATOM   2697 HD13 LEU A 825      65.860  54.330  67.750  1.00  0.00           H
ATOM   2698  CD2 LEU A 825      67.700  56.550  69.880  1.00  0.00           C
ATOM   2699 HD21 LEU A 825      67.530  57.560  69.430  1.00  0.00           H
ATOM   2700 HD22 LEU A 825      68.720  56.590  70.320  1.00  0.00           H
ATOM   2701 HD23 LEU A 825      66.990  56.370  70.700  1.00  0.00           H
ATOM   2702  C   LEU A 825      68.950  53.220  67.470  1.00  0.00           C
ATOM   2703  O   LEU A 825      68.330  53.380  66.380  1.00  0.00           O
ATOM   2704  N   PHE A 826      70.300  53.220  67.590  1.00  0.00           N
ATOM   2705  HN  PHE A 826      70.720  53.270  68.500  1.00  0.00           H
ATOM   2706  CA  PHE A 826      71.180  53.430  66.470  1.00  0.00           C
ATOM   2707  HA  PHE A 826      70.870  54.280  65.890  1.00  0.00           H
ATOM   2708  CB  PHE A 826      72.670  53.650  66.960  1.00  0.00           C
ATOM   2709  HB1 PHE A 826      72.880  52.730  67.550  1.00  0.00           H
ATOM   2710  HB2 PHE A 826      72.720  54.510  67.660  1.00  0.00           H
ATOM   2711  CG  PHE A 826      73.720  53.860  65.920  1.00  0.00           C
ATOM   2712  CD1 PHE A 826      73.630  54.960  65.020  1.00  0.00           C
ATOM   2713  HD1 PHE A 826      72.790  55.620  65.010  1.00  0.00           H
ATOM   2714  CE1 PHE A 826      74.640  55.170  64.050  1.00  0.00           C
ATOM   2715  HE1 PHE A 826      74.590  56.050  63.430  1.00  0.00           H
ATOM   2716  CZ  PHE A 826      75.670  54.230  63.930  1.00  0.00           C
ATOM   2717  HZ  PHE A 826      76.430  54.290  63.170  1.00  0.00           H
ATOM   2718  CD2 PHE A 826      74.740  53.010  65.820  1.00  0.00           C
ATOM   2719  HD2 PHE A 826      74.850  52.210  66.550  1.00  0.00           H
ATOM   2720  CE2 PHE A 826      75.720  53.200  64.850  1.00  0.00           C
ATOM   2721  HE2 PHE A 826      76.440  52.430  64.600  1.00  0.00           H
ATOM   2722  C   PHE A 826      71.200  52.360  65.340  1.00  0.00           C
ATOM   2723  O   PHE A 826      71.340  52.560  64.130  1.00  0.00           O
ATOM   2724  N   TRP A 827      70.990  51.110  65.760  1.00  0.00           N
ATOM   2725  HN  TRP A 827      70.950  51.010  66.750  1.00  0.00           H
ATOM   2726  CA  TRP A 827      70.860  49.920  64.900  1.00  0.00           C
ATOM   2727  HA  TRP A 827      71.510  50.050  64.040  1.00  0.00           H
ATOM   2728  CB  TRP A 827      71.310  48.630  65.570  1.00  0.00           C
ATOM   2729  HB1 TRP A 827      70.970  47.730  65.000  1.00  0.00           H
ATOM   2730  HB2 TRP A 827      70.960  48.650  66.630  1.00  0.00           H
ATOM   2731  CG  TRP A 827      72.830  48.650  65.660  1.00  0.00           C
ATOM   2732  CD1 TRP A 827      73.640  49.090  66.670  1.00  0.00           C
ATOM   2733  HD1 TRP A 827      73.160  49.500  67.550  1.00  0.00           H
ATOM   2734  NE1 TRP A 827      74.920  49.250  66.170  1.00  0.00           N
ATOM   2735  HE1 TRP A 827      75.740  49.280  66.710  1.00  0.00           H
ATOM   2736  CE2 TRP A 827      75.000  48.790  64.770  1.00  0.00           C
ATOM   2737  CD2 TRP A 827      73.710  48.440  64.460  1.00  0.00           C
ATOM   2738  CE3 TRP A 827      73.430  48.080  63.110  1.00  0.00           C
ATOM   2739  HE3 TRP A 827      72.410  47.910  62.810  1.00  0.00           H
ATOM   2740  CZ3 TRP A 827      74.540  47.780  62.220  1.00  0.00           C
ATOM   2741  HZ3 TRP A 827      74.240  47.360  61.270  1.00  0.00           H
ATOM   2742  CZ2 TRP A 827      76.040  48.780  63.870  1.00  0.00           C
ATOM   2743  HZ2 TRP A 827      77.060  49.050  64.120  1.00  0.00           H
ATOM   2744  CH2 TRP A 827      75.790  48.180  62.630  1.00  0.00           C
ATOM   2745  HH2 TRP A 827      76.630  47.910  62.010  1.00  0.00           H
ATOM   2746  C   TRP A 827      69.460  49.750  64.420  1.00  0.00           C
ATOM   2747  O   TRP A 827      69.340  49.330  63.280  1.00  0.00           O
ATOM   2748  N   CYS A 828      68.400  50.220  65.060  1.00  0.00           N
ATOM   2749  HN  CYS A 828      68.610  50.510  66.000  1.00  0.00           H
ATOM   2750  CA  CYS A 828      67.160  50.270  64.480  1.00  0.00           C
ATOM   2751  HA  CYS A 828      66.890  49.300  64.100  1.00  0.00           H
ATOM   2752  CB  CYS A 828      66.060  50.760  65.420  1.00  0.00           C
ATOM   2753  HB1 CYS A 828      65.070  50.720  64.920  1.00  0.00           H
ATOM   2754  HB2 CYS A 828      66.380  51.790  65.690  1.00  0.00           H
ATOM   2755  SG  CYS A 828      65.830  49.590  66.800  1.00  0.00           S
ATOM   2756  HG1 CYS A 828      66.980  49.730  67.440  1.00  0.00           H
ATOM   2757  C   CYS A 828      67.050  51.130  63.250  1.00  0.00           C
ATOM   2758  O   CYS A 828      66.430  50.730  62.220  1.00  0.00           O
ATOM   2759  N   VAL A 829      67.710  52.290  63.260  1.00  0.00           N
ATOM   2760  HN  VAL A 829      68.040  52.760  64.090  1.00  0.00           H
ATOM   2761  CA  VAL A 829      67.950  53.060  62.030  1.00  0.00           C
ATOM   2762  HA  VAL A 829      67.040  53.360  61.540  1.00  0.00           H
ATOM   2763  CB  VAL A 829      68.730  54.370  62.370  1.00  0.00           C
ATOM   2764  HB  VAL A 829      69.600  54.090  62.990  1.00  0.00           H
ATOM   2765  CG1 VAL A 829      69.460  55.010  61.170  1.00  0.00           C
ATOM   2766 HG11 VAL A 829      70.310  54.380  60.830  1.00  0.00           H
ATOM   2767 HG12 VAL A 829      69.950  55.980  61.410  1.00  0.00           H
ATOM   2768 HG13 VAL A 829      68.820  55.230  60.290  1.00  0.00           H
ATOM   2769  CG2 VAL A 829      67.750  55.310  63.070  1.00  0.00           C
ATOM   2770 HG21 VAL A 829      66.820  55.500  62.500  1.00  0.00           H
ATOM   2771 HG22 VAL A 829      68.140  56.350  63.120  1.00  0.00           H
ATOM   2772 HG23 VAL A 829      67.590  55.020  64.130  1.00  0.00           H
ATOM   2773  C   VAL A 829      68.660  52.340  60.900  1.00  0.00           C
ATOM   2774  O   VAL A 829      68.160  52.330  59.770  1.00  0.00           O
ATOM   2775  N   ILE A 830      69.760  51.640  61.250  1.00  0.00           N
ATOM   2776  HN  ILE A 830      70.050  51.650  62.200  1.00  0.00           H
ATOM   2777  CA  ILE A 830      70.560  50.910  60.350  1.00  0.00           C
ATOM   2778  HA  ILE A 830      70.710  51.550  59.500  1.00  0.00           H
ATOM   2779  CB  ILE A 830      71.930  50.550  60.890  1.00  0.00           C
ATOM   2780  HB  ILE A 830      71.890  50.050  61.880  1.00  0.00           H
ATOM   2781  CG2 ILE A 830      72.540  49.430  59.960  1.00  0.00           C
ATOM   2782 HG21 ILE A 830      72.100  48.410  60.060  1.00  0.00           H
ATOM   2783 HG22 ILE A 830      73.620  49.250  60.150  1.00  0.00           H
ATOM   2784 HG23 ILE A 830      72.500  49.700  58.880  1.00  0.00           H
ATOM   2785  CG1 ILE A 830      72.880  51.740  60.950  1.00  0.00           C
ATOM   2786 HG11 ILE A 830      72.260  52.560  61.380  1.00  0.00           H
ATOM   2787 HG12 ILE A 830      73.170  52.080  59.940  1.00  0.00           H
ATOM   2788  CD  ILE A 830      74.080  51.520  61.880  1.00  0.00           C
ATOM   2789  HD1 ILE A 830      74.770  50.680  61.670  1.00  0.00           H
ATOM   2790  HD2 ILE A 830      73.710  51.350  62.910  1.00  0.00           H
ATOM   2791  HD3 ILE A 830      74.780  52.390  61.830  1.00  0.00           H
ATOM   2792  C   ILE A 830      69.820  49.800  59.680  1.00  0.00           C
ATOM   2793  O   ILE A 830      69.830  49.630  58.460  1.00  0.00           O
ATOM   2794  N   LEU A 831      69.130  48.980  60.520  1.00  0.00           N
ATOM   2795  HN  LEU A 831      69.290  49.090  61.490  1.00  0.00           H
ATOM   2796  CA  LEU A 831      68.340  47.870  60.100  1.00  0.00           C
ATOM   2797  HA  LEU A 831      68.970  47.210  59.510  1.00  0.00           H
ATOM   2798  CB  LEU A 831      67.710  47.060  61.240  1.00  0.00           C
ATOM   2799  HB1 LEU A 831      66.990  47.790  61.670  1.00  0.00           H
ATOM   2800  HB2 LEU A 831      68.580  46.810  61.870  1.00  0.00           H
ATOM   2801  CG  LEU A 831      66.980  45.780  60.860  1.00  0.00           C
ATOM   2802  HG  LEU A 831      66.090  46.100  60.270  1.00  0.00           H
ATOM   2803  CD1 LEU A 831      67.790  44.860  60.030  1.00  0.00           C
ATOM   2804 HD11 LEU A 831      67.200  44.090  59.480  1.00  0.00           H
ATOM   2805 HD12 LEU A 831      68.460  44.230  60.660  1.00  0.00           H
ATOM   2806 HD13 LEU A 831      68.340  45.380  59.210  1.00  0.00           H
ATOM   2807  CD2 LEU A 831      66.570  45.130  62.200  1.00  0.00           C
ATOM   2808 HD21 LEU A 831      67.420  44.920  62.880  1.00  0.00           H
ATOM   2809 HD22 LEU A 831      66.070  44.160  61.950  1.00  0.00           H
ATOM   2810 HD23 LEU A 831      65.860  45.840  62.680  1.00  0.00           H
ATOM   2811  C   LEU A 831      67.200  48.310  59.130  1.00  0.00           C
ATOM   2812  O   LEU A 831      67.050  47.790  58.020  1.00  0.00           O
ATOM   2813  N   PHE A 832      66.460  49.420  59.410  1.00  0.00           N
ATOM   2814  HN  PHE A 832      66.580  49.770  60.330  1.00  0.00           H
ATOM   2815  CA  PHE A 832      65.490  50.200  58.680  1.00  0.00           C
ATOM   2816  HA  PHE A 832      64.650  49.520  58.610  1.00  0.00           H
ATOM   2817  CB  PHE A 832      65.030  51.470  59.540  1.00  0.00           C
ATOM   2818  HB1 PHE A 832      65.850  52.050  60.020  1.00  0.00           H
ATOM   2819  HB2 PHE A 832      64.350  51.110  60.340  1.00  0.00           H
ATOM   2820  CG  PHE A 832      64.110  52.440  58.770  1.00  0.00           C
ATOM   2821  CD1 PHE A 832      62.940  52.030  58.350  1.00  0.00           C
ATOM   2822  HD1 PHE A 832      62.560  51.020  58.400  1.00  0.00           H
ATOM   2823  CE1 PHE A 832      62.120  53.100  57.820  1.00  0.00           C
ATOM   2824  HE1 PHE A 832      61.140  52.810  57.490  1.00  0.00           H
ATOM   2825  CZ  PHE A 832      62.490  54.410  57.760  1.00  0.00           C
ATOM   2826  HZ  PHE A 832      61.840  55.170  57.360  1.00  0.00           H
ATOM   2827  CD2 PHE A 832      64.540  53.800  58.710  1.00  0.00           C
ATOM   2828  HD2 PHE A 832      65.470  54.080  59.180  1.00  0.00           H
ATOM   2829  CE2 PHE A 832      63.710  54.840  58.250  1.00  0.00           C
ATOM   2830  HE2 PHE A 832      63.970  55.880  58.370  1.00  0.00           H
ATOM   2831  C   PHE A 832      66.030  50.700  57.320  1.00  0.00           C
ATOM   2832  O   PHE A 832      65.500  50.370  56.240  1.00  0.00           O
ATOM   2833  N   PHE A 833      67.160  51.320  57.330  1.00  0.00           N
ATOM   2834  HN  PHE A 833      67.590  51.540  58.200  1.00  0.00           H
ATOM   2835  CA  PHE A 833      67.890  51.720  56.080  1.00  0.00           C
ATOM   2836  HA  PHE A 833      67.130  52.210  55.490  1.00  0.00           H
ATOM   2837  CB  PHE A 833      69.040  52.690  56.500  1.00  0.00           C
ATOM   2838  HB1 PHE A 833      69.800  52.720  55.680  1.00  0.00           H
ATOM   2839  HB2 PHE A 833      69.590  52.270  57.360  1.00  0.00           H
ATOM   2840  CG  PHE A 833      68.790  54.160  56.650  1.00  0.00           C
ATOM   2841  CD1 PHE A 833      69.710  55.110  56.060  1.00  0.00           C
ATOM   2842  HD1 PHE A 833      70.580  54.720  55.560  1.00  0.00           H
ATOM   2843  CE1 PHE A 833      69.510  56.480  56.200  1.00  0.00           C
ATOM   2844  HE1 PHE A 833      70.180  57.110  55.640  1.00  0.00           H
ATOM   2845  CZ  PHE A 833      68.380  56.950  56.840  1.00  0.00           C
ATOM   2846  HZ  PHE A 833      68.260  58.020  56.890  1.00  0.00           H
ATOM   2847  CD2 PHE A 833      67.640  54.780  57.310  1.00  0.00           C
ATOM   2848  HD2 PHE A 833      66.930  54.110  57.780  1.00  0.00           H
ATOM   2849  CE2 PHE A 833      67.450  56.100  57.410  1.00  0.00           C
ATOM   2850  HE2 PHE A 833      66.560  56.430  57.930  1.00  0.00           H
ATOM   2851  C   PHE A 833      68.380  50.660  55.150  1.00  0.00           C
ATOM   2852  O   PHE A 833      68.110  50.720  53.940  1.00  0.00           O
ATOM   2853  N   THR A 834      69.040  49.640  55.700  1.00  0.00           N
ATOM   2854  HN  THR A 834      69.350  49.610  56.650  1.00  0.00           H
ATOM   2855  CA  THR A 834      69.500  48.480  55.000  1.00  0.00           C
ATOM   2856  HA  THR A 834      70.070  48.790  54.140  1.00  0.00           H
ATOM   2857  CB  THR A 834      70.300  47.480  55.880  1.00  0.00           C
ATOM   2858  HB  THR A 834      70.420  46.500  55.350  1.00  0.00           H
ATOM   2859  OG1 THR A 834      69.720  47.140  57.140  1.00  0.00           O
ATOM   2860  HG1 THR A 834      69.460  47.960  57.560  1.00  0.00           H
ATOM   2861  CG2 THR A 834      71.610  48.160  56.160  1.00  0.00           C
ATOM   2862 HG21 THR A 834      72.090  48.480  55.210  1.00  0.00           H
ATOM   2863 HG22 THR A 834      72.290  47.450  56.680  1.00  0.00           H
ATOM   2864 HG23 THR A 834      71.650  48.990  56.910  1.00  0.00           H
ATOM   2865  C   THR A 834      68.370  47.700  54.410  1.00  0.00           C
ATOM   2866  O   THR A 834      68.430  47.160  53.310  1.00  0.00           O
ATOM   2867  N   THR A 835      67.260  47.630  55.160  1.00  0.00           N
ATOM   2868  HN  THR A 835      67.230  47.910  56.130  1.00  0.00           H
ATOM   2869  CA  THR A 835      65.980  46.960  54.750  1.00  0.00           C
ATOM   2870  HA  THR A 835      66.250  45.950  54.510  1.00  0.00           H
ATOM   2871  CB  THR A 835      64.950  46.720  55.910  1.00  0.00           C
ATOM   2872  HB  THR A 835      64.700  47.640  56.470  1.00  0.00           H
ATOM   2873  OG1 THR A 835      65.490  45.820  56.800  1.00  0.00           O
ATOM   2874  HG1 THR A 835      66.340  46.180  57.050  1.00  0.00           H
ATOM   2875  CG2 THR A 835      63.700  46.020  55.390  1.00  0.00           C
ATOM   2876 HG21 THR A 835      63.090  46.760  54.850  1.00  0.00           H
ATOM   2877 HG22 THR A 835      63.050  45.760  56.250  1.00  0.00           H
ATOM   2878 HG23 THR A 835      63.990  45.090  54.840  1.00  0.00           H
ATOM   2879  C   THR A 835      65.240  47.490  53.570  1.00  0.00           C
ATOM   2880  O   THR A 835      64.810  46.730  52.660  1.00  0.00           O
ATOM   2881  N   PHE A 836      65.100  48.810  53.560  1.00  0.00           N
ATOM   2882  HN  PHE A 836      65.450  49.400  54.280  1.00  0.00           H
ATOM   2883  CA  PHE A 836      64.720  49.480  52.370  1.00  0.00           C
ATOM   2884  HA  PHE A 836      63.800  49.030  52.040  1.00  0.00           H
ATOM   2885  CB  PHE A 836      64.330  50.870  52.800  1.00  0.00           C
ATOM   2886  HB1 PHE A 836      64.970  51.100  53.670  1.00  0.00           H
ATOM   2887  HB2 PHE A 836      63.260  50.850  53.110  1.00  0.00           H
ATOM   2888  CG  PHE A 836      64.340  51.970  51.760  1.00  0.00           C
ATOM   2889  CD1 PHE A 836      65.190  53.000  51.940  1.00  0.00           C
ATOM   2890  HD1 PHE A 836      65.880  53.040  52.770  1.00  0.00           H
ATOM   2891  CE1 PHE A 836      65.310  53.990  50.970  1.00  0.00           C
ATOM   2892  HE1 PHE A 836      65.980  54.810  51.110  1.00  0.00           H
ATOM   2893  CZ  PHE A 836      64.360  54.050  49.910  1.00  0.00           C
ATOM   2894  HZ  PHE A 836      64.410  54.870  49.210  1.00  0.00           H
ATOM   2895  CD2 PHE A 836      63.360  52.000  50.750  1.00  0.00           C
ATOM   2896  HD2 PHE A 836      62.540  51.310  50.640  1.00  0.00           H
ATOM   2897  CE2 PHE A 836      63.380  53.100  49.840  1.00  0.00           C
ATOM   2898  HE2 PHE A 836      62.750  52.960  48.980  1.00  0.00           H
ATOM   2899  C   PHE A 836      65.710  49.340  51.250  1.00  0.00           C
ATOM   2900  O   PHE A 836      65.320  49.180  50.120  1.00  0.00           O
ATOM   2901  N   PHE A 837      67.070  49.310  51.500  1.00  0.00           N
ATOM   2902  HN  PHE A 837      67.380  49.660  52.390  1.00  0.00           H
ATOM   2903  CA  PHE A 837      68.030  49.090  50.430  1.00  0.00           C
ATOM   2904  HA  PHE A 837      67.790  49.800  49.650  1.00  0.00           H
ATOM   2905  CB  PHE A 837      69.500  49.430  50.900  1.00  0.00           C
ATOM   2906  HB1 PHE A 837      69.890  48.630  51.570  1.00  0.00           H
ATOM   2907  HB2 PHE A 837      69.430  50.420  51.390  1.00  0.00           H
ATOM   2908  CG  PHE A 837      70.480  49.390  49.700  1.00  0.00           C
ATOM   2909  CD1 PHE A 837      71.240  48.250  49.500  1.00  0.00           C
ATOM   2910  HD1 PHE A 837      71.200  47.400  50.170  1.00  0.00           H
ATOM   2911  CE1 PHE A 837      72.160  48.190  48.460  1.00  0.00           C
ATOM   2912  HE1 PHE A 837      72.730  47.300  48.260  1.00  0.00           H
ATOM   2913  CZ  PHE A 837      72.350  49.300  47.560  1.00  0.00           C
ATOM   2914  HZ  PHE A 837      73.070  49.260  46.760  1.00  0.00           H
ATOM   2915  CD2 PHE A 837      70.580  50.430  48.790  1.00  0.00           C
ATOM   2916  HD2 PHE A 837      70.010  51.320  49.030  1.00  0.00           H
ATOM   2917  CE2 PHE A 837      71.460  50.390  47.740  1.00  0.00           C
ATOM   2918  HE2 PHE A 837      71.570  51.210  47.030  1.00  0.00           H
ATOM   2919  C   PHE A 837      67.950  47.750  49.800  1.00  0.00           C
ATOM   2920  O   PHE A 837      67.990  47.650  48.610  1.00  0.00           O
ATOM   2921  N   LEU A 838      67.890  46.670  50.680  1.00  0.00           N
ATOM   2922  HN  LEU A 838      67.880  46.990  51.620  1.00  0.00           H
ATOM   2923  CA  LEU A 838      67.930  45.330  50.260  1.00  0.00           C
ATOM   2924  HA  LEU A 838      68.820  45.190  49.660  1.00  0.00           H
ATOM   2925  CB  LEU A 838      67.850  44.430  51.550  1.00  0.00           C
ATOM   2926  HB1 LEU A 838      67.060  44.910  52.180  1.00  0.00           H
ATOM   2927  HB2 LEU A 838      68.810  44.470  52.110  1.00  0.00           H
ATOM   2928  CG  LEU A 838      67.700  42.900  51.450  1.00  0.00           C
ATOM   2929  HG  LEU A 838      66.690  42.740  51.020  1.00  0.00           H
ATOM   2930  CD1 LEU A 838      68.720  42.280  50.470  1.00  0.00           C
ATOM   2931 HD11 LEU A 838      69.720  42.270  50.940  1.00  0.00           H
ATOM   2932 HD12 LEU A 838      68.720  42.810  49.490  1.00  0.00           H
ATOM   2933 HD13 LEU A 838      68.480  41.220  50.250  1.00  0.00           H
ATOM   2934  CD2 LEU A 838      67.740  42.230  52.860  1.00  0.00           C
ATOM   2935 HD21 LEU A 838      68.390  42.890  53.480  1.00  0.00           H
ATOM   2936 HD22 LEU A 838      68.100  41.190  52.730  1.00  0.00           H
ATOM   2937 HD23 LEU A 838      66.700  42.260  53.270  1.00  0.00           H
ATOM   2938  C   LEU A 838      66.700  44.920  49.370  1.00  0.00           C
ATOM   2939  O   LEU A 838      66.790  44.290  48.320  1.00  0.00           O
ATOM   2940  N   SER A 839      65.520  45.330  49.840  1.00  0.00           N
ATOM   2941  HN  SER A 839      65.370  45.650  50.780  1.00  0.00           H
ATOM   2942  CA  SER A 839      64.250  45.100  49.170  1.00  0.00           C
ATOM   2943  HA  SER A 839      64.210  44.060  48.880  1.00  0.00           H
ATOM   2944  CB  SER A 839      62.990  45.520  50.030  1.00  0.00           C
ATOM   2945  HB1 SER A 839      62.770  44.840  50.870  1.00  0.00           H
ATOM   2946  HB2 SER A 839      62.100  45.390  49.370  1.00  0.00           H
ATOM   2947  OG  SER A 839      63.100  46.880  50.410  1.00  0.00           O
ATOM   2948  HG1 SER A 839      63.610  46.880  51.230  1.00  0.00           H
ATOM   2949  C   SER A 839      64.180  45.850  47.840  1.00  0.00           C
ATOM   2950  O   SER A 839      63.830  45.310  46.770  1.00  0.00           O
ATOM   2951  N   SER A 840      64.620  47.130  47.760  1.00  0.00           N
ATOM   2952  HN  SER A 840      65.050  47.660  48.490  1.00  0.00           H
ATOM   2953  CA  SER A 840      64.640  47.800  46.430  1.00  0.00           C
ATOM   2954  HA  SER A 840      63.680  47.630  45.970  1.00  0.00           H
ATOM   2955  CB  SER A 840      64.940  49.380  46.530  1.00  0.00           C
ATOM   2956  HB1 SER A 840      63.950  49.790  46.800  1.00  0.00           H
ATOM   2957  HB2 SER A 840      65.170  49.760  45.510  1.00  0.00           H
ATOM   2958  OG  SER A 840      65.890  49.800  47.530  1.00  0.00           O
ATOM   2959  HG1 SER A 840      65.540  49.770  48.430  1.00  0.00           H
ATOM   2960  C   SER A 840      65.670  47.280  45.470  1.00  0.00           C
ATOM   2961  O   SER A 840      65.430  47.170  44.260  1.00  0.00           O
ATOM   2962  N   PHE A 841      66.850  46.900  45.940  1.00  0.00           N
ATOM   2963  HN  PHE A 841      67.040  47.130  46.880  1.00  0.00           H
ATOM   2964  CA  PHE A 841      67.980  46.220  45.190  1.00  0.00           C
ATOM   2965  HA  PHE A 841      68.110  46.870  44.340  1.00  0.00           H
ATOM   2966  CB  PHE A 841      69.340  46.110  46.050  1.00  0.00           C
ATOM   2967  HB1 PHE A 841      69.020  45.540  46.950  1.00  0.00           H
ATOM   2968  HB2 PHE A 841      69.760  47.110  46.330  1.00  0.00           H
ATOM   2969  CG  PHE A 841      70.370  45.340  45.380  1.00  0.00           C
ATOM   2970  CD1 PHE A 841      70.370  43.920  45.420  1.00  0.00           C
ATOM   2971  HD1 PHE A 841      69.730  43.370  46.110  1.00  0.00           H
ATOM   2972  CE1 PHE A 841      71.310  43.140  44.760  1.00  0.00           C
ATOM   2973  HE1 PHE A 841      71.270  42.070  44.750  1.00  0.00           H
ATOM   2974  CZ  PHE A 841      72.320  43.820  44.030  1.00  0.00           C
ATOM   2975  HZ  PHE A 841      73.030  43.270  43.430  1.00  0.00           H
ATOM   2976  CD2 PHE A 841      71.350  45.910  44.600  1.00  0.00           C
ATOM   2977  HD2 PHE A 841      71.260  46.990  44.590  1.00  0.00           H
ATOM   2978  CE2 PHE A 841      72.390  45.230  43.980  1.00  0.00           C
ATOM   2979  HE2 PHE A 841      73.140  45.870  43.520  1.00  0.00           H
ATOM   2980  C   PHE A 841      67.510  44.930  44.500  1.00  0.00           C
ATOM   2981  O   PHE A 841      67.900  44.700  43.340  1.00  0.00           O
ATOM   2982  N   LEU A 842      66.740  44.080  45.260  1.00  0.00           N
ATOM   2983  HN  LEU A 842      66.550  44.300  46.220  1.00  0.00           H
ATOM   2984  CA  LEU A 842      66.150  42.880  44.720  1.00  0.00           C
ATOM   2985  HA  LEU A 842      66.950  42.410  44.170  1.00  0.00           H
ATOM   2986  CB  LEU A 842      65.500  42.040  45.740  1.00  0.00           C
ATOM   2987  HB1 LEU A 842      64.970  41.250  45.180  1.00  0.00           H
ATOM   2988  HB2 LEU A 842      64.700  42.470  46.380  1.00  0.00           H
ATOM   2989  CG  LEU A 842      66.590  41.390  46.800  1.00  0.00           C
ATOM   2990  HG  LEU A 842      67.200  42.170  47.300  1.00  0.00           H
ATOM   2991  CD1 LEU A 842      65.850  40.610  47.950  1.00  0.00           C
ATOM   2992 HD11 LEU A 842      65.220  39.850  47.420  1.00  0.00           H
ATOM   2993 HD12 LEU A 842      65.140  41.300  48.440  1.00  0.00           H
ATOM   2994 HD13 LEU A 842      66.510  40.150  48.710  1.00  0.00           H
ATOM   2995  CD2 LEU A 842      67.540  40.460  46.120  1.00  0.00           C
ATOM   2996 HD21 LEU A 842      67.890  40.860  45.150  1.00  0.00           H
ATOM   2997 HD22 LEU A 842      67.050  39.470  46.020  1.00  0.00           H
ATOM   2998 HD23 LEU A 842      68.350  40.330  46.880  1.00  0.00           H
ATOM   2999  C   LEU A 842      65.070  43.220  43.650  1.00  0.00           C
ATOM   3000  O   LEU A 842      65.130  42.610  42.560  1.00  0.00           O
ATOM   3001  N   LYS A 843      64.210  44.250  43.810  1.00  0.00           N
ATOM   3002  HN  LYS A 843      64.340  44.770  44.640  1.00  0.00           H
ATOM   3003  CA  LYS A 843      63.290  44.680  42.750  1.00  0.00           C
ATOM   3004  HA  LYS A 843      62.660  43.850  42.460  1.00  0.00           H
ATOM   3005  CB  LYS A 843      62.440  45.800  43.280  1.00  0.00           C
ATOM   3006  HB1 LYS A 843      63.100  46.630  43.560  1.00  0.00           H
ATOM   3007  HB2 LYS A 843      61.930  45.370  44.170  1.00  0.00           H
ATOM   3008  CG  LYS A 843      61.300  46.410  42.490  1.00  0.00           C
ATOM   3009  HG1 LYS A 843      61.620  46.950  41.580  1.00  0.00           H
ATOM   3010  HG2 LYS A 843      60.940  47.180  43.200  1.00  0.00           H
ATOM   3011  CD  LYS A 843      60.280  45.290  42.120  1.00  0.00           C
ATOM   3012  HD1 LYS A 843      60.270  44.540  42.940  1.00  0.00           H
ATOM   3013  HD2 LYS A 843      60.930  44.970  41.270  1.00  0.00           H
ATOM   3014  CE  LYS A 843      58.920  45.800  41.640  1.00  0.00           C
ATOM   3015  HE1 LYS A 843      59.210  46.470  40.810  1.00  0.00           H
ATOM   3016  HE2 LYS A 843      58.410  46.380  42.420  1.00  0.00           H
ATOM   3017  NZ  LYS A 843      58.080  44.670  41.190  1.00  0.00           N
ATOM   3018  HZ1 LYS A 843      58.770  44.000  40.790  1.00  0.00           H
ATOM   3019  HZ2 LYS A 843      57.360  45.040  40.540  1.00  0.00           H
ATOM   3020  HZ3 LYS A 843      57.520  44.190  41.910  1.00  0.00           H
ATOM   3021  C   LYS A 843      64.060  45.140  41.540  1.00  0.00           C
ATOM   3022  O   LYS A 843      63.830  44.680  40.450  1.00  0.00           O
ATOM   3023  N   GLN A 844      65.020  46.080  41.710  1.00  0.00           N
ATOM   3024  HN  GLN A 844      65.190  46.400  42.640  1.00  0.00           H
ATOM   3025  CA  GLN A 844      65.800  46.540  40.640  1.00  0.00           C
ATOM   3026  HA  GLN A 844      65.240  46.750  39.740  1.00  0.00           H
ATOM   3027  CB  GLN A 844      66.350  47.970  40.960  1.00  0.00           C
ATOM   3028  HB1 GLN A 844      66.810  48.250  39.980  1.00  0.00           H
ATOM   3029  HB2 GLN A 844      67.220  47.900  41.650  1.00  0.00           H
ATOM   3030  CG  GLN A 844      65.520  49.180  41.410  1.00  0.00           C
ATOM   3031  HG1 GLN A 844      66.050  50.140  41.290  1.00  0.00           H
ATOM   3032  HG2 GLN A 844      65.430  49.150  42.510  1.00  0.00           H
ATOM   3033  CD  GLN A 844      64.170  49.080  40.770  1.00  0.00           C
ATOM   3034  OE1 GLN A 844      63.160  48.950  41.420  1.00  0.00           O
ATOM   3035  NE2 GLN A 844      64.090  49.370  39.440  1.00  0.00           N
ATOM   3036 HE21 GLN A 844      63.180  49.470  39.030  1.00  0.00           H
ATOM   3037 HE22 GLN A 844      64.910  49.670  38.970  1.00  0.00           H
ATOM   3038  C   GLN A 844      67.030  45.680  40.230  1.00  0.00           C
ATOM   3039  O   GLN A 844      67.890  46.050  39.370  1.00  0.00           O
ATOM   3040  N   PHE A 845      66.970  44.380  40.550  1.00  0.00           N
ATOM   3041  HN  PHE A 845      66.220  44.020  41.110  1.00  0.00           H
ATOM   3042  CA  PHE A 845      68.020  43.530  40.070  1.00  0.00           C
ATOM   3043  HA  PHE A 845      68.940  44.090  40.030  1.00  0.00           H
ATOM   3044  CB  PHE A 845      68.140  42.260  41.030  1.00  0.00           C
ATOM   3045  HB1 PHE A 845      67.210  41.660  40.990  1.00  0.00           H
ATOM   3046  HB2 PHE A 845      68.370  42.660  42.040  1.00  0.00           H
ATOM   3047  CG  PHE A 845      69.390  41.310  40.830  1.00  0.00           C
ATOM   3048  CD1 PHE A 845      70.630  41.690  41.410  1.00  0.00           C
ATOM   3049  HD1 PHE A 845      70.790  42.650  41.880  1.00  0.00           H
ATOM   3050  CE1 PHE A 845      71.810  40.870  41.310  1.00  0.00           C
ATOM   3051  HE1 PHE A 845      72.700  41.150  41.840  1.00  0.00           H
ATOM   3052  CZ  PHE A 845      71.570  39.620  40.740  1.00  0.00           C
ATOM   3053  HZ  PHE A 845      72.430  38.970  40.610  1.00  0.00           H
ATOM   3054  CD2 PHE A 845      69.270  40.010  40.340  1.00  0.00           C
ATOM   3055  HD2 PHE A 845      68.370  39.580  39.930  1.00  0.00           H
ATOM   3056  CE2 PHE A 845      70.320  39.230  40.170  1.00  0.00           C
ATOM   3057  HE2 PHE A 845      70.220  38.280  39.640  1.00  0.00           H
ATOM   3058  C   PHE A 845      67.820  43.120  38.560  1.00  0.00           C
ATOM   3059  O   PHE A 845      68.800  42.820  37.850  1.00  0.00           O
ATOM   3060  N   LYS A 846      66.560  43.200  38.070  1.00  0.00           N
ATOM   3061  HN  LYS A 846      65.860  43.520  38.690  1.00  0.00           H
ATOM   3062  CA  LYS A 846      66.240  42.760  36.710  1.00  0.00           C
ATOM   3063  HA  LYS A 846      66.540  41.720  36.680  1.00  0.00           H
ATOM   3064  CB  LYS A 846      64.670  42.960  36.360  1.00  0.00           C
ATOM   3065  HB1 LYS A 846      64.270  42.300  37.170  1.00  0.00           H
ATOM   3066  HB2 LYS A 846      64.350  42.480  35.410  1.00  0.00           H
ATOM   3067  CG  LYS A 846      64.140  44.320  36.620  1.00  0.00           C
ATOM   3068  HG1 LYS A 846      64.900  45.050  36.280  1.00  0.00           H
ATOM   3069  HG2 LYS A 846      63.870  44.660  37.640  1.00  0.00           H
ATOM   3070  CD  LYS A 846      62.800  44.540  35.860  1.00  0.00           C
ATOM   3071  HD1 LYS A 846      62.990  44.460  34.760  1.00  0.00           H
ATOM   3072  HD2 LYS A 846      62.390  45.570  35.950  1.00  0.00           H
ATOM   3073  CE  LYS A 846      61.610  43.670  36.250  1.00  0.00           C
ATOM   3074  HE1 LYS A 846      61.960  42.620  36.150  1.00  0.00           H
ATOM   3075  HE2 LYS A 846      60.730  43.740  35.580  1.00  0.00           H
ATOM   3076  NZ  LYS A 846      61.160  43.890  37.610  1.00  0.00           N
ATOM   3077  HZ1 LYS A 846      61.640  43.310  38.350  1.00  0.00           H
ATOM   3078  HZ2 LYS A 846      60.140  43.760  37.730  1.00  0.00           H
ATOM   3079  HZ3 LYS A 846      61.340  44.880  37.850  1.00  0.00           H
ATOM   3080  C   LYS A 846      67.040  43.460  35.610  1.00  0.00           C
ATOM   3081  O   LYS A 846      67.270  42.930  34.500  1.00  0.00           O
ATOM   3082  N   THR A 847      67.480  44.710  35.840  1.00  0.00           N
ATOM   3083  HN  THR A 847      67.170  45.310  36.570  1.00  0.00           H
ATOM   3084  CA  THR A 847      68.130  45.510  34.880  1.00  0.00           C
ATOM   3085  HA  THR A 847      67.800  45.210  33.910  1.00  0.00           H
ATOM   3086  CB  THR A 847      67.980  47.030  35.110  1.00  0.00           C
ATOM   3087  HB  THR A 847      68.730  47.660  34.600  1.00  0.00           H
ATOM   3088  OG1 THR A 847      67.670  47.290  36.480  1.00  0.00           O
ATOM   3089  HG1 THR A 847      68.490  47.680  36.800  1.00  0.00           H
ATOM   3090  CG2 THR A 847      66.660  47.350  34.350  1.00  0.00           C
ATOM   3091 HG21 THR A 847      66.580  48.450  34.490  1.00  0.00           H
ATOM   3092 HG22 THR A 847      65.670  46.950  34.660  1.00  0.00           H
ATOM   3093 HG23 THR A 847      66.750  47.220  33.250  1.00  0.00           H
ATOM   3094  C   THR A 847      69.600  45.220  34.730  1.00  0.00           C
ATOM   3095  O   THR A 847      70.240  45.740  33.860  1.00  0.00           O
ATOM   3096  N   LYS A 848      70.240  44.380  35.580  1.00  0.00           N
ATOM   3097  HN  LYS A 848      69.770  43.960  36.350  1.00  0.00           H
ATOM   3098  CA  LYS A 848      71.690  44.270  35.650  1.00  0.00           C
ATOM   3099  HA  LYS A 848      72.080  45.160  35.180  1.00  0.00           H
ATOM   3100  CB  LYS A 848      71.990  44.210  37.190  1.00  0.00           C
ATOM   3101  HB1 LYS A 848      73.100  44.270  37.340  1.00  0.00           H
ATOM   3102  HB2 LYS A 848      71.650  43.300  37.730  1.00  0.00           H
ATOM   3103  CG  LYS A 848      71.230  45.370  37.970  1.00  0.00           C
ATOM   3104  HG1 LYS A 848      70.140  45.430  37.760  1.00  0.00           H
ATOM   3105  HG2 LYS A 848      71.510  46.360  37.540  1.00  0.00           H
ATOM   3106  CD  LYS A 848      71.640  45.570  39.480  1.00  0.00           C
ATOM   3107  HD1 LYS A 848      72.690  45.280  39.700  1.00  0.00           H
ATOM   3108  HD2 LYS A 848      70.950  44.920  40.050  1.00  0.00           H
ATOM   3109  CE  LYS A 848      71.600  47.080  39.900  1.00  0.00           C
ATOM   3110  HE1 LYS A 848      72.390  47.590  39.310  1.00  0.00           H
ATOM   3111  HE2 LYS A 848      71.980  47.230  40.930  1.00  0.00           H
ATOM   3112  NZ  LYS A 848      70.220  47.720  39.760  1.00  0.00           N
ATOM   3113  HZ1 LYS A 848      70.340  48.570  40.360  1.00  0.00           H
ATOM   3114  HZ2 LYS A 848      69.540  47.040  40.150  1.00  0.00           H
ATOM   3115  HZ3 LYS A 848      70.120  47.950  38.750  1.00  0.00           H
ATOM   3116  C   LYS A 848      72.010  43.060  34.780  1.00  0.00           C
ATOM   3117  O   LYS A 848      71.160  42.400  34.210  1.00  0.00           O
ATOM   3118  N   ARG A 849      73.230  42.650  34.630  1.00  0.00           N
ATOM   3119  HN  ARG A 849      73.970  43.260  34.860  1.00  0.00           H
ATOM   3120  CA  ARG A 849      73.560  41.510  33.760  1.00  0.00           C
ATOM   3121  HA  ARG A 849      72.690  41.310  33.140  1.00  0.00           H
ATOM   3122  CB  ARG A 849      74.620  42.070  32.750  1.00  0.00           C
ATOM   3123  HB1 ARG A 849      75.090  41.220  32.190  1.00  0.00           H
ATOM   3124  HB2 ARG A 849      75.400  42.550  33.360  1.00  0.00           H
ATOM   3125  CG  ARG A 849      74.250  43.320  31.830  1.00  0.00           C
ATOM   3126  HG1 ARG A 849      75.140  43.470  31.180  1.00  0.00           H
ATOM   3127  HG2 ARG A 849      74.160  44.260  32.410  1.00  0.00           H
ATOM   3128  CD  ARG A 849      72.950  43.340  31.010  1.00  0.00           C
ATOM   3129  HD1 ARG A 849      72.830  44.250  30.410  1.00  0.00           H
ATOM   3130  HD2 ARG A 849      72.190  43.230  31.820  1.00  0.00           H
ATOM   3131  NE  ARG A 849      73.040  42.180  30.100  1.00  0.00           N
ATOM   3132  HE  ARG A 849      73.850  41.610  30.040  1.00  0.00           H
ATOM   3133  CZ  ARG A 849      71.960  41.650  29.520  1.00  0.00           C
ATOM   3134  NH1 ARG A 849      72.060  40.460  28.970  1.00  0.00           N
ATOM   3135 HH11 ARG A 849      72.980  40.170  28.660  1.00  0.00           H
ATOM   3136 HH12 ARG A 849      71.200  40.060  28.670  1.00  0.00           H
ATOM   3137  NH2 ARG A 849      70.770  42.220  29.490  1.00  0.00           N
ATOM   3138 HH21 ARG A 849      70.550  42.930  30.150  1.00  0.00           H
ATOM   3139 HH22 ARG A 849      70.050  41.910  28.870  1.00  0.00           H
ATOM   3140  C   ARG A 849      74.010  40.300  34.510  1.00  0.00           C
ATOM   3141  O   ARG A 849      74.370  39.260  33.990  1.00  0.00           O
ATOM   3142  N   TYR A 850      74.020  40.510  35.870  1.00  0.00           N
ATOM   3143  HN  TYR A 850      73.760  41.400  36.240  1.00  0.00           H
ATOM   3144  CA  TYR A 850      74.370  39.520  36.880  1.00  0.00           C
ATOM   3145  HA  TYR A 850      75.380  39.250  36.640  1.00  0.00           H
ATOM   3146  CB  TYR A 850      74.350  40.200  38.300  1.00  0.00           C
ATOM   3147  HB1 TYR A 850      74.780  39.430  38.990  1.00  0.00           H
ATOM   3148  HB2 TYR A 850      73.280  40.400  38.580  1.00  0.00           H
ATOM   3149  CG  TYR A 850      75.080  41.530  38.440  1.00  0.00           C
ATOM   3150  CD1 TYR A 850      76.310  41.810  37.820  1.00  0.00           C
ATOM   3151  HD1 TYR A 850      76.780  40.990  37.280  1.00  0.00           H
ATOM   3152  CE1 TYR A 850      77.010  43.090  38.010  1.00  0.00           C
ATOM   3153  HE1 TYR A 850      77.910  43.290  37.440  1.00  0.00           H
ATOM   3154  CZ  TYR A 850      76.410  44.050  38.830  1.00  0.00           C
ATOM   3155  OH  TYR A 850      76.990  45.310  39.010  1.00  0.00           O
ATOM   3156  HH  TYR A 850      77.580  45.450  38.260  1.00  0.00           H
ATOM   3157  CD2 TYR A 850      74.490  42.530  39.250  1.00  0.00           C
ATOM   3158  HD2 TYR A 850      73.530  42.300  39.690  1.00  0.00           H
ATOM   3159  CE2 TYR A 850      75.110  43.810  39.380  1.00  0.00           C
ATOM   3160  HE2 TYR A 850      74.660  44.550  40.020  1.00  0.00           H
ATOM   3161  C   TYR A 850      73.390  38.320  36.950  1.00  0.00           C
ATOM   3162  O   TYR A 850      72.180  38.490  36.710  1.00  0.00           O
ATOM   3163  N   PHE A 851      73.920  37.130  37.300  1.00  0.00           N
ATOM   3164  HN  PHE A 851      74.910  37.130  37.470  1.00  0.00           H
ATOM   3165  CA  PHE A 851      73.190  35.840  37.400  1.00  0.00           C
ATOM   3166  HA  PHE A 851      73.980  35.110  37.550  1.00  0.00           H
ATOM   3167  CB  PHE A 851      72.120  35.790  38.580  1.00  0.00           C
ATOM   3168  HB1 PHE A 851      71.410  34.950  38.650  1.00  0.00           H
ATOM   3169  HB2 PHE A 851      71.510  36.670  38.270  1.00  0.00           H
ATOM   3170  CG  PHE A 851      72.710  35.920  39.990  1.00  0.00           C
ATOM   3171  CD1 PHE A 851      71.750  36.060  41.020  1.00  0.00           C
ATOM   3172  HD1 PHE A 851      70.720  36.190  40.720  1.00  0.00           H
ATOM   3173  CE1 PHE A 851      72.120  36.280  42.390  1.00  0.00           C
ATOM   3174  HE1 PHE A 851      71.300  36.500  43.060  1.00  0.00           H
ATOM   3175  CZ  PHE A 851      73.460  36.110  42.810  1.00  0.00           C
ATOM   3176  HZ  PHE A 851      73.710  36.060  43.860  1.00  0.00           H
ATOM   3177  CD2 PHE A 851      74.080  35.830  40.400  1.00  0.00           C
ATOM   3178  HD2 PHE A 851      74.830  35.760  39.630  1.00  0.00           H
ATOM   3179  CE2 PHE A 851      74.410  35.840  41.810  1.00  0.00           C
ATOM   3180  HE2 PHE A 851      75.450  35.800  42.130  1.00  0.00           H
ATOM   3181  C   PHE A 851      72.580  35.310  36.000  1.00  0.00           C
ATOM   3182  O   PHE A 851      72.390  36.090  35.050  1.00  0.00           O
ATOM   3183  N   PRO A 852      72.190  34.030  35.830  1.00  0.00           N
ATOM   3184  CD  PRO A 852      72.650  32.910  36.680  1.00  0.00           C
ATOM   3185  HD1 PRO A 852      71.900  32.920  37.500  1.00  0.00           H
ATOM   3186  HD2 PRO A 852      73.730  33.010  36.920  1.00  0.00           H
ATOM   3187  CA  PRO A 852      71.270  33.640  34.750  1.00  0.00           C
ATOM   3188  HA  PRO A 852      71.640  33.890  33.770  1.00  0.00           H
ATOM   3189  CB  PRO A 852      71.100  32.170  34.940  1.00  0.00           C
ATOM   3190  HB1 PRO A 852      71.070  31.700  33.940  1.00  0.00           H
ATOM   3191  HB2 PRO A 852      70.160  31.940  35.500  1.00  0.00           H
ATOM   3192  CG  PRO A 852      72.350  31.710  35.760  1.00  0.00           C
ATOM   3193  HG1 PRO A 852      72.150  30.770  36.320  1.00  0.00           H
ATOM   3194  HG2 PRO A 852      73.180  31.640  35.030  1.00  0.00           H
ATOM   3195  C   PRO A 852      69.990  34.390  34.740  1.00  0.00           C
ATOM   3196  O   PRO A 852      69.320  34.800  35.690  1.00  0.00           O
ATOM   3197  N   THR A 853      69.390  34.610  33.540  1.00  0.00           N
ATOM   3198  HN  THR A 853      69.930  34.300  32.770  1.00  0.00           H
ATOM   3199  CA  THR A 853      68.270  35.480  33.260  1.00  0.00           C
ATOM   3200  HA  THR A 853      68.620  36.420  33.670  1.00  0.00           H
ATOM   3201  CB  THR A 853      67.920  35.690  31.780  1.00  0.00           C
ATOM   3202  HB  THR A 853      67.830  34.690  31.310  1.00  0.00           H
ATOM   3203  OG1 THR A 853      69.080  36.330  31.230  1.00  0.00           O
ATOM   3204  HG1 THR A 853      69.750  35.640  31.150  1.00  0.00           H
ATOM   3205  CG2 THR A 853      66.640  36.480  31.470  1.00  0.00           C
ATOM   3206 HG21 THR A 853      65.710  36.000  31.830  1.00  0.00           H
ATOM   3207 HG22 THR A 853      66.520  36.220  30.400  1.00  0.00           H
ATOM   3208 HG23 THR A 853      66.750  37.530  31.830  1.00  0.00           H
ATOM   3209  C   THR A 853      66.970  35.200  33.970  1.00  0.00           C
ATOM   3210  O   THR A 853      66.340  36.130  34.560  1.00  0.00           O
ATOM   3211  N   LYS A 854      66.540  33.910  34.110  1.00  0.00           N
ATOM   3212  HN  LYS A 854      67.160  33.210  33.760  1.00  0.00           H
ATOM   3213  CA  LYS A 854      65.360  33.590  34.910  1.00  0.00           C
ATOM   3214  HA  LYS A 854      64.670  34.400  34.700  1.00  0.00           H
ATOM   3215  CB  LYS A 854      64.750  32.130  34.780  1.00  0.00           C
ATOM   3216  HB1 LYS A 854      63.910  31.950  35.480  1.00  0.00           H
ATOM   3217  HB2 LYS A 854      65.560  31.380  34.920  1.00  0.00           H
ATOM   3218  CG  LYS A 854      64.240  31.840  33.390  1.00  0.00           C
ATOM   3219  HG1 LYS A 854      63.780  30.830  33.290  1.00  0.00           H
ATOM   3220  HG2 LYS A 854      65.050  31.930  32.620  1.00  0.00           H
ATOM   3221  CD  LYS A 854      63.050  32.710  32.870  1.00  0.00           C
ATOM   3222  HD1 LYS A 854      62.970  32.430  31.790  1.00  0.00           H
ATOM   3223  HD2 LYS A 854      63.140  33.820  32.860  1.00  0.00           H
ATOM   3224  CE  LYS A 854      61.670  32.430  33.590  1.00  0.00           C
ATOM   3225  HE1 LYS A 854      61.760  32.730  34.660  1.00  0.00           H
ATOM   3226  HE2 LYS A 854      61.420  31.350  33.580  1.00  0.00           H
ATOM   3227  NZ  LYS A 854      60.610  33.240  32.940  1.00  0.00           N
ATOM   3228  HZ1 LYS A 854      61.100  33.760  32.200  1.00  0.00           H
ATOM   3229  HZ2 LYS A 854      60.230  33.980  33.560  1.00  0.00           H
ATOM   3230  HZ3 LYS A 854      59.940  32.550  32.520  1.00  0.00           H
ATOM   3231  C   LYS A 854      65.630  33.840  36.450  1.00  0.00           C
ATOM   3232  O   LYS A 854      64.760  34.380  37.090  1.00  0.00           O
ATOM   3233  N   VAL A 855      66.770  33.520  36.980  1.00  0.00           N
ATOM   3234  HN  VAL A 855      67.420  32.960  36.470  1.00  0.00           H
ATOM   3235  CA  VAL A 855      67.140  33.810  38.400  1.00  0.00           C
ATOM   3236  HA  VAL A 855      66.470  33.180  38.970  1.00  0.00           H
ATOM   3237  CB  VAL A 855      68.530  33.240  38.700  1.00  0.00           C
ATOM   3238  HB  VAL A 855      69.270  33.740  38.050  1.00  0.00           H
ATOM   3239  CG1 VAL A 855      68.890  33.390  40.200  1.00  0.00           C
ATOM   3240 HG11 VAL A 855      68.780  34.440  40.550  1.00  0.00           H
ATOM   3241 HG12 VAL A 855      69.920  33.100  40.470  1.00  0.00           H
ATOM   3242 HG13 VAL A 855      68.290  32.710  40.860  1.00  0.00           H
ATOM   3243  CG2 VAL A 855      68.430  31.730  38.320  1.00  0.00           C
ATOM   3244 HG21 VAL A 855      67.460  31.330  38.680  1.00  0.00           H
ATOM   3245 HG22 VAL A 855      69.200  31.120  38.840  1.00  0.00           H
ATOM   3246 HG23 VAL A 855      68.520  31.590  37.220  1.00  0.00           H
ATOM   3247  C   VAL A 855      67.110  35.330  38.690  1.00  0.00           C
ATOM   3248  O   VAL A 855      66.700  35.780  39.730  1.00  0.00           O
ATOM   3249  N   ARG A 856      67.640  36.150  37.740  1.00  0.00           N
ATOM   3250  HN  ARG A 856      67.910  35.620  36.930  1.00  0.00           H
ATOM   3251  CA  ARG A 856      67.650  37.650  37.870  1.00  0.00           C
ATOM   3252  HA  ARG A 856      68.260  37.920  38.720  1.00  0.00           H
ATOM   3253  CB  ARG A 856      68.300  38.220  36.590  1.00  0.00           C
ATOM   3254  HB1 ARG A 856      67.630  38.040  35.720  1.00  0.00           H
ATOM   3255  HB2 ARG A 856      69.220  37.620  36.400  1.00  0.00           H
ATOM   3256  CG  ARG A 856      68.740  39.700  36.730  1.00  0.00           C
ATOM   3257  HG1 ARG A 856      69.480  39.840  37.550  1.00  0.00           H
ATOM   3258  HG2 ARG A 856      67.850  40.310  37.000  1.00  0.00           H
ATOM   3259  CD  ARG A 856      69.350  40.320  35.420  1.00  0.00           C
ATOM   3260  HD1 ARG A 856      69.740  41.330  35.680  1.00  0.00           H
ATOM   3261  HD2 ARG A 856      68.590  40.510  34.640  1.00  0.00           H
ATOM   3262  NE  ARG A 856      70.450  39.400  34.930  1.00  0.00           N
ATOM   3263  HE  ARG A 856      71.010  38.980  35.650  1.00  0.00           H
ATOM   3264  CZ  ARG A 856      70.650  38.970  33.740  1.00  0.00           C
ATOM   3265  NH1 ARG A 856      70.230  39.610  32.650  1.00  0.00           N
ATOM   3266 HH11 ARG A 856      69.560  40.350  32.770  1.00  0.00           H
ATOM   3267 HH12 ARG A 856      70.390  39.190  31.760  1.00  0.00           H
ATOM   3268  NH2 ARG A 856      71.240  37.840  33.570  1.00  0.00           N
ATOM   3269 HH21 ARG A 856      71.320  37.500  32.630  1.00  0.00           H
ATOM   3270 HH22 ARG A 856      71.620  37.220  34.250  1.00  0.00           H
ATOM   3271  C   ARG A 856      66.240  38.220  37.940  1.00  0.00           C
ATOM   3272  O   ARG A 856      65.820  39.040  38.750  1.00  0.00           O
ATOM   3273  N   SER A 857      65.430  37.640  37.000  1.00  0.00           N
ATOM   3274  HN  SER A 857      65.750  36.850  36.490  1.00  0.00           H
ATOM   3275  CA  SER A 857      63.970  37.930  36.990  1.00  0.00           C
ATOM   3276  HA  SER A 857      63.850  39.010  37.000  1.00  0.00           H
ATOM   3277  CB  SER A 857      63.300  37.300  35.720  1.00  0.00           C
ATOM   3278  HB1 SER A 857      62.250  37.710  35.700  1.00  0.00           H
ATOM   3279  HB2 SER A 857      63.280  36.190  35.700  1.00  0.00           H
ATOM   3280  OG  SER A 857      64.090  37.600  34.530  1.00  0.00           O
ATOM   3281  HG1 SER A 857      64.930  37.140  34.600  1.00  0.00           H
ATOM   3282  C   SER A 857      63.200  37.420  38.210  1.00  0.00           C
ATOM   3283  O   SER A 857      62.590  38.210  38.960  1.00  0.00           O
ATOM   3284  N   THR A 858      63.290  36.150  38.560  1.00  0.00           N
ATOM   3285  HN  THR A 858      63.670  35.450  37.970  1.00  0.00           H
ATOM   3286  CA  THR A 858      62.600  35.580  39.730  1.00  0.00           C
ATOM   3287  HA  THR A 858      61.530  35.720  39.610  1.00  0.00           H
ATOM   3288  CB  THR A 858      62.480  34.030  39.780  1.00  0.00           C
ATOM   3289  HB  THR A 858      61.980  33.720  40.720  1.00  0.00           H
ATOM   3290  OG1 THR A 858      63.780  33.390  39.590  1.00  0.00           O
ATOM   3291  HG1 THR A 858      64.110  33.550  38.700  1.00  0.00           H
ATOM   3292  CG2 THR A 858      61.470  33.600  38.630  1.00  0.00           C
ATOM   3293 HG21 THR A 858      61.890  33.920  37.650  1.00  0.00           H
ATOM   3294 HG22 THR A 858      60.450  34.040  38.680  1.00  0.00           H
ATOM   3295 HG23 THR A 858      61.340  32.520  38.390  1.00  0.00           H
ATOM   3296  C   THR A 858      62.950  36.130  41.050  1.00  0.00           C
ATOM   3297  O   THR A 858      62.090  36.440  41.840  1.00  0.00           O
ATOM   3298  N   ILE A 859      64.250  36.490  41.280  1.00  0.00           N
ATOM   3299  HN  ILE A 859      64.930  36.220  40.600  1.00  0.00           H
ATOM   3300  CA  ILE A 859      64.690  37.390  42.340  1.00  0.00           C
ATOM   3301  HA  ILE A 859      64.460  36.870  43.260  1.00  0.00           H
ATOM   3302  CB  ILE A 859      66.200  37.580  42.330  1.00  0.00           C
ATOM   3303  HB  ILE A 859      66.400  37.620  41.240  1.00  0.00           H
ATOM   3304  CG2 ILE A 859      66.670  38.880  42.930  1.00  0.00           C
ATOM   3305 HG21 ILE A 859      66.190  38.920  43.940  1.00  0.00           H
ATOM   3306 HG22 ILE A 859      66.240  39.760  42.390  1.00  0.00           H
ATOM   3307 HG23 ILE A 859      67.770  38.890  43.080  1.00  0.00           H
ATOM   3308  CG1 ILE A 859      66.890  36.330  42.910  1.00  0.00           C
ATOM   3309 HG11 ILE A 859      66.500  35.520  42.270  1.00  0.00           H
ATOM   3310 HG12 ILE A 859      66.660  36.200  43.990  1.00  0.00           H
ATOM   3311  CD  ILE A 859      68.360  36.390  42.790  1.00  0.00           C
ATOM   3312  HD1 ILE A 859      68.810  37.020  43.580  1.00  0.00           H
ATOM   3313  HD2 ILE A 859      68.650  36.650  41.750  1.00  0.00           H
ATOM   3314  HD3 ILE A 859      68.730  35.370  42.990  1.00  0.00           H
ATOM   3315  C   ILE A 859      64.000  38.720  42.460  1.00  0.00           C
ATOM   3316  O   ILE A 859      63.700  39.250  43.530  1.00  0.00           O
ATOM   3317  N   SER A 860      63.780  39.400  41.280  1.00  0.00           N
ATOM   3318  HN  SER A 860      64.090  39.030  40.420  1.00  0.00           H
ATOM   3319  CA  SER A 860      62.900  40.570  41.260  1.00  0.00           C
ATOM   3320  HA  SER A 860      63.330  41.340  41.890  1.00  0.00           H
ATOM   3321  CB  SER A 860      63.050  41.150  39.820  1.00  0.00           C
ATOM   3322  HB1 SER A 860      62.550  40.580  39.000  1.00  0.00           H
ATOM   3323  HB2 SER A 860      64.150  41.100  39.620  1.00  0.00           H
ATOM   3324  OG  SER A 860      62.530  42.470  39.690  1.00  0.00           O
ATOM   3325  HG1 SER A 860      63.060  43.160  40.080  1.00  0.00           H
ATOM   3326  C   SER A 860      61.410  40.320  41.720  1.00  0.00           C
ATOM   3327  O   SER A 860      60.840  41.220  42.330  1.00  0.00           O
ATOM   3328  N   ASP A 861      60.760  39.150  41.500  1.00  0.00           N
ATOM   3329  HN  ASP A 861      61.230  38.360  41.120  1.00  0.00           H
ATOM   3330  CA  ASP A 861      59.390  38.950  41.840  1.00  0.00           C
ATOM   3331  HA  ASP A 861      58.910  39.900  41.980  1.00  0.00           H
ATOM   3332  CB  ASP A 861      58.740  38.000  40.910  1.00  0.00           C
ATOM   3333  HB1 ASP A 861      57.850  37.440  41.250  1.00  0.00           H
ATOM   3334  HB2 ASP A 861      59.480  37.260  40.550  1.00  0.00           H
ATOM   3335  CG  ASP A 861      58.380  38.860  39.710  1.00  0.00           C
ATOM   3336  OD1 ASP A 861      58.050  40.110  39.710  1.00  0.00           O
ATOM   3337  OD2 ASP A 861      58.230  38.140  38.680  1.00  0.00           O
ATOM   3338  C   ASP A 861      59.350  38.370  43.220  1.00  0.00           C
ATOM   3339  O   ASP A 861      58.400  38.520  43.970  1.00  0.00           O
ATOM   3340  N   PHE A 862      60.420  37.680  43.630  1.00  0.00           N
ATOM   3341  HN  PHE A 862      61.130  37.390  42.990  1.00  0.00           H
ATOM   3342  CA  PHE A 862      60.560  37.070  44.980  1.00  0.00           C
ATOM   3343  HA  PHE A 862      59.610  36.720  45.330  1.00  0.00           H
ATOM   3344  CB  PHE A 862      61.580  35.840  44.740  1.00  0.00           C
ATOM   3345  HB1 PHE A 862      62.610  36.140  44.450  1.00  0.00           H
ATOM   3346  HB2 PHE A 862      61.160  35.380  43.810  1.00  0.00           H
ATOM   3347  CG  PHE A 862      61.460  34.770  45.750  1.00  0.00           C
ATOM   3348  CD1 PHE A 862      62.660  34.330  46.320  1.00  0.00           C
ATOM   3349  HD1 PHE A 862      63.620  34.760  46.100  1.00  0.00           H
ATOM   3350  CE1 PHE A 862      62.630  33.300  47.270  1.00  0.00           C
ATOM   3351  HE1 PHE A 862      63.570  33.040  47.740  1.00  0.00           H
ATOM   3352  CZ  PHE A 862      61.400  32.790  47.740  1.00  0.00           C
ATOM   3353  HZ  PHE A 862      61.260  32.050  48.510  1.00  0.00           H
ATOM   3354  CD2 PHE A 862      60.240  34.200  46.170  1.00  0.00           C
ATOM   3355  HD2 PHE A 862      59.370  34.570  45.640  1.00  0.00           H
ATOM   3356  CE2 PHE A 862      60.200  33.180  47.080  1.00  0.00           C
ATOM   3357  HE2 PHE A 862      59.300  32.670  47.390  1.00  0.00           H
ATOM   3358  C   PHE A 862      61.100  38.020  46.010  1.00  0.00           C
ATOM   3359  O   PHE A 862      61.220  37.740  47.150  1.00  0.00           O
ATOM   3360  N   ALA A 863      61.500  39.240  45.640  1.00  0.00           N
ATOM   3361  HN  ALA A 863      61.650  39.300  44.660  1.00  0.00           H
ATOM   3362  CA  ALA A 863      62.020  40.380  46.420  1.00  0.00           C
ATOM   3363  HA  ALA A 863      63.090  40.230  46.410  1.00  0.00           H
ATOM   3364  CB  ALA A 863      61.610  41.590  45.440  1.00  0.00           C
ATOM   3365  HB1 ALA A 863      60.570  41.450  45.090  1.00  0.00           H
ATOM   3366  HB2 ALA A 863      62.310  41.420  44.600  1.00  0.00           H
ATOM   3367  HB3 ALA A 863      61.880  42.540  45.940  1.00  0.00           H
ATOM   3368  C   ALA A 863      61.600  40.620  47.830  1.00  0.00           C
ATOM   3369  O   ALA A 863      62.380  40.660  48.760  1.00  0.00           O
ATOM   3370  N   VAL A 864      60.300  40.810  47.960  1.00  0.00           N
ATOM   3371  HN  VAL A 864      59.770  40.720  47.120  1.00  0.00           H
ATOM   3372  CA  VAL A 864      59.620  41.190  49.190  1.00  0.00           C
ATOM   3373  HA  VAL A 864      59.970  42.170  49.460  1.00  0.00           H
ATOM   3374  CB  VAL A 864      58.170  41.610  48.860  1.00  0.00           C
ATOM   3375  HB  VAL A 864      57.410  40.800  48.800  1.00  0.00           H
ATOM   3376  CG1 VAL A 864      57.770  42.620  49.940  1.00  0.00           C
ATOM   3377 HG11 VAL A 864      56.810  43.070  49.600  1.00  0.00           H
ATOM   3378 HG12 VAL A 864      58.570  43.390  49.940  1.00  0.00           H
ATOM   3379 HG13 VAL A 864      57.560  42.080  50.900  1.00  0.00           H
ATOM   3380  CG2 VAL A 864      58.150  42.350  47.460  1.00  0.00           C
ATOM   3381 HG21 VAL A 864      58.350  41.540  46.730  1.00  0.00           H
ATOM   3382 HG22 VAL A 864      59.020  43.040  47.450  1.00  0.00           H
ATOM   3383 HG23 VAL A 864      57.240  42.890  47.130  1.00  0.00           H
ATOM   3384  C   VAL A 864      59.730  40.110  50.260  1.00  0.00           C
ATOM   3385  O   VAL A 864      60.050  40.430  51.350  1.00  0.00           O
ATOM   3386  N   PHE A 865      59.580  38.870  49.820  1.00  0.00           N
ATOM   3387  HN  PHE A 865      59.350  38.630  48.870  1.00  0.00           H
ATOM   3388  CA  PHE A 865      59.600  37.740  50.740  1.00  0.00           C
ATOM   3389  HA  PHE A 865      59.070  38.010  51.640  1.00  0.00           H
ATOM   3390  CB  PHE A 865      58.700  36.690  50.060  1.00  0.00           C
ATOM   3391  HB1 PHE A 865      59.110  36.290  49.110  1.00  0.00           H
ATOM   3392  HB2 PHE A 865      57.680  37.070  49.860  1.00  0.00           H
ATOM   3393  CG  PHE A 865      58.540  35.500  50.930  1.00  0.00           C
ATOM   3394  CD1 PHE A 865      59.470  34.430  50.930  1.00  0.00           C
ATOM   3395  HD1 PHE A 865      60.270  34.410  50.210  1.00  0.00           H
ATOM   3396  CE1 PHE A 865      59.440  33.460  51.880  1.00  0.00           C
ATOM   3397  HE1 PHE A 865      60.120  32.620  51.980  1.00  0.00           H
ATOM   3398  CZ  PHE A 865      58.460  33.490  52.870  1.00  0.00           C
ATOM   3399  HZ  PHE A 865      58.500  32.900  53.770  1.00  0.00           H
ATOM   3400  CD2 PHE A 865      57.490  35.460  51.870  1.00  0.00           C
ATOM   3401  HD2 PHE A 865      56.830  36.290  52.080  1.00  0.00           H
ATOM   3402  CE2 PHE A 865      57.430  34.430  52.840  1.00  0.00           C
ATOM   3403  HE2 PHE A 865      56.740  34.540  53.660  1.00  0.00           H
ATOM   3404  C   PHE A 865      61.100  37.430  51.010  1.00  0.00           C
ATOM   3405  O   PHE A 865      61.490  37.200  52.190  1.00  0.00           O
ATOM   3406  N   LEU A 866      61.950  37.530  50.020  1.00  0.00           N
ATOM   3407  HN  LEU A 866      61.660  37.740  49.090  1.00  0.00           H
ATOM   3408  CA  LEU A 866      63.360  37.320  50.140  1.00  0.00           C
ATOM   3409  HA  LEU A 866      63.420  36.310  50.540  1.00  0.00           H
ATOM   3410  CB  LEU A 866      64.040  37.350  48.720  1.00  0.00           C
ATOM   3411  HB1 LEU A 866      64.030  38.390  48.340  1.00  0.00           H
ATOM   3412  HB2 LEU A 866      63.410  36.780  48.020  1.00  0.00           H
ATOM   3413  CG  LEU A 866      65.540  36.880  48.690  1.00  0.00           C
ATOM   3414  HG  LEU A 866      66.050  37.600  49.360  1.00  0.00           H
ATOM   3415  CD1 LEU A 866      65.740  35.510  49.380  1.00  0.00           C
ATOM   3416 HD11 LEU A 866      65.730  35.620  50.490  1.00  0.00           H
ATOM   3417 HD12 LEU A 866      66.720  35.050  49.120  1.00  0.00           H
ATOM   3418 HD13 LEU A 866      64.900  34.820  49.150  1.00  0.00           H
ATOM   3419  CD2 LEU A 866      65.970  36.870  47.220  1.00  0.00           C
ATOM   3420 HD21 LEU A 866      65.630  37.860  46.820  1.00  0.00           H
ATOM   3421 HD22 LEU A 866      65.420  36.160  46.580  1.00  0.00           H
ATOM   3422 HD23 LEU A 866      67.070  36.800  47.110  1.00  0.00           H
ATOM   3423  C   LEU A 866      64.060  38.200  51.140  1.00  0.00           C
ATOM   3424  O   LEU A 866      64.850  37.740  52.010  1.00  0.00           O
ATOM   3425  N   THR A 867      63.720  39.490  51.130  1.00  0.00           N
ATOM   3426  HN  THR A 867      63.100  39.790  50.410  1.00  0.00           H
ATOM   3427  CA  THR A 867      64.120  40.470  52.120  1.00  0.00           C
ATOM   3428  HA  THR A 867      65.180  40.640  52.120  1.00  0.00           H
ATOM   3429  CB  THR A 867      63.410  41.800  51.990  1.00  0.00           C
ATOM   3430  HB  THR A 867      62.300  41.730  52.050  1.00  0.00           H
ATOM   3431  OG1 THR A 867      63.820  42.420  50.780  1.00  0.00           O
ATOM   3432  HG1 THR A 867      63.450  41.800  50.160  1.00  0.00           H
ATOM   3433  CG2 THR A 867      63.760  42.840  53.120  1.00  0.00           C
ATOM   3434 HG21 THR A 867      63.460  43.860  52.800  1.00  0.00           H
ATOM   3435 HG22 THR A 867      64.830  42.960  53.410  1.00  0.00           H
ATOM   3436 HG23 THR A 867      63.160  42.420  53.960  1.00  0.00           H
ATOM   3437  C   THR A 867      63.980  40.100  53.610  1.00  0.00           C
ATOM   3438  O   THR A 867      64.940  40.220  54.390  1.00  0.00           O
ATOM   3439  N   ILE A 868      62.770  39.650  54.180  1.00  0.00           N
ATOM   3440  HN  ILE A 868      61.950  39.480  53.630  1.00  0.00           H
ATOM   3441  CA  ILE A 868      62.560  39.300  55.540  1.00  0.00           C
ATOM   3442  HA  ILE A 868      62.970  40.110  56.130  1.00  0.00           H
ATOM   3443  CB  ILE A 868      61.040  39.180  55.900  1.00  0.00           C
ATOM   3444  HB  ILE A 868      60.590  38.320  55.370  1.00  0.00           H
ATOM   3445  CG2 ILE A 868      61.080  39.000  57.410  1.00  0.00           C
ATOM   3446 HG21 ILE A 868      60.050  38.830  57.760  1.00  0.00           H
ATOM   3447 HG22 ILE A 868      61.520  39.780  58.070  1.00  0.00           H
ATOM   3448 HG23 ILE A 868      61.600  38.030  57.610  1.00  0.00           H
ATOM   3449  CG1 ILE A 868      60.360  40.500  55.440  1.00  0.00           C
ATOM   3450 HG11 ILE A 868      60.260  40.660  54.350  1.00  0.00           H
ATOM   3451 HG12 ILE A 868      61.050  41.320  55.700  1.00  0.00           H
ATOM   3452  CD  ILE A 868      58.930  40.620  56.010  1.00  0.00           C
ATOM   3453  HD1 ILE A 868      58.420  41.540  55.640  1.00  0.00           H
ATOM   3454  HD2 ILE A 868      58.970  40.640  57.120  1.00  0.00           H
ATOM   3455  HD3 ILE A 868      58.290  39.810  55.600  1.00  0.00           H
ATOM   3456  C   ILE A 868      63.460  38.050  55.830  1.00  0.00           C
ATOM   3457  O   ILE A 868      64.060  37.980  56.900  1.00  0.00           O
ATOM   3458  N   VAL A 869      63.480  37.130  54.860  1.00  0.00           N
ATOM   3459  HN  VAL A 869      62.930  37.300  54.060  1.00  0.00           H
ATOM   3460  CA  VAL A 869      64.140  35.770  54.960  1.00  0.00           C
ATOM   3461  HA  VAL A 869      63.820  35.410  55.920  1.00  0.00           H
ATOM   3462  CB  VAL A 869      63.870  34.810  53.790  1.00  0.00           C
ATOM   3463  HB  VAL A 869      64.090  35.540  52.970  1.00  0.00           H
ATOM   3464  CG1 VAL A 869      64.830  33.650  53.770  1.00  0.00           C
ATOM   3465 HG11 VAL A 869      65.890  33.890  53.560  1.00  0.00           H
ATOM   3466 HG12 VAL A 869      64.410  32.910  53.060  1.00  0.00           H
ATOM   3467 HG13 VAL A 869      64.770  33.130  54.750  1.00  0.00           H
ATOM   3468  CG2 VAL A 869      62.370  34.390  53.810  1.00  0.00           C
ATOM   3469 HG21 VAL A 869      62.200  33.640  54.620  1.00  0.00           H
ATOM   3470 HG22 VAL A 869      62.060  33.960  52.840  1.00  0.00           H
ATOM   3471 HG23 VAL A 869      61.880  35.370  53.960  1.00  0.00           H
ATOM   3472  C   VAL A 869      65.630  35.950  55.170  1.00  0.00           C
ATOM   3473  O   VAL A 869      66.180  35.280  56.040  1.00  0.00           O
ATOM   3474  N   ILE A 870      66.260  36.930  54.410  1.00  0.00           N
ATOM   3475  HN  ILE A 870      65.820  37.330  53.610  1.00  0.00           H
ATOM   3476  CA  ILE A 870      67.600  37.240  54.630  1.00  0.00           C
ATOM   3477  HA  ILE A 870      68.060  36.290  54.760  1.00  0.00           H
ATOM   3478  CB  ILE A 870      68.080  38.070  53.430  1.00  0.00           C
ATOM   3479  HB  ILE A 870      67.260  38.820  53.290  1.00  0.00           H
ATOM   3480  CG2 ILE A 870      69.360  38.940  53.680  1.00  0.00           C
ATOM   3481 HG21 ILE A 870      69.270  39.620  54.550  1.00  0.00           H
ATOM   3482 HG22 ILE A 870      69.600  39.470  52.740  1.00  0.00           H
ATOM   3483 HG23 ILE A 870      70.210  38.250  53.840  1.00  0.00           H
ATOM   3484  CG1 ILE A 870      68.400  37.210  52.190  1.00  0.00           C
ATOM   3485 HG11 ILE A 870      67.640  36.410  52.140  1.00  0.00           H
ATOM   3486 HG12 ILE A 870      69.460  36.860  52.250  1.00  0.00           H
ATOM   3487  CD  ILE A 870      68.330  37.860  50.840  1.00  0.00           C
ATOM   3488  HD1 ILE A 870      69.060  38.700  50.800  1.00  0.00           H
ATOM   3489  HD2 ILE A 870      67.280  38.230  50.780  1.00  0.00           H
ATOM   3490  HD3 ILE A 870      68.430  37.180  49.970  1.00  0.00           H
ATOM   3491  C   ILE A 870      67.790  37.910  56.000  1.00  0.00           C
ATOM   3492  O   ILE A 870      68.690  37.470  56.740  1.00  0.00           O
ATOM   3493  N   MET A 871      66.940  38.850  56.340  1.00  0.00           N
ATOM   3494  HN  MET A 871      66.390  39.300  55.650  1.00  0.00           H
ATOM   3495  CA  MET A 871      67.060  39.570  57.650  1.00  0.00           C
ATOM   3496  HA  MET A 871      68.090  39.860  57.710  1.00  0.00           H
ATOM   3497  CB  MET A 871      66.150  40.830  57.640  1.00  0.00           C
ATOM   3498  HB1 MET A 871      66.300  41.330  58.630  1.00  0.00           H
ATOM   3499  HB2 MET A 871      65.070  40.740  57.430  1.00  0.00           H
ATOM   3500  CG  MET A 871      66.620  41.960  56.650  1.00  0.00           C
ATOM   3501  HG1 MET A 871      66.040  42.860  56.960  1.00  0.00           H
ATOM   3502  HG2 MET A 871      66.290  41.790  55.610  1.00  0.00           H
ATOM   3503  SD  MET A 871      68.380  42.240  56.660  1.00  0.00           S
ATOM   3504  CE  MET A 871      68.350  43.950  56.090  1.00  0.00           C
ATOM   3505  HE1 MET A 871      67.680  44.480  56.810  1.00  0.00           H
ATOM   3506  HE2 MET A 871      67.890  44.120  55.100  1.00  0.00           H
ATOM   3507  HE3 MET A 871      69.390  44.340  56.060  1.00  0.00           H
ATOM   3508  C   MET A 871      66.840  38.660  58.800  1.00  0.00           C
ATOM   3509  O   MET A 871      67.680  38.730  59.670  1.00  0.00           O
ATOM   3510  N   VAL A 872      65.900  37.730  58.830  1.00  0.00           N
ATOM   3511  HN  VAL A 872      65.210  37.690  58.120  1.00  0.00           H
ATOM   3512  CA  VAL A 872      65.990  36.720  59.930  1.00  0.00           C
ATOM   3513  HA  VAL A 872      66.100  37.360  60.800  1.00  0.00           H
ATOM   3514  CB  VAL A 872      64.740  35.920  60.050  1.00  0.00           C
ATOM   3515  HB  VAL A 872      64.920  35.480  61.060  1.00  0.00           H
ATOM   3516  CG1 VAL A 872      63.430  36.780  60.220  1.00  0.00           C
ATOM   3517 HG11 VAL A 872      63.540  37.650  60.910  1.00  0.00           H
ATOM   3518 HG12 VAL A 872      62.620  36.140  60.650  1.00  0.00           H
ATOM   3519 HG13 VAL A 872      63.070  37.390  59.370  1.00  0.00           H
ATOM   3520  CG2 VAL A 872      64.500  34.860  58.970  1.00  0.00           C
ATOM   3521 HG21 VAL A 872      64.300  35.230  57.940  1.00  0.00           H
ATOM   3522 HG22 VAL A 872      63.600  34.270  59.250  1.00  0.00           H
ATOM   3523 HG23 VAL A 872      65.330  34.120  58.970  1.00  0.00           H
ATOM   3524  C   VAL A 872      67.190  35.760  59.820  1.00  0.00           C
ATOM   3525  O   VAL A 872      67.680  35.460  60.910  1.00  0.00           O
ATOM   3526  N   THR A 873      67.750  35.270  58.670  1.00  0.00           N
ATOM   3527  HN  THR A 873      67.310  35.450  57.790  1.00  0.00           H
ATOM   3528  CA  THR A 873      69.060  34.540  58.520  1.00  0.00           C
ATOM   3529  HA  THR A 873      68.940  33.690  59.170  1.00  0.00           H
ATOM   3530  CB  THR A 873      69.440  34.050  57.120  1.00  0.00           C
ATOM   3531  HB  THR A 873      69.220  34.890  56.420  1.00  0.00           H
ATOM   3532  OG1 THR A 873      68.710  32.910  56.780  1.00  0.00           O
ATOM   3533  HG1 THR A 873      67.770  33.150  56.840  1.00  0.00           H
ATOM   3534  CG2 THR A 873      70.990  33.740  57.060  1.00  0.00           C
ATOM   3535 HG21 THR A 873      71.290  33.100  57.910  1.00  0.00           H
ATOM   3536 HG22 THR A 873      71.640  34.620  57.250  1.00  0.00           H
ATOM   3537 HG23 THR A 873      71.200  33.130  56.160  1.00  0.00           H
ATOM   3538  C   THR A 873      70.180  35.340  59.130  1.00  0.00           C
ATOM   3539  O   THR A 873      70.860  34.770  59.980  1.00  0.00           O
ATOM   3540  N   ILE A 874      70.260  36.630  58.780  1.00  0.00           N
ATOM   3541  HN  ILE A 874      69.740  37.010  58.030  1.00  0.00           H
ATOM   3542  CA  ILE A 874      71.160  37.640  59.400  1.00  0.00           C
ATOM   3543  HA  ILE A 874      72.140  37.190  59.420  1.00  0.00           H
ATOM   3544  CB  ILE A 874      71.360  38.850  58.670  1.00  0.00           C
ATOM   3545  HB  ILE A 874      70.350  39.130  58.300  1.00  0.00           H
ATOM   3546  CG2 ILE A 874      72.210  39.950  59.370  1.00  0.00           C
ATOM   3547 HG21 ILE A 874      72.530  40.770  58.690  1.00  0.00           H
ATOM   3548 HG22 ILE A 874      73.140  39.440  59.690  1.00  0.00           H
ATOM   3549 HG23 ILE A 874      71.690  40.430  60.230  1.00  0.00           H
ATOM   3550  CG1 ILE A 874      71.990  38.500  57.270  1.00  0.00           C
ATOM   3551 HG11 ILE A 874      71.390  37.670  56.840  1.00  0.00           H
ATOM   3552 HG12 ILE A 874      73.030  38.170  57.440  1.00  0.00           H
ATOM   3553  CD  ILE A 874      72.030  39.680  56.280  1.00  0.00           C
ATOM   3554  HD1 ILE A 874      72.400  39.290  55.300  1.00  0.00           H
ATOM   3555  HD2 ILE A 874      72.560  40.580  56.650  1.00  0.00           H
ATOM   3556  HD3 ILE A 874      71.020  40.120  56.130  1.00  0.00           H
ATOM   3557  C   ILE A 874      71.050  37.850  60.900  1.00  0.00           C
ATOM   3558  O   ILE A 874      72.060  37.790  61.620  1.00  0.00           O
ATOM   3559  N   ASP A 875      69.820  37.960  61.460  1.00  0.00           N
ATOM   3560  HN  ASP A 875      69.000  37.960  60.890  1.00  0.00           H
ATOM   3561  CA  ASP A 875      69.610  38.090  62.870  1.00  0.00           C
ATOM   3562  HA  ASP A 875      70.210  38.940  63.160  1.00  0.00           H
ATOM   3563  CB  ASP A 875      68.110  38.400  63.180  1.00  0.00           C
ATOM   3564  HB1 ASP A 875      67.470  37.540  62.860  1.00  0.00           H
ATOM   3565  HB2 ASP A 875      67.860  39.240  62.500  1.00  0.00           H
ATOM   3566  CG  ASP A 875      67.760  38.870  64.560  1.00  0.00           C
ATOM   3567  OD1 ASP A 875      66.620  39.250  64.840  1.00  0.00           O
ATOM   3568  OD2 ASP A 875      68.660  38.900  65.430  1.00  0.00           O
ATOM   3569  C   ASP A 875      70.040  36.780  63.660  1.00  0.00           C
ATOM   3570  O   ASP A 875      70.620  36.810  64.730  1.00  0.00           O
ATOM   3571  N   TYR A 876      69.690  35.660  63.040  1.00  0.00           N
ATOM   3572  HN  TYR A 876      69.280  35.710  62.140  1.00  0.00           H
ATOM   3573  CA  TYR A 876      70.060  34.310  63.570  1.00  0.00           C
ATOM   3574  HA  TYR A 876      69.810  34.260  64.620  1.00  0.00           H
ATOM   3575  CB  TYR A 876      69.330  33.190  62.760  1.00  0.00           C
ATOM   3576  HB1 TYR A 876      69.500  33.240  61.660  1.00  0.00           H
ATOM   3577  HB2 TYR A 876      68.240  33.370  62.800  1.00  0.00           H
ATOM   3578  CG  TYR A 876      69.720  31.830  63.230  1.00  0.00           C
ATOM   3579  CD1 TYR A 876      70.590  31.000  62.510  1.00  0.00           C
ATOM   3580  HD1 TYR A 876      71.010  31.380  61.590  1.00  0.00           H
ATOM   3581  CE1 TYR A 876      71.130  29.820  63.020  1.00  0.00           C
ATOM   3582  HE1 TYR A 876      71.860  29.240  62.480  1.00  0.00           H
ATOM   3583  CZ  TYR A 876      70.780  29.500  64.380  1.00  0.00           C
ATOM   3584  OH  TYR A 876      71.390  28.440  65.080  1.00  0.00           O
ATOM   3585  HH  TYR A 876      72.240  28.260  64.670  1.00  0.00           H
ATOM   3586  CD2 TYR A 876      69.260  31.400  64.470  1.00  0.00           C
ATOM   3587  HD2 TYR A 876      68.570  31.940  65.100  1.00  0.00           H
ATOM   3588  CE2 TYR A 876      69.770  30.210  65.020  1.00  0.00           C
ATOM   3589  HE2 TYR A 876      69.390  30.080  66.020  1.00  0.00           H
ATOM   3590  C   TYR A 876      71.610  34.020  63.620  1.00  0.00           C
ATOM   3591  O   TYR A 876      72.260  33.640  64.630  1.00  0.00           O
ATOM   3592  N   LEU A 877      72.290  34.210  62.450  1.00  0.00           N
ATOM   3593  HN  LEU A 877      71.800  34.520  61.650  1.00  0.00           H
ATOM   3594  CA  LEU A 877      73.700  34.060  62.260  1.00  0.00           C
ATOM   3595  HA  LEU A 877      73.980  33.140  62.760  1.00  0.00           H
ATOM   3596  CB  LEU A 877      74.020  34.060  60.750  1.00  0.00           C
ATOM   3597  HB1 LEU A 877      75.120  34.120  60.710  1.00  0.00           H
ATOM   3598  HB2 LEU A 877      73.720  34.910  60.090  1.00  0.00           H
ATOM   3599  CG  LEU A 877      73.680  32.800  59.990  1.00  0.00           C
ATOM   3600  HG  LEU A 877      72.590  32.870  59.790  1.00  0.00           H
ATOM   3601  CD1 LEU A 877      74.330  32.730  58.540  1.00  0.00           C
ATOM   3602 HD11 LEU A 877      74.930  31.800  58.530  1.00  0.00           H
ATOM   3603 HD12 LEU A 877      74.970  33.620  58.380  1.00  0.00           H
ATOM   3604 HD13 LEU A 877      73.630  32.590  57.690  1.00  0.00           H
ATOM   3605  CD2 LEU A 877      73.930  31.520  60.740  1.00  0.00           C
ATOM   3606 HD21 LEU A 877      73.640  30.620  60.150  1.00  0.00           H
ATOM   3607 HD22 LEU A 877      73.460  31.690  61.740  1.00  0.00           H
ATOM   3608 HD23 LEU A 877      75.020  31.480  60.910  1.00  0.00           H
ATOM   3609  C   LEU A 877      74.550  35.070  63.090  1.00  0.00           C
ATOM   3610  O   LEU A 877      75.580  34.710  63.660  1.00  0.00           O
ATOM   3611  N   VAL A 878      74.110  36.320  63.100  1.00  0.00           N
ATOM   3612  HN  VAL A 878      73.330  36.560  62.510  1.00  0.00           H
ATOM   3613  CA  VAL A 878      74.840  37.470  63.530  1.00  0.00           C
ATOM   3614  HA  VAL A 878      75.790  37.250  63.990  1.00  0.00           H
ATOM   3615  CB  VAL A 878      75.180  38.410  62.360  1.00  0.00           C
ATOM   3616  HB  VAL A 878      74.290  38.940  61.960  1.00  0.00           H
ATOM   3617  CG1 VAL A 878      76.090  39.510  62.800  1.00  0.00           C
ATOM   3618 HG11 VAL A 878      76.360  40.220  61.980  1.00  0.00           H
ATOM   3619 HG12 VAL A 878      77.010  39.080  63.250  1.00  0.00           H
ATOM   3620 HG13 VAL A 878      75.610  39.990  63.670  1.00  0.00           H
ATOM   3621  CG2 VAL A 878      75.760  37.600  61.180  1.00  0.00           C
ATOM   3622 HG21 VAL A 878      76.680  37.100  61.570  1.00  0.00           H
ATOM   3623 HG22 VAL A 878      76.050  38.330  60.400  1.00  0.00           H
ATOM   3624 HG23 VAL A 878      75.230  36.740  60.740  1.00  0.00           H
ATOM   3625  C   VAL A 878      74.200  38.170  64.690  1.00  0.00           C
ATOM   3626  O   VAL A 878      74.840  38.150  65.780  1.00  0.00           O
ATOM   3627  N   GLY A 879      72.970  38.720  64.480  1.00  0.00           N
ATOM   3628  HN  GLY A 879      72.720  38.760  63.510  1.00  0.00           H
ATOM   3629  CA  GLY A 879      72.150  39.390  65.430  1.00  0.00           C
ATOM   3630  HA1 GLY A 879      72.620  39.440  66.400  1.00  0.00           H
ATOM   3631  HA2 GLY A 879      71.150  39.000  65.300  1.00  0.00           H
ATOM   3632  C   GLY A 879      72.110  40.780  64.920  1.00  0.00           C
ATOM   3633  O   GLY A 879      73.130  41.370  64.450  1.00  0.00           O
ATOM   3634  N   VAL A 880      70.960  41.440  64.980  1.00  0.00           N
ATOM   3635  HN  VAL A 880      70.100  41.030  65.290  1.00  0.00           H
ATOM   3636  CA  VAL A 880      70.850  42.900  64.620  1.00  0.00           C
ATOM   3637  HA  VAL A 880      71.870  43.270  64.580  1.00  0.00           H
ATOM   3638  CB  VAL A 880      70.180  43.270  63.330  1.00  0.00           C
ATOM   3639  HB  VAL A 880      69.080  43.310  63.450  1.00  0.00           H
ATOM   3640  CG1 VAL A 880      70.580  44.660  62.850  1.00  0.00           C
ATOM   3641 HG11 VAL A 880      70.130  45.380  63.580  1.00  0.00           H
ATOM   3642 HG12 VAL A 880      70.180  44.880  61.840  1.00  0.00           H
ATOM   3643 HG13 VAL A 880      71.690  44.790  62.870  1.00  0.00           H
ATOM   3644  CG2 VAL A 880      70.480  42.370  62.090  1.00  0.00           C
ATOM   3645 HG21 VAL A 880      70.100  41.340  62.300  1.00  0.00           H
ATOM   3646 HG22 VAL A 880      71.580  42.440  61.970  1.00  0.00           H
ATOM   3647 HG23 VAL A 880      69.930  42.820  61.240  1.00  0.00           H
ATOM   3648  C   VAL A 880      70.080  43.490  65.830  1.00  0.00           C
ATOM   3649  O   VAL A 880      68.900  43.130  65.990  1.00  0.00           O
ATOM   3650  N   PRO A 881      70.660  44.270  66.670  1.00  0.00           N
ATOM   3651  CD  PRO A 881      72.070  44.730  66.720  1.00  0.00           C
ATOM   3652  HD1 PRO A 881      72.240  45.620  66.080  1.00  0.00           H
ATOM   3653  HD2 PRO A 881      72.860  44.000  66.430  1.00  0.00           H
ATOM   3654  CA  PRO A 881      69.920  44.870  67.760  1.00  0.00           C
ATOM   3655  HA  PRO A 881      69.690  44.090  68.470  1.00  0.00           H
ATOM   3656  CB  PRO A 881      70.930  45.750  68.510  1.00  0.00           C
ATOM   3657  HB1 PRO A 881      70.750  45.800  69.600  1.00  0.00           H
ATOM   3658  HB2 PRO A 881      70.900  46.770  68.070  1.00  0.00           H
ATOM   3659  CG  PRO A 881      72.300  45.070  68.110  1.00  0.00           C
ATOM   3660  HG1 PRO A 881      73.150  45.770  68.240  1.00  0.00           H
ATOM   3661  HG2 PRO A 881      72.570  44.240  68.800  1.00  0.00           H
ATOM   3662  C   PRO A 881      68.570  45.570  67.430  1.00  0.00           C
ATOM   3663  O   PRO A 881      68.590  46.540  66.680  1.00  0.00           O
ATOM   3664  N   SER A 882      67.400  45.190  68.020  1.00  0.00           N
ATOM   3665  HN  SER A 882      67.400  44.450  68.690  1.00  0.00           H
ATOM   3666  CA  SER A 882      66.070  45.620  67.510  1.00  0.00           C
ATOM   3667  HA  SER A 882      66.030  46.670  67.760  1.00  0.00           H
ATOM   3668  CB  SER A 882      65.810  45.370  65.960  1.00  0.00           C
ATOM   3669  HB1 SER A 882      64.720  45.370  65.730  1.00  0.00           H
ATOM   3670  HB2 SER A 882      66.290  44.390  65.770  1.00  0.00           H
ATOM   3671  OG  SER A 882      66.390  46.400  65.160  1.00  0.00           O
ATOM   3672  HG1 SER A 882      67.290  46.490  65.490  1.00  0.00           H
ATOM   3673  C   SER A 882      64.870  45.080  68.250  1.00  0.00           C
ATOM   3674  O   SER A 882      64.840  43.880  68.470  1.00  0.00           O
ATOM   3675  N   PRO A 883      63.820  45.850  68.650  1.00  0.00           N
ATOM   3676  CD  PRO A 883      63.900  47.250  68.760  1.00  0.00           C
ATOM   3677  HD1 PRO A 883      63.750  47.640  67.730  1.00  0.00           H
ATOM   3678  HD2 PRO A 883      64.780  47.640  69.320  1.00  0.00           H
ATOM   3679  CA  PRO A 883      62.460  45.370  68.920  1.00  0.00           C
ATOM   3680  HA  PRO A 883      62.420  44.830  69.860  1.00  0.00           H
ATOM   3681  CB  PRO A 883      61.650  46.600  69.140  1.00  0.00           C
ATOM   3682  HB1 PRO A 883      60.860  46.520  69.910  1.00  0.00           H
ATOM   3683  HB2 PRO A 883      61.210  46.940  68.170  1.00  0.00           H
ATOM   3684  CG  PRO A 883      62.710  47.610  69.600  1.00  0.00           C
ATOM   3685  HG1 PRO A 883      62.280  48.560  69.200  1.00  0.00           H
ATOM   3686  HG2 PRO A 883      62.840  47.540  70.710  1.00  0.00           H
ATOM   3687  C   PRO A 883      61.730  44.320  67.910  1.00  0.00           C
ATOM   3688  O   PRO A 883      62.070  44.260  66.730  1.00  0.00           O
ATOM   3689  N   LYS A 884      60.840  43.470  68.400  1.00  0.00           N
ATOM   3690  HN  LYS A 884      60.580  43.450  69.350  1.00  0.00           H
ATOM   3691  CA  LYS A 884      60.160  42.450  67.620  1.00  0.00           C
ATOM   3692  HA  LYS A 884      60.360  42.450  66.560  1.00  0.00           H
ATOM   3693  CB  LYS A 884      60.680  41.030  68.040  1.00  0.00           C
ATOM   3694  HB1 LYS A 884      59.950  40.320  67.580  1.00  0.00           H
ATOM   3695  HB2 LYS A 884      60.590  40.870  69.140  1.00  0.00           H
ATOM   3696  CG  LYS A 884      62.120  40.680  67.610  1.00  0.00           C
ATOM   3697  HG1 LYS A 884      62.930  41.270  68.080  1.00  0.00           H
ATOM   3698  HG2 LYS A 884      62.060  40.970  66.540  1.00  0.00           H
ATOM   3699  CD  LYS A 884      62.460  39.160  67.620  1.00  0.00           C
ATOM   3700  HD1 LYS A 884      61.540  38.550  67.450  1.00  0.00           H
ATOM   3701  HD2 LYS A 884      62.800  38.820  68.610  1.00  0.00           H
ATOM   3702  CE  LYS A 884      63.510  38.780  66.500  1.00  0.00           C
ATOM   3703  HE1 LYS A 884      63.250  39.190  65.500  1.00  0.00           H
ATOM   3704  HE2 LYS A 884      63.650  37.680  66.500  1.00  0.00           H
ATOM   3705  NZ  LYS A 884      64.860  39.270  66.880  1.00  0.00           N
ATOM   3706  HZ1 LYS A 884      65.670  39.000  66.280  1.00  0.00           H
ATOM   3707  HZ2 LYS A 884      65.200  39.020  67.830  1.00  0.00           H
ATOM   3708  HZ3 LYS A 884      64.930  40.310  66.870  1.00  0.00           H
ATOM   3709  C   LYS A 884      58.620  42.430  67.600  1.00  0.00           C
ATOM   3710  O   LYS A 884      57.970  42.880  68.560  1.00  0.00           O
ATOM   3711  N   LEU A 885      57.970  41.870  66.510  1.00  0.00           N
ATOM   3712  HN  LEU A 885      58.480  41.360  65.820  1.00  0.00           H
ATOM   3713  CA  LEU A 885      56.500  41.750  66.420  1.00  0.00           C
ATOM   3714  HA  LEU A 885      55.970  42.660  66.670  1.00  0.00           H
ATOM   3715  CB  LEU A 885      56.050  41.290  65.040  1.00  0.00           C
ATOM   3716  HB1 LEU A 885      56.710  40.440  64.770  1.00  0.00           H
ATOM   3717  HB2 LEU A 885      56.360  42.060  64.300  1.00  0.00           H
ATOM   3718  CG  LEU A 885      54.600  40.910  64.900  1.00  0.00           C
ATOM   3719  HG  LEU A 885      54.260  40.050  65.530  1.00  0.00           H
ATOM   3720  CD1 LEU A 885      53.740  42.110  65.250  1.00  0.00           C
ATOM   3721 HD11 LEU A 885      53.990  43.020  64.650  1.00  0.00           H
ATOM   3722 HD12 LEU A 885      53.840  42.320  66.340  1.00  0.00           H
ATOM   3723 HD13 LEU A 885      52.670  41.830  65.150  1.00  0.00           H
ATOM   3724  CD2 LEU A 885      54.420  40.500  63.460  1.00  0.00           C
ATOM   3725 HD21 LEU A 885      54.700  41.330  62.780  1.00  0.00           H
ATOM   3726 HD22 LEU A 885      53.340  40.330  63.240  1.00  0.00           H
ATOM   3727 HD23 LEU A 885      54.930  39.550  63.170  1.00  0.00           H
ATOM   3728  C   LEU A 885      56.060  40.770  67.480  1.00  0.00           C
ATOM   3729  O   LEU A 885      56.640  39.730  67.640  1.00  0.00           O
ATOM   3730  N   HSD A 886      54.920  41.050  68.150  1.00  0.00           N
ATOM   3731  HN  HSD A 886      54.480  41.930  68.020  1.00  0.00           H
ATOM   3732  CA  HSD A 886      54.330  40.100  68.950  1.00  0.00           C
ATOM   3733  HA  HSD A 886      54.930  39.190  68.930  1.00  0.00           H
ATOM   3734  CB  HSD A 886      54.060  40.480  70.470  1.00  0.00           C
ATOM   3735  HB1 HSD A 886      53.720  39.610  71.070  1.00  0.00           H
ATOM   3736  HB2 HSD A 886      53.280  41.270  70.450  1.00  0.00           H
ATOM   3737  ND1 HSD A 886      55.270  42.250  71.850  1.00  0.00           N
ATOM   3738  HD1 HSD A 886      54.630  42.990  71.700  1.00  0.00           H
ATOM   3739  CG  HSD A 886      55.300  41.130  71.130  1.00  0.00           C
ATOM   3740  CE1 HSD A 886      56.510  42.480  72.410  1.00  0.00           C
ATOM   3741  HE1 HSD A 886      56.630  43.430  72.920  1.00  0.00           H
ATOM   3742  NE2 HSD A 886      57.350  41.560  72.000  1.00  0.00           N
ATOM   3743  CD2 HSD A 886      56.560  40.720  71.210  1.00  0.00           C
ATOM   3744  HD2 HSD A 886      57.030  39.790  70.900  1.00  0.00           H
ATOM   3745  C   HSD A 886      53.030  39.680  68.320  1.00  0.00           C
ATOM   3746  O   HSD A 886      52.400  40.450  67.690  1.00  0.00           O
ATOM   3747  N   VAL A 887      52.650  38.370  68.370  1.00  0.00           N
ATOM   3748  HN  VAL A 887      53.290  37.770  68.830  1.00  0.00           H
ATOM   3749  CA  VAL A 887      51.320  37.920  68.070  1.00  0.00           C
ATOM   3750  HA  VAL A 887      50.700  38.740  67.760  1.00  0.00           H
ATOM   3751  CB  VAL A 887      51.250  37.020  66.900  1.00  0.00           C
ATOM   3752  HB  VAL A 887      50.250  36.530  66.930  1.00  0.00           H
ATOM   3753  CG1 VAL A 887      51.360  37.920  65.610  1.00  0.00           C
ATOM   3754 HG11 VAL A 887      51.280  37.250  64.720  1.00  0.00           H
ATOM   3755 HG12 VAL A 887      52.350  38.400  65.600  1.00  0.00           H
ATOM   3756 HG13 VAL A 887      50.570  38.700  65.480  1.00  0.00           H
ATOM   3757  CG2 VAL A 887      52.390  36.010  67.000  1.00  0.00           C
ATOM   3758 HG21 VAL A 887      53.430  36.420  66.950  1.00  0.00           H
ATOM   3759 HG22 VAL A 887      52.240  35.210  66.250  1.00  0.00           H
ATOM   3760 HG23 VAL A 887      52.360  35.420  67.940  1.00  0.00           H
ATOM   3761  C   VAL A 887      50.630  37.270  69.310  1.00  0.00           C
ATOM   3762  O   VAL A 887      51.310  36.660  70.120  1.00  0.00           O
ATOM   3763  N   PRO A 888      49.330  37.400  69.550  1.00  0.00           N
ATOM   3764  CD  PRO A 888      48.420  38.090  68.790  1.00  0.00           C
ATOM   3765  HD1 PRO A 888      48.640  38.070  67.710  1.00  0.00           H
ATOM   3766  HD2 PRO A 888      48.310  39.150  69.100  1.00  0.00           H
ATOM   3767  CA  PRO A 888      48.680  36.490  70.480  1.00  0.00           C
ATOM   3768  HA  PRO A 888      49.160  36.500  71.450  1.00  0.00           H
ATOM   3769  CB  PRO A 888      47.210  36.960  70.460  1.00  0.00           C
ATOM   3770  HB1 PRO A 888      47.220  37.930  71.010  1.00  0.00           H
ATOM   3771  HB2 PRO A 888      46.480  36.250  70.910  1.00  0.00           H
ATOM   3772  CG  PRO A 888      47.070  37.510  69.010  1.00  0.00           C
ATOM   3773  HG1 PRO A 888      46.800  36.690  68.300  1.00  0.00           H
ATOM   3774  HG2 PRO A 888      46.250  38.260  68.990  1.00  0.00           H
ATOM   3775  C   PRO A 888      48.790  35.040  70.070  1.00  0.00           C
ATOM   3776  O   PRO A 888      48.740  34.730  68.900  1.00  0.00           O
ATOM   3777  N   GLU A 889      48.950  34.080  71.000  1.00  0.00           N
ATOM   3778  HN  GLU A 889      49.050  34.290  71.970  1.00  0.00           H
ATOM   3779  CA  GLU A 889      49.080  32.660  70.720  1.00  0.00           C
ATOM   3780  HA  GLU A 889      49.450  32.500  69.720  1.00  0.00           H
ATOM   3781  CB  GLU A 889      50.340  32.040  71.460  1.00  0.00           C
ATOM   3782  HB1 GLU A 889      50.410  30.960  71.220  1.00  0.00           H
ATOM   3783  HB2 GLU A 889      50.220  32.080  72.560  1.00  0.00           H
ATOM   3784  CG  GLU A 889      51.810  32.540  70.980  1.00  0.00           C
ATOM   3785  HG1 GLU A 889      51.960  33.630  70.830  1.00  0.00           H
ATOM   3786  HG2 GLU A 889      52.030  32.100  69.980  1.00  0.00           H
ATOM   3787  CD  GLU A 889      52.940  32.150  71.950  1.00  0.00           C
ATOM   3788  OE1 GLU A 889      53.860  31.450  71.550  1.00  0.00           O
ATOM   3789  OE2 GLU A 889      52.970  32.550  73.140  1.00  0.00           O
ATOM   3790  C   GLU A 889      47.860  31.810  70.890  1.00  0.00           C
ATOM   3791  O   GLU A 889      47.020  32.110  71.730  1.00  0.00           O
ATOM   3792  N   LYS A 890      47.670  30.730  70.150  1.00  0.00           N
ATOM   3793  HN  LYS A 890      48.350  30.520  69.440  1.00  0.00           H
ATOM   3794  CA  LYS A 890      46.620  29.720  70.330  1.00  0.00           C
ATOM   3795  HA  LYS A 890      47.000  28.990  69.640  1.00  0.00           H
ATOM   3796  CB  LYS A 890      46.370  29.170  71.750  1.00  0.00           C
ATOM   3797  HB1 LYS A 890      45.780  28.250  71.540  1.00  0.00           H
ATOM   3798  HB2 LYS A 890      45.760  29.890  72.330  1.00  0.00           H
ATOM   3799  CG  LYS A 890      47.610  28.810  72.560  1.00  0.00           C
ATOM   3800  HG1 LYS A 890      47.180  28.440  73.520  1.00  0.00           H
ATOM   3801  HG2 LYS A 890      48.150  29.750  72.790  1.00  0.00           H
ATOM   3802  CD  LYS A 890      48.540  27.760  72.010  1.00  0.00           C
ATOM   3803  HD1 LYS A 890      49.340  27.610  72.770  1.00  0.00           H
ATOM   3804  HD2 LYS A 890      49.050  28.210  71.140  1.00  0.00           H
ATOM   3805  CE  LYS A 890      47.910  26.440  71.630  1.00  0.00           C
ATOM   3806  HE1 LYS A 890      46.990  26.530  71.010  1.00  0.00           H
ATOM   3807  HE2 LYS A 890      47.790  25.910  72.590  1.00  0.00           H
ATOM   3808  NZ  LYS A 890      48.890  25.580  70.970  1.00  0.00           N
ATOM   3809  HZ1 LYS A 890      49.070  25.930  70.010  1.00  0.00           H
ATOM   3810  HZ2 LYS A 890      48.550  24.590  70.990  1.00  0.00           H
ATOM   3811  HZ3 LYS A 890      49.840  25.610  71.390  1.00  0.00           H
ATOM   3812  C   LYS A 890      45.250  30.040  69.710  1.00  0.00           C
ATOM   3813  O   LYS A 890      44.210  29.740  70.260  1.00  0.00           O
ATOM   3814  N   PHE A 891      45.230  30.680  68.530  1.00  0.00           N
ATOM   3815  HN  PHE A 891      46.090  30.820  68.040  1.00  0.00           H
ATOM   3816  CA  PHE A 891      44.040  30.890  67.710  1.00  0.00           C
ATOM   3817  HA  PHE A 891      44.510  31.190  66.790  1.00  0.00           H
ATOM   3818  CB  PHE A 891      43.280  29.510  67.540  1.00  0.00           C
ATOM   3819  HB1 PHE A 891      42.810  29.140  68.470  1.00  0.00           H
ATOM   3820  HB2 PHE A 891      43.950  28.700  67.190  1.00  0.00           H
ATOM   3821  CG  PHE A 891      42.130  29.690  66.580  1.00  0.00           C
ATOM   3822  CD1 PHE A 891      40.820  29.260  67.060  1.00  0.00           C
ATOM   3823  HD1 PHE A 891      40.660  28.880  68.060  1.00  0.00           H
ATOM   3824  CE1 PHE A 891      39.660  29.340  66.210  1.00  0.00           C
ATOM   3825  HE1 PHE A 891      38.670  29.050  66.510  1.00  0.00           H
ATOM   3826  CZ  PHE A 891      39.850  29.870  64.910  1.00  0.00           C
ATOM   3827  HZ  PHE A 891      39.100  29.930  64.140  1.00  0.00           H
ATOM   3828  CD2 PHE A 891      42.230  30.250  65.310  1.00  0.00           C
ATOM   3829  HD2 PHE A 891      43.200  30.520  64.900  1.00  0.00           H
ATOM   3830  CE2 PHE A 891      41.120  30.400  64.520  1.00  0.00           C
ATOM   3831  HE2 PHE A 891      41.180  30.830  63.530  1.00  0.00           H
ATOM   3832  C   PHE A 891      43.330  32.130  68.210  1.00  0.00           C
ATOM   3833  O   PHE A 891      42.150  32.280  68.300  1.00  0.00           O
ATOM   3834  N   GLU A 892      44.020  33.180  68.750  1.00  0.00           N
ATOM   3835  HN  GLU A 892      45.010  33.340  68.700  1.00  0.00           H
ATOM   3836  CA  GLU A 892      43.370  34.280  69.430  1.00  0.00           C
ATOM   3837  HA  GLU A 892      42.380  34.010  69.750  1.00  0.00           H
ATOM   3838  CB  GLU A 892      44.150  34.470  70.780  1.00  0.00           C
ATOM   3839  HB1 GLU A 892      43.680  35.330  71.290  1.00  0.00           H
ATOM   3840  HB2 GLU A 892      45.230  34.650  70.590  1.00  0.00           H
ATOM   3841  CG  GLU A 892      44.120  33.300  71.800  1.00  0.00           C
ATOM   3842  HG1 GLU A 892      44.850  33.450  72.620  1.00  0.00           H
ATOM   3843  HG2 GLU A 892      44.260  32.380  71.190  1.00  0.00           H
ATOM   3844  CD  GLU A 892      42.750  33.120  72.440  1.00  0.00           C
ATOM   3845  OE1 GLU A 892      42.280  31.990  72.530  1.00  0.00           O
ATOM   3846  OE2 GLU A 892      42.270  34.120  73.020  1.00  0.00           O
ATOM   3847  C   GLU A 892      43.400  35.550  68.650  1.00  0.00           C
ATOM   3848  O   GLU A 892      44.500  35.890  68.160  1.00  0.00           O
ATOM   3849  N   PRO A 893      42.300  36.350  68.510  1.00  0.00           N
ATOM   3850  CD  PRO A 893      41.000  36.150  69.180  1.00  0.00           C
ATOM   3851  HD1 PRO A 893      41.180  35.910  70.250  1.00  0.00           H
ATOM   3852  HD2 PRO A 893      40.400  35.350  68.700  1.00  0.00           H
ATOM   3853  CA  PRO A 893      42.430  37.720  68.080  1.00  0.00           C
ATOM   3854  HA  PRO A 893      42.940  37.660  67.130  1.00  0.00           H
ATOM   3855  CB  PRO A 893      40.960  38.150  67.960  1.00  0.00           C
ATOM   3856  HB1 PRO A 893      40.570  37.610  67.080  1.00  0.00           H
ATOM   3857  HB2 PRO A 893      40.860  39.250  67.860  1.00  0.00           H
ATOM   3858  CG  PRO A 893      40.300  37.500  69.170  1.00  0.00           C
ATOM   3859  HG1 PRO A 893      40.700  37.850  70.140  1.00  0.00           H
ATOM   3860  HG2 PRO A 893      39.200  37.430  69.240  1.00  0.00           H
ATOM   3861  C   PRO A 893      43.290  38.560  69.030  1.00  0.00           C
ATOM   3862  O   PRO A 893      43.600  38.100  70.150  1.00  0.00           O
ATOM   3863  N   THR A 894      43.750  39.720  68.600  1.00  0.00           N
ATOM   3864  HN  THR A 894      43.740  39.930  67.620  1.00  0.00           H
ATOM   3865  CA  THR A 894      44.520  40.600  69.500  1.00  0.00           C
ATOM   3866  HA  THR A 894      45.230  39.990  70.040  1.00  0.00           H
ATOM   3867  CB  THR A 894      45.340  41.580  68.670  1.00  0.00           C
ATOM   3868  HB  THR A 894      44.800  42.460  68.260  1.00  0.00           H
ATOM   3869  OG1 THR A 894      45.830  40.970  67.480  1.00  0.00           O
ATOM   3870  HG1 THR A 894      45.100  40.960  66.860  1.00  0.00           H
ATOM   3871  CG2 THR A 894      46.510  42.110  69.390  1.00  0.00           C
ATOM   3872 HG21 THR A 894      46.240  42.630  70.330  1.00  0.00           H
ATOM   3873 HG22 THR A 894      47.020  42.820  68.690  1.00  0.00           H
ATOM   3874 HG23 THR A 894      47.240  41.320  69.680  1.00  0.00           H
ATOM   3875  C   THR A 894      43.610  41.370  70.420  1.00  0.00           C
ATOM   3876  O   THR A 894      44.040  42.000  71.380  1.00  0.00           O
ATOM   3877  N   HSD A 895      42.240  41.420  70.200  1.00  0.00           N
ATOM   3878  HN  HSD A 895      41.800  40.900  69.460  1.00  0.00           H
ATOM   3879  CA  HSD A 895      41.320  42.120  71.120  1.00  0.00           C
ATOM   3880  HA  HSD A 895      41.650  43.150  71.100  1.00  0.00           H
ATOM   3881  CB  HSD A 895      39.940  42.210  70.530  1.00  0.00           C
ATOM   3882  HB1 HSD A 895      39.640  41.160  70.350  1.00  0.00           H
ATOM   3883  HB2 HSD A 895      40.060  42.890  69.670  1.00  0.00           H
ATOM   3884  ND1 HSD A 895      38.940  44.130  71.930  1.00  0.00           N
ATOM   3885  HD1 HSD A 895      39.680  44.800  71.820  1.00  0.00           H
ATOM   3886  CG  HSD A 895      38.960  42.810  71.450  1.00  0.00           C
ATOM   3887  CE1 HSD A 895      37.860  44.320  72.750  1.00  0.00           C
ATOM   3888  HE1 HSD A 895      37.810  45.210  73.370  1.00  0.00           H
ATOM   3889  NE2 HSD A 895      37.170  43.230  72.860  1.00  0.00           N
ATOM   3890  CD2 HSD A 895      37.850  42.280  72.040  1.00  0.00           C
ATOM   3891  HD2 HSD A 895      37.480  41.270  71.980  1.00  0.00           H
ATOM   3892  C   HSD A 895      41.280  41.570  72.580  1.00  0.00           C
ATOM   3893  O   HSD A 895      40.960  40.360  72.680  1.00  0.00           O
ATOM   3894  N   PRO A 896      41.480  42.260  73.720  1.00  0.00           N
ATOM   3895  CD  PRO A 896      41.890  43.690  73.880  1.00  0.00           C
ATOM   3896  HD1 PRO A 896      40.980  44.320  73.820  1.00  0.00           H
ATOM   3897  HD2 PRO A 896      42.500  43.980  73.000  1.00  0.00           H
ATOM   3898  CA  PRO A 896      41.620  41.500  74.980  1.00  0.00           C
ATOM   3899  HA  PRO A 896      42.310  40.690  74.800  1.00  0.00           H
ATOM   3900  CB  PRO A 896      42.340  42.440  75.910  1.00  0.00           C
ATOM   3901  HB1 PRO A 896      43.340  41.990  76.100  1.00  0.00           H
ATOM   3902  HB2 PRO A 896      41.890  42.640  76.910  1.00  0.00           H
ATOM   3903  CG  PRO A 896      42.730  43.690  75.110  1.00  0.00           C
ATOM   3904  HG1 PRO A 896      42.640  44.660  75.630  1.00  0.00           H
ATOM   3905  HG2 PRO A 896      43.780  43.500  74.790  1.00  0.00           H
ATOM   3906  C   PRO A 896      40.320  40.880  75.400  1.00  0.00           C
ATOM   3907  O   PRO A 896      40.400  39.810  75.960  1.00  0.00           O
ATOM   3908  N   GLU A 897      39.130  41.550  75.310  1.00  0.00           N
ATOM   3909  HN  GLU A 897      39.120  42.400  74.780  1.00  0.00           H
ATOM   3910  CA  GLU A 897      38.020  41.310  76.210  1.00  0.00           C
ATOM   3911  HA  GLU A 897      38.250  40.930  77.190  1.00  0.00           H
ATOM   3912  CB  GLU A 897      37.290  42.630  76.630  1.00  0.00           C
ATOM   3913  HB1 GLU A 897      36.450  42.420  77.350  1.00  0.00           H
ATOM   3914  HB2 GLU A 897      36.910  43.130  75.720  1.00  0.00           H
ATOM   3915  CG  GLU A 897      38.210  43.580  77.410  1.00  0.00           C
ATOM   3916  HG1 GLU A 897      39.200  43.740  76.920  1.00  0.00           H
ATOM   3917  HG2 GLU A 897      38.440  43.280  78.450  1.00  0.00           H
ATOM   3918  CD  GLU A 897      37.600  45.020  77.590  1.00  0.00           C
ATOM   3919  OE1 GLU A 897      37.940  45.990  76.860  1.00  0.00           O
ATOM   3920  OE2 GLU A 897      36.540  45.010  78.270  1.00  0.00           O
ATOM   3921  C   GLU A 897      36.900  40.360  75.610  1.00  0.00           C
ATOM   3922  O   GLU A 897      35.890  40.090  76.280  1.00  0.00           O
ATOM   3923  N   ARG A 898      37.070  39.870  74.360  1.00  0.00           N
ATOM   3924  HN  ARG A 898      37.950  40.060  73.950  1.00  0.00           H
ATOM   3925  CA  ARG A 898      36.120  38.910  73.880  1.00  0.00           C
ATOM   3926  HA  ARG A 898      35.840  38.270  74.690  1.00  0.00           H
ATOM   3927  CB  ARG A 898      34.760  39.460  73.370  1.00  0.00           C
ATOM   3928  HB1 ARG A 898      34.280  39.910  74.260  1.00  0.00           H
ATOM   3929  HB2 ARG A 898      34.200  38.580  72.970  1.00  0.00           H
ATOM   3930  CG  ARG A 898      34.730  40.500  72.250  1.00  0.00           C
ATOM   3931  HG1 ARG A 898      35.330  41.400  72.480  1.00  0.00           H
ATOM   3932  HG2 ARG A 898      33.730  40.970  72.150  1.00  0.00           H
ATOM   3933  CD  ARG A 898      35.270  40.070  70.850  1.00  0.00           C
ATOM   3934  HD1 ARG A 898      34.610  39.340  70.330  1.00  0.00           H
ATOM   3935  HD2 ARG A 898      36.280  39.700  71.120  1.00  0.00           H
ATOM   3936  NE  ARG A 898      35.520  41.290  69.980  1.00  0.00           N
ATOM   3937  HE  ARG A 898      35.490  42.250  70.270  1.00  0.00           H
ATOM   3938  CZ  ARG A 898      36.280  41.160  68.900  1.00  0.00           C
ATOM   3939  NH1 ARG A 898      36.890  40.030  68.570  1.00  0.00           N
ATOM   3940 HH11 ARG A 898      37.280  39.900  67.660  1.00  0.00           H
ATOM   3941 HH12 ARG A 898      36.810  39.180  69.100  1.00  0.00           H
ATOM   3942  NH2 ARG A 898      36.610  42.270  68.250  1.00  0.00           N
ATOM   3943 HH21 ARG A 898      37.190  42.110  67.440  1.00  0.00           H
ATOM   3944 HH22 ARG A 898      36.220  43.140  68.550  1.00  0.00           H
ATOM   3945  C   ARG A 898      36.810  37.960  72.890  1.00  0.00           C
ATOM   3946  O   ARG A 898      37.980  38.160  72.540  1.00  0.00           O
ATOM   3947  N   GLY A 899      36.120  36.820  72.430  1.00  0.00           N
ATOM   3948  HN  GLY A 899      35.230  36.660  72.870  1.00  0.00           H
ATOM   3949  CA  GLY A 899      36.730  35.970  71.430  1.00  0.00           C
ATOM   3950  HA1 GLY A 899      36.260  34.990  71.460  1.00  0.00           H
ATOM   3951  HA2 GLY A 899      37.800  35.960  71.520  1.00  0.00           H
ATOM   3952  C   GLY A 899      36.600  36.550  70.060  1.00  0.00           C
ATOM   3953  O   GLY A 899      36.410  37.740  69.870  1.00  0.00           O
ATOM   3954  N   TRP A 900      36.690  35.720  69.000  1.00  0.00           N
ATOM   3955  HN  TRP A 900      36.900  34.750  69.140  1.00  0.00           H
ATOM   3956  CA  TRP A 900      36.510  36.150  67.640  1.00  0.00           C
ATOM   3957  HA  TRP A 900      37.280  36.900  67.560  1.00  0.00           H
ATOM   3958  CB  TRP A 900      36.770  35.040  66.590  1.00  0.00           C
ATOM   3959  HB1 TRP A 900      36.660  35.370  65.530  1.00  0.00           H
ATOM   3960  HB2 TRP A 900      36.040  34.200  66.680  1.00  0.00           H
ATOM   3961  CG  TRP A 900      38.080  34.440  66.620  1.00  0.00           C
ATOM   3962  CD1 TRP A 900      38.530  33.340  67.270  1.00  0.00           C
ATOM   3963  HD1 TRP A 900      37.950  32.550  67.750  1.00  0.00           H
ATOM   3964  NE1 TRP A 900      39.880  33.230  67.030  1.00  0.00           N
ATOM   3965  HE1 TRP A 900      40.600  32.770  67.490  1.00  0.00           H
ATOM   3966  CE2 TRP A 900      40.320  34.230  66.140  1.00  0.00           C
ATOM   3967  CD2 TRP A 900      39.200  35.040  65.970  1.00  0.00           C
ATOM   3968  CE3 TRP A 900      39.410  36.210  65.240  1.00  0.00           C
ATOM   3969  HE3 TRP A 900      38.520  36.720  64.880  1.00  0.00           H
ATOM   3970  CZ3 TRP A 900      40.680  36.410  64.660  1.00  0.00           C
ATOM   3971  HZ3 TRP A 900      40.890  37.230  63.990  1.00  0.00           H
ATOM   3972  CZ2 TRP A 900      41.590  34.490  65.620  1.00  0.00           C
ATOM   3973  HZ2 TRP A 900      42.320  33.710  65.770  1.00  0.00           H
ATOM   3974  CH2 TRP A 900      41.790  35.600  64.810  1.00  0.00           C
ATOM   3975  HH2 TRP A 900      42.780  35.890  64.480  1.00  0.00           H
ATOM   3976  C   TRP A 900      35.220  36.820  67.220  1.00  0.00           C
ATOM   3977  O   TRP A 900      35.150  37.710  66.370  1.00  0.00           O
ATOM   3978  N   ILE A 901      34.100  36.360  67.730  1.00  0.00           N
ATOM   3979  HN  ILE A 901      33.990  35.770  68.530  1.00  0.00           H
ATOM   3980  CA  ILE A 901      32.850  36.910  67.230  1.00  0.00           C
ATOM   3981  HA  ILE A 901      32.930  37.060  66.160  1.00  0.00           H
ATOM   3982  CB  ILE A 901      31.790  35.820  67.390  1.00  0.00           C
ATOM   3983  HB  ILE A 901      31.870  35.380  68.400  1.00  0.00           H
ATOM   3984  CG2 ILE A 901      30.330  36.380  67.470  1.00  0.00           C
ATOM   3985 HG21 ILE A 901      30.030  36.820  66.500  1.00  0.00           H
ATOM   3986 HG22 ILE A 901      30.320  37.100  68.310  1.00  0.00           H
ATOM   3987 HG23 ILE A 901      29.650  35.560  67.780  1.00  0.00           H
ATOM   3988  CG1 ILE A 901      31.950  34.720  66.330  1.00  0.00           C
ATOM   3989 HG11 ILE A 901      32.970  34.370  66.100  1.00  0.00           H
ATOM   3990 HG12 ILE A 901      31.510  35.140  65.390  1.00  0.00           H
ATOM   3991  CD  ILE A 901      31.200  33.390  66.640  1.00  0.00           C
ATOM   3992  HD1 ILE A 901      31.510  32.580  65.930  1.00  0.00           H
ATOM   3993  HD2 ILE A 901      30.110  33.590  66.600  1.00  0.00           H
ATOM   3994  HD3 ILE A 901      31.360  33.080  67.690  1.00  0.00           H
ATOM   3995  C   ILE A 901      32.530  38.240  67.890  1.00  0.00           C
ATOM   3996  O   ILE A 901      32.540  38.260  69.080  1.00  0.00           O
ATOM   3997  N   ILE A 902      32.270  39.370  67.150  1.00  0.00           N
ATOM   3998  HN  ILE A 902      32.470  39.460  66.180  1.00  0.00           H
ATOM   3999  CA  ILE A 902      31.820  40.640  67.670  1.00  0.00           C
ATOM   4000  HA  ILE A 902      31.650  40.650  68.720  1.00  0.00           H
ATOM   4001  CB  ILE A 902      32.720  41.870  67.350  1.00  0.00           C
ATOM   4002  HB  ILE A 902      33.640  41.710  67.950  1.00  0.00           H
ATOM   4003  CG2 ILE A 902      33.270  41.810  65.840  1.00  0.00           C
ATOM   4004 HG21 ILE A 902      32.410  41.660  65.150  1.00  0.00           H
ATOM   4005 HG22 ILE A 902      33.800  40.840  65.720  1.00  0.00           H
ATOM   4006 HG23 ILE A 902      33.890  42.680  65.540  1.00  0.00           H
ATOM   4007  CG1 ILE A 902      32.270  43.290  67.650  1.00  0.00           C
ATOM   4008 HG11 ILE A 902      31.570  43.490  66.810  1.00  0.00           H
ATOM   4009 HG12 ILE A 902      33.120  43.990  67.480  1.00  0.00           H
ATOM   4010  CD  ILE A 902      31.790  43.600  69.060  1.00  0.00           C
ATOM   4011  HD1 ILE A 902      32.650  43.580  69.760  1.00  0.00           H
ATOM   4012  HD2 ILE A 902      31.150  42.800  69.470  1.00  0.00           H
ATOM   4013  HD3 ILE A 902      31.120  44.480  69.170  1.00  0.00           H
ATOM   4014  C   ILE A 902      30.420  40.890  66.980  1.00  0.00           C
ATOM   4015  O   ILE A 902      30.380  40.690  65.780  1.00  0.00           O
ATOM   4016  N   SER A 903      29.360  41.170  67.790  1.00  0.00           N
ATOM   4017  HN  SER A 903      29.620  41.320  68.740  1.00  0.00           H
ATOM   4018  CA  SER A 903      27.980  41.150  67.280  1.00  0.00           C
ATOM   4019  HA  SER A 903      27.900  40.180  66.820  1.00  0.00           H
ATOM   4020  CB  SER A 903      27.080  41.210  68.460  1.00  0.00           C
ATOM   4021  HB1 SER A 903      26.030  41.240  68.110  1.00  0.00           H
ATOM   4022  HB2 SER A 903      27.200  42.160  69.030  1.00  0.00           H
ATOM   4023  OG  SER A 903      27.210  40.110  69.310  1.00  0.00           O
ATOM   4024  HG1 SER A 903      27.990  40.310  69.820  1.00  0.00           H
ATOM   4025  C   SER A 903      27.560  42.250  66.350  1.00  0.00           C
ATOM   4026  O   SER A 903      28.000  43.350  66.510  1.00  0.00           O
ATOM   4027  N   PRO A 904      26.660  41.960  65.350  1.00  0.00           N
ATOM   4028  CD  PRO A 904      25.970  40.670  65.190  1.00  0.00           C
ATOM   4029  HD1 PRO A 904      25.760  40.220  66.180  1.00  0.00           H
ATOM   4030  HD2 PRO A 904      26.660  39.960  64.690  1.00  0.00           H
ATOM   4031  CA  PRO A 904      25.960  42.950  64.570  1.00  0.00           C
ATOM   4032  HA  PRO A 904      26.590  43.720  64.150  1.00  0.00           H
ATOM   4033  CB  PRO A 904      25.210  42.140  63.500  1.00  0.00           C
ATOM   4034  HB1 PRO A 904      25.890  41.910  62.630  1.00  0.00           H
ATOM   4035  HB2 PRO A 904      24.350  42.620  63.000  1.00  0.00           H
ATOM   4036  CG  PRO A 904      24.830  40.810  64.180  1.00  0.00           C
ATOM   4037  HG1 PRO A 904      23.920  40.970  64.790  1.00  0.00           H
ATOM   4038  HG2 PRO A 904      24.730  39.990  63.440  1.00  0.00           H
ATOM   4039  C   PRO A 904      24.980  43.720  65.320  1.00  0.00           C
ATOM   4040  O   PRO A 904      24.210  43.160  66.130  1.00  0.00           O
ATOM   4041  N   LEU A 905      25.110  45.090  65.230  1.00  0.00           N
ATOM   4042  HN  LEU A 905      25.780  45.450  64.600  1.00  0.00           H
ATOM   4043  CA  LEU A 905      24.420  46.150  66.060  1.00  0.00           C
ATOM   4044  HA  LEU A 905      24.520  47.050  65.490  1.00  0.00           H
ATOM   4045  CB  LEU A 905      22.950  45.850  66.370  1.00  0.00           C
ATOM   4046  HB1 LEU A 905      22.510  46.560  67.100  1.00  0.00           H
ATOM   4047  HB2 LEU A 905      22.860  44.860  66.870  1.00  0.00           H
ATOM   4048  CG  LEU A 905      22.110  45.780  65.020  1.00  0.00           C
ATOM   4049  HG  LEU A 905      22.630  45.070  64.340  1.00  0.00           H
ATOM   4050  CD1 LEU A 905      20.730  45.230  65.370  1.00  0.00           C
ATOM   4051 HD11 LEU A 905      20.050  45.130  64.500  1.00  0.00           H
ATOM   4052 HD12 LEU A 905      20.280  45.790  66.220  1.00  0.00           H
ATOM   4053 HD13 LEU A 905      20.830  44.220  65.840  1.00  0.00           H
ATOM   4054  CD2 LEU A 905      21.920  47.100  64.360  1.00  0.00           C
ATOM   4055 HD21 LEU A 905      21.620  47.910  65.060  1.00  0.00           H
ATOM   4056 HD22 LEU A 905      21.190  47.000  63.530  1.00  0.00           H
ATOM   4057 HD23 LEU A 905      22.910  47.510  64.050  1.00  0.00           H
ATOM   4058  C   LEU A 905      25.280  46.370  67.260  1.00  0.00           C
ATOM   4059  O   LEU A 905      25.710  47.440  67.610  1.00  0.00           O
ATOM   4060  N   GLY A 906      25.440  45.230  68.110  1.00  0.00           N
ATOM   4061  HN  GLY A 906      25.130  44.310  67.890  1.00  0.00           H
ATOM   4062  CA  GLY A 906      26.170  45.330  69.460  1.00  0.00           C
ATOM   4063  HA1 GLY A 906      27.160  45.670  69.220  1.00  0.00           H
ATOM   4064  HA2 GLY A 906      26.120  44.400  69.990  1.00  0.00           H
ATOM   4065  C   GLY A 906      25.500  46.300  70.420  1.00  0.00           C
ATOM   4066  O   GLY A 906      24.290  46.340  70.550  1.00  0.00           O
ATOM   4067  N   ASP A 907      26.330  47.010  71.160  1.00  0.00           N
ATOM   4068  HN  ASP A 907      27.310  46.990  70.990  1.00  0.00           H
ATOM   4069  CA  ASP A 907      25.930  47.860  72.280  1.00  0.00           C
ATOM   4070  HA  ASP A 907      24.970  47.640  72.730  1.00  0.00           H
ATOM   4071  CB  ASP A 907      27.030  47.820  73.420  1.00  0.00           C
ATOM   4072  HB1 ASP A 907      26.740  48.350  74.350  1.00  0.00           H
ATOM   4073  HB2 ASP A 907      27.970  48.270  73.030  1.00  0.00           H
ATOM   4074  CG  ASP A 907      27.180  46.340  73.790  1.00  0.00           C
ATOM   4075  OD1 ASP A 907      28.360  45.970  74.150  1.00  0.00           O
ATOM   4076  OD2 ASP A 907      26.190  45.560  73.800  1.00  0.00           O
ATOM   4077  C   ASP A 907      25.790  49.280  71.850  1.00  0.00           C
ATOM   4078  O   ASP A 907      25.660  50.160  72.710  1.00  0.00           O
ATOM   4079  N   ASN A 908      25.940  49.600  70.560  1.00  0.00           N
ATOM   4080  HN  ASN A 908      26.110  48.930  69.830  1.00  0.00           H
ATOM   4081  CA  ASN A 908      25.880  50.960  69.970  1.00  0.00           C
ATOM   4082  HA  ASN A 908      26.550  51.590  70.540  1.00  0.00           H
ATOM   4083  CB  ASN A 908      26.540  50.940  68.520  1.00  0.00           C
ATOM   4084  HB1 ASN A 908      26.520  52.000  68.180  1.00  0.00           H
ATOM   4085  HB2 ASN A 908      25.910  50.430  67.760  1.00  0.00           H
ATOM   4086  CG  ASN A 908      27.910  50.300  68.450  1.00  0.00           C
ATOM   4087  OD1 ASN A 908      28.870  50.840  69.000  1.00  0.00           O
ATOM   4088  ND2 ASN A 908      28.050  49.170  67.720  1.00  0.00           N
ATOM   4089 HD21 ASN A 908      27.260  48.580  67.590  1.00  0.00           H
ATOM   4090 HD22 ASN A 908      28.950  48.760  67.550  1.00  0.00           H
ATOM   4091  C   ASN A 908      24.500  51.570  69.960  1.00  0.00           C
ATOM   4092  O   ASN A 908      23.690  51.050  69.230  1.00  0.00           O
ATOM   4093  N   PRO A 909      24.050  52.670  70.660  1.00  0.00           N
ATOM   4094  CD  PRO A 909      24.910  53.340  71.690  1.00  0.00           C
ATOM   4095  HD1 PRO A 909      25.980  53.340  71.400  1.00  0.00           H
ATOM   4096  HD2 PRO A 909      24.830  52.670  72.570  1.00  0.00           H
ATOM   4097  CA  PRO A 909      22.810  53.380  70.460  1.00  0.00           C
ATOM   4098  HA  PRO A 909      22.170  52.580  70.800  1.00  0.00           H
ATOM   4099  CB  PRO A 909      22.960  54.610  71.390  1.00  0.00           C
ATOM   4100  HB1 PRO A 909      22.400  54.310  72.300  1.00  0.00           H
ATOM   4101  HB2 PRO A 909      22.390  55.520  71.100  1.00  0.00           H
ATOM   4102  CG  PRO A 909      24.420  54.780  71.700  1.00  0.00           C
ATOM   4103  HG1 PRO A 909      24.840  55.310  70.820  1.00  0.00           H
ATOM   4104  HG2 PRO A 909      24.610  55.230  72.700  1.00  0.00           H
ATOM   4105  C   PRO A 909      22.350  53.740  69.090  1.00  0.00           C
ATOM   4106  O   PRO A 909      23.180  53.760  68.190  1.00  0.00           O
ATOM   4107  N   TRP A 910      21.040  53.870  68.960  1.00  0.00           N
ATOM   4108  HN  TRP A 910      20.440  53.750  69.750  1.00  0.00           H
ATOM   4109  CA  TRP A 910      20.340  54.090  67.730  1.00  0.00           C
ATOM   4110  HA  TRP A 910      20.170  53.120  67.280  1.00  0.00           H
ATOM   4111  CB  TRP A 910      18.910  54.570  68.140  1.00  0.00           C
ATOM   4112  HB1 TRP A 910      19.020  55.470  68.790  1.00  0.00           H
ATOM   4113  HB2 TRP A 910      18.520  53.860  68.880  1.00  0.00           H
ATOM   4114  CG  TRP A 910      17.910  54.900  67.070  1.00  0.00           C
ATOM   4115  CD1 TRP A 910      16.930  54.010  66.690  1.00  0.00           C
ATOM   4116  HD1 TRP A 910      16.790  53.060  67.190  1.00  0.00           H
ATOM   4117  NE1 TRP A 910      16.200  54.530  65.670  1.00  0.00           N
ATOM   4118  HE1 TRP A 910      15.430  54.100  65.270  1.00  0.00           H
ATOM   4119  CE2 TRP A 910      16.610  55.820  65.420  1.00  0.00           C
ATOM   4120  CD2 TRP A 910      17.650  56.100  66.350  1.00  0.00           C
ATOM   4121  CE3 TRP A 910      18.150  57.390  66.400  1.00  0.00           C
ATOM   4122  HE3 TRP A 910      18.860  57.600  67.180  1.00  0.00           H
ATOM   4123  CZ3 TRP A 910      17.470  58.420  65.690  1.00  0.00           C
ATOM   4124  HZ3 TRP A 910      17.790  59.420  65.960  1.00  0.00           H
ATOM   4125  CZ2 TRP A 910      16.220  56.780  64.490  1.00  0.00           C
ATOM   4126  HZ2 TRP A 910      15.400  56.670  63.790  1.00  0.00           H
ATOM   4127  CH2 TRP A 910      16.730  58.090  64.600  1.00  0.00           C
ATOM   4128  HH2 TRP A 910      16.350  58.860  63.940  1.00  0.00           H
ATOM   4129  C   TRP A 910      20.880  55.080  66.730  1.00  0.00           C
ATOM   4130  O   TRP A 910      20.950  54.950  65.530  1.00  0.00           O
ATOM   4131  N   TRP A 911      21.370  56.180  67.290  1.00  0.00           N
ATOM   4132  HN  TRP A 911      21.310  56.350  68.270  1.00  0.00           H
ATOM   4133  CA  TRP A 911      22.060  57.230  66.610  1.00  0.00           C
ATOM   4134  HA  TRP A 911      21.380  57.590  65.860  1.00  0.00           H
ATOM   4135  CB  TRP A 911      22.200  58.530  67.490  1.00  0.00           C
ATOM   4136  HB1 TRP A 911      21.150  58.710  67.820  1.00  0.00           H
ATOM   4137  HB2 TRP A 911      22.490  59.350  66.810  1.00  0.00           H
ATOM   4138  CG  TRP A 911      23.090  58.420  68.620  1.00  0.00           C
ATOM   4139  CD1 TRP A 911      22.750  58.110  69.920  1.00  0.00           C
ATOM   4140  HD1 TRP A 911      21.830  57.680  70.270  1.00  0.00           H
ATOM   4141  NE1 TRP A 911      23.860  58.140  70.730  1.00  0.00           N
ATOM   4142  HE1 TRP A 911      24.000  57.850  71.650  1.00  0.00           H
ATOM   4143  CE2 TRP A 911      24.950  58.560  70.000  1.00  0.00           C
ATOM   4144  CD2 TRP A 911      24.500  58.770  68.680  1.00  0.00           C
ATOM   4145  CE3 TRP A 911      25.490  59.100  67.760  1.00  0.00           C
ATOM   4146  HE3 TRP A 911      25.190  59.180  66.730  1.00  0.00           H
ATOM   4147  CZ3 TRP A 911      26.820  59.180  68.160  1.00  0.00           C
ATOM   4148  HZ3 TRP A 911      27.590  59.480  67.470  1.00  0.00           H
ATOM   4149  CZ2 TRP A 911      26.240  58.850  70.500  1.00  0.00           C
ATOM   4150  HZ2 TRP A 911      26.450  58.800  71.560  1.00  0.00           H
ATOM   4151  CH2 TRP A 911      27.170  59.210  69.550  1.00  0.00           C
ATOM   4152  HH2 TRP A 911      28.190  59.370  69.860  1.00  0.00           H
ATOM   4153  C   TRP A 911      23.420  56.890  65.970  1.00  0.00           C
ATOM   4154  O   TRP A 911      23.670  57.320  64.850  1.00  0.00           O
ATOM   4155  N   THR A 912      24.270  56.100  66.660  1.00  0.00           N
ATOM   4156  HN  THR A 912      24.000  55.700  67.540  1.00  0.00           H
ATOM   4157  CA  THR A 912      25.670  55.710  66.260  1.00  0.00           C
ATOM   4158  HA  THR A 912      26.090  56.590  65.790  1.00  0.00           H
ATOM   4159  CB  THR A 912      26.680  55.330  67.420  1.00  0.00           C
ATOM   4160  HB  THR A 912      26.650  54.240  67.600  1.00  0.00           H
ATOM   4161  OG1 THR A 912      26.360  55.930  68.710  1.00  0.00           O
ATOM   4162  HG1 THR A 912      26.190  56.850  68.490  1.00  0.00           H
ATOM   4163  CG2 THR A 912      28.100  55.740  67.120  1.00  0.00           C
ATOM   4164 HG21 THR A 912      28.240  56.840  67.040  1.00  0.00           H
ATOM   4165 HG22 THR A 912      28.500  55.110  66.300  1.00  0.00           H
ATOM   4166 HG23 THR A 912      28.800  55.540  67.950  1.00  0.00           H
ATOM   4167  C   THR A 912      25.680  54.560  65.280  1.00  0.00           C
ATOM   4168  O   THR A 912      26.550  54.480  64.460  1.00  0.00           O
ATOM   4169  N   LEU A 913      24.580  53.770  65.340  1.00  0.00           N
ATOM   4170  HN  LEU A 913      24.090  53.830  66.210  1.00  0.00           H
ATOM   4171  CA  LEU A 913      24.190  52.830  64.320  1.00  0.00           C
ATOM   4172  HA  LEU A 913      25.010  52.140  64.290  1.00  0.00           H
ATOM   4173  CB  LEU A 913      22.960  52.060  64.810  1.00  0.00           C
ATOM   4174  HB1 LEU A 913      22.730  51.330  64.000  1.00  0.00           H
ATOM   4175  HB2 LEU A 913      22.040  52.670  64.950  1.00  0.00           H
ATOM   4176  CG  LEU A 913      22.990  51.130  66.050  1.00  0.00           C
ATOM   4177  HG  LEU A 913      23.420  51.740  66.870  1.00  0.00           H
ATOM   4178  CD1 LEU A 913      21.590  50.660  66.420  1.00  0.00           C
ATOM   4179 HD11 LEU A 913      21.540  50.490  67.510  1.00  0.00           H
ATOM   4180 HD12 LEU A 913      21.180  49.760  65.930  1.00  0.00           H
ATOM   4181 HD13 LEU A 913      20.860  51.470  66.200  1.00  0.00           H
ATOM   4182  CD2 LEU A 913      23.920  49.970  65.730  1.00  0.00           C
ATOM   4183 HD21 LEU A 913      23.820  49.230  66.560  1.00  0.00           H
ATOM   4184 HD22 LEU A 913      25.010  50.220  65.770  1.00  0.00           H
ATOM   4185 HD23 LEU A 913      23.600  49.530  64.760  1.00  0.00           H
ATOM   4186  C   LEU A 913      23.810  53.520  63.020  1.00  0.00           C
ATOM   4187  O   LEU A 913      24.440  53.400  62.010  1.00  0.00           O
ATOM   4188  N   LEU A 914      22.940  54.570  63.080  1.00  0.00           N
ATOM   4189  HN  LEU A 914      22.430  54.630  63.930  1.00  0.00           H
ATOM   4190  CA  LEU A 914      22.730  55.440  61.980  1.00  0.00           C
ATOM   4191  HA  LEU A 914      22.310  54.910  61.140  1.00  0.00           H
ATOM   4192  CB  LEU A 914      21.590  56.440  62.300  1.00  0.00           C
ATOM   4193  HB1 LEU A 914      21.590  57.230  61.510  1.00  0.00           H
ATOM   4194  HB2 LEU A 914      21.830  56.830  63.310  1.00  0.00           H
ATOM   4195  CG  LEU A 914      20.240  55.850  62.240  1.00  0.00           C
ATOM   4196  HG  LEU A 914      20.170  55.000  62.950  1.00  0.00           H
ATOM   4197  CD1 LEU A 914      19.290  56.940  62.750  1.00  0.00           C
ATOM   4198 HD11 LEU A 914      18.230  56.710  62.580  1.00  0.00           H
ATOM   4199 HD12 LEU A 914      19.500  57.850  62.140  1.00  0.00           H
ATOM   4200 HD13 LEU A 914      19.590  57.010  63.820  1.00  0.00           H
ATOM   4201  CD2 LEU A 914      19.780  55.390  60.800  1.00  0.00           C
ATOM   4202 HD21 LEU A 914      20.140  56.210  60.140  1.00  0.00           H
ATOM   4203 HD22 LEU A 914      18.670  55.310  60.780  1.00  0.00           H
ATOM   4204 HD23 LEU A 914      20.360  54.480  60.550  1.00  0.00           H
ATOM   4205  C   LEU A 914      23.980  56.220  61.410  1.00  0.00           C
ATOM   4206  O   LEU A 914      24.240  56.220  60.210  1.00  0.00           O
ATOM   4207  N   ILE A 915      24.800  56.800  62.320  1.00  0.00           N
ATOM   4208  HN  ILE A 915      24.580  56.820  63.280  1.00  0.00           H
ATOM   4209  CA  ILE A 915      25.920  57.610  61.830  1.00  0.00           C
ATOM   4210  HA  ILE A 915      25.470  58.300  61.130  1.00  0.00           H
ATOM   4211  CB  ILE A 915      26.450  58.350  63.030  1.00  0.00           C
ATOM   4212  HB  ILE A 915      26.300  57.720  63.930  1.00  0.00           H
ATOM   4213  CG2 ILE A 915      28.030  58.570  62.960  1.00  0.00           C
ATOM   4214 HG21 ILE A 915      28.360  59.270  63.750  1.00  0.00           H
ATOM   4215 HG22 ILE A 915      28.280  59.110  62.020  1.00  0.00           H
ATOM   4216 HG23 ILE A 915      28.640  57.630  63.070  1.00  0.00           H
ATOM   4217  CG1 ILE A 915      25.710  59.730  63.200  1.00  0.00           C
ATOM   4218 HG11 ILE A 915      26.070  60.160  64.160  1.00  0.00           H
ATOM   4219 HG12 ILE A 915      24.610  59.690  63.300  1.00  0.00           H
ATOM   4220  CD  ILE A 915      25.940  60.710  62.060  1.00  0.00           C
ATOM   4221  HD1 ILE A 915      27.010  61.000  62.010  1.00  0.00           H
ATOM   4222  HD2 ILE A 915      25.260  61.580  62.130  1.00  0.00           H
ATOM   4223  HD3 ILE A 915      25.730  60.200  61.090  1.00  0.00           H
ATOM   4224  C   ILE A 915      26.910  56.810  61.070  1.00  0.00           C
ATOM   4225  O   ILE A 915      27.630  57.290  60.140  1.00  0.00           O
ATOM   4226  N   ALA A 916      27.080  55.490  61.490  1.00  0.00           N
ATOM   4227  HN  ALA A 916      26.470  55.200  62.220  1.00  0.00           H
ATOM   4228  CA  ALA A 916      28.000  54.550  60.930  1.00  0.00           C
ATOM   4229  HA  ALA A 916      29.010  54.900  61.090  1.00  0.00           H
ATOM   4230  CB  ALA A 916      27.750  53.230  61.690  1.00  0.00           C
ATOM   4231  HB1 ALA A 916      28.320  52.360  61.290  1.00  0.00           H
ATOM   4232  HB2 ALA A 916      26.700  52.850  61.690  1.00  0.00           H
ATOM   4233  HB3 ALA A 916      28.180  53.440  62.700  1.00  0.00           H
ATOM   4234  C   ALA A 916      27.850  54.350  59.410  1.00  0.00           C
ATOM   4235  O   ALA A 916      28.770  53.930  58.720  1.00  0.00           O
ATOM   4236  N   ALA A 917      26.730  54.660  58.790  1.00  0.00           N
ATOM   4237  HN  ALA A 917      25.930  55.060  59.240  1.00  0.00           H
ATOM   4238  CA  ALA A 917      26.560  54.620  57.370  1.00  0.00           C
ATOM   4239  HA  ALA A 917      26.670  53.670  56.860  1.00  0.00           H
ATOM   4240  CB  ALA A 917      25.060  54.930  57.040  1.00  0.00           C
ATOM   4241  HB1 ALA A 917      24.810  54.970  55.950  1.00  0.00           H
ATOM   4242  HB2 ALA A 917      24.750  55.940  57.400  1.00  0.00           H
ATOM   4243  HB3 ALA A 917      24.360  54.260  57.590  1.00  0.00           H
ATOM   4244  C   ALA A 917      27.380  55.770  56.720  1.00  0.00           C
ATOM   4245  O   ALA A 917      27.780  55.590  55.540  1.00  0.00           O
ATOM   4246  N   ILE A 918      27.690  56.960  57.320  1.00  0.00           N
ATOM   4247  HN  ILE A 918      27.440  57.110  58.270  1.00  0.00           H
ATOM   4248  CA  ILE A 918      28.520  57.960  56.640  1.00  0.00           C
ATOM   4249  HA  ILE A 918      27.980  58.070  55.710  1.00  0.00           H
ATOM   4250  CB  ILE A 918      28.450  59.290  57.390  1.00  0.00           C
ATOM   4251  HB  ILE A 918      28.730  59.230  58.470  1.00  0.00           H
ATOM   4252  CG2 ILE A 918      29.350  60.290  56.710  1.00  0.00           C
ATOM   4253 HG21 ILE A 918      30.420  60.140  56.960  1.00  0.00           H
ATOM   4254 HG22 ILE A 918      29.180  61.280  57.170  1.00  0.00           H
ATOM   4255 HG23 ILE A 918      29.150  60.240  55.620  1.00  0.00           H
ATOM   4256  CG1 ILE A 918      26.960  59.840  57.400  1.00  0.00           C
ATOM   4257 HG11 ILE A 918      27.070  60.850  57.840  1.00  0.00           H
ATOM   4258 HG12 ILE A 918      26.300  59.180  58.010  1.00  0.00           H
ATOM   4259  CD  ILE A 918      26.290  60.040  56.020  1.00  0.00           C
ATOM   4260  HD1 ILE A 918      26.340  59.190  55.310  1.00  0.00           H
ATOM   4261  HD2 ILE A 918      26.820  60.850  55.500  1.00  0.00           H
ATOM   4262  HD3 ILE A 918      25.220  60.300  56.140  1.00  0.00           H
ATOM   4263  C   ILE A 918      29.980  57.420  56.280  1.00  0.00           C
ATOM   4264  O   ILE A 918      30.390  57.490  55.080  1.00  0.00           O
ATOM   4265  N   PRO A 919      30.730  56.800  57.240  1.00  0.00           N
ATOM   4266  CD  PRO A 919      30.620  57.040  58.700  1.00  0.00           C
ATOM   4267  HD1 PRO A 919      29.970  56.340  59.250  1.00  0.00           H
ATOM   4268  HD2 PRO A 919      30.220  58.070  58.900  1.00  0.00           H
ATOM   4269  CA  PRO A 919      32.070  56.310  56.880  1.00  0.00           C
ATOM   4270  HA  PRO A 919      32.600  57.160  56.470  1.00  0.00           H
ATOM   4271  CB  PRO A 919      32.740  55.980  58.280  1.00  0.00           C
ATOM   4272  HB1 PRO A 919      33.840  55.970  58.060  1.00  0.00           H
ATOM   4273  HB2 PRO A 919      32.450  54.940  58.530  1.00  0.00           H
ATOM   4274  CG  PRO A 919      32.030  56.950  59.170  1.00  0.00           C
ATOM   4275  HG1 PRO A 919      32.090  56.670  60.240  1.00  0.00           H
ATOM   4276  HG2 PRO A 919      32.540  57.930  59.080  1.00  0.00           H
ATOM   4277  C   PRO A 919      32.000  55.130  55.990  1.00  0.00           C
ATOM   4278  O   PRO A 919      32.870  54.890  55.150  1.00  0.00           O
ATOM   4279  N   ALA A 920      30.950  54.370  56.150  1.00  0.00           N
ATOM   4280  HN  ALA A 920      30.200  54.630  56.760  1.00  0.00           H
ATOM   4281  CA  ALA A 920      30.770  53.210  55.320  1.00  0.00           C
ATOM   4282  HA  ALA A 920      31.590  52.510  55.350  1.00  0.00           H
ATOM   4283  CB  ALA A 920      29.500  52.500  55.750  1.00  0.00           C
ATOM   4284  HB1 ALA A 920      28.690  53.250  55.560  1.00  0.00           H
ATOM   4285  HB2 ALA A 920      29.540  52.340  56.850  1.00  0.00           H
ATOM   4286  HB3 ALA A 920      29.420  51.510  55.260  1.00  0.00           H
ATOM   4287  C   ALA A 920      30.690  53.570  53.840  1.00  0.00           C
ATOM   4288  O   ALA A 920      31.360  53.010  52.940  1.00  0.00           O
ATOM   4289  N   LEU A 921      29.920  54.660  53.480  1.00  0.00           N
ATOM   4290  HN  LEU A 921      29.450  55.180  54.190  1.00  0.00           H
ATOM   4291  CA  LEU A 921      29.830  55.260  52.160  1.00  0.00           C
ATOM   4292  HA  LEU A 921      29.390  54.550  51.470  1.00  0.00           H
ATOM   4293  CB  LEU A 921      28.890  56.460  52.170  1.00  0.00           C
ATOM   4294  HB1 LEU A 921      28.990  57.340  51.500  1.00  0.00           H
ATOM   4295  HB2 LEU A 921      28.840  56.860  53.210  1.00  0.00           H
ATOM   4296  CG  LEU A 921      27.450  55.870  51.940  1.00  0.00           C
ATOM   4297  HG  LEU A 921      27.260  54.910  52.460  1.00  0.00           H
ATOM   4298  CD1 LEU A 921      26.350  56.750  52.340  1.00  0.00           C
ATOM   4299 HD11 LEU A 921      26.440  57.070  53.400  1.00  0.00           H
ATOM   4300 HD12 LEU A 921      25.350  56.390  52.040  1.00  0.00           H
ATOM   4301 HD13 LEU A 921      26.460  57.770  51.910  1.00  0.00           H
ATOM   4302  CD2 LEU A 921      27.190  55.620  50.450  1.00  0.00           C
ATOM   4303 HD21 LEU A 921      27.590  56.500  49.900  1.00  0.00           H
ATOM   4304 HD22 LEU A 921      26.110  55.530  50.210  1.00  0.00           H
ATOM   4305 HD23 LEU A 921      27.690  54.730  50.020  1.00  0.00           H
ATOM   4306  C   LEU A 921      31.160  55.730  51.640  1.00  0.00           C
ATOM   4307  O   LEU A 921      31.570  55.520  50.520  1.00  0.00           O
ATOM   4308  N   LEU A 922      32.000  56.300  52.490  1.00  0.00           N
ATOM   4309  HN  LEU A 922      31.620  56.660  53.350  1.00  0.00           H
ATOM   4310  CA  LEU A 922      33.420  56.610  52.220  1.00  0.00           C
ATOM   4311  HA  LEU A 922      33.580  57.060  51.250  1.00  0.00           H
ATOM   4312  CB  LEU A 922      33.960  57.600  53.230  1.00  0.00           C
ATOM   4313  HB1 LEU A 922      35.060  57.760  53.110  1.00  0.00           H
ATOM   4314  HB2 LEU A 922      33.910  57.090  54.220  1.00  0.00           H
ATOM   4315  CG  LEU A 922      33.520  59.080  53.370  1.00  0.00           C
ATOM   4316  HG  LEU A 922      32.400  59.130  53.460  1.00  0.00           H
ATOM   4317  CD1 LEU A 922      34.020  59.650  54.720  1.00  0.00           C
ATOM   4318 HD11 LEU A 922      33.980  60.760  54.770  1.00  0.00           H
ATOM   4319 HD12 LEU A 922      35.050  59.280  54.860  1.00  0.00           H
ATOM   4320 HD13 LEU A 922      33.450  59.270  55.590  1.00  0.00           H
ATOM   4321  CD2 LEU A 922      34.050  59.930  52.240  1.00  0.00           C
ATOM   4322 HD21 LEU A 922      33.780  59.570  51.220  1.00  0.00           H
ATOM   4323 HD22 LEU A 922      35.160  59.990  52.290  1.00  0.00           H
ATOM   4324 HD23 LEU A 922      33.740  60.980  52.470  1.00  0.00           H
ATOM   4325  C   LEU A 922      34.290  55.370  52.020  1.00  0.00           C
ATOM   4326  O   LEU A 922      34.980  55.290  50.980  1.00  0.00           O
ATOM   4327  N   CYS A 923      34.170  54.370  52.890  1.00  0.00           N
ATOM   4328  HN  CYS A 923      33.580  54.620  53.650  1.00  0.00           H
ATOM   4329  CA  CYS A 923      35.050  53.170  52.820  1.00  0.00           C
ATOM   4330  HA  CYS A 923      36.050  53.570  52.720  1.00  0.00           H
ATOM   4331  CB  CYS A 923      35.070  52.290  54.070  1.00  0.00           C
ATOM   4332  HB1 CYS A 923      34.040  51.930  54.310  1.00  0.00           H
ATOM   4333  HB2 CYS A 923      35.320  52.980  54.910  1.00  0.00           H
ATOM   4334  SG  CYS A 923      36.200  50.860  53.900  1.00  0.00           S
ATOM   4335  HG1 CYS A 923      35.460  50.080  53.120  1.00  0.00           H
ATOM   4336  C   CYS A 923      34.620  52.360  51.560  1.00  0.00           C
ATOM   4337  O   CYS A 923      35.450  51.800  50.830  1.00  0.00           O
ATOM   4338  N   THR A 924      33.350  52.540  51.120  1.00  0.00           N
ATOM   4339  HN  THR A 924      32.780  53.200  51.590  1.00  0.00           H
ATOM   4340  CA  THR A 924      32.850  51.890  49.850  1.00  0.00           C
ATOM   4341  HA  THR A 924      33.070  50.830  49.830  1.00  0.00           H
ATOM   4342  CB  THR A 924      31.330  51.980  49.630  1.00  0.00           C
ATOM   4343  HB  THR A 924      31.120  53.060  49.450  1.00  0.00           H
ATOM   4344  OG1 THR A 924      30.650  51.570  50.760  1.00  0.00           O
ATOM   4345  HG1 THR A 924      30.890  52.140  51.500  1.00  0.00           H
ATOM   4346  CG2 THR A 924      30.810  51.060  48.450  1.00  0.00           C
ATOM   4347 HG21 THR A 924      29.770  51.350  48.230  1.00  0.00           H
ATOM   4348 HG22 THR A 924      30.940  49.990  48.740  1.00  0.00           H
ATOM   4349 HG23 THR A 924      31.400  51.200  47.530  1.00  0.00           H
ATOM   4350  C   THR A 924      33.700  52.260  48.600  1.00  0.00           C
ATOM   4351  O   THR A 924      33.940  51.380  47.820  1.00  0.00           O
ATOM   4352  N   ILE A 925      34.130  53.520  48.530  1.00  0.00           N
ATOM   4353  HN  ILE A 925      33.750  54.150  49.200  1.00  0.00           H
ATOM   4354  CA  ILE A 925      34.990  54.000  47.450  1.00  0.00           C
ATOM   4355  HA  ILE A 925      34.420  53.990  46.540  1.00  0.00           H
ATOM   4356  CB  ILE A 925      35.260  55.460  47.900  1.00  0.00           C
ATOM   4357  HB  ILE A 925      35.870  55.480  48.820  1.00  0.00           H
ATOM   4358  CG2 ILE A 925      36.020  56.140  46.780  1.00  0.00           C
ATOM   4359 HG21 ILE A 925      36.950  55.650  46.410  1.00  0.00           H
ATOM   4360 HG22 ILE A 925      36.390  57.090  47.220  1.00  0.00           H
ATOM   4361 HG23 ILE A 925      35.460  56.320  45.830  1.00  0.00           H
ATOM   4362  CG1 ILE A 925      33.970  56.250  48.270  1.00  0.00           C
ATOM   4363 HG11 ILE A 925      34.360  57.290  48.400  1.00  0.00           H
ATOM   4364 HG12 ILE A 925      33.470  56.020  49.240  1.00  0.00           H
ATOM   4365  CD  ILE A 925      32.940  56.340  47.160  1.00  0.00           C
ATOM   4366  HD1 ILE A 925      32.360  55.410  47.050  1.00  0.00           H
ATOM   4367  HD2 ILE A 925      33.350  56.660  46.180  1.00  0.00           H
ATOM   4368  HD3 ILE A 925      32.140  57.020  47.520  1.00  0.00           H
ATOM   4369  C   ILE A 925      36.300  53.250  47.350  1.00  0.00           C
ATOM   4370  O   ILE A 925      36.700  52.810  46.290  1.00  0.00           O
ATOM   4371  N   LEU A 926      36.960  52.960  48.510  1.00  0.00           N
ATOM   4372  HN  LEU A 926      36.540  53.180  49.380  1.00  0.00           H
ATOM   4373  CA  LEU A 926      38.140  52.210  48.580  1.00  0.00           C
ATOM   4374  HA  LEU A 926      38.850  52.670  47.910  1.00  0.00           H
ATOM   4375  CB  LEU A 926      38.750  52.250  49.990  1.00  0.00           C
ATOM   4376  HB1 LEU A 926      39.760  51.810  50.150  1.00  0.00           H
ATOM   4377  HB2 LEU A 926      38.070  51.700  50.690  1.00  0.00           H
ATOM   4378  CG  LEU A 926      38.790  53.670  50.570  1.00  0.00           C
ATOM   4379  HG  LEU A 926      37.770  54.100  50.660  1.00  0.00           H
ATOM   4380  CD1 LEU A 926      39.620  53.680  51.940  1.00  0.00           C
ATOM   4381 HD11 LEU A 926      39.480  54.630  52.470  1.00  0.00           H
ATOM   4382 HD12 LEU A 926      40.700  53.500  51.730  1.00  0.00           H
ATOM   4383 HD13 LEU A 926      39.180  52.860  52.570  1.00  0.00           H
ATOM   4384  CD2 LEU A 926      39.510  54.740  49.600  1.00  0.00           C
ATOM   4385 HD21 LEU A 926      39.630  55.720  50.120  1.00  0.00           H
ATOM   4386 HD22 LEU A 926      38.900  54.920  48.690  1.00  0.00           H
ATOM   4387 HD23 LEU A 926      40.460  54.400  49.130  1.00  0.00           H
ATOM   4388  C   LEU A 926      38.040  50.820  48.170  1.00  0.00           C
ATOM   4389  O   LEU A 926      38.910  50.350  47.490  1.00  0.00           O
ATOM   4390  N   ILE A 927      36.910  50.140  48.530  1.00  0.00           N
ATOM   4391  HN  ILE A 927      36.330  50.580  49.230  1.00  0.00           H
ATOM   4392  CA  ILE A 927      36.490  48.840  48.140  1.00  0.00           C
ATOM   4393  HA  ILE A 927      37.310  48.180  48.380  1.00  0.00           H
ATOM   4394  CB  ILE A 927      35.260  48.430  48.820  1.00  0.00           C
ATOM   4395  HB  ILE A 927      34.490  49.210  48.570  1.00  0.00           H
ATOM   4396  CG2 ILE A 927      34.780  47.040  48.350  1.00  0.00           C
ATOM   4397 HG21 ILE A 927      33.970  46.690  49.030  1.00  0.00           H
ATOM   4398 HG22 ILE A 927      35.560  46.250  48.540  1.00  0.00           H
ATOM   4399 HG23 ILE A 927      34.430  46.970  47.300  1.00  0.00           H
ATOM   4400  CG1 ILE A 927      35.360  48.360  50.350  1.00  0.00           C
ATOM   4401 HG11 ILE A 927      34.480  47.770  50.650  1.00  0.00           H
ATOM   4402 HG12 ILE A 927      35.290  49.430  50.660  1.00  0.00           H
ATOM   4403  CD  ILE A 927      36.690  47.780  50.950  1.00  0.00           C
ATOM   4404  HD1 ILE A 927      36.810  46.780  50.490  1.00  0.00           H
ATOM   4405  HD2 ILE A 927      36.640  47.640  52.040  1.00  0.00           H
ATOM   4406  HD3 ILE A 927      37.570  48.430  50.730  1.00  0.00           H
ATOM   4407  C   ILE A 927      36.270  48.770  46.600  1.00  0.00           C
ATOM   4408  O   ILE A 927      36.870  47.890  45.950  1.00  0.00           O
ATOM   4409  N   PHE A 928      35.570  49.720  46.120  1.00  0.00           N
ATOM   4410  HN  PHE A 928      35.230  50.440  46.710  1.00  0.00           H
ATOM   4411  CA  PHE A 928      35.210  49.890  44.690  1.00  0.00           C
ATOM   4412  HA  PHE A 928      34.690  48.970  44.490  1.00  0.00           H
ATOM   4413  CB  PHE A 928      34.020  50.880  44.520  1.00  0.00           C
ATOM   4414  HB1 PHE A 928      34.210  51.840  45.030  1.00  0.00           H
ATOM   4415  HB2 PHE A 928      33.190  50.390  45.060  1.00  0.00           H
ATOM   4416  CG  PHE A 928      33.620  51.140  43.050  1.00  0.00           C
ATOM   4417  CD1 PHE A 928      32.970  50.180  42.290  1.00  0.00           C
ATOM   4418  HD1 PHE A 928      32.770  49.190  42.650  1.00  0.00           H
ATOM   4419  CE1 PHE A 928      32.760  50.430  40.900  1.00  0.00           C
ATOM   4420  HE1 PHE A 928      32.210  49.730  40.280  1.00  0.00           H
ATOM   4421  CZ  PHE A 928      33.100  51.660  40.310  1.00  0.00           C
ATOM   4422  HZ  PHE A 928      32.880  51.840  39.260  1.00  0.00           H
ATOM   4423  CD2 PHE A 928      34.030  52.340  42.470  1.00  0.00           C
ATOM   4424  HD2 PHE A 928      34.660  53.000  43.050  1.00  0.00           H
ATOM   4425  CE2 PHE A 928      33.740  52.650  41.080  1.00  0.00           C
ATOM   4426  HE2 PHE A 928      34.090  53.570  40.660  1.00  0.00           H
ATOM   4427  C   PHE A 928      36.320  50.070  43.660  1.00  0.00           C
ATOM   4428  O   PHE A 928      36.540  49.310  42.720  1.00  0.00           O
ATOM   4429  N   MET A 929      37.190  51.030  43.980  1.00  0.00           N
ATOM   4430  HN  MET A 929      37.050  51.570  44.810  1.00  0.00           H
ATOM   4431  CA  MET A 929      38.400  51.400  43.250  1.00  0.00           C
ATOM   4432  HA  MET A 929      38.070  51.850  42.330  1.00  0.00           H
ATOM   4433  CB  MET A 929      39.090  52.610  43.970  1.00  0.00           C
ATOM   4434  HB1 MET A 929      40.160  52.360  44.090  1.00  0.00           H
ATOM   4435  HB2 MET A 929      38.630  52.840  44.950  1.00  0.00           H
ATOM   4436  CG  MET A 929      39.090  54.000  43.280  1.00  0.00           C
ATOM   4437  HG1 MET A 929      39.450  54.710  44.050  1.00  0.00           H
ATOM   4438  HG2 MET A 929      38.010  54.210  43.100  1.00  0.00           H
ATOM   4439  SD  MET A 929      40.110  54.000  41.700  1.00  0.00           S
ATOM   4440  CE  MET A 929      39.990  55.830  41.620  1.00  0.00           C
ATOM   4441  HE1 MET A 929      40.760  56.070  40.850  1.00  0.00           H
ATOM   4442  HE2 MET A 929      40.290  56.400  42.530  1.00  0.00           H
ATOM   4443  HE3 MET A 929      39.110  56.270  41.100  1.00  0.00           H
ATOM   4444  C   MET A 929      39.390  50.290  43.100  1.00  0.00           C
ATOM   4445  O   MET A 929      40.210  50.360  42.210  1.00  0.00           O
ATOM   4446  N   ASP A 930      39.580  49.350  44.020  1.00  0.00           N
ATOM   4447  HN  ASP A 930      39.140  49.520  44.900  1.00  0.00           H
ATOM   4448  CA  ASP A 930      40.520  48.240  43.900  1.00  0.00           C
ATOM   4449  HA  ASP A 930      41.260  48.650  43.240  1.00  0.00           H
ATOM   4450  CB  ASP A 930      41.080  47.920  45.260  1.00  0.00           C
ATOM   4451  HB1 ASP A 930      41.610  46.940  45.390  1.00  0.00           H
ATOM   4452  HB2 ASP A 930      40.280  47.850  46.030  1.00  0.00           H
ATOM   4453  CG  ASP A 930      42.050  48.930  45.730  1.00  0.00           C
ATOM   4454  OD1 ASP A 930      42.590  48.660  46.850  1.00  0.00           O
ATOM   4455  OD2 ASP A 930      42.380  49.930  45.040  1.00  0.00           O
ATOM   4456  C   ASP A 930      39.910  47.040  43.210  1.00  0.00           C
ATOM   4457  O   ASP A 930      40.700  46.380  42.470  1.00  0.00           O
ATOM   4458  N   GLN A 931      38.610  46.770  43.400  1.00  0.00           N
ATOM   4459  HN  GLN A 931      38.210  47.320  44.130  1.00  0.00           H
ATOM   4460  CA  GLN A 931      37.860  45.740  42.730  1.00  0.00           C
ATOM   4461  HA  GLN A 931      38.510  44.880  42.740  1.00  0.00           H
ATOM   4462  CB  GLN A 931      36.530  45.490  43.530  1.00  0.00           C
ATOM   4463  HB1 GLN A 931      35.900  44.900  42.840  1.00  0.00           H
ATOM   4464  HB2 GLN A 931      35.910  46.390  43.740  1.00  0.00           H
ATOM   4465  CG  GLN A 931      36.680  44.630  44.730  1.00  0.00           C
ATOM   4466  HG1 GLN A 931      35.750  44.310  45.230  1.00  0.00           H
ATOM   4467  HG2 GLN A 931      37.280  45.250  45.450  1.00  0.00           H
ATOM   4468  CD  GLN A 931      37.620  43.420  44.550  1.00  0.00           C
ATOM   4469  OE1 GLN A 931      38.470  43.160  45.360  1.00  0.00           O
ATOM   4470  NE2 GLN A 931      37.460  42.600  43.480  1.00  0.00           N
ATOM   4471 HE21 GLN A 931      38.070  41.810  43.500  1.00  0.00           H
ATOM   4472 HE22 GLN A 931      36.900  42.830  42.690  1.00  0.00           H
ATOM   4473  C   GLN A 931      37.620  45.960  41.270  1.00  0.00           C
ATOM   4474  O   GLN A 931      38.030  45.230  40.430  1.00  0.00           O
ATOM   4475  N   GLN A 932      37.020  47.160  40.900  1.00  0.00           N
ATOM   4476  HN  GLN A 932      36.770  47.830  41.590  1.00  0.00           H
ATOM   4477  CA  GLN A 932      36.740  47.430  39.500  1.00  0.00           C
ATOM   4478  HA  GLN A 932      36.480  46.480  39.040  1.00  0.00           H
ATOM   4479  CB  GLN A 932      35.440  48.240  39.430  1.00  0.00           C
ATOM   4480  HB1 GLN A 932      35.430  48.740  38.430  1.00  0.00           H
ATOM   4481  HB2 GLN A 932      35.430  49.030  40.210  1.00  0.00           H
ATOM   4482  CG  GLN A 932      34.140  47.420  39.600  1.00  0.00           C
ATOM   4483  HG1 GLN A 932      33.310  48.150  39.380  1.00  0.00           H
ATOM   4484  HG2 GLN A 932      33.980  47.160  40.670  1.00  0.00           H
ATOM   4485  CD  GLN A 932      34.080  46.080  38.840  1.00  0.00           C
ATOM   4486  OE1 GLN A 932      34.530  45.090  39.440  1.00  0.00           O
ATOM   4487  NE2 GLN A 932      33.500  46.060  37.650  1.00  0.00           N
ATOM   4488 HE21 GLN A 932      33.200  46.950  37.280  1.00  0.00           H
ATOM   4489 HE22 GLN A 932      33.370  45.210  37.140  1.00  0.00           H
ATOM   4490  C   GLN A 932      37.820  47.940  38.640  1.00  0.00           C
ATOM   4491  O   GLN A 932      37.920  47.660  37.420  1.00  0.00           O
ATOM   4492  N   ILE A 933      38.840  48.560  39.240  1.00  0.00           N
ATOM   4493  HN  ILE A 933      38.760  48.960  40.160  1.00  0.00           H
ATOM   4494  CA  ILE A 933      40.050  48.720  38.450  1.00  0.00           C
ATOM   4495  HA  ILE A 933      39.800  49.030  37.440  1.00  0.00           H
ATOM   4496  CB  ILE A 933      41.030  49.640  39.150  1.00  0.00           C
ATOM   4497  HB  ILE A 933      41.280  49.140  40.110  1.00  0.00           H
ATOM   4498  CG2 ILE A 933      42.340  49.740  38.310  1.00  0.00           C
ATOM   4499 HG21 ILE A 933      42.040  49.950  37.250  1.00  0.00           H
ATOM   4500 HG22 ILE A 933      42.850  48.770  38.480  1.00  0.00           H
ATOM   4501 HG23 ILE A 933      42.960  50.530  38.770  1.00  0.00           H
ATOM   4502  CG1 ILE A 933      40.340  51.060  39.450  1.00  0.00           C
ATOM   4503 HG11 ILE A 933      41.110  51.570  40.050  1.00  0.00           H
ATOM   4504 HG12 ILE A 933      39.370  50.900  39.970  1.00  0.00           H
ATOM   4505  CD  ILE A 933      40.360  51.990  38.270  1.00  0.00           C
ATOM   4506  HD1 ILE A 933      40.060  52.970  38.690  1.00  0.00           H
ATOM   4507  HD2 ILE A 933      39.470  51.800  37.630  1.00  0.00           H
ATOM   4508  HD3 ILE A 933      41.280  51.930  37.640  1.00  0.00           H
ATOM   4509  C   ILE A 933      40.780  47.350  38.170  1.00  0.00           C
ATOM   4510  O   ILE A 933      41.250  47.100  36.990  1.00  0.00           O
ATOM   4511  N   THR A 934      40.870  46.400  39.190  1.00  0.00           N
ATOM   4512  HN  THR A 934      40.440  46.580  40.060  1.00  0.00           H
ATOM   4513  CA  THR A 934      41.380  45.060  38.970  1.00  0.00           C
ATOM   4514  HA  THR A 934      42.380  45.220  38.620  1.00  0.00           H
ATOM   4515  CB  THR A 934      41.520  44.140  40.190  1.00  0.00           C
ATOM   4516  HB  THR A 934      40.610  44.130  40.830  1.00  0.00           H
ATOM   4517  OG1 THR A 934      42.460  44.860  40.990  1.00  0.00           O
ATOM   4518  HG1 THR A 934      41.950  45.520  41.460  1.00  0.00           H
ATOM   4519  CG2 THR A 934      42.120  42.790  39.860  1.00  0.00           C
ATOM   4520 HG21 THR A 934      43.070  42.960  39.300  1.00  0.00           H
ATOM   4521 HG22 THR A 934      41.470  42.220  39.170  1.00  0.00           H
ATOM   4522 HG23 THR A 934      42.230  42.180  40.790  1.00  0.00           H
ATOM   4523  C   THR A 934      40.650  44.350  37.940  1.00  0.00           C
ATOM   4524  O   THR A 934      41.230  43.770  37.050  1.00  0.00           O
ATOM   4525  N   ALA A 935      39.320  44.390  37.900  1.00  0.00           N
ATOM   4526  HN  ALA A 935      38.770  44.740  38.650  1.00  0.00           H
ATOM   4527  CA  ALA A 935      38.480  44.020  36.770  1.00  0.00           C
ATOM   4528  HA  ALA A 935      38.530  42.970  36.570  1.00  0.00           H
ATOM   4529  CB  ALA A 935      37.010  44.330  37.220  1.00  0.00           C
ATOM   4530  HB1 ALA A 935      36.930  45.420  37.090  1.00  0.00           H
ATOM   4531  HB2 ALA A 935      36.880  44.120  38.310  1.00  0.00           H
ATOM   4532  HB3 ALA A 935      36.380  43.720  36.540  1.00  0.00           H
ATOM   4533  C   ALA A 935      38.760  44.700  35.440  1.00  0.00           C
ATOM   4534  O   ALA A 935      38.870  44.060  34.420  1.00  0.00           O
ATOM   4535  N   VAL A 936      39.010  46.040  35.390  1.00  0.00           N
ATOM   4536  HN  VAL A 936      38.730  46.550  36.200  1.00  0.00           H
ATOM   4537  CA  VAL A 936      39.570  46.690  34.230  1.00  0.00           C
ATOM   4538  HA  VAL A 936      38.900  46.520  33.390  1.00  0.00           H
ATOM   4539  CB  VAL A 936      39.590  48.150  34.370  1.00  0.00           C
ATOM   4540  HB  VAL A 936      40.140  48.440  35.290  1.00  0.00           H
ATOM   4541  CG1 VAL A 936      40.390  48.880  33.230  1.00  0.00           C
ATOM   4542 HG11 VAL A 936      39.920  48.700  32.240  1.00  0.00           H
ATOM   4543 HG12 VAL A 936      41.440  48.480  33.260  1.00  0.00           H
ATOM   4544 HG13 VAL A 936      40.420  49.970  33.380  1.00  0.00           H
ATOM   4545  CG2 VAL A 936      38.210  48.770  34.350  1.00  0.00           C
ATOM   4546 HG21 VAL A 936      38.380  49.870  34.240  1.00  0.00           H
ATOM   4547 HG22 VAL A 936      37.700  48.610  35.330  1.00  0.00           H
ATOM   4548 HG23 VAL A 936      37.600  48.310  33.550  1.00  0.00           H
ATOM   4549  C   VAL A 936      40.890  46.060  33.740  1.00  0.00           C
ATOM   4550  O   VAL A 936      41.080  45.870  32.560  1.00  0.00           O
ATOM   4551  N   ILE A 937      41.830  45.630  34.620  1.00  0.00           N
ATOM   4552  HN  ILE A 937      41.640  45.890  35.580  1.00  0.00           H
ATOM   4553  CA  ILE A 937      43.130  45.150  34.300  1.00  0.00           C
ATOM   4554  HA  ILE A 937      43.320  45.700  33.390  1.00  0.00           H
ATOM   4555  CB  ILE A 937      44.220  45.490  35.400  1.00  0.00           C
ATOM   4556  HB  ILE A 937      43.680  45.130  36.290  1.00  0.00           H
ATOM   4557  CG2 ILE A 937      45.600  44.780  35.320  1.00  0.00           C
ATOM   4558 HG21 ILE A 937      46.020  45.110  34.330  1.00  0.00           H
ATOM   4559 HG22 ILE A 937      45.520  43.690  35.490  1.00  0.00           H
ATOM   4560 HG23 ILE A 937      46.340  45.200  36.030  1.00  0.00           H
ATOM   4561  CG1 ILE A 937      44.360  47.070  35.460  1.00  0.00           C
ATOM   4562 HG11 ILE A 937      44.980  47.260  36.360  1.00  0.00           H
ATOM   4563 HG12 ILE A 937      43.320  47.450  35.610  1.00  0.00           H
ATOM   4564  CD  ILE A 937      45.080  47.690  34.300  1.00  0.00           C
ATOM   4565  HD1 ILE A 937      46.190  47.580  34.330  1.00  0.00           H
ATOM   4566  HD2 ILE A 937      45.030  48.790  34.480  1.00  0.00           H
ATOM   4567  HD3 ILE A 937      44.660  47.520  33.290  1.00  0.00           H
ATOM   4568  C   ILE A 937      43.250  43.750  33.870  1.00  0.00           C
ATOM   4569  O   ILE A 937      44.160  43.370  33.170  1.00  0.00           O
ATOM   4570  N   ILE A 938      42.270  42.820  34.260  1.00  0.00           N
ATOM   4571  HN  ILE A 938      41.540  42.980  34.930  1.00  0.00           H
ATOM   4572  CA  ILE A 938      42.430  41.360  33.890  1.00  0.00           C
ATOM   4573  HA  ILE A 938      43.480  41.140  33.690  1.00  0.00           H
ATOM   4574  CB  ILE A 938      41.860  40.520  35.080  1.00  0.00           C
ATOM   4575  HB  ILE A 938      42.270  40.940  36.020  1.00  0.00           H
ATOM   4576  CG2 ILE A 938      40.350  40.890  35.210  1.00  0.00           C
ATOM   4577 HG21 ILE A 938      39.980  40.370  36.130  1.00  0.00           H
ATOM   4578 HG22 ILE A 938      39.650  40.610  34.390  1.00  0.00           H
ATOM   4579 HG23 ILE A 938      40.200  41.960  35.430  1.00  0.00           H
ATOM   4580  CG1 ILE A 938      42.100  39.060  34.950  1.00  0.00           C
ATOM   4581 HG11 ILE A 938      41.930  38.640  33.940  1.00  0.00           H
ATOM   4582 HG12 ILE A 938      41.320  38.600  35.580  1.00  0.00           H
ATOM   4583  CD  ILE A 938      43.430  38.580  35.490  1.00  0.00           C
ATOM   4584  HD1 ILE A 938      43.510  37.520  35.800  1.00  0.00           H
ATOM   4585  HD2 ILE A 938      43.570  39.040  36.490  1.00  0.00           H
ATOM   4586  HD3 ILE A 938      44.330  38.760  34.860  1.00  0.00           H
ATOM   4587  C   ILE A 938      41.750  41.110  32.530  1.00  0.00           C
ATOM   4588  O   ILE A 938      41.910  40.030  31.950  1.00  0.00           O
ATOM   4589  N   ASN A 939      41.010  42.140  32.070  1.00  0.00           N
ATOM   4590  HN  ASN A 939      41.220  43.030  32.500  1.00  0.00           H
ATOM   4591  CA  ASN A 939      40.160  42.200  30.920  1.00  0.00           C
ATOM   4592  HA  ASN A 939      40.090  41.150  30.650  1.00  0.00           H
ATOM   4593  CB  ASN A 939      38.770  42.810  31.100  1.00  0.00           C
ATOM   4594  HB1 ASN A 939      38.830  43.860  31.480  1.00  0.00           H
ATOM   4595  HB2 ASN A 939      38.300  42.200  31.910  1.00  0.00           H
ATOM   4596  CG  ASN A 939      37.810  42.670  29.830  1.00  0.00           C
ATOM   4597  OD1 ASN A 939      37.160  41.720  29.660  1.00  0.00           O
ATOM   4598  ND2 ASN A 939      37.680  43.810  29.120  1.00  0.00           N
ATOM   4599 HD21 ASN A 939      37.720  44.710  29.560  1.00  0.00           H
ATOM   4600 HD22 ASN A 939      37.340  43.810  28.180  1.00  0.00           H
ATOM   4601  C   ASN A 939      41.040  42.980  29.920  1.00  0.00           C
ATOM   4602  O   ASN A 939      41.570  44.060  30.130  1.00  0.00           O
ATOM   4603  N   ARG A 940      41.280  42.410  28.760  1.00  0.00           N
ATOM   4604  HN  ARG A 940      40.940  41.530  28.460  1.00  0.00           H
ATOM   4605  CA  ARG A 940      41.990  43.180  27.660  1.00  0.00           C
ATOM   4606  HA  ARG A 940      42.120  44.240  27.830  1.00  0.00           H
ATOM   4607  CB  ARG A 940      43.350  42.450  27.410  1.00  0.00           C
ATOM   4608  HB1 ARG A 940      43.880  42.860  26.520  1.00  0.00           H
ATOM   4609  HB2 ARG A 940      43.170  41.390  27.150  1.00  0.00           H
ATOM   4610  CG  ARG A 940      44.290  42.490  28.660  1.00  0.00           C
ATOM   4611  HG1 ARG A 940      45.090  41.770  28.400  1.00  0.00           H
ATOM   4612  HG2 ARG A 940      43.880  42.130  29.640  1.00  0.00           H
ATOM   4613  CD  ARG A 940      45.080  43.750  29.100  1.00  0.00           C
ATOM   4614  HD1 ARG A 940      45.360  44.230  28.130  1.00  0.00           H
ATOM   4615  HD2 ARG A 940      45.980  43.430  29.650  1.00  0.00           H
ATOM   4616  NE  ARG A 940      44.180  44.670  29.950  1.00  0.00           N
ATOM   4617  HE  ARG A 940      43.280  44.350  30.220  1.00  0.00           H
ATOM   4618  CZ  ARG A 940      44.230  46.010  30.100  1.00  0.00           C
ATOM   4619  NH1 ARG A 940      43.130  46.620  30.550  1.00  0.00           N
ATOM   4620 HH11 ARG A 940      42.280  46.080  30.610  1.00  0.00           H
ATOM   4621 HH12 ARG A 940      43.180  47.580  30.790  1.00  0.00           H
ATOM   4622  NH2 ARG A 940      45.310  46.720  29.890  1.00  0.00           N
ATOM   4623 HH21 ARG A 940      46.090  46.150  29.620  1.00  0.00           H
ATOM   4624 HH22 ARG A 940      45.320  47.700  30.020  1.00  0.00           H
ATOM   4625  C   ARG A 940      41.160  43.120  26.500  1.00  0.00           C
ATOM   4626  O   ARG A 940      40.410  42.170  26.300  1.00  0.00           O
ATOM   4627  N   LYS A 941      41.230  44.170  25.600  1.00  0.00           N
ATOM   4628  HN  LYS A 941      41.780  44.970  25.780  1.00  0.00           H
ATOM   4629  CA  LYS A 941      40.520  44.150  24.340  1.00  0.00           C
ATOM   4630  HA  LYS A 941      39.500  43.960  24.610  1.00  0.00           H
ATOM   4631  CB  LYS A 941      40.460  45.480  23.610  1.00  0.00           C
ATOM   4632  HB1 LYS A 941      40.000  46.190  24.320  1.00  0.00           H
ATOM   4633  HB2 LYS A 941      39.750  45.400  22.770  1.00  0.00           H
ATOM   4634  CG  LYS A 941      41.830  46.220  23.290  1.00  0.00           C
ATOM   4635  HG1 LYS A 941      42.290  45.780  22.380  1.00  0.00           H
ATOM   4636  HG2 LYS A 941      42.330  46.130  24.280  1.00  0.00           H
ATOM   4637  CD  LYS A 941      41.720  47.720  22.960  1.00  0.00           C
ATOM   4638  HD1 LYS A 941      41.190  48.300  23.750  1.00  0.00           H
ATOM   4639  HD2 LYS A 941      41.180  47.850  22.000  1.00  0.00           H
ATOM   4640  CE  LYS A 941      43.090  48.390  22.680  1.00  0.00           C
ATOM   4641  HE1 LYS A 941      42.940  49.470  22.830  1.00  0.00           H
ATOM   4642  HE2 LYS A 941      43.450  48.070  21.680  1.00  0.00           H
ATOM   4643  NZ  LYS A 941      44.150  48.000  23.710  1.00  0.00           N
ATOM   4644  HZ1 LYS A 941      43.860  48.230  24.680  1.00  0.00           H
ATOM   4645  HZ2 LYS A 941      45.040  48.500  23.510  1.00  0.00           H
ATOM   4646  HZ3 LYS A 941      44.330  46.980  23.620  1.00  0.00           H
ATOM   4647  C   LYS A 941      40.930  43.050  23.370  1.00  0.00           C
ATOM   4648  O   LYS A 941      40.060  42.530  22.610  1.00  0.00           O
ATOM   4649  N   GLU A 942      42.260  42.800  23.300  1.00  0.00           N
ATOM   4650  HN  GLU A 942      42.880  43.300  23.910  1.00  0.00           H
ATOM   4651  CA  GLU A 942      42.840  41.970  22.260  1.00  0.00           C
ATOM   4652  HA  GLU A 942      42.570  42.450  21.340  1.00  0.00           H
ATOM   4653  CB  GLU A 942      44.360  42.090  22.480  1.00  0.00           C
ATOM   4654  HB1 GLU A 942      44.710  41.420  21.660  1.00  0.00           H
ATOM   4655  HB2 GLU A 942      44.580  41.700  23.490  1.00  0.00           H
ATOM   4656  CG  GLU A 942      44.950  43.470  22.130  1.00  0.00           C
ATOM   4657  HG1 GLU A 942      44.770  43.940  21.140  1.00  0.00           H
ATOM   4658  HG2 GLU A 942      46.040  43.240  22.040  1.00  0.00           H
ATOM   4659  CD  GLU A 942      44.800  44.540  23.110  1.00  0.00           C
ATOM   4660  OE1 GLU A 942      44.430  44.270  24.300  1.00  0.00           O
ATOM   4661  OE2 GLU A 942      45.160  45.680  22.740  1.00  0.00           O
ATOM   4662  C   GLU A 942      42.310  40.490  22.200  1.00  0.00           C
ATOM   4663  O   GLU A 942      41.970  39.920  21.140  1.00  0.00           O
ATOM   4664  N   HSD A 943      42.110  39.840  23.360  1.00  0.00           N
ATOM   4665  HN  HSD A 943      42.400  40.300  24.200  1.00  0.00           H
ATOM   4666  CA  HSD A 943      41.450  38.540  23.350  1.00  0.00           C
ATOM   4667  HA  HSD A 943      40.690  38.520  22.580  1.00  0.00           H
ATOM   4668  CB  HSD A 943      42.310  37.230  23.270  1.00  0.00           C
ATOM   4669  HB1 HSD A 943      41.740  36.330  23.570  1.00  0.00           H
ATOM   4670  HB2 HSD A 943      43.340  37.280  23.650  1.00  0.00           H
ATOM   4671  ND1 HSD A 943      41.720  36.280  21.010  1.00  0.00           N
ATOM   4672  HD1 HSD A 943      40.750  36.140  21.180  1.00  0.00           H
ATOM   4673  CG  HSD A 943      42.580  37.010  21.840  1.00  0.00           C
ATOM   4674  CE1 HSD A 943      42.430  35.970  19.890  1.00  0.00           C
ATOM   4675  HE1 HSD A 943      42.010  35.430  19.040  1.00  0.00           H
ATOM   4676  NE2 HSD A 943      43.660  36.470  19.920  1.00  0.00           N
ATOM   4677  CD2 HSD A 943      43.740  37.130  21.170  1.00  0.00           C
ATOM   4678  HD2 HSD A 943      44.670  37.610  21.460  1.00  0.00           H
ATOM   4679  C   HSD A 943      40.610  38.400  24.650  1.00  0.00           C
ATOM   4680  O   HSD A 943      40.740  39.100  25.660  1.00  0.00           O
ATOM   4681  N   LYS A 944      39.610  37.500  24.540  1.00  0.00           N
ATOM   4682  HN  LYS A 944      39.540  37.050  23.660  1.00  0.00           H
ATOM   4683  CA  LYS A 944      38.660  37.250  25.580  1.00  0.00           C
ATOM   4684  HA  LYS A 944      38.500  38.120  26.190  1.00  0.00           H
ATOM   4685  CB  LYS A 944      37.290  36.770  25.020  1.00  0.00           C
ATOM   4686  HB1 LYS A 944      36.500  36.330  25.670  1.00  0.00           H
ATOM   4687  HB2 LYS A 944      37.600  36.040  24.240  1.00  0.00           H
ATOM   4688  CG  LYS A 944      36.590  37.780  24.090  1.00  0.00           C
ATOM   4689  HG1 LYS A 944      35.700  37.300  23.650  1.00  0.00           H
ATOM   4690  HG2 LYS A 944      37.150  37.910  23.150  1.00  0.00           H
ATOM   4691  CD  LYS A 944      36.290  39.100  24.750  1.00  0.00           C
ATOM   4692  HD1 LYS A 944      37.020  39.900  24.520  1.00  0.00           H
ATOM   4693  HD2 LYS A 944      36.170  38.950  25.860  1.00  0.00           H
ATOM   4694  CE  LYS A 944      34.970  39.750  24.350  1.00  0.00           C
ATOM   4695  HE1 LYS A 944      34.140  39.090  24.670  1.00  0.00           H
ATOM   4696  HE2 LYS A 944      35.040  39.820  23.240  1.00  0.00           H
ATOM   4697  NZ  LYS A 944      34.840  41.150  24.840  1.00  0.00           N
ATOM   4698  HZ1 LYS A 944      35.760  41.640  24.820  1.00  0.00           H
ATOM   4699  HZ2 LYS A 944      34.500  41.200  25.810  1.00  0.00           H
ATOM   4700  HZ3 LYS A 944      34.250  41.700  24.190  1.00  0.00           H
ATOM   4701  C   LYS A 944      39.130  36.170  26.490  1.00  0.00           C
ATOM   4702  O   LYS A 944      40.010  35.380  26.110  1.00  0.00           O
ATOM   4703  N   LEU A 945      38.620  36.060  27.710  1.00  0.00           N
ATOM   4704  HN  LEU A 945      37.980  36.730  28.060  1.00  0.00           H
ATOM   4705  CA  LEU A 945      38.900  35.050  28.660  1.00  0.00           C
ATOM   4706  HA  LEU A 945      39.990  34.950  28.690  1.00  0.00           H
ATOM   4707  CB  LEU A 945      38.610  35.430  30.170  1.00  0.00           C
ATOM   4708  HB1 LEU A 945      38.960  34.580  30.790  1.00  0.00           H
ATOM   4709  HB2 LEU A 945      37.540  35.610  30.400  1.00  0.00           H
ATOM   4710  CG  LEU A 945      39.410  36.750  30.630  1.00  0.00           C
ATOM   4711  HG  LEU A 945      39.030  37.570  29.980  1.00  0.00           H
ATOM   4712  CD1 LEU A 945      38.930  37.060  32.040  1.00  0.00           C
ATOM   4713 HD11 LEU A 945      37.830  37.130  32.150  1.00  0.00           H
ATOM   4714 HD12 LEU A 945      39.360  38.050  32.320  1.00  0.00           H
ATOM   4715 HD13 LEU A 945      39.210  36.320  32.820  1.00  0.00           H
ATOM   4716  CD2 LEU A 945      40.940  36.680  30.480  1.00  0.00           C
ATOM   4717 HD21 LEU A 945      41.120  36.860  29.400  1.00  0.00           H
ATOM   4718 HD22 LEU A 945      41.390  35.690  30.690  1.00  0.00           H
ATOM   4719 HD23 LEU A 945      41.390  37.440  31.160  1.00  0.00           H
ATOM   4720  C   LEU A 945      38.400  33.690  28.310  1.00  0.00           C
ATOM   4721  O   LEU A 945      37.480  33.430  27.650  1.00  0.00           O
ATOM   4722  N   LYS A 946      39.080  32.630  28.730  1.00  0.00           N
ATOM   4723  HN  LYS A 946      39.910  32.770  29.270  1.00  0.00           H
ATOM   4724  CA  LYS A 946      38.650  31.190  28.500  1.00  0.00           C
ATOM   4725  HA  LYS A 946      37.990  31.120  27.660  1.00  0.00           H
ATOM   4726  CB  LYS A 946      39.790  30.250  28.060  1.00  0.00           C
ATOM   4727  HB1 LYS A 946      39.610  29.210  28.400  1.00  0.00           H
ATOM   4728  HB2 LYS A 946      40.730  30.660  28.490  1.00  0.00           H
ATOM   4729  CG  LYS A 946      40.030  30.190  26.550  1.00  0.00           C
ATOM   4730  HG1 LYS A 946      39.080  29.870  26.080  1.00  0.00           H
ATOM   4731  HG2 LYS A 946      40.810  29.440  26.320  1.00  0.00           H
ATOM   4732  CD  LYS A 946      40.230  31.530  25.870  1.00  0.00           C
ATOM   4733  HD1 LYS A 946      41.070  32.110  26.320  1.00  0.00           H
ATOM   4734  HD2 LYS A 946      39.300  32.120  25.960  1.00  0.00           H
ATOM   4735  CE  LYS A 946      40.470  31.360  24.400  1.00  0.00           C
ATOM   4736  HE1 LYS A 946      39.810  30.640  23.870  1.00  0.00           H
ATOM   4737  HE2 LYS A 946      41.440  30.830  24.340  1.00  0.00           H
ATOM   4738  NZ  LYS A 946      40.460  32.660  23.630  1.00  0.00           N
ATOM   4739  HZ1 LYS A 946      39.510  33.090  23.590  1.00  0.00           H
ATOM   4740  HZ2 LYS A 946      40.760  32.660  22.650  1.00  0.00           H
ATOM   4741  HZ3 LYS A 946      41.150  33.330  24.020  1.00  0.00           H
ATOM   4742  C   LYS A 946      37.890  30.680  29.710  1.00  0.00           C
ATOM   4743  O   LYS A 946      37.000  29.890  29.520  1.00  0.00           O
ATOM   4744  N   LYS A 947      38.200  31.220  30.950  1.00  0.00           N
ATOM   4745  HN  LYS A 947      38.980  31.850  31.000  1.00  0.00           H
ATOM   4746  CA  LYS A 947      37.390  30.990  32.180  1.00  0.00           C
ATOM   4747  HA  LYS A 947      36.650  30.250  31.910  1.00  0.00           H
ATOM   4748  CB  LYS A 947      38.200  30.340  33.380  1.00  0.00           C
ATOM   4749  HB1 LYS A 947      37.660  30.610  34.310  1.00  0.00           H
ATOM   4750  HB2 LYS A 947      39.200  30.800  33.440  1.00  0.00           H
ATOM   4751  CG  LYS A 947      38.270  28.770  33.350  1.00  0.00           C
ATOM   4752  HG1 LYS A 947      37.210  28.480  33.490  1.00  0.00           H
ATOM   4753  HG2 LYS A 947      38.800  28.390  34.250  1.00  0.00           H
ATOM   4754  CD  LYS A 947      38.760  28.200  32.120  1.00  0.00           C
ATOM   4755  HD1 LYS A 947      39.830  28.430  31.910  1.00  0.00           H
ATOM   4756  HD2 LYS A 947      38.150  28.630  31.300  1.00  0.00           H
ATOM   4757  CE  LYS A 947      38.700  26.690  32.100  1.00  0.00           C
ATOM   4758  HE1 LYS A 947      39.090  26.350  31.110  1.00  0.00           H
ATOM   4759  HE2 LYS A 947      37.630  26.430  32.230  1.00  0.00           H
ATOM   4760  NZ  LYS A 947      39.480  26.110  33.230  1.00  0.00           N
ATOM   4761  HZ1 LYS A 947      39.660  25.090  33.140  1.00  0.00           H
ATOM   4762  HZ2 LYS A 947      38.950  26.270  34.100  1.00  0.00           H
ATOM   4763  HZ3 LYS A 947      40.430  26.550  33.290  1.00  0.00           H
ATOM   4764  C   LYS A 947      36.500  32.200  32.390  1.00  0.00           C
ATOM   4765  O   LYS A 947      35.400  32.190  31.980  1.00  0.00           O
ATOM   4766  N   GLY A 948      37.020  33.280  33.030  1.00  0.00           N
ATOM   4767  HN  GLY A 948      37.980  33.280  33.320  1.00  0.00           H
ATOM   4768  CA  GLY A 948      36.320  34.520  33.220  1.00  0.00           C
ATOM   4769  HA1 GLY A 948      35.950  34.890  32.270  1.00  0.00           H
ATOM   4770  HA2 GLY A 948      37.010  35.250  33.600  1.00  0.00           H
ATOM   4771  C   GLY A 948      35.180  34.520  34.210  1.00  0.00           C
ATOM   4772  O   GLY A 948      34.830  33.460  34.730  1.00  0.00           O
ATOM   4773  N   ALA A 949      34.630  35.580  34.530  1.00  0.00           N
ATOM   4774  HN  ALA A 949      34.910  36.400  34.030  1.00  0.00           H
ATOM   4775  CA  ALA A 949      33.630  35.860  35.580  1.00  0.00           C
ATOM   4776  HA  ALA A 949      32.950  35.020  35.600  1.00  0.00           H
ATOM   4777  CB  ALA A 949      34.390  36.010  36.870  1.00  0.00           C
ATOM   4778  HB1 ALA A 949      34.920  36.980  36.880  1.00  0.00           H
ATOM   4779  HB2 ALA A 949      35.090  35.180  37.040  1.00  0.00           H
ATOM   4780  HB3 ALA A 949      33.540  36.060  37.600  1.00  0.00           H
ATOM   4781  C   ALA A 949      32.830  37.110  35.170  1.00  0.00           C
ATOM   4782  O   ALA A 949      33.380  37.860  34.400  1.00  0.00           O
ATOM   4783  N   GLY A 950      31.520  37.310  35.500  1.00  0.00           N
ATOM   4784  HN  GLY A 950      31.030  36.660  36.060  1.00  0.00           H
ATOM   4785  CA  GLY A 950      30.680  38.490  35.140  1.00  0.00           C
ATOM   4786  HA1 GLY A 950      29.790  38.490  35.730  1.00  0.00           H
ATOM   4787  HA2 GLY A 950      30.580  38.520  34.060  1.00  0.00           H
ATOM   4788  C   GLY A 950      31.340  39.770  35.490  1.00  0.00           C
ATOM   4789  O   GLY A 950      32.050  39.900  36.540  1.00  0.00           O
ATOM   4790  N   TYR A 951      30.840  40.850  34.860  1.00  0.00           N
ATOM   4791  HN  TYR A 951      30.330  40.640  34.030  1.00  0.00           H
ATOM   4792  CA  TYR A 951      31.300  42.230  34.960  1.00  0.00           C
ATOM   4793  HA  TYR A 951      32.280  42.180  34.510  1.00  0.00           H
ATOM   4794  CB  TYR A 951      30.300  43.100  34.140  1.00  0.00           C
ATOM   4795  HB1 TYR A 951      29.290  43.000  34.610  1.00  0.00           H
ATOM   4796  HB2 TYR A 951      30.370  42.730  33.090  1.00  0.00           H
ATOM   4797  CG  TYR A 951      30.720  44.520  34.180  1.00  0.00           C
ATOM   4798  CD1 TYR A 951      30.110  45.480  34.920  1.00  0.00           C
ATOM   4799  HD1 TYR A 951      29.330  45.110  35.570  1.00  0.00           H
ATOM   4800  CE1 TYR A 951      30.580  46.790  34.940  1.00  0.00           C
ATOM   4801  HE1 TYR A 951      30.150  47.530  35.600  1.00  0.00           H
ATOM   4802  CZ  TYR A 951      31.640  47.170  34.060  1.00  0.00           C
ATOM   4803  OH  TYR A 951      32.300  48.490  34.080  1.00  0.00           O
ATOM   4804  HH  TYR A 951      32.590  48.670  33.180  1.00  0.00           H
ATOM   4805  CD2 TYR A 951      31.840  44.890  33.390  1.00  0.00           C
ATOM   4806  HD2 TYR A 951      32.420  44.120  32.900  1.00  0.00           H
ATOM   4807  CE2 TYR A 951      32.310  46.130  33.400  1.00  0.00           C
ATOM   4808  HE2 TYR A 951      33.170  46.380  32.810  1.00  0.00           H
ATOM   4809  C   TYR A 951      31.570  42.660  36.380  1.00  0.00           C
ATOM   4810  O   TYR A 951      32.610  43.200  36.670  1.00  0.00           O
ATOM   4811  N   HSD A 952      30.500  42.580  37.180  1.00  0.00           N
ATOM   4812  HN  HSD A 952      29.710  42.110  36.780  1.00  0.00           H
ATOM   4813  CA  HSD A 952      30.390  43.180  38.520  1.00  0.00           C
ATOM   4814  HA  HSD A 952      31.100  43.970  38.720  1.00  0.00           H
ATOM   4815  CB  HSD A 952      28.950  43.820  38.640  1.00  0.00           C
ATOM   4816  HB1 HSD A 952      28.880  44.440  37.720  1.00  0.00           H
ATOM   4817  HB2 HSD A 952      28.780  44.460  39.530  1.00  0.00           H
ATOM   4818  ND1 HSD A 952      26.840  43.000  37.620  1.00  0.00           N
ATOM   4819  HD1 HSD A 952      26.630  43.850  37.150  1.00  0.00           H
ATOM   4820  CG  HSD A 952      27.880  42.800  38.490  1.00  0.00           C
ATOM   4821  CE1 HSD A 952      25.990  41.940  37.690  1.00  0.00           C
ATOM   4822  HE1 HSD A 952      25.170  41.730  37.000  1.00  0.00           H
ATOM   4823  NE2 HSD A 952      26.400  41.140  38.670  1.00  0.00           N
ATOM   4824  CD2 HSD A 952      27.600  41.660  39.150  1.00  0.00           C
ATOM   4825  HD2 HSD A 952      28.060  41.310  40.070  1.00  0.00           H
ATOM   4826  C   HSD A 952      30.600  42.080  39.590  1.00  0.00           C
ATOM   4827  O   HSD A 952      30.420  42.270  40.810  1.00  0.00           O
ATOM   4828  N   LEU A 953      30.870  40.870  39.130  1.00  0.00           N
ATOM   4829  HN  LEU A 953      31.070  40.840  38.160  1.00  0.00           H
ATOM   4830  CA  LEU A 953      30.930  39.700  40.020  1.00  0.00           C
ATOM   4831  HA  LEU A 953      29.990  39.710  40.550  1.00  0.00           H
ATOM   4832  CB  LEU A 953      30.920  38.440  39.140  1.00  0.00           C
ATOM   4833  HB1 LEU A 953      31.980  38.340  38.830  1.00  0.00           H
ATOM   4834  HB2 LEU A 953      30.380  38.680  38.200  1.00  0.00           H
ATOM   4835  CG  LEU A 953      30.240  37.220  39.890  1.00  0.00           C
ATOM   4836  HG  LEU A 953      30.480  37.200  40.970  1.00  0.00           H
ATOM   4837  CD1 LEU A 953      28.750  37.310  39.710  1.00  0.00           C
ATOM   4838 HD11 LEU A 953      28.310  36.530  40.370  1.00  0.00           H
ATOM   4839 HD12 LEU A 953      28.560  36.940  38.670  1.00  0.00           H
ATOM   4840 HD13 LEU A 953      28.310  38.270  40.020  1.00  0.00           H
ATOM   4841  CD2 LEU A 953      30.870  35.920  39.320  1.00  0.00           C
ATOM   4842 HD21 LEU A 953      30.260  35.020  39.600  1.00  0.00           H
ATOM   4843 HD22 LEU A 953      31.910  35.860  39.690  1.00  0.00           H
ATOM   4844 HD23 LEU A 953      30.910  35.980  38.210  1.00  0.00           H
ATOM   4845  C   LEU A 953      32.010  39.590  41.110  1.00  0.00           C
ATOM   4846  O   LEU A 953      31.760  39.150  42.230  1.00  0.00           O
ATOM   4847  N   ASP A 954      33.190  40.140  40.810  1.00  0.00           N
ATOM   4848  HN  ASP A 954      33.440  40.320  39.860  1.00  0.00           H
ATOM   4849  CA  ASP A 954      34.240  40.340  41.770  1.00  0.00           C
ATOM   4850  HA  ASP A 954      34.290  39.370  42.250  1.00  0.00           H
ATOM   4851  CB  ASP A 954      35.570  40.770  41.080  1.00  0.00           C
ATOM   4852  HB1 ASP A 954      36.140  40.030  40.480  1.00  0.00           H
ATOM   4853  HB2 ASP A 954      36.330  41.160  41.780  1.00  0.00           H
ATOM   4854  CG  ASP A 954      35.320  41.950  40.120  1.00  0.00           C
ATOM   4855  OD1 ASP A 954      34.980  41.960  38.950  1.00  0.00           O
ATOM   4856  OD2 ASP A 954      35.590  43.180  40.730  1.00  0.00           O
ATOM   4857  HD2 ASP A 954      35.230  43.850  40.150  1.00  0.00           H
ATOM   4858  C   ASP A 954      33.810  41.220  42.950  1.00  0.00           C
ATOM   4859  O   ASP A 954      34.070  41.010  44.130  1.00  0.00           O
ATOM   4860  N   LEU A 955      33.110  42.330  42.680  1.00  0.00           N
ATOM   4861  HN  LEU A 955      32.980  42.580  41.720  1.00  0.00           H
ATOM   4862  CA  LEU A 955      32.710  43.280  43.670  1.00  0.00           C
ATOM   4863  HA  LEU A 955      33.480  43.680  44.310  1.00  0.00           H
ATOM   4864  CB  LEU A 955      32.060  44.460  42.910  1.00  0.00           C
ATOM   4865  HB1 LEU A 955      31.310  44.060  42.190  1.00  0.00           H
ATOM   4866  HB2 LEU A 955      32.850  44.920  42.280  1.00  0.00           H
ATOM   4867  CG  LEU A 955      31.370  45.580  43.770  1.00  0.00           C
ATOM   4868  HG  LEU A 955      30.580  45.130  44.430  1.00  0.00           H
ATOM   4869  CD1 LEU A 955      32.350  46.350  44.510  1.00  0.00           C
ATOM   4870 HD11 LEU A 955      32.860  45.710  45.270  1.00  0.00           H
ATOM   4871 HD12 LEU A 955      31.880  47.270  44.910  1.00  0.00           H
ATOM   4872 HD13 LEU A 955      33.150  46.680  43.790  1.00  0.00           H
ATOM   4873  CD2 LEU A 955      30.640  46.450  42.800  1.00  0.00           C
ATOM   4874 HD21 LEU A 955      31.290  46.960  42.060  1.00  0.00           H
ATOM   4875 HD22 LEU A 955      30.170  47.240  43.430  1.00  0.00           H
ATOM   4876 HD23 LEU A 955      29.870  45.940  42.170  1.00  0.00           H
ATOM   4877  C   LEU A 955      31.690  42.650  44.540  1.00  0.00           C
ATOM   4878  O   LEU A 955      31.670  42.960  45.720  1.00  0.00           O
ATOM   4879  N   LEU A 956      30.800  41.860  43.910  1.00  0.00           N
ATOM   4880  HN  LEU A 956      30.910  41.750  42.920  1.00  0.00           H
ATOM   4881  CA  LEU A 956      29.820  41.030  44.680  1.00  0.00           C
ATOM   4882  HA  LEU A 956      29.140  41.700  45.170  1.00  0.00           H
ATOM   4883  CB  LEU A 956      29.000  40.320  43.600  1.00  0.00           C
ATOM   4884  HB1 LEU A 956      29.370  39.300  43.360  1.00  0.00           H
ATOM   4885  HB2 LEU A 956      29.030  40.970  42.700  1.00  0.00           H
ATOM   4886  CG  LEU A 956      27.510  40.060  43.940  1.00  0.00           C
ATOM   4887  HG  LEU A 956      27.120  41.090  44.060  1.00  0.00           H
ATOM   4888  CD1 LEU A 956      26.820  39.410  42.760  1.00  0.00           C
ATOM   4889 HD11 LEU A 956      27.360  38.490  42.430  1.00  0.00           H
ATOM   4890 HD12 LEU A 956      26.610  40.100  41.910  1.00  0.00           H
ATOM   4891 HD13 LEU A 956      25.780  39.130  43.010  1.00  0.00           H
ATOM   4892  CD2 LEU A 956      27.330  39.030  45.070  1.00  0.00           C
ATOM   4893 HD21 LEU A 956      27.730  38.060  44.720  1.00  0.00           H
ATOM   4894 HD22 LEU A 956      26.250  38.910  45.330  1.00  0.00           H
ATOM   4895 HD23 LEU A 956      27.920  39.340  45.950  1.00  0.00           H
ATOM   4896  C   LEU A 956      30.360  40.060  45.630  1.00  0.00           C
ATOM   4897  O   LEU A 956      30.020  40.090  46.800  1.00  0.00           O
ATOM   4898  N   MET A 957      31.320  39.240  45.270  1.00  0.00           N
ATOM   4899  HN  MET A 957      31.650  39.320  44.330  1.00  0.00           H
ATOM   4900  CA  MET A 957      31.990  38.280  46.090  1.00  0.00           C
ATOM   4901  HA  MET A 957      31.270  37.640  46.580  1.00  0.00           H
ATOM   4902  CB  MET A 957      32.890  37.390  45.200  1.00  0.00           C
ATOM   4903  HB1 MET A 957      33.630  36.810  45.770  1.00  0.00           H
ATOM   4904  HB2 MET A 957      33.590  37.990  44.580  1.00  0.00           H
ATOM   4905  CG  MET A 957      32.210  36.520  44.160  1.00  0.00           C
ATOM   4906  HG1 MET A 957      32.920  35.790  43.710  1.00  0.00           H
ATOM   4907  HG2 MET A 957      31.860  37.090  43.270  1.00  0.00           H
ATOM   4908  SD  MET A 957      30.780  35.510  44.820  1.00  0.00           S
ATOM   4909  CE  MET A 957      30.280  34.740  43.250  1.00  0.00           C
ATOM   4910  HE1 MET A 957      29.430  34.090  43.550  1.00  0.00           H
ATOM   4911  HE2 MET A 957      31.130  34.120  42.890  1.00  0.00           H
ATOM   4912  HE3 MET A 957      29.990  35.450  42.450  1.00  0.00           H
ATOM   4913  C   MET A 957      32.740  38.900  47.280  1.00  0.00           C
ATOM   4914  O   MET A 957      32.630  38.360  48.400  1.00  0.00           O
ATOM   4915  N   VAL A 958      33.590  39.860  47.120  1.00  0.00           N
ATOM   4916  HN  VAL A 958      33.750  40.250  46.210  1.00  0.00           H
ATOM   4917  CA  VAL A 958      34.140  40.550  48.240  1.00  0.00           C
ATOM   4918  HA  VAL A 958      34.640  39.780  48.820  1.00  0.00           H
ATOM   4919  CB  VAL A 958      35.230  41.550  47.810  1.00  0.00           C
ATOM   4920  HB  VAL A 958      34.750  42.240  47.090  1.00  0.00           H
ATOM   4921  CG1 VAL A 958      35.800  42.360  48.990  1.00  0.00           C
ATOM   4922 HG11 VAL A 958      35.890  41.660  49.850  1.00  0.00           H
ATOM   4923 HG12 VAL A 958      35.220  43.260  49.260  1.00  0.00           H
ATOM   4924 HG13 VAL A 958      36.790  42.790  48.720  1.00  0.00           H
ATOM   4925  CG2 VAL A 958      36.360  40.790  47.120  1.00  0.00           C
ATOM   4926 HG21 VAL A 958      36.840  39.940  47.660  1.00  0.00           H
ATOM   4927 HG22 VAL A 958      37.200  41.530  47.070  1.00  0.00           H
ATOM   4928 HG23 VAL A 958      36.100  40.420  46.100  1.00  0.00           H
ATOM   4929  C   VAL A 958      33.170  41.320  49.020  1.00  0.00           C
ATOM   4930  O   VAL A 958      33.240  41.340  50.250  1.00  0.00           O
ATOM   4931  N   GLY A 959      32.140  41.880  48.340  1.00  0.00           N
ATOM   4932  HN  GLY A 959      32.170  41.780  47.350  1.00  0.00           H
ATOM   4933  CA  GLY A 959      31.160  42.630  49.000  1.00  0.00           C
ATOM   4934  HA1 GLY A 959      30.440  42.980  48.270  1.00  0.00           H
ATOM   4935  HA2 GLY A 959      31.690  43.400  49.550  1.00  0.00           H
ATOM   4936  C   GLY A 959      30.420  41.830  50.040  1.00  0.00           C
ATOM   4937  O   GLY A 959      30.250  42.270  51.170  1.00  0.00           O
ATOM   4938  N   VAL A 960      29.920  40.560  49.680  1.00  0.00           N
ATOM   4939  HN  VAL A 960      30.190  40.280  48.760  1.00  0.00           H
ATOM   4940  CA  VAL A 960      29.350  39.680  50.670  1.00  0.00           C
ATOM   4941  HA  VAL A 960      28.630  40.320  51.170  1.00  0.00           H
ATOM   4942  CB  VAL A 960      28.720  38.420  50.090  1.00  0.00           C
ATOM   4943  HB  VAL A 960      28.320  38.650  49.080  1.00  0.00           H
ATOM   4944  CG1 VAL A 960      29.650  37.240  49.800  1.00  0.00           C
ATOM   4945 HG11 VAL A 960      29.240  36.520  49.080  1.00  0.00           H
ATOM   4946 HG12 VAL A 960      29.900  36.700  50.740  1.00  0.00           H
ATOM   4947 HG13 VAL A 960      30.590  37.600  49.320  1.00  0.00           H
ATOM   4948  CG2 VAL A 960      27.430  38.040  50.850  1.00  0.00           C
ATOM   4949 HG21 VAL A 960      27.800  37.600  51.800  1.00  0.00           H
ATOM   4950 HG22 VAL A 960      26.850  37.230  50.340  1.00  0.00           H
ATOM   4951 HG23 VAL A 960      26.870  38.980  50.970  1.00  0.00           H
ATOM   4952  C   VAL A 960      30.330  39.180  51.850  1.00  0.00           C
ATOM   4953  O   VAL A 960      29.920  38.970  52.960  1.00  0.00           O
ATOM   4954  N   MET A 961      31.630  38.890  51.540  1.00  0.00           N
ATOM   4955  HN  MET A 961      32.070  39.040  50.660  1.00  0.00           H
ATOM   4956  CA  MET A 961      32.610  38.460  52.580  1.00  0.00           C
ATOM   4957  HA  MET A 961      32.080  37.690  53.120  1.00  0.00           H
ATOM   4958  CB  MET A 961      33.890  37.870  52.030  1.00  0.00           C
ATOM   4959  HB1 MET A 961      34.620  37.590  52.820  1.00  0.00           H
ATOM   4960  HB2 MET A 961      34.290  38.640  51.330  1.00  0.00           H
ATOM   4961  CG  MET A 961      33.660  36.600  51.170  1.00  0.00           C
ATOM   4962  HG1 MET A 961      34.650  36.200  50.860  1.00  0.00           H
ATOM   4963  HG2 MET A 961      33.120  36.990  50.280  1.00  0.00           H
ATOM   4964  SD  MET A 961      32.570  35.310  51.890  1.00  0.00           S
ATOM   4965  CE  MET A 961      33.460  34.930  53.440  1.00  0.00           C
ATOM   4966  HE1 MET A 961      33.550  35.800  54.110  1.00  0.00           H
ATOM   4967  HE2 MET A 961      34.470  34.500  53.290  1.00  0.00           H
ATOM   4968  HE3 MET A 961      32.850  34.230  54.040  1.00  0.00           H
ATOM   4969  C   MET A 961      32.920  39.660  53.520  1.00  0.00           C
ATOM   4970  O   MET A 961      33.180  39.440  54.690  1.00  0.00           O
ATOM   4971  N   LEU A 962      32.770  40.910  53.080  1.00  0.00           N
ATOM   4972  HN  LEU A 962      32.790  41.190  52.120  1.00  0.00           H
ATOM   4973  CA  LEU A 962      32.950  42.110  53.920  1.00  0.00           C
ATOM   4974  HA  LEU A 962      34.000  41.980  54.130  1.00  0.00           H
ATOM   4975  CB  LEU A 962      32.830  43.400  53.100  1.00  0.00           C
ATOM   4976  HB1 LEU A 962      31.780  43.710  52.910  1.00  0.00           H
ATOM   4977  HB2 LEU A 962      33.240  43.100  52.110  1.00  0.00           H
ATOM   4978  CG  LEU A 962      33.670  44.560  53.590  1.00  0.00           C
ATOM   4979  HG  LEU A 962      34.650  44.210  54.000  1.00  0.00           H
ATOM   4980  CD1 LEU A 962      33.990  45.470  52.410  1.00  0.00           C
ATOM   4981 HD11 LEU A 962      34.520  46.400  52.760  1.00  0.00           H
ATOM   4982 HD12 LEU A 962      33.120  45.780  51.800  1.00  0.00           H
ATOM   4983 HD13 LEU A 962      34.590  45.000  51.610  1.00  0.00           H
ATOM   4984  CD2 LEU A 962      32.940  45.400  54.690  1.00  0.00           C
ATOM   4985 HD21 LEU A 962      32.730  44.850  55.620  1.00  0.00           H
ATOM   4986 HD22 LEU A 962      32.010  45.760  54.210  1.00  0.00           H
ATOM   4987 HD23 LEU A 962      33.440  46.360  54.950  1.00  0.00           H
ATOM   4988  C   LEU A 962      32.160  42.050  55.170  1.00  0.00           C
ATOM   4989  O   LEU A 962      32.760  42.210  56.210  1.00  0.00           O
ATOM   4990  N   GLY A 963      30.910  41.640  55.090  1.00  0.00           N
ATOM   4991  HN  GLY A 963      30.360  41.520  54.270  1.00  0.00           H
ATOM   4992  CA  GLY A 963      30.140  41.570  56.350  1.00  0.00           C
ATOM   4993  HA1 GLY A 963      29.120  41.390  56.030  1.00  0.00           H
ATOM   4994  HA2 GLY A 963      30.210  42.420  57.010  1.00  0.00           H
ATOM   4995  C   GLY A 963      30.510  40.390  57.260  1.00  0.00           C
ATOM   4996  O   GLY A 963      30.730  40.510  58.510  1.00  0.00           O
ATOM   4997  N   VAL A 964      30.700  39.190  56.770  1.00  0.00           N
ATOM   4998  HN  VAL A 964      30.710  39.120  55.770  1.00  0.00           H
ATOM   4999  CA  VAL A 964      31.070  38.010  57.480  1.00  0.00           C
ATOM   5000  HA  VAL A 964      30.300  38.030  58.240  1.00  0.00           H
ATOM   5001  CB  VAL A 964      30.980  36.750  56.560  1.00  0.00           C
ATOM   5002  HB  VAL A 964      31.640  37.000  55.700  1.00  0.00           H
ATOM   5003  CG1 VAL A 964      31.610  35.520  57.280  1.00  0.00           C
ATOM   5004 HG11 VAL A 964      31.590  34.590  56.680  1.00  0.00           H
ATOM   5005 HG12 VAL A 964      31.030  35.210  58.180  1.00  0.00           H
ATOM   5006 HG13 VAL A 964      32.640  35.790  57.600  1.00  0.00           H
ATOM   5007  CG2 VAL A 964      29.580  36.550  56.090  1.00  0.00           C
ATOM   5008 HG21 VAL A 964      29.450  35.760  55.310  1.00  0.00           H
ATOM   5009 HG22 VAL A 964      29.160  37.490  55.670  1.00  0.00           H
ATOM   5010 HG23 VAL A 964      28.940  36.300  56.960  1.00  0.00           H
ATOM   5011  C   VAL A 964      32.460  38.140  58.200  1.00  0.00           C
ATOM   5012  O   VAL A 964      32.690  37.900  59.370  1.00  0.00           O
ATOM   5013  N   CYS A 965      33.510  38.620  57.490  1.00  0.00           N
ATOM   5014  HN  CYS A 965      33.360  38.900  56.550  1.00  0.00           H
ATOM   5015  CA  CYS A 965      34.760  39.120  58.120  1.00  0.00           C
ATOM   5016  HA  CYS A 965      35.320  38.290  58.480  1.00  0.00           H
ATOM   5017  CB  CYS A 965      35.680  39.690  56.950  1.00  0.00           C
ATOM   5018  HB1 CYS A 965      36.370  40.420  57.400  1.00  0.00           H
ATOM   5019  HB2 CYS A 965      35.010  40.160  56.200  1.00  0.00           H
ATOM   5020  SG  CYS A 965      36.620  38.410  55.980  1.00  0.00           S
ATOM   5021  HG1 CYS A 965      35.660  38.020  55.150  1.00  0.00           H
ATOM   5022  C   CYS A 965      34.520  40.290  59.100  1.00  0.00           C
ATOM   5023  O   CYS A 965      35.230  40.260  60.100  1.00  0.00           O
ATOM   5024  N   SER A 966      33.560  41.250  58.890  1.00  0.00           N
ATOM   5025  HN  SER A 966      33.160  41.220  57.970  1.00  0.00           H
ATOM   5026  CA  SER A 966      33.340  42.300  59.870  1.00  0.00           C
ATOM   5027  HA  SER A 966      34.280  42.800  60.010  1.00  0.00           H
ATOM   5028  CB  SER A 966      32.320  43.380  59.420  1.00  0.00           C
ATOM   5029  HB1 SER A 966      32.410  44.240  60.110  1.00  0.00           H
ATOM   5030  HB2 SER A 966      31.250  43.130  59.550  1.00  0.00           H
ATOM   5031  OG  SER A 966      32.590  43.900  58.090  1.00  0.00           O
ATOM   5032  HG1 SER A 966      32.500  43.190  57.440  1.00  0.00           H
ATOM   5033  C   SER A 966      32.770  41.730  61.230  1.00  0.00           C
ATOM   5034  O   SER A 966      33.100  42.250  62.290  1.00  0.00           O
ATOM   5035  N   VAL A 967      31.890  40.650  61.230  1.00  0.00           N
ATOM   5036  HN  VAL A 967      31.370  40.290  60.460  1.00  0.00           H
ATOM   5037  CA  VAL A 967      31.530  39.980  62.480  1.00  0.00           C
ATOM   5038  HA  VAL A 967      31.190  40.760  63.130  1.00  0.00           H
ATOM   5039  CB  VAL A 967      30.200  39.180  62.120  1.00  0.00           C
ATOM   5040  HB  VAL A 967      30.330  38.560  61.200  1.00  0.00           H
ATOM   5041  CG1 VAL A 967      29.770  38.210  63.260  1.00  0.00           C
ATOM   5042 HG11 VAL A 967      30.450  37.330  63.370  1.00  0.00           H
ATOM   5043 HG12 VAL A 967      28.830  37.640  63.170  1.00  0.00           H
ATOM   5044 HG13 VAL A 967      29.710  38.750  64.230  1.00  0.00           H
ATOM   5045  CG2 VAL A 967      29.090  40.260  61.850  1.00  0.00           C
ATOM   5046 HG21 VAL A 967      29.270  40.890  60.950  1.00  0.00           H
ATOM   5047 HG22 VAL A 967      29.060  40.950  62.720  1.00  0.00           H
ATOM   5048 HG23 VAL A 967      28.090  39.790  61.770  1.00  0.00           H
ATOM   5049  C   VAL A 967      32.580  39.120  63.170  1.00  0.00           C
ATOM   5050  O   VAL A 967      32.610  38.930  64.410  1.00  0.00           O
ATOM   5051  N   MET A 968      33.520  38.610  62.380  1.00  0.00           N
ATOM   5052  HN  MET A 968      33.390  38.690  61.400  1.00  0.00           H
ATOM   5053  CA  MET A 968      34.770  38.040  62.970  1.00  0.00           C
ATOM   5054  HA  MET A 968      34.630  37.630  63.950  1.00  0.00           H
ATOM   5055  CB  MET A 968      35.280  36.930  62.030  1.00  0.00           C
ATOM   5056  HB1 MET A 968      36.220  36.500  62.440  1.00  0.00           H
ATOM   5057  HB2 MET A 968      35.520  37.420  61.070  1.00  0.00           H
ATOM   5058  CG  MET A 968      34.230  35.800  61.770  1.00  0.00           C
ATOM   5059  HG1 MET A 968      34.780  34.970  61.270  1.00  0.00           H
ATOM   5060  HG2 MET A 968      33.390  36.110  61.110  1.00  0.00           H
[truncated: 6,873,249 more chars]
