# Supplementary material for: CryoEM and computational modeling structural insights into the pH regulator NBCn1
Source: Nat Commun. 2025 Nov 11;16:9932. doi: 10.1038/s41467-025-64868-z (PMC12606367; doi:10.1038/s41467-025-64868-z)
Supplement: Supplementary file 7 — Supplementary Data 5 [file 41467_2025_64868_MOESM7_ESM.zip › 100ns_z_restr_MD_NBCn1_2NaCO3/hNBCn1_IF/z-restr_hNBCn1_IF_2NaCO3_first_step_4.pdb]

REMARK    GENERATED BY TRJCONV
TITLE     Title t= 4100.00000 step= 2050000
REMARK    THIS IS A SIMULATION BOX
CRYST1   93.828   93.828  101.806  90.00  90.00  90.00 P 1           1
MODEL        1
ATOM      1  N   LEU A 585      24.620  39.130  38.420  1.00  0.00           N
ATOM      2  HT1 LEU A 585      24.630  40.170  38.350  1.00  0.00           H
ATOM      3  HT2 LEU A 585      23.800  38.820  37.840  1.00  0.00           H
ATOM      4  HT3 LEU A 585      25.460  38.730  37.960  1.00  0.00           H
ATOM      5  CA  LEU A 585      24.410  38.760  39.820  1.00  0.00           C
ATOM      6  HA  LEU A 585      25.190  39.190  40.450  1.00  0.00           H
ATOM      7  CB  LEU A 585      23.030  39.280  40.390  1.00  0.00           C
ATOM      8  HB1 LEU A 585      22.930  38.730  41.350  1.00  0.00           H
ATOM      9  HB2 LEU A 585      22.170  38.960  39.770  1.00  0.00           H
ATOM     10  CG  LEU A 585      22.920  40.770  40.740  1.00  0.00           C
ATOM     11  HG  LEU A 585      23.260  41.430  39.910  1.00  0.00           H
ATOM     12  CD1 LEU A 585      21.420  41.180  40.970  1.00  0.00           C
ATOM     13 HD11 LEU A 585      20.890  40.610  41.760  1.00  0.00           H
ATOM     14 HD12 LEU A 585      20.870  41.060  40.000  1.00  0.00           H
ATOM     15 HD13 LEU A 585      21.380  42.240  41.250  1.00  0.00           H
ATOM     16  CD2 LEU A 585      23.720  41.190  41.990  1.00  0.00           C
ATOM     17 HD21 LEU A 585      23.450  40.500  42.820  1.00  0.00           H
ATOM     18 HD22 LEU A 585      23.590  42.270  42.210  1.00  0.00           H
ATOM     19 HD23 LEU A 585      24.810  41.200  41.770  1.00  0.00           H
ATOM     20  C   LEU A 585      24.540  37.200  40.010  1.00  0.00           C
ATOM     21  O   LEU A 585      25.640  36.630  39.880  1.00  0.00           O
ATOM     22  N   ILE A 586      23.510  36.470  40.350  1.00  0.00           N
ATOM     23  HN  ILE A 586      22.560  36.750  40.510  1.00  0.00           H
ATOM     24  CA  ILE A 586      23.720  35.040  40.620  1.00  0.00           C
ATOM     25  HA  ILE A 586      24.710  34.990  41.050  1.00  0.00           H
ATOM     26  CB  ILE A 586      22.680  34.450  41.600  1.00  0.00           C
ATOM     27  HB  ILE A 586      21.690  34.670  41.170  1.00  0.00           H
ATOM     28  CG2 ILE A 586      22.940  32.900  41.770  1.00  0.00           C
ATOM     29 HG21 ILE A 586      22.140  32.680  42.510  1.00  0.00           H
ATOM     30 HG22 ILE A 586      23.950  32.530  42.060  1.00  0.00           H
ATOM     31 HG23 ILE A 586      22.550  32.340  40.890  1.00  0.00           H
ATOM     32  CG1 ILE A 586      22.570  35.250  42.920  1.00  0.00           C
ATOM     33 HG11 ILE A 586      21.610  34.870  43.330  1.00  0.00           H
ATOM     34 HG12 ILE A 586      22.580  36.360  42.800  1.00  0.00           H
ATOM     35  CD  ILE A 586      23.720  34.980  43.840  1.00  0.00           C
ATOM     36  HD1 ILE A 586      23.470  35.280  44.880  1.00  0.00           H
ATOM     37  HD2 ILE A 586      24.660  35.480  43.550  1.00  0.00           H
ATOM     38  HD3 ILE A 586      23.970  33.900  43.980  1.00  0.00           H
ATOM     39  C   ILE A 586      23.940  34.170  39.310  1.00  0.00           C
ATOM     40  O   ILE A 586      24.570  33.100  39.260  1.00  0.00           O
ATOM     41  N   LEU A 587      23.470  34.670  38.180  1.00  0.00           N
ATOM     42  HN  LEU A 587      22.950  35.530  38.210  1.00  0.00           H
ATOM     43  CA  LEU A 587      23.660  34.000  36.870  1.00  0.00           C
ATOM     44  HA  LEU A 587      23.220  33.010  37.000  1.00  0.00           H
ATOM     45  CB  LEU A 587      22.930  34.700  35.720  1.00  0.00           C
ATOM     46  HB1 LEU A 587      23.130  35.780  35.770  1.00  0.00           H
ATOM     47  HB2 LEU A 587      21.840  34.620  35.920  1.00  0.00           H
ATOM     48  CG  LEU A 587      23.100  34.080  34.310  1.00  0.00           C
ATOM     49  HG  LEU A 587      24.180  34.100  34.050  1.00  0.00           H
ATOM     50  CD1 LEU A 587      22.640  32.670  34.240  1.00  0.00           C
ATOM     51 HD11 LEU A 587      23.320  31.980  34.780  1.00  0.00           H
ATOM     52 HD12 LEU A 587      22.420  32.310  33.210  1.00  0.00           H
ATOM     53 HD13 LEU A 587      21.670  32.570  34.780  1.00  0.00           H
ATOM     54  CD2 LEU A 587      22.140  34.680  33.270  1.00  0.00           C
ATOM     55 HD21 LEU A 587      22.300  34.280  32.240  1.00  0.00           H
ATOM     56 HD22 LEU A 587      22.350  35.770  33.220  1.00  0.00           H
ATOM     57 HD23 LEU A 587      21.100  34.490  33.610  1.00  0.00           H
ATOM     58  C   LEU A 587      25.110  33.880  36.440  1.00  0.00           C
ATOM     59  O   LEU A 587      25.520  32.890  35.870  1.00  0.00           O
ATOM     60  N   ASP A 588      25.930  34.940  36.640  1.00  0.00           N
ATOM     61  HN  ASP A 588      25.510  35.780  36.970  1.00  0.00           H
ATOM     62  CA  ASP A 588      27.360  35.070  36.270  1.00  0.00           C
ATOM     63  HA  ASP A 588      27.570  35.000  35.220  1.00  0.00           H
ATOM     64  CB  ASP A 588      27.790  36.430  36.950  1.00  0.00           C
ATOM     65  HB1 ASP A 588      28.850  36.760  37.060  1.00  0.00           H
ATOM     66  HB2 ASP A 588      27.410  36.370  37.990  1.00  0.00           H
ATOM     67  CG  ASP A 588      27.070  37.500  36.190  1.00  0.00           C
ATOM     68  OD1 ASP A 588      27.150  37.510  34.910  1.00  0.00           O
ATOM     69  OD2 ASP A 588      26.550  38.440  36.810  1.00  0.00           O
ATOM     70  C   ASP A 588      28.120  33.970  37.050  1.00  0.00           C
ATOM     71  O   ASP A 588      29.050  33.400  36.530  1.00  0.00           O
ATOM     72  N   ILE A 589      27.770  33.760  38.310  1.00  0.00           N
ATOM     73  HN  ILE A 589      26.970  34.240  38.670  1.00  0.00           H
ATOM     74  CA  ILE A 589      28.170  32.730  39.250  1.00  0.00           C
ATOM     75  HA  ILE A 589      29.250  32.680  39.310  1.00  0.00           H
ATOM     76  CB  ILE A 589      27.600  32.860  40.620  1.00  0.00           C
ATOM     77  HB  ILE A 589      26.510  32.640  40.580  1.00  0.00           H
ATOM     78  CG2 ILE A 589      28.290  31.740  41.560  1.00  0.00           C
ATOM     79 HG21 ILE A 589      27.940  31.810  42.620  1.00  0.00           H
ATOM     80 HG22 ILE A 589      29.390  31.670  41.490  1.00  0.00           H
ATOM     81 HG23 ILE A 589      27.990  30.720  41.210  1.00  0.00           H
ATOM     82  CG1 ILE A 589      27.870  34.270  41.100  1.00  0.00           C
ATOM     83 HG11 ILE A 589      27.320  34.950  40.420  1.00  0.00           H
ATOM     84 HG12 ILE A 589      28.920  34.520  40.850  1.00  0.00           H
ATOM     85  CD  ILE A 589      27.640  34.520  42.610  1.00  0.00           C
ATOM     86  HD1 ILE A 589      28.490  34.110  43.200  1.00  0.00           H
ATOM     87  HD2 ILE A 589      26.670  34.100  42.960  1.00  0.00           H
ATOM     88  HD3 ILE A 589      27.510  35.590  42.860  1.00  0.00           H
ATOM     89  C   ILE A 589      27.790  31.350  38.730  1.00  0.00           C
ATOM     90  O   ILE A 589      28.620  30.410  38.630  1.00  0.00           O
ATOM     91  N   LYS A 590      26.510  31.050  38.340  1.00  0.00           N
ATOM     92  HN  LYS A 590      25.830  31.770  38.400  1.00  0.00           H
ATOM     93  CA  LYS A 590      26.070  29.770  37.750  1.00  0.00           C
ATOM     94  HA  LYS A 590      26.150  28.960  38.460  1.00  0.00           H
ATOM     95  CB  LYS A 590      24.530  29.770  37.400  1.00  0.00           C
ATOM     96  HB1 LYS A 590      24.170  28.990  36.690  1.00  0.00           H
ATOM     97  HB2 LYS A 590      24.300  30.730  36.900  1.00  0.00           H
ATOM     98  CG  LYS A 590      23.680  29.680  38.700  1.00  0.00           C
ATOM     99  HG1 LYS A 590      23.780  30.610  39.320  1.00  0.00           H
ATOM    100  HG2 LYS A 590      23.970  28.820  39.340  1.00  0.00           H
ATOM    101  CD  LYS A 590      22.210  29.570  38.340  1.00  0.00           C
ATOM    102  HD1 LYS A 590      21.750  29.220  39.290  1.00  0.00           H
ATOM    103  HD2 LYS A 590      22.080  28.690  37.670  1.00  0.00           H
ATOM    104  CE  LYS A 590      21.620  30.770  37.680  1.00  0.00           C
ATOM    105  HE1 LYS A 590      21.620  30.740  36.580  1.00  0.00           H
ATOM    106  HE2 LYS A 590      21.940  31.750  38.110  1.00  0.00           H
ATOM    107  NZ  LYS A 590      20.140  30.760  37.990  1.00  0.00           N
ATOM    108  HZ1 LYS A 590      19.570  31.220  37.250  1.00  0.00           H
ATOM    109  HZ2 LYS A 590      19.990  31.260  38.890  1.00  0.00           H
ATOM    110  HZ3 LYS A 590      19.740  29.820  38.190  1.00  0.00           H
ATOM    111  C   LYS A 590      26.800  29.380  36.480  1.00  0.00           C
ATOM    112  O   LYS A 590      27.190  28.210  36.300  1.00  0.00           O
ATOM    113  N   ARG A 591      27.060  30.320  35.570  1.00  0.00           N
ATOM    114  HN  ARG A 591      26.730  31.230  35.800  1.00  0.00           H
ATOM    115  CA  ARG A 591      27.760  30.080  34.300  1.00  0.00           C
ATOM    116  HA  ARG A 591      27.160  29.300  33.840  1.00  0.00           H
ATOM    117  CB  ARG A 591      27.710  31.300  33.350  1.00  0.00           C
ATOM    118  HB1 ARG A 591      28.350  31.170  32.450  1.00  0.00           H
ATOM    119  HB2 ARG A 591      28.130  32.210  33.810  1.00  0.00           H
ATOM    120  CG  ARG A 591      26.290  31.740  32.830  1.00  0.00           C
ATOM    121  HG1 ARG A 591      26.390  32.490  32.020  1.00  0.00           H
ATOM    122  HG2 ARG A 591      25.700  32.150  33.680  1.00  0.00           H
ATOM    123  CD  ARG A 591      25.380  30.660  32.410  1.00  0.00           C
ATOM    124  HD1 ARG A 591      24.390  31.150  32.340  1.00  0.00           H
ATOM    125  HD2 ARG A 591      25.350  29.780  33.080  1.00  0.00           H
ATOM    126  NE  ARG A 591      25.970  30.230  31.090  1.00  0.00           N
ATOM    127  HE  ARG A 591      26.620  30.870  30.680  1.00  0.00           H
ATOM    128  CZ  ARG A 591      25.490  29.240  30.300  1.00  0.00           C
ATOM    129  NH1 ARG A 591      24.410  28.530  30.590  1.00  0.00           N
ATOM    130 HH11 ARG A 591      24.030  28.430  31.510  1.00  0.00           H
ATOM    131 HH12 ARG A 591      24.400  27.630  30.170  1.00  0.00           H
ATOM    132  NH2 ARG A 591      25.850  29.090  29.010  1.00  0.00           N
ATOM    133 HH21 ARG A 591      25.140  28.520  28.590  1.00  0.00           H
ATOM    134 HH22 ARG A 591      26.310  29.790  28.450  1.00  0.00           H
ATOM    135  C   ARG A 591      29.110  29.480  34.440  1.00  0.00           C
ATOM    136  O   ARG A 591      29.570  28.640  33.650  1.00  0.00           O
ATOM    137  N   LYS A 592      29.900  29.900  35.430  1.00  0.00           N
ATOM    138  HN  LYS A 592      29.710  30.620  36.090  1.00  0.00           H
ATOM    139  CA  LYS A 592      31.230  29.440  35.610  1.00  0.00           C
ATOM    140  HA  LYS A 592      31.710  29.140  34.700  1.00  0.00           H
ATOM    141  CB  LYS A 592      32.160  30.520  36.180  1.00  0.00           C
ATOM    142  HB1 LYS A 592      33.130  30.160  36.570  1.00  0.00           H
ATOM    143  HB2 LYS A 592      31.670  31.090  37.000  1.00  0.00           H
ATOM    144  CG  LYS A 592      32.490  31.630  35.210  1.00  0.00           C
ATOM    145  HG1 LYS A 592      32.980  32.360  35.890  1.00  0.00           H
ATOM    146  HG2 LYS A 592      31.520  32.070  34.850  1.00  0.00           H
ATOM    147  CD  LYS A 592      33.400  31.060  34.070  1.00  0.00           C
ATOM    148  HD1 LYS A 592      32.830  30.290  33.520  1.00  0.00           H
ATOM    149  HD2 LYS A 592      34.260  30.460  34.460  1.00  0.00           H
ATOM    150  CE  LYS A 592      33.920  31.950  32.930  1.00  0.00           C
ATOM    151  HE1 LYS A 592      34.590  31.310  32.310  1.00  0.00           H
ATOM    152  HE2 LYS A 592      34.620  32.740  33.290  1.00  0.00           H
ATOM    153  NZ  LYS A 592      32.790  32.500  32.210  1.00  0.00           N
ATOM    154  HZ1 LYS A 592      32.060  31.750  32.160  1.00  0.00           H
ATOM    155  HZ2 LYS A 592      33.140  32.730  31.250  1.00  0.00           H
ATOM    156  HZ3 LYS A 592      32.460  33.310  32.760  1.00  0.00           H
ATOM    157  C   LYS A 592      31.280  28.300  36.680  1.00  0.00           C
ATOM    158  O   LYS A 592      32.300  27.660  36.930  1.00  0.00           O
ATOM    159  N   ALA A 593      30.140  27.880  37.380  1.00  0.00           N
ATOM    160  HN  ALA A 593      29.320  28.410  37.220  1.00  0.00           H
ATOM    161  CA  ALA A 593      30.130  26.800  38.350  1.00  0.00           C
ATOM    162  HA  ALA A 593      30.870  26.940  39.110  1.00  0.00           H
ATOM    163  CB  ALA A 593      28.780  26.680  39.000  1.00  0.00           C
ATOM    164  HB1 ALA A 593      28.000  26.490  38.230  1.00  0.00           H
ATOM    165  HB2 ALA A 593      28.590  27.630  39.540  1.00  0.00           H
ATOM    166  HB3 ALA A 593      28.700  25.850  39.740  1.00  0.00           H
ATOM    167  C   ALA A 593      30.460  25.430  37.800  1.00  0.00           C
ATOM    168  O   ALA A 593      31.240  24.760  38.440  1.00  0.00           O
ATOM    169  N   PRO A 594      29.950  24.860  36.680  1.00  0.00           N
ATOM    170  CD  PRO A 594      28.830  25.300  35.920  1.00  0.00           C
ATOM    171  HD1 PRO A 594      28.920  26.390  35.680  1.00  0.00           H
ATOM    172  HD2 PRO A 594      28.030  25.050  36.650  1.00  0.00           H
ATOM    173  CA  PRO A 594      30.380  23.520  36.220  1.00  0.00           C
ATOM    174  HA  PRO A 594      30.470  22.800  37.020  1.00  0.00           H
ATOM    175  CB  PRO A 594      29.270  23.060  35.250  1.00  0.00           C
ATOM    176  HB1 PRO A 594      28.360  22.720  35.790  1.00  0.00           H
ATOM    177  HB2 PRO A 594      29.600  22.360  34.450  1.00  0.00           H
ATOM    178  CG  PRO A 594      28.770  24.400  34.680  1.00  0.00           C
ATOM    179  HG1 PRO A 594      29.490  24.770  33.920  1.00  0.00           H
ATOM    180  HG2 PRO A 594      27.810  24.440  34.120  1.00  0.00           H
ATOM    181  C   PRO A 594      31.820  23.430  35.550  1.00  0.00           C
ATOM    182  O   PRO A 594      32.260  22.410  35.000  1.00  0.00           O
ATOM    183  N   PHE A 595      32.590  24.500  35.650  1.00  0.00           N
ATOM    184  HN  PHE A 595      32.190  25.340  36.020  1.00  0.00           H
ATOM    185  CA  PHE A 595      33.990  24.620  35.200  1.00  0.00           C
ATOM    186  HA  PHE A 595      34.120  23.820  34.490  1.00  0.00           H
ATOM    187  CB  PHE A 595      34.300  25.850  34.270  1.00  0.00           C
ATOM    188  HB1 PHE A 595      35.360  25.920  33.920  1.00  0.00           H
ATOM    189  HB2 PHE A 595      33.990  26.790  34.780  1.00  0.00           H
ATOM    190  CG  PHE A 595      33.500  25.800  32.940  1.00  0.00           C
ATOM    191  CD1 PHE A 595      32.440  26.700  32.650  1.00  0.00           C
ATOM    192  HD1 PHE A 595      32.100  27.460  33.340  1.00  0.00           H
ATOM    193  CE1 PHE A 595      31.750  26.550  31.430  1.00  0.00           C
ATOM    194  HE1 PHE A 595      31.020  27.300  31.190  1.00  0.00           H
ATOM    195  CZ  PHE A 595      31.990  25.480  30.610  1.00  0.00           C
ATOM    196  HZ  PHE A 595      31.370  25.380  29.740  1.00  0.00           H
ATOM    197  CD2 PHE A 595      33.830  24.770  32.020  1.00  0.00           C
ATOM    198  HD2 PHE A 595      34.710  24.200  32.280  1.00  0.00           H
ATOM    199  CE2 PHE A 595      33.120  24.660  30.780  1.00  0.00           C
ATOM    200  HE2 PHE A 595      33.240  23.830  30.110  1.00  0.00           H
ATOM    201  C   PHE A 595      35.050  24.400  36.250  1.00  0.00           C
ATOM    202  O   PHE A 595      36.200  24.530  35.950  1.00  0.00           O
ATOM    203  N   PHE A 596      34.700  24.090  37.500  1.00  0.00           N
ATOM    204  HN  PHE A 596      33.740  23.950  37.700  1.00  0.00           H
ATOM    205  CA  PHE A 596      35.610  23.900  38.580  1.00  0.00           C
ATOM    206  HA  PHE A 596      36.100  24.860  38.570  1.00  0.00           H
ATOM    207  CB  PHE A 596      34.860  23.830  39.980  1.00  0.00           C
ATOM    208  HB1 PHE A 596      34.160  22.990  39.830  1.00  0.00           H
ATOM    209  HB2 PHE A 596      34.450  24.860  40.050  1.00  0.00           H
ATOM    210  CG  PHE A 596      35.830  23.510  41.110  1.00  0.00           C
ATOM    211  CD1 PHE A 596      35.870  22.270  41.720  1.00  0.00           C
ATOM    212  HD1 PHE A 596      35.230  21.420  41.520  1.00  0.00           H
ATOM    213  CE1 PHE A 596      36.780  22.020  42.740  1.00  0.00           C
ATOM    214  HE1 PHE A 596      36.810  21.080  43.260  1.00  0.00           H
ATOM    215  CZ  PHE A 596      37.660  23.040  43.140  1.00  0.00           C
ATOM    216  HZ  PHE A 596      38.360  22.980  43.970  1.00  0.00           H
ATOM    217  CD2 PHE A 596      36.630  24.600  41.580  1.00  0.00           C
ATOM    218  HD2 PHE A 596      36.550  25.550  41.060  1.00  0.00           H
ATOM    219  CE2 PHE A 596      37.520  24.330  42.550  1.00  0.00           C
ATOM    220  HE2 PHE A 596      38.060  25.200  42.920  1.00  0.00           H
ATOM    221  C   PHE A 596      36.620  22.820  38.300  1.00  0.00           C
ATOM    222  O   PHE A 596      37.810  22.920  38.540  1.00  0.00           O
ATOM    223  N   LEU A 597      36.180  21.630  37.890  1.00  0.00           N
ATOM    224  HN  LEU A 597      35.220  21.380  37.830  1.00  0.00           H
ATOM    225  CA  LEU A 597      37.050  20.540  37.500  1.00  0.00           C
ATOM    226  HA  LEU A 597      37.660  20.420  38.380  1.00  0.00           H
ATOM    227  CB  LEU A 597      36.340  19.150  37.320  1.00  0.00           C
ATOM    228  HB1 LEU A 597      37.100  18.360  37.150  1.00  0.00           H
ATOM    229  HB2 LEU A 597      35.570  19.090  36.540  1.00  0.00           H
ATOM    230  CG  LEU A 597      35.530  18.680  38.520  1.00  0.00           C
ATOM    231  HG  LEU A 597      34.850  19.440  38.960  1.00  0.00           H
ATOM    232  CD1 LEU A 597      34.720  17.440  38.110  1.00  0.00           C
ATOM    233 HD11 LEU A 597      35.480  16.700  37.790  1.00  0.00           H
ATOM    234 HD12 LEU A 597      33.980  17.730  37.330  1.00  0.00           H
ATOM    235 HD13 LEU A 597      34.060  17.060  38.920  1.00  0.00           H
ATOM    236  CD2 LEU A 597      36.520  18.210  39.600  1.00  0.00           C
ATOM    237 HD21 LEU A 597      37.360  17.630  39.140  1.00  0.00           H
ATOM    238 HD22 LEU A 597      35.880  17.580  40.240  1.00  0.00           H
ATOM    239 HD23 LEU A 597      36.970  19.090  40.110  1.00  0.00           H
ATOM    240  C   LEU A 597      37.970  20.930  36.280  1.00  0.00           C
ATOM    241  O   LEU A 597      39.130  20.570  36.260  1.00  0.00           O
ATOM    242  N   SER A 598      37.390  21.680  35.290  1.00  0.00           N
ATOM    243  HN  SER A 598      36.420  21.840  35.360  1.00  0.00           H
ATOM    244  CA  SER A 598      38.070  22.280  34.150  1.00  0.00           C
ATOM    245  HA  SER A 598      38.650  21.490  33.700  1.00  0.00           H
ATOM    246  CB  SER A 598      37.090  22.830  33.040  1.00  0.00           C
ATOM    247  HB1 SER A 598      37.810  23.340  32.370  1.00  0.00           H
ATOM    248  HB2 SER A 598      36.450  23.530  33.640  1.00  0.00           H
ATOM    249  OG  SER A 598      36.280  21.780  32.450  1.00  0.00           O
ATOM    250  HG1 SER A 598      35.710  21.410  33.130  1.00  0.00           H
ATOM    251  C   SER A 598      39.130  23.280  34.550  1.00  0.00           C
ATOM    252  O   SER A 598      40.270  23.270  34.110  1.00  0.00           O
ATOM    253  N   ASP A 599      38.840  24.150  35.560  1.00  0.00           N
ATOM    254  HN  ASP A 599      37.890  24.190  35.860  1.00  0.00           H
ATOM    255  CA  ASP A 599      39.890  24.940  36.300  1.00  0.00           C
ATOM    256  HA  ASP A 599      40.380  25.530  35.550  1.00  0.00           H
ATOM    257  CB  ASP A 599      39.170  25.910  37.340  1.00  0.00           C
ATOM    258  HB1 ASP A 599      39.940  26.250  38.070  1.00  0.00           H
ATOM    259  HB2 ASP A 599      38.400  25.340  37.900  1.00  0.00           H
ATOM    260  CG  ASP A 599      38.630  27.160  36.660  1.00  0.00           C
ATOM    261  OD1 ASP A 599      38.550  27.350  35.420  1.00  0.00           O
ATOM    262  OD2 ASP A 599      38.310  28.090  37.470  1.00  0.00           O
ATOM    263  C   ASP A 599      40.990  24.120  37.010  1.00  0.00           C
ATOM    264  O   ASP A 599      42.180  24.400  36.900  1.00  0.00           O
ATOM    265  N   PHE A 600      40.550  23.060  37.800  1.00  0.00           N
ATOM    266  HN  PHE A 600      39.570  22.950  37.980  1.00  0.00           H
ATOM    267  CA  PHE A 600      41.480  22.170  38.410  1.00  0.00           C
ATOM    268  HA  PHE A 600      42.030  22.800  39.080  1.00  0.00           H
ATOM    269  CB  PHE A 600      40.730  21.110  39.290  1.00  0.00           C
ATOM    270  HB1 PHE A 600      40.670  20.160  38.700  1.00  0.00           H
ATOM    271  HB2 PHE A 600      39.700  21.490  39.380  1.00  0.00           H
ATOM    272  CG  PHE A 600      41.350  20.960  40.700  1.00  0.00           C
ATOM    273  CD1 PHE A 600      40.650  21.310  41.860  1.00  0.00           C
ATOM    274  HD1 PHE A 600      39.620  21.620  41.830  1.00  0.00           H
ATOM    275  CE1 PHE A 600      41.300  21.350  43.120  1.00  0.00           C
ATOM    276  HE1 PHE A 600      40.760  21.540  44.040  1.00  0.00           H
ATOM    277  CZ  PHE A 600      42.490  20.630  43.290  1.00  0.00           C
ATOM    278  HZ  PHE A 600      42.880  20.420  44.260  1.00  0.00           H
ATOM    279  CD2 PHE A 600      42.680  20.440  40.840  1.00  0.00           C
ATOM    280  HD2 PHE A 600      43.310  20.210  39.990  1.00  0.00           H
ATOM    281  CE2 PHE A 600      43.190  20.220  42.130  1.00  0.00           C
ATOM    282  HE2 PHE A 600      44.180  19.810  42.200  1.00  0.00           H
ATOM    283  C   PHE A 600      42.410  21.460  37.430  1.00  0.00           C
ATOM    284  O   PHE A 600      43.570  21.260  37.740  1.00  0.00           O
ATOM    285  N   LYS A 601      41.920  21.010  36.260  1.00  0.00           N
ATOM    286  HN  LYS A 601      40.930  20.940  36.170  1.00  0.00           H
ATOM    287  CA  LYS A 601      42.710  20.410  35.200  1.00  0.00           C
ATOM    288  HA  LYS A 601      43.070  19.550  35.750  1.00  0.00           H
ATOM    289  CB  LYS A 601      41.830  20.070  33.980  1.00  0.00           C
ATOM    290  HB1 LYS A 601      41.220  20.950  33.710  1.00  0.00           H
ATOM    291  HB2 LYS A 601      41.100  19.270  34.250  1.00  0.00           H
ATOM    292  CG  LYS A 601      42.450  19.560  32.760  1.00  0.00           C
ATOM    293  HG1 LYS A 601      43.100  20.340  32.290  1.00  0.00           H
ATOM    294  HG2 LYS A 601      41.690  19.310  31.990  1.00  0.00           H
ATOM    295  CD  LYS A 601      43.380  18.280  32.930  1.00  0.00           C
ATOM    296  HD1 LYS A 601      42.720  17.490  33.360  1.00  0.00           H
ATOM    297  HD2 LYS A 601      44.090  18.440  33.780  1.00  0.00           H
ATOM    298  CE  LYS A 601      44.040  17.730  31.650  1.00  0.00           C
ATOM    299  HE1 LYS A 601      44.620  16.800  31.790  1.00  0.00           H
ATOM    300  HE2 LYS A 601      44.690  18.470  31.150  1.00  0.00           H
ATOM    301  NZ  LYS A 601      42.980  17.320  30.700  1.00  0.00           N
ATOM    302  HZ1 LYS A 601      41.980  17.490  30.910  1.00  0.00           H
ATOM    303  HZ2 LYS A 601      43.250  16.460  30.180  1.00  0.00           H
ATOM    304  HZ3 LYS A 601      43.230  18.060  30.020  1.00  0.00           H
ATOM    305  C   LYS A 601      43.880  21.230  34.710  1.00  0.00           C
ATOM    306  O   LYS A 601      45.010  20.790  34.640  1.00  0.00           O
ATOM    307  N   ASP A 602      43.560  22.500  34.470  1.00  0.00           N
ATOM    308  HN  ASP A 602      42.620  22.790  34.350  1.00  0.00           H
ATOM    309  CA  ASP A 602      44.410  23.560  34.120  1.00  0.00           C
ATOM    310  HA  ASP A 602      45.090  23.250  33.340  1.00  0.00           H
ATOM    311  CB  ASP A 602      43.630  24.840  33.620  1.00  0.00           C
ATOM    312  HB1 ASP A 602      44.350  25.680  33.730  1.00  0.00           H
ATOM    313  HB2 ASP A 602      42.740  25.010  34.270  1.00  0.00           H
ATOM    314  CG  ASP A 602      43.200  24.690  32.170  1.00  0.00           C
ATOM    315  OD1 ASP A 602      43.800  23.850  31.380  1.00  0.00           O
ATOM    316  OD2 ASP A 602      42.320  25.490  31.730  1.00  0.00           O
ATOM    317  C   ASP A 602      45.470  23.860  35.190  1.00  0.00           C
ATOM    318  O   ASP A 602      46.630  24.050  34.890  1.00  0.00           O
ATOM    319  N   ALA A 603      45.170  23.700  36.510  1.00  0.00           N
ATOM    320  HN  ALA A 603      44.390  23.230  36.910  1.00  0.00           H
ATOM    321  CA  ALA A 603      46.130  23.900  37.550  1.00  0.00           C
ATOM    322  HA  ALA A 603      46.740  24.770  37.330  1.00  0.00           H
ATOM    323  CB  ALA A 603      45.270  24.140  38.800  1.00  0.00           C
ATOM    324  HB1 ALA A 603      44.650  25.050  38.610  1.00  0.00           H
ATOM    325  HB2 ALA A 603      45.930  24.190  39.690  1.00  0.00           H
ATOM    326  HB3 ALA A 603      44.610  23.260  38.940  1.00  0.00           H
ATOM    327  C   ALA A 603      47.090  22.740  37.850  1.00  0.00           C
ATOM    328  O   ALA A 603      48.080  22.880  38.550  1.00  0.00           O
ATOM    329  N   LEU A 604      46.750  21.470  37.430  1.00  0.00           N
ATOM    330  HN  LEU A 604      45.940  21.360  36.870  1.00  0.00           H
ATOM    331  CA  LEU A 604      47.630  20.310  37.430  1.00  0.00           C
ATOM    332  HA  LEU A 604      48.250  20.340  38.310  1.00  0.00           H
ATOM    333  CB  LEU A 604      46.890  18.990  37.310  1.00  0.00           C
ATOM    334  HB1 LEU A 604      47.520  18.120  37.000  1.00  0.00           H
ATOM    335  HB2 LEU A 604      46.280  19.160  36.400  1.00  0.00           H
ATOM    336  CG  LEU A 604      46.020  18.620  38.510  1.00  0.00           C
ATOM    337  HG  LEU A 604      45.290  19.440  38.720  1.00  0.00           H
ATOM    338  CD1 LEU A 604      45.150  17.420  38.030  1.00  0.00           C
ATOM    339 HD11 LEU A 604      45.840  16.630  37.660  1.00  0.00           H
ATOM    340 HD12 LEU A 604      44.600  17.880  37.190  1.00  0.00           H
ATOM    341 HD13 LEU A 604      44.530  17.040  38.870  1.00  0.00           H
ATOM    342  CD2 LEU A 604      46.760  18.270  39.800  1.00  0.00           C
ATOM    343 HD21 LEU A 604      46.030  18.110  40.640  1.00  0.00           H
ATOM    344 HD22 LEU A 604      47.460  19.090  40.030  1.00  0.00           H
ATOM    345 HD23 LEU A 604      47.260  17.300  39.590  1.00  0.00           H
ATOM    346  C   LEU A 604      48.670  20.410  36.240  1.00  0.00           C
ATOM    347  O   LEU A 604      48.720  19.640  35.310  1.00  0.00           O
ATOM    348  N   SER A 605      49.490  21.510  36.260  1.00  0.00           N
ATOM    349  HN  SER A 605      49.500  22.190  36.980  1.00  0.00           H
ATOM    350  CA  SER A 605      50.450  21.710  35.210  1.00  0.00           C
ATOM    351  HA  SER A 605      50.850  20.790  34.820  1.00  0.00           H
ATOM    352  CB  SER A 605      49.920  22.380  33.880  1.00  0.00           C
ATOM    353  HB1 SER A 605      49.210  21.710  33.340  1.00  0.00           H
ATOM    354  HB2 SER A 605      50.760  22.750  33.240  1.00  0.00           H
ATOM    355  OG  SER A 605      49.420  23.670  34.150  1.00  0.00           O
ATOM    356  HG1 SER A 605      48.610  23.530  34.630  1.00  0.00           H
ATOM    357  C   SER A 605      51.570  22.440  35.920  1.00  0.00           C
ATOM    358  O   SER A 605      51.270  23.150  36.880  1.00  0.00           O
ATOM    359  N   LEU A 606      52.810  22.150  35.460  1.00  0.00           N
ATOM    360  HN  LEU A 606      52.770  21.480  34.730  1.00  0.00           H
ATOM    361  CA  LEU A 606      53.990  22.450  36.240  1.00  0.00           C
ATOM    362  HA  LEU A 606      53.940  22.050  37.240  1.00  0.00           H
ATOM    363  CB  LEU A 606      55.190  21.720  35.580  1.00  0.00           C
ATOM    364  HB1 LEU A 606      56.090  22.180  36.040  1.00  0.00           H
ATOM    365  HB2 LEU A 606      55.100  22.050  34.530  1.00  0.00           H
ATOM    366  CG  LEU A 606      55.190  20.190  35.790  1.00  0.00           C
ATOM    367  HG  LEU A 606      54.250  19.750  35.400  1.00  0.00           H
ATOM    368  CD1 LEU A 606      56.370  19.570  34.970  1.00  0.00           C
ATOM    369 HD11 LEU A 606      56.280  19.650  33.870  1.00  0.00           H
ATOM    370 HD12 LEU A 606      56.290  18.500  35.260  1.00  0.00           H
ATOM    371 HD13 LEU A 606      57.290  20.080  35.330  1.00  0.00           H
ATOM    372  CD2 LEU A 606      55.220  19.720  37.270  1.00  0.00           C
ATOM    373 HD21 LEU A 606      55.930  20.370  37.840  1.00  0.00           H
ATOM    374 HD22 LEU A 606      55.460  18.650  37.340  1.00  0.00           H
ATOM    375 HD23 LEU A 606      54.190  19.940  37.630  1.00  0.00           H
ATOM    376  C   LEU A 606      54.270  23.930  36.360  1.00  0.00           C
ATOM    377  O   LEU A 606      54.890  24.370  37.300  1.00  0.00           O
ATOM    378  N   GLN A 607      53.820  24.680  35.370  1.00  0.00           N
ATOM    379  HN  GLN A 607      53.440  24.210  34.570  1.00  0.00           H
ATOM    380  CA  GLN A 607      53.740  26.140  35.330  1.00  0.00           C
ATOM    381  HA  GLN A 607      54.750  26.500  35.510  1.00  0.00           H
ATOM    382  CB  GLN A 607      53.100  26.680  33.970  1.00  0.00           C
ATOM    383  HB1 GLN A 607      52.120  26.170  33.920  1.00  0.00           H
ATOM    384  HB2 GLN A 607      53.650  26.300  33.090  1.00  0.00           H
ATOM    385  CG  GLN A 607      52.920  28.200  33.940  1.00  0.00           C
ATOM    386  HG1 GLN A 607      53.930  28.650  33.960  1.00  0.00           H
ATOM    387  HG2 GLN A 607      52.260  28.590  34.740  1.00  0.00           H
ATOM    388  CD  GLN A 607      52.290  28.690  32.610  1.00  0.00           C
ATOM    389  OE1 GLN A 607      51.640  27.910  31.910  1.00  0.00           O
ATOM    390  NE2 GLN A 607      52.600  29.960  32.290  1.00  0.00           N
ATOM    391 HE21 GLN A 607      52.430  30.200  31.330  1.00  0.00           H
ATOM    392 HE22 GLN A 607      52.980  30.620  32.930  1.00  0.00           H
ATOM    393  C   GLN A 607      52.900  26.670  36.470  1.00  0.00           C
ATOM    394  O   GLN A 607      53.310  27.570  37.210  1.00  0.00           O
ATOM    395  N   CYS A 608      51.700  26.120  36.600  1.00  0.00           N
ATOM    396  HN  CYS A 608      51.390  25.350  36.050  1.00  0.00           H
ATOM    397  CA  CYS A 608      50.800  26.450  37.580  1.00  0.00           C
ATOM    398  HA  CYS A 608      50.740  27.520  37.580  1.00  0.00           H
ATOM    399  CB  CYS A 608      49.310  25.940  37.280  1.00  0.00           C
ATOM    400  HB1 CYS A 608      48.650  26.400  38.050  1.00  0.00           H
ATOM    401  HB2 CYS A 608      49.200  24.840  37.280  1.00  0.00           H
ATOM    402  SG  CYS A 608      48.760  26.690  35.710  1.00  0.00           S
ATOM    403  HG1 CYS A 608      49.310  25.750  34.960  1.00  0.00           H
ATOM    404  C   CYS A 608      51.270  26.070  38.960  1.00  0.00           C
ATOM    405  O   CYS A 608      51.090  26.850  39.820  1.00  0.00           O
ATOM    406  N   LEU A 609      51.750  24.850  39.150  1.00  0.00           N
ATOM    407  HN  LEU A 609      51.610  24.050  38.580  1.00  0.00           H
ATOM    408  CA  LEU A 609      52.360  24.440  40.390  1.00  0.00           C
ATOM    409  HA  LEU A 609      51.790  24.700  41.270  1.00  0.00           H
ATOM    410  CB  LEU A 609      52.850  22.950  40.400  1.00  0.00           C
ATOM    411  HB1 LEU A 609      53.470  22.820  41.310  1.00  0.00           H
ATOM    412  HB2 LEU A 609      53.550  22.780  39.560  1.00  0.00           H
ATOM    413  CG  LEU A 609      51.640  22.070  40.270  1.00  0.00           C
ATOM    414  HG  LEU A 609      51.330  22.040  39.210  1.00  0.00           H
ATOM    415  CD1 LEU A 609      52.060  20.620  40.420  1.00  0.00           C
ATOM    416 HD11 LEU A 609      52.700  20.250  39.580  1.00  0.00           H
ATOM    417 HD12 LEU A 609      51.270  19.850  40.600  1.00  0.00           H
ATOM    418 HD13 LEU A 609      52.600  20.540  41.380  1.00  0.00           H
ATOM    419  CD2 LEU A 609      50.520  22.390  41.190  1.00  0.00           C
ATOM    420 HD21 LEU A 609      49.600  21.860  40.850  1.00  0.00           H
ATOM    421 HD22 LEU A 609      50.130  23.440  41.150  1.00  0.00           H
ATOM    422 HD23 LEU A 609      50.760  22.070  42.220  1.00  0.00           H
ATOM    423  C   LEU A 609      53.560  25.370  40.800  1.00  0.00           C
ATOM    424  O   LEU A 609      53.630  25.810  41.960  1.00  0.00           O
ATOM    425  N   ALA A 610      54.510  25.730  39.860  1.00  0.00           N
ATOM    426  HN  ALA A 610      54.610  25.280  38.980  1.00  0.00           H
ATOM    427  CA  ALA A 610      55.480  26.720  40.220  1.00  0.00           C
ATOM    428  HA  ALA A 610      55.940  26.330  41.120  1.00  0.00           H
ATOM    429  CB  ALA A 610      56.570  26.960  39.100  1.00  0.00           C
ATOM    430  HB1 ALA A 610      57.330  27.690  39.480  1.00  0.00           H
ATOM    431  HB2 ALA A 610      56.030  27.390  38.240  1.00  0.00           H
ATOM    432  HB3 ALA A 610      56.930  25.980  38.740  1.00  0.00           H
ATOM    433  C   ALA A 610      54.890  28.070  40.740  1.00  0.00           C
ATOM    434  O   ALA A 610      55.340  28.710  41.690  1.00  0.00           O
ATOM    435  N   SER A 611      53.850  28.610  40.080  1.00  0.00           N
ATOM    436  HN  SER A 611      53.300  27.990  39.520  1.00  0.00           H
ATOM    437  CA  SER A 611      53.240  29.920  40.240  1.00  0.00           C
ATOM    438  HA  SER A 611      53.930  30.740  40.200  1.00  0.00           H
ATOM    439  CB  SER A 611      52.170  30.160  39.230  1.00  0.00           C
ATOM    440  HB1 SER A 611      51.740  31.170  39.380  1.00  0.00           H
ATOM    441  HB2 SER A 611      51.330  29.460  39.430  1.00  0.00           H
ATOM    442  OG  SER A 611      52.680  30.140  37.910  1.00  0.00           O
ATOM    443  HG1 SER A 611      52.850  29.220  37.700  1.00  0.00           H
ATOM    444  C   SER A 611      52.660  29.960  41.680  1.00  0.00           C
ATOM    445  O   SER A 611      52.850  30.950  42.360  1.00  0.00           O
ATOM    446  N   ILE A 612      51.900  28.960  42.200  1.00  0.00           N
ATOM    447  HN  ILE A 612      51.760  28.130  41.680  1.00  0.00           H
ATOM    448  CA  ILE A 612      51.270  29.000  43.490  1.00  0.00           C
ATOM    449  HA  ILE A 612      50.590  29.840  43.530  1.00  0.00           H
ATOM    450  CB  ILE A 612      50.530  27.610  43.630  1.00  0.00           C
ATOM    451  HB  ILE A 612      51.260  26.820  43.320  1.00  0.00           H
ATOM    452  CG2 ILE A 612      50.150  27.440  45.140  1.00  0.00           C
ATOM    453 HG21 ILE A 612      50.970  26.870  45.620  1.00  0.00           H
ATOM    454 HG22 ILE A 612      49.280  26.750  45.220  1.00  0.00           H
ATOM    455 HG23 ILE A 612      49.930  28.430  45.600  1.00  0.00           H
ATOM    456  CG1 ILE A 612      49.390  27.260  42.720  1.00  0.00           C
ATOM    457 HG11 ILE A 612      49.700  27.510  41.680  1.00  0.00           H
ATOM    458 HG12 ILE A 612      48.570  27.970  42.950  1.00  0.00           H
ATOM    459  CD  ILE A 612      48.840  25.880  42.620  1.00  0.00           C
ATOM    460  HD1 ILE A 612      48.420  25.550  43.590  1.00  0.00           H
ATOM    461  HD2 ILE A 612      49.600  25.110  42.440  1.00  0.00           H
ATOM    462  HD3 ILE A 612      48.090  25.820  41.810  1.00  0.00           H
ATOM    463  C   ILE A 612      52.200  29.300  44.630  1.00  0.00           C
ATOM    464  O   ILE A 612      51.910  30.170  45.440  1.00  0.00           O
ATOM    465  N   LEU A 613      53.350  28.600  44.680  1.00  0.00           N
ATOM    466  HN  LEU A 613      53.540  27.800  44.100  1.00  0.00           H
ATOM    467  CA  LEU A 613      54.390  28.920  45.640  1.00  0.00           C
ATOM    468  HA  LEU A 613      53.990  28.990  46.640  1.00  0.00           H
ATOM    469  CB  LEU A 613      55.510  27.840  45.600  1.00  0.00           C
ATOM    470  HB1 LEU A 613      56.430  28.160  46.140  1.00  0.00           H
ATOM    471  HB2 LEU A 613      55.850  27.790  44.540  1.00  0.00           H
ATOM    472  CG  LEU A 613      55.170  26.430  46.110  1.00  0.00           C
ATOM    473  HG  LEU A 613      54.290  25.990  45.600  1.00  0.00           H
ATOM    474  CD1 LEU A 613      56.440  25.500  45.840  1.00  0.00           C
ATOM    475 HD11 LEU A 613      57.320  25.930  46.350  1.00  0.00           H
ATOM    476 HD12 LEU A 613      56.590  25.540  44.740  1.00  0.00           H
ATOM    477 HD13 LEU A 613      56.160  24.490  46.180  1.00  0.00           H
ATOM    478  CD2 LEU A 613      54.750  26.410  47.580  1.00  0.00           C
ATOM    479 HD21 LEU A 613      54.730  25.380  48.000  1.00  0.00           H
ATOM    480 HD22 LEU A 613      53.750  26.890  47.640  1.00  0.00           H
ATOM    481 HD23 LEU A 613      55.510  26.970  48.170  1.00  0.00           H
ATOM    482  C   LEU A 613      55.020  30.330  45.370  1.00  0.00           C
ATOM    483  O   LEU A 613      55.170  31.090  46.340  1.00  0.00           O
ATOM    484  N   PHE A 614      55.370  30.620  44.080  1.00  0.00           N
ATOM    485  HN  PHE A 614      55.060  29.940  43.420  1.00  0.00           H
ATOM    486  CA  PHE A 614      55.890  31.860  43.650  1.00  0.00           C
ATOM    487  HA  PHE A 614      56.850  32.020  44.130  1.00  0.00           H
ATOM    488  CB  PHE A 614      56.130  31.780  42.070  1.00  0.00           C
ATOM    489  HB1 PHE A 614      55.150  31.600  41.610  1.00  0.00           H
ATOM    490  HB2 PHE A 614      56.760  30.890  41.830  1.00  0.00           H
ATOM    491  CG  PHE A 614      56.770  33.020  41.580  1.00  0.00           C
ATOM    492  CD1 PHE A 614      57.990  33.480  42.120  1.00  0.00           C
ATOM    493  HD1 PHE A 614      58.300  33.080  43.060  1.00  0.00           H
ATOM    494  CE1 PHE A 614      58.590  34.640  41.560  1.00  0.00           C
ATOM    495  HE1 PHE A 614      59.490  35.030  42.020  1.00  0.00           H
ATOM    496  CZ  PHE A 614      58.070  35.280  40.390  1.00  0.00           C
ATOM    497  HZ  PHE A 614      58.720  35.940  39.850  1.00  0.00           H
ATOM    498  CD2 PHE A 614      56.230  33.730  40.460  1.00  0.00           C
ATOM    499  HD2 PHE A 614      55.420  33.290  39.900  1.00  0.00           H
ATOM    500  CE2 PHE A 614      56.920  34.790  39.830  1.00  0.00           C
ATOM    501  HE2 PHE A 614      56.610  35.190  38.880  1.00  0.00           H
ATOM    502  C   PHE A 614      55.130  33.100  44.120  1.00  0.00           C
ATOM    503  O   PHE A 614      55.700  33.920  44.810  1.00  0.00           O
ATOM    504  N   LEU A 615      53.850  33.080  43.970  1.00  0.00           N
ATOM    505  HN  LEU A 615      53.520  32.290  43.450  1.00  0.00           H
ATOM    506  CA  LEU A 615      53.010  34.110  44.490  1.00  0.00           C
ATOM    507  HA  LEU A 615      53.490  35.060  44.320  1.00  0.00           H
ATOM    508  CB  LEU A 615      51.670  34.370  43.750  1.00  0.00           C
ATOM    509  HB1 LEU A 615      51.040  34.970  44.440  1.00  0.00           H
ATOM    510  HB2 LEU A 615      51.180  33.440  43.400  1.00  0.00           H
ATOM    511  CG  LEU A 615      51.980  35.320  42.470  1.00  0.00           C
ATOM    512  HG  LEU A 615      52.660  36.150  42.740  1.00  0.00           H
ATOM    513  CD1 LEU A 615      52.500  34.540  41.260  1.00  0.00           C
ATOM    514 HD11 LEU A 615      51.710  33.980  40.720  1.00  0.00           H
ATOM    515 HD12 LEU A 615      53.370  33.920  41.550  1.00  0.00           H
ATOM    516 HD13 LEU A 615      52.930  35.280  40.540  1.00  0.00           H
ATOM    517  CD2 LEU A 615      50.660  36.110  42.210  1.00  0.00           C
ATOM    518 HD21 LEU A 615      50.860  36.790  41.370  1.00  0.00           H
ATOM    519 HD22 LEU A 615      50.450  36.850  43.010  1.00  0.00           H
ATOM    520 HD23 LEU A 615      49.780  35.430  42.100  1.00  0.00           H
ATOM    521  C   LEU A 615      52.720  33.990  46.000  1.00  0.00           C
ATOM    522  O   LEU A 615      52.340  34.990  46.610  1.00  0.00           O
ATOM    523  N   TYR A 616      52.780  32.760  46.610  1.00  0.00           N
ATOM    524  HN  TYR A 616      53.020  31.870  46.210  1.00  0.00           H
ATOM    525  CA  TYR A 616      52.630  32.710  48.050  1.00  0.00           C
ATOM    526  HA  TYR A 616      51.750  33.250  48.380  1.00  0.00           H
ATOM    527  CB  TYR A 616      52.490  31.250  48.540  1.00  0.00           C
ATOM    528  HB1 TYR A 616      53.270  30.610  48.060  1.00  0.00           H
ATOM    529  HB2 TYR A 616      51.500  30.840  48.240  1.00  0.00           H
ATOM    530  CG  TYR A 616      52.650  30.850  49.970  1.00  0.00           C
ATOM    531  CD1 TYR A 616      53.770  30.210  50.530  1.00  0.00           C
ATOM    532  HD1 TYR A 616      54.550  29.730  49.960  1.00  0.00           H
ATOM    533  CE1 TYR A 616      54.020  30.200  51.900  1.00  0.00           C
ATOM    534  HE1 TYR A 616      54.930  29.730  52.250  1.00  0.00           H
ATOM    535  CZ  TYR A 616      53.040  30.770  52.780  1.00  0.00           C
ATOM    536  OH  TYR A 616      53.370  30.730  54.180  1.00  0.00           O
ATOM    537  HH  TYR A 616      52.620  31.170  54.570  1.00  0.00           H
ATOM    538  CD2 TYR A 616      51.660  31.300  50.910  1.00  0.00           C
ATOM    539  HD2 TYR A 616      50.850  31.930  50.590  1.00  0.00           H
ATOM    540  CE2 TYR A 616      51.850  31.260  52.330  1.00  0.00           C
ATOM    541  HE2 TYR A 616      51.080  31.600  53.000  1.00  0.00           H
ATOM    542  C   TYR A 616      53.710  33.440  48.830  1.00  0.00           C
ATOM    543  O   TYR A 616      53.440  34.160  49.790  1.00  0.00           O
ATOM    544  N   CYS A 617      54.990  33.370  48.340  1.00  0.00           N
ATOM    545  HN  CYS A 617      55.190  32.770  47.570  1.00  0.00           H
ATOM    546  CA  CYS A 617      55.990  34.260  48.890  1.00  0.00           C
ATOM    547  HA  CYS A 617      56.020  34.170  49.970  1.00  0.00           H
ATOM    548  CB  CYS A 617      57.430  33.760  48.440  1.00  0.00           C
ATOM    549  HB1 CYS A 617      58.210  34.490  48.750  1.00  0.00           H
ATOM    550  HB2 CYS A 617      57.410  33.850  47.340  1.00  0.00           H
ATOM    551  SG  CYS A 617      57.760  32.020  48.640  1.00  0.00           S
ATOM    552  HG1 CYS A 617      57.510  31.900  49.940  1.00  0.00           H
ATOM    553  C   CYS A 617      55.850  35.700  48.530  1.00  0.00           C
ATOM    554  O   CYS A 617      56.050  36.540  49.460  1.00  0.00           O
ATOM    555  N   ALA A 618      55.320  36.080  47.350  1.00  0.00           N
ATOM    556  HN  ALA A 618      55.350  35.520  46.520  1.00  0.00           H
ATOM    557  CA  ALA A 618      54.920  37.410  47.150  1.00  0.00           C
ATOM    558  HA  ALA A 618      55.790  38.040  47.270  1.00  0.00           H
ATOM    559  CB  ALA A 618      54.450  37.590  45.680  1.00  0.00           C
ATOM    560  HB1 ALA A 618      55.200  37.230  44.940  1.00  0.00           H
ATOM    561  HB2 ALA A 618      54.230  38.670  45.500  1.00  0.00           H
ATOM    562  HB3 ALA A 618      53.490  37.030  45.570  1.00  0.00           H
ATOM    563  C   ALA A 618      53.750  37.950  48.010  1.00  0.00           C
ATOM    564  O   ALA A 618      53.830  39.080  48.470  1.00  0.00           O
ATOM    565  N   CYS A 619      52.610  37.260  48.200  1.00  0.00           N
ATOM    566  HN  CYS A 619      52.480  36.390  47.730  1.00  0.00           H
ATOM    567  CA  CYS A 619      51.480  37.580  49.000  1.00  0.00           C
ATOM    568  HA  CYS A 619      51.310  38.610  48.720  1.00  0.00           H
ATOM    569  CB  CYS A 619      50.270  36.710  48.720  1.00  0.00           C
ATOM    570  HB1 CYS A 619      50.540  35.720  49.130  1.00  0.00           H
ATOM    571  HB2 CYS A 619      50.120  36.750  47.620  1.00  0.00           H
ATOM    572  SG  CYS A 619      48.660  37.260  49.460  1.00  0.00           S
ATOM    573  HG1 CYS A 619      48.670  38.480  48.940  1.00  0.00           H
ATOM    574  C   CYS A 619      51.720  37.840  50.440  1.00  0.00           C
ATOM    575  O   CYS A 619      51.090  38.820  50.890  1.00  0.00           O
ATOM    576  N   MET A 620      52.560  37.020  51.090  1.00  0.00           N
ATOM    577  HN  MET A 620      53.040  36.280  50.630  1.00  0.00           H
ATOM    578  CA  MET A 620      52.920  37.150  52.520  1.00  0.00           C
ATOM    579  HA  MET A 620      51.980  37.170  53.050  1.00  0.00           H
ATOM    580  CB  MET A 620      53.900  36.010  52.990  1.00  0.00           C
ATOM    581  HB1 MET A 620      54.370  36.350  53.950  1.00  0.00           H
ATOM    582  HB2 MET A 620      54.750  35.920  52.280  1.00  0.00           H
ATOM    583  CG  MET A 620      53.190  34.660  53.190  1.00  0.00           C
ATOM    584  HG1 MET A 620      53.870  33.820  53.390  1.00  0.00           H
ATOM    585  HG2 MET A 620      52.600  34.400  52.270  1.00  0.00           H
ATOM    586  SD  MET A 620      52.140  34.670  54.680  1.00  0.00           S
ATOM    587  CE  MET A 620      53.550  34.480  55.850  1.00  0.00           C
ATOM    588  HE1 MET A 620      54.310  35.290  55.730  1.00  0.00           H
ATOM    589  HE2 MET A 620      54.020  33.490  55.700  1.00  0.00           H
ATOM    590  HE3 MET A 620      53.130  34.510  56.870  1.00  0.00           H
ATOM    591  C   MET A 620      53.530  38.500  52.830  1.00  0.00           C
ATOM    592  O   MET A 620      53.140  39.130  53.820  1.00  0.00           O
ATOM    593  N   SER A 621      54.440  39.010  52.040  1.00  0.00           N
ATOM    594  HN  SER A 621      54.720  38.600  51.180  1.00  0.00           H
ATOM    595  CA  SER A 621      55.060  40.270  52.440  1.00  0.00           C
ATOM    596  HA  SER A 621      55.340  40.090  53.460  1.00  0.00           H
ATOM    597  CB  SER A 621      56.420  40.480  51.690  1.00  0.00           C
ATOM    598  HB1 SER A 621      56.990  41.210  52.310  1.00  0.00           H
ATOM    599  HB2 SER A 621      56.210  40.940  50.710  1.00  0.00           H
ATOM    600  OG  SER A 621      57.180  39.270  51.630  1.00  0.00           O
ATOM    601  HG1 SER A 621      57.170  38.880  50.740  1.00  0.00           H
ATOM    602  C   SER A 621      54.180  41.530  52.670  1.00  0.00           C
ATOM    603  O   SER A 621      54.410  42.160  53.670  1.00  0.00           O
ATOM    604  N   PRO A 622      53.190  41.880  51.800  1.00  0.00           N
ATOM    605  CD  PRO A 622      53.250  41.620  50.410  1.00  0.00           C
ATOM    606  HD1 PRO A 622      52.860  40.610  50.150  1.00  0.00           H
ATOM    607  HD2 PRO A 622      54.310  41.740  50.120  1.00  0.00           H
ATOM    608  CA  PRO A 622      52.280  42.980  52.140  1.00  0.00           C
ATOM    609  HA  PRO A 622      52.840  43.820  52.500  1.00  0.00           H
ATOM    610  CB  PRO A 622      51.470  43.240  50.810  1.00  0.00           C
ATOM    611  HB1 PRO A 622      51.330  44.320  50.640  1.00  0.00           H
ATOM    612  HB2 PRO A 622      50.460  42.760  50.750  1.00  0.00           H
ATOM    613  CG  PRO A 622      52.320  42.630  49.710  1.00  0.00           C
ATOM    614  HG1 PRO A 622      51.700  42.130  48.940  1.00  0.00           H
ATOM    615  HG2 PRO A 622      52.800  43.520  49.240  1.00  0.00           H
ATOM    616  C   PRO A 622      51.360  42.670  53.270  1.00  0.00           C
ATOM    617  O   PRO A 622      51.140  43.440  54.150  1.00  0.00           O
ATOM    618  N   VAL A 623      50.780  41.480  53.370  1.00  0.00           N
ATOM    619  HN  VAL A 623      50.860  40.890  52.560  1.00  0.00           H
ATOM    620  CA  VAL A 623      49.830  41.170  54.420  1.00  0.00           C
ATOM    621  HA  VAL A 623      49.120  41.970  54.500  1.00  0.00           H
ATOM    622  CB  VAL A 623      49.010  39.970  54.170  1.00  0.00           C
ATOM    623  HB  VAL A 623      49.590  39.020  54.080  1.00  0.00           H
ATOM    624  CG1 VAL A 623      48.020  39.730  55.320  1.00  0.00           C
ATOM    625 HG11 VAL A 623      47.240  39.050  54.930  1.00  0.00           H
ATOM    626 HG12 VAL A 623      47.490  40.670  55.610  1.00  0.00           H
ATOM    627 HG13 VAL A 623      48.650  39.270  56.100  1.00  0.00           H
ATOM    628  CG2 VAL A 623      48.230  40.190  52.840  1.00  0.00           C
ATOM    629 HG21 VAL A 623      47.540  39.330  52.730  1.00  0.00           H
ATOM    630 HG22 VAL A 623      48.930  40.400  51.990  1.00  0.00           H
ATOM    631 HG23 VAL A 623      47.540  41.030  52.990  1.00  0.00           H
ATOM    632  C   VAL A 623      50.400  41.190  55.820  1.00  0.00           C
ATOM    633  O   VAL A 623      49.820  41.720  56.770  1.00  0.00           O
ATOM    634  N   ILE A 624      51.640  40.640  55.960  1.00  0.00           N
ATOM    635  HN  ILE A 624      52.030  40.040  55.280  1.00  0.00           H
ATOM    636  CA  ILE A 624      52.320  40.660  57.230  1.00  0.00           C
ATOM    637  HA  ILE A 624      51.710  40.300  58.040  1.00  0.00           H
ATOM    638  CB  ILE A 624      53.520  39.750  57.360  1.00  0.00           C
ATOM    639  HB  ILE A 624      54.320  39.960  56.630  1.00  0.00           H
ATOM    640  CG2 ILE A 624      54.170  39.790  58.740  1.00  0.00           C
ATOM    641 HG21 ILE A 624      54.850  38.910  58.810  1.00  0.00           H
ATOM    642 HG22 ILE A 624      53.490  39.660  59.600  1.00  0.00           H
ATOM    643 HG23 ILE A 624      54.860  40.640  58.930  1.00  0.00           H
ATOM    644  CG1 ILE A 624      53.150  38.300  57.080  1.00  0.00           C
ATOM    645 HG11 ILE A 624      54.050  37.670  57.120  1.00  0.00           H
ATOM    646 HG12 ILE A 624      52.630  38.130  56.110  1.00  0.00           H
ATOM    647  CD  ILE A 624      52.290  37.570  58.170  1.00  0.00           C
ATOM    648  HD1 ILE A 624      52.700  37.700  59.200  1.00  0.00           H
ATOM    649  HD2 ILE A 624      52.130  36.510  57.890  1.00  0.00           H
ATOM    650  HD3 ILE A 624      51.260  37.960  58.270  1.00  0.00           H
ATOM    651  C   ILE A 624      52.720  42.050  57.530  1.00  0.00           C
ATOM    652  O   ILE A 624      52.640  42.530  58.660  1.00  0.00           O
ATOM    653  N   THR A 625      53.200  42.850  56.530  1.00  0.00           N
ATOM    654  HN  THR A 625      53.250  42.470  55.600  1.00  0.00           H
ATOM    655  CA  THR A 625      53.650  44.270  56.640  1.00  0.00           C
ATOM    656  HA  THR A 625      54.420  44.320  57.400  1.00  0.00           H
ATOM    657  CB  THR A 625      54.160  44.870  55.340  1.00  0.00           C
ATOM    658  HB  THR A 625      53.370  44.870  54.550  1.00  0.00           H
ATOM    659  OG1 THR A 625      55.350  44.220  54.890  1.00  0.00           O
ATOM    660  HG1 THR A 625      55.080  43.380  54.500  1.00  0.00           H
ATOM    661  CG2 THR A 625      54.670  46.360  55.610  1.00  0.00           C
ATOM    662 HG21 THR A 625      53.800  47.000  55.810  1.00  0.00           H
ATOM    663 HG22 THR A 625      55.240  46.650  54.700  1.00  0.00           H
ATOM    664 HG23 THR A 625      55.270  46.380  56.550  1.00  0.00           H
ATOM    665  C   THR A 625      52.510  45.220  57.040  1.00  0.00           C
ATOM    666  O   THR A 625      52.540  45.930  58.080  1.00  0.00           O
ATOM    667  N   PHE A 626      51.260  45.130  56.380  1.00  0.00           N
ATOM    668  HN  PHE A 626      51.210  44.560  55.560  1.00  0.00           H
ATOM    669  CA  PHE A 626      50.040  45.850  56.710  1.00  0.00           C
ATOM    670  HA  PHE A 626      50.320  46.900  56.780  1.00  0.00           H
ATOM    671  CB  PHE A 626      48.920  45.400  55.640  1.00  0.00           C
ATOM    672  HB1 PHE A 626      49.030  44.310  55.550  1.00  0.00           H
ATOM    673  HB2 PHE A 626      49.050  45.750  54.590  1.00  0.00           H
ATOM    674  CG  PHE A 626      47.440  45.660  56.000  1.00  0.00           C
ATOM    675  CD1 PHE A 626      46.620  44.630  56.480  1.00  0.00           C
ATOM    676  HD1 PHE A 626      46.980  43.620  56.620  1.00  0.00           H
ATOM    677  CE1 PHE A 626      45.300  44.890  56.900  1.00  0.00           C
ATOM    678  HE1 PHE A 626      44.810  44.060  57.370  1.00  0.00           H
ATOM    679  CZ  PHE A 626      44.710  46.130  56.620  1.00  0.00           C
ATOM    680  HZ  PHE A 626      43.650  46.150  56.830  1.00  0.00           H
ATOM    681  CD2 PHE A 626      46.850  46.980  55.810  1.00  0.00           C
ATOM    682  HD2 PHE A 626      47.480  47.760  55.420  1.00  0.00           H
ATOM    683  CE2 PHE A 626      45.500  47.200  56.120  1.00  0.00           C
ATOM    684  HE2 PHE A 626      45.100  48.200  56.090  1.00  0.00           H
ATOM    685  C   PHE A 626      49.510  45.490  58.120  1.00  0.00           C
ATOM    686  O   PHE A 626      48.960  46.320  58.780  1.00  0.00           O
ATOM    687  N   GLY A 627      49.570  44.160  58.490  1.00  0.00           N
ATOM    688  HN  GLY A 627      50.050  43.570  57.840  1.00  0.00           H
ATOM    689  CA  GLY A 627      49.020  43.660  59.750  1.00  0.00           C
ATOM    690  HA1 GLY A 627      48.930  42.580  59.780  1.00  0.00           H
ATOM    691  HA2 GLY A 627      48.040  44.130  59.820  1.00  0.00           H
ATOM    692  C   GLY A 627      49.910  43.990  60.870  1.00  0.00           C
ATOM    693  O   GLY A 627      49.460  44.330  61.940  1.00  0.00           O
ATOM    694  N   GLY A 628      51.200  44.040  60.650  1.00  0.00           N
ATOM    695  HN  GLY A 628      51.620  43.640  59.830  1.00  0.00           H
ATOM    696  CA  GLY A 628      52.090  44.570  61.630  1.00  0.00           C
ATOM    697  HA1 GLY A 628      53.080  44.200  61.430  1.00  0.00           H
ATOM    698  HA2 GLY A 628      51.760  44.240  62.610  1.00  0.00           H
ATOM    699  C   GLY A 628      52.040  46.080  61.830  1.00  0.00           C
ATOM    700  O   GLY A 628      51.920  46.580  62.980  1.00  0.00           O
ATOM    701  N   LEU A 629      51.990  46.880  60.780  1.00  0.00           N
ATOM    702  HN  LEU A 629      52.120  46.550  59.850  1.00  0.00           H
ATOM    703  CA  LEU A 629      51.860  48.340  60.820  1.00  0.00           C
ATOM    704  HA  LEU A 629      52.600  48.760  61.480  1.00  0.00           H
ATOM    705  CB  LEU A 629      52.190  48.850  59.410  1.00  0.00           C
ATOM    706  HB1 LEU A 629      51.350  48.520  58.760  1.00  0.00           H
ATOM    707  HB2 LEU A 629      53.130  48.420  59.010  1.00  0.00           H
ATOM    708  CG  LEU A 629      52.290  50.380  59.210  1.00  0.00           C
ATOM    709  HG  LEU A 629      51.360  50.850  59.570  1.00  0.00           H
ATOM    710  CD1 LEU A 629      53.480  50.880  60.050  1.00  0.00           C
ATOM    711 HD11 LEU A 629      53.040  50.810  61.070  1.00  0.00           H
ATOM    712 HD12 LEU A 629      53.790  51.930  59.870  1.00  0.00           H
ATOM    713 HD13 LEU A 629      54.390  50.270  59.860  1.00  0.00           H
ATOM    714  CD2 LEU A 629      52.390  50.810  57.700  1.00  0.00           C
ATOM    715 HD21 LEU A 629      51.410  50.700  57.190  1.00  0.00           H
ATOM    716 HD22 LEU A 629      53.090  50.070  57.240  1.00  0.00           H
ATOM    717 HD23 LEU A 629      52.780  51.860  57.650  1.00  0.00           H
ATOM    718  C   LEU A 629      50.510  48.870  61.330  1.00  0.00           C
ATOM    719  O   LEU A 629      50.540  49.770  62.180  1.00  0.00           O
ATOM    720  N   LEU A 630      49.420  48.260  60.940  1.00  0.00           N
ATOM    721  HN  LEU A 630      49.560  47.580  60.220  1.00  0.00           H
ATOM    722  CA  LEU A 630      48.010  48.480  61.370  1.00  0.00           C
ATOM    723  HA  LEU A 630      47.650  49.470  61.110  1.00  0.00           H
ATOM    724  CB  LEU A 630      47.050  47.480  60.590  1.00  0.00           C
ATOM    725  HB1 LEU A 630      47.370  46.440  60.780  1.00  0.00           H
ATOM    726  HB2 LEU A 630      47.250  47.720  59.510  1.00  0.00           H
ATOM    727  CG  LEU A 630      45.590  47.860  60.780  1.00  0.00           C
ATOM    728  HG  LEU A 630      45.270  47.860  61.850  1.00  0.00           H
ATOM    729  CD1 LEU A 630      45.120  49.250  60.220  1.00  0.00           C
ATOM    730 HD11 LEU A 630      45.840  50.010  60.570  1.00  0.00           H
ATOM    731 HD12 LEU A 630      44.100  49.490  60.590  1.00  0.00           H
ATOM    732 HD13 LEU A 630      45.280  49.160  59.130  1.00  0.00           H
ATOM    733  CD2 LEU A 630      44.880  46.760  60.130  1.00  0.00           C
ATOM    734 HD21 LEU A 630      43.810  46.950  59.900  1.00  0.00           H
ATOM    735 HD22 LEU A 630      44.870  46.030  60.960  1.00  0.00           H
ATOM    736 HD23 LEU A 630      45.480  46.400  59.260  1.00  0.00           H
ATOM    737  C   LEU A 630      47.950  48.200  62.920  1.00  0.00           C
ATOM    738  O   LEU A 630      47.180  48.790  63.620  1.00  0.00           O
ATOM    739  N   GLY A 631      48.760  47.130  63.440  1.00  0.00           N
ATOM    740  HN  GLY A 631      49.270  46.420  62.960  1.00  0.00           H
ATOM    741  CA  GLY A 631      48.710  46.990  64.850  1.00  0.00           C
ATOM    742  HA1 GLY A 631      49.220  46.050  64.990  1.00  0.00           H
ATOM    743  HA2 GLY A 631      47.660  46.910  65.090  1.00  0.00           H
ATOM    744  C   GLY A 631      49.310  47.990  65.670  1.00  0.00           C
ATOM    745  O   GLY A 631      48.770  48.310  66.720  1.00  0.00           O
ATOM    746  N   GLU A 632      50.330  48.650  65.170  1.00  0.00           N
ATOM    747  HN  GLU A 632      50.570  48.320  64.260  1.00  0.00           H
ATOM    748  CA  GLU A 632      50.870  49.890  65.700  1.00  0.00           C
ATOM    749  HA  GLU A 632      50.970  49.780  66.780  1.00  0.00           H
ATOM    750  CB  GLU A 632      52.240  50.290  65.090  1.00  0.00           C
ATOM    751  HB1 GLU A 632      52.400  51.370  64.930  1.00  0.00           H
ATOM    752  HB2 GLU A 632      52.060  49.900  64.070  1.00  0.00           H
ATOM    753  CG  GLU A 632      53.520  49.740  65.670  1.00  0.00           C
ATOM    754  HG1 GLU A 632      54.280  49.750  64.870  1.00  0.00           H
ATOM    755  HG2 GLU A 632      53.490  48.690  66.050  1.00  0.00           H
ATOM    756  CD  GLU A 632      53.940  50.640  66.780  1.00  0.00           C
ATOM    757  OE1 GLU A 632      54.880  51.470  66.560  1.00  0.00           O
ATOM    758  OE2 GLU A 632      53.430  50.510  67.930  1.00  0.00           O
ATOM    759  C   GLU A 632      49.900  51.060  65.550  1.00  0.00           C
ATOM    760  O   GLU A 632      49.680  51.790  66.510  1.00  0.00           O
ATOM    761  N   ALA A 633      49.280  51.300  64.340  1.00  0.00           N
ATOM    762  HN  ALA A 633      49.490  50.720  63.560  1.00  0.00           H
ATOM    763  CA  ALA A 633      48.490  52.420  64.090  1.00  0.00           C
ATOM    764  HA  ALA A 633      49.040  53.300  64.420  1.00  0.00           H
ATOM    765  CB  ALA A 633      47.990  52.330  62.650  1.00  0.00           C
ATOM    766  HB1 ALA A 633      48.810  52.360  61.910  1.00  0.00           H
ATOM    767  HB2 ALA A 633      47.270  53.130  62.370  1.00  0.00           H
ATOM    768  HB3 ALA A 633      47.530  51.340  62.440  1.00  0.00           H
ATOM    769  C   ALA A 633      47.200  52.380  64.940  1.00  0.00           C
ATOM    770  O   ALA A 633      46.850  53.310  65.620  1.00  0.00           O
ATOM    771  N   THR A 634      46.490  51.240  65.020  1.00  0.00           N
ATOM    772  HN  THR A 634      46.790  50.440  64.530  1.00  0.00           H
ATOM    773  CA  THR A 634      45.250  50.940  65.800  1.00  0.00           C
ATOM    774  HA  THR A 634      44.600  51.800  65.830  1.00  0.00           H
ATOM    775  CB  THR A 634      44.470  49.730  65.250  1.00  0.00           C
ATOM    776  HB  THR A 634      43.530  49.750  65.830  1.00  0.00           H
ATOM    777  OG1 THR A 634      45.090  48.410  65.400  1.00  0.00           O
ATOM    778  HG1 THR A 634      45.810  48.280  64.790  1.00  0.00           H
ATOM    779  CG2 THR A 634      44.190  49.920  63.730  1.00  0.00           C
ATOM    780 HG21 THR A 634      45.170  50.010  63.190  1.00  0.00           H
ATOM    781 HG22 THR A 634      43.720  50.920  63.630  1.00  0.00           H
ATOM    782 HG23 THR A 634      43.590  49.160  63.200  1.00  0.00           H
ATOM    783  C   THR A 634      45.520  50.520  67.260  1.00  0.00           C
ATOM    784  O   THR A 634      44.680  50.170  68.100  1.00  0.00           O
ATOM    785  N   GLU A 635      46.840  50.800  67.660  1.00  0.00           N
ATOM    786  HN  GLU A 635      47.400  51.290  66.990  1.00  0.00           H
ATOM    787  CA  GLU A 635      47.510  50.510  68.850  1.00  0.00           C
ATOM    788  HA  GLU A 635      48.530  50.330  68.560  1.00  0.00           H
ATOM    789  CB  GLU A 635      47.390  51.710  69.850  1.00  0.00           C
ATOM    790  HB1 GLU A 635      47.910  51.490  70.810  1.00  0.00           H
ATOM    791  HB2 GLU A 635      46.340  51.710  70.170  1.00  0.00           H
ATOM    792  CG  GLU A 635      47.980  53.010  69.280  1.00  0.00           C
ATOM    793  HG1 GLU A 635      47.580  53.390  68.310  1.00  0.00           H
ATOM    794  HG2 GLU A 635      49.060  52.950  69.050  1.00  0.00           H
ATOM    795  CD  GLU A 635      47.880  54.170  70.310  1.00  0.00           C
ATOM    796  OE1 GLU A 635      46.950  55.030  70.170  1.00  0.00           O
ATOM    797  OE2 GLU A 635      48.850  54.350  71.080  1.00  0.00           O
ATOM    798  C   GLU A 635      47.060  49.230  69.540  1.00  0.00           C
ATOM    799  O   GLU A 635      46.450  49.330  70.600  1.00  0.00           O
ATOM    800  N   GLY A 636      47.310  47.990  69.030  1.00  0.00           N
ATOM    801  HN  GLY A 636      47.990  48.000  68.300  1.00  0.00           H
ATOM    802  CA  GLY A 636      47.030  46.740  69.720  1.00  0.00           C
ATOM    803  HA1 GLY A 636      46.950  46.890  70.780  1.00  0.00           H
ATOM    804  HA2 GLY A 636      47.790  46.010  69.480  1.00  0.00           H
ATOM    805  C   GLY A 636      45.640  46.130  69.520  1.00  0.00           C
ATOM    806  O   GLY A 636      45.140  45.340  70.330  1.00  0.00           O
ATOM    807  N   ARG A 637      44.930  46.530  68.450  1.00  0.00           N
ATOM    808  HN  ARG A 637      45.370  47.060  67.730  1.00  0.00           H
ATOM    809  CA  ARG A 637      43.520  46.280  68.230  1.00  0.00           C
ATOM    810  HA  ARG A 637      43.160  45.920  69.180  1.00  0.00           H
ATOM    811  CB  ARG A 637      42.740  47.590  67.980  1.00  0.00           C
ATOM    812  HB1 ARG A 637      41.900  47.430  67.280  1.00  0.00           H
ATOM    813  HB2 ARG A 637      43.560  48.200  67.560  1.00  0.00           H
ATOM    814  CG  ARG A 637      42.150  48.250  69.190  1.00  0.00           C
ATOM    815  HG1 ARG A 637      41.180  47.780  69.440  1.00  0.00           H
ATOM    816  HG2 ARG A 637      41.800  49.260  68.880  1.00  0.00           H
ATOM    817  CD  ARG A 637      42.920  48.350  70.510  1.00  0.00           C
ATOM    818  HD1 ARG A 637      43.990  48.550  70.300  1.00  0.00           H
ATOM    819  HD2 ARG A 637      42.730  47.420  71.080  1.00  0.00           H
ATOM    820  NE  ARG A 637      42.280  49.500  71.310  1.00  0.00           N
ATOM    821  HE  ARG A 637      41.620  49.230  72.010  1.00  0.00           H
ATOM    822  CZ  ARG A 637      42.900  50.630  71.620  1.00  0.00           C
ATOM    823  NH1 ARG A 637      42.480  51.350  72.610  1.00  0.00           N
ATOM    824 HH11 ARG A 637      41.650  51.030  73.060  1.00  0.00           H
ATOM    825 HH12 ARG A 637      43.050  52.000  73.110  1.00  0.00           H
ATOM    826  NH2 ARG A 637      44.050  50.940  71.070  1.00  0.00           N
ATOM    827 HH21 ARG A 637      44.280  50.680  70.130  1.00  0.00           H
ATOM    828 HH22 ARG A 637      44.640  51.540  71.620  1.00  0.00           H
ATOM    829  C   ARG A 637      43.260  45.110  67.210  1.00  0.00           C
ATOM    830  O   ARG A 637      42.950  44.030  67.550  1.00  0.00           O
ATOM    831  N   ILE A 638      43.490  45.350  65.950  1.00  0.00           N
ATOM    832  HN  ILE A 638      43.720  46.290  65.710  1.00  0.00           H
ATOM    833  CA  ILE A 638      43.680  44.370  64.880  1.00  0.00           C
ATOM    834  HA  ILE A 638      43.550  43.390  65.280  1.00  0.00           H
ATOM    835  CB  ILE A 638      42.750  44.620  63.790  1.00  0.00           C
ATOM    836  HB  ILE A 638      43.180  44.340  62.810  1.00  0.00           H
ATOM    837  CG2 ILE A 638      41.570  43.690  64.110  1.00  0.00           C
ATOM    838 HG21 ILE A 638      41.860  42.630  64.220  1.00  0.00           H
ATOM    839 HG22 ILE A 638      40.760  43.830  63.360  1.00  0.00           H
ATOM    840 HG23 ILE A 638      41.140  44.110  65.050  1.00  0.00           H
ATOM    841  CG1 ILE A 638      42.320  46.100  63.640  1.00  0.00           C
ATOM    842 HG11 ILE A 638      43.260  46.670  63.590  1.00  0.00           H
ATOM    843 HG12 ILE A 638      41.680  46.390  64.510  1.00  0.00           H
ATOM    844  CD  ILE A 638      41.590  46.320  62.300  1.00  0.00           C
ATOM    845  HD1 ILE A 638      42.350  46.120  61.510  1.00  0.00           H
ATOM    846  HD2 ILE A 638      41.330  47.400  62.200  1.00  0.00           H
ATOM    847  HD3 ILE A 638      40.750  45.660  61.980  1.00  0.00           H
ATOM    848  C   ILE A 638      45.060  44.230  64.320  1.00  0.00           C
ATOM    849  O   ILE A 638      45.650  45.270  63.960  1.00  0.00           O
ATOM    850  N   SER A 639      45.610  43.000  64.200  1.00  0.00           N
ATOM    851  HN  SER A 639      45.160  42.150  64.450  1.00  0.00           H
ATOM    852  CA  SER A 639      46.980  43.000  63.600  1.00  0.00           C
ATOM    853  HA  SER A 639      47.100  43.810  62.900  1.00  0.00           H
ATOM    854  CB  SER A 639      48.120  43.210  64.730  1.00  0.00           C
ATOM    855  HB1 SER A 639      47.890  42.480  65.540  1.00  0.00           H
ATOM    856  HB2 SER A 639      47.980  44.150  65.300  1.00  0.00           H
ATOM    857  OG  SER A 639      49.490  43.220  64.310  1.00  0.00           O
ATOM    858  HG1 SER A 639      49.470  43.790  63.540  1.00  0.00           H
ATOM    859  C   SER A 639      47.010  41.880  62.720  1.00  0.00           C
ATOM    860  O   SER A 639      46.120  41.660  61.900  1.00  0.00           O
ATOM    861  N   ALA A 640      48.090  41.060  62.750  1.00  0.00           N
ATOM    862  HN  ALA A 640      48.700  41.190  63.530  1.00  0.00           H
ATOM    863  CA  ALA A 640      48.430  40.140  61.700  1.00  0.00           C
ATOM    864  HA  ALA A 640      48.520  40.650  60.740  1.00  0.00           H
ATOM    865  CB  ALA A 640      49.870  39.750  61.880  1.00  0.00           C
ATOM    866  HB1 ALA A 640      50.580  40.580  61.720  1.00  0.00           H
ATOM    867  HB2 ALA A 640      50.180  39.040  61.090  1.00  0.00           H
ATOM    868  HB3 ALA A 640      49.930  39.430  62.950  1.00  0.00           H
ATOM    869  C   ALA A 640      47.590  38.880  61.530  1.00  0.00           C
ATOM    870  O   ALA A 640      47.330  38.400  60.410  1.00  0.00           O
ATOM    871  N   ILE A 641      47.190  38.270  62.620  1.00  0.00           N
ATOM    872  HN  ILE A 641      47.410  38.680  63.510  1.00  0.00           H
ATOM    873  CA  ILE A 641      46.510  37.020  62.520  1.00  0.00           C
ATOM    874  HA  ILE A 641      47.100  36.400  61.850  1.00  0.00           H
ATOM    875  CB  ILE A 641      46.550  36.190  63.850  1.00  0.00           C
ATOM    876  HB  ILE A 641      45.840  36.740  64.490  1.00  0.00           H
ATOM    877  CG2 ILE A 641      45.940  34.760  63.560  1.00  0.00           C
ATOM    878 HG21 ILE A 641      44.940  34.880  63.100  1.00  0.00           H
ATOM    879 HG22 ILE A 641      45.810  34.230  64.520  1.00  0.00           H
ATOM    880 HG23 ILE A 641      46.660  34.150  62.960  1.00  0.00           H
ATOM    881  CG1 ILE A 641      47.980  36.130  64.510  1.00  0.00           C
ATOM    882 HG11 ILE A 641      47.990  35.560  65.470  1.00  0.00           H
ATOM    883 HG12 ILE A 641      48.250  37.150  64.840  1.00  0.00           H
ATOM    884  CD  ILE A 641      49.130  35.620  63.660  1.00  0.00           C
ATOM    885  HD1 ILE A 641      49.240  36.380  62.870  1.00  0.00           H
ATOM    886  HD2 ILE A 641      49.000  34.590  63.270  1.00  0.00           H
ATOM    887  HD3 ILE A 641      50.080  35.570  64.240  1.00  0.00           H
ATOM    888  C   ILE A 641      45.190  37.240  61.990  1.00  0.00           C
ATOM    889  O   ILE A 641      44.760  36.590  61.030  1.00  0.00           O
ATOM    890  N   GLU A 642      44.480  38.310  62.500  1.00  0.00           N
ATOM    891  HN  GLU A 642      44.950  38.810  63.220  1.00  0.00           H
ATOM    892  CA  GLU A 642      43.250  38.870  61.960  1.00  0.00           C
ATOM    893  HA  GLU A 642      42.560  38.040  62.040  1.00  0.00           H
ATOM    894  CB  GLU A 642      42.770  40.090  62.720  1.00  0.00           C
ATOM    895  HB1 GLU A 642      41.740  40.190  62.290  1.00  0.00           H
ATOM    896  HB2 GLU A 642      43.220  41.080  62.500  1.00  0.00           H
ATOM    897  CG  GLU A 642      42.710  39.840  64.240  1.00  0.00           C
ATOM    898  HG1 GLU A 642      42.840  38.750  64.450  1.00  0.00           H
ATOM    899  HG2 GLU A 642      41.780  40.220  64.720  1.00  0.00           H
ATOM    900  CD  GLU A 642      43.920  40.340  65.010  1.00  0.00           C
ATOM    901  OE1 GLU A 642      43.760  40.870  66.130  1.00  0.00           O
ATOM    902  OE2 GLU A 642      45.050  40.200  64.510  1.00  0.00           O
ATOM    903  C   GLU A 642      43.360  39.260  60.470  1.00  0.00           C
ATOM    904  O   GLU A 642      42.490  38.910  59.730  1.00  0.00           O
ATOM    905  N   SER A 643      44.520  39.850  60.040  1.00  0.00           N
ATOM    906  HN  SER A 643      45.230  40.100  60.700  1.00  0.00           H
ATOM    907  CA  SER A 643      44.950  40.150  58.650  1.00  0.00           C
ATOM    908  HA  SER A 643      44.210  40.850  58.280  1.00  0.00           H
ATOM    909  CB  SER A 643      46.310  40.930  58.590  1.00  0.00           C
ATOM    910  HB1 SER A 643      46.560  41.140  57.510  1.00  0.00           H
ATOM    911  HB2 SER A 643      47.100  40.330  59.090  1.00  0.00           H
ATOM    912  OG  SER A 643      46.190  42.180  59.250  1.00  0.00           O
ATOM    913  HG1 SER A 643      46.000  41.960  60.160  1.00  0.00           H
ATOM    914  C   SER A 643      45.030  38.890  57.780  1.00  0.00           C
ATOM    915  O   SER A 643      44.320  38.850  56.780  1.00  0.00           O
ATOM    916  N   LEU A 644      45.750  37.830  58.140  1.00  0.00           N
ATOM    917  HN  LEU A 644      46.350  37.990  58.920  1.00  0.00           H
ATOM    918  CA  LEU A 644      45.790  36.530  57.540  1.00  0.00           C
ATOM    919  HA  LEU A 644      46.080  36.730  56.520  1.00  0.00           H
ATOM    920  CB  LEU A 644      46.840  35.680  58.280  1.00  0.00           C
ATOM    921  HB1 LEU A 644      46.660  34.680  57.810  1.00  0.00           H
ATOM    922  HB2 LEU A 644      46.530  35.550  59.350  1.00  0.00           H
ATOM    923  CG  LEU A 644      48.290  36.040  58.030  1.00  0.00           C
ATOM    924  HG  LEU A 644      48.460  37.080  58.360  1.00  0.00           H
ATOM    925  CD1 LEU A 644      49.090  35.140  58.900  1.00  0.00           C
ATOM    926 HD11 LEU A 644      48.780  35.240  59.960  1.00  0.00           H
ATOM    927 HD12 LEU A 644      50.120  35.560  58.850  1.00  0.00           H
ATOM    928 HD13 LEU A 644      49.020  34.060  58.630  1.00  0.00           H
ATOM    929  CD2 LEU A 644      48.730  35.730  56.520  1.00  0.00           C
ATOM    930 HD21 LEU A 644      49.800  35.970  56.370  1.00  0.00           H
ATOM    931 HD22 LEU A 644      48.170  36.340  55.760  1.00  0.00           H
ATOM    932 HD23 LEU A 644      48.650  34.640  56.410  1.00  0.00           H
ATOM    933  C   LEU A 644      44.410  35.740  57.480  1.00  0.00           C
ATOM    934  O   LEU A 644      44.010  35.310  56.420  1.00  0.00           O
ATOM    935  N   PHE A 645      43.710  35.670  58.620  1.00  0.00           N
ATOM    936  HN  PHE A 645      43.980  36.160  59.450  1.00  0.00           H
ATOM    937  CA  PHE A 645      42.430  34.970  58.740  1.00  0.00           C
ATOM    938  HA  PHE A 645      42.520  34.000  58.280  1.00  0.00           H
ATOM    939  CB  PHE A 645      42.010  34.840  60.190  1.00  0.00           C
ATOM    940  HB1 PHE A 645      41.900  35.820  60.690  1.00  0.00           H
ATOM    941  HB2 PHE A 645      42.720  34.110  60.640  1.00  0.00           H
ATOM    942  CG  PHE A 645      40.760  34.160  60.610  1.00  0.00           C
ATOM    943  CD1 PHE A 645      40.100  33.160  59.750  1.00  0.00           C
ATOM    944  HD1 PHE A 645      40.230  33.100  58.680  1.00  0.00           H
ATOM    945  CE1 PHE A 645      39.040  32.370  60.200  1.00  0.00           C
ATOM    946  HE1 PHE A 645      38.510  31.630  59.620  1.00  0.00           H
ATOM    947  CZ  PHE A 645      38.680  32.470  61.560  1.00  0.00           C
ATOM    948  HZ  PHE A 645      37.940  31.800  61.960  1.00  0.00           H
ATOM    949  CD2 PHE A 645      40.410  34.220  61.920  1.00  0.00           C
ATOM    950  HD2 PHE A 645      40.930  34.820  62.640  1.00  0.00           H
ATOM    951  CE2 PHE A 645      39.290  33.390  62.350  1.00  0.00           C
ATOM    952  HE2 PHE A 645      38.990  33.570  63.370  1.00  0.00           H
ATOM    953  C   PHE A 645      41.350  35.580  57.890  1.00  0.00           C
ATOM    954  O   PHE A 645      40.750  34.960  56.990  1.00  0.00           O
ATOM    955  N   GLY A 646      41.360  36.930  57.940  1.00  0.00           N
ATOM    956  HN  GLY A 646      42.060  37.340  58.520  1.00  0.00           H
ATOM    957  CA  GLY A 646      40.600  37.770  57.110  1.00  0.00           C
ATOM    958  HA1 GLY A 646      40.700  38.810  57.380  1.00  0.00           H
ATOM    959  HA2 GLY A 646      39.560  37.450  57.190  1.00  0.00           H
ATOM    960  C   GLY A 646      40.820  37.730  55.640  1.00  0.00           C
ATOM    961  O   GLY A 646      39.920  37.460  54.920  1.00  0.00           O
ATOM    962  N   ALA A 647      42.080  37.880  55.220  1.00  0.00           N
ATOM    963  HN  ALA A 647      42.790  38.280  55.790  1.00  0.00           H
ATOM    964  CA  ALA A 647      42.440  37.760  53.840  1.00  0.00           C
ATOM    965  HA  ALA A 647      41.880  38.470  53.240  1.00  0.00           H
ATOM    966  CB  ALA A 647      43.980  38.000  53.820  1.00  0.00           C
ATOM    967  HB1 ALA A 647      44.280  38.160  52.770  1.00  0.00           H
ATOM    968  HB2 ALA A 647      44.530  37.190  54.360  1.00  0.00           H
ATOM    969  HB3 ALA A 647      44.220  38.940  54.370  1.00  0.00           H
ATOM    970  C   ALA A 647      42.200  36.330  53.300  1.00  0.00           C
ATOM    971  O   ALA A 647      41.680  36.150  52.200  1.00  0.00           O
ATOM    972  N   SER A 648      42.550  35.230  54.020  1.00  0.00           N
ATOM    973  HN  SER A 648      42.970  35.360  54.920  1.00  0.00           H
ATOM    974  CA  SER A 648      42.270  33.860  53.530  1.00  0.00           C
ATOM    975  HA  SER A 648      42.480  33.770  52.470  1.00  0.00           H
ATOM    976  CB  SER A 648      43.110  32.820  54.290  1.00  0.00           C
ATOM    977  HB1 SER A 648      44.160  33.050  54.040  1.00  0.00           H
ATOM    978  HB2 SER A 648      42.810  31.830  53.900  1.00  0.00           H
ATOM    979  OG  SER A 648      42.850  32.810  55.680  1.00  0.00           O
ATOM    980  HG1 SER A 648      43.150  33.660  55.990  1.00  0.00           H
ATOM    981  C   SER A 648      40.740  33.580  53.510  1.00  0.00           C
ATOM    982  O   SER A 648      40.330  33.030  52.480  1.00  0.00           O
ATOM    983  N   LEU A 649      39.930  33.950  54.530  1.00  0.00           N
ATOM    984  HN  LEU A 649      40.370  34.310  55.350  1.00  0.00           H
ATOM    985  CA  LEU A 649      38.440  33.850  54.450  1.00  0.00           C
ATOM    986  HA  LEU A 649      38.180  32.810  54.260  1.00  0.00           H
ATOM    987  CB  LEU A 649      37.870  34.190  55.880  1.00  0.00           C
ATOM    988  HB1 LEU A 649      38.280  35.140  56.250  1.00  0.00           H
ATOM    989  HB2 LEU A 649      38.240  33.420  56.590  1.00  0.00           H
ATOM    990  CG  LEU A 649      36.340  34.280  56.040  1.00  0.00           C
ATOM    991  HG  LEU A 649      36.070  35.140  55.400  1.00  0.00           H
ATOM    992  CD1 LEU A 649      35.620  33.000  55.540  1.00  0.00           C
ATOM    993 HD11 LEU A 649      35.940  32.110  56.120  1.00  0.00           H
ATOM    994 HD12 LEU A 649      35.860  32.820  54.470  1.00  0.00           H
ATOM    995 HD13 LEU A 649      34.510  33.130  55.600  1.00  0.00           H
ATOM    996  CD2 LEU A 649      36.060  34.770  57.460  1.00  0.00           C
ATOM    997 HD21 LEU A 649      36.540  35.770  57.580  1.00  0.00           H
ATOM    998 HD22 LEU A 649      36.450  34.070  58.220  1.00  0.00           H
ATOM    999 HD23 LEU A 649      34.980  35.000  57.590  1.00  0.00           H
ATOM   1000  C   LEU A 649      37.900  34.700  53.340  1.00  0.00           C
ATOM   1001  O   LEU A 649      37.040  34.250  52.560  1.00  0.00           O
ATOM   1002  N   THR A 650      38.420  35.910  53.110  1.00  0.00           N
ATOM   1003  HN  THR A 650      39.070  36.280  53.780  1.00  0.00           H
ATOM   1004  CA  THR A 650      37.950  36.710  51.910  1.00  0.00           C
ATOM   1005  HA  THR A 650      36.870  36.720  51.940  1.00  0.00           H
ATOM   1006  CB  THR A 650      38.490  38.130  51.880  1.00  0.00           C
ATOM   1007  HB  THR A 650      39.540  37.990  51.560  1.00  0.00           H
ATOM   1008  OG1 THR A 650      38.460  38.820  53.140  1.00  0.00           O
ATOM   1009  HG1 THR A 650      39.110  38.280  53.620  1.00  0.00           H
ATOM   1010  CG2 THR A 650      37.590  38.950  50.930  1.00  0.00           C
ATOM   1011 HG21 THR A 650      36.580  39.140  51.370  1.00  0.00           H
ATOM   1012 HG22 THR A 650      37.520  38.530  49.910  1.00  0.00           H
ATOM   1013 HG23 THR A 650      38.030  39.960  50.820  1.00  0.00           H
ATOM   1014  C   THR A 650      38.240  36.060  50.500  1.00  0.00           C
ATOM   1015  O   THR A 650      37.420  36.020  49.550  1.00  0.00           O
ATOM   1016  N   GLY A 651      39.440  35.480  50.440  1.00  0.00           N
ATOM   1017  HN  GLY A 651      40.070  35.580  51.200  1.00  0.00           H
ATOM   1018  CA  GLY A 651      40.080  34.890  49.280  1.00  0.00           C
ATOM   1019  HA1 GLY A 651      41.140  34.780  49.440  1.00  0.00           H
ATOM   1020  HA2 GLY A 651      39.900  35.560  48.460  1.00  0.00           H
ATOM   1021  C   GLY A 651      39.450  33.630  48.880  1.00  0.00           C
ATOM   1022  O   GLY A 651      39.330  33.420  47.660  1.00  0.00           O
ATOM   1023  N   ILE A 652      39.140  32.710  49.820  1.00  0.00           N
ATOM   1024  HN  ILE A 652      39.350  32.940  50.770  1.00  0.00           H
ATOM   1025  CA  ILE A 652      38.790  31.330  49.600  1.00  0.00           C
ATOM   1026  HA  ILE A 652      39.360  31.020  48.740  1.00  0.00           H
ATOM   1027  CB  ILE A 652      38.930  30.390  50.820  1.00  0.00           C
ATOM   1028  HB  ILE A 652      39.920  30.490  51.300  1.00  0.00           H
ATOM   1029  CG2 ILE A 652      37.930  30.670  51.970  1.00  0.00           C
ATOM   1030 HG21 ILE A 652      38.160  29.930  52.760  1.00  0.00           H
ATOM   1031 HG22 ILE A 652      36.850  30.500  51.740  1.00  0.00           H
ATOM   1032 HG23 ILE A 652      38.060  31.720  52.320  1.00  0.00           H
ATOM   1033  CG1 ILE A 652      38.830  28.920  50.300  1.00  0.00           C
ATOM   1034 HG11 ILE A 652      37.900  28.760  49.720  1.00  0.00           H
ATOM   1035 HG12 ILE A 652      38.760  28.250  51.190  1.00  0.00           H
ATOM   1036  CD  ILE A 652      40.090  28.550  49.440  1.00  0.00           C
ATOM   1037  HD1 ILE A 652      40.070  27.440  49.420  1.00  0.00           H
ATOM   1038  HD2 ILE A 652      41.070  28.940  49.790  1.00  0.00           H
ATOM   1039  HD3 ILE A 652      39.880  28.940  48.420  1.00  0.00           H
ATOM   1040  C   ILE A 652      37.340  31.350  49.100  1.00  0.00           C
ATOM   1041  O   ILE A 652      36.870  30.710  48.180  1.00  0.00           O
ATOM   1042  N   ALA A 653      36.550  32.430  49.510  1.00  0.00           N
ATOM   1043  HN  ALA A 653      36.870  33.060  50.230  1.00  0.00           H
ATOM   1044  CA  ALA A 653      35.360  32.790  48.790  1.00  0.00           C
ATOM   1045  HA  ALA A 653      34.670  31.980  48.590  1.00  0.00           H
ATOM   1046  CB  ALA A 653      34.450  33.750  49.600  1.00  0.00           C
ATOM   1047  HB1 ALA A 653      33.530  33.930  48.990  1.00  0.00           H
ATOM   1048  HB2 ALA A 653      35.030  34.700  49.750  1.00  0.00           H
ATOM   1049  HB3 ALA A 653      34.140  33.200  50.510  1.00  0.00           H
ATOM   1050  C   ALA A 653      35.560  33.380  47.320  1.00  0.00           C
ATOM   1051  O   ALA A 653      34.950  32.890  46.350  1.00  0.00           O
ATOM   1052  N   TYR A 654      36.390  34.410  47.160  1.00  0.00           N
ATOM   1053  HN  TYR A 654      36.860  34.830  47.940  1.00  0.00           H
ATOM   1054  CA  TYR A 654      36.580  35.110  45.860  1.00  0.00           C
ATOM   1055  HA  TYR A 654      35.560  35.280  45.560  1.00  0.00           H
ATOM   1056  CB  TYR A 654      37.190  36.480  46.110  1.00  0.00           C
ATOM   1057  HB1 TYR A 654      38.220  36.380  46.520  1.00  0.00           H
ATOM   1058  HB2 TYR A 654      36.650  36.970  46.950  1.00  0.00           H
ATOM   1059  CG  TYR A 654      37.340  37.410  44.860  1.00  0.00           C
ATOM   1060  CD1 TYR A 654      38.310  37.170  43.900  1.00  0.00           C
ATOM   1061  HD1 TYR A 654      38.890  36.260  44.020  1.00  0.00           H
ATOM   1062  CE1 TYR A 654      38.640  38.140  42.930  1.00  0.00           C
ATOM   1063  HE1 TYR A 654      39.460  37.890  42.270  1.00  0.00           H
ATOM   1064  CZ  TYR A 654      37.990  39.330  42.860  1.00  0.00           C
ATOM   1065  OH  TYR A 654      38.460  40.350  42.060  1.00  0.00           O
ATOM   1066  HH  TYR A 654      39.210  40.030  41.560  1.00  0.00           H
ATOM   1067  CD2 TYR A 654      36.640  38.670  44.810  1.00  0.00           C
ATOM   1068  HD2 TYR A 654      35.890  38.830  45.560  1.00  0.00           H
ATOM   1069  CE2 TYR A 654      36.980  39.610  43.750  1.00  0.00           C
ATOM   1070  HE2 TYR A 654      36.670  40.640  43.780  1.00  0.00           H
ATOM   1071  C   TYR A 654      37.150  34.230  44.830  1.00  0.00           C
ATOM   1072  O   TYR A 654      36.790  34.260  43.640  1.00  0.00           O
ATOM   1073  N   SER A 655      38.130  33.370  45.220  1.00  0.00           N
ATOM   1074  HN  SER A 655      38.500  33.320  46.150  1.00  0.00           H
ATOM   1075  CA  SER A 655      38.850  32.480  44.360  1.00  0.00           C
ATOM   1076  HA  SER A 655      39.120  33.050  43.490  1.00  0.00           H
ATOM   1077  CB  SER A 655      40.170  31.910  45.020  1.00  0.00           C
ATOM   1078  HB1 SER A 655      40.900  32.710  45.260  1.00  0.00           H
ATOM   1079  HB2 SER A 655      40.770  31.420  44.230  1.00  0.00           H
ATOM   1080  OG  SER A 655      40.010  31.100  46.150  1.00  0.00           O
ATOM   1081  HG1 SER A 655      39.730  31.660  46.880  1.00  0.00           H
ATOM   1082  C   SER A 655      37.930  31.360  43.960  1.00  0.00           C
ATOM   1083  O   SER A 655      37.860  31.060  42.750  1.00  0.00           O
ATOM   1084  N   LEU A 656      37.110  30.810  44.870  1.00  0.00           N
ATOM   1085  HN  LEU A 656      37.180  31.120  45.820  1.00  0.00           H
ATOM   1086  CA  LEU A 656      36.380  29.540  44.650  1.00  0.00           C
ATOM   1087  HA  LEU A 656      36.980  28.910  44.030  1.00  0.00           H
ATOM   1088  CB  LEU A 656      35.950  28.900  46.000  1.00  0.00           C
ATOM   1089  HB1 LEU A 656      35.300  29.590  46.580  1.00  0.00           H
ATOM   1090  HB2 LEU A 656      36.890  28.730  46.570  1.00  0.00           H
ATOM   1091  CG  LEU A 656      35.290  27.470  45.880  1.00  0.00           C
ATOM   1092  HG  LEU A 656      34.350  27.590  45.300  1.00  0.00           H
ATOM   1093  CD1 LEU A 656      36.140  26.440  45.230  1.00  0.00           C
ATOM   1094 HD11 LEU A 656      37.090  26.320  45.790  1.00  0.00           H
ATOM   1095 HD12 LEU A 656      36.460  26.900  44.270  1.00  0.00           H
ATOM   1096 HD13 LEU A 656      35.680  25.440  45.100  1.00  0.00           H
ATOM   1097  CD2 LEU A 656      34.910  26.910  47.270  1.00  0.00           C
ATOM   1098 HD21 LEU A 656      35.780  26.530  47.840  1.00  0.00           H
ATOM   1099 HD22 LEU A 656      34.140  26.110  47.160  1.00  0.00           H
ATOM   1100 HD23 LEU A 656      34.540  27.640  48.030  1.00  0.00           H
ATOM   1101  C   LEU A 656      35.170  29.690  43.790  1.00  0.00           C
ATOM   1102  O   LEU A 656      34.890  28.840  42.930  1.00  0.00           O
ATOM   1103  N   PHE A 657      34.420  30.810  43.950  1.00  0.00           N
ATOM   1104  HN  PHE A 657      34.580  31.430  44.720  1.00  0.00           H
ATOM   1105  CA  PHE A 657      33.260  31.160  43.110  1.00  0.00           C
ATOM   1106  HA  PHE A 657      32.890  30.300  42.580  1.00  0.00           H
ATOM   1107  CB  PHE A 657      32.170  31.800  44.040  1.00  0.00           C
ATOM   1108  HB1 PHE A 657      31.180  31.980  43.560  1.00  0.00           H
ATOM   1109  HB2 PHE A 657      32.510  32.820  44.320  1.00  0.00           H
ATOM   1110  CG  PHE A 657      31.850  30.890  45.310  1.00  0.00           C
ATOM   1111  CD1 PHE A 657      32.010  31.380  46.640  1.00  0.00           C
ATOM   1112  HD1 PHE A 657      31.980  32.440  46.810  1.00  0.00           H
ATOM   1113  CE1 PHE A 657      31.930  30.500  47.700  1.00  0.00           C
ATOM   1114  HE1 PHE A 657      32.050  30.850  48.710  1.00  0.00           H
ATOM   1115  CZ  PHE A 657      31.530  29.200  47.450  1.00  0.00           C
ATOM   1116  HZ  PHE A 657      31.380  28.580  48.330  1.00  0.00           H
ATOM   1117  CD2 PHE A 657      31.630  29.540  45.030  1.00  0.00           C
ATOM   1118  HD2 PHE A 657      31.610  29.100  44.040  1.00  0.00           H
ATOM   1119  CE2 PHE A 657      31.410  28.720  46.140  1.00  0.00           C
ATOM   1120  HE2 PHE A 657      31.070  27.710  45.970  1.00  0.00           H
ATOM   1121  C   PHE A 657      33.670  32.150  41.980  1.00  0.00           C
ATOM   1122  O   PHE A 657      32.800  32.560  41.160  1.00  0.00           O
ATOM   1123  N   ALA A 658      34.980  32.450  41.990  1.00  0.00           N
ATOM   1124  HN  ALA A 658      35.680  32.190  42.650  1.00  0.00           H
ATOM   1125  CA  ALA A 658      35.630  33.210  40.940  1.00  0.00           C
ATOM   1126  HA  ALA A 658      36.600  33.160  41.430  1.00  0.00           H
ATOM   1127  CB  ALA A 658      35.740  32.430  39.650  1.00  0.00           C
ATOM   1128  HB1 ALA A 658      34.700  32.220  39.340  1.00  0.00           H
ATOM   1129  HB2 ALA A 658      36.300  31.470  39.730  1.00  0.00           H
ATOM   1130  HB3 ALA A 658      36.290  33.010  38.880  1.00  0.00           H
ATOM   1131  C   ALA A 658      35.140  34.610  40.720  1.00  0.00           C
ATOM   1132  O   ALA A 658      34.500  34.880  39.740  1.00  0.00           O
ATOM   1133  N   GLY A 659      35.520  35.630  41.630  1.00  0.00           N
ATOM   1134  HN  GLY A 659      36.020  35.550  42.500  1.00  0.00           H
ATOM   1135  CA  GLY A 659      35.240  37.060  41.350  1.00  0.00           C
ATOM   1136  HA1 GLY A 659      35.400  37.730  42.180  1.00  0.00           H
ATOM   1137  HA2 GLY A 659      34.170  37.180  41.200  1.00  0.00           H
ATOM   1138  C   GLY A 659      35.820  37.570  40.070  1.00  0.00           C
ATOM   1139  O   GLY A 659      35.170  38.330  39.330  1.00  0.00           O
ATOM   1140  N   GLN A 660      37.050  37.110  39.790  1.00  0.00           N
ATOM   1141  HN  GLN A 660      37.560  36.670  40.530  1.00  0.00           H
ATOM   1142  CA  GLN A 660      37.900  37.420  38.690  1.00  0.00           C
ATOM   1143  HA  GLN A 660      37.410  37.190  37.740  1.00  0.00           H
ATOM   1144  CB  GLN A 660      38.220  38.930  38.530  1.00  0.00           C
ATOM   1145  HB1 GLN A 660      39.030  39.290  39.210  1.00  0.00           H
ATOM   1146  HB2 GLN A 660      37.310  39.440  38.910  1.00  0.00           H
ATOM   1147  CG  GLN A 660      38.440  39.460  37.080  1.00  0.00           C
ATOM   1148  HG1 GLN A 660      38.750  40.510  37.220  1.00  0.00           H
ATOM   1149  HG2 GLN A 660      37.430  39.480  36.610  1.00  0.00           H
ATOM   1150  CD  GLN A 660      39.270  38.630  36.140  1.00  0.00           C
ATOM   1151  OE1 GLN A 660      40.230  38.010  36.600  1.00  0.00           O
ATOM   1152  NE2 GLN A 660      38.810  38.450  34.860  1.00  0.00           N
ATOM   1153 HE21 GLN A 660      39.380  37.880  34.260  1.00  0.00           H
ATOM   1154 HE22 GLN A 660      38.090  39.010  34.460  1.00  0.00           H
ATOM   1155  C   GLN A 660      39.130  36.590  38.860  1.00  0.00           C
ATOM   1156  O   GLN A 660      40.020  36.940  39.610  1.00  0.00           O
ATOM   1157  N   PRO A 661      39.230  35.440  38.250  1.00  0.00           N
ATOM   1158  CD  PRO A 661      38.310  34.970  37.170  1.00  0.00           C
ATOM   1159  HD1 PRO A 661      38.280  35.750  36.380  1.00  0.00           H
ATOM   1160  HD2 PRO A 661      37.300  34.770  37.590  1.00  0.00           H
ATOM   1161  CA  PRO A 661      40.180  34.380  38.680  1.00  0.00           C
ATOM   1162  HA  PRO A 661      40.160  34.260  39.760  1.00  0.00           H
ATOM   1163  CB  PRO A 661      39.700  33.110  37.930  1.00  0.00           C
ATOM   1164  HB1 PRO A 661      39.060  32.460  38.550  1.00  0.00           H
ATOM   1165  HB2 PRO A 661      40.620  32.500  37.780  1.00  0.00           H
ATOM   1166  CG  PRO A 661      39.000  33.630  36.720  1.00  0.00           C
ATOM   1167  HG1 PRO A 661      39.760  33.840  35.930  1.00  0.00           H
ATOM   1168  HG2 PRO A 661      38.290  32.870  36.340  1.00  0.00           H
ATOM   1169  C   PRO A 661      41.620  34.760  38.310  1.00  0.00           C
ATOM   1170  O   PRO A 661      42.500  34.050  38.670  1.00  0.00           O
ATOM   1171  N   LEU A 662      41.930  35.870  37.580  1.00  0.00           N
ATOM   1172  HN  LEU A 662      41.160  36.390  37.200  1.00  0.00           H
ATOM   1173  CA  LEU A 662      43.230  36.200  37.400  1.00  0.00           C
ATOM   1174  HA  LEU A 662      43.830  35.310  37.370  1.00  0.00           H
ATOM   1175  CB  LEU A 662      43.390  36.890  36.100  1.00  0.00           C
ATOM   1176  HB1 LEU A 662      44.470  37.120  35.940  1.00  0.00           H
ATOM   1177  HB2 LEU A 662      42.830  37.860  36.100  1.00  0.00           H
ATOM   1178  CG  LEU A 662      42.890  36.120  34.800  1.00  0.00           C
ATOM   1179  HG  LEU A 662      41.890  35.640  34.830  1.00  0.00           H
ATOM   1180  CD1 LEU A 662      42.960  37.160  33.680  1.00  0.00           C
ATOM   1181 HD11 LEU A 662      42.230  37.990  33.590  1.00  0.00           H
ATOM   1182 HD12 LEU A 662      42.790  36.630  32.710  1.00  0.00           H
ATOM   1183 HD13 LEU A 662      44.000  37.560  33.620  1.00  0.00           H
ATOM   1184  CD2 LEU A 662      43.900  35.070  34.540  1.00  0.00           C
ATOM   1185 HD21 LEU A 662      43.930  34.620  33.520  1.00  0.00           H
ATOM   1186 HD22 LEU A 662      43.780  34.210  35.230  1.00  0.00           H
ATOM   1187 HD23 LEU A 662      44.940  35.450  34.580  1.00  0.00           H
ATOM   1188  C   LEU A 662      43.800  37.150  38.500  1.00  0.00           C
ATOM   1189  O   LEU A 662      45.020  37.360  38.600  1.00  0.00           O
ATOM   1190  N   THR A 663      42.850  37.740  39.260  1.00  0.00           N
ATOM   1191  HN  THR A 663      41.930  37.410  39.080  1.00  0.00           H
ATOM   1192  CA  THR A 663      43.200  38.670  40.320  1.00  0.00           C
ATOM   1193  HA  THR A 663      44.120  39.150  40.040  1.00  0.00           H
ATOM   1194  CB  THR A 663      42.170  39.750  40.550  1.00  0.00           C
ATOM   1195  HB  THR A 663      42.400  40.400  41.410  1.00  0.00           H
ATOM   1196  OG1 THR A 663      40.830  39.300  40.660  1.00  0.00           O
ATOM   1197  HG1 THR A 663      40.820  38.340  40.590  1.00  0.00           H
ATOM   1198  CG2 THR A 663      42.200  40.640  39.290  1.00  0.00           C
ATOM   1199 HG21 THR A 663      43.180  41.150  39.120  1.00  0.00           H
ATOM   1200 HG22 THR A 663      41.470  41.460  39.420  1.00  0.00           H
ATOM   1201 HG23 THR A 663      41.920  40.080  38.370  1.00  0.00           H
ATOM   1202  C   THR A 663      43.620  37.940  41.660  1.00  0.00           C
ATOM   1203  O   THR A 663      42.930  36.990  42.080  1.00  0.00           O
ATOM   1204  N   ILE A 664      44.620  38.480  42.440  1.00  0.00           N
ATOM   1205  HN  ILE A 664      45.290  39.150  42.140  1.00  0.00           H
ATOM   1206  CA  ILE A 664      44.850  37.920  43.780  1.00  0.00           C
ATOM   1207  HA  ILE A 664      44.160  37.130  44.040  1.00  0.00           H
ATOM   1208  CB  ILE A 664      46.280  37.340  43.910  1.00  0.00           C
ATOM   1209  HB  ILE A 664      46.990  38.170  43.720  1.00  0.00           H
ATOM   1210  CG2 ILE A 664      46.580  36.960  45.370  1.00  0.00           C
ATOM   1211 HG21 ILE A 664      47.670  36.780  45.520  1.00  0.00           H
ATOM   1212 HG22 ILE A 664      46.030  36.030  45.620  1.00  0.00           H
ATOM   1213 HG23 ILE A 664      46.360  37.690  46.190  1.00  0.00           H
ATOM   1214  CG1 ILE A 664      46.510  36.210  42.800  1.00  0.00           C
ATOM   1215 HG11 ILE A 664      47.570  35.920  42.980  1.00  0.00           H
ATOM   1216 HG12 ILE A 664      46.470  36.670  41.780  1.00  0.00           H
ATOM   1217  CD  ILE A 664      45.570  34.970  42.980  1.00  0.00           C
ATOM   1218  HD1 ILE A 664      45.610  34.670  44.050  1.00  0.00           H
ATOM   1219  HD2 ILE A 664      45.930  34.100  42.410  1.00  0.00           H
ATOM   1220  HD3 ILE A 664      44.550  35.310  42.660  1.00  0.00           H
ATOM   1221  C   ILE A 664      44.550  38.970  44.790  1.00  0.00           C
ATOM   1222  O   ILE A 664      45.000  40.130  44.570  1.00  0.00           O
ATOM   1223  N   LEU A 665      43.800  38.750  45.910  1.00  0.00           N
ATOM   1224  HN  LEU A 665      43.460  37.810  45.990  1.00  0.00           H
ATOM   1225  CA  LEU A 665      43.500  39.670  46.980  1.00  0.00           C
ATOM   1226  HA  LEU A 665      43.050  40.530  46.520  1.00  0.00           H
ATOM   1227  CB  LEU A 665      42.360  39.200  47.890  1.00  0.00           C
ATOM   1228  HB1 LEU A 665      42.210  40.060  48.580  1.00  0.00           H
ATOM   1229  HB2 LEU A 665      42.780  38.340  48.450  1.00  0.00           H
ATOM   1230  CG  LEU A 665      41.050  38.810  47.270  1.00  0.00           C
ATOM   1231  HG  LEU A 665      41.210  37.830  46.770  1.00  0.00           H
ATOM   1232  CD1 LEU A 665      39.930  38.590  48.330  1.00  0.00           C
ATOM   1233 HD11 LEU A 665      38.990  38.220  47.880  1.00  0.00           H
ATOM   1234 HD12 LEU A 665      39.700  39.530  48.870  1.00  0.00           H
ATOM   1235 HD13 LEU A 665      40.320  37.730  48.910  1.00  0.00           H
ATOM   1236  CD2 LEU A 665      40.490  39.730  46.130  1.00  0.00           C
ATOM   1237 HD21 LEU A 665      40.290  40.720  46.580  1.00  0.00           H
ATOM   1238 HD22 LEU A 665      39.530  39.390  45.670  1.00  0.00           H
ATOM   1239 HD23 LEU A 665      41.270  39.840  45.340  1.00  0.00           H
ATOM   1240  C   LEU A 665      44.770  40.080  47.860  1.00  0.00           C
ATOM   1241  O   LEU A 665      45.710  39.270  47.990  1.00  0.00           O
ATOM   1242  N   GLY A 666      44.780  41.310  48.350  1.00  0.00           N
ATOM   1243  HN  GLY A 666      43.960  41.860  48.230  1.00  0.00           H
ATOM   1244  CA  GLY A 666      45.820  41.770  49.320  1.00  0.00           C
ATOM   1245  HA1 GLY A 666      46.750  41.890  48.770  1.00  0.00           H
ATOM   1246  HA2 GLY A 666      45.730  40.990  50.060  1.00  0.00           H
ATOM   1247  C   GLY A 666      45.600  43.080  49.960  1.00  0.00           C
ATOM   1248  O   GLY A 666      44.440  43.480  50.170  1.00  0.00           O
ATOM   1249  N   SER A 667      46.640  43.670  50.550  1.00  0.00           N
ATOM   1250  HN  SER A 667      47.600  43.420  50.400  1.00  0.00           H
ATOM   1251  CA  SER A 667      46.500  44.930  51.320  1.00  0.00           C
ATOM   1252  HA  SER A 667      45.720  44.750  52.050  1.00  0.00           H
ATOM   1253  CB  SER A 667      47.750  45.440  52.080  1.00  0.00           C
ATOM   1254  HB1 SER A 667      47.940  44.660  52.840  1.00  0.00           H
ATOM   1255  HB2 SER A 667      47.620  46.440  52.560  1.00  0.00           H
ATOM   1256  OG  SER A 667      48.950  45.440  51.290  1.00  0.00           O
ATOM   1257  HG1 SER A 667      49.170  46.370  51.160  1.00  0.00           H
ATOM   1258  C   SER A 667      45.960  46.150  50.600  1.00  0.00           C
ATOM   1259  O   SER A 667      46.580  46.740  49.720  1.00  0.00           O
ATOM   1260  N   THR A 668      44.870  46.690  51.090  1.00  0.00           N
ATOM   1261  HN  THR A 668      44.340  46.270  51.820  1.00  0.00           H
ATOM   1262  CA  THR A 668      44.200  47.830  50.430  1.00  0.00           C
ATOM   1263  HA  THR A 668      44.580  47.890  49.420  1.00  0.00           H
ATOM   1264  CB  THR A 668      42.620  47.710  50.170  1.00  0.00           C
ATOM   1265  HB  THR A 668      42.550  47.060  49.280  1.00  0.00           H
ATOM   1266  OG1 THR A 668      42.070  49.000  49.820  1.00  0.00           O
ATOM   1267  HG1 THR A 668      42.460  49.130  48.960  1.00  0.00           H
ATOM   1268  CG2 THR A 668      41.890  47.080  51.460  1.00  0.00           C
ATOM   1269 HG21 THR A 668      42.120  47.620  52.410  1.00  0.00           H
ATOM   1270 HG22 THR A 668      42.060  46.000  51.630  1.00  0.00           H
ATOM   1271 HG23 THR A 668      40.810  47.190  51.270  1.00  0.00           H
ATOM   1272  C   THR A 668      44.670  49.130  51.030  1.00  0.00           C
ATOM   1273  O   THR A 668      44.510  49.430  52.250  1.00  0.00           O
ATOM   1274  N   GLY A 669      45.400  49.960  50.300  1.00  0.00           N
ATOM   1275  HN  GLY A 669      45.580  49.700  49.360  1.00  0.00           H
ATOM   1276  CA  GLY A 669      46.130  51.140  50.710  1.00  0.00           C
ATOM   1277  HA1 GLY A 669      46.640  51.480  49.820  1.00  0.00           H
ATOM   1278  HA2 GLY A 669      46.850  50.890  51.470  1.00  0.00           H
ATOM   1279  C   GLY A 669      45.270  52.330  51.130  1.00  0.00           C
ATOM   1280  O   GLY A 669      45.670  52.980  52.120  1.00  0.00           O
ATOM   1281  N   PRO A 670      44.280  52.810  50.480  1.00  0.00           N
ATOM   1282  CD  PRO A 670      44.060  52.750  48.990  1.00  0.00           C
ATOM   1283  HD1 PRO A 670      44.070  51.710  48.580  1.00  0.00           H
ATOM   1284  HD2 PRO A 670      45.000  53.250  48.680  1.00  0.00           H
ATOM   1285  CA  PRO A 670      43.540  53.960  51.050  1.00  0.00           C
ATOM   1286  HA  PRO A 670      44.230  54.670  51.510  1.00  0.00           H
ATOM   1287  CB  PRO A 670      42.750  54.530  49.850  1.00  0.00           C
ATOM   1288  HB1 PRO A 670      43.250  55.450  49.460  1.00  0.00           H
ATOM   1289  HB2 PRO A 670      41.750  54.930  50.090  1.00  0.00           H
ATOM   1290  CG  PRO A 670      42.690  53.480  48.820  1.00  0.00           C
ATOM   1291  HG1 PRO A 670      41.930  52.720  49.110  1.00  0.00           H
ATOM   1292  HG2 PRO A 670      42.490  53.790  47.770  1.00  0.00           H
ATOM   1293  C   PRO A 670      42.630  53.530  52.200  1.00  0.00           C
ATOM   1294  O   PRO A 670      42.320  54.370  53.060  1.00  0.00           O
ATOM   1295  N   VAL A 671      42.230  52.230  52.280  1.00  0.00           N
ATOM   1296  HN  VAL A 671      42.440  51.590  51.550  1.00  0.00           H
ATOM   1297  CA  VAL A 671      41.480  51.580  53.390  1.00  0.00           C
ATOM   1298  HA  VAL A 671      40.660  52.210  53.670  1.00  0.00           H
ATOM   1299  CB  VAL A 671      41.050  50.160  53.010  1.00  0.00           C
ATOM   1300  HB  VAL A 671      41.920  49.710  52.500  1.00  0.00           H
ATOM   1301  CG1 VAL A 671      40.440  49.480  54.280  1.00  0.00           C
ATOM   1302 HG11 VAL A 671      41.320  49.080  54.810  1.00  0.00           H
ATOM   1303 HG12 VAL A 671      39.640  48.770  53.940  1.00  0.00           H
ATOM   1304 HG13 VAL A 671      39.930  50.200  54.950  1.00  0.00           H
ATOM   1305  CG2 VAL A 671      39.970  50.180  51.940  1.00  0.00           C
ATOM   1306 HG21 VAL A 671      40.350  50.570  50.970  1.00  0.00           H
ATOM   1307 HG22 VAL A 671      39.060  50.680  52.350  1.00  0.00           H
ATOM   1308 HG23 VAL A 671      39.600  49.160  51.680  1.00  0.00           H
ATOM   1309  C   VAL A 671      42.390  51.620  54.650  1.00  0.00           C
ATOM   1310  O   VAL A 671      41.860  51.930  55.730  1.00  0.00           O
ATOM   1311  N   LEU A 672      43.740  51.330  54.550  1.00  0.00           N
ATOM   1312  HN  LEU A 672      44.090  50.930  53.710  1.00  0.00           H
ATOM   1313  CA  LEU A 672      44.590  51.470  55.670  1.00  0.00           C
ATOM   1314  HA  LEU A 672      44.190  50.850  56.440  1.00  0.00           H
ATOM   1315  CB  LEU A 672      46.080  51.060  55.210  1.00  0.00           C
ATOM   1316  HB1 LEU A 672      46.290  51.720  54.340  1.00  0.00           H
ATOM   1317  HB2 LEU A 672      46.100  50.000  54.860  1.00  0.00           H
ATOM   1318  CG  LEU A 672      47.250  51.360  56.190  1.00  0.00           C
ATOM   1319  HG  LEU A 672      47.250  52.410  56.530  1.00  0.00           H
ATOM   1320  CD1 LEU A 672      46.960  50.600  57.490  1.00  0.00           C
ATOM   1321 HD11 LEU A 672      47.120  49.510  57.340  1.00  0.00           H
ATOM   1322 HD12 LEU A 672      45.910  50.710  57.850  1.00  0.00           H
ATOM   1323 HD13 LEU A 672      47.650  51.000  58.270  1.00  0.00           H
ATOM   1324  CD2 LEU A 672      48.540  50.900  55.590  1.00  0.00           C
ATOM   1325 HD21 LEU A 672      48.660  51.080  54.490  1.00  0.00           H
ATOM   1326 HD22 LEU A 672      48.550  49.800  55.760  1.00  0.00           H
ATOM   1327 HD23 LEU A 672      49.390  51.310  56.160  1.00  0.00           H
ATOM   1328  C   LEU A 672      44.640  52.840  56.320  1.00  0.00           C
ATOM   1329  O   LEU A 672      44.630  53.000  57.540  1.00  0.00           O
ATOM   1330  N   VAL A 673      44.560  53.880  55.450  1.00  0.00           N
ATOM   1331  HN  VAL A 673      44.500  53.650  54.470  1.00  0.00           H
ATOM   1332  CA  VAL A 673      44.410  55.210  55.900  1.00  0.00           C
ATOM   1333  HA  VAL A 673      45.160  55.400  56.650  1.00  0.00           H
ATOM   1334  CB  VAL A 673      44.710  56.170  54.770  1.00  0.00           C
ATOM   1335  HB  VAL A 673      43.910  56.190  53.990  1.00  0.00           H
ATOM   1336  CG1 VAL A 673      44.940  57.610  55.360  1.00  0.00           C
ATOM   1337 HG11 VAL A 673      45.620  57.630  56.240  1.00  0.00           H
ATOM   1338 HG12 VAL A 673      44.020  58.040  55.790  1.00  0.00           H
ATOM   1339 HG13 VAL A 673      45.470  58.340  54.700  1.00  0.00           H
ATOM   1340  CG2 VAL A 673      46.060  55.790  54.010  1.00  0.00           C
ATOM   1341 HG21 VAL A 673      46.030  54.770  53.550  1.00  0.00           H
ATOM   1342 HG22 VAL A 673      46.910  55.740  54.720  1.00  0.00           H
ATOM   1343 HG23 VAL A 673      46.320  56.490  53.200  1.00  0.00           H
ATOM   1344  C   VAL A 673      43.100  55.480  56.540  1.00  0.00           C
ATOM   1345  O   VAL A 673      43.000  56.060  57.620  1.00  0.00           O
ATOM   1346  N   PHE A 674      42.000  55.000  55.910  1.00  0.00           N
ATOM   1347  HN  PHE A 674      42.010  54.580  55.010  1.00  0.00           H
ATOM   1348  CA  PHE A 674      40.620  55.050  56.470  1.00  0.00           C
ATOM   1349  HA  PHE A 674      40.420  56.110  56.570  1.00  0.00           H
ATOM   1350  CB  PHE A 674      39.590  54.580  55.430  1.00  0.00           C
ATOM   1351  HB1 PHE A 674      39.940  53.580  55.130  1.00  0.00           H
ATOM   1352  HB2 PHE A 674      39.590  55.180  54.490  1.00  0.00           H
ATOM   1353  CG  PHE A 674      38.210  54.500  55.960  1.00  0.00           C
ATOM   1354  CD1 PHE A 674      37.420  55.630  56.000  1.00  0.00           C
ATOM   1355  HD1 PHE A 674      37.650  56.600  55.600  1.00  0.00           H
ATOM   1356  CE1 PHE A 674      36.170  55.540  56.540  1.00  0.00           C
ATOM   1357  HE1 PHE A 674      35.680  56.490  56.690  1.00  0.00           H
ATOM   1358  CZ  PHE A 674      35.580  54.360  57.060  1.00  0.00           C
ATOM   1359  HZ  PHE A 674      34.570  54.350  57.430  1.00  0.00           H
ATOM   1360  CD2 PHE A 674      37.660  53.290  56.470  1.00  0.00           C
ATOM   1361  HD2 PHE A 674      38.200  52.360  56.310  1.00  0.00           H
ATOM   1362  CE2 PHE A 674      36.400  53.210  57.000  1.00  0.00           C
ATOM   1363  HE2 PHE A 674      36.000  52.240  57.240  1.00  0.00           H
ATOM   1364  C   PHE A 674      40.470  54.430  57.870  1.00  0.00           C
ATOM   1365  O   PHE A 674      39.890  55.020  58.720  1.00  0.00           O
ATOM   1366  N   GLU A 675      41.030  53.280  58.070  1.00  0.00           N
ATOM   1367  HN  GLU A 675      41.410  52.820  57.280  1.00  0.00           H
ATOM   1368  CA  GLU A 675      41.150  52.510  59.360  1.00  0.00           C
ATOM   1369  HA  GLU A 675      40.150  52.210  59.630  1.00  0.00           H
ATOM   1370  CB  GLU A 675      42.020  51.210  59.220  1.00  0.00           C
ATOM   1371  HB1 GLU A 675      42.220  50.730  60.210  1.00  0.00           H
ATOM   1372  HB2 GLU A 675      43.000  51.460  58.760  1.00  0.00           H
ATOM   1373  CG  GLU A 675      41.490  50.140  58.310  1.00  0.00           C
ATOM   1374  HG1 GLU A 675      42.350  49.620  57.840  1.00  0.00           H
ATOM   1375  HG2 GLU A 675      40.860  50.610  57.530  1.00  0.00           H
ATOM   1376  CD  GLU A 675      40.560  49.130  58.990  1.00  0.00           C
ATOM   1377  OE1 GLU A 675      40.500  47.930  58.590  1.00  0.00           O
ATOM   1378  OE2 GLU A 675      39.930  49.470  60.030  1.00  0.00           O
ATOM   1379  C   GLU A 675      41.820  53.310  60.480  1.00  0.00           C
ATOM   1380  O   GLU A 675      41.310  53.480  61.570  1.00  0.00           O
ATOM   1381  N   LYS A 676      43.040  53.940  60.230  1.00  0.00           N
ATOM   1382  HN  LYS A 676      43.490  53.860  59.340  1.00  0.00           H
ATOM   1383  CA  LYS A 676      43.670  54.900  61.110  1.00  0.00           C
ATOM   1384  HA  LYS A 676      43.820  54.320  62.020  1.00  0.00           H
ATOM   1385  CB  LYS A 676      45.130  55.210  60.580  1.00  0.00           C
ATOM   1386  HB1 LYS A 676      45.110  55.620  59.550  1.00  0.00           H
ATOM   1387  HB2 LYS A 676      45.610  54.220  60.520  1.00  0.00           H
ATOM   1388  CG  LYS A 676      45.910  56.220  61.490  1.00  0.00           C
ATOM   1389  HG1 LYS A 676      45.690  56.040  62.560  1.00  0.00           H
ATOM   1390  HG2 LYS A 676      45.530  57.190  61.090  1.00  0.00           H
ATOM   1391  CD  LYS A 676      47.460  56.170  61.270  1.00  0.00           C
ATOM   1392  HD1 LYS A 676      47.610  56.530  60.230  1.00  0.00           H
ATOM   1393  HD2 LYS A 676      47.930  55.160  61.270  1.00  0.00           H
ATOM   1394  CE  LYS A 676      48.220  57.120  62.180  1.00  0.00           C
ATOM   1395  HE1 LYS A 676      48.170  56.860  63.260  1.00  0.00           H
ATOM   1396  HE2 LYS A 676      47.970  58.200  62.020  1.00  0.00           H
ATOM   1397  NZ  LYS A 676      49.620  57.000  61.740  1.00  0.00           N
ATOM   1398  HZ1 LYS A 676      50.190  57.670  62.320  1.00  0.00           H
ATOM   1399  HZ2 LYS A 676      49.680  57.280  60.750  1.00  0.00           H
ATOM   1400  HZ3 LYS A 676      49.920  56.020  61.890  1.00  0.00           H
ATOM   1401  C   LYS A 676      42.850  56.090  61.340  1.00  0.00           C
ATOM   1402  O   LYS A 676      42.690  56.550  62.500  1.00  0.00           O
ATOM   1403  N   ILE A 677      42.210  56.680  60.310  1.00  0.00           N
ATOM   1404  HN  ILE A 677      42.340  56.350  59.370  1.00  0.00           H
ATOM   1405  CA  ILE A 677      41.290  57.830  60.360  1.00  0.00           C
ATOM   1406  HA  ILE A 677      41.840  58.680  60.710  1.00  0.00           H
ATOM   1407  CB  ILE A 677      40.730  58.290  59.030  1.00  0.00           C
ATOM   1408  HB  ILE A 677      40.370  57.420  58.450  1.00  0.00           H
ATOM   1409  CG2 ILE A 677      39.570  59.200  59.170  1.00  0.00           C
ATOM   1410 HG21 ILE A 677      39.390  59.710  58.210  1.00  0.00           H
ATOM   1411 HG22 ILE A 677      39.810  59.980  59.920  1.00  0.00           H
ATOM   1412 HG23 ILE A 677      38.640  58.620  59.380  1.00  0.00           H
ATOM   1413  CG1 ILE A 677      41.940  59.030  58.310  1.00  0.00           C
ATOM   1414 HG11 ILE A 677      42.900  58.470  58.360  1.00  0.00           H
ATOM   1415 HG12 ILE A 677      42.150  59.990  58.830  1.00  0.00           H
ATOM   1416  CD  ILE A 677      41.660  59.270  56.810  1.00  0.00           C
ATOM   1417  HD1 ILE A 677      42.460  59.910  56.390  1.00  0.00           H
ATOM   1418  HD2 ILE A 677      40.680  59.770  56.670  1.00  0.00           H
ATOM   1419  HD3 ILE A 677      41.610  58.350  56.190  1.00  0.00           H
ATOM   1420  C   ILE A 677      40.180  57.530  61.390  1.00  0.00           C
ATOM   1421  O   ILE A 677      39.900  58.380  62.240  1.00  0.00           O
ATOM   1422  N   LEU A 678      39.560  56.370  61.240  1.00  0.00           N
ATOM   1423  HN  LEU A 678      39.750  55.810  60.440  1.00  0.00           H
ATOM   1424  CA  LEU A 678      38.540  55.850  62.110  1.00  0.00           C
ATOM   1425  HA  LEU A 678      37.780  56.610  62.210  1.00  0.00           H
ATOM   1426  CB  LEU A 678      37.840  54.640  61.530  1.00  0.00           C
ATOM   1427  HB1 LEU A 678      38.540  53.790  61.530  1.00  0.00           H
ATOM   1428  HB2 LEU A 678      37.580  54.990  60.510  1.00  0.00           H
ATOM   1429  CG  LEU A 678      36.560  54.170  62.330  1.00  0.00           C
ATOM   1430  HG  LEU A 678      36.740  54.050  63.420  1.00  0.00           H
ATOM   1431  CD1 LEU A 678      35.360  54.990  62.050  1.00  0.00           C
ATOM   1432 HD11 LEU A 678      34.450  54.370  62.110  1.00  0.00           H
ATOM   1433 HD12 LEU A 678      35.550  55.260  60.990  1.00  0.00           H
ATOM   1434 HD13 LEU A 678      35.320  56.020  62.470  1.00  0.00           H
ATOM   1435  CD2 LEU A 678      36.250  52.790  61.730  1.00  0.00           C
ATOM   1436 HD21 LEU A 678      35.760  52.940  60.740  1.00  0.00           H
ATOM   1437 HD22 LEU A 678      35.550  52.240  62.380  1.00  0.00           H
ATOM   1438 HD23 LEU A 678      37.210  52.250  61.530  1.00  0.00           H
ATOM   1439  C   LEU A 678      38.950  55.650  63.560  1.00  0.00           C
ATOM   1440  O   LEU A 678      38.220  56.050  64.460  1.00  0.00           O
ATOM   1441  N   TYR A 679      40.120  55.010  63.740  1.00  0.00           N
ATOM   1442  HN  TYR A 679      40.620  54.610  62.980  1.00  0.00           H
ATOM   1443  CA  TYR A 679      40.720  54.840  65.060  1.00  0.00           C
ATOM   1444  HA  TYR A 679      40.060  54.260  65.690  1.00  0.00           H
ATOM   1445  CB  TYR A 679      41.890  53.820  65.050  1.00  0.00           C
ATOM   1446  HB1 TYR A 679      42.650  54.030  64.270  1.00  0.00           H
ATOM   1447  HB2 TYR A 679      41.500  52.790  64.850  1.00  0.00           H
ATOM   1448  CG  TYR A 679      42.620  53.700  66.430  1.00  0.00           C
ATOM   1449  CD1 TYR A 679      42.010  53.240  67.600  1.00  0.00           C
ATOM   1450  HD1 TYR A 679      40.990  52.880  67.550  1.00  0.00           H
ATOM   1451  CE1 TYR A 679      42.690  53.260  68.830  1.00  0.00           C
ATOM   1452  HE1 TYR A 679      42.060  52.950  69.650  1.00  0.00           H
ATOM   1453  CZ  TYR A 679      43.930  53.830  68.940  1.00  0.00           C
ATOM   1454  OH  TYR A 679      44.540  53.960  70.150  1.00  0.00           O
ATOM   1455  HH  TYR A 679      45.400  54.350  70.020  1.00  0.00           H
ATOM   1456  CD2 TYR A 679      43.910  54.240  66.500  1.00  0.00           C
ATOM   1457  HD2 TYR A 679      44.470  54.570  65.630  1.00  0.00           H
ATOM   1458  CE2 TYR A 679      44.560  54.350  67.750  1.00  0.00           C
ATOM   1459  HE2 TYR A 679      45.610  54.570  67.860  1.00  0.00           H
ATOM   1460  C   TYR A 679      41.020  56.180  65.800  1.00  0.00           C
ATOM   1461  O   TYR A 679      40.670  56.370  66.950  1.00  0.00           O
ATOM   1462  N   LYS A 680      41.630  57.150  65.110  1.00  0.00           N
ATOM   1463  HN  LYS A 680      41.940  57.020  64.170  1.00  0.00           H
ATOM   1464  CA  LYS A 680      41.780  58.530  65.450  1.00  0.00           C
ATOM   1465  HA  LYS A 680      42.190  58.570  66.450  1.00  0.00           H
ATOM   1466  CB  LYS A 680      42.840  59.310  64.590  1.00  0.00           C
ATOM   1467  HB1 LYS A 680      42.790  60.420  64.660  1.00  0.00           H
ATOM   1468  HB2 LYS A 680      42.460  59.180  63.560  1.00  0.00           H
ATOM   1469  CG  LYS A 680      44.210  58.790  64.810  1.00  0.00           C
ATOM   1470  HG1 LYS A 680      44.890  58.980  63.940  1.00  0.00           H
ATOM   1471  HG2 LYS A 680      44.280  57.680  64.930  1.00  0.00           H
ATOM   1472  CD  LYS A 680      44.900  59.350  66.070  1.00  0.00           C
ATOM   1473  HD1 LYS A 680      44.460  58.790  66.940  1.00  0.00           H
ATOM   1474  HD2 LYS A 680      44.590  60.410  66.210  1.00  0.00           H
ATOM   1475  CE  LYS A 680      46.460  59.410  65.970  1.00  0.00           C
ATOM   1476  HE1 LYS A 680      46.590  60.190  65.200  1.00  0.00           H
ATOM   1477  HE2 LYS A 680      46.980  58.480  65.650  1.00  0.00           H
ATOM   1478  NZ  LYS A 680      46.970  59.920  67.260  1.00  0.00           N
ATOM   1479  HZ1 LYS A 680      48.010  59.950  67.170  1.00  0.00           H
ATOM   1480  HZ2 LYS A 680      46.730  59.090  67.840  1.00  0.00           H
ATOM   1481  HZ3 LYS A 680      46.500  60.750  67.670  1.00  0.00           H
ATOM   1482  C   LYS A 680      40.520  59.260  65.800  1.00  0.00           C
ATOM   1483  O   LYS A 680      40.460  59.970  66.790  1.00  0.00           O
ATOM   1484  N   PHE A 681      39.480  59.120  64.980  1.00  0.00           N
ATOM   1485  HN  PHE A 681      39.680  58.710  64.080  1.00  0.00           H
ATOM   1486  CA  PHE A 681      38.140  59.590  65.160  1.00  0.00           C
ATOM   1487  HA  PHE A 681      38.270  60.650  65.310  1.00  0.00           H
ATOM   1488  CB  PHE A 681      37.370  59.600  63.850  1.00  0.00           C
ATOM   1489  HB1 PHE A 681      37.570  58.650  63.310  1.00  0.00           H
ATOM   1490  HB2 PHE A 681      37.750  60.360  63.130  1.00  0.00           H
ATOM   1491  CG  PHE A 681      35.940  59.800  64.010  1.00  0.00           C
ATOM   1492  CD1 PHE A 681      35.120  58.680  64.210  1.00  0.00           C
ATOM   1493  HD1 PHE A 681      35.550  57.690  64.310  1.00  0.00           H
ATOM   1494  CE1 PHE A 681      33.750  58.850  64.380  1.00  0.00           C
ATOM   1495  HE1 PHE A 681      33.250  57.900  64.530  1.00  0.00           H
ATOM   1496  CZ  PHE A 681      33.230  60.100  64.600  1.00  0.00           C
ATOM   1497  HZ  PHE A 681      32.260  60.180  65.070  1.00  0.00           H
ATOM   1498  CD2 PHE A 681      35.360  61.150  64.100  1.00  0.00           C
ATOM   1499  HD2 PHE A 681      36.010  61.990  63.860  1.00  0.00           H
ATOM   1500  CE2 PHE A 681      33.980  61.280  64.420  1.00  0.00           C
ATOM   1501  HE2 PHE A 681      33.580  62.270  64.490  1.00  0.00           H
ATOM   1502  C   PHE A 681      37.470  59.010  66.440  1.00  0.00           C
ATOM   1503  O   PHE A 681      36.980  59.780  67.260  1.00  0.00           O
ATOM   1504  N   CYS A 682      37.550  57.730  66.630  1.00  0.00           N
ATOM   1505  HN  CYS A 682      37.850  57.150  65.880  1.00  0.00           H
ATOM   1506  CA  CYS A 682      36.990  57.130  67.820  1.00  0.00           C
ATOM   1507  HA  CYS A 682      35.970  57.470  67.930  1.00  0.00           H
ATOM   1508  CB  CYS A 682      36.930  55.670  67.560  1.00  0.00           C
ATOM   1509  HB1 CYS A 682      36.550  55.170  68.480  1.00  0.00           H
ATOM   1510  HB2 CYS A 682      37.910  55.200  67.350  1.00  0.00           H
ATOM   1511  SG  CYS A 682      35.830  55.210  66.240  1.00  0.00           S
ATOM   1512  HG1 CYS A 682      36.560  55.180  65.120  1.00  0.00           H
ATOM   1513  C   CYS A 682      37.710  57.430  69.070  1.00  0.00           C
ATOM   1514  O   CYS A 682      37.100  57.610  70.120  1.00  0.00           O
ATOM   1515  N   ARG A 683      39.020  57.550  69.120  1.00  0.00           N
ATOM   1516  HN  ARG A 683      39.520  57.340  68.280  1.00  0.00           H
ATOM   1517  CA  ARG A 683      39.830  57.960  70.200  1.00  0.00           C
ATOM   1518  HA  ARG A 683      39.490  57.240  70.930  1.00  0.00           H
ATOM   1519  CB  ARG A 683      41.250  57.940  69.810  1.00  0.00           C
ATOM   1520  HB1 ARG A 683      41.890  58.450  70.550  1.00  0.00           H
ATOM   1521  HB2 ARG A 683      41.390  58.340  68.780  1.00  0.00           H
ATOM   1522  CG  ARG A 683      41.790  56.540  69.710  1.00  0.00           C
ATOM   1523  HG1 ARG A 683      42.690  56.500  69.090  1.00  0.00           H
ATOM   1524  HG2 ARG A 683      41.110  55.800  69.240  1.00  0.00           H
ATOM   1525  CD  ARG A 683      42.100  56.020  71.140  1.00  0.00           C
ATOM   1526  HD1 ARG A 683      42.250  54.940  70.950  1.00  0.00           H
ATOM   1527  HD2 ARG A 683      41.270  56.300  71.820  1.00  0.00           H
ATOM   1528  NE  ARG A 683      43.380  56.590  71.700  1.00  0.00           N
ATOM   1529  HE  ARG A 683      43.930  57.220  71.150  1.00  0.00           H
ATOM   1530  CZ  ARG A 683      43.770  56.300  72.920  1.00  0.00           C
ATOM   1531  NH1 ARG A 683      44.870  56.870  73.420  1.00  0.00           N
ATOM   1532 HH11 ARG A 683      45.190  56.600  74.320  1.00  0.00           H
ATOM   1533 HH12 ARG A 683      45.500  57.350  72.810  1.00  0.00           H
ATOM   1534  NH2 ARG A 683      43.140  55.470  73.680  1.00  0.00           N
ATOM   1535 HH21 ARG A 683      42.430  54.900  73.260  1.00  0.00           H
ATOM   1536 HH22 ARG A 683      43.800  54.890  74.160  1.00  0.00           H
ATOM   1537  C   ARG A 683      39.450  59.320  70.740  1.00  0.00           C
ATOM   1538  O   ARG A 683      39.250  59.360  71.970  1.00  0.00           O
ATOM   1539  N   ASP A 684      39.370  60.340  69.940  1.00  0.00           N
ATOM   1540  HN  ASP A 684      39.640  60.290  68.970  1.00  0.00           H
ATOM   1541  CA  ASP A 684      39.030  61.730  70.340  1.00  0.00           C
ATOM   1542  HA  ASP A 684      39.770  61.930  71.090  1.00  0.00           H
ATOM   1543  CB  ASP A 684      38.960  62.690  69.100  1.00  0.00           C
ATOM   1544  HB1 ASP A 684      38.600  63.710  69.370  1.00  0.00           H
ATOM   1545  HB2 ASP A 684      38.320  62.270  68.310  1.00  0.00           H
ATOM   1546  CG  ASP A 684      40.350  63.170  68.650  1.00  0.00           C
ATOM   1547  OD1 ASP A 684      41.370  62.880  69.350  1.00  0.00           O
ATOM   1548  OD2 ASP A 684      40.450  63.880  67.630  1.00  0.00           O
ATOM   1549  C   ASP A 684      37.720  61.860  71.070  1.00  0.00           C
ATOM   1550  O   ASP A 684      37.520  62.690  72.010  1.00  0.00           O
ATOM   1551  N   TYR A 685      36.720  61.170  70.640  1.00  0.00           N
ATOM   1552  HN  TYR A 685      36.880  60.740  69.760  1.00  0.00           H
ATOM   1553  CA  TYR A 685      35.340  61.210  71.130  1.00  0.00           C
ATOM   1554  HA  TYR A 685      35.180  62.110  71.700  1.00  0.00           H
ATOM   1555  CB  TYR A 685      34.340  61.090  69.990  1.00  0.00           C
ATOM   1556  HB1 TYR A 685      33.250  60.920  70.200  1.00  0.00           H
ATOM   1557  HB2 TYR A 685      34.510  60.170  69.380  1.00  0.00           H
ATOM   1558  CG  TYR A 685      34.440  62.310  69.140  1.00  0.00           C
ATOM   1559  CD1 TYR A 685      34.060  63.520  69.630  1.00  0.00           C
ATOM   1560  HD1 TYR A 685      33.790  63.560  70.680  1.00  0.00           H
ATOM   1561  CE1 TYR A 685      34.010  64.670  68.900  1.00  0.00           C
ATOM   1562  HE1 TYR A 685      33.640  65.610  69.290  1.00  0.00           H
ATOM   1563  CZ  TYR A 685      34.470  64.630  67.570  1.00  0.00           C
ATOM   1564  OH  TYR A 685      34.510  65.640  66.650  1.00  0.00           O
ATOM   1565  HH  TYR A 685      35.040  65.290  65.930  1.00  0.00           H
ATOM   1566  CD2 TYR A 685      34.930  62.250  67.830  1.00  0.00           C
ATOM   1567  HD2 TYR A 685      35.120  61.290  67.380  1.00  0.00           H
ATOM   1568  CE2 TYR A 685      34.930  63.430  67.050  1.00  0.00           C
ATOM   1569  HE2 TYR A 685      35.300  63.300  66.040  1.00  0.00           H
ATOM   1570  C   TYR A 685      35.050  60.020  72.180  1.00  0.00           C
ATOM   1571  O   TYR A 685      34.000  60.020  72.770  1.00  0.00           O
ATOM   1572  N   GLN A 686      35.980  59.000  72.410  1.00  0.00           N
ATOM   1573  HN  GLN A 686      36.770  58.950  71.800  1.00  0.00           H
ATOM   1574  CA  GLN A 686      35.820  58.000  73.430  1.00  0.00           C
ATOM   1575  HA  GLN A 686      36.780  57.510  73.360  1.00  0.00           H
ATOM   1576  CB  GLN A 686      35.660  58.500  74.880  1.00  0.00           C
ATOM   1577  HB1 GLN A 686      34.680  58.940  75.130  1.00  0.00           H
ATOM   1578  HB2 GLN A 686      36.380  59.330  75.000  1.00  0.00           H
ATOM   1579  CG  GLN A 686      35.950  57.480  76.010  1.00  0.00           C
ATOM   1580  HG1 GLN A 686      34.980  57.000  76.300  1.00  0.00           H
ATOM   1581  HG2 GLN A 686      36.280  58.070  76.880  1.00  0.00           H
ATOM   1582  CD  GLN A 686      37.090  56.500  75.710  1.00  0.00           C
ATOM   1583  OE1 GLN A 686      36.960  55.270  75.660  1.00  0.00           O
ATOM   1584  NE2 GLN A 686      38.270  57.140  75.380  1.00  0.00           N
ATOM   1585 HE21 GLN A 686      39.040  56.530  75.230  1.00  0.00           H
ATOM   1586 HE22 GLN A 686      38.410  58.060  75.710  1.00  0.00           H
ATOM   1587  C   GLN A 686      34.930  56.860  73.010  1.00  0.00           C
ATOM   1588  O   GLN A 686      34.150  56.350  73.770  1.00  0.00           O
ATOM   1589  N   LEU A 687      34.980  56.410  71.760  1.00  0.00           N
ATOM   1590  HN  LEU A 687      35.640  56.900  71.180  1.00  0.00           H
ATOM   1591  CA  LEU A 687      34.060  55.470  71.180  1.00  0.00           C
ATOM   1592  HA  LEU A 687      33.170  55.500  71.790  1.00  0.00           H
ATOM   1593  CB  LEU A 687      33.540  56.020  69.810  1.00  0.00           C
ATOM   1594  HB1 LEU A 687      32.900  55.310  69.260  1.00  0.00           H
ATOM   1595  HB2 LEU A 687      34.410  56.170  69.140  1.00  0.00           H
ATOM   1596  CG  LEU A 687      32.810  57.380  69.920  1.00  0.00           C
ATOM   1597  HG  LEU A 687      33.490  58.180  70.260  1.00  0.00           H
ATOM   1598  CD1 LEU A 687      32.300  57.690  68.510  1.00  0.00           C
ATOM   1599 HD11 LEU A 687      33.240  57.570  67.920  1.00  0.00           H
ATOM   1600 HD12 LEU A 687      31.960  58.740  68.520  1.00  0.00           H
ATOM   1601 HD13 LEU A 687      31.460  57.030  68.200  1.00  0.00           H
ATOM   1602  CD2 LEU A 687      31.630  57.420  70.750  1.00  0.00           C
ATOM   1603 HD21 LEU A 687      30.950  58.300  70.650  1.00  0.00           H
ATOM   1604 HD22 LEU A 687      31.970  57.410  71.810  1.00  0.00           H
ATOM   1605 HD23 LEU A 687      31.030  56.500  70.600  1.00  0.00           H
ATOM   1606  C   LEU A 687      34.680  54.100  71.050  1.00  0.00           C
ATOM   1607  O   LEU A 687      35.830  53.880  71.010  1.00  0.00           O
ATOM   1608  N   SER A 688      33.820  53.090  70.840  1.00  0.00           N
ATOM   1609  HN  SER A 688      32.850  53.270  70.860  1.00  0.00           H
ATOM   1610  CA  SER A 688      34.200  51.760  70.610  1.00  0.00           C
ATOM   1611  HA  SER A 688      35.010  51.460  71.260  1.00  0.00           H
ATOM   1612  CB  SER A 688      33.020  50.720  70.700  1.00  0.00           C
ATOM   1613  HB1 SER A 688      32.310  50.710  69.870  1.00  0.00           H
ATOM   1614  HB2 SER A 688      32.540  50.880  71.700  1.00  0.00           H
ATOM   1615  OG  SER A 688      33.550  49.370  71.000  1.00  0.00           O
ATOM   1616  HG1 SER A 688      33.780  49.310  71.930  1.00  0.00           H
ATOM   1617  C   SER A 688      34.630  51.730  69.150  1.00  0.00           C
ATOM   1618  O   SER A 688      33.790  51.730  68.270  1.00  0.00           O
ATOM   1619  N   TYR A 689      35.940  51.780  68.940  1.00  0.00           N
ATOM   1620  HN  TYR A 689      36.480  52.160  69.680  1.00  0.00           H
ATOM   1621  CA  TYR A 689      36.510  51.680  67.580  1.00  0.00           C
ATOM   1622  HA  TYR A 689      36.200  52.560  67.040  1.00  0.00           H
ATOM   1623  CB  TYR A 689      38.030  51.900  67.610  1.00  0.00           C
ATOM   1624  HB1 TYR A 689      38.400  51.430  68.540  1.00  0.00           H
ATOM   1625  HB2 TYR A 689      38.390  52.950  67.700  1.00  0.00           H
ATOM   1626  CG  TYR A 689      38.680  51.330  66.350  1.00  0.00           C
ATOM   1627  CD1 TYR A 689      39.690  50.240  66.390  1.00  0.00           C
ATOM   1628  HD1 TYR A 689      39.960  49.710  67.290  1.00  0.00           H
ATOM   1629  CE1 TYR A 689      40.430  49.930  65.160  1.00  0.00           C
ATOM   1630  HE1 TYR A 689      41.210  49.200  65.110  1.00  0.00           H
ATOM   1631  CZ  TYR A 689      40.030  50.550  63.920  1.00  0.00           C
ATOM   1632  OH  TYR A 689      40.660  49.990  62.740  1.00  0.00           O
ATOM   1633  HH  TYR A 689      40.100  50.040  61.960  1.00  0.00           H
ATOM   1634  CD2 TYR A 689      38.380  51.940  65.060  1.00  0.00           C
ATOM   1635  HD2 TYR A 689      37.640  52.730  65.130  1.00  0.00           H
ATOM   1636  CE2 TYR A 689      38.990  51.480  63.920  1.00  0.00           C
ATOM   1637  HE2 TYR A 689      38.700  51.950  62.990  1.00  0.00           H
ATOM   1638  C   TYR A 689      36.080  50.380  66.910  1.00  0.00           C
ATOM   1639  O   TYR A 689      35.730  50.490  65.720  1.00  0.00           O
ATOM   1640  N   LEU A 690      36.190  49.210  67.650  1.00  0.00           N
ATOM   1641  HN  LEU A 690      36.430  49.190  68.620  1.00  0.00           H
ATOM   1642  CA  LEU A 690      36.100  47.940  66.920  1.00  0.00           C
ATOM   1643  HA  LEU A 690      36.520  48.020  65.930  1.00  0.00           H
ATOM   1644  CB  LEU A 690      36.710  46.780  67.680  1.00  0.00           C
ATOM   1645  HB1 LEU A 690      36.380  45.740  67.450  1.00  0.00           H
ATOM   1646  HB2 LEU A 690      36.350  46.980  68.710  1.00  0.00           H
ATOM   1647  CG  LEU A 690      38.240  46.800  67.670  1.00  0.00           C
ATOM   1648  HG  LEU A 690      38.510  47.840  67.930  1.00  0.00           H
ATOM   1649  CD1 LEU A 690      38.900  45.940  68.780  1.00  0.00           C
ATOM   1650 HD11 LEU A 690      40.010  46.030  68.650  1.00  0.00           H
ATOM   1651 HD12 LEU A 690      38.630  44.880  68.650  1.00  0.00           H
ATOM   1652 HD13 LEU A 690      38.620  46.310  69.790  1.00  0.00           H
ATOM   1653  CD2 LEU A 690      38.850  46.580  66.260  1.00  0.00           C
ATOM   1654 HD21 LEU A 690      39.930  46.800  66.390  1.00  0.00           H
ATOM   1655 HD22 LEU A 690      38.350  47.230  65.500  1.00  0.00           H
ATOM   1656 HD23 LEU A 690      38.630  45.510  66.030  1.00  0.00           H
ATOM   1657  C   LEU A 690      34.650  47.550  66.500  1.00  0.00           C
ATOM   1658  O   LEU A 690      34.450  46.750  65.660  1.00  0.00           O
ATOM   1659  N   SER A 691      33.730  48.280  67.100  1.00  0.00           N
ATOM   1660  HN  SER A 691      34.020  48.730  67.930  1.00  0.00           H
ATOM   1661  CA  SER A 691      32.320  47.910  67.010  1.00  0.00           C
ATOM   1662  HA  SER A 691      32.260  46.870  66.720  1.00  0.00           H
ATOM   1663  CB  SER A 691      31.690  48.030  68.440  1.00  0.00           C
ATOM   1664  HB1 SER A 691      31.780  49.070  68.840  1.00  0.00           H
ATOM   1665  HB2 SER A 691      32.310  47.370  69.080  1.00  0.00           H
ATOM   1666  OG  SER A 691      30.310  47.620  68.530  1.00  0.00           O
ATOM   1667  HG1 SER A 691      30.150  47.410  69.450  1.00  0.00           H
ATOM   1668  C   SER A 691      31.630  48.810  66.010  1.00  0.00           C
ATOM   1669  O   SER A 691      30.840  48.370  65.160  1.00  0.00           O
ATOM   1670  N   LEU A 692      32.050  50.080  65.990  1.00  0.00           N
ATOM   1671  HN  LEU A 692      32.690  50.430  66.660  1.00  0.00           H
ATOM   1672  CA  LEU A 692      31.680  51.010  64.980  1.00  0.00           C
ATOM   1673  HA  LEU A 692      30.610  51.150  65.020  1.00  0.00           H
ATOM   1674  CB  LEU A 692      32.340  52.380  65.260  1.00  0.00           C
ATOM   1675  HB1 LEU A 692      33.450  52.400  65.240  1.00  0.00           H
ATOM   1676  HB2 LEU A 692      32.090  52.700  66.300  1.00  0.00           H
ATOM   1677  CG  LEU A 692      31.760  53.650  64.560  1.00  0.00           C
ATOM   1678  HG  LEU A 692      31.690  53.410  63.470  1.00  0.00           H
ATOM   1679  CD1 LEU A 692      30.380  54.040  64.930  1.00  0.00           C
ATOM   1680 HD11 LEU A 692      30.270  54.190  66.020  1.00  0.00           H
ATOM   1681 HD12 LEU A 692      29.740  53.150  64.780  1.00  0.00           H
ATOM   1682 HD13 LEU A 692      29.900  54.920  64.440  1.00  0.00           H
ATOM   1683  CD2 LEU A 692      32.770  54.820  64.660  1.00  0.00           C
ATOM   1684 HD21 LEU A 692      33.770  54.580  64.250  1.00  0.00           H
ATOM   1685 HD22 LEU A 692      33.010  55.130  65.700  1.00  0.00           H
ATOM   1686 HD23 LEU A 692      32.350  55.670  64.100  1.00  0.00           H
ATOM   1687  C   LEU A 692      32.060  50.570  63.590  1.00  0.00           C
ATOM   1688  O   LEU A 692      31.230  50.650  62.660  1.00  0.00           O
ATOM   1689  N   ARG A 693      33.320  49.990  63.510  1.00  0.00           N
ATOM   1690  HN  ARG A 693      33.880  50.030  64.330  1.00  0.00           H
ATOM   1691  CA  ARG A 693      33.970  49.540  62.310  1.00  0.00           C
ATOM   1692  HA  ARG A 693      34.000  50.390  61.650  1.00  0.00           H
ATOM   1693  CB  ARG A 693      35.440  49.120  62.750  1.00  0.00           C
ATOM   1694  HB1 ARG A 693      35.330  48.360  63.550  1.00  0.00           H
ATOM   1695  HB2 ARG A 693      35.890  50.050  63.160  1.00  0.00           H
ATOM   1696  CG  ARG A 693      36.300  48.600  61.620  1.00  0.00           C
ATOM   1697  HG1 ARG A 693      36.760  49.440  61.070  1.00  0.00           H
ATOM   1698  HG2 ARG A 693      35.740  48.020  60.860  1.00  0.00           H
ATOM   1699  CD  ARG A 693      37.480  47.790  62.070  1.00  0.00           C
ATOM   1700  HD1 ARG A 693      37.170  46.920  62.690  1.00  0.00           H
ATOM   1701  HD2 ARG A 693      38.130  48.470  62.650  1.00  0.00           H
ATOM   1702  NE  ARG A 693      38.260  47.330  60.850  1.00  0.00           N
ATOM   1703  HE  ARG A 693      38.980  47.880  60.440  1.00  0.00           H
ATOM   1704  CZ  ARG A 693      37.820  46.400  60.020  1.00  0.00           C
ATOM   1705  NH1 ARG A 693      36.950  45.470  60.370  1.00  0.00           N
ATOM   1706 HH11 ARG A 693      36.560  45.340  61.280  1.00  0.00           H
ATOM   1707 HH12 ARG A 693      36.770  44.820  59.630  1.00  0.00           H
ATOM   1708  NH2 ARG A 693      38.430  46.350  58.880  1.00  0.00           N
ATOM   1709 HH21 ARG A 693      38.130  45.730  58.150  1.00  0.00           H
ATOM   1710 HH22 ARG A 693      39.060  47.080  58.600  1.00  0.00           H
ATOM   1711  C   ARG A 693      33.190  48.340  61.730  1.00  0.00           C
ATOM   1712  O   ARG A 693      32.920  48.260  60.550  1.00  0.00           O
ATOM   1713  N   THR A 694      32.780  47.440  62.670  1.00  0.00           N
ATOM   1714  HN  THR A 694      33.150  47.410  63.600  1.00  0.00           H
ATOM   1715  CA  THR A 694      31.900  46.330  62.440  1.00  0.00           C
ATOM   1716  HA  THR A 694      32.380  45.910  61.570  1.00  0.00           H
ATOM   1717  CB  THR A 694      31.810  45.320  63.540  1.00  0.00           C
ATOM   1718  HB  THR A 694      31.650  45.730  64.560  1.00  0.00           H
ATOM   1719  OG1 THR A 694      32.990  44.490  63.440  1.00  0.00           O
ATOM   1720  HG1 THR A 694      32.710  43.580  63.400  1.00  0.00           H
ATOM   1721  CG2 THR A 694      30.560  44.400  63.400  1.00  0.00           C
ATOM   1722 HG21 THR A 694      29.640  45.020  63.340  1.00  0.00           H
ATOM   1723 HG22 THR A 694      30.410  43.730  64.270  1.00  0.00           H
ATOM   1724 HG23 THR A 694      30.640  43.810  62.470  1.00  0.00           H
ATOM   1725  C   THR A 694      30.520  46.770  61.860  1.00  0.00           C
ATOM   1726  O   THR A 694      30.050  46.330  60.790  1.00  0.00           O
ATOM   1727  N   SER A 695      29.900  47.760  62.510  1.00  0.00           N
ATOM   1728  HN  SER A 695      30.130  47.990  63.450  1.00  0.00           H
ATOM   1729  CA  SER A 695      28.690  48.410  61.980  1.00  0.00           C
ATOM   1730  HA  SER A 695      27.960  47.660  61.750  1.00  0.00           H
ATOM   1731  CB  SER A 695      27.960  49.430  62.930  1.00  0.00           C
ATOM   1732  HB1 SER A 695      27.080  49.890  62.430  1.00  0.00           H
ATOM   1733  HB2 SER A 695      28.610  50.290  63.170  1.00  0.00           H
ATOM   1734  OG  SER A 695      27.560  48.860  64.140  1.00  0.00           O
ATOM   1735  HG1 SER A 695      28.300  48.870  64.740  1.00  0.00           H
ATOM   1736  C   SER A 695      28.910  49.040  60.640  1.00  0.00           C
ATOM   1737  O   SER A 695      28.110  48.870  59.690  1.00  0.00           O
ATOM   1738  N   ILE A 696      29.940  49.790  60.390  1.00  0.00           N
ATOM   1739  HN  ILE A 696      30.470  49.950  61.220  1.00  0.00           H
ATOM   1740  CA  ILE A 696      30.400  50.350  59.140  1.00  0.00           C
ATOM   1741  HA  ILE A 696      29.660  51.050  58.800  1.00  0.00           H
ATOM   1742  CB  ILE A 696      31.650  51.180  59.310  1.00  0.00           C
ATOM   1743  HB  ILE A 696      32.320  50.650  60.030  1.00  0.00           H
ATOM   1744  CG2 ILE A 696      32.440  51.450  58.070  1.00  0.00           C
ATOM   1745 HG21 ILE A 696      31.810  52.150  57.490  1.00  0.00           H
ATOM   1746 HG22 ILE A 696      32.730  50.540  57.510  1.00  0.00           H
ATOM   1747 HG23 ILE A 696      33.380  52.020  58.270  1.00  0.00           H
ATOM   1748  CG1 ILE A 696      31.260  52.470  60.030  1.00  0.00           C
ATOM   1749 HG11 ILE A 696      30.560  52.300  60.880  1.00  0.00           H
ATOM   1750 HG12 ILE A 696      30.770  53.140  59.300  1.00  0.00           H
ATOM   1751  CD  ILE A 696      32.520  53.090  60.590  1.00  0.00           C
ATOM   1752  HD1 ILE A 696      33.170  53.650  59.890  1.00  0.00           H
ATOM   1753  HD2 ILE A 696      33.020  52.430  61.330  1.00  0.00           H
ATOM   1754  HD3 ILE A 696      32.090  53.890  61.220  1.00  0.00           H
ATOM   1755  C   ILE A 696      30.590  49.260  58.090  1.00  0.00           C
ATOM   1756  O   ILE A 696      30.120  49.430  56.940  1.00  0.00           O
ATOM   1757  N   GLY A 697      31.310  48.200  58.380  1.00  0.00           N
ATOM   1758  HN  GLY A 697      31.730  48.220  59.280  1.00  0.00           H
ATOM   1759  CA  GLY A 697      31.530  47.050  57.520  1.00  0.00           C
ATOM   1760  HA1 GLY A 697      32.270  46.360  57.890  1.00  0.00           H
ATOM   1761  HA2 GLY A 697      31.900  47.430  56.570  1.00  0.00           H
ATOM   1762  C   GLY A 697      30.290  46.340  57.120  1.00  0.00           C
ATOM   1763  O   GLY A 697      30.020  46.050  55.890  1.00  0.00           O
ATOM   1764  N   LEU A 698      29.380  46.120  58.060  1.00  0.00           N
ATOM   1765  HN  LEU A 698      29.580  46.280  59.020  1.00  0.00           H
ATOM   1766  CA  LEU A 698      28.050  45.700  57.790  1.00  0.00           C
ATOM   1767  HA  LEU A 698      28.110  44.790  57.210  1.00  0.00           H
ATOM   1768  CB  LEU A 698      27.330  45.420  59.110  1.00  0.00           C
ATOM   1769  HB1 LEU A 698      26.260  45.240  58.880  1.00  0.00           H
ATOM   1770  HB2 LEU A 698      27.310  46.330  59.740  1.00  0.00           H
ATOM   1771  CG  LEU A 698      27.990  44.270  59.860  1.00  0.00           C
ATOM   1772  HG  LEU A 698      29.070  44.430  60.040  1.00  0.00           H
ATOM   1773  CD1 LEU A 698      27.260  44.070  61.240  1.00  0.00           C
ATOM   1774 HD11 LEU A 698      27.910  43.460  61.900  1.00  0.00           H
ATOM   1775 HD12 LEU A 698      26.350  43.530  60.880  1.00  0.00           H
ATOM   1776 HD13 LEU A 698      26.890  45.060  61.560  1.00  0.00           H
ATOM   1777  CD2 LEU A 698      27.840  42.990  59.070  1.00  0.00           C
ATOM   1778 HD21 LEU A 698      28.180  42.100  59.650  1.00  0.00           H
ATOM   1779 HD22 LEU A 698      28.470  43.080  58.160  1.00  0.00           H
ATOM   1780 HD23 LEU A 698      26.830  42.750  58.720  1.00  0.00           H
ATOM   1781  C   LEU A 698      27.230  46.530  56.910  1.00  0.00           C
ATOM   1782  O   LEU A 698      26.700  45.980  55.910  1.00  0.00           O
ATOM   1783  N   TRP A 699      27.260  47.870  57.120  1.00  0.00           N
ATOM   1784  HN  TRP A 699      27.840  48.210  57.850  1.00  0.00           H
ATOM   1785  CA  TRP A 699      26.590  48.790  56.200  1.00  0.00           C
ATOM   1786  HA  TRP A 699      25.540  48.540  56.170  1.00  0.00           H
ATOM   1787  CB  TRP A 699      26.620  50.230  56.670  1.00  0.00           C
ATOM   1788  HB1 TRP A 699      26.380  50.980  55.880  1.00  0.00           H
ATOM   1789  HB2 TRP A 699      27.620  50.400  57.130  1.00  0.00           H
ATOM   1790  CG  TRP A 699      25.630  50.460  57.750  1.00  0.00           C
ATOM   1791  CD1 TRP A 699      25.750  50.760  59.060  1.00  0.00           C
ATOM   1792  HD1 TRP A 699      26.730  50.950  59.450  1.00  0.00           H
ATOM   1793  NE1 TRP A 699      24.550  51.270  59.520  1.00  0.00           N
ATOM   1794  HE1 TRP A 699      24.320  51.920  60.200  1.00  0.00           H
ATOM   1795  CE2 TRP A 699      23.640  51.190  58.520  1.00  0.00           C
ATOM   1796  CD2 TRP A 699      24.280  50.680  57.390  1.00  0.00           C
ATOM   1797  CE3 TRP A 699      23.510  50.420  56.250  1.00  0.00           C
ATOM   1798  HE3 TRP A 699      24.030  50.140  55.360  1.00  0.00           H
ATOM   1799  CZ3 TRP A 699      22.080  50.590  56.320  1.00  0.00           C
ATOM   1800  HZ3 TRP A 699      21.460  50.470  55.450  1.00  0.00           H
ATOM   1801  CZ2 TRP A 699      22.260  51.440  58.560  1.00  0.00           C
ATOM   1802  HZ2 TRP A 699      21.690  51.710  59.440  1.00  0.00           H
ATOM   1803  CH2 TRP A 699      21.500  51.160  57.440  1.00  0.00           C
ATOM   1804  HH2 TRP A 699      20.460  51.420  57.420  1.00  0.00           H
ATOM   1805  C   TRP A 699      27.250  48.780  54.830  1.00  0.00           C
ATOM   1806  O   TRP A 699      26.660  48.850  53.800  1.00  0.00           O
ATOM   1807  N   THR A 700      28.660  48.670  54.710  1.00  0.00           N
ATOM   1808  HN  THR A 700      29.150  48.570  55.570  1.00  0.00           H
ATOM   1809  CA  THR A 700      29.450  48.730  53.540  1.00  0.00           C
ATOM   1810  HA  THR A 700      29.320  49.570  52.880  1.00  0.00           H
ATOM   1811  CB  THR A 700      30.930  48.680  53.930  1.00  0.00           C
ATOM   1812  HB  THR A 700      31.330  47.760  54.400  1.00  0.00           H
ATOM   1813  OG1 THR A 700      31.220  49.870  54.660  1.00  0.00           O
ATOM   1814  HG1 THR A 700      30.800  49.780  55.520  1.00  0.00           H
ATOM   1815  CG2 THR A 700      31.790  48.880  52.680  1.00  0.00           C
ATOM   1816 HG21 THR A 700      31.500  49.800  52.130  1.00  0.00           H
ATOM   1817 HG22 THR A 700      31.620  48.110  51.900  1.00  0.00           H
ATOM   1818 HG23 THR A 700      32.880  48.720  52.870  1.00  0.00           H
ATOM   1819  C   THR A 700      29.100  47.460  52.670  1.00  0.00           C
ATOM   1820  O   THR A 700      29.180  47.550  51.420  1.00  0.00           O
ATOM   1821  N   SER A 701      28.750  46.320  53.290  1.00  0.00           N
ATOM   1822  HN  SER A 701      28.780  46.240  54.290  1.00  0.00           H
ATOM   1823  CA  SER A 701      28.360  45.110  52.570  1.00  0.00           C
ATOM   1824  HA  SER A 701      29.140  44.970  51.840  1.00  0.00           H
ATOM   1825  CB  SER A 701      28.130  43.910  53.480  1.00  0.00           C
ATOM   1826  HB1 SER A 701      27.470  44.170  54.330  1.00  0.00           H
ATOM   1827  HB2 SER A 701      29.080  43.740  54.040  1.00  0.00           H
ATOM   1828  OG  SER A 701      27.700  42.690  52.800  1.00  0.00           O
ATOM   1829  HG1 SER A 701      28.370  42.660  52.120  1.00  0.00           H
ATOM   1830  C   SER A 701      27.020  45.350  51.830  1.00  0.00           C
ATOM   1831  O   SER A 701      26.870  45.270  50.630  1.00  0.00           O
ATOM   1832  N   PHE A 702      26.000  45.860  52.560  1.00  0.00           N
ATOM   1833  HN  PHE A 702      26.040  46.030  53.550  1.00  0.00           H
ATOM   1834  CA  PHE A 702      24.800  46.240  51.910  1.00  0.00           C
ATOM   1835  HA  PHE A 702      24.310  45.330  51.610  1.00  0.00           H
ATOM   1836  CB  PHE A 702      23.940  46.890  53.050  1.00  0.00           C
ATOM   1837  HB1 PHE A 702      24.530  47.640  53.620  1.00  0.00           H
ATOM   1838  HB2 PHE A 702      23.550  46.110  53.740  1.00  0.00           H
ATOM   1839  CG  PHE A 702      22.710  47.780  52.670  1.00  0.00           C
ATOM   1840  CD1 PHE A 702      21.550  47.080  52.400  1.00  0.00           C
ATOM   1841  HD1 PHE A 702      21.510  45.990  52.390  1.00  0.00           H
ATOM   1842  CE1 PHE A 702      20.370  47.760  52.130  1.00  0.00           C
ATOM   1843  HE1 PHE A 702      19.500  47.130  51.990  1.00  0.00           H
ATOM   1844  CZ  PHE A 702      20.360  49.150  52.140  1.00  0.00           C
ATOM   1845  HZ  PHE A 702      19.460  49.680  51.870  1.00  0.00           H
ATOM   1846  CD2 PHE A 702      22.690  49.140  52.650  1.00  0.00           C
ATOM   1847  HD2 PHE A 702      23.600  49.670  52.890  1.00  0.00           H
ATOM   1848  CE2 PHE A 702      21.510  49.870  52.400  1.00  0.00           C
ATOM   1849  HE2 PHE A 702      21.530  50.950  52.380  1.00  0.00           H
ATOM   1850  C   PHE A 702      24.960  47.220  50.750  1.00  0.00           C
ATOM   1851  O   PHE A 702      24.450  46.960  49.720  1.00  0.00           O
ATOM   1852  N   LEU A 703      25.750  48.300  51.030  1.00  0.00           N
ATOM   1853  HN  LEU A 703      26.110  48.450  51.950  1.00  0.00           H
ATOM   1854  CA  LEU A 703      26.170  49.290  50.050  1.00  0.00           C
ATOM   1855  HA  LEU A 703      25.200  49.690  49.800  1.00  0.00           H
ATOM   1856  CB  LEU A 703      26.910  50.440  50.620  1.00  0.00           C
ATOM   1857  HB1 LEU A 703      27.110  51.080  49.740  1.00  0.00           H
ATOM   1858  HB2 LEU A 703      27.940  50.150  50.920  1.00  0.00           H
ATOM   1859  CG  LEU A 703      26.190  51.260  51.640  1.00  0.00           C
ATOM   1860  HG  LEU A 703      25.740  50.550  52.360  1.00  0.00           H
ATOM   1861  CD1 LEU A 703      27.220  51.990  52.480  1.00  0.00           C
ATOM   1862 HD11 LEU A 703      27.700  52.810  51.870  1.00  0.00           H
ATOM   1863 HD12 LEU A 703      28.050  51.350  52.850  1.00  0.00           H
ATOM   1864 HD13 LEU A 703      26.750  52.430  53.380  1.00  0.00           H
ATOM   1865  CD2 LEU A 703      25.190  52.170  50.980  1.00  0.00           C
ATOM   1866 HD21 LEU A 703      24.800  52.930  51.700  1.00  0.00           H
ATOM   1867 HD22 LEU A 703      24.390  51.470  50.680  1.00  0.00           H
ATOM   1868 HD23 LEU A 703      25.480  52.760  50.080  1.00  0.00           H
ATOM   1869  C   LEU A 703      26.910  48.700  48.850  1.00  0.00           C
ATOM   1870  O   LEU A 703      26.710  49.080  47.700  1.00  0.00           O
ATOM   1871  N   CYS A 704      27.780  47.630  48.940  1.00  0.00           N
ATOM   1872  HN  CYS A 704      27.960  47.240  49.840  1.00  0.00           H
ATOM   1873  CA  CYS A 704      28.460  46.950  47.890  1.00  0.00           C
ATOM   1874  HA  CYS A 704      28.870  47.720  47.240  1.00  0.00           H
ATOM   1875  CB  CYS A 704      29.700  46.120  48.430  1.00  0.00           C
ATOM   1876  HB1 CYS A 704      30.190  45.410  47.730  1.00  0.00           H
ATOM   1877  HB2 CYS A 704      29.440  45.490  49.310  1.00  0.00           H
ATOM   1878  SG  CYS A 704      31.120  47.070  48.860  1.00  0.00           S
ATOM   1879  HG1 CYS A 704      30.680  47.680  49.950  1.00  0.00           H
ATOM   1880  C   CYS A 704      27.480  46.110  47.040  1.00  0.00           C
ATOM   1881  O   CYS A 704      27.630  46.070  45.850  1.00  0.00           O
ATOM   1882  N   ILE A 705      26.550  45.490  47.670  1.00  0.00           N
ATOM   1883  HN  ILE A 705      26.590  45.460  48.660  1.00  0.00           H
ATOM   1884  CA  ILE A 705      25.440  44.780  47.070  1.00  0.00           C
ATOM   1885  HA  ILE A 705      25.880  44.200  46.260  1.00  0.00           H
ATOM   1886  CB  ILE A 705      24.700  43.760  48.000  1.00  0.00           C
ATOM   1887  HB  ILE A 705      24.140  44.330  48.780  1.00  0.00           H
ATOM   1888  CG2 ILE A 705      23.790  42.910  47.080  1.00  0.00           C
ATOM   1889 HG21 ILE A 705      23.210  42.150  47.630  1.00  0.00           H
ATOM   1890 HG22 ILE A 705      24.440  42.440  46.320  1.00  0.00           H
ATOM   1891 HG23 ILE A 705      23.060  43.550  46.540  1.00  0.00           H
ATOM   1892  CG1 ILE A 705      25.730  42.870  48.700  1.00  0.00           C
ATOM   1893 HG11 ILE A 705      26.580  43.470  49.070  1.00  0.00           H
ATOM   1894 HG12 ILE A 705      26.140  42.150  47.950  1.00  0.00           H
ATOM   1895  CD  ILE A 705      25.020  42.140  49.900  1.00  0.00           C
ATOM   1896  HD1 ILE A 705      24.590  42.790  50.680  1.00  0.00           H
ATOM   1897  HD2 ILE A 705      25.770  41.580  50.490  1.00  0.00           H
ATOM   1898  HD3 ILE A 705      24.270  41.380  49.570  1.00  0.00           H
ATOM   1899  C   ILE A 705      24.380  45.680  46.430  1.00  0.00           C
ATOM   1900  O   ILE A 705      23.960  45.500  45.270  1.00  0.00           O
ATOM   1901  N   VAL A 706      24.010  46.790  47.090  1.00  0.00           N
ATOM   1902  HN  VAL A 706      24.300  46.990  48.020  1.00  0.00           H
ATOM   1903  CA  VAL A 706      23.160  47.820  46.560  1.00  0.00           C
ATOM   1904  HA  VAL A 706      22.160  47.440  46.380  1.00  0.00           H
ATOM   1905  CB  VAL A 706      22.750  48.810  47.640  1.00  0.00           C
ATOM   1906  HB  VAL A 706      23.620  49.140  48.270  1.00  0.00           H
ATOM   1907  CG1 VAL A 706      22.050  50.030  47.030  1.00  0.00           C
ATOM   1908 HG11 VAL A 706      21.050  49.840  46.560  1.00  0.00           H
ATOM   1909 HG12 VAL A 706      22.690  50.580  46.330  1.00  0.00           H
ATOM   1910 HG13 VAL A 706      21.780  50.710  47.870  1.00  0.00           H
ATOM   1911  CG2 VAL A 706      21.740  48.210  48.660  1.00  0.00           C
ATOM   1912 HG21 VAL A 706      21.310  48.980  49.340  1.00  0.00           H
ATOM   1913 HG22 VAL A 706      22.250  47.500  49.350  1.00  0.00           H
ATOM   1914 HG23 VAL A 706      20.820  47.850  48.150  1.00  0.00           H
ATOM   1915  C   VAL A 706      23.720  48.440  45.270  1.00  0.00           C
ATOM   1916  O   VAL A 706      22.960  48.550  44.300  1.00  0.00           O
ATOM   1917  N   LEU A 707      25.070  48.720  45.300  1.00  0.00           N
ATOM   1918  HN  LEU A 707      25.640  48.620  46.120  1.00  0.00           H
ATOM   1919  CA  LEU A 707      25.780  49.410  44.220  1.00  0.00           C
ATOM   1920  HA  LEU A 707      25.370  50.400  44.070  1.00  0.00           H
ATOM   1921  CB  LEU A 707      27.310  49.400  44.660  1.00  0.00           C
ATOM   1922  HB1 LEU A 707      27.670  48.370  44.840  1.00  0.00           H
ATOM   1923  HB2 LEU A 707      27.480  49.900  45.640  1.00  0.00           H
ATOM   1924  CG  LEU A 707      28.290  50.080  43.730  1.00  0.00           C
ATOM   1925  HG  LEU A 707      28.250  49.500  42.780  1.00  0.00           H
ATOM   1926  CD1 LEU A 707      28.050  51.550  43.460  1.00  0.00           C
ATOM   1927 HD11 LEU A 707      28.000  52.060  44.440  1.00  0.00           H
ATOM   1928 HD12 LEU A 707      27.110  51.630  42.870  1.00  0.00           H
ATOM   1929 HD13 LEU A 707      28.740  52.000  42.720  1.00  0.00           H
ATOM   1930  CD2 LEU A 707      29.630  49.740  44.440  1.00  0.00           C
ATOM   1931 HD21 LEU A 707      29.560  50.260  45.430  1.00  0.00           H
ATOM   1932 HD22 LEU A 707      30.470  50.090  43.810  1.00  0.00           H
ATOM   1933 HD23 LEU A 707      29.670  48.670  44.750  1.00  0.00           H
ATOM   1934  C   LEU A 707      25.710  48.610  42.940  1.00  0.00           C
ATOM   1935  O   LEU A 707      25.390  49.150  41.920  1.00  0.00           O
ATOM   1936  N   VAL A 708      25.970  47.270  43.090  1.00  0.00           N
ATOM   1937  HN  VAL A 708      26.090  46.840  43.970  1.00  0.00           H
ATOM   1938  CA  VAL A 708      25.670  46.340  41.990  1.00  0.00           C
ATOM   1939  HA  VAL A 708      26.310  46.780  41.240  1.00  0.00           H
ATOM   1940  CB  VAL A 708      26.300  44.950  42.300  1.00  0.00           C
ATOM   1941  HB  VAL A 708      25.820  44.430  43.150  1.00  0.00           H
ATOM   1942  CG1 VAL A 708      26.170  43.890  41.260  1.00  0.00           C
ATOM   1943 HG11 VAL A 708      25.090  43.630  41.090  1.00  0.00           H
ATOM   1944 HG12 VAL A 708      26.650  42.940  41.570  1.00  0.00           H
ATOM   1945 HG13 VAL A 708      26.570  44.180  40.270  1.00  0.00           H
ATOM   1946  CG2 VAL A 708      27.740  45.260  42.590  1.00  0.00           C
ATOM   1947 HG21 VAL A 708      27.830  45.880  43.510  1.00  0.00           H
ATOM   1948 HG22 VAL A 708      28.340  45.800  41.810  1.00  0.00           H
ATOM   1949 HG23 VAL A 708      28.190  44.290  42.890  1.00  0.00           H
ATOM   1950  C   VAL A 708      24.300  46.250  41.490  1.00  0.00           C
ATOM   1951  O   VAL A 708      24.090  46.260  40.330  1.00  0.00           O
ATOM   1952  N   ALA A 709      23.260  46.240  42.320  1.00  0.00           N
ATOM   1953  HN  ALA A 709      23.390  46.200  43.310  1.00  0.00           H
ATOM   1954  CA  ALA A 709      21.860  46.240  41.860  1.00  0.00           C
ATOM   1955  HA  ALA A 709      21.910  45.360  41.240  1.00  0.00           H
ATOM   1956  CB  ALA A 709      20.840  46.060  43.050  1.00  0.00           C
ATOM   1957  HB1 ALA A 709      20.760  47.020  43.600  1.00  0.00           H
ATOM   1958  HB2 ALA A 709      21.100  45.160  43.650  1.00  0.00           H
ATOM   1959  HB3 ALA A 709      19.920  45.820  42.480  1.00  0.00           H
ATOM   1960  C   ALA A 709      21.460  47.460  41.080  1.00  0.00           C
ATOM   1961  O   ALA A 709      20.830  47.380  40.040  1.00  0.00           O
ATOM   1962  N   THR A 710      21.870  48.620  41.550  1.00  0.00           N
ATOM   1963  HN  THR A 710      22.340  48.600  42.440  1.00  0.00           H
ATOM   1964  CA  THR A 710      21.590  49.950  40.980  1.00  0.00           C
ATOM   1965  HA  THR A 710      20.520  50.050  41.050  1.00  0.00           H
ATOM   1966  CB  THR A 710      22.040  51.060  41.920  1.00  0.00           C
ATOM   1967  HB  THR A 710      23.130  50.900  42.040  1.00  0.00           H
ATOM   1968  OG1 THR A 710      21.350  50.960  43.180  1.00  0.00           O
ATOM   1969  HG1 THR A 710      21.890  50.370  43.730  1.00  0.00           H
ATOM   1970  CG2 THR A 710      21.840  52.520  41.440  1.00  0.00           C
ATOM   1971 HG21 THR A 710      22.310  52.680  40.440  1.00  0.00           H
ATOM   1972 HG22 THR A 710      22.190  53.210  42.240  1.00  0.00           H
ATOM   1973 HG23 THR A 710      20.770  52.830  41.380  1.00  0.00           H
ATOM   1974  C   THR A 710      22.120  50.200  39.580  1.00  0.00           C
ATOM   1975  O   THR A 710      21.270  50.750  38.880  1.00  0.00           O
ATOM   1976  N   ASP A 711      23.420  49.830  39.410  1.00  0.00           N
ATOM   1977  HN  ASP A 711      23.850  49.460  40.230  1.00  0.00           H
ATOM   1978  CA  ASP A 711      24.290  50.170  38.270  1.00  0.00           C
ATOM   1979  HA  ASP A 711      24.830  49.240  38.150  1.00  0.00           H
ATOM   1980  CB  ASP A 711      23.580  50.370  36.870  1.00  0.00           C
ATOM   1981  HB1 ASP A 711      22.880  51.230  36.910  1.00  0.00           H
ATOM   1982  HB2 ASP A 711      22.930  49.470  36.760  1.00  0.00           H
ATOM   1983  CG  ASP A 711      24.520  50.530  35.730  1.00  0.00           C
ATOM   1984  OD1 ASP A 711      24.060  50.920  34.610  1.00  0.00           O
ATOM   1985  OD2 ASP A 711      25.680  50.160  35.850  1.00  0.00           O
ATOM   1986  C   ASP A 711      25.400  51.200  38.570  1.00  0.00           C
ATOM   1987  O   ASP A 711      25.140  52.380  38.980  1.00  0.00           O
ATOM   1988  N   ALA A 712      26.690  50.860  38.360  1.00  0.00           N
ATOM   1989  HN  ALA A 712      26.960  49.900  38.210  1.00  0.00           H
ATOM   1990  CA  ALA A 712      27.760  51.810  38.530  1.00  0.00           C
ATOM   1991  HA  ALA A 712      27.420  52.620  39.170  1.00  0.00           H
ATOM   1992  CB  ALA A 712      28.990  51.200  39.280  1.00  0.00           C
ATOM   1993  HB1 ALA A 712      29.820  51.920  39.470  1.00  0.00           H
ATOM   1994  HB2 ALA A 712      29.340  50.250  38.820  1.00  0.00           H
ATOM   1995  HB3 ALA A 712      28.670  50.810  40.280  1.00  0.00           H
ATOM   1996  C   ALA A 712      28.240  52.460  37.270  1.00  0.00           C
ATOM   1997  O   ALA A 712      29.040  53.320  37.260  1.00  0.00           O
ATOM   1998  N   SER A 713      27.650  52.080  36.110  1.00  0.00           N
ATOM   1999  HN  SER A 713      26.970  51.350  36.220  1.00  0.00           H
ATOM   2000  CA  SER A 713      28.180  52.260  34.680  1.00  0.00           C
ATOM   2001  HA  SER A 713      29.120  51.710  34.720  1.00  0.00           H
ATOM   2002  CB  SER A 713      27.450  51.560  33.620  1.00  0.00           C
ATOM   2003  HB1 SER A 713      27.920  51.750  32.630  1.00  0.00           H
ATOM   2004  HB2 SER A 713      26.440  52.030  33.590  1.00  0.00           H
ATOM   2005  OG  SER A 713      27.340  50.190  33.830  1.00  0.00           O
ATOM   2006  HG1 SER A 713      26.550  50.100  34.360  1.00  0.00           H
ATOM   2007  C   SER A 713      28.490  53.690  34.390  1.00  0.00           C
ATOM   2008  O   SER A 713      29.400  54.040  33.670  1.00  0.00           O
ATOM   2009  N   SER A 714      27.640  54.630  35.000  1.00  0.00           N
ATOM   2010  HN  SER A 714      26.950  54.320  35.660  1.00  0.00           H
ATOM   2011  CA  SER A 714      27.720  56.080  34.770  1.00  0.00           C
ATOM   2012  HA  SER A 714      28.150  56.180  33.790  1.00  0.00           H
ATOM   2013  CB  SER A 714      26.380  56.770  34.670  1.00  0.00           C
ATOM   2014  HB1 SER A 714      25.720  56.540  35.520  1.00  0.00           H
ATOM   2015  HB2 SER A 714      25.830  56.540  33.740  1.00  0.00           H
ATOM   2016  OG  SER A 714      26.580  58.250  34.730  1.00  0.00           O
ATOM   2017  HG1 SER A 714      26.850  58.570  33.870  1.00  0.00           H
ATOM   2018  C   SER A 714      28.740  56.730  35.730  1.00  0.00           C
ATOM   2019  O   SER A 714      29.430  57.760  35.350  1.00  0.00           O
ATOM   2020  N   LEU A 715      28.940  56.160  36.970  1.00  0.00           N
ATOM   2021  HN  LEU A 715      28.380  55.390  37.250  1.00  0.00           H
ATOM   2022  CA  LEU A 715      30.050  56.540  37.840  1.00  0.00           C
ATOM   2023  HA  LEU A 715      30.090  57.620  37.740  1.00  0.00           H
ATOM   2024  CB  LEU A 715      29.790  55.950  39.220  1.00  0.00           C
ATOM   2025  HB1 LEU A 715      29.410  54.910  39.130  1.00  0.00           H
ATOM   2026  HB2 LEU A 715      28.910  56.460  39.660  1.00  0.00           H
ATOM   2027  CG  LEU A 715      30.930  55.990  40.280  1.00  0.00           C
ATOM   2028  HG  LEU A 715      31.790  55.530  39.750  1.00  0.00           H
ATOM   2029  CD1 LEU A 715      31.250  57.390  40.780  1.00  0.00           C
ATOM   2030 HD11 LEU A 715      31.640  57.790  39.830  1.00  0.00           H
ATOM   2031 HD12 LEU A 715      32.070  57.450  41.530  1.00  0.00           H
ATOM   2032 HD13 LEU A 715      30.300  57.820  41.140  1.00  0.00           H
ATOM   2033  CD2 LEU A 715      30.600  55.140  41.530  1.00  0.00           C
ATOM   2034 HD21 LEU A 715      31.370  55.320  42.320  1.00  0.00           H
ATOM   2035 HD22 LEU A 715      30.590  54.070  41.200  1.00  0.00           H
ATOM   2036 HD23 LEU A 715      29.700  55.300  42.160  1.00  0.00           H
ATOM   2037  C   LEU A 715      31.400  56.140  37.340  1.00  0.00           C
ATOM   2038  O   LEU A 715      32.370  56.940  37.320  1.00  0.00           O
ATOM   2039  N   VAL A 716      31.410  54.890  36.850  1.00  0.00           N
ATOM   2040  HN  VAL A 716      30.730  54.210  37.100  1.00  0.00           H
ATOM   2041  CA  VAL A 716      32.560  54.430  36.050  1.00  0.00           C
ATOM   2042  HA  VAL A 716      33.370  54.520  36.780  1.00  0.00           H
ATOM   2043  CB  VAL A 716      32.240  52.990  35.600  1.00  0.00           C
ATOM   2044  HB  VAL A 716      31.260  52.860  35.100  1.00  0.00           H
ATOM   2045  CG1 VAL A 716      33.430  52.400  34.760  1.00  0.00           C
ATOM   2046 HG11 VAL A 716      33.230  51.300  34.740  1.00  0.00           H
ATOM   2047 HG12 VAL A 716      34.380  52.630  35.300  1.00  0.00           H
ATOM   2048 HG13 VAL A 716      33.460  52.760  33.710  1.00  0.00           H
ATOM   2049  CG2 VAL A 716      32.240  52.110  36.820  1.00  0.00           C
ATOM   2050 HG21 VAL A 716      33.270  52.080  37.220  1.00  0.00           H
ATOM   2051 HG22 VAL A 716      31.930  51.070  36.550  1.00  0.00           H
ATOM   2052 HG23 VAL A 716      31.510  52.410  37.610  1.00  0.00           H
ATOM   2053  C   VAL A 716      32.880  55.270  34.900  1.00  0.00           C
ATOM   2054  O   VAL A 716      34.080  55.500  34.690  1.00  0.00           O
ATOM   2055  N   CYS A 717      31.890  55.710  34.110  1.00  0.00           N
ATOM   2056  HN  CYS A 717      30.940  55.420  34.310  1.00  0.00           H
ATOM   2057  CA  CYS A 717      32.080  56.710  33.020  1.00  0.00           C
ATOM   2058  HA  CYS A 717      32.860  56.290  32.400  1.00  0.00           H
ATOM   2059  CB  CYS A 717      30.830  56.970  32.130  1.00  0.00           C
ATOM   2060  HB1 CYS A 717      30.830  57.920  31.550  1.00  0.00           H
ATOM   2061  HB2 CYS A 717      30.040  57.080  32.900  1.00  0.00           H
ATOM   2062  SG  CYS A 717      30.360  55.500  31.160  1.00  0.00           S
ATOM   2063  HG1 CYS A 717      29.990  54.580  32.030  1.00  0.00           H
ATOM   2064  C   CYS A 717      32.490  58.020  33.520  1.00  0.00           C
ATOM   2065  O   CYS A 717      33.190  58.670  32.770  1.00  0.00           O
ATOM   2066  N   TYR A 718      32.020  58.570  34.720  1.00  0.00           N
ATOM   2067  HN  TYR A 718      31.130  58.290  35.060  1.00  0.00           H
ATOM   2068  CA  TYR A 718      32.710  59.770  35.300  1.00  0.00           C
ATOM   2069  HA  TYR A 718      32.660  60.560  34.580  1.00  0.00           H
ATOM   2070  CB  TYR A 718      31.840  60.330  36.410  1.00  0.00           C
ATOM   2071  HB1 TYR A 718      32.300  61.200  36.930  1.00  0.00           H
ATOM   2072  HB2 TYR A 718      31.670  59.600  37.220  1.00  0.00           H
ATOM   2073  CG  TYR A 718      30.560  60.920  35.960  1.00  0.00           C
ATOM   2074  CD1 TYR A 718      30.610  62.110  35.170  1.00  0.00           C
ATOM   2075  HD1 TYR A 718      31.500  62.520  34.740  1.00  0.00           H
ATOM   2076  CE1 TYR A 718      29.340  62.710  34.810  1.00  0.00           C
ATOM   2077  HE1 TYR A 718      29.380  63.620  34.240  1.00  0.00           H
ATOM   2078  CZ  TYR A 718      28.150  62.250  35.350  1.00  0.00           C
ATOM   2079  OH  TYR A 718      26.960  62.910  35.040  1.00  0.00           O
ATOM   2080  HH  TYR A 718      26.280  62.570  35.620  1.00  0.00           H
ATOM   2081  CD2 TYR A 718      29.340  60.410  36.500  1.00  0.00           C
ATOM   2082  HD2 TYR A 718      29.250  59.620  37.230  1.00  0.00           H
ATOM   2083  CE2 TYR A 718      28.210  61.130  36.120  1.00  0.00           C
ATOM   2084  HE2 TYR A 718      27.250  60.830  36.520  1.00  0.00           H
ATOM   2085  C   TYR A 718      34.160  59.680  35.620  1.00  0.00           C
ATOM   2086  O   TYR A 718      34.960  60.570  35.250  1.00  0.00           O
ATOM   2087  N   ILE A 719      34.570  58.640  36.310  1.00  0.00           N
ATOM   2088  HN  ILE A 719      33.830  57.980  36.490  1.00  0.00           H
ATOM   2089  CA  ILE A 719      35.900  58.220  36.630  1.00  0.00           C
ATOM   2090  HA  ILE A 719      36.330  59.070  37.140  1.00  0.00           H
ATOM   2091  CB  ILE A 719      36.080  57.040  37.630  1.00  0.00           C
ATOM   2092  HB  ILE A 719      35.600  56.200  37.090  1.00  0.00           H
ATOM   2093  CG2 ILE A 719      37.550  56.690  37.870  1.00  0.00           C
ATOM   2094 HG21 ILE A 719      37.960  56.320  36.910  1.00  0.00           H
ATOM   2095 HG22 ILE A 719      37.660  55.830  38.550  1.00  0.00           H
ATOM   2096 HG23 ILE A 719      38.240  57.470  38.250  1.00  0.00           H
ATOM   2097  CG1 ILE A 719      35.260  57.210  38.910  1.00  0.00           C
ATOM   2098 HG11 ILE A 719      35.060  56.190  39.320  1.00  0.00           H
ATOM   2099 HG12 ILE A 719      34.240  57.510  38.640  1.00  0.00           H
ATOM   2100  CD  ILE A 719      35.810  58.130  39.920  1.00  0.00           C
ATOM   2101  HD1 ILE A 719      34.900  58.620  40.330  1.00  0.00           H
ATOM   2102  HD2 ILE A 719      36.310  58.920  39.330  1.00  0.00           H
ATOM   2103  HD3 ILE A 719      36.520  57.670  40.640  1.00  0.00           H
ATOM   2104  C   ILE A 719      36.830  58.130  35.380  1.00  0.00           C
ATOM   2105  O   ILE A 719      36.490  57.460  34.420  1.00  0.00           O
ATOM   2106  N   THR A 720      38.060  58.660  35.410  1.00  0.00           N
ATOM   2107  HN  THR A 720      38.240  59.340  36.120  1.00  0.00           H
ATOM   2108  CA  THR A 720      38.970  58.510  34.320  1.00  0.00           C
ATOM   2109  HA  THR A 720      38.850  57.520  33.920  1.00  0.00           H
ATOM   2110  CB  THR A 720      39.020  59.470  33.160  1.00  0.00           C
ATOM   2111  HB  THR A 720      39.240  58.950  32.200  1.00  0.00           H
ATOM   2112  OG1 THR A 720      39.920  60.600  33.350  1.00  0.00           O
ATOM   2113  HG1 THR A 720      40.400  60.710  32.520  1.00  0.00           H
ATOM   2114  CG2 THR A 720      37.580  59.990  32.920  1.00  0.00           C
ATOM   2115 HG21 THR A 720      37.550  60.620  32.010  1.00  0.00           H
ATOM   2116 HG22 THR A 720      37.210  60.630  33.740  1.00  0.00           H
ATOM   2117 HG23 THR A 720      36.840  59.240  32.540  1.00  0.00           H
ATOM   2118  C   THR A 720      40.370  58.440  34.950  1.00  0.00           C
ATOM   2119  O   THR A 720      40.560  58.610  36.190  1.00  0.00           O
ATOM   2120  N   ARG A 721      41.430  58.090  34.200  1.00  0.00           N
ATOM   2121  HN  ARG A 721      41.350  57.890  33.230  1.00  0.00           H
ATOM   2122  CA  ARG A 721      42.800  57.930  34.730  1.00  0.00           C
ATOM   2123  HA  ARG A 721      42.670  57.130  35.440  1.00  0.00           H
ATOM   2124  CB  ARG A 721      43.830  57.310  33.790  1.00  0.00           C
ATOM   2125  HB1 ARG A 721      44.830  57.720  34.060  1.00  0.00           H
ATOM   2126  HB2 ARG A 721      43.670  57.770  32.800  1.00  0.00           H
ATOM   2127  CG  ARG A 721      43.800  55.840  33.580  1.00  0.00           C
ATOM   2128  HG1 ARG A 721      44.570  55.540  32.830  1.00  0.00           H
ATOM   2129  HG2 ARG A 721      42.850  55.610  33.070  1.00  0.00           H
ATOM   2130  CD  ARG A 721      43.890  54.910  34.740  1.00  0.00           C
ATOM   2131  HD1 ARG A 721      43.870  53.830  34.470  1.00  0.00           H
ATOM   2132  HD2 ARG A 721      43.030  55.100  35.400  1.00  0.00           H
ATOM   2133  NE  ARG A 721      45.270  55.100  35.440  1.00  0.00           N
ATOM   2134  HE  ARG A 721      46.020  55.610  35.020  1.00  0.00           H
ATOM   2135  CZ  ARG A 721      45.620  54.320  36.460  1.00  0.00           C
ATOM   2136  NH1 ARG A 721      44.770  53.760  37.290  1.00  0.00           N
ATOM   2137 HH11 ARG A 721      43.770  53.790  37.190  1.00  0.00           H
ATOM   2138 HH12 ARG A 721      45.100  53.610  38.220  1.00  0.00           H
ATOM   2139  NH2 ARG A 721      46.860  54.380  36.910  1.00  0.00           N
ATOM   2140 HH21 ARG A 721      47.500  54.810  36.290  1.00  0.00           H
ATOM   2141 HH22 ARG A 721      47.070  53.800  37.700  1.00  0.00           H
ATOM   2142  C   ARG A 721      43.300  59.070  35.450  1.00  0.00           C
ATOM   2143  O   ARG A 721      43.920  58.900  36.480  1.00  0.00           O
ATOM   2144  N   PHE A 722      43.150  60.350  34.960  1.00  0.00           N
ATOM   2145  HN  PHE A 722      42.720  60.450  34.060  1.00  0.00           H
ATOM   2146  CA  PHE A 722      43.330  61.570  35.700  1.00  0.00           C
ATOM   2147  HA  PHE A 722      44.410  61.620  35.700  1.00  0.00           H
ATOM   2148  CB  PHE A 722      42.660  62.780  34.970  1.00  0.00           C
ATOM   2149  HB1 PHE A 722      41.600  62.580  34.680  1.00  0.00           H
ATOM   2150  HB2 PHE A 722      43.250  62.820  34.020  1.00  0.00           H
ATOM   2151  CG  PHE A 722      42.640  64.190  35.660  1.00  0.00           C
ATOM   2152  CD1 PHE A 722      43.610  65.170  35.340  1.00  0.00           C
ATOM   2153  HD1 PHE A 722      44.410  64.920  34.650  1.00  0.00           H
ATOM   2154  CE1 PHE A 722      43.650  66.340  36.100  1.00  0.00           C
ATOM   2155  HE1 PHE A 722      44.440  67.040  35.860  1.00  0.00           H
ATOM   2156  CZ  PHE A 722      42.710  66.550  37.130  1.00  0.00           C
ATOM   2157  HZ  PHE A 722      42.850  67.370  37.830  1.00  0.00           H
ATOM   2158  CD2 PHE A 722      41.760  64.420  36.710  1.00  0.00           C
ATOM   2159  HD2 PHE A 722      40.970  63.740  36.990  1.00  0.00           H
ATOM   2160  CE2 PHE A 722      41.750  65.600  37.400  1.00  0.00           C
ATOM   2161  HE2 PHE A 722      41.280  65.510  38.360  1.00  0.00           H
ATOM   2162  C   PHE A 722      42.870  61.500  37.210  1.00  0.00           C
ATOM   2163  O   PHE A 722      43.690  61.790  38.110  1.00  0.00           O
ATOM   2164  N   THR A 723      41.630  60.960  37.460  1.00  0.00           N
ATOM   2165  HN  THR A 723      41.120  60.520  36.730  1.00  0.00           H
ATOM   2166  CA  THR A 723      41.140  60.800  38.870  1.00  0.00           C
ATOM   2167  HA  THR A 723      41.260  61.710  39.450  1.00  0.00           H
ATOM   2168  CB  THR A 723      39.690  60.420  38.940  1.00  0.00           C
ATOM   2169  HB  THR A 723      39.470  59.640  38.180  1.00  0.00           H
ATOM   2170  OG1 THR A 723      38.880  61.470  38.620  1.00  0.00           O
ATOM   2171  HG1 THR A 723      39.110  61.730  37.720  1.00  0.00           H
ATOM   2172  CG2 THR A 723      39.250  60.040  40.340  1.00  0.00           C
ATOM   2173 HG21 THR A 723      38.170  60.200  40.470  1.00  0.00           H
ATOM   2174 HG22 THR A 723      39.660  60.710  41.130  1.00  0.00           H
ATOM   2175 HG23 THR A 723      39.550  58.980  40.510  1.00  0.00           H
ATOM   2176  C   THR A 723      41.900  59.730  39.620  1.00  0.00           C
ATOM   2177  O   THR A 723      42.470  59.920  40.690  1.00  0.00           O
ATOM   2178  N   GLU A 724      41.970  58.540  38.990  1.00  0.00           N
ATOM   2179  HN  GLU A 724      41.480  58.450  38.120  1.00  0.00           H
ATOM   2180  CA  GLU A 724      42.670  57.460  39.560  1.00  0.00           C
ATOM   2181  HA  GLU A 724      42.330  57.080  40.510  1.00  0.00           H
ATOM   2182  CB  GLU A 724      42.560  56.250  38.560  1.00  0.00           C
ATOM   2183  HB1 GLU A 724      43.290  55.460  38.840  1.00  0.00           H
ATOM   2184  HB2 GLU A 724      42.920  56.500  37.540  1.00  0.00           H
ATOM   2185  CG  GLU A 724      41.110  55.660  38.340  1.00  0.00           C
ATOM   2186  HG1 GLU A 724      40.540  56.400  37.730  1.00  0.00           H
ATOM   2187  HG2 GLU A 724      40.690  55.550  39.370  1.00  0.00           H
ATOM   2188  CD  GLU A 724      41.030  54.420  37.510  1.00  0.00           C
ATOM   2189  OE1 GLU A 724      42.070  53.770  37.570  1.00  0.00           O
ATOM   2190  OE2 GLU A 724      40.020  54.040  36.760  1.00  0.00           O
ATOM   2191  C   GLU A 724      44.150  57.710  39.850  1.00  0.00           C
ATOM   2192  O   GLU A 724      44.710  57.330  40.880  1.00  0.00           O
ATOM   2193  N   GLU A 725      44.970  58.220  38.880  1.00  0.00           N
ATOM   2194  HN  GLU A 725      44.620  58.540  38.010  1.00  0.00           H
ATOM   2195  CA  GLU A 725      46.310  58.480  39.150  1.00  0.00           C
ATOM   2196  HA  GLU A 725      46.750  57.560  39.490  1.00  0.00           H
ATOM   2197  CB  GLU A 725      47.080  58.620  37.760  1.00  0.00           C
ATOM   2198  HB1 GLU A 725      46.640  59.380  37.090  1.00  0.00           H
ATOM   2199  HB2 GLU A 725      47.000  57.650  37.200  1.00  0.00           H
ATOM   2200  CG  GLU A 725      48.520  59.260  37.810  1.00  0.00           C
ATOM   2201  HG1 GLU A 725      49.040  58.650  38.580  1.00  0.00           H
ATOM   2202  HG2 GLU A 725      48.450  60.340  38.050  1.00  0.00           H
ATOM   2203  CD  GLU A 725      49.350  58.920  36.510  1.00  0.00           C
ATOM   2204  OE1 GLU A 725      49.730  59.740  35.680  1.00  0.00           O
ATOM   2205  OE2 GLU A 725      49.370  57.640  36.350  1.00  0.00           O
ATOM   2206  C   GLU A 725      46.690  59.570  40.100  1.00  0.00           C
ATOM   2207  O   GLU A 725      47.600  59.400  40.890  1.00  0.00           O
ATOM   2208  N   ALA A 726      45.950  60.680  40.080  1.00  0.00           N
ATOM   2209  HN  ALA A 726      45.310  60.730  39.320  1.00  0.00           H
ATOM   2210  CA  ALA A 726      46.130  61.720  41.090  1.00  0.00           C
ATOM   2211  HA  ALA A 726      47.110  62.130  41.020  1.00  0.00           H
ATOM   2212  CB  ALA A 726      45.080  62.860  40.710  1.00  0.00           C
ATOM   2213  HB1 ALA A 726      44.010  62.570  40.650  1.00  0.00           H
ATOM   2214  HB2 ALA A 726      45.320  63.220  39.690  1.00  0.00           H
ATOM   2215  HB3 ALA A 726      45.260  63.740  41.360  1.00  0.00           H
ATOM   2216  C   ALA A 726      45.810  61.260  42.530  1.00  0.00           C
ATOM   2217  O   ALA A 726      46.540  61.500  43.520  1.00  0.00           O
ATOM   2218  N   PHE A 727      44.720  60.450  42.690  1.00  0.00           N
ATOM   2219  HN  PHE A 727      44.240  60.220  41.850  1.00  0.00           H
ATOM   2220  CA  PHE A 727      44.450  59.800  43.960  1.00  0.00           C
ATOM   2221  HA  PHE A 727      44.360  60.610  44.660  1.00  0.00           H
ATOM   2222  CB  PHE A 727      43.070  59.060  43.890  1.00  0.00           C
ATOM   2223  HB1 PHE A 727      43.180  58.120  43.300  1.00  0.00           H
ATOM   2224  HB2 PHE A 727      42.280  59.690  43.430  1.00  0.00           H
ATOM   2225  CG  PHE A 727      42.580  58.650  45.150  1.00  0.00           C
ATOM   2226  CD1 PHE A 727      42.680  57.280  45.600  1.00  0.00           C
ATOM   2227  HD1 PHE A 727      43.190  56.480  45.080  1.00  0.00           H
ATOM   2228  CE1 PHE A 727      42.100  56.930  46.790  1.00  0.00           C
ATOM   2229  HE1 PHE A 727      42.210  55.950  47.230  1.00  0.00           H
ATOM   2230  CZ  PHE A 727      41.410  57.930  47.580  1.00  0.00           C
ATOM   2231  HZ  PHE A 727      41.160  57.660  48.600  1.00  0.00           H
ATOM   2232  CD2 PHE A 727      41.930  59.590  45.940  1.00  0.00           C
ATOM   2233  HD2 PHE A 727      41.760  60.610  45.620  1.00  0.00           H
ATOM   2234  CE2 PHE A 727      41.220  59.200  47.060  1.00  0.00           C
ATOM   2235  HE2 PHE A 727      40.710  59.960  47.620  1.00  0.00           H
ATOM   2236  C   PHE A 727      45.470  58.780  44.470  1.00  0.00           C
ATOM   2237  O   PHE A 727      45.790  58.660  45.630  1.00  0.00           O
ATOM   2238  N   ALA A 728      45.980  57.940  43.580  1.00  0.00           N
ATOM   2239  HN  ALA A 728      45.570  57.820  42.690  1.00  0.00           H
ATOM   2240  CA  ALA A 728      47.050  56.990  43.910  1.00  0.00           C
ATOM   2241  HA  ALA A 728      46.710  56.390  44.730  1.00  0.00           H
ATOM   2242  CB  ALA A 728      47.260  56.070  42.680  1.00  0.00           C
ATOM   2243  HB1 ALA A 728      46.400  55.380  42.500  1.00  0.00           H
ATOM   2244  HB2 ALA A 728      48.150  55.440  42.880  1.00  0.00           H
ATOM   2245  HB3 ALA A 728      47.530  56.630  41.760  1.00  0.00           H
ATOM   2246  C   ALA A 728      48.330  57.700  44.380  1.00  0.00           C
ATOM   2247  O   ALA A 728      48.980  57.190  45.330  1.00  0.00           O
ATOM   2248  N   ALA A 729      48.670  58.880  43.770  1.00  0.00           N
ATOM   2249  HN  ALA A 729      48.040  59.230  43.070  1.00  0.00           H
ATOM   2250  CA  ALA A 729      49.790  59.660  44.110  1.00  0.00           C
ATOM   2251  HA  ALA A 729      50.710  59.090  44.060  1.00  0.00           H
ATOM   2252  CB  ALA A 729      49.960  60.870  43.210  1.00  0.00           C
ATOM   2253  HB1 ALA A 729      49.780  60.640  42.140  1.00  0.00           H
ATOM   2254  HB2 ALA A 729      50.960  61.300  43.400  1.00  0.00           H
ATOM   2255  HB3 ALA A 729      49.200  61.650  43.490  1.00  0.00           H
ATOM   2256  C   ALA A 729      49.720  60.060  45.530  1.00  0.00           C
ATOM   2257  O   ALA A 729      50.670  59.840  46.280  1.00  0.00           O
ATOM   2258  N   LEU A 730      48.590  60.590  46.070  1.00  0.00           N
ATOM   2259  HN  LEU A 730      47.910  60.850  45.390  1.00  0.00           H
ATOM   2260  CA  LEU A 730      48.330  60.800  47.520  1.00  0.00           C
ATOM   2261  HA  LEU A 730      49.110  61.500  47.790  1.00  0.00           H
ATOM   2262  CB  LEU A 730      46.970  61.490  47.760  1.00  0.00           C
ATOM   2263  HB1 LEU A 730      46.200  60.870  47.260  1.00  0.00           H
ATOM   2264  HB2 LEU A 730      46.830  62.440  47.210  1.00  0.00           H
ATOM   2265  CG  LEU A 730      46.580  61.800  49.210  1.00  0.00           C
ATOM   2266  HG  LEU A 730      46.650  60.820  49.730  1.00  0.00           H
ATOM   2267  CD1 LEU A 730      47.540  62.730  50.000  1.00  0.00           C
ATOM   2268 HD11 LEU A 730      47.340  63.770  49.660  1.00  0.00           H
ATOM   2269 HD12 LEU A 730      48.580  62.360  49.900  1.00  0.00           H
ATOM   2270 HD13 LEU A 730      47.240  62.660  51.070  1.00  0.00           H
ATOM   2271  CD2 LEU A 730      45.120  62.210  49.460  1.00  0.00           C
ATOM   2272 HD21 LEU A 730      45.130  62.770  50.420  1.00  0.00           H
ATOM   2273 HD22 LEU A 730      44.500  61.290  49.570  1.00  0.00           H
ATOM   2274 HD23 LEU A 730      44.750  62.740  48.550  1.00  0.00           H
ATOM   2275  C   LEU A 730      48.650  59.550  48.460  1.00  0.00           C
ATOM   2276  O   LEU A 730      49.350  59.810  49.440  1.00  0.00           O
ATOM   2277  N   ILE A 731      48.380  58.280  48.050  1.00  0.00           N
ATOM   2278  HN  ILE A 731      48.080  58.210  47.110  1.00  0.00           H
ATOM   2279  CA  ILE A 731      48.750  57.120  48.820  1.00  0.00           C
ATOM   2280  HA  ILE A 731      48.380  57.400  49.790  1.00  0.00           H
ATOM   2281  CB  ILE A 731      48.030  55.860  48.470  1.00  0.00           C
ATOM   2282  HB  ILE A 731      48.420  55.440  47.520  1.00  0.00           H
ATOM   2283  CG2 ILE A 731      48.250  54.790  49.590  1.00  0.00           C
ATOM   2284 HG21 ILE A 731      49.340  54.590  49.710  1.00  0.00           H
ATOM   2285 HG22 ILE A 731      47.700  53.940  49.140  1.00  0.00           H
ATOM   2286 HG23 ILE A 731      47.850  55.140  50.560  1.00  0.00           H
ATOM   2287  CG1 ILE A 731      46.530  56.150  48.070  1.00  0.00           C
ATOM   2288 HG11 ILE A 731      46.020  55.160  47.960  1.00  0.00           H
ATOM   2289 HG12 ILE A 731      46.530  56.640  47.080  1.00  0.00           H
ATOM   2290  CD  ILE A 731      45.750  56.920  49.110  1.00  0.00           C
ATOM   2291  HD1 ILE A 731      46.290  57.810  49.490  1.00  0.00           H
ATOM   2292  HD2 ILE A 731      45.410  56.300  49.970  1.00  0.00           H
ATOM   2293  HD3 ILE A 731      44.790  57.200  48.610  1.00  0.00           H
ATOM   2294  C   ILE A 731      50.220  56.930  48.980  1.00  0.00           C
ATOM   2295  O   ILE A 731      50.660  56.610  50.110  1.00  0.00           O
ATOM   2296  N   CYS A 732      51.030  57.130  47.880  1.00  0.00           N
ATOM   2297  HN  CYS A 732      50.600  57.260  47.000  1.00  0.00           H
ATOM   2298  CA  CYS A 732      52.470  57.100  47.790  1.00  0.00           C
ATOM   2299  HA  CYS A 732      52.760  56.090  48.020  1.00  0.00           H
ATOM   2300  CB  CYS A 732      53.000  57.390  46.340  1.00  0.00           C
ATOM   2301  HB1 CYS A 732      54.100  57.260  46.330  1.00  0.00           H
ATOM   2302  HB2 CYS A 732      52.780  58.450  46.080  1.00  0.00           H
ATOM   2303  SG  CYS A 732      52.200  56.360  45.110  1.00  0.00           S
ATOM   2304  HG1 CYS A 732      52.960  55.320  45.420  1.00  0.00           H
ATOM   2305  C   CYS A 732      53.140  58.140  48.620  1.00  0.00           C
ATOM   2306  O   CYS A 732      54.160  57.960  49.220  1.00  0.00           O
ATOM   2307  N   ILE A 733      52.570  59.390  48.630  1.00  0.00           N
ATOM   2308  HN  ILE A 733      51.710  59.530  48.130  1.00  0.00           H
ATOM   2309  CA  ILE A 733      53.010  60.440  49.500  1.00  0.00           C
ATOM   2310  HA  ILE A 733      54.080  60.570  49.570  1.00  0.00           H
ATOM   2311  CB  ILE A 733      52.450  61.790  49.010  1.00  0.00           C
ATOM   2312  HB  ILE A 733      51.340  61.740  49.140  1.00  0.00           H
ATOM   2313  CG2 ILE A 733      52.930  62.950  49.900  1.00  0.00           C
ATOM   2314 HG21 ILE A 733      52.490  63.920  49.580  1.00  0.00           H
ATOM   2315 HG22 ILE A 733      54.040  63.090  49.910  1.00  0.00           H
ATOM   2316 HG23 ILE A 733      52.650  62.830  50.970  1.00  0.00           H
ATOM   2317  CG1 ILE A 733      52.840  62.030  47.590  1.00  0.00           C
ATOM   2318 HG11 ILE A 733      52.490  63.090  47.490  1.00  0.00           H
ATOM   2319 HG12 ILE A 733      52.220  61.470  46.860  1.00  0.00           H
ATOM   2320  CD  ILE A 733      54.280  61.810  47.130  1.00  0.00           C
ATOM   2321  HD1 ILE A 733      54.420  61.990  46.050  1.00  0.00           H
ATOM   2322  HD2 ILE A 733      54.680  60.820  47.440  1.00  0.00           H
ATOM   2323  HD3 ILE A 733      54.970  62.470  47.680  1.00  0.00           H
ATOM   2324  C   ILE A 733      52.730  60.120  50.900  1.00  0.00           C
ATOM   2325  O   ILE A 733      53.530  60.310  51.790  1.00  0.00           O
ATOM   2326  N   ILE A 734      51.560  59.590  51.210  1.00  0.00           N
ATOM   2327  HN  ILE A 734      50.900  59.560  50.460  1.00  0.00           H
ATOM   2328  CA  ILE A 734      51.130  59.210  52.610  1.00  0.00           C
ATOM   2329  HA  ILE A 734      51.270  60.000  53.340  1.00  0.00           H
ATOM   2330  CB  ILE A 734      49.610  58.920  52.580  1.00  0.00           C
ATOM   2331  HB  ILE A 734      49.390  58.390  51.620  1.00  0.00           H
ATOM   2332  CG2 ILE A 734      49.080  57.960  53.700  1.00  0.00           C
ATOM   2333 HG21 ILE A 734      49.450  56.910  53.650  1.00  0.00           H
ATOM   2334 HG22 ILE A 734      47.980  57.950  53.630  1.00  0.00           H
ATOM   2335 HG23 ILE A 734      49.440  58.390  54.650  1.00  0.00           H
ATOM   2336  CG1 ILE A 734      48.750  60.230  52.630  1.00  0.00           C
ATOM   2337 HG11 ILE A 734      47.680  60.120  52.360  1.00  0.00           H
ATOM   2338 HG12 ILE A 734      49.220  60.840  51.830  1.00  0.00           H
ATOM   2339  CD  ILE A 734      48.870  61.080  53.850  1.00  0.00           C
ATOM   2340  HD1 ILE A 734      48.830  60.550  54.820  1.00  0.00           H
ATOM   2341  HD2 ILE A 734      48.010  61.790  53.710  1.00  0.00           H
ATOM   2342  HD3 ILE A 734      49.730  61.790  53.920  1.00  0.00           H
ATOM   2343  C   ILE A 734      52.000  58.040  53.130  1.00  0.00           C
ATOM   2344  O   ILE A 734      52.550  58.100  54.190  1.00  0.00           O
ATOM   2345  N   PHE A 735      52.270  57.040  52.320  1.00  0.00           N
ATOM   2346  HN  PHE A 735      51.650  56.750  51.600  1.00  0.00           H
ATOM   2347  CA  PHE A 735      53.130  55.930  52.660  1.00  0.00           C
ATOM   2348  HA  PHE A 735      52.770  55.420  53.540  1.00  0.00           H
ATOM   2349  CB  PHE A 735      53.160  54.820  51.520  1.00  0.00           C
ATOM   2350  HB1 PHE A 735      53.970  54.100  51.720  1.00  0.00           H
ATOM   2351  HB2 PHE A 735      53.320  55.300  50.530  1.00  0.00           H
ATOM   2352  CG  PHE A 735      51.990  53.880  51.460  1.00  0.00           C
ATOM   2353  CD1 PHE A 735      50.970  53.820  52.360  1.00  0.00           C
ATOM   2354  HD1 PHE A 735      50.930  54.610  53.090  1.00  0.00           H
ATOM   2355  CE1 PHE A 735      49.950  52.850  52.330  1.00  0.00           C
ATOM   2356  HE1 PHE A 735      49.130  52.890  53.040  1.00  0.00           H
ATOM   2357  CZ  PHE A 735      50.000  51.810  51.400  1.00  0.00           C
ATOM   2358  HZ  PHE A 735      49.230  51.060  51.440  1.00  0.00           H
ATOM   2359  CD2 PHE A 735      52.010  52.820  50.470  1.00  0.00           C
ATOM   2360  HD2 PHE A 735      52.710  52.910  49.660  1.00  0.00           H
ATOM   2361  CE2 PHE A 735      51.010  51.810  50.450  1.00  0.00           C
ATOM   2362  HE2 PHE A 735      50.950  51.140  49.610  1.00  0.00           H
ATOM   2363  C   PHE A 735      54.560  56.260  53.050  1.00  0.00           C
ATOM   2364  O   PHE A 735      55.110  55.800  54.010  1.00  0.00           O
ATOM   2365  N   ILE A 736      55.190  57.200  52.250  1.00  0.00           N
ATOM   2366  HN  ILE A 736      54.600  57.590  51.550  1.00  0.00           H
ATOM   2367  CA  ILE A 736      56.560  57.590  52.480  1.00  0.00           C
ATOM   2368  HA  ILE A 736      57.060  56.680  52.790  1.00  0.00           H
ATOM   2369  CB  ILE A 736      57.130  58.220  51.210  1.00  0.00           C
ATOM   2370  HB  ILE A 736      56.380  58.930  50.810  1.00  0.00           H
ATOM   2371  CG2 ILE A 736      58.490  58.890  51.470  1.00  0.00           C
ATOM   2372 HG21 ILE A 736      59.270  58.120  51.680  1.00  0.00           H
ATOM   2373 HG22 ILE A 736      58.470  59.610  52.320  1.00  0.00           H
ATOM   2374 HG23 ILE A 736      58.830  59.470  50.580  1.00  0.00           H
ATOM   2375  CG1 ILE A 736      57.320  57.200  50.060  1.00  0.00           C
ATOM   2376 HG11 ILE A 736      56.340  56.720  49.850  1.00  0.00           H
ATOM   2377 HG12 ILE A 736      57.960  56.340  50.390  1.00  0.00           H
ATOM   2378  CD  ILE A 736      57.910  57.760  48.740  1.00  0.00           C
ATOM   2379  HD1 ILE A 736      57.280  58.610  48.420  1.00  0.00           H
ATOM   2380  HD2 ILE A 736      57.950  57.040  47.900  1.00  0.00           H
ATOM   2381  HD3 ILE A 736      58.910  58.220  48.870  1.00  0.00           H
ATOM   2382  C   ILE A 736      56.580  58.540  53.670  1.00  0.00           C
ATOM   2383  O   ILE A 736      57.520  58.460  54.470  1.00  0.00           O
ATOM   2384  N   TYR A 737      55.630  59.460  53.860  1.00  0.00           N
ATOM   2385  HN  TYR A 737      54.840  59.460  53.240  1.00  0.00           H
ATOM   2386  CA  TYR A 737      55.410  60.290  55.030  1.00  0.00           C
ATOM   2387  HA  TYR A 737      56.300  60.830  55.300  1.00  0.00           H
ATOM   2388  CB  TYR A 737      54.290  61.330  54.670  1.00  0.00           C
ATOM   2389  HB1 TYR A 737      53.310  60.910  54.330  1.00  0.00           H
ATOM   2390  HB2 TYR A 737      54.770  61.880  53.830  1.00  0.00           H
ATOM   2391  CG  TYR A 737      54.000  62.440  55.710  1.00  0.00           C
ATOM   2392  CD1 TYR A 737      52.860  63.280  55.580  1.00  0.00           C
ATOM   2393  HD1 TYR A 737      52.020  62.990  54.960  1.00  0.00           H
ATOM   2394  CE1 TYR A 737      52.630  64.380  56.420  1.00  0.00           C
ATOM   2395  HE1 TYR A 737      51.740  64.980  56.400  1.00  0.00           H
ATOM   2396  CZ  TYR A 737      53.620  64.640  57.370  1.00  0.00           C
ATOM   2397  OH  TYR A 737      53.450  65.740  58.220  1.00  0.00           O
ATOM   2398  HH  TYR A 737      54.260  65.830  58.730  1.00  0.00           H
ATOM   2399  CD2 TYR A 737      54.980  62.790  56.650  1.00  0.00           C
ATOM   2400  HD2 TYR A 737      55.880  62.220  56.830  1.00  0.00           H
ATOM   2401  CE2 TYR A 737      54.780  63.850  57.510  1.00  0.00           C
ATOM   2402  HE2 TYR A 737      55.460  64.250  58.250  1.00  0.00           H
ATOM   2403  C   TYR A 737      55.110  59.480  56.270  1.00  0.00           C
ATOM   2404  O   TYR A 737      55.720  59.760  57.280  1.00  0.00           O
ATOM   2405  N   GLU A 738      54.220  58.500  56.260  1.00  0.00           N
ATOM   2406  HN  GLU A 738      53.620  58.440  55.470  1.00  0.00           H
ATOM   2407  CA  GLU A 738      53.940  57.530  57.390  1.00  0.00           C
ATOM   2408  HA  GLU A 738      53.600  58.120  58.220  1.00  0.00           H
ATOM   2409  CB  GLU A 738      52.820  56.530  57.010  1.00  0.00           C
ATOM   2410  HB1 GLU A 738      52.900  55.650  57.700  1.00  0.00           H
ATOM   2411  HB2 GLU A 738      53.050  56.180  55.980  1.00  0.00           H
ATOM   2412  CG  GLU A 738      51.360  57.050  57.140  1.00  0.00           C
ATOM   2413  HG1 GLU A 738      50.720  56.250  56.700  1.00  0.00           H
ATOM   2414  HG2 GLU A 738      51.120  57.950  56.550  1.00  0.00           H
ATOM   2415  CD  GLU A 738      50.940  57.130  58.610  1.00  0.00           C
ATOM   2416  OE1 GLU A 738      51.700  56.830  59.590  1.00  0.00           O
ATOM   2417  OE2 GLU A 738      49.810  57.590  58.890  1.00  0.00           O
ATOM   2418  C   GLU A 738      55.230  56.680  57.810  1.00  0.00           C
ATOM   2419  O   GLU A 738      55.570  56.560  59.010  1.00  0.00           O
ATOM   2420  N   ALA A 739      55.960  56.140  56.810  1.00  0.00           N
ATOM   2421  HN  ALA A 739      55.660  56.140  55.860  1.00  0.00           H
ATOM   2422  CA  ALA A 739      57.220  55.490  57.010  1.00  0.00           C
ATOM   2423  HA  ALA A 739      57.080  54.630  57.640  1.00  0.00           H
ATOM   2424  CB  ALA A 739      57.750  54.850  55.660  1.00  0.00           C
ATOM   2425  HB1 ALA A 739      58.600  54.180  55.890  1.00  0.00           H
ATOM   2426  HB2 ALA A 739      58.000  55.680  54.970  1.00  0.00           H
ATOM   2427  HB3 ALA A 739      57.000  54.240  55.100  1.00  0.00           H
ATOM   2428  C   ALA A 739      58.310  56.450  57.570  1.00  0.00           C
ATOM   2429  O   ALA A 739      59.000  56.130  58.540  1.00  0.00           O
ATOM   2430  N   LEU A 740      58.470  57.690  57.010  1.00  0.00           N
ATOM   2431  HN  LEU A 740      57.940  58.080  56.260  1.00  0.00           H
ATOM   2432  CA  LEU A 740      59.320  58.720  57.670  1.00  0.00           C
ATOM   2433  HA  LEU A 740      60.270  58.230  57.820  1.00  0.00           H
ATOM   2434  CB  LEU A 740      59.530  60.010  56.870  1.00  0.00           C
ATOM   2435  HB1 LEU A 740      58.520  60.450  56.720  1.00  0.00           H
ATOM   2436  HB2 LEU A 740      59.890  59.750  55.850  1.00  0.00           H
ATOM   2437  CG  LEU A 740      60.550  61.080  57.450  1.00  0.00           C
ATOM   2438  HG  LEU A 740      60.320  61.330  58.510  1.00  0.00           H
ATOM   2439  CD1 LEU A 740      62.050  60.590  57.410  1.00  0.00           C
ATOM   2440 HD11 LEU A 740      62.190  59.620  57.930  1.00  0.00           H
ATOM   2441 HD12 LEU A 740      62.710  61.280  57.970  1.00  0.00           H
ATOM   2442 HD13 LEU A 740      62.380  60.600  56.340  1.00  0.00           H
ATOM   2443  CD2 LEU A 740      60.290  62.320  56.650  1.00  0.00           C
ATOM   2444 HD21 LEU A 740      60.480  62.300  55.560  1.00  0.00           H
ATOM   2445 HD22 LEU A 740      60.820  63.220  57.020  1.00  0.00           H
ATOM   2446 HD23 LEU A 740      59.230  62.650  56.680  1.00  0.00           H
ATOM   2447  C   LEU A 740      58.880  59.070  59.130  1.00  0.00           C
ATOM   2448  O   LEU A 740      59.790  58.980  59.960  1.00  0.00           O
ATOM   2449  N   GLU A 741      57.590  59.280  59.420  1.00  0.00           N
ATOM   2450  HN  GLU A 741      56.860  59.310  58.750  1.00  0.00           H
ATOM   2451  CA  GLU A 741      57.150  59.580  60.710  1.00  0.00           C
ATOM   2452  HA  GLU A 741      57.720  60.450  61.000  1.00  0.00           H
ATOM   2453  CB  GLU A 741      55.650  60.000  60.630  1.00  0.00           C
ATOM   2454  HB1 GLU A 741      55.110  59.880  61.600  1.00  0.00           H
ATOM   2455  HB2 GLU A 741      55.110  59.360  59.890  1.00  0.00           H
ATOM   2456  CG  GLU A 741      55.540  61.480  60.220  1.00  0.00           C
ATOM   2457  HG1 GLU A 741      55.590  61.550  59.120  1.00  0.00           H
ATOM   2458  HG2 GLU A 741      56.420  62.060  60.590  1.00  0.00           H
ATOM   2459  CD  GLU A 741      54.360  62.270  60.650  1.00  0.00           C
ATOM   2460  OE1 GLU A 741      53.250  62.030  60.120  1.00  0.00           O
ATOM   2461  OE2 GLU A 741      54.420  63.010  61.720  1.00  0.00           O
ATOM   2462  C   GLU A 741      57.520  58.460  61.750  1.00  0.00           C
ATOM   2463  O   GLU A 741      57.790  58.770  62.950  1.00  0.00           O
ATOM   2464  N   LYS A 742      57.390  57.190  61.400  1.00  0.00           N
ATOM   2465  HN  LYS A 742      56.980  56.930  60.520  1.00  0.00           H
ATOM   2466  CA  LYS A 742      57.760  56.020  62.140  1.00  0.00           C
ATOM   2467  HA  LYS A 742      57.180  56.070  63.040  1.00  0.00           H
ATOM   2468  CB  LYS A 742      57.340  54.700  61.420  1.00  0.00           C
ATOM   2469  HB1 LYS A 742      57.760  54.630  60.390  1.00  0.00           H
ATOM   2470  HB2 LYS A 742      56.240  54.740  61.310  1.00  0.00           H
ATOM   2471  CG  LYS A 742      57.750  53.500  62.210  1.00  0.00           C
ATOM   2472  HG1 LYS A 742      58.850  53.360  62.290  1.00  0.00           H
ATOM   2473  HG2 LYS A 742      57.470  52.580  61.660  1.00  0.00           H
ATOM   2474  CD  LYS A 742      57.160  53.420  63.670  1.00  0.00           C
ATOM   2475  HD1 LYS A 742      57.530  54.270  64.290  1.00  0.00           H
ATOM   2476  HD2 LYS A 742      57.510  52.460  64.130  1.00  0.00           H
ATOM   2477  CE  LYS A 742      55.670  53.460  63.730  1.00  0.00           C
ATOM   2478  HE1 LYS A 742      55.290  52.510  63.270  1.00  0.00           H
ATOM   2479  HE2 LYS A 742      55.240  54.330  63.190  1.00  0.00           H
ATOM   2480  NZ  LYS A 742      55.020  53.610  65.090  1.00  0.00           N
ATOM   2481  HZ1 LYS A 742      54.970  52.740  65.670  1.00  0.00           H
ATOM   2482  HZ2 LYS A 742      54.020  53.870  64.970  1.00  0.00           H
ATOM   2483  HZ3 LYS A 742      55.370  54.340  65.750  1.00  0.00           H
ATOM   2484  C   LYS A 742      59.220  55.970  62.500  1.00  0.00           C
ATOM   2485  O   LYS A 742      59.580  55.770  63.670  1.00  0.00           O
ATOM   2486  N   LEU A 743      60.100  56.390  61.610  1.00  0.00           N
ATOM   2487  HN  LEU A 743      59.760  56.870  60.810  1.00  0.00           H
ATOM   2488  CA  LEU A 743      61.510  56.640  61.850  1.00  0.00           C
ATOM   2489  HA  LEU A 743      61.970  55.720  62.190  1.00  0.00           H
ATOM   2490  CB  LEU A 743      62.360  57.110  60.630  1.00  0.00           C
ATOM   2491  HB1 LEU A 743      61.940  58.050  60.200  1.00  0.00           H
ATOM   2492  HB2 LEU A 743      62.200  56.310  59.870  1.00  0.00           H
ATOM   2493  CG  LEU A 743      63.880  57.340  60.810  1.00  0.00           C
ATOM   2494  HG  LEU A 743      64.050  58.130  61.580  1.00  0.00           H
ATOM   2495  CD1 LEU A 743      64.650  56.120  61.280  1.00  0.00           C
ATOM   2496 HD11 LEU A 743      64.430  55.310  60.560  1.00  0.00           H
ATOM   2497 HD12 LEU A 743      64.310  55.800  62.300  1.00  0.00           H
ATOM   2498 HD13 LEU A 743      65.740  56.350  61.270  1.00  0.00           H
ATOM   2499  CD2 LEU A 743      64.490  57.860  59.480  1.00  0.00           C
ATOM   2500 HD21 LEU A 743      64.500  56.980  58.820  1.00  0.00           H
ATOM   2501 HD22 LEU A 743      65.580  58.050  59.600  1.00  0.00           H
ATOM   2502 HD23 LEU A 743      63.850  58.660  59.030  1.00  0.00           H
ATOM   2503  C   LEU A 743      61.760  57.670  62.930  1.00  0.00           C
ATOM   2504  O   LEU A 743      62.540  57.370  63.900  1.00  0.00           O
ATOM   2505  N   PHE A 744      61.020  58.850  62.940  1.00  0.00           N
ATOM   2506  HN  PHE A 744      60.430  59.030  62.160  1.00  0.00           H
ATOM   2507  CA  PHE A 744      61.030  59.890  63.930  1.00  0.00           C
ATOM   2508  HA  PHE A 744      62.050  60.180  64.100  1.00  0.00           H
ATOM   2509  CB  PHE A 744      60.270  61.090  63.330  1.00  0.00           C
ATOM   2510  HB1 PHE A 744      60.040  61.740  64.200  1.00  0.00           H
ATOM   2511  HB2 PHE A 744      59.300  60.900  62.820  1.00  0.00           H
ATOM   2512  CG  PHE A 744      61.160  61.980  62.460  1.00  0.00           C
ATOM   2513  CD1 PHE A 744      60.870  62.050  61.100  1.00  0.00           C
ATOM   2514  HD1 PHE A 744      60.060  61.450  60.700  1.00  0.00           H
ATOM   2515  CE1 PHE A 744      61.480  63.000  60.320  1.00  0.00           C
ATOM   2516  HE1 PHE A 744      61.270  63.090  59.270  1.00  0.00           H
ATOM   2517  CZ  PHE A 744      62.480  63.810  60.880  1.00  0.00           C
ATOM   2518  HZ  PHE A 744      62.940  64.490  60.180  1.00  0.00           H
ATOM   2519  CD2 PHE A 744      62.210  62.830  63.000  1.00  0.00           C
ATOM   2520  HD2 PHE A 744      62.560  62.650  64.010  1.00  0.00           H
ATOM   2521  CE2 PHE A 744      62.880  63.720  62.180  1.00  0.00           C
ATOM   2522  HE2 PHE A 744      63.750  64.290  62.490  1.00  0.00           H
ATOM   2523  C   PHE A 744      60.500  59.460  65.300  1.00  0.00           C
ATOM   2524  O   PHE A 744      60.990  59.800  66.370  1.00  0.00           O
ATOM   2525  N   ASP A 745      59.440  58.630  65.340  1.00  0.00           N
ATOM   2526  HN  ASP A 745      58.990  58.360  64.480  1.00  0.00           H
ATOM   2527  CA  ASP A 745      58.810  58.010  66.480  1.00  0.00           C
ATOM   2528  HA  ASP A 745      58.610  58.650  67.310  1.00  0.00           H
ATOM   2529  CB  ASP A 745      57.570  57.320  65.930  1.00  0.00           C
ATOM   2530  HB1 ASP A 745      57.810  56.620  65.100  1.00  0.00           H
ATOM   2531  HB2 ASP A 745      56.880  57.970  65.350  1.00  0.00           H
ATOM   2532  CG  ASP A 745      56.760  56.540  66.910  1.00  0.00           C
ATOM   2533  OD1 ASP A 745      55.870  55.600  66.510  1.00  0.00           O
ATOM   2534  OD2 ASP A 745      56.890  56.830  68.090  1.00  0.00           O
ATOM   2535  C   ASP A 745      59.840  56.960  67.140  1.00  0.00           C
ATOM   2536  O   ASP A 745      60.090  57.060  68.330  1.00  0.00           O
ATOM   2537  N   LEU A 746      60.440  56.050  66.350  1.00  0.00           N
ATOM   2538  HN  LEU A 746      60.110  55.890  65.430  1.00  0.00           H
ATOM   2539  CA  LEU A 746      61.540  55.260  66.830  1.00  0.00           C
ATOM   2540  HA  LEU A 746      61.280  54.690  67.710  1.00  0.00           H
ATOM   2541  CB  LEU A 746      62.100  54.300  65.740  1.00  0.00           C
ATOM   2542  HB1 LEU A 746      63.030  53.810  66.120  1.00  0.00           H
ATOM   2543  HB2 LEU A 746      62.340  54.950  64.870  1.00  0.00           H
ATOM   2544  CG  LEU A 746      61.080  53.250  65.230  1.00  0.00           C
ATOM   2545  HG  LEU A 746      60.040  53.630  65.230  1.00  0.00           H
ATOM   2546  CD1 LEU A 746      61.320  52.790  63.720  1.00  0.00           C
ATOM   2547 HD11 LEU A 746      60.460  52.160  63.380  1.00  0.00           H
ATOM   2548 HD12 LEU A 746      62.210  52.150  63.560  1.00  0.00           H
ATOM   2549 HD13 LEU A 746      61.570  53.670  63.080  1.00  0.00           H
ATOM   2550  CD2 LEU A 746      61.290  51.960  66.150  1.00  0.00           C
ATOM   2551 HD21 LEU A 746      60.500  51.200  66.010  1.00  0.00           H
ATOM   2552 HD22 LEU A 746      61.440  52.250  67.210  1.00  0.00           H
ATOM   2553 HD23 LEU A 746      62.220  51.430  65.820  1.00  0.00           H
ATOM   2554  C   LEU A 746      62.760  56.050  67.270  1.00  0.00           C
ATOM   2555  O   LEU A 746      63.260  55.900  68.390  1.00  0.00           O
ATOM   2556  N   GLY A 747      63.140  57.100  66.490  1.00  0.00           N
ATOM   2557  HN  GLY A 747      62.760  57.260  65.580  1.00  0.00           H
ATOM   2558  CA  GLY A 747      64.130  58.130  66.860  1.00  0.00           C
ATOM   2559  HA1 GLY A 747      63.870  58.970  66.240  1.00  0.00           H
ATOM   2560  HA2 GLY A 747      65.100  57.820  66.500  1.00  0.00           H
ATOM   2561  C   GLY A 747      63.970  58.730  68.250  1.00  0.00           C
ATOM   2562  O   GLY A 747      64.850  58.790  69.040  1.00  0.00           O
ATOM   2563  N   GLU A 748      62.780  59.270  68.580  1.00  0.00           N
ATOM   2564  HN  GLU A 748      61.960  59.260  68.010  1.00  0.00           H
ATOM   2565  CA  GLU A 748      62.570  59.790  69.960  1.00  0.00           C
ATOM   2566  HA  GLU A 748      63.440  60.370  70.240  1.00  0.00           H
ATOM   2567  CB  GLU A 748      61.230  60.520  69.960  1.00  0.00           C
ATOM   2568  HB1 GLU A 748      61.010  60.690  71.030  1.00  0.00           H
ATOM   2569  HB2 GLU A 748      60.450  59.840  69.540  1.00  0.00           H
ATOM   2570  CG  GLU A 748      61.350  61.820  69.040  1.00  0.00           C
ATOM   2571  HG1 GLU A 748      61.520  61.630  67.970  1.00  0.00           H
ATOM   2572  HG2 GLU A 748      62.320  62.270  69.370  1.00  0.00           H
ATOM   2573  CD  GLU A 748      60.260  62.830  69.290  1.00  0.00           C
ATOM   2574  OE1 GLU A 748      59.100  62.580  68.930  1.00  0.00           O
ATOM   2575  OE2 GLU A 748      60.540  63.920  69.840  1.00  0.00           O
ATOM   2576  C   GLU A 748      62.490  58.680  71.000  1.00  0.00           C
ATOM   2577  O   GLU A 748      62.990  58.840  72.120  1.00  0.00           O
ATOM   2578  N   THR A 749      62.020  57.450  70.700  1.00  0.00           N
ATOM   2579  HN  THR A 749      61.690  57.210  69.790  1.00  0.00           H
ATOM   2580  CA  THR A 749      61.490  56.590  71.760  1.00  0.00           C
ATOM   2581  HA  THR A 749      61.350  57.200  72.640  1.00  0.00           H
ATOM   2582  CB  THR A 749      60.050  56.000  71.590  1.00  0.00           C
ATOM   2583  HB  THR A 749      59.870  55.200  72.330  1.00  0.00           H
ATOM   2584  OG1 THR A 749      59.710  55.420  70.300  1.00  0.00           O
ATOM   2585  HG1 THR A 749      59.690  56.130  69.670  1.00  0.00           H
ATOM   2586  CG2 THR A 749      58.890  57.040  71.930  1.00  0.00           C
ATOM   2587 HG21 THR A 749      57.950  56.470  71.880  1.00  0.00           H
ATOM   2588 HG22 THR A 749      58.910  57.860  71.170  1.00  0.00           H
ATOM   2589 HG23 THR A 749      59.010  57.400  72.970  1.00  0.00           H
ATOM   2590  C   THR A 749      62.470  55.550  72.110  1.00  0.00           C
ATOM   2591  O   THR A 749      62.270  54.830  73.090  1.00  0.00           O
ATOM   2592  N   TYR A 750      63.610  55.460  71.410  1.00  0.00           N
ATOM   2593  HN  TYR A 750      63.630  56.010  70.580  1.00  0.00           H
ATOM   2594  CA  TYR A 750      64.710  54.500  71.760  1.00  0.00           C
ATOM   2595  HA  TYR A 750      64.620  54.070  72.750  1.00  0.00           H
ATOM   2596  CB  TYR A 750      64.790  53.240  70.820  1.00  0.00           C
ATOM   2597  HB1 TYR A 750      65.750  52.690  70.920  1.00  0.00           H
ATOM   2598  HB2 TYR A 750      64.800  53.630  69.770  1.00  0.00           H
ATOM   2599  CG  TYR A 750      63.630  52.300  70.920  1.00  0.00           C
ATOM   2600  CD1 TYR A 750      63.830  51.120  71.700  1.00  0.00           C
ATOM   2601  HD1 TYR A 750      64.760  50.930  72.230  1.00  0.00           H
ATOM   2602  CE1 TYR A 750      62.880  50.120  71.660  1.00  0.00           C
ATOM   2603  HE1 TYR A 750      63.080  49.270  72.280  1.00  0.00           H
ATOM   2604  CZ  TYR A 750      61.660  50.340  71.050  1.00  0.00           C
ATOM   2605  OH  TYR A 750      60.660  49.310  71.100  1.00  0.00           O
ATOM   2606  HH  TYR A 750      60.040  49.570  70.420  1.00  0.00           H
ATOM   2607  CD2 TYR A 750      62.420  52.570  70.370  1.00  0.00           C
ATOM   2608  HD2 TYR A 750      62.320  53.400  69.680  1.00  0.00           H
ATOM   2609  CE2 TYR A 750      61.430  51.590  70.360  1.00  0.00           C
ATOM   2610  HE2 TYR A 750      60.530  51.750  69.790  1.00  0.00           H
ATOM   2611  C   TYR A 750      65.970  55.340  71.770  1.00  0.00           C
ATOM   2612  O   TYR A 750      66.250  56.250  71.000  1.00  0.00           O
ATOM   2613  N   ALA A 751      66.810  54.990  72.780  1.00  0.00           N
ATOM   2614  HN  ALA A 751      66.580  54.200  73.340  1.00  0.00           H
ATOM   2615  CA  ALA A 751      67.990  55.820  73.010  1.00  0.00           C
ATOM   2616  HA  ALA A 751      67.730  56.830  72.720  1.00  0.00           H
ATOM   2617  CB  ALA A 751      68.440  55.730  74.410  1.00  0.00           C
ATOM   2618  HB1 ALA A 751      68.990  54.760  74.540  1.00  0.00           H
ATOM   2619  HB2 ALA A 751      67.510  55.620  75.030  1.00  0.00           H
ATOM   2620  HB3 ALA A 751      69.020  56.570  74.830  1.00  0.00           H
ATOM   2621  C   ALA A 751      69.120  55.570  72.020  1.00  0.00           C
ATOM   2622  O   ALA A 751      69.220  54.480  71.430  1.00  0.00           O
ATOM   2623  N   PHE A 752      69.970  56.570  71.850  1.00  0.00           N
ATOM   2624  HN  PHE A 752      69.950  57.360  72.460  1.00  0.00           H
ATOM   2625  CA  PHE A 752      70.980  56.570  70.770  1.00  0.00           C
ATOM   2626  HA  PHE A 752      70.870  55.830  69.990  1.00  0.00           H
ATOM   2627  CB  PHE A 752      70.850  57.920  70.010  1.00  0.00           C
ATOM   2628  HB1 PHE A 752      71.120  58.750  70.710  1.00  0.00           H
ATOM   2629  HB2 PHE A 752      69.790  58.020  69.670  1.00  0.00           H
ATOM   2630  CG  PHE A 752      71.800  58.040  68.780  1.00  0.00           C
ATOM   2631  CD1 PHE A 752      73.020  58.700  68.910  1.00  0.00           C
ATOM   2632  HD1 PHE A 752      73.260  59.080  69.890  1.00  0.00           H
ATOM   2633  CE1 PHE A 752      73.900  58.850  67.830  1.00  0.00           C
ATOM   2634  HE1 PHE A 752      74.780  59.430  68.040  1.00  0.00           H
ATOM   2635  CZ  PHE A 752      73.540  58.440  66.560  1.00  0.00           C
ATOM   2636  HZ  PHE A 752      74.060  58.650  65.650  1.00  0.00           H
ATOM   2637  CD2 PHE A 752      71.440  57.550  67.490  1.00  0.00           C
ATOM   2638  HD2 PHE A 752      70.440  57.150  67.470  1.00  0.00           H
ATOM   2639  CE2 PHE A 752      72.300  57.750  66.370  1.00  0.00           C
ATOM   2640  HE2 PHE A 752      72.180  57.420  65.340  1.00  0.00           H
ATOM   2641  C   PHE A 752      72.320  56.690  71.480  1.00  0.00           C
ATOM   2642  O   PHE A 752      72.390  57.540  72.380  1.00  0.00           O
ATOM   2643  N   PRO A 822      73.340  55.850  71.120  1.00  0.00           N
ATOM   2644  CD  PRO A 822      74.680  56.080  71.590  1.00  0.00           C
ATOM   2645  HD1 PRO A 822      74.690  56.080  72.700  1.00  0.00           H
ATOM   2646  HD2 PRO A 822      75.070  57.020  71.140  1.00  0.00           H
ATOM   2647  CA  PRO A 822      73.320  54.890  69.950  1.00  0.00           C
ATOM   2648  HA  PRO A 822      72.910  55.280  69.020  1.00  0.00           H
ATOM   2649  CB  PRO A 822      74.750  54.560  69.810  1.00  0.00           C
ATOM   2650  HB1 PRO A 822      75.250  55.260  69.110  1.00  0.00           H
ATOM   2651  HB2 PRO A 822      74.890  53.530  69.420  1.00  0.00           H
ATOM   2652  CG  PRO A 822      75.390  54.790  71.140  1.00  0.00           C
ATOM   2653  HG1 PRO A 822      75.200  53.990  71.880  1.00  0.00           H
ATOM   2654  HG2 PRO A 822      76.490  54.870  71.010  1.00  0.00           H
ATOM   2655  C   PRO A 822      72.500  53.620  70.160  1.00  0.00           C
ATOM   2656  O   PRO A 822      71.730  53.300  69.300  1.00  0.00           O
ATOM   2657  N   ASP A 823      72.640  52.930  71.290  1.00  0.00           N
ATOM   2658  HN  ASP A 823      73.120  53.360  72.050  1.00  0.00           H
ATOM   2659  CA  ASP A 823      72.050  51.650  71.710  1.00  0.00           C
ATOM   2660  HA  ASP A 823      72.930  51.050  71.880  1.00  0.00           H
ATOM   2661  CB  ASP A 823      71.130  51.730  73.030  1.00  0.00           C
ATOM   2662  HB1 ASP A 823      70.720  50.790  73.450  1.00  0.00           H
ATOM   2663  HB2 ASP A 823      70.200  52.270  72.730  1.00  0.00           H
ATOM   2664  CG  ASP A 823      71.710  52.540  74.180  1.00  0.00           C
ATOM   2665  OD1 ASP A 823      72.850  52.950  74.140  1.00  0.00           O
ATOM   2666  OD2 ASP A 823      71.020  52.750  75.180  1.00  0.00           O
ATOM   2667  C   ASP A 823      71.330  50.800  70.650  1.00  0.00           C
ATOM   2668  O   ASP A 823      71.890  50.360  69.640  1.00  0.00           O
ATOM   2669  N   VAL A 824      70.080  50.410  70.920  1.00  0.00           N
ATOM   2670  HN  VAL A 824      69.650  50.460  71.820  1.00  0.00           H
ATOM   2671  CA  VAL A 824      69.270  49.780  69.940  1.00  0.00           C
ATOM   2672  HA  VAL A 824      69.770  48.870  69.630  1.00  0.00           H
ATOM   2673  CB  VAL A 824      67.900  49.460  70.610  1.00  0.00           C
ATOM   2674  HB  VAL A 824      67.210  50.320  70.740  1.00  0.00           H
ATOM   2675  CG1 VAL A 824      67.140  48.380  69.800  1.00  0.00           C
ATOM   2676 HG11 VAL A 824      66.210  48.110  70.340  1.00  0.00           H
ATOM   2677 HG12 VAL A 824      67.710  47.420  69.790  1.00  0.00           H
ATOM   2678 HG13 VAL A 824      66.800  48.620  68.770  1.00  0.00           H
ATOM   2679  CG2 VAL A 824      68.070  48.860  72.100  1.00  0.00           C
ATOM   2680 HG21 VAL A 824      68.980  48.230  72.150  1.00  0.00           H
ATOM   2681 HG22 VAL A 824      67.160  48.230  72.200  1.00  0.00           H
ATOM   2682 HG23 VAL A 824      68.010  49.650  72.880  1.00  0.00           H
ATOM   2683  C   VAL A 824      68.990  50.560  68.610  1.00  0.00           C
ATOM   2684  O   VAL A 824      68.710  50.040  67.530  1.00  0.00           O
ATOM   2685  N   LEU A 825      68.880  51.900  68.740  1.00  0.00           N
ATOM   2686  HN  LEU A 825      69.150  52.410  69.560  1.00  0.00           H
ATOM   2687  CA  LEU A 825      68.470  52.860  67.690  1.00  0.00           C
ATOM   2688  HA  LEU A 825      67.580  52.510  67.200  1.00  0.00           H
ATOM   2689  CB  LEU A 825      68.280  54.180  68.390  1.00  0.00           C
ATOM   2690  HB1 LEU A 825      69.170  54.560  68.910  1.00  0.00           H
ATOM   2691  HB2 LEU A 825      67.530  54.070  69.200  1.00  0.00           H
ATOM   2692  CG  LEU A 825      67.900  55.220  67.300  1.00  0.00           C
ATOM   2693  HG  LEU A 825      68.660  55.430  66.520  1.00  0.00           H
ATOM   2694  CD1 LEU A 825      66.540  54.930  66.640  1.00  0.00           C
ATOM   2695 HD11 LEU A 825      66.520  54.050  65.960  1.00  0.00           H
ATOM   2696 HD12 LEU A 825      66.150  55.760  66.000  1.00  0.00           H
ATOM   2697 HD13 LEU A 825      65.760  54.850  67.420  1.00  0.00           H
ATOM   2698  CD2 LEU A 825      67.780  56.630  67.960  1.00  0.00           C
ATOM   2699 HD21 LEU A 825      67.100  56.810  68.830  1.00  0.00           H
ATOM   2700 HD22 LEU A 825      67.620  57.420  67.200  1.00  0.00           H
ATOM   2701 HD23 LEU A 825      68.720  56.840  68.480  1.00  0.00           H
ATOM   2702  C   LEU A 825      69.370  52.880  66.500  1.00  0.00           C
ATOM   2703  O   LEU A 825      68.920  52.820  65.380  1.00  0.00           O
ATOM   2704  N   PHE A 826      70.690  52.860  66.700  1.00  0.00           N
ATOM   2705  HN  PHE A 826      70.980  53.110  67.620  1.00  0.00           H
ATOM   2706  CA  PHE A 826      71.700  52.770  65.620  1.00  0.00           C
ATOM   2707  HA  PHE A 826      71.600  53.660  65.010  1.00  0.00           H
ATOM   2708  CB  PHE A 826      73.080  52.750  66.230  1.00  0.00           C
ATOM   2709  HB1 PHE A 826      73.400  51.830  66.770  1.00  0.00           H
ATOM   2710  HB2 PHE A 826      73.130  53.560  66.980  1.00  0.00           H
ATOM   2711  CG  PHE A 826      74.140  53.070  65.270  1.00  0.00           C
ATOM   2712  CD1 PHE A 826      75.170  52.180  64.980  1.00  0.00           C
ATOM   2713  HD1 PHE A 826      75.330  51.220  65.450  1.00  0.00           H
ATOM   2714  CE1 PHE A 826      76.090  52.500  63.970  1.00  0.00           C
ATOM   2715  HE1 PHE A 826      76.910  51.850  63.670  1.00  0.00           H
ATOM   2716  CZ  PHE A 826      75.970  53.680  63.220  1.00  0.00           C
ATOM   2717  HZ  PHE A 826      76.650  53.920  62.420  1.00  0.00           H
ATOM   2718  CD2 PHE A 826      73.980  54.280  64.500  1.00  0.00           C
ATOM   2719  HD2 PHE A 826      73.170  54.950  64.700  1.00  0.00           H
ATOM   2720  CE2 PHE A 826      74.930  54.570  63.470  1.00  0.00           C
ATOM   2721  HE2 PHE A 826      74.730  55.460  62.890  1.00  0.00           H
ATOM   2722  C   PHE A 826      71.540  51.590  64.680  1.00  0.00           C
ATOM   2723  O   PHE A 826      71.640  51.750  63.460  1.00  0.00           O
ATOM   2724  N   TRP A 827      71.230  50.400  65.250  1.00  0.00           N
ATOM   2725  HN  TRP A 827      71.220  50.310  66.230  1.00  0.00           H
ATOM   2726  CA  TRP A 827      70.960  49.140  64.520  1.00  0.00           C
ATOM   2727  HA  TRP A 827      71.650  49.100  63.690  1.00  0.00           H
ATOM   2728  CB  TRP A 827      71.020  47.800  65.380  1.00  0.00           C
ATOM   2729  HB1 TRP A 827      71.150  46.960  64.670  1.00  0.00           H
ATOM   2730  HB2 TRP A 827      70.100  47.650  65.970  1.00  0.00           H
ATOM   2731  CG  TRP A 827      72.250  47.850  66.270  1.00  0.00           C
ATOM   2732  CD1 TRP A 827      72.390  48.020  67.580  1.00  0.00           C
ATOM   2733  HD1 TRP A 827      71.600  48.390  68.230  1.00  0.00           H
ATOM   2734  NE1 TRP A 827      73.760  48.080  67.920  1.00  0.00           N
ATOM   2735  HE1 TRP A 827      74.100  48.400  68.790  1.00  0.00           H
ATOM   2736  CE2 TRP A 827      74.490  47.910  66.750  1.00  0.00           C
ATOM   2737  CD2 TRP A 827      73.550  47.660  65.740  1.00  0.00           C
ATOM   2738  CE3 TRP A 827      74.000  47.330  64.520  1.00  0.00           C
ATOM   2739  HE3 TRP A 827      73.230  47.090  63.800  1.00  0.00           H
ATOM   2740  CZ3 TRP A 827      75.330  47.390  64.170  1.00  0.00           C
ATOM   2741  HZ3 TRP A 827      75.570  47.350  63.110  1.00  0.00           H
ATOM   2742  CZ2 TRP A 827      75.870  47.910  66.500  1.00  0.00           C
ATOM   2743  HZ2 TRP A 827      76.680  48.050  67.190  1.00  0.00           H
ATOM   2744  CH2 TRP A 827      76.250  47.660  65.150  1.00  0.00           C
ATOM   2745  HH2 TRP A 827      77.310  47.620  64.950  1.00  0.00           H
ATOM   2746  C   TRP A 827      69.720  49.190  63.750  1.00  0.00           C
ATOM   2747  O   TRP A 827      69.620  48.770  62.630  1.00  0.00           O
ATOM   2748  N   CYS A 828      68.620  49.780  64.400  1.00  0.00           N
ATOM   2749  HN  CYS A 828      68.870  50.280  65.230  1.00  0.00           H
ATOM   2750  CA  CYS A 828      67.340  50.050  63.740  1.00  0.00           C
ATOM   2751  HA  CYS A 828      66.900  49.140  63.370  1.00  0.00           H
ATOM   2752  CB  CYS A 828      66.360  50.600  64.730  1.00  0.00           C
ATOM   2753  HB1 CYS A 828      65.490  51.000  64.180  1.00  0.00           H
ATOM   2754  HB2 CYS A 828      66.800  51.420  65.330  1.00  0.00           H
ATOM   2755  SG  CYS A 828      65.780  49.370  65.940  1.00  0.00           S
ATOM   2756  HG1 CYS A 828      66.890  48.740  66.270  1.00  0.00           H
ATOM   2757  C   CYS A 828      67.380  50.940  62.530  1.00  0.00           C
ATOM   2758  O   CYS A 828      66.890  50.670  61.410  1.00  0.00           O
ATOM   2759  N   VAL A 829      68.070  52.090  62.650  1.00  0.00           N
ATOM   2760  HN  VAL A 829      68.510  52.320  63.520  1.00  0.00           H
ATOM   2761  CA  VAL A 829      68.360  52.950  61.490  1.00  0.00           C
ATOM   2762  HA  VAL A 829      67.370  53.230  61.170  1.00  0.00           H
ATOM   2763  CB  VAL A 829      69.120  54.250  61.860  1.00  0.00           C
ATOM   2764  HB  VAL A 829      69.950  53.940  62.510  1.00  0.00           H
ATOM   2765  CG1 VAL A 829      69.500  54.990  60.590  1.00  0.00           C
ATOM   2766 HG11 VAL A 829      70.400  54.620  60.040  1.00  0.00           H
ATOM   2767 HG12 VAL A 829      69.870  56.000  60.870  1.00  0.00           H
ATOM   2768 HG13 VAL A 829      68.630  55.250  59.940  1.00  0.00           H
ATOM   2769  CG2 VAL A 829      68.160  55.060  62.750  1.00  0.00           C
ATOM   2770 HG21 VAL A 829      67.380  55.560  62.150  1.00  0.00           H
ATOM   2771 HG22 VAL A 829      68.820  55.780  63.280  1.00  0.00           H
ATOM   2772 HG23 VAL A 829      67.580  54.620  63.600  1.00  0.00           H
ATOM   2773  C   VAL A 829      69.120  52.290  60.340  1.00  0.00           C
ATOM   2774  O   VAL A 829      68.690  52.310  59.160  1.00  0.00           O
ATOM   2775  N   ILE A 830      70.270  51.600  60.620  1.00  0.00           N
ATOM   2776  HN  ILE A 830      70.780  51.760  61.450  1.00  0.00           H
ATOM   2777  CA  ILE A 830      70.900  50.760  59.590  1.00  0.00           C
ATOM   2778  HA  ILE A 830      71.180  51.470  58.820  1.00  0.00           H
ATOM   2779  CB  ILE A 830      72.220  50.080  60.050  1.00  0.00           C
ATOM   2780  HB  ILE A 830      71.980  49.600  61.020  1.00  0.00           H
ATOM   2781  CG2 ILE A 830      72.850  49.080  59.050  1.00  0.00           C
ATOM   2782 HG21 ILE A 830      72.160  48.210  58.940  1.00  0.00           H
ATOM   2783 HG22 ILE A 830      73.870  48.690  59.260  1.00  0.00           H
ATOM   2784 HG23 ILE A 830      72.910  49.520  58.030  1.00  0.00           H
ATOM   2785  CG1 ILE A 830      73.240  51.220  60.290  1.00  0.00           C
ATOM   2786 HG11 ILE A 830      72.700  52.050  60.780  1.00  0.00           H
ATOM   2787 HG12 ILE A 830      73.740  51.580  59.360  1.00  0.00           H
ATOM   2788  CD  ILE A 830      74.370  50.880  61.310  1.00  0.00           C
ATOM   2789  HD1 ILE A 830      75.170  50.200  60.950  1.00  0.00           H
ATOM   2790  HD2 ILE A 830      73.940  50.520  62.280  1.00  0.00           H
ATOM   2791  HD3 ILE A 830      74.840  51.870  61.450  1.00  0.00           H
ATOM   2792  C   ILE A 830      70.010  49.640  59.060  1.00  0.00           C
ATOM   2793  O   ILE A 830      69.990  49.420  57.850  1.00  0.00           O
ATOM   2794  N   LEU A 831      69.350  48.910  59.920  1.00  0.00           N
ATOM   2795  HN  LEU A 831      69.460  49.090  60.890  1.00  0.00           H
ATOM   2796  CA  LEU A 831      68.440  47.920  59.420  1.00  0.00           C
ATOM   2797  HA  LEU A 831      68.980  47.280  58.720  1.00  0.00           H
ATOM   2798  CB  LEU A 831      68.100  47.010  60.600  1.00  0.00           C
ATOM   2799  HB1 LEU A 831      67.450  47.580  61.320  1.00  0.00           H
ATOM   2800  HB2 LEU A 831      69.060  46.790  61.120  1.00  0.00           H
ATOM   2801  CG  LEU A 831      67.310  45.770  60.210  1.00  0.00           C
ATOM   2802  HG  LEU A 831      66.310  46.040  59.800  1.00  0.00           H
ATOM   2803  CD1 LEU A 831      68.090  45.020  59.100  1.00  0.00           C
ATOM   2804 HD11 LEU A 831      68.150  45.700  58.220  1.00  0.00           H
ATOM   2805 HD12 LEU A 831      67.540  44.140  58.700  1.00  0.00           H
ATOM   2806 HD13 LEU A 831      69.110  44.840  59.500  1.00  0.00           H
ATOM   2807  CD2 LEU A 831      66.890  44.810  61.360  1.00  0.00           C
ATOM   2808 HD21 LEU A 831      67.710  44.290  61.900  1.00  0.00           H
ATOM   2809 HD22 LEU A 831      66.200  44.060  60.910  1.00  0.00           H
ATOM   2810 HD23 LEU A 831      66.360  45.380  62.160  1.00  0.00           H
ATOM   2811  C   LEU A 831      67.290  48.480  58.520  1.00  0.00           C
ATOM   2812  O   LEU A 831      66.960  47.930  57.450  1.00  0.00           O
ATOM   2813  N   PHE A 832      66.620  49.610  58.910  1.00  0.00           N
ATOM   2814  HN  PHE A 832      66.820  49.910  59.840  1.00  0.00           H
ATOM   2815  CA  PHE A 832      65.620  50.410  58.250  1.00  0.00           C
ATOM   2816  HA  PHE A 832      64.770  49.780  58.060  1.00  0.00           H
ATOM   2817  CB  PHE A 832      65.210  51.630  59.080  1.00  0.00           C
ATOM   2818  HB1 PHE A 832      66.160  52.190  59.080  1.00  0.00           H
ATOM   2819  HB2 PHE A 832      64.960  51.350  60.130  1.00  0.00           H
ATOM   2820  CG  PHE A 832      64.180  52.590  58.450  1.00  0.00           C
ATOM   2821  CD1 PHE A 832      64.580  53.900  58.020  1.00  0.00           C
ATOM   2822  HD1 PHE A 832      65.600  54.230  58.070  1.00  0.00           H
ATOM   2823  CE1 PHE A 832      63.700  54.750  57.420  1.00  0.00           C
ATOM   2824  HE1 PHE A 832      63.930  55.710  56.990  1.00  0.00           H
ATOM   2825  CZ  PHE A 832      62.410  54.300  57.120  1.00  0.00           C
ATOM   2826  HZ  PHE A 832      61.660  54.940  56.670  1.00  0.00           H
ATOM   2827  CD2 PHE A 832      62.810  52.270  58.440  1.00  0.00           C
ATOM   2828  HD2 PHE A 832      62.440  51.350  58.870  1.00  0.00           H
ATOM   2829  CE2 PHE A 832      61.930  53.110  57.730  1.00  0.00           C
ATOM   2830  HE2 PHE A 832      60.890  52.830  57.620  1.00  0.00           H
ATOM   2831  C   PHE A 832      66.050  50.770  56.840  1.00  0.00           C
ATOM   2832  O   PHE A 832      65.500  50.310  55.860  1.00  0.00           O
ATOM   2833  N   PHE A 833      67.180  51.530  56.690  1.00  0.00           N
ATOM   2834  HN  PHE A 833      67.610  51.950  57.490  1.00  0.00           H
ATOM   2835  CA  PHE A 833      67.810  51.880  55.400  1.00  0.00           C
ATOM   2836  HA  PHE A 833      67.020  52.250  54.770  1.00  0.00           H
ATOM   2837  CB  PHE A 833      68.820  53.070  55.620  1.00  0.00           C
ATOM   2838  HB1 PHE A 833      69.230  53.310  54.610  1.00  0.00           H
ATOM   2839  HB2 PHE A 833      69.700  52.910  56.280  1.00  0.00           H
ATOM   2840  CG  PHE A 833      68.090  54.310  55.890  1.00  0.00           C
ATOM   2841  CD1 PHE A 833      68.540  55.290  56.810  1.00  0.00           C
ATOM   2842  HD1 PHE A 833      69.450  55.030  57.340  1.00  0.00           H
ATOM   2843  CE1 PHE A 833      67.940  56.590  56.940  1.00  0.00           C
ATOM   2844  HE1 PHE A 833      68.240  57.240  57.740  1.00  0.00           H
ATOM   2845  CZ  PHE A 833      66.830  56.910  56.130  1.00  0.00           C
ATOM   2846  HZ  PHE A 833      66.430  57.870  56.420  1.00  0.00           H
ATOM   2847  CD2 PHE A 833      67.120  54.750  54.980  1.00  0.00           C
ATOM   2848  HD2 PHE A 833      66.840  54.150  54.130  1.00  0.00           H
ATOM   2849  CE2 PHE A 833      66.490  55.990  55.130  1.00  0.00           C
ATOM   2850  HE2 PHE A 833      65.690  56.230  54.430  1.00  0.00           H
ATOM   2851  C   PHE A 833      68.370  50.750  54.630  1.00  0.00           C
ATOM   2852  O   PHE A 833      68.230  50.720  53.420  1.00  0.00           O
ATOM   2853  N   THR A 834      68.970  49.790  55.280  1.00  0.00           N
ATOM   2854  HN  THR A 834      68.870  49.640  56.250  1.00  0.00           H
ATOM   2855  CA  THR A 834      69.570  48.610  54.560  1.00  0.00           C
ATOM   2856  HA  THR A 834      70.160  49.040  53.770  1.00  0.00           H
ATOM   2857  CB  THR A 834      70.570  47.710  55.290  1.00  0.00           C
ATOM   2858  HB  THR A 834      70.750  46.730  54.770  1.00  0.00           H
ATOM   2859  OG1 THR A 834      70.000  47.380  56.550  1.00  0.00           O
ATOM   2860  HG1 THR A 834      70.070  48.190  57.050  1.00  0.00           H
ATOM   2861  CG2 THR A 834      71.950  48.300  55.590  1.00  0.00           C
ATOM   2862 HG21 THR A 834      72.540  48.320  54.640  1.00  0.00           H
ATOM   2863 HG22 THR A 834      72.560  47.750  56.330  1.00  0.00           H
ATOM   2864 HG23 THR A 834      71.820  49.340  55.950  1.00  0.00           H
ATOM   2865  C   THR A 834      68.480  47.820  53.840  1.00  0.00           C
ATOM   2866  O   THR A 834      68.630  47.550  52.660  1.00  0.00           O
ATOM   2867  N   THR A 835      67.400  47.510  54.590  1.00  0.00           N
ATOM   2868  HN  THR A 835      67.370  47.750  55.550  1.00  0.00           H
ATOM   2869  CA  THR A 835      66.260  46.710  54.180  1.00  0.00           C
ATOM   2870  HA  THR A 835      66.650  45.750  53.880  1.00  0.00           H
ATOM   2871  CB  THR A 835      65.330  46.430  55.400  1.00  0.00           C
ATOM   2872  HB  THR A 835      64.930  47.420  55.710  1.00  0.00           H
ATOM   2873  OG1 THR A 835      66.000  45.720  56.430  1.00  0.00           O
ATOM   2874  HG1 THR A 835      66.460  46.360  56.990  1.00  0.00           H
ATOM   2875  CG2 THR A 835      64.170  45.660  54.950  1.00  0.00           C
ATOM   2876 HG21 THR A 835      63.580  45.340  55.830  1.00  0.00           H
ATOM   2877 HG22 THR A 835      64.490  44.790  54.340  1.00  0.00           H
ATOM   2878 HG23 THR A 835      63.500  46.390  54.450  1.00  0.00           H
ATOM   2879  C   THR A 835      65.600  47.300  52.920  1.00  0.00           C
ATOM   2880  O   THR A 835      65.390  46.710  51.860  1.00  0.00           O
ATOM   2881  N   PHE A 836      65.520  48.650  53.000  1.00  0.00           N
ATOM   2882  HN  PHE A 836      65.900  49.220  53.730  1.00  0.00           H
ATOM   2883  CA  PHE A 836      64.930  49.490  52.070  1.00  0.00           C
ATOM   2884  HA  PHE A 836      64.010  48.970  51.830  1.00  0.00           H
ATOM   2885  CB  PHE A 836      64.730  50.920  52.630  1.00  0.00           C
ATOM   2886  HB1 PHE A 836      65.610  51.270  53.210  1.00  0.00           H
ATOM   2887  HB2 PHE A 836      63.950  50.900  53.420  1.00  0.00           H
ATOM   2888  CG  PHE A 836      64.480  51.890  51.500  1.00  0.00           C
ATOM   2889  CD1 PHE A 836      65.490  52.780  51.060  1.00  0.00           C
ATOM   2890  HD1 PHE A 836      66.440  52.770  51.570  1.00  0.00           H
ATOM   2891  CE1 PHE A 836      65.260  53.600  49.980  1.00  0.00           C
ATOM   2892  HE1 PHE A 836      66.040  54.250  49.600  1.00  0.00           H
ATOM   2893  CZ  PHE A 836      64.000  53.560  49.240  1.00  0.00           C
ATOM   2894  HZ  PHE A 836      63.950  54.120  48.320  1.00  0.00           H
ATOM   2895  CD2 PHE A 836      63.210  52.020  50.910  1.00  0.00           C
ATOM   2896  HD2 PHE A 836      62.410  51.310  51.030  1.00  0.00           H
ATOM   2897  CE2 PHE A 836      63.000  52.730  49.790  1.00  0.00           C
ATOM   2898  HE2 PHE A 836      62.040  52.750  49.330  1.00  0.00           H
ATOM   2899  C   PHE A 836      65.800  49.500  50.790  1.00  0.00           C
ATOM   2900  O   PHE A 836      65.370  49.310  49.630  1.00  0.00           O
ATOM   2901  N   PHE A 837      67.080  49.940  50.980  1.00  0.00           N
ATOM   2902  HN  PHE A 837      67.280  50.300  51.890  1.00  0.00           H
ATOM   2903  CA  PHE A 837      68.020  50.060  49.920  1.00  0.00           C
ATOM   2904  HA  PHE A 837      67.640  50.730  49.170  1.00  0.00           H
ATOM   2905  CB  PHE A 837      69.370  50.710  50.500  1.00  0.00           C
ATOM   2906  HB1 PHE A 837      69.660  50.180  51.440  1.00  0.00           H
ATOM   2907  HB2 PHE A 837      69.090  51.730  50.860  1.00  0.00           H
ATOM   2908  CG  PHE A 837      70.550  50.830  49.540  1.00  0.00           C
ATOM   2909  CD1 PHE A 837      70.470  51.140  48.140  1.00  0.00           C
ATOM   2910  HD1 PHE A 837      69.520  51.170  47.600  1.00  0.00           H
ATOM   2911  CE1 PHE A 837      71.600  51.370  47.350  1.00  0.00           C
ATOM   2912  HE1 PHE A 837      71.520  51.390  46.280  1.00  0.00           H
ATOM   2913  CZ  PHE A 837      72.810  51.360  48.000  1.00  0.00           C
ATOM   2914  HZ  PHE A 837      73.610  51.570  47.310  1.00  0.00           H
ATOM   2915  CD2 PHE A 837      71.870  50.750  50.080  1.00  0.00           C
ATOM   2916  HD2 PHE A 837      71.950  50.520  51.130  1.00  0.00           H
ATOM   2917  CE2 PHE A 837      73.020  51.070  49.320  1.00  0.00           C
ATOM   2918  HE2 PHE A 837      74.010  51.110  49.730  1.00  0.00           H
ATOM   2919  C   PHE A 837      68.340  48.670  49.240  1.00  0.00           C
ATOM   2920  O   PHE A 837      68.380  48.590  48.030  1.00  0.00           O
ATOM   2921  N   LEU A 838      68.550  47.590  50.010  1.00  0.00           N
ATOM   2922  HN  LEU A 838      68.550  47.600  51.000  1.00  0.00           H
ATOM   2923  CA  LEU A 838      68.880  46.290  49.450  1.00  0.00           C
ATOM   2924  HA  LEU A 838      69.640  46.360  48.680  1.00  0.00           H
ATOM   2925  CB  LEU A 838      69.290  45.280  50.600  1.00  0.00           C
ATOM   2926  HB1 LEU A 838      68.500  45.510  51.350  1.00  0.00           H
ATOM   2927  HB2 LEU A 838      70.240  45.580  51.080  1.00  0.00           H
ATOM   2928  CG  LEU A 838      69.280  43.720  50.260  1.00  0.00           C
ATOM   2929  HG  LEU A 838      68.290  43.420  49.870  1.00  0.00           H
ATOM   2930  CD1 LEU A 838      70.250  43.480  49.150  1.00  0.00           C
ATOM   2931 HD11 LEU A 838      70.010  42.450  48.790  1.00  0.00           H
ATOM   2932 HD12 LEU A 838      71.320  43.550  49.440  1.00  0.00           H
ATOM   2933 HD13 LEU A 838      70.100  44.140  48.270  1.00  0.00           H
ATOM   2934  CD2 LEU A 838      69.530  42.890  51.540  1.00  0.00           C
ATOM   2935 HD21 LEU A 838      70.380  43.250  52.150  1.00  0.00           H
ATOM   2936 HD22 LEU A 838      69.730  41.860  51.150  1.00  0.00           H
ATOM   2937 HD23 LEU A 838      68.670  42.900  52.240  1.00  0.00           H
ATOM   2938  C   LEU A 838      67.660  45.750  48.660  1.00  0.00           C
ATOM   2939  O   LEU A 838      67.770  45.230  47.580  1.00  0.00           O
ATOM   2940  N   SER A 839      66.420  45.970  49.240  1.00  0.00           N
ATOM   2941  HN  SER A 839      66.350  46.530  50.070  1.00  0.00           H
ATOM   2942  CA  SER A 839      65.130  45.600  48.570  1.00  0.00           C
ATOM   2943  HA  SER A 839      65.260  44.550  48.350  1.00  0.00           H
ATOM   2944  CB  SER A 839      63.770  45.800  49.300  1.00  0.00           C
ATOM   2945  HB1 SER A 839      63.800  45.010  50.090  1.00  0.00           H
ATOM   2946  HB2 SER A 839      62.920  45.460  48.670  1.00  0.00           H
ATOM   2947  OG  SER A 839      63.530  47.030  50.040  1.00  0.00           O
ATOM   2948  HG1 SER A 839      64.240  47.050  50.690  1.00  0.00           H
ATOM   2949  C   SER A 839      64.940  46.230  47.220  1.00  0.00           C
ATOM   2950  O   SER A 839      64.640  45.620  46.240  1.00  0.00           O
ATOM   2951  N   SER A 840      65.200  47.540  47.050  1.00  0.00           N
ATOM   2952  HN  SER A 840      65.460  48.120  47.810  1.00  0.00           H
ATOM   2953  CA  SER A 840      65.020  48.200  45.800  1.00  0.00           C
ATOM   2954  HA  SER A 840      64.200  47.780  45.240  1.00  0.00           H
ATOM   2955  CB  SER A 840      64.810  49.780  46.010  1.00  0.00           C
ATOM   2956  HB1 SER A 840      63.780  49.980  46.340  1.00  0.00           H
ATOM   2957  HB2 SER A 840      64.900  50.380  45.080  1.00  0.00           H
ATOM   2958  OG  SER A 840      65.750  50.410  46.910  1.00  0.00           O
ATOM   2959  HG1 SER A 840      65.640  50.040  47.780  1.00  0.00           H
ATOM   2960  C   SER A 840      66.220  48.040  44.830  1.00  0.00           C
ATOM   2961  O   SER A 840      65.920  48.100  43.620  1.00  0.00           O
ATOM   2962  N   PHE A 841      67.400  47.750  45.340  1.00  0.00           N
ATOM   2963  HN  PHE A 841      67.490  47.890  46.310  1.00  0.00           H
ATOM   2964  CA  PHE A 841      68.550  47.180  44.560  1.00  0.00           C
ATOM   2965  HA  PHE A 841      68.790  47.860  43.750  1.00  0.00           H
ATOM   2966  CB  PHE A 841      69.880  47.190  45.440  1.00  0.00           C
ATOM   2967  HB1 PHE A 841      69.770  46.520  46.320  1.00  0.00           H
ATOM   2968  HB2 PHE A 841      70.140  48.210  45.780  1.00  0.00           H
ATOM   2969  CG  PHE A 841      71.000  46.620  44.700  1.00  0.00           C
ATOM   2970  CD1 PHE A 841      71.250  45.220  44.690  1.00  0.00           C
ATOM   2971  HD1 PHE A 841      70.610  44.660  45.340  1.00  0.00           H
ATOM   2972  CE1 PHE A 841      72.370  44.700  44.130  1.00  0.00           C
ATOM   2973  HE1 PHE A 841      72.610  43.650  44.130  1.00  0.00           H
ATOM   2974  CZ  PHE A 841      73.260  45.530  43.390  1.00  0.00           C
ATOM   2975  HZ  PHE A 841      74.080  45.060  42.860  1.00  0.00           H
ATOM   2976  CD2 PHE A 841      71.900  47.410  44.040  1.00  0.00           C
ATOM   2977  HD2 PHE A 841      71.700  48.470  44.000  1.00  0.00           H
ATOM   2978  CE2 PHE A 841      73.020  46.900  43.390  1.00  0.00           C
ATOM   2979  HE2 PHE A 841      73.510  47.640  42.780  1.00  0.00           H
ATOM   2980  C   PHE A 841      68.200  45.880  43.820  1.00  0.00           C
ATOM   2981  O   PHE A 841      68.540  45.710  42.650  1.00  0.00           O
ATOM   2982  N   LEU A 842      67.600  44.900  44.590  1.00  0.00           N
ATOM   2983  HN  LEU A 842      67.610  45.040  45.570  1.00  0.00           H
ATOM   2984  CA  LEU A 842      67.130  43.600  44.100  1.00  0.00           C
ATOM   2985  HA  LEU A 842      67.930  43.200  43.480  1.00  0.00           H
ATOM   2986  CB  LEU A 842      66.630  42.560  45.180  1.00  0.00           C
ATOM   2987  HB1 LEU A 842      66.230  41.620  44.740  1.00  0.00           H
ATOM   2988  HB2 LEU A 842      65.770  42.980  45.760  1.00  0.00           H
ATOM   2989  CG  LEU A 842      67.710  42.150  46.200  1.00  0.00           C
ATOM   2990  HG  LEU A 842      68.270  43.100  46.320  1.00  0.00           H
ATOM   2991  CD1 LEU A 842      67.180  41.640  47.530  1.00  0.00           C
ATOM   2992 HD11 LEU A 842      66.680  42.530  47.970  1.00  0.00           H
ATOM   2993 HD12 LEU A 842      68.000  41.320  48.220  1.00  0.00           H
ATOM   2994 HD13 LEU A 842      66.460  40.790  47.510  1.00  0.00           H
ATOM   2995  CD2 LEU A 842      68.710  41.190  45.630  1.00  0.00           C
ATOM   2996 HD21 LEU A 842      69.540  41.030  46.350  1.00  0.00           H
ATOM   2997 HD22 LEU A 842      69.020  41.710  44.700  1.00  0.00           H
ATOM   2998 HD23 LEU A 842      68.280  40.200  45.380  1.00  0.00           H
ATOM   2999  C   LEU A 842      66.010  43.720  43.070  1.00  0.00           C
ATOM   3000  O   LEU A 842      65.930  43.120  42.010  1.00  0.00           O
ATOM   3001  N   LYS A 843      65.130  44.710  43.280  1.00  0.00           N
ATOM   3002  HN  LYS A 843      65.100  45.230  44.130  1.00  0.00           H
ATOM   3003  CA  LYS A 843      64.130  45.040  42.290  1.00  0.00           C
ATOM   3004  HA  LYS A 843      63.560  44.150  42.070  1.00  0.00           H
ATOM   3005  CB  LYS A 843      63.110  46.120  42.870  1.00  0.00           C
ATOM   3006  HB1 LYS A 843      63.690  46.950  43.300  1.00  0.00           H
ATOM   3007  HB2 LYS A 843      62.610  45.590  43.710  1.00  0.00           H
ATOM   3008  CG  LYS A 843      62.070  46.710  41.980  1.00  0.00           C
ATOM   3009  HG1 LYS A 843      62.440  47.270  41.080  1.00  0.00           H
ATOM   3010  HG2 LYS A 843      61.500  47.310  42.710  1.00  0.00           H
ATOM   3011  CD  LYS A 843      61.150  45.550  41.500  1.00  0.00           C
ATOM   3012  HD1 LYS A 843      61.040  44.820  42.330  1.00  0.00           H
ATOM   3013  HD2 LYS A 843      61.820  45.010  40.800  1.00  0.00           H
ATOM   3014  CE  LYS A 843      59.740  46.040  41.110  1.00  0.00           C
ATOM   3015  HE1 LYS A 843      59.790  46.870  40.380  1.00  0.00           H
ATOM   3016  HE2 LYS A 843      59.220  46.510  41.960  1.00  0.00           H
ATOM   3017  NZ  LYS A 843      58.970  44.870  40.650  1.00  0.00           N
ATOM   3018  HZ1 LYS A 843      59.360  44.310  39.860  1.00  0.00           H
ATOM   3019  HZ2 LYS A 843      58.010  45.200  40.440  1.00  0.00           H
ATOM   3020  HZ3 LYS A 843      58.900  44.300  41.520  1.00  0.00           H
ATOM   3021  C   LYS A 843      64.720  45.620  40.950  1.00  0.00           C
ATOM   3022  O   LYS A 843      64.280  45.240  39.860  1.00  0.00           O
ATOM   3023  N   GLN A 844      65.740  46.470  41.040  1.00  0.00           N
ATOM   3024  HN  GLN A 844      66.090  46.930  41.850  1.00  0.00           H
ATOM   3025  CA  GLN A 844      66.510  46.840  39.850  1.00  0.00           C
ATOM   3026  HA  GLN A 844      65.840  46.970  39.010  1.00  0.00           H
ATOM   3027  CB  GLN A 844      67.110  48.270  40.050  1.00  0.00           C
ATOM   3028  HB1 GLN A 844      67.660  48.480  39.100  1.00  0.00           H
ATOM   3029  HB2 GLN A 844      67.880  48.230  40.830  1.00  0.00           H
ATOM   3030  CG  GLN A 844      66.180  49.480  40.170  1.00  0.00           C
ATOM   3031  HG1 GLN A 844      66.820  50.360  39.980  1.00  0.00           H
ATOM   3032  HG2 GLN A 844      65.700  49.500  41.160  1.00  0.00           H
ATOM   3033  CD  GLN A 844      65.070  49.440  39.090  1.00  0.00           C
ATOM   3034  OE1 GLN A 844      63.890  49.240  39.400  1.00  0.00           O
ATOM   3035  NE2 GLN A 844      65.470  49.850  37.850  1.00  0.00           N
ATOM   3036 HE21 GLN A 844      64.840  50.070  37.100  1.00  0.00           H
ATOM   3037 HE22 GLN A 844      66.420  49.940  37.560  1.00  0.00           H
ATOM   3038  C   GLN A 844      67.530  45.810  39.430  1.00  0.00           C
ATOM   3039  O   GLN A 844      68.560  46.150  38.850  1.00  0.00           O
ATOM   3040  N   PHE A 845      67.330  44.510  39.520  1.00  0.00           N
ATOM   3041  HN  PHE A 845      66.450  44.230  39.880  1.00  0.00           H
ATOM   3042  CA  PHE A 845      68.500  43.610  39.260  1.00  0.00           C
ATOM   3043  HA  PHE A 845      69.450  44.100  39.210  1.00  0.00           H
ATOM   3044  CB  PHE A 845      68.450  42.480  40.370  1.00  0.00           C
ATOM   3045  HB1 PHE A 845      67.560  41.820  40.180  1.00  0.00           H
ATOM   3046  HB2 PHE A 845      68.370  43.000  41.350  1.00  0.00           H
ATOM   3047  CG  PHE A 845      69.710  41.690  40.440  1.00  0.00           C
ATOM   3048  CD1 PHE A 845      70.820  42.240  41.100  1.00  0.00           C
ATOM   3049  HD1 PHE A 845      70.800  43.260  41.460  1.00  0.00           H
ATOM   3050  CE1 PHE A 845      72.000  41.540  41.250  1.00  0.00           C
ATOM   3051  HE1 PHE A 845      72.890  41.970  41.680  1.00  0.00           H
ATOM   3052  CZ  PHE A 845      72.060  40.250  40.660  1.00  0.00           C
ATOM   3053  HZ  PHE A 845      72.950  39.650  40.810  1.00  0.00           H
ATOM   3054  CD2 PHE A 845      69.840  40.390  39.910  1.00  0.00           C
ATOM   3055  HD2 PHE A 845      69.040  39.890  39.380  1.00  0.00           H
ATOM   3056  CE2 PHE A 845      71.020  39.710  40.090  1.00  0.00           C
ATOM   3057  HE2 PHE A 845      70.970  38.670  39.780  1.00  0.00           H
ATOM   3058  C   PHE A 845      68.260  43.080  37.900  1.00  0.00           C
ATOM   3059  O   PHE A 845      69.170  42.560  37.230  1.00  0.00           O
ATOM   3060  N   LYS A 846      67.020  43.330  37.330  1.00  0.00           N
ATOM   3061  HN  LYS A 846      66.290  43.670  37.900  1.00  0.00           H
ATOM   3062  CA  LYS A 846      66.710  42.840  36.000  1.00  0.00           C
ATOM   3063  HA  LYS A 846      67.210  41.880  35.960  1.00  0.00           H
ATOM   3064  CB  LYS A 846      65.140  42.660  35.790  1.00  0.00           C
ATOM   3065  HB1 LYS A 846      64.850  41.920  36.570  1.00  0.00           H
ATOM   3066  HB2 LYS A 846      64.840  42.240  34.810  1.00  0.00           H
ATOM   3067  CG  LYS A 846      64.330  43.970  35.820  1.00  0.00           C
ATOM   3068  HG1 LYS A 846      64.480  44.610  34.920  1.00  0.00           H
ATOM   3069  HG2 LYS A 846      64.700  44.580  36.670  1.00  0.00           H
ATOM   3070  CD  LYS A 846      62.810  43.810  35.990  1.00  0.00           C
ATOM   3071  HD1 LYS A 846      62.540  42.910  36.590  1.00  0.00           H
ATOM   3072  HD2 LYS A 846      62.330  43.500  35.040  1.00  0.00           H
ATOM   3073  CE  LYS A 846      62.130  45.010  36.640  1.00  0.00           C
ATOM   3074  HE1 LYS A 846      62.490  45.450  37.600  1.00  0.00           H
ATOM   3075  HE2 LYS A 846      61.110  44.600  36.790  1.00  0.00           H
ATOM   3076  NZ  LYS A 846      61.990  46.010  35.570  1.00  0.00           N
ATOM   3077  HZ1 LYS A 846      62.910  46.470  35.370  1.00  0.00           H
ATOM   3078  HZ2 LYS A 846      61.360  46.780  35.880  1.00  0.00           H
ATOM   3079  HZ3 LYS A 846      61.520  45.610  34.740  1.00  0.00           H
ATOM   3080  C   LYS A 846      67.260  43.770  34.910  1.00  0.00           C
ATOM   3081  O   LYS A 846      67.330  43.430  33.740  1.00  0.00           O
ATOM   3082  N   THR A 847      67.560  45.050  35.270  1.00  0.00           N
ATOM   3083  HN  THR A 847      67.380  45.280  36.230  1.00  0.00           H
ATOM   3084  CA  THR A 847      68.010  46.060  34.260  1.00  0.00           C
ATOM   3085  HA  THR A 847      67.670  45.860  33.260  1.00  0.00           H
ATOM   3086  CB  THR A 847      67.470  47.450  34.620  1.00  0.00           C
ATOM   3087  HB  THR A 847      68.230  48.240  34.380  1.00  0.00           H
ATOM   3088  OG1 THR A 847      67.230  47.600  36.030  1.00  0.00           O
ATOM   3089  HG1 THR A 847      68.050  47.910  36.420  1.00  0.00           H
ATOM   3090  CG2 THR A 847      66.210  47.840  33.800  1.00  0.00           C
ATOM   3091 HG21 THR A 847      65.320  47.200  33.980  1.00  0.00           H
ATOM   3092 HG22 THR A 847      66.480  47.720  32.730  1.00  0.00           H
ATOM   3093 HG23 THR A 847      65.800  48.860  33.980  1.00  0.00           H
ATOM   3094  C   THR A 847      69.520  46.170  34.170  1.00  0.00           C
ATOM   3095  O   THR A 847      70.170  46.890  33.440  1.00  0.00           O
ATOM   3096  N   LYS A 848      70.130  45.240  34.950  1.00  0.00           N
ATOM   3097  HN  LYS A 848      69.570  44.620  35.500  1.00  0.00           H
ATOM   3098  CA  LYS A 848      71.570  44.930  35.050  1.00  0.00           C
ATOM   3099  HA  LYS A 848      72.150  45.820  34.870  1.00  0.00           H
ATOM   3100  CB  LYS A 848      71.990  44.300  36.460  1.00  0.00           C
ATOM   3101  HB1 LYS A 848      73.020  43.890  36.540  1.00  0.00           H
ATOM   3102  HB2 LYS A 848      71.250  43.530  36.770  1.00  0.00           H
ATOM   3103  CG  LYS A 848      71.780  45.260  37.670  1.00  0.00           C
ATOM   3104  HG1 LYS A 848      72.210  44.800  38.580  1.00  0.00           H
ATOM   3105  HG2 LYS A 848      70.720  45.380  37.940  1.00  0.00           H
ATOM   3106  CD  LYS A 848      72.480  46.640  37.400  1.00  0.00           C
ATOM   3107  HD1 LYS A 848      72.040  47.120  36.500  1.00  0.00           H
ATOM   3108  HD2 LYS A 848      73.560  46.470  37.220  1.00  0.00           H
ATOM   3109  CE  LYS A 848      72.350  47.600  38.580  1.00  0.00           C
ATOM   3110  HE1 LYS A 848      72.830  48.550  38.280  1.00  0.00           H
ATOM   3111  HE2 LYS A 848      72.880  47.140  39.440  1.00  0.00           H
ATOM   3112  NZ  LYS A 848      70.940  47.880  39.020  1.00  0.00           N
ATOM   3113  HZ1 LYS A 848      70.640  46.950  39.370  1.00  0.00           H
ATOM   3114  HZ2 LYS A 848      70.320  48.250  38.260  1.00  0.00           H
ATOM   3115  HZ3 LYS A 848      70.960  48.500  39.850  1.00  0.00           H
ATOM   3116  C   LYS A 848      71.810  43.840  33.960  1.00  0.00           C
ATOM   3117  O   LYS A 848      70.910  43.370  33.350  1.00  0.00           O
ATOM   3118  N   ARG A 849      73.080  43.450  33.790  1.00  0.00           N
ATOM   3119  HN  ARG A 849      73.770  44.000  34.260  1.00  0.00           H
ATOM   3120  CA  ARG A 849      73.600  42.560  32.870  1.00  0.00           C
ATOM   3121  HA  ARG A 849      72.750  42.250  32.270  1.00  0.00           H
ATOM   3122  CB  ARG A 849      74.880  42.980  31.950  1.00  0.00           C
ATOM   3123  HB1 ARG A 849      74.940  42.140  31.230  1.00  0.00           H
ATOM   3124  HB2 ARG A 849      75.780  42.960  32.610  1.00  0.00           H
ATOM   3125  CG  ARG A 849      74.810  44.370  31.260  1.00  0.00           C
ATOM   3126  HG1 ARG A 849      75.800  44.400  30.740  1.00  0.00           H
ATOM   3127  HG2 ARG A 849      74.990  45.060  32.120  1.00  0.00           H
ATOM   3128  CD  ARG A 849      73.600  44.820  30.400  1.00  0.00           C
ATOM   3129  HD1 ARG A 849      73.720  45.800  29.890  1.00  0.00           H
ATOM   3130  HD2 ARG A 849      72.780  44.730  31.150  1.00  0.00           H
ATOM   3131  NE  ARG A 849      73.390  43.870  29.310  1.00  0.00           N
ATOM   3132  HE  ARG A 849      74.220  43.640  28.810  1.00  0.00           H
ATOM   3133  CZ  ARG A 849      72.360  43.100  29.110  1.00  0.00           C
ATOM   3134  NH1 ARG A 849      72.510  42.090  28.220  1.00  0.00           N
ATOM   3135 HH11 ARG A 849      73.440  41.960  27.870  1.00  0.00           H
ATOM   3136 HH12 ARG A 849      71.870  41.350  28.380  1.00  0.00           H
ATOM   3137  NH2 ARG A 849      71.200  43.340  29.600  1.00  0.00           N
ATOM   3138 HH21 ARG A 849      71.210  44.160  30.160  1.00  0.00           H
ATOM   3139 HH22 ARG A 849      70.330  42.990  29.240  1.00  0.00           H
ATOM   3140  C   ARG A 849      74.100  41.300  33.460  1.00  0.00           C
ATOM   3141  O   ARG A 849      74.520  40.360  32.790  1.00  0.00           O
ATOM   3142  N   TYR A 850      74.020  41.250  34.780  1.00  0.00           N
ATOM   3143  HN  TYR A 850      73.550  41.990  35.250  1.00  0.00           H
ATOM   3144  CA  TYR A 850      74.250  39.980  35.490  1.00  0.00           C
ATOM   3145  HA  TYR A 850      75.240  39.600  35.270  1.00  0.00           H
ATOM   3146  CB  TYR A 850      74.290  40.260  37.070  1.00  0.00           C
ATOM   3147  HB1 TYR A 850      74.800  39.430  37.590  1.00  0.00           H
ATOM   3148  HB2 TYR A 850      73.240  40.340  37.430  1.00  0.00           H
ATOM   3149  CG  TYR A 850      75.040  41.490  37.570  1.00  0.00           C
ATOM   3150  CD1 TYR A 850      76.380  41.630  37.140  1.00  0.00           C
ATOM   3151  HD1 TYR A 850      76.790  41.020  36.360  1.00  0.00           H
ATOM   3152  CE1 TYR A 850      77.160  42.790  37.550  1.00  0.00           C
ATOM   3153  HE1 TYR A 850      78.170  42.900  37.220  1.00  0.00           H
ATOM   3154  CZ  TYR A 850      76.650  43.630  38.490  1.00  0.00           C
ATOM   3155  OH  TYR A 850      77.570  44.510  39.090  1.00  0.00           O
ATOM   3156  HH  TYR A 850      78.430  44.090  39.150  1.00  0.00           H
ATOM   3157  CD2 TYR A 850      74.480  42.430  38.470  1.00  0.00           C
ATOM   3158  HD2 TYR A 850      73.450  42.300  38.750  1.00  0.00           H
ATOM   3159  CE2 TYR A 850      75.340  43.480  38.950  1.00  0.00           C
ATOM   3160  HE2 TYR A 850      74.870  44.110  39.690  1.00  0.00           H
ATOM   3161  C   TYR A 850      73.290  38.850  35.240  1.00  0.00           C
ATOM   3162  O   TYR A 850      72.070  38.990  35.240  1.00  0.00           O
ATOM   3163  N   PHE A 851      73.850  37.690  35.110  1.00  0.00           N
ATOM   3164  HN  PHE A 851      74.840  37.540  35.150  1.00  0.00           H
ATOM   3165  CA  PHE A 851      73.170  36.420  34.960  1.00  0.00           C
ATOM   3166  HA  PHE A 851      73.950  35.690  34.870  1.00  0.00           H
ATOM   3167  CB  PHE A 851      72.390  35.830  36.210  1.00  0.00           C
ATOM   3168  HB1 PHE A 851      71.980  34.820  36.030  1.00  0.00           H
ATOM   3169  HB2 PHE A 851      71.590  36.570  36.440  1.00  0.00           H
ATOM   3170  CG  PHE A 851      73.240  35.810  37.450  1.00  0.00           C
ATOM   3171  CD1 PHE A 851      73.190  36.810  38.390  1.00  0.00           C
ATOM   3172  HD1 PHE A 851      72.500  37.650  38.320  1.00  0.00           H
ATOM   3173  CE1 PHE A 851      74.040  36.700  39.520  1.00  0.00           C
ATOM   3174  HE1 PHE A 851      74.030  37.440  40.310  1.00  0.00           H
ATOM   3175  CZ  PHE A 851      74.910  35.620  39.620  1.00  0.00           C
ATOM   3176  HZ  PHE A 851      75.570  35.540  40.470  1.00  0.00           H
ATOM   3177  CD2 PHE A 851      74.090  34.710  37.570  1.00  0.00           C
ATOM   3178  HD2 PHE A 851      74.110  33.890  36.860  1.00  0.00           H
ATOM   3179  CE2 PHE A 851      75.000  34.650  38.620  1.00  0.00           C
ATOM   3180  HE2 PHE A 851      75.600  33.780  38.820  1.00  0.00           H
ATOM   3181  C   PHE A 851      72.390  36.240  33.690  1.00  0.00           C
ATOM   3182  O   PHE A 851      72.170  37.220  32.970  1.00  0.00           O
ATOM   3183  N   PRO A 852      71.940  35.100  33.310  1.00  0.00           N
ATOM   3184  CD  PRO A 852      72.590  33.760  33.530  1.00  0.00           C
ATOM   3185  HD1 PRO A 852      72.620  33.470  34.600  1.00  0.00           H
ATOM   3186  HD2 PRO A 852      73.610  33.750  33.110  1.00  0.00           H
ATOM   3187  CA  PRO A 852      70.840  35.020  32.320  1.00  0.00           C
ATOM   3188  HA  PRO A 852      71.190  35.330  31.360  1.00  0.00           H
ATOM   3189  CB  PRO A 852      70.480  33.520  32.310  1.00  0.00           C
ATOM   3190  HB1 PRO A 852      70.190  33.110  31.310  1.00  0.00           H
ATOM   3191  HB2 PRO A 852      69.690  33.290  33.050  1.00  0.00           H
ATOM   3192  CG  PRO A 852      71.810  32.730  32.690  1.00  0.00           C
ATOM   3193  HG1 PRO A 852      71.520  31.810  33.220  1.00  0.00           H
ATOM   3194  HG2 PRO A 852      72.300  32.540  31.710  1.00  0.00           H
ATOM   3195  C   PRO A 852      69.570  35.950  32.460  1.00  0.00           C
ATOM   3196  O   PRO A 852      69.280  36.320  33.610  1.00  0.00           O
ATOM   3197  N   THR A 853      68.930  36.320  31.330  1.00  0.00           N
ATOM   3198  HN  THR A 853      69.170  35.960  30.430  1.00  0.00           H
ATOM   3199  CA  THR A 853      67.810  37.310  31.330  1.00  0.00           C
ATOM   3200  HA  THR A 853      68.240  38.220  31.750  1.00  0.00           H
ATOM   3201  CB  THR A 853      67.400  37.730  29.940  1.00  0.00           C
ATOM   3202  HB  THR A 853      66.760  36.920  29.540  1.00  0.00           H
ATOM   3203  OG1 THR A 853      68.490  37.920  29.050  1.00  0.00           O
ATOM   3204  HG1 THR A 853      68.890  37.060  28.890  1.00  0.00           H
ATOM   3205  CG2 THR A 853      66.620  39.100  29.920  1.00  0.00           C
ATOM   3206 HG21 THR A 853      66.450  39.470  28.890  1.00  0.00           H
ATOM   3207 HG22 THR A 853      67.080  39.960  30.460  1.00  0.00           H
ATOM   3208 HG23 THR A 853      65.650  38.960  30.440  1.00  0.00           H
ATOM   3209  C   THR A 853      66.590  36.870  32.180  1.00  0.00           C
ATOM   3210  O   THR A 853      66.130  37.620  33.040  1.00  0.00           O
ATOM   3211  N   LYS A 854      66.090  35.600  32.060  1.00  0.00           N
ATOM   3212  HN  LYS A 854      66.450  34.920  31.440  1.00  0.00           H
ATOM   3213  CA  LYS A 854      65.070  35.240  33.010  1.00  0.00           C
ATOM   3214  HA  LYS A 854      64.140  35.780  32.930  1.00  0.00           H
ATOM   3215  CB  LYS A 854      64.500  33.900  32.520  1.00  0.00           C
ATOM   3216  HB1 LYS A 854      63.650  33.620  33.190  1.00  0.00           H
ATOM   3217  HB2 LYS A 854      65.260  33.110  32.680  1.00  0.00           H
ATOM   3218  CG  LYS A 854      63.880  33.950  31.130  1.00  0.00           C
ATOM   3219  HG1 LYS A 854      63.550  32.890  31.010  1.00  0.00           H
ATOM   3220  HG2 LYS A 854      64.720  34.030  30.400  1.00  0.00           H
ATOM   3221  CD  LYS A 854      62.860  35.010  30.850  1.00  0.00           C
ATOM   3222  HD1 LYS A 854      63.350  36.000  30.970  1.00  0.00           H
ATOM   3223  HD2 LYS A 854      62.000  35.030  31.540  1.00  0.00           H
ATOM   3224  CE  LYS A 854      62.140  34.970  29.420  1.00  0.00           C
ATOM   3225  HE1 LYS A 854      62.910  35.240  28.660  1.00  0.00           H
ATOM   3226  HE2 LYS A 854      61.330  35.720  29.450  1.00  0.00           H
ATOM   3227  NZ  LYS A 854      61.620  33.620  29.170  1.00  0.00           N
ATOM   3228  HZ1 LYS A 854      62.160  33.030  28.500  1.00  0.00           H
ATOM   3229  HZ2 LYS A 854      60.680  33.750  28.740  1.00  0.00           H
ATOM   3230  HZ3 LYS A 854      61.380  33.050  30.000  1.00  0.00           H
ATOM   3231  C   LYS A 854      65.400  35.180  34.470  1.00  0.00           C
ATOM   3232  O   LYS A 854      64.590  35.430  35.310  1.00  0.00           O
ATOM   3233  N   VAL A 855      66.650  34.860  34.830  1.00  0.00           N
ATOM   3234  HN  VAL A 855      67.240  34.460  34.150  1.00  0.00           H
ATOM   3235  CA  VAL A 855      67.120  34.750  36.210  1.00  0.00           C
ATOM   3236  HA  VAL A 855      66.410  34.180  36.790  1.00  0.00           H
ATOM   3237  CB  VAL A 855      68.560  34.190  36.260  1.00  0.00           C
ATOM   3238  HB  VAL A 855      69.250  34.570  35.490  1.00  0.00           H
ATOM   3239  CG1 VAL A 855      69.320  34.390  37.600  1.00  0.00           C
ATOM   3240 HG11 VAL A 855      70.210  33.730  37.650  1.00  0.00           H
ATOM   3241 HG12 VAL A 855      68.670  34.140  38.460  1.00  0.00           H
ATOM   3242 HG13 VAL A 855      69.700  35.410  37.740  1.00  0.00           H
ATOM   3243  CG2 VAL A 855      68.480  32.700  35.980  1.00  0.00           C
ATOM   3244 HG21 VAL A 855      69.540  32.380  36.020  1.00  0.00           H
ATOM   3245 HG22 VAL A 855      68.010  32.500  35.000  1.00  0.00           H
ATOM   3246 HG23 VAL A 855      67.910  32.200  36.790  1.00  0.00           H
ATOM   3247  C   VAL A 855      67.090  36.100  36.890  1.00  0.00           C
ATOM   3248  O   VAL A 855      66.420  36.220  37.920  1.00  0.00           O
ATOM   3249  N   ARG A 856      67.650  37.190  36.230  1.00  0.00           N
ATOM   3250  HN  ARG A 856      68.130  36.950  35.390  1.00  0.00           H
ATOM   3251  CA  ARG A 856      67.730  38.530  36.780  1.00  0.00           C
ATOM   3252  HA  ARG A 856      68.070  38.460  37.810  1.00  0.00           H
ATOM   3253  CB  ARG A 856      68.670  39.480  36.040  1.00  0.00           C
ATOM   3254  HB1 ARG A 856      69.680  39.010  36.110  1.00  0.00           H
ATOM   3255  HB2 ARG A 856      68.890  40.360  36.660  1.00  0.00           H
ATOM   3256  CG  ARG A 856      68.400  39.800  34.490  1.00  0.00           C
ATOM   3257  HG1 ARG A 856      67.440  40.370  34.480  1.00  0.00           H
ATOM   3258  HG2 ARG A 856      68.220  38.860  33.920  1.00  0.00           H
ATOM   3259  CD  ARG A 856      69.440  40.670  33.790  1.00  0.00           C
ATOM   3260  HD1 ARG A 856      70.100  41.110  34.580  1.00  0.00           H
ATOM   3261  HD2 ARG A 856      68.900  41.390  33.130  1.00  0.00           H
ATOM   3262  NE  ARG A 856      70.370  39.830  33.000  1.00  0.00           N
ATOM   3263  HE  ARG A 856      71.030  39.270  33.500  1.00  0.00           H
ATOM   3264  CZ  ARG A 856      70.380  39.770  31.700  1.00  0.00           C
ATOM   3265  NH1 ARG A 856      69.660  40.490  30.890  1.00  0.00           N
ATOM   3266 HH11 ARG A 856      69.230  41.250  31.370  1.00  0.00           H
ATOM   3267 HH12 ARG A 856      69.640  40.280  29.920  1.00  0.00           H
ATOM   3268  NH2 ARG A 856      71.250  39.040  31.080  1.00  0.00           N
ATOM   3269 HH21 ARG A 856      71.370  39.120  30.090  1.00  0.00           H
ATOM   3270 HH22 ARG A 856      71.820  38.360  31.560  1.00  0.00           H
ATOM   3271  C   ARG A 856      66.320  39.160  36.840  1.00  0.00           C
ATOM   3272  O   ARG A 856      65.990  39.960  37.730  1.00  0.00           O
ATOM   3273  N   SER A 857      65.440  38.830  35.870  1.00  0.00           N
ATOM   3274  HN  SER A 857      65.810  38.280  35.130  1.00  0.00           H
ATOM   3275  CA  SER A 857      64.040  39.120  35.850  1.00  0.00           C
ATOM   3276  HA  SER A 857      63.880  40.190  35.970  1.00  0.00           H
ATOM   3277  CB  SER A 857      63.340  38.680  34.550  1.00  0.00           C
ATOM   3278  HB1 SER A 857      62.220  38.770  34.540  1.00  0.00           H
ATOM   3279  HB2 SER A 857      63.650  37.660  34.280  1.00  0.00           H
ATOM   3280  OG  SER A 857      63.850  39.480  33.440  1.00  0.00           O
ATOM   3281  HG1 SER A 857      64.690  39.080  33.220  1.00  0.00           H
ATOM   3282  C   SER A 857      63.300  38.460  37.040  1.00  0.00           C
ATOM   3283  O   SER A 857      62.660  39.140  37.790  1.00  0.00           O
ATOM   3284  N   THR A 858      63.520  37.150  37.230  1.00  0.00           N
ATOM   3285  HN  THR A 858      63.990  36.530  36.600  1.00  0.00           H
ATOM   3286  CA  THR A 858      62.880  36.330  38.340  1.00  0.00           C
ATOM   3287  HA  THR A 858      61.810  36.500  38.270  1.00  0.00           H
ATOM   3288  CB  THR A 858      63.200  34.810  38.200  1.00  0.00           C
ATOM   3289  HB  THR A 858      64.300  34.680  38.330  1.00  0.00           H
ATOM   3290  OG1 THR A 858      62.850  34.220  36.990  1.00  0.00           O
ATOM   3291  HG1 THR A 858      63.470  34.540  36.330  1.00  0.00           H
ATOM   3292  CG2 THR A 858      62.380  34.090  39.290  1.00  0.00           C
ATOM   3293 HG21 THR A 858      62.930  34.230  40.250  1.00  0.00           H
ATOM   3294 HG22 THR A 858      62.190  33.010  39.150  1.00  0.00           H
ATOM   3295 HG23 THR A 858      61.390  34.550  39.470  1.00  0.00           H
ATOM   3296  C   THR A 858      63.290  36.840  39.720  1.00  0.00           C
ATOM   3297  O   THR A 858      62.450  37.240  40.460  1.00  0.00           O
ATOM   3298  N   ILE A 859      64.610  37.040  40.010  1.00  0.00           N
ATOM   3299  HN  ILE A 859      65.320  36.670  39.420  1.00  0.00           H
ATOM   3300  CA  ILE A 859      65.140  37.700  41.250  1.00  0.00           C
ATOM   3301  HA  ILE A 859      64.830  37.180  42.140  1.00  0.00           H
ATOM   3302  CB  ILE A 859      66.690  37.800  41.180  1.00  0.00           C
ATOM   3303  HB  ILE A 859      67.020  38.550  40.430  1.00  0.00           H
ATOM   3304  CG2 ILE A 859      67.120  38.340  42.570  1.00  0.00           C
ATOM   3305 HG21 ILE A 859      68.230  38.430  42.520  1.00  0.00           H
ATOM   3306 HG22 ILE A 859      66.820  37.620  43.350  1.00  0.00           H
ATOM   3307 HG23 ILE A 859      66.640  39.310  42.830  1.00  0.00           H
ATOM   3308  CG1 ILE A 859      67.480  36.520  41.010  1.00  0.00           C
ATOM   3309 HG11 ILE A 859      68.550  36.770  41.120  1.00  0.00           H
ATOM   3310 HG12 ILE A 859      67.240  36.070  40.020  1.00  0.00           H
ATOM   3311  CD  ILE A 859      67.180  35.390  41.990  1.00  0.00           C
ATOM   3312  HD1 ILE A 859      67.430  35.660  43.040  1.00  0.00           H
ATOM   3313  HD2 ILE A 859      67.600  34.400  41.750  1.00  0.00           H
ATOM   3314  HD3 ILE A 859      66.080  35.210  41.890  1.00  0.00           H
ATOM   3315  C   ILE A 859      64.540  39.080  41.450  1.00  0.00           C
ATOM   3316  O   ILE A 859      64.180  39.500  42.560  1.00  0.00           O
ATOM   3317  N   SER A 860      64.350  39.840  40.320  1.00  0.00           N
ATOM   3318  HN  SER A 860      64.680  39.510  39.440  1.00  0.00           H
ATOM   3319  CA  SER A 860      63.670  41.170  40.470  1.00  0.00           C
ATOM   3320  HA  SER A 860      64.270  41.850  41.070  1.00  0.00           H
ATOM   3321  CB  SER A 860      63.660  41.940  39.080  1.00  0.00           C
ATOM   3322  HB1 SER A 860      63.180  41.270  38.350  1.00  0.00           H
ATOM   3323  HB2 SER A 860      64.700  42.070  38.690  1.00  0.00           H
ATOM   3324  OG  SER A 860      62.950  43.200  38.980  1.00  0.00           O
ATOM   3325  HG1 SER A 860      63.460  43.840  39.490  1.00  0.00           H
ATOM   3326  C   SER A 860      62.310  41.130  40.980  1.00  0.00           C
ATOM   3327  O   SER A 860      61.870  41.920  41.840  1.00  0.00           O
ATOM   3328  N   ASP A 861      61.550  40.070  40.510  1.00  0.00           N
ATOM   3329  HN  ASP A 861      62.020  39.500  39.850  1.00  0.00           H
ATOM   3330  CA  ASP A 861      60.260  39.670  40.970  1.00  0.00           C
ATOM   3331  HA  ASP A 861      59.650  40.560  41.060  1.00  0.00           H
ATOM   3332  CB  ASP A 861      59.410  38.820  39.970  1.00  0.00           C
ATOM   3333  HB1 ASP A 861      58.420  38.570  40.410  1.00  0.00           H
ATOM   3334  HB2 ASP A 861      59.990  37.940  39.640  1.00  0.00           H
ATOM   3335  CG  ASP A 861      59.020  39.490  38.670  1.00  0.00           C
ATOM   3336  OD1 ASP A 861      59.220  40.730  38.620  1.00  0.00           O
ATOM   3337  OD2 ASP A 861      58.520  38.850  37.720  1.00  0.00           O
ATOM   3338  C   ASP A 861      60.210  39.010  42.410  1.00  0.00           C
ATOM   3339  O   ASP A 861      59.250  39.350  43.150  1.00  0.00           O
ATOM   3340  N   PHE A 862      61.240  38.250  42.800  1.00  0.00           N
ATOM   3341  HN  PHE A 862      62.010  38.170  42.170  1.00  0.00           H
ATOM   3342  CA  PHE A 862      61.220  37.430  44.020  1.00  0.00           C
ATOM   3343  HA  PHE A 862      60.190  37.120  44.200  1.00  0.00           H
ATOM   3344  CB  PHE A 862      62.120  36.200  43.800  1.00  0.00           C
ATOM   3345  HB1 PHE A 862      63.160  36.560  43.690  1.00  0.00           H
ATOM   3346  HB2 PHE A 862      61.710  35.710  42.880  1.00  0.00           H
ATOM   3347  CG  PHE A 862      61.970  35.160  44.920  1.00  0.00           C
ATOM   3348  CD1 PHE A 862      63.130  34.830  45.570  1.00  0.00           C
ATOM   3349  HD1 PHE A 862      64.050  35.230  45.170  1.00  0.00           H
ATOM   3350  CE1 PHE A 862      63.010  33.910  46.620  1.00  0.00           C
ATOM   3351  HE1 PHE A 862      63.880  33.660  47.200  1.00  0.00           H
ATOM   3352  CZ  PHE A 862      61.760  33.420  47.080  1.00  0.00           C
ATOM   3353  HZ  PHE A 862      61.660  32.690  47.870  1.00  0.00           H
ATOM   3354  CD2 PHE A 862      60.750  34.710  45.290  1.00  0.00           C
ATOM   3355  HD2 PHE A 862      59.850  35.030  44.790  1.00  0.00           H
ATOM   3356  CE2 PHE A 862      60.650  33.820  46.370  1.00  0.00           C
ATOM   3357  HE2 PHE A 862      59.640  33.700  46.740  1.00  0.00           H
ATOM   3358  C   PHE A 862      61.700  38.330  45.250  1.00  0.00           C
ATOM   3359  O   PHE A 862      61.860  37.930  46.410  1.00  0.00           O
ATOM   3360  N   ALA A 863      62.070  39.580  44.940  1.00  0.00           N
ATOM   3361  HN  ALA A 863      61.960  39.950  44.020  1.00  0.00           H
ATOM   3362  CA  ALA A 863      62.990  40.480  45.660  1.00  0.00           C
ATOM   3363  HA  ALA A 863      63.990  40.050  45.640  1.00  0.00           H
ATOM   3364  CB  ALA A 863      63.110  41.760  44.890  1.00  0.00           C
ATOM   3365  HB1 ALA A 863      63.870  42.450  45.320  1.00  0.00           H
ATOM   3366  HB2 ALA A 863      62.190  42.400  44.890  1.00  0.00           H
ATOM   3367  HB3 ALA A 863      63.340  41.690  43.810  1.00  0.00           H
ATOM   3368  C   ALA A 863      62.720  40.920  47.110  1.00  0.00           C
ATOM   3369  O   ALA A 863      63.580  40.940  48.000  1.00  0.00           O
ATOM   3370  N   VAL A 864      61.390  41.300  47.390  1.00  0.00           N
ATOM   3371  HN  VAL A 864      60.740  41.500  46.650  1.00  0.00           H
ATOM   3372  CA  VAL A 864      61.010  41.770  48.760  1.00  0.00           C
ATOM   3373  HA  VAL A 864      61.680  42.570  49.050  1.00  0.00           H
ATOM   3374  CB  VAL A 864      59.690  42.550  48.720  1.00  0.00           C
ATOM   3375  HB  VAL A 864      58.970  41.980  48.110  1.00  0.00           H
ATOM   3376  CG1 VAL A 864      59.140  42.880  50.140  1.00  0.00           C
ATOM   3377 HG11 VAL A 864      59.950  43.430  50.670  1.00  0.00           H
ATOM   3378 HG12 VAL A 864      58.960  41.950  50.730  1.00  0.00           H
ATOM   3379 HG13 VAL A 864      58.210  43.490  50.190  1.00  0.00           H
ATOM   3380  CG2 VAL A 864      59.810  43.850  47.800  1.00  0.00           C
ATOM   3381 HG21 VAL A 864      60.330  44.690  48.310  1.00  0.00           H
ATOM   3382 HG22 VAL A 864      58.720  44.030  47.690  1.00  0.00           H
ATOM   3383 HG23 VAL A 864      60.350  43.610  46.850  1.00  0.00           H
ATOM   3384  C   VAL A 864      61.110  40.670  49.750  1.00  0.00           C
ATOM   3385  O   VAL A 864      61.710  40.780  50.790  1.00  0.00           O
ATOM   3386  N   PHE A 865      60.550  39.430  49.510  1.00  0.00           N
ATOM   3387  HN  PHE A 865      59.990  39.320  48.690  1.00  0.00           H
ATOM   3388  CA  PHE A 865      60.520  38.310  50.410  1.00  0.00           C
ATOM   3389  HA  PHE A 865      60.240  38.630  51.400  1.00  0.00           H
ATOM   3390  CB  PHE A 865      59.620  37.200  49.880  1.00  0.00           C
ATOM   3391  HB1 PHE A 865      60.100  36.930  48.910  1.00  0.00           H
ATOM   3392  HB2 PHE A 865      58.590  37.540  49.640  1.00  0.00           H
ATOM   3393  CG  PHE A 865      59.450  35.950  50.710  1.00  0.00           C
ATOM   3394  CD1 PHE A 865      60.300  34.890  50.480  1.00  0.00           C
ATOM   3395  HD1 PHE A 865      61.190  34.820  49.870  1.00  0.00           H
ATOM   3396  CE1 PHE A 865      59.990  33.640  51.020  1.00  0.00           C
ATOM   3397  HE1 PHE A 865      60.720  32.870  50.850  1.00  0.00           H
ATOM   3398  CZ  PHE A 865      58.900  33.430  51.860  1.00  0.00           C
ATOM   3399  HZ  PHE A 865      58.850  32.570  52.520  1.00  0.00           H
ATOM   3400  CD2 PHE A 865      58.350  35.810  51.570  1.00  0.00           C
ATOM   3401  HD2 PHE A 865      57.660  36.610  51.770  1.00  0.00           H
ATOM   3402  CE2 PHE A 865      58.010  34.530  52.010  1.00  0.00           C
ATOM   3403  HE2 PHE A 865      57.180  34.400  52.680  1.00  0.00           H
ATOM   3404  C   PHE A 865      61.960  37.860  50.470  1.00  0.00           C
ATOM   3405  O   PHE A 865      62.470  37.510  51.520  1.00  0.00           O
ATOM   3406  N   LEU A 866      62.660  37.770  49.310  1.00  0.00           N
ATOM   3407  HN  LEU A 866      62.220  38.030  48.450  1.00  0.00           H
ATOM   3408  CA  LEU A 866      64.060  37.500  49.330  1.00  0.00           C
ATOM   3409  HA  LEU A 866      64.130  36.500  49.730  1.00  0.00           H
ATOM   3410  CB  LEU A 866      64.650  37.570  47.910  1.00  0.00           C
ATOM   3411  HB1 LEU A 866      64.610  38.630  47.590  1.00  0.00           H
ATOM   3412  HB2 LEU A 866      63.940  36.890  47.400  1.00  0.00           H
ATOM   3413  CG  LEU A 866      66.110  37.140  47.820  1.00  0.00           C
ATOM   3414  HG  LEU A 866      66.720  37.770  48.500  1.00  0.00           H
ATOM   3415  CD1 LEU A 866      66.280  35.600  48.150  1.00  0.00           C
ATOM   3416 HD11 LEU A 866      65.910  34.970  47.300  1.00  0.00           H
ATOM   3417 HD12 LEU A 866      65.710  35.320  49.060  1.00  0.00           H
ATOM   3418 HD13 LEU A 866      67.350  35.420  48.330  1.00  0.00           H
ATOM   3419  CD2 LEU A 866      66.560  37.340  46.380  1.00  0.00           C
ATOM   3420 HD21 LEU A 866      66.030  36.750  45.610  1.00  0.00           H
ATOM   3421 HD22 LEU A 866      67.600  36.980  46.410  1.00  0.00           H
ATOM   3422 HD23 LEU A 866      66.460  38.400  46.050  1.00  0.00           H
ATOM   3423  C   LEU A 866      64.860  38.390  50.360  1.00  0.00           C
ATOM   3424  O   LEU A 866      65.660  37.920  51.170  1.00  0.00           O
ATOM   3425  N   THR A 867      64.640  39.710  50.300  1.00  0.00           N
ATOM   3426  HN  THR A 867      64.270  40.010  49.430  1.00  0.00           H
ATOM   3427  CA  THR A 867      65.090  40.710  51.280  1.00  0.00           C
ATOM   3428  HA  THR A 867      66.160  40.770  51.150  1.00  0.00           H
ATOM   3429  CB  THR A 867      64.650  42.120  51.040  1.00  0.00           C
ATOM   3430  HB  THR A 867      63.600  42.340  51.320  1.00  0.00           H
ATOM   3431  OG1 THR A 867      64.690  42.510  49.650  1.00  0.00           O
ATOM   3432  HG1 THR A 867      64.130  41.890  49.200  1.00  0.00           H
ATOM   3433  CG2 THR A 867      65.530  43.070  51.850  1.00  0.00           C
ATOM   3434 HG21 THR A 867      65.630  42.870  52.940  1.00  0.00           H
ATOM   3435 HG22 THR A 867      65.180  44.130  51.830  1.00  0.00           H
ATOM   3436 HG23 THR A 867      66.560  42.970  51.460  1.00  0.00           H
ATOM   3437  C   THR A 867      64.680  40.390  52.700  1.00  0.00           C
ATOM   3438  O   THR A 867      65.540  40.470  53.560  1.00  0.00           O
ATOM   3439  N   ILE A 868      63.420  40.020  53.030  1.00  0.00           N
ATOM   3440  HN  ILE A 868      62.740  39.810  52.340  1.00  0.00           H
ATOM   3441  CA  ILE A 868      63.000  39.700  54.400  1.00  0.00           C
ATOM   3442  HA  ILE A 868      63.410  40.490  55.000  1.00  0.00           H
ATOM   3443  CB  ILE A 868      61.450  39.650  54.780  1.00  0.00           C
ATOM   3444  HB  ILE A 868      60.880  38.880  54.220  1.00  0.00           H
ATOM   3445  CG2 ILE A 868      61.370  39.470  56.320  1.00  0.00           C
ATOM   3446 HG21 ILE A 868      60.420  39.930  56.660  1.00  0.00           H
ATOM   3447 HG22 ILE A 868      62.200  40.020  56.810  1.00  0.00           H
ATOM   3448 HG23 ILE A 868      61.390  38.400  56.630  1.00  0.00           H
ATOM   3449  CG1 ILE A 868      60.880  40.980  54.190  1.00  0.00           C
ATOM   3450 HG11 ILE A 868      60.920  40.890  53.090  1.00  0.00           H
ATOM   3451 HG12 ILE A 868      61.650  41.730  54.460  1.00  0.00           H
ATOM   3452  CD  ILE A 868      59.520  41.490  54.730  1.00  0.00           C
ATOM   3453  HD1 ILE A 868      59.250  42.500  54.350  1.00  0.00           H
ATOM   3454  HD2 ILE A 868      59.330  41.600  55.820  1.00  0.00           H
ATOM   3455  HD3 ILE A 868      58.740  40.860  54.240  1.00  0.00           H
ATOM   3456  C   ILE A 868      63.720  38.440  54.940  1.00  0.00           C
ATOM   3457  O   ILE A 868      64.280  38.400  56.050  1.00  0.00           O
ATOM   3458  N   VAL A 869      63.850  37.400  54.080  1.00  0.00           N
ATOM   3459  HN  VAL A 869      63.300  37.370  53.250  1.00  0.00           H
ATOM   3460  CA  VAL A 869      64.480  36.140  54.400  1.00  0.00           C
ATOM   3461  HA  VAL A 869      64.040  35.770  55.300  1.00  0.00           H
ATOM   3462  CB  VAL A 869      64.140  35.000  53.320  1.00  0.00           C
ATOM   3463  HB  VAL A 869      64.490  35.370  52.330  1.00  0.00           H
ATOM   3464  CG1 VAL A 869      64.970  33.720  53.540  1.00  0.00           C
ATOM   3465 HG11 VAL A 869      64.960  33.030  52.670  1.00  0.00           H
ATOM   3466 HG12 VAL A 869      64.560  33.230  54.430  1.00  0.00           H
ATOM   3467 HG13 VAL A 869      66.050  33.890  53.770  1.00  0.00           H
ATOM   3468  CG2 VAL A 869      62.670  34.740  53.240  1.00  0.00           C
ATOM   3469 HG21 VAL A 869      61.950  35.570  53.070  1.00  0.00           H
ATOM   3470 HG22 VAL A 869      62.400  34.230  54.200  1.00  0.00           H
ATOM   3471 HG23 VAL A 869      62.550  33.980  52.430  1.00  0.00           H
ATOM   3472  C   VAL A 869      65.970  36.270  54.720  1.00  0.00           C
ATOM   3473  O   VAL A 869      66.560  35.690  55.660  1.00  0.00           O
ATOM   3474  N   ILE A 870      66.740  37.110  54.000  1.00  0.00           N
ATOM   3475  HN  ILE A 870      66.230  37.450  53.220  1.00  0.00           H
ATOM   3476  CA  ILE A 870      68.130  37.480  54.200  1.00  0.00           C
ATOM   3477  HA  ILE A 870      68.670  36.560  54.410  1.00  0.00           H
ATOM   3478  CB  ILE A 870      68.790  38.250  53.020  1.00  0.00           C
ATOM   3479  HB  ILE A 870      68.100  39.000  52.620  1.00  0.00           H
ATOM   3480  CG2 ILE A 870      70.090  39.010  53.520  1.00  0.00           C
ATOM   3481 HG21 ILE A 870      69.950  39.670  54.410  1.00  0.00           H
ATOM   3482 HG22 ILE A 870      70.530  39.610  52.700  1.00  0.00           H
ATOM   3483 HG23 ILE A 870      70.850  38.260  53.860  1.00  0.00           H
ATOM   3484  CG1 ILE A 870      69.080  37.310  51.890  1.00  0.00           C
ATOM   3485 HG11 ILE A 870      68.510  36.360  51.960  1.00  0.00           H
ATOM   3486 HG12 ILE A 870      70.110  36.890  52.030  1.00  0.00           H
ATOM   3487  CD  ILE A 870      68.960  37.950  50.480  1.00  0.00           C
ATOM   3488  HD1 ILE A 870      69.230  37.150  49.750  1.00  0.00           H
ATOM   3489  HD2 ILE A 870      69.750  38.720  50.400  1.00  0.00           H
ATOM   3490  HD3 ILE A 870      67.960  38.360  50.210  1.00  0.00           H
ATOM   3491  C   ILE A 870      68.270  38.180  55.470  1.00  0.00           C
ATOM   3492  O   ILE A 870      69.160  37.880  56.340  1.00  0.00           O
ATOM   3493  N   MET A 871      67.350  39.180  55.780  1.00  0.00           N
ATOM   3494  HN  MET A 871      66.670  39.470  55.110  1.00  0.00           H
ATOM   3495  CA  MET A 871      67.290  39.940  57.000  1.00  0.00           C
ATOM   3496  HA  MET A 871      68.310  40.280  57.130  1.00  0.00           H
ATOM   3497  CB  MET A 871      66.380  41.150  56.830  1.00  0.00           C
ATOM   3498  HB1 MET A 871      65.820  41.410  57.760  1.00  0.00           H
ATOM   3499  HB2 MET A 871      65.590  40.860  56.110  1.00  0.00           H
ATOM   3500  CG  MET A 871      67.030  42.420  56.350  1.00  0.00           C
ATOM   3501  HG1 MET A 871      67.700  42.670  57.200  1.00  0.00           H
ATOM   3502  HG2 MET A 871      66.280  43.200  56.080  1.00  0.00           H
ATOM   3503  SD  MET A 871      67.990  42.160  54.880  1.00  0.00           S
ATOM   3504  CE  MET A 871      68.790  43.740  54.810  1.00  0.00           C
ATOM   3505  HE1 MET A 871      68.450  44.470  55.580  1.00  0.00           H
ATOM   3506  HE2 MET A 871      68.410  44.260  53.900  1.00  0.00           H
ATOM   3507  HE3 MET A 871      69.900  43.750  54.680  1.00  0.00           H
ATOM   3508  C   MET A 871      67.040  39.050  58.270  1.00  0.00           C
ATOM   3509  O   MET A 871      67.720  39.190  59.330  1.00  0.00           O
ATOM   3510  N   VAL A 872      66.070  38.090  58.280  1.00  0.00           N
ATOM   3511  HN  VAL A 872      65.470  38.040  57.490  1.00  0.00           H
ATOM   3512  CA  VAL A 872      65.960  37.170  59.450  1.00  0.00           C
ATOM   3513  HA  VAL A 872      66.010  37.820  60.300  1.00  0.00           H
ATOM   3514  CB  VAL A 872      64.610  36.520  59.540  1.00  0.00           C
ATOM   3515  HB  VAL A 872      64.620  35.880  60.440  1.00  0.00           H
ATOM   3516  CG1 VAL A 872      63.460  37.650  59.750  1.00  0.00           C
ATOM   3517 HG11 VAL A 872      63.810  38.480  60.410  1.00  0.00           H
ATOM   3518 HG12 VAL A 872      62.490  37.290  60.140  1.00  0.00           H
ATOM   3519 HG13 VAL A 872      63.220  38.030  58.740  1.00  0.00           H
ATOM   3520  CG2 VAL A 872      64.210  35.820  58.250  1.00  0.00           C
ATOM   3521 HG21 VAL A 872      64.180  36.510  57.380  1.00  0.00           H
ATOM   3522 HG22 VAL A 872      63.190  35.390  58.380  1.00  0.00           H
ATOM   3523 HG23 VAL A 872      64.920  34.990  58.030  1.00  0.00           H
ATOM   3524  C   VAL A 872      67.160  36.210  59.600  1.00  0.00           C
ATOM   3525  O   VAL A 872      67.510  35.670  60.650  1.00  0.00           O
ATOM   3526  N   THR A 873      67.840  35.810  58.480  1.00  0.00           N
ATOM   3527  HN  THR A 873      67.370  35.890  57.600  1.00  0.00           H
ATOM   3528  CA  THR A 873      68.960  34.910  58.450  1.00  0.00           C
ATOM   3529  HA  THR A 873      68.730  33.960  58.930  1.00  0.00           H
ATOM   3530  CB  THR A 873      69.390  34.460  57.070  1.00  0.00           C
ATOM   3531  HB  THR A 873      69.650  35.370  56.480  1.00  0.00           H
ATOM   3532  OG1 THR A 873      68.310  33.780  56.410  1.00  0.00           O
ATOM   3533  HG1 THR A 873      67.680  34.480  56.160  1.00  0.00           H
ATOM   3534  CG2 THR A 873      70.590  33.390  57.140  1.00  0.00           C
ATOM   3535 HG21 THR A 873      71.520  33.890  57.490  1.00  0.00           H
ATOM   3536 HG22 THR A 873      70.740  33.090  56.090  1.00  0.00           H
ATOM   3537 HG23 THR A 873      70.220  32.520  57.710  1.00  0.00           H
ATOM   3538  C   THR A 873      70.180  35.480  59.150  1.00  0.00           C
ATOM   3539  O   THR A 873      70.880  34.760  59.860  1.00  0.00           O
ATOM   3540  N   ILE A 874      70.450  36.800  59.020  1.00  0.00           N
ATOM   3541  HN  ILE A 874      69.880  37.320  58.390  1.00  0.00           H
ATOM   3542  CA  ILE A 874      71.450  37.590  59.680  1.00  0.00           C
ATOM   3543  HA  ILE A 874      72.430  37.180  59.460  1.00  0.00           H
ATOM   3544  CB  ILE A 874      71.470  39.060  59.170  1.00  0.00           C
ATOM   3545  HB  ILE A 874      70.390  39.350  59.140  1.00  0.00           H
ATOM   3546  CG2 ILE A 874      72.370  40.010  60.040  1.00  0.00           C
ATOM   3547 HG21 ILE A 874      72.060  40.150  61.100  1.00  0.00           H
ATOM   3548 HG22 ILE A 874      72.320  41.050  59.660  1.00  0.00           H
ATOM   3549 HG23 ILE A 874      73.450  39.740  60.100  1.00  0.00           H
ATOM   3550  CG1 ILE A 874      71.960  39.150  57.740  1.00  0.00           C
ATOM   3551 HG11 ILE A 874      71.530  38.360  57.090  1.00  0.00           H
ATOM   3552 HG12 ILE A 874      73.060  38.950  57.680  1.00  0.00           H
ATOM   3553  CD  ILE A 874      71.670  40.480  57.130  1.00  0.00           C
ATOM   3554  HD1 ILE A 874      72.330  41.200  57.640  1.00  0.00           H
ATOM   3555  HD2 ILE A 874      70.600  40.780  57.230  1.00  0.00           H
ATOM   3556  HD3 ILE A 874      71.980  40.450  56.060  1.00  0.00           H
ATOM   3557  C   ILE A 874      71.240  37.510  61.110  1.00  0.00           C
ATOM   3558  O   ILE A 874      72.160  37.260  61.890  1.00  0.00           O
ATOM   3559  N   ASP A 875      69.990  37.700  61.640  1.00  0.00           N
ATOM   3560  HN  ASP A 875      69.340  38.000  60.950  1.00  0.00           H
ATOM   3561  CA  ASP A 875      69.550  37.590  62.990  1.00  0.00           C
ATOM   3562  HA  ASP A 875      70.220  38.190  63.590  1.00  0.00           H
ATOM   3563  CB  ASP A 875      68.160  38.320  63.090  1.00  0.00           C
ATOM   3564  HB1 ASP A 875      67.410  37.820  62.450  1.00  0.00           H
ATOM   3565  HB2 ASP A 875      68.260  39.350  62.680  1.00  0.00           H
ATOM   3566  CG  ASP A 875      67.690  38.360  64.540  1.00  0.00           C
ATOM   3567  OD1 ASP A 875      68.170  39.220  65.360  1.00  0.00           O
ATOM   3568  OD2 ASP A 875      66.910  37.400  64.880  1.00  0.00           O
ATOM   3569  C   ASP A 875      69.640  36.180  63.600  1.00  0.00           C
ATOM   3570  O   ASP A 875      70.140  36.030  64.700  1.00  0.00           O
ATOM   3571  N   TYR A 876      69.330  35.160  62.840  1.00  0.00           N
ATOM   3572  HN  TYR A 876      68.910  35.330  61.960  1.00  0.00           H
ATOM   3573  CA  TYR A 876      69.580  33.800  63.190  1.00  0.00           C
ATOM   3574  HA  TYR A 876      69.190  33.650  64.190  1.00  0.00           H
ATOM   3575  CB  TYR A 876      68.920  32.760  62.250  1.00  0.00           C
ATOM   3576  HB1 TYR A 876      69.320  32.890  61.220  1.00  0.00           H
ATOM   3577  HB2 TYR A 876      67.830  32.980  62.320  1.00  0.00           H
ATOM   3578  CG  TYR A 876      69.160  31.270  62.680  1.00  0.00           C
ATOM   3579  CD1 TYR A 876      70.300  30.520  62.190  1.00  0.00           C
ATOM   3580  HD1 TYR A 876      71.040  31.090  61.640  1.00  0.00           H
ATOM   3581  CE1 TYR A 876      70.360  29.120  62.420  1.00  0.00           C
ATOM   3582  HE1 TYR A 876      71.250  28.610  62.110  1.00  0.00           H
ATOM   3583  CZ  TYR A 876      69.300  28.490  63.060  1.00  0.00           C
ATOM   3584  OH  TYR A 876      69.510  27.060  63.170  1.00  0.00           O
ATOM   3585  HH  TYR A 876      68.840  26.650  63.730  1.00  0.00           H
ATOM   3586  CD2 TYR A 876      68.090  30.610  63.370  1.00  0.00           C
ATOM   3587  HD2 TYR A 876      67.180  31.170  63.540  1.00  0.00           H
ATOM   3588  CE2 TYR A 876      68.220  29.210  63.560  1.00  0.00           C
ATOM   3589  HE2 TYR A 876      67.550  28.670  64.220  1.00  0.00           H
ATOM   3590  C   TYR A 876      71.060  33.580  63.330  1.00  0.00           C
ATOM   3591  O   TYR A 876      71.410  32.840  64.250  1.00  0.00           O
ATOM   3592  N   LEU A 877      71.960  34.090  62.410  1.00  0.00           N
ATOM   3593  HN  LEU A 877      71.680  34.620  61.620  1.00  0.00           H
ATOM   3594  CA  LEU A 877      73.360  33.800  62.530  1.00  0.00           C
ATOM   3595  HA  LEU A 877      73.600  32.820  62.900  1.00  0.00           H
ATOM   3596  CB  LEU A 877      74.030  34.010  61.130  1.00  0.00           C
ATOM   3597  HB1 LEU A 877      73.690  34.980  60.710  1.00  0.00           H
ATOM   3598  HB2 LEU A 877      73.400  33.340  60.500  1.00  0.00           H
ATOM   3599  CG  LEU A 877      75.600  33.660  61.040  1.00  0.00           C
ATOM   3600  HG  LEU A 877      76.090  34.170  61.890  1.00  0.00           H
ATOM   3601  CD1 LEU A 877      75.930  32.190  61.200  1.00  0.00           C
ATOM   3602 HD11 LEU A 877      75.500  31.810  62.140  1.00  0.00           H
ATOM   3603 HD12 LEU A 877      77.040  32.110  61.260  1.00  0.00           H
ATOM   3604 HD13 LEU A 877      75.530  31.570  60.360  1.00  0.00           H
ATOM   3605  CD2 LEU A 877      76.240  34.350  59.790  1.00  0.00           C
ATOM   3606 HD21 LEU A 877      77.340  34.230  59.710  1.00  0.00           H
ATOM   3607 HD22 LEU A 877      75.890  35.410  59.810  1.00  0.00           H
ATOM   3608 HD23 LEU A 877      75.880  33.950  58.820  1.00  0.00           H
ATOM   3609  C   LEU A 877      74.100  34.680  63.580  1.00  0.00           C
ATOM   3610  O   LEU A 877      74.940  34.250  64.360  1.00  0.00           O
ATOM   3611  N   VAL A 878      73.890  36.050  63.480  1.00  0.00           N
ATOM   3612  HN  VAL A 878      73.340  36.450  62.750  1.00  0.00           H
ATOM   3613  CA  VAL A 878      74.550  36.920  64.450  1.00  0.00           C
ATOM   3614  HA  VAL A 878      75.450  36.410  64.780  1.00  0.00           H
ATOM   3615  CB  VAL A 878      74.990  38.230  63.740  1.00  0.00           C
ATOM   3616  HB  VAL A 878      74.100  38.840  63.490  1.00  0.00           H
ATOM   3617  CG1 VAL A 878      76.000  38.920  64.610  1.00  0.00           C
ATOM   3618 HG11 VAL A 878      76.450  39.790  64.080  1.00  0.00           H
ATOM   3619 HG12 VAL A 878      76.880  38.320  64.930  1.00  0.00           H
ATOM   3620 HG13 VAL A 878      75.420  39.330  65.480  1.00  0.00           H
ATOM   3621  CG2 VAL A 878      75.770  37.900  62.420  1.00  0.00           C
ATOM   3622 HG21 VAL A 878      76.640  37.200  62.430  1.00  0.00           H
ATOM   3623 HG22 VAL A 878      76.040  38.860  61.930  1.00  0.00           H
ATOM   3624 HG23 VAL A 878      75.030  37.380  61.780  1.00  0.00           H
ATOM   3625  C   VAL A 878      73.720  37.310  65.650  1.00  0.00           C
ATOM   3626  O   VAL A 878      74.200  37.410  66.790  1.00  0.00           O
ATOM   3627  N   GLY A 879      72.420  37.630  65.520  1.00  0.00           N
ATOM   3628  HN  GLY A 879      72.100  37.470  64.590  1.00  0.00           H
ATOM   3629  CA  GLY A 879      71.570  38.300  66.550  1.00  0.00           C
ATOM   3630  HA1 GLY A 879      71.960  38.180  67.540  1.00  0.00           H
ATOM   3631  HA2 GLY A 879      70.540  38.020  66.390  1.00  0.00           H
ATOM   3632  C   GLY A 879      71.670  39.810  66.380  1.00  0.00           C
ATOM   3633  O   GLY A 879      72.750  40.390  66.410  1.00  0.00           O
ATOM   3634  N   VAL A 880      70.470  40.480  66.130  1.00  0.00           N
ATOM   3635  HN  VAL A 880      69.600  39.990  66.020  1.00  0.00           H
ATOM   3636  CA  VAL A 880      70.540  41.960  65.920  1.00  0.00           C
ATOM   3637  HA  VAL A 880      71.550  42.300  66.120  1.00  0.00           H
ATOM   3638  CB  VAL A 880      70.050  42.380  64.490  1.00  0.00           C
ATOM   3639  HB  VAL A 880      68.940  42.330  64.470  1.00  0.00           H
ATOM   3640  CG1 VAL A 880      70.480  43.840  64.220  1.00  0.00           C
ATOM   3641 HG11 VAL A 880      70.250  44.480  65.100  1.00  0.00           H
ATOM   3642 HG12 VAL A 880      70.100  44.250  63.260  1.00  0.00           H
ATOM   3643 HG13 VAL A 880      71.580  43.840  64.020  1.00  0.00           H
ATOM   3644  CG2 VAL A 880      70.660  41.540  63.360  1.00  0.00           C
ATOM   3645 HG21 VAL A 880      70.440  40.480  63.540  1.00  0.00           H
ATOM   3646 HG22 VAL A 880      71.770  41.550  63.320  1.00  0.00           H
ATOM   3647 HG23 VAL A 880      70.270  41.870  62.360  1.00  0.00           H
ATOM   3648  C   VAL A 880      69.680  42.720  66.970  1.00  0.00           C
ATOM   3649  O   VAL A 880      68.560  42.470  67.230  1.00  0.00           O
ATOM   3650  N   PRO A 881      70.080  43.780  67.720  1.00  0.00           N
ATOM   3651  CD  PRO A 881      71.550  44.090  67.930  1.00  0.00           C
ATOM   3652  HD1 PRO A 881      71.890  44.720  67.090  1.00  0.00           H
ATOM   3653  HD2 PRO A 881      72.140  43.170  68.170  1.00  0.00           H
ATOM   3654  CA  PRO A 881      69.230  44.700  68.480  1.00  0.00           C
ATOM   3655  HA  PRO A 881      68.890  44.130  69.340  1.00  0.00           H
ATOM   3656  CB  PRO A 881      70.210  45.740  68.990  1.00  0.00           C
ATOM   3657  HB1 PRO A 881      69.850  46.210  69.920  1.00  0.00           H
ATOM   3658  HB2 PRO A 881      70.280  46.540  68.220  1.00  0.00           H
ATOM   3659  CG  PRO A 881      71.510  45.010  69.220  1.00  0.00           C
ATOM   3660  HG1 PRO A 881      72.470  45.570  69.250  1.00  0.00           H
ATOM   3661  HG2 PRO A 881      71.460  44.390  70.140  1.00  0.00           H
ATOM   3662  C   PRO A 881      68.070  45.340  67.680  1.00  0.00           C
ATOM   3663  O   PRO A 881      68.220  46.400  67.100  1.00  0.00           O
ATOM   3664  N   SER A 882      66.810  44.720  67.630  1.00  0.00           N
ATOM   3665  HN  SER A 882      66.540  43.800  67.870  1.00  0.00           H
ATOM   3666  CA  SER A 882      65.740  45.460  67.040  1.00  0.00           C
ATOM   3667  HA  SER A 882      65.910  46.510  67.240  1.00  0.00           H
ATOM   3668  CB  SER A 882      65.680  45.190  65.530  1.00  0.00           C
ATOM   3669  HB1 SER A 882      64.700  45.520  65.120  1.00  0.00           H
ATOM   3670  HB2 SER A 882      65.910  44.110  65.420  1.00  0.00           H
ATOM   3671  OG  SER A 882      66.610  45.990  64.820  1.00  0.00           O
ATOM   3672  HG1 SER A 882      67.360  46.110  65.410  1.00  0.00           H
ATOM   3673  C   SER A 882      64.390  44.880  67.680  1.00  0.00           C
ATOM   3674  O   SER A 882      64.210  43.700  67.840  1.00  0.00           O
ATOM   3675  N   PRO A 883      63.330  45.660  67.930  1.00  0.00           N
ATOM   3676  CD  PRO A 883      63.430  47.120  68.120  1.00  0.00           C
ATOM   3677  HD1 PRO A 883      63.420  47.500  67.080  1.00  0.00           H
ATOM   3678  HD2 PRO A 883      64.410  47.350  68.600  1.00  0.00           H
ATOM   3679  CA  PRO A 883      62.000  45.170  68.360  1.00  0.00           C
ATOM   3680  HA  PRO A 883      62.140  44.640  69.290  1.00  0.00           H
ATOM   3681  CB  PRO A 883      61.170  46.440  68.530  1.00  0.00           C
ATOM   3682  HB1 PRO A 883      60.510  46.160  69.380  1.00  0.00           H
ATOM   3683  HB2 PRO A 883      60.610  46.780  67.630  1.00  0.00           H
ATOM   3684  CG  PRO A 883      62.160  47.550  68.890  1.00  0.00           C
ATOM   3685  HG1 PRO A 883      61.840  48.620  68.790  1.00  0.00           H
ATOM   3686  HG2 PRO A 883      62.390  47.430  69.970  1.00  0.00           H
ATOM   3687  C   PRO A 883      61.340  44.120  67.460  1.00  0.00           C
ATOM   3688  O   PRO A 883      61.560  44.280  66.290  1.00  0.00           O
ATOM   3689  N   LYS A 884      60.630  43.090  67.920  1.00  0.00           N
ATOM   3690  HN  LYS A 884      60.500  42.960  68.900  1.00  0.00           H
ATOM   3691  CA  LYS A 884      60.190  41.990  67.100  1.00  0.00           C
ATOM   3692  HA  LYS A 884      60.410  42.090  66.040  1.00  0.00           H
ATOM   3693  CB  LYS A 884      60.810  40.670  67.550  1.00  0.00           C
ATOM   3694  HB1 LYS A 884      60.150  39.870  67.160  1.00  0.00           H
ATOM   3695  HB2 LYS A 884      60.790  40.690  68.660  1.00  0.00           H
ATOM   3696  CG  LYS A 884      62.240  40.490  67.010  1.00  0.00           C
ATOM   3697  HG1 LYS A 884      62.860  41.280  67.490  1.00  0.00           H
ATOM   3698  HG2 LYS A 884      62.080  40.730  65.950  1.00  0.00           H
ATOM   3699  CD  LYS A 884      62.880  39.090  67.130  1.00  0.00           C
ATOM   3700  HD1 LYS A 884      62.130  38.390  66.700  1.00  0.00           H
ATOM   3701  HD2 LYS A 884      62.900  38.800  68.200  1.00  0.00           H
ATOM   3702  CE  LYS A 884      64.310  38.830  66.610  1.00  0.00           C
ATOM   3703  HE1 LYS A 884      65.050  39.140  67.380  1.00  0.00           H
ATOM   3704  HE2 LYS A 884      64.520  39.420  65.700  1.00  0.00           H
ATOM   3705  NZ  LYS A 884      64.530  37.470  66.120  1.00  0.00           N
ATOM   3706  HZ1 LYS A 884      64.310  36.820  66.900  1.00  0.00           H
ATOM   3707  HZ2 LYS A 884      65.490  37.330  65.750  1.00  0.00           H
ATOM   3708  HZ3 LYS A 884      63.830  37.160  65.420  1.00  0.00           H
ATOM   3709  C   LYS A 884      58.700  42.070  67.060  1.00  0.00           C
ATOM   3710  O   LYS A 884      58.010  42.410  68.010  1.00  0.00           O
ATOM   3711  N   LEU A 885      58.040  41.670  65.910  1.00  0.00           N
ATOM   3712  HN  LEU A 885      58.610  41.280  65.200  1.00  0.00           H
ATOM   3713  CA  LEU A 885      56.630  41.480  65.690  1.00  0.00           C
ATOM   3714  HA  LEU A 885      56.360  42.520  65.850  1.00  0.00           H
ATOM   3715  CB  LEU A 885      56.330  40.880  64.270  1.00  0.00           C
ATOM   3716  HB1 LEU A 885      56.780  39.860  64.350  1.00  0.00           H
ATOM   3717  HB2 LEU A 885      56.890  41.350  63.440  1.00  0.00           H
ATOM   3718  CG  LEU A 885      54.850  40.760  63.800  1.00  0.00           C
ATOM   3719  HG  LEU A 885      54.330  40.080  64.510  1.00  0.00           H
ATOM   3720  CD1 LEU A 885      54.100  42.040  63.720  1.00  0.00           C
ATOM   3721 HD11 LEU A 885      54.090  42.600  64.680  1.00  0.00           H
ATOM   3722 HD12 LEU A 885      53.040  41.870  63.450  1.00  0.00           H
ATOM   3723 HD13 LEU A 885      54.400  42.690  62.870  1.00  0.00           H
ATOM   3724  CD2 LEU A 885      54.770  40.140  62.440  1.00  0.00           C
ATOM   3725 HD21 LEU A 885      55.180  39.120  62.350  1.00  0.00           H
ATOM   3726 HD22 LEU A 885      55.380  40.700  61.700  1.00  0.00           H
ATOM   3727 HD23 LEU A 885      53.720  40.040  62.090  1.00  0.00           H
ATOM   3728  C   LEU A 885      55.900  40.730  66.810  1.00  0.00           C
ATOM   3729  O   LEU A 885      56.330  39.660  67.230  1.00  0.00           O
ATOM   3730  N   HSD A 886      54.710  41.280  67.320  1.00  0.00           N
ATOM   3731  HN  HSD A 886      54.340  42.140  66.970  1.00  0.00           H
ATOM   3732  CA  HSD A 886      53.930  40.490  68.290  1.00  0.00           C
ATOM   3733  HA  HSD A 886      54.470  39.610  68.620  1.00  0.00           H
ATOM   3734  CB  HSD A 886      53.330  41.360  69.360  1.00  0.00           C
ATOM   3735  HB1 HSD A 886      52.870  42.290  68.960  1.00  0.00           H
ATOM   3736  HB2 HSD A 886      54.160  41.710  70.000  1.00  0.00           H
ATOM   3737  ND1 HSD A 886      52.730  40.160  71.550  1.00  0.00           N
ATOM   3738  HD1 HSD A 886      53.570  40.200  72.090  1.00  0.00           H
ATOM   3739  CG  HSD A 886      52.380  40.650  70.300  1.00  0.00           C
ATOM   3740  CE1 HSD A 886      51.560  39.740  72.100  1.00  0.00           C
ATOM   3741  HE1 HSD A 886      51.480  39.390  73.120  1.00  0.00           H
ATOM   3742  NE2 HSD A 886      50.510  40.130  71.400  1.00  0.00           N
ATOM   3743  CD2 HSD A 886      51.020  40.640  70.220  1.00  0.00           C
ATOM   3744  HD2 HSD A 886      50.270  40.990  69.530  1.00  0.00           H
ATOM   3745  C   HSD A 886      52.790  39.950  67.520  1.00  0.00           C
ATOM   3746  O   HSD A 886      52.160  40.620  66.700  1.00  0.00           O
ATOM   3747  N   VAL A 887      52.490  38.630  67.690  1.00  0.00           N
ATOM   3748  HN  VAL A 887      53.070  38.020  68.210  1.00  0.00           H
ATOM   3749  CA  VAL A 887      51.320  37.920  67.240  1.00  0.00           C
ATOM   3750  HA  VAL A 887      50.640  38.630  66.800  1.00  0.00           H
ATOM   3751  CB  VAL A 887      51.620  36.980  66.070  1.00  0.00           C
ATOM   3752  HB  VAL A 887      50.740  36.340  65.880  1.00  0.00           H
ATOM   3753  CG1 VAL A 887      51.890  37.720  64.790  1.00  0.00           C
ATOM   3754 HG11 VAL A 887      50.950  38.230  64.490  1.00  0.00           H
ATOM   3755 HG12 VAL A 887      52.220  36.970  64.050  1.00  0.00           H
ATOM   3756 HG13 VAL A 887      52.690  38.480  64.850  1.00  0.00           H
ATOM   3757  CG2 VAL A 887      52.830  36.130  66.380  1.00  0.00           C
ATOM   3758 HG21 VAL A 887      53.760  36.560  66.810  1.00  0.00           H
ATOM   3759 HG22 VAL A 887      53.060  35.520  65.490  1.00  0.00           H
ATOM   3760 HG23 VAL A 887      52.490  35.390  67.140  1.00  0.00           H
ATOM   3761  C   VAL A 887      50.740  37.190  68.390  1.00  0.00           C
ATOM   3762  O   VAL A 887      51.450  36.580  69.200  1.00  0.00           O
ATOM   3763  N   PRO A 888      49.470  37.250  68.630  1.00  0.00           N
ATOM   3764  CD  PRO A 888      48.530  38.350  68.280  1.00  0.00           C
ATOM   3765  HD1 PRO A 888      48.430  38.400  67.170  1.00  0.00           H
ATOM   3766  HD2 PRO A 888      48.980  39.340  68.500  1.00  0.00           H
ATOM   3767  CA  PRO A 888      48.790  36.150  69.350  1.00  0.00           C
ATOM   3768  HA  PRO A 888      49.080  36.240  70.380  1.00  0.00           H
ATOM   3769  CB  PRO A 888      47.330  36.480  68.940  1.00  0.00           C
ATOM   3770  HB1 PRO A 888      46.660  36.000  69.680  1.00  0.00           H
ATOM   3771  HB2 PRO A 888      47.100  36.160  67.910  1.00  0.00           H
ATOM   3772  CG  PRO A 888      47.180  37.960  68.890  1.00  0.00           C
ATOM   3773  HG1 PRO A 888      46.330  38.410  68.330  1.00  0.00           H
ATOM   3774  HG2 PRO A 888      47.090  38.290  69.950  1.00  0.00           H
ATOM   3775  C   PRO A 888      49.240  34.700  68.940  1.00  0.00           C
ATOM   3776  O   PRO A 888      49.380  34.470  67.710  1.00  0.00           O
ATOM   3777  N   GLU A 889      49.530  33.850  69.940  1.00  0.00           N
ATOM   3778  HN  GLU A 889      49.250  34.140  70.860  1.00  0.00           H
ATOM   3779  CA  GLU A 889      49.830  32.480  69.590  1.00  0.00           C
ATOM   3780  HA  GLU A 889      50.030  32.400  68.530  1.00  0.00           H
ATOM   3781  CB  GLU A 889      51.170  32.160  70.220  1.00  0.00           C
ATOM   3782  HB1 GLU A 889      51.390  31.070  70.240  1.00  0.00           H
ATOM   3783  HB2 GLU A 889      51.020  32.620  71.220  1.00  0.00           H
ATOM   3784  CG  GLU A 889      52.400  32.850  69.620  1.00  0.00           C
ATOM   3785  HG1 GLU A 889      52.370  33.950  69.770  1.00  0.00           H
ATOM   3786  HG2 GLU A 889      52.530  32.630  68.540  1.00  0.00           H
ATOM   3787  CD  GLU A 889      53.640  32.270  70.290  1.00  0.00           C
ATOM   3788  OE1 GLU A 889      53.890  32.490  71.500  1.00  0.00           O
ATOM   3789  OE2 GLU A 889      54.340  31.470  69.600  1.00  0.00           O
ATOM   3790  C   GLU A 889      48.720  31.540  70.090  1.00  0.00           C
ATOM   3791  O   GLU A 889      48.760  30.370  69.680  1.00  0.00           O
ATOM   3792  N   LYS A 890      47.750  31.920  70.900  1.00  0.00           N
ATOM   3793  HN  LYS A 890      47.780  32.820  71.340  1.00  0.00           H
ATOM   3794  CA  LYS A 890      46.590  31.070  71.310  1.00  0.00           C
ATOM   3795  HA  LYS A 890      46.790  30.010  71.210  1.00  0.00           H
ATOM   3796  CB  LYS A 890      46.020  31.490  72.770  1.00  0.00           C
ATOM   3797  HB1 LYS A 890      46.930  31.390  73.410  1.00  0.00           H
ATOM   3798  HB2 LYS A 890      45.300  30.710  73.070  1.00  0.00           H
ATOM   3799  CG  LYS A 890      45.330  32.850  72.980  1.00  0.00           C
ATOM   3800  HG1 LYS A 890      44.360  32.850  72.450  1.00  0.00           H
ATOM   3801  HG2 LYS A 890      45.890  33.700  72.550  1.00  0.00           H
ATOM   3802  CD  LYS A 890      45.250  33.260  74.460  1.00  0.00           C
ATOM   3803  HD1 LYS A 890      44.690  34.220  74.480  1.00  0.00           H
ATOM   3804  HD2 LYS A 890      46.280  33.350  74.860  1.00  0.00           H
ATOM   3805  CE  LYS A 890      44.400  32.300  75.290  1.00  0.00           C
ATOM   3806  HE1 LYS A 890      44.490  31.200  75.190  1.00  0.00           H
ATOM   3807  HE2 LYS A 890      43.320  32.450  75.060  1.00  0.00           H
ATOM   3808  NZ  LYS A 890      44.660  32.690  76.660  1.00  0.00           N
ATOM   3809  HZ1 LYS A 890      44.440  33.700  76.710  1.00  0.00           H
ATOM   3810  HZ2 LYS A 890      45.680  32.720  76.840  1.00  0.00           H
ATOM   3811  HZ3 LYS A 890      44.200  32.090  77.380  1.00  0.00           H
ATOM   3812  C   LYS A 890      45.350  31.300  70.390  1.00  0.00           C
ATOM   3813  O   LYS A 890      44.380  30.570  70.670  1.00  0.00           O
ATOM   3814  N   PHE A 891      45.540  32.060  69.330  1.00  0.00           N
ATOM   3815  HN  PHE A 891      46.470  32.410  69.230  1.00  0.00           H
ATOM   3816  CA  PHE A 891      44.470  32.290  68.250  1.00  0.00           C
ATOM   3817  HA  PHE A 891      44.840  32.940  67.480  1.00  0.00           H
ATOM   3818  CB  PHE A 891      44.300  30.870  67.570  1.00  0.00           C
ATOM   3819  HB1 PHE A 891      43.870  30.200  68.350  1.00  0.00           H
ATOM   3820  HB2 PHE A 891      45.270  30.490  67.190  1.00  0.00           H
ATOM   3821  CG  PHE A 891      43.330  30.860  66.400  1.00  0.00           C
ATOM   3822  CD1 PHE A 891      43.390  31.800  65.320  1.00  0.00           C
ATOM   3823  HD1 PHE A 891      44.050  32.650  65.460  1.00  0.00           H
ATOM   3824  CE1 PHE A 891      42.520  31.830  64.210  1.00  0.00           C
ATOM   3825  HE1 PHE A 891      42.560  32.590  63.440  1.00  0.00           H
ATOM   3826  CZ  PHE A 891      41.640  30.760  64.140  1.00  0.00           C
ATOM   3827  HZ  PHE A 891      41.030  30.640  63.240  1.00  0.00           H
ATOM   3828  CD2 PHE A 891      42.330  29.910  66.320  1.00  0.00           C
ATOM   3829  HD2 PHE A 891      42.160  29.170  67.100  1.00  0.00           H
ATOM   3830  CE2 PHE A 891      41.560  29.840  65.170  1.00  0.00           C
ATOM   3831  HE2 PHE A 891      40.980  28.940  65.090  1.00  0.00           H
ATOM   3832  C   PHE A 891      43.170  32.930  68.850  1.00  0.00           C
ATOM   3833  O   PHE A 891      42.040  32.370  69.050  1.00  0.00           O
ATOM   3834  N   GLU A 892      43.310  34.240  69.170  1.00  0.00           N
ATOM   3835  HN  GLU A 892      44.220  34.640  69.140  1.00  0.00           H
ATOM   3836  CA  GLU A 892      42.320  35.130  69.700  1.00  0.00           C
ATOM   3837  HA  GLU A 892      41.420  34.870  69.160  1.00  0.00           H
ATOM   3838  CB  GLU A 892      42.310  34.980  71.250  1.00  0.00           C
ATOM   3839  HB1 GLU A 892      41.840  35.850  71.750  1.00  0.00           H
ATOM   3840  HB2 GLU A 892      43.290  35.000  71.780  1.00  0.00           H
ATOM   3841  CG  GLU A 892      41.580  33.670  71.760  1.00  0.00           C
ATOM   3842  HG1 GLU A 892      42.080  32.730  71.440  1.00  0.00           H
ATOM   3843  HG2 GLU A 892      40.610  33.640  71.230  1.00  0.00           H
ATOM   3844  CD  GLU A 892      41.420  33.570  73.260  1.00  0.00           C
ATOM   3845  OE1 GLU A 892      41.970  34.320  74.080  1.00  0.00           O
ATOM   3846  OE2 GLU A 892      40.810  32.580  73.700  1.00  0.00           O
ATOM   3847  C   GLU A 892      42.640  36.500  69.200  1.00  0.00           C
ATOM   3848  O   GLU A 892      43.780  36.660  68.740  1.00  0.00           O
ATOM   3849  N   PRO A 893      41.760  37.480  69.150  1.00  0.00           N
ATOM   3850  CD  PRO A 893      40.310  37.310  69.360  1.00  0.00           C
ATOM   3851  HD1 PRO A 893      40.050  37.000  70.400  1.00  0.00           H
ATOM   3852  HD2 PRO A 893      39.900  36.640  68.580  1.00  0.00           H
ATOM   3853  CA  PRO A 893      42.120  38.840  68.940  1.00  0.00           C
ATOM   3854  HA  PRO A 893      42.460  38.820  67.920  1.00  0.00           H
ATOM   3855  CB  PRO A 893      40.900  39.640  69.370  1.00  0.00           C
ATOM   3856  HB1 PRO A 893      40.760  40.660  68.950  1.00  0.00           H
ATOM   3857  HB2 PRO A 893      40.840  39.790  70.470  1.00  0.00           H
ATOM   3858  CG  PRO A 893      39.770  38.690  69.110  1.00  0.00           C
ATOM   3859  HG1 PRO A 893      38.870  38.900  69.720  1.00  0.00           H
ATOM   3860  HG2 PRO A 893      39.500  38.920  68.060  1.00  0.00           H
ATOM   3861  C   PRO A 893      43.360  39.540  69.530  1.00  0.00           C
ATOM   3862  O   PRO A 893      43.720  39.240  70.660  1.00  0.00           O
ATOM   3863  N   THR A 894      44.040  40.440  68.780  1.00  0.00           N
ATOM   3864  HN  THR A 894      43.840  40.470  67.800  1.00  0.00           H
ATOM   3865  CA  THR A 894      45.130  41.310  69.290  1.00  0.00           C
ATOM   3866  HA  THR A 894      45.750  40.570  69.770  1.00  0.00           H
ATOM   3867  CB  THR A 894      45.840  42.140  68.250  1.00  0.00           C
ATOM   3868  HB  THR A 894      45.210  42.930  67.800  1.00  0.00           H
ATOM   3869  OG1 THR A 894      46.210  41.350  67.110  1.00  0.00           O
ATOM   3870  HG1 THR A 894      45.400  41.110  66.650  1.00  0.00           H
ATOM   3871  CG2 THR A 894      47.160  42.850  68.790  1.00  0.00           C
ATOM   3872 HG21 THR A 894      47.930  42.120  69.120  1.00  0.00           H
ATOM   3873 HG22 THR A 894      47.080  43.550  69.640  1.00  0.00           H
ATOM   3874 HG23 THR A 894      47.510  43.520  67.990  1.00  0.00           H
ATOM   3875  C   THR A 894      44.550  42.100  70.410  1.00  0.00           C
ATOM   3876  O   THR A 894      45.220  42.210  71.450  1.00  0.00           O
ATOM   3877  N   HSD A 895      43.260  42.640  70.230  1.00  0.00           N
ATOM   3878  HN  HSD A 895      42.820  42.510  69.350  1.00  0.00           H
ATOM   3879  CA  HSD A 895      42.430  43.220  71.260  1.00  0.00           C
ATOM   3880  HA  HSD A 895      43.020  44.030  71.680  1.00  0.00           H
ATOM   3881  CB  HSD A 895      41.180  43.890  70.560  1.00  0.00           C
ATOM   3882  HB1 HSD A 895      40.830  43.180  69.790  1.00  0.00           H
ATOM   3883  HB2 HSD A 895      41.530  44.800  70.030  1.00  0.00           H
ATOM   3884  ND1 HSD A 895      39.620  45.220  72.130  1.00  0.00           N
ATOM   3885  HD1 HSD A 895      40.310  45.760  72.630  1.00  0.00           H
ATOM   3886  CG  HSD A 895      39.920  44.150  71.370  1.00  0.00           C
ATOM   3887  CE1 HSD A 895      38.270  45.250  72.390  1.00  0.00           C
ATOM   3888  HE1 HSD A 895      37.840  45.940  73.120  1.00  0.00           H
ATOM   3889  NE2 HSD A 895      37.640  44.270  71.800  1.00  0.00           N
ATOM   3890  CD2 HSD A 895      38.650  43.600  71.180  1.00  0.00           C
ATOM   3891  HD2 HSD A 895      38.430  42.760  70.530  1.00  0.00           H
ATOM   3892  C   HSD A 895      41.940  42.170  72.240  1.00  0.00           C
ATOM   3893  O   HSD A 895      40.980  41.480  72.000  1.00  0.00           O
ATOM   3894  N   PRO A 896      42.500  41.980  73.420  1.00  0.00           N
ATOM   3895  CD  PRO A 896      43.380  42.910  74.120  1.00  0.00           C
ATOM   3896  HD1 PRO A 896      42.870  43.840  74.420  1.00  0.00           H
ATOM   3897  HD2 PRO A 896      44.210  43.160  73.420  1.00  0.00           H
ATOM   3898  CA  PRO A 896      42.380  40.690  74.180  1.00  0.00           C
ATOM   3899  HA  PRO A 896      42.370  39.790  73.590  1.00  0.00           H
ATOM   3900  CB  PRO A 896      43.650  40.590  75.030  1.00  0.00           C
ATOM   3901  HB1 PRO A 896      44.600  40.240  74.580  1.00  0.00           H
ATOM   3902  HB2 PRO A 896      43.610  39.870  75.870  1.00  0.00           H
ATOM   3903  CG  PRO A 896      43.950  42.140  75.350  1.00  0.00           C
ATOM   3904  HG1 PRO A 896      43.340  42.440  76.230  1.00  0.00           H
ATOM   3905  HG2 PRO A 896      45.060  42.220  75.430  1.00  0.00           H
ATOM   3906  C   PRO A 896      41.230  40.710  75.140  1.00  0.00           C
ATOM   3907  O   PRO A 896      41.200  40.060  76.160  1.00  0.00           O
ATOM   3908  N   GLU A 897      40.180  41.440  74.750  1.00  0.00           N
ATOM   3909  HN  GLU A 897      40.140  41.890  73.870  1.00  0.00           H
ATOM   3910  CA  GLU A 897      38.960  41.630  75.600  1.00  0.00           C
ATOM   3911  HA  GLU A 897      39.200  41.320  76.600  1.00  0.00           H
ATOM   3912  CB  GLU A 897      38.530  43.130  75.550  1.00  0.00           C
ATOM   3913  HB1 GLU A 897      37.710  43.150  76.310  1.00  0.00           H
ATOM   3914  HB2 GLU A 897      38.150  43.330  74.530  1.00  0.00           H
ATOM   3915  CG  GLU A 897      39.590  44.100  76.010  1.00  0.00           C
ATOM   3916  HG1 GLU A 897      40.390  44.200  75.240  1.00  0.00           H
ATOM   3917  HG2 GLU A 897      40.120  43.660  76.900  1.00  0.00           H
ATOM   3918  CD  GLU A 897      39.020  45.450  76.310  1.00  0.00           C
ATOM   3919  OE1 GLU A 897      38.160  45.950  75.540  1.00  0.00           O
ATOM   3920  OE2 GLU A 897      39.490  45.970  77.360  1.00  0.00           O
ATOM   3921  C   GLU A 897      37.740  40.740  75.290  1.00  0.00           C
ATOM   3922  O   GLU A 897      36.810  40.790  76.060  1.00  0.00           O
ATOM   3923  N   ARG A 898      37.850  39.950  74.220  1.00  0.00           N
ATOM   3924  HN  ARG A 898      38.710  39.970  73.720  1.00  0.00           H
ATOM   3925  CA  ARG A 898      36.720  39.190  73.770  1.00  0.00           C
ATOM   3926  HA  ARG A 898      36.290  38.730  74.650  1.00  0.00           H
ATOM   3927  CB  ARG A 898      35.570  39.950  73.050  1.00  0.00           C
ATOM   3928  HB1 ARG A 898      35.090  40.670  73.740  1.00  0.00           H
ATOM   3929  HB2 ARG A 898      34.720  39.290  72.790  1.00  0.00           H
ATOM   3930  CG  ARG A 898      36.030  40.740  71.810  1.00  0.00           C
ATOM   3931  HG1 ARG A 898      36.760  40.180  71.180  1.00  0.00           H
ATOM   3932  HG2 ARG A 898      36.400  41.760  72.020  1.00  0.00           H
ATOM   3933  CD  ARG A 898      34.950  40.890  70.720  1.00  0.00           C
ATOM   3934  HD1 ARG A 898      33.960  41.260  71.080  1.00  0.00           H
ATOM   3935  HD2 ARG A 898      34.720  39.880  70.320  1.00  0.00           H
ATOM   3936  NE  ARG A 898      35.380  41.870  69.720  1.00  0.00           N
ATOM   3937  HE  ARG A 898      35.220  42.840  69.910  1.00  0.00           H
ATOM   3938  CZ  ARG A 898      36.200  41.730  68.690  1.00  0.00           C
ATOM   3939  NH1 ARG A 898      36.660  40.540  68.310  1.00  0.00           N
ATOM   3940 HH11 ARG A 898      37.170  40.520  67.440  1.00  0.00           H
ATOM   3941 HH12 ARG A 898      36.350  39.690  68.750  1.00  0.00           H
ATOM   3942  NH2 ARG A 898      36.440  42.790  67.950  1.00  0.00           N
ATOM   3943 HH21 ARG A 898      37.240  42.650  67.370  1.00  0.00           H
ATOM   3944 HH22 ARG A 898      36.090  43.680  68.270  1.00  0.00           H
ATOM   3945  C   ARG A 898      37.190  37.960  72.880  1.00  0.00           C
ATOM   3946  O   ARG A 898      38.370  37.950  72.420  1.00  0.00           O
ATOM   3947  N   GLY A 899      36.250  37.030  72.490  1.00  0.00           N
ATOM   3948  HN  GLY A 899      35.390  36.960  73.020  1.00  0.00           H
ATOM   3949  CA  GLY A 899      36.420  36.090  71.400  1.00  0.00           C
ATOM   3950  HA1 GLY A 899      35.760  35.250  71.450  1.00  0.00           H
ATOM   3951  HA2 GLY A 899      37.450  35.780  71.480  1.00  0.00           H
ATOM   3952  C   GLY A 899      36.440  36.640  69.950  1.00  0.00           C
ATOM   3953  O   GLY A 899      36.240  37.830  69.620  1.00  0.00           O
ATOM   3954  N   TRP A 900      36.620  35.740  68.980  1.00  0.00           N
ATOM   3955  HN  TRP A 900      36.880  34.810  69.210  1.00  0.00           H
ATOM   3956  CA  TRP A 900      36.410  36.250  67.560  1.00  0.00           C
ATOM   3957  HA  TRP A 900      37.030  37.090  67.280  1.00  0.00           H
ATOM   3958  CB  TRP A 900      36.730  35.050  66.580  1.00  0.00           C
ATOM   3959  HB1 TRP A 900      36.350  35.280  65.560  1.00  0.00           H
ATOM   3960  HB2 TRP A 900      36.120  34.170  66.890  1.00  0.00           H
ATOM   3961  CG  TRP A 900      38.130  34.520  66.510  1.00  0.00           C
ATOM   3962  CD1 TRP A 900      38.630  33.380  67.170  1.00  0.00           C
ATOM   3963  HD1 TRP A 900      38.030  32.570  67.540  1.00  0.00           H
ATOM   3964  NE1 TRP A 900      40.030  33.380  67.020  1.00  0.00           N
ATOM   3965  HE1 TRP A 900      40.660  32.740  67.370  1.00  0.00           H
ATOM   3966  CE2 TRP A 900      40.500  34.480  66.460  1.00  0.00           C
ATOM   3967  CD2 TRP A 900      39.320  35.270  66.170  1.00  0.00           C
ATOM   3968  CE3 TRP A 900      39.490  36.520  65.600  1.00  0.00           C
ATOM   3969  HE3 TRP A 900      38.650  37.170  65.420  1.00  0.00           H
ATOM   3970  CZ3 TRP A 900      40.760  36.930  65.250  1.00  0.00           C
ATOM   3971  HZ3 TRP A 900      40.910  37.800  64.610  1.00  0.00           H
ATOM   3972  CZ2 TRP A 900      41.740  34.860  66.070  1.00  0.00           C
ATOM   3973  HZ2 TRP A 900      42.520  34.120  66.150  1.00  0.00           H
ATOM   3974  CH2 TRP A 900      41.870  36.050  65.390  1.00  0.00           C
ATOM   3975  HH2 TRP A 900      42.840  36.530  65.300  1.00  0.00           H
ATOM   3976  C   TRP A 900      35.020  36.860  67.190  1.00  0.00           C
ATOM   3977  O   TRP A 900      35.060  37.970  66.640  1.00  0.00           O
ATOM   3978  N   ILE A 901      33.920  36.200  67.530  1.00  0.00           N
ATOM   3979  HN  ILE A 901      33.880  35.230  67.750  1.00  0.00           H
ATOM   3980  CA  ILE A 901      32.680  36.770  67.190  1.00  0.00           C
ATOM   3981  HA  ILE A 901      32.640  36.980  66.130  1.00  0.00           H
ATOM   3982  CB  ILE A 901      31.570  35.720  67.370  1.00  0.00           C
ATOM   3983  HB  ILE A 901      31.260  35.530  68.410  1.00  0.00           H
ATOM   3984  CG2 ILE A 901      30.300  36.280  66.620  1.00  0.00           C
ATOM   3985 HG21 ILE A 901      30.510  36.880  65.710  1.00  0.00           H
ATOM   3986 HG22 ILE A 901      29.750  37.030  67.230  1.00  0.00           H
ATOM   3987 HG23 ILE A 901      29.670  35.420  66.280  1.00  0.00           H
ATOM   3988  CG1 ILE A 901      31.810  34.320  66.670  1.00  0.00           C
ATOM   3989 HG11 ILE A 901      30.890  33.730  66.830  1.00  0.00           H
ATOM   3990 HG12 ILE A 901      32.680  33.800  67.160  1.00  0.00           H
ATOM   3991  CD  ILE A 901      32.210  34.360  65.190  1.00  0.00           C
ATOM   3992  HD1 ILE A 901      33.160  34.920  65.080  1.00  0.00           H
ATOM   3993  HD2 ILE A 901      31.490  34.860  64.500  1.00  0.00           H
ATOM   3994  HD3 ILE A 901      32.280  33.360  64.730  1.00  0.00           H
ATOM   3995  C   ILE A 901      32.310  38.110  67.890  1.00  0.00           C
ATOM   3996  O   ILE A 901      32.240  38.160  69.140  1.00  0.00           O
ATOM   3997  N   ILE A 902      32.050  39.210  67.200  1.00  0.00           N
ATOM   3998  HN  ILE A 902      32.310  39.170  66.230  1.00  0.00           H
ATOM   3999  CA  ILE A 902      31.410  40.480  67.690  1.00  0.00           C
ATOM   4000  HA  ILE A 902      31.450  40.430  68.770  1.00  0.00           H
ATOM   4001  CB  ILE A 902      32.320  41.670  67.340  1.00  0.00           C
ATOM   4002  HB  ILE A 902      33.040  41.690  68.190  1.00  0.00           H
ATOM   4003  CG2 ILE A 902      32.980  41.710  65.970  1.00  0.00           C
ATOM   4004 HG21 ILE A 902      32.240  41.760  65.140  1.00  0.00           H
ATOM   4005 HG22 ILE A 902      33.640  40.840  65.770  1.00  0.00           H
ATOM   4006 HG23 ILE A 902      33.630  42.600  65.910  1.00  0.00           H
ATOM   4007  CG1 ILE A 902      31.550  43.060  67.550  1.00  0.00           C
ATOM   4008 HG11 ILE A 902      30.910  43.000  68.450  1.00  0.00           H
ATOM   4009 HG12 ILE A 902      30.850  43.220  66.700  1.00  0.00           H
ATOM   4010  CD  ILE A 902      32.330  44.400  67.540  1.00  0.00           C
ATOM   4011  HD1 ILE A 902      33.070  44.360  68.370  1.00  0.00           H
ATOM   4012  HD2 ILE A 902      31.650  45.260  67.740  1.00  0.00           H
ATOM   4013  HD3 ILE A 902      32.910  44.500  66.600  1.00  0.00           H
ATOM   4014  C   ILE A 902      29.950  40.550  67.220  1.00  0.00           C
ATOM   4015  O   ILE A 902      29.630  40.350  66.060  1.00  0.00           O
ATOM   4016  N   SER A 903      29.000  40.830  68.130  1.00  0.00           N
ATOM   4017  HN  SER A 903      29.340  41.010  69.050  1.00  0.00           H
ATOM   4018  CA  SER A 903      27.580  40.890  67.810  1.00  0.00           C
ATOM   4019  HA  SER A 903      27.250  39.980  67.340  1.00  0.00           H
ATOM   4020  CB  SER A 903      26.580  40.920  69.090  1.00  0.00           C
ATOM   4021  HB1 SER A 903      26.800  41.890  69.590  1.00  0.00           H
ATOM   4022  HB2 SER A 903      26.830  40.070  69.750  1.00  0.00           H
ATOM   4023  OG  SER A 903      25.170  40.910  68.710  1.00  0.00           O
ATOM   4024  HG1 SER A 903      25.020  40.050  68.320  1.00  0.00           H
ATOM   4025  C   SER A 903      27.170  42.070  66.850  1.00  0.00           C
ATOM   4026  O   SER A 903      27.460  43.230  67.100  1.00  0.00           O
ATOM   4027  N   PRO A 904      26.430  41.820  65.750  1.00  0.00           N
ATOM   4028  CD  PRO A 904      26.310  40.480  65.180  1.00  0.00           C
ATOM   4029  HD1 PRO A 904      25.410  40.060  65.680  1.00  0.00           H
ATOM   4030  HD2 PRO A 904      27.210  39.870  65.350  1.00  0.00           H
ATOM   4031  CA  PRO A 904      25.690  42.840  64.970  1.00  0.00           C
ATOM   4032  HA  PRO A 904      26.430  43.600  64.770  1.00  0.00           H
ATOM   4033  CB  PRO A 904      25.080  42.060  63.720  1.00  0.00           C
ATOM   4034  HB1 PRO A 904      25.220  42.620  62.780  1.00  0.00           H
ATOM   4035  HB2 PRO A 904      24.040  41.720  63.890  1.00  0.00           H
ATOM   4036  CG  PRO A 904      25.990  40.780  63.680  1.00  0.00           C
ATOM   4037  HG1 PRO A 904      25.600  39.880  63.150  1.00  0.00           H
ATOM   4038  HG2 PRO A 904      26.940  41.090  63.200  1.00  0.00           H
ATOM   4039  C   PRO A 904      24.620  43.530  65.700  1.00  0.00           C
ATOM   4040  O   PRO A 904      23.860  42.950  66.460  1.00  0.00           O
ATOM   4041  N   LEU A 905      24.610  44.870  65.540  1.00  0.00           N
ATOM   4042  HN  LEU A 905      25.210  45.280  64.870  1.00  0.00           H
ATOM   4043  CA  LEU A 905      23.730  45.760  66.210  1.00  0.00           C
ATOM   4044  HA  LEU A 905      23.850  46.730  65.750  1.00  0.00           H
ATOM   4045  CB  LEU A 905      22.320  45.320  66.090  1.00  0.00           C
ATOM   4046  HB1 LEU A 905      21.750  46.050  66.710  1.00  0.00           H
ATOM   4047  HB2 LEU A 905      22.000  44.400  66.630  1.00  0.00           H
ATOM   4048  CG  LEU A 905      21.600  45.540  64.760  1.00  0.00           C
ATOM   4049  HG  LEU A 905      22.020  46.540  64.470  1.00  0.00           H
ATOM   4050  CD1 LEU A 905      21.900  44.580  63.610  1.00  0.00           C
ATOM   4051 HD11 LEU A 905      22.990  44.480  63.410  1.00  0.00           H
ATOM   4052 HD12 LEU A 905      21.570  44.840  62.580  1.00  0.00           H
ATOM   4053 HD13 LEU A 905      21.500  43.600  63.980  1.00  0.00           H
ATOM   4054  CD2 LEU A 905      20.060  45.630  64.940  1.00  0.00           C
ATOM   4055 HD21 LEU A 905      19.730  46.320  65.760  1.00  0.00           H
ATOM   4056 HD22 LEU A 905      19.630  44.640  65.180  1.00  0.00           H
ATOM   4057 HD23 LEU A 905      19.610  46.120  64.050  1.00  0.00           H
ATOM   4058  C   LEU A 905      24.170  45.890  67.700  1.00  0.00           C
ATOM   4059  O   LEU A 905      24.230  47.100  68.150  1.00  0.00           O
ATOM   4060  N   GLY A 906      24.560  44.800  68.360  1.00  0.00           N
ATOM   4061  HN  GLY A 906      24.590  43.990  67.800  1.00  0.00           H
ATOM   4062  CA  GLY A 906      25.050  44.830  69.750  1.00  0.00           C
ATOM   4063  HA1 GLY A 906      25.980  45.370  69.690  1.00  0.00           H
ATOM   4064  HA2 GLY A 906      25.240  43.810  70.050  1.00  0.00           H
ATOM   4065  C   GLY A 906      24.140  45.520  70.660  1.00  0.00           C
ATOM   4066  O   GLY A 906      22.950  45.160  70.730  1.00  0.00           O
ATOM   4067  N   ASP A 907      24.660  46.580  71.260  1.00  0.00           N
ATOM   4068  HN  ASP A 907      25.620  46.730  71.070  1.00  0.00           H
ATOM   4069  CA  ASP A 907      24.020  47.390  72.290  1.00  0.00           C
ATOM   4070  HA  ASP A 907      23.040  46.970  72.490  1.00  0.00           H
ATOM   4071  CB  ASP A 907      24.960  47.490  73.580  1.00  0.00           C
ATOM   4072  HB1 ASP A 907      24.350  48.020  74.360  1.00  0.00           H
ATOM   4073  HB2 ASP A 907      25.830  48.150  73.360  1.00  0.00           H
ATOM   4074  CG  ASP A 907      25.370  46.240  74.180  1.00  0.00           C
ATOM   4075  OD1 ASP A 907      26.400  46.210  74.940  1.00  0.00           O
ATOM   4076  OD2 ASP A 907      24.670  45.240  73.950  1.00  0.00           O
ATOM   4077  C   ASP A 907      23.750  48.800  71.730  1.00  0.00           C
ATOM   4078  O   ASP A 907      23.360  49.620  72.520  1.00  0.00           O
ATOM   4079  N   ASN A 908      23.950  49.070  70.420  1.00  0.00           N
ATOM   4080  HN  ASN A 908      23.980  48.310  69.770  1.00  0.00           H
ATOM   4081  CA  ASN A 908      24.020  50.470  70.000  1.00  0.00           C
ATOM   4082  HA  ASN A 908      24.760  51.030  70.560  1.00  0.00           H
ATOM   4083  CB  ASN A 908      24.580  50.510  68.540  1.00  0.00           C
ATOM   4084  HB1 ASN A 908      24.520  51.490  68.000  1.00  0.00           H
ATOM   4085  HB2 ASN A 908      24.100  49.720  67.920  1.00  0.00           H
ATOM   4086  CG  ASN A 908      26.070  50.300  68.670  1.00  0.00           C
ATOM   4087  OD1 ASN A 908      26.940  51.120  69.030  1.00  0.00           O
ATOM   4088  ND2 ASN A 908      26.470  49.010  68.340  1.00  0.00           N
ATOM   4089 HD21 ASN A 908      27.440  48.780  68.450  1.00  0.00           H
ATOM   4090 HD22 ASN A 908      25.740  48.340  68.180  1.00  0.00           H
ATOM   4091  C   ASN A 908      22.720  51.300  69.890  1.00  0.00           C
ATOM   4092  O   ASN A 908      21.700  50.700  69.550  1.00  0.00           O
ATOM   4093  N   PRO A 909      22.670  52.600  70.240  1.00  0.00           N
ATOM   4094  CD  PRO A 909      23.560  53.270  71.090  1.00  0.00           C
ATOM   4095  HD1 PRO A 909      24.460  53.680  70.570  1.00  0.00           H
ATOM   4096  HD2 PRO A 909      23.870  52.710  72.000  1.00  0.00           H
ATOM   4097  CA  PRO A 909      21.550  53.460  69.830  1.00  0.00           C
ATOM   4098  HA  PRO A 909      20.670  53.090  70.350  1.00  0.00           H
ATOM   4099  CB  PRO A 909      22.030  54.810  70.210  1.00  0.00           C
ATOM   4100  HB1 PRO A 909      21.190  55.520  70.350  1.00  0.00           H
ATOM   4101  HB2 PRO A 909      22.720  55.290  69.480  1.00  0.00           H
ATOM   4102  CG  PRO A 909      22.670  54.450  71.460  1.00  0.00           C
ATOM   4103  HG1 PRO A 909      23.310  55.200  71.980  1.00  0.00           H
ATOM   4104  HG2 PRO A 909      21.840  54.200  72.150  1.00  0.00           H
ATOM   4105  C   PRO A 909      21.150  53.440  68.400  1.00  0.00           C
ATOM   4106  O   PRO A 909      21.970  53.360  67.510  1.00  0.00           O
ATOM   4107  N   TRP A 910      19.840  53.490  68.050  1.00  0.00           N
ATOM   4108  HN  TRP A 910      19.170  53.380  68.780  1.00  0.00           H
ATOM   4109  CA  TRP A 910      19.390  53.370  66.710  1.00  0.00           C
ATOM   4110  HA  TRP A 910      19.890  52.470  66.380  1.00  0.00           H
ATOM   4111  CB  TRP A 910      17.820  53.110  66.720  1.00  0.00           C
ATOM   4112  HB1 TRP A 910      17.410  53.390  65.720  1.00  0.00           H
ATOM   4113  HB2 TRP A 910      17.520  53.830  67.510  1.00  0.00           H
ATOM   4114  CG  TRP A 910      17.290  51.830  67.270  1.00  0.00           C
ATOM   4115  CD1 TRP A 910      17.850  50.620  67.440  1.00  0.00           C
ATOM   4116  HD1 TRP A 910      18.900  50.420  67.250  1.00  0.00           H
ATOM   4117  NE1 TRP A 910      16.980  49.730  68.060  1.00  0.00           N
ATOM   4118  HE1 TRP A 910      17.190  48.790  68.240  1.00  0.00           H
ATOM   4119  CE2 TRP A 910      15.760  50.300  68.150  1.00  0.00           C
ATOM   4120  CD2 TRP A 910      15.870  51.590  67.550  1.00  0.00           C
ATOM   4121  CE3 TRP A 910      14.770  52.350  67.480  1.00  0.00           C
ATOM   4122  HE3 TRP A 910      14.920  53.330  67.070  1.00  0.00           H
ATOM   4123  CZ3 TRP A 910      13.600  51.940  68.020  1.00  0.00           C
ATOM   4124  HZ3 TRP A 910      12.740  52.580  67.970  1.00  0.00           H
ATOM   4125  CZ2 TRP A 910      14.580  49.820  68.560  1.00  0.00           C
ATOM   4126  HZ2 TRP A 910      14.670  48.780  68.860  1.00  0.00           H
ATOM   4127  CH2 TRP A 910      13.450  50.690  68.550  1.00  0.00           C
ATOM   4128  HH2 TRP A 910      12.500  50.440  69.000  1.00  0.00           H
ATOM   4129  C   TRP A 910      19.780  54.530  65.760  1.00  0.00           C
ATOM   4130  O   TRP A 910      20.250  54.280  64.630  1.00  0.00           O
ATOM   4131  N   TRP A 911      19.850  55.790  66.200  1.00  0.00           N
ATOM   4132  HN  TRP A 911      19.550  55.990  67.130  1.00  0.00           H
ATOM   4133  CA  TRP A 911      20.420  56.920  65.400  1.00  0.00           C
ATOM   4134  HA  TRP A 911      19.940  57.010  64.430  1.00  0.00           H
ATOM   4135  CB  TRP A 911      20.240  58.330  66.200  1.00  0.00           C
ATOM   4136  HB1 TRP A 911      20.490  58.240  67.290  1.00  0.00           H
ATOM   4137  HB2 TRP A 911      19.150  58.540  66.150  1.00  0.00           H
ATOM   4138  CG  TRP A 911      21.050  59.510  65.750  1.00  0.00           C
ATOM   4139  CD1 TRP A 911      21.980  60.120  66.550  1.00  0.00           C
ATOM   4140  HD1 TRP A 911      22.170  60.030  67.620  1.00  0.00           H
ATOM   4141  NE1 TRP A 911      22.570  61.080  65.830  1.00  0.00           N
ATOM   4142  HE1 TRP A 911      23.350  61.590  66.090  1.00  0.00           H
ATOM   4143  CE2 TRP A 911      22.140  61.110  64.520  1.00  0.00           C
ATOM   4144  CD2 TRP A 911      21.190  60.120  64.440  1.00  0.00           C
ATOM   4145  CE3 TRP A 911      20.560  59.900  63.160  1.00  0.00           C
ATOM   4146  HE3 TRP A 911      19.730  59.230  63.000  1.00  0.00           H
ATOM   4147  CZ3 TRP A 911      20.930  60.730  62.180  1.00  0.00           C
ATOM   4148  HZ3 TRP A 911      20.410  60.660  61.240  1.00  0.00           H
ATOM   4149  CZ2 TRP A 911      22.550  61.920  63.510  1.00  0.00           C
ATOM   4150  HZ2 TRP A 911      23.220  62.760  63.640  1.00  0.00           H
ATOM   4151  CH2 TRP A 911      21.880  61.790  62.300  1.00  0.00           C
ATOM   4152  HH2 TRP A 911      22.070  62.430  61.450  1.00  0.00           H
ATOM   4153  C   TRP A 911      21.920  56.660  65.110  1.00  0.00           C
ATOM   4154  O   TRP A 911      22.340  56.830  63.990  1.00  0.00           O
ATOM   4155  N   THR A 912      22.640  56.200  66.120  1.00  0.00           N
ATOM   4156  HN  THR A 912      22.150  55.860  66.920  1.00  0.00           H
ATOM   4157  CA  THR A 912      24.030  55.930  66.040  1.00  0.00           C
ATOM   4158  HA  THR A 912      24.480  56.850  65.670  1.00  0.00           H
ATOM   4159  CB  THR A 912      24.750  55.560  67.290  1.00  0.00           C
ATOM   4160  HB  THR A 912      24.370  54.570  67.620  1.00  0.00           H
ATOM   4161  OG1 THR A 912      24.520  56.570  68.210  1.00  0.00           O
ATOM   4162  HG1 THR A 912      25.020  57.350  67.970  1.00  0.00           H
ATOM   4163  CG2 THR A 912      26.330  55.490  67.100  1.00  0.00           C
ATOM   4164 HG21 THR A 912      26.590  54.740  66.330  1.00  0.00           H
ATOM   4165 HG22 THR A 912      26.730  55.180  68.090  1.00  0.00           H
ATOM   4166 HG23 THR A 912      26.630  56.510  66.820  1.00  0.00           H
ATOM   4167  C   THR A 912      24.360  54.840  65.000  1.00  0.00           C
ATOM   4168  O   THR A 912      25.380  54.920  64.320  1.00  0.00           O
ATOM   4169  N   LEU A 913      23.470  53.810  64.740  1.00  0.00           N
ATOM   4170  HN  LEU A 913      22.770  53.700  65.440  1.00  0.00           H
ATOM   4171  CA  LEU A 913      23.420  52.900  63.580  1.00  0.00           C
ATOM   4172  HA  LEU A 913      24.370  52.370  63.580  1.00  0.00           H
ATOM   4173  CB  LEU A 913      22.330  51.850  63.740  1.00  0.00           C
ATOM   4174  HB1 LEU A 913      22.450  51.120  62.910  1.00  0.00           H
ATOM   4175  HB2 LEU A 913      21.320  52.310  63.890  1.00  0.00           H
ATOM   4176  CG  LEU A 913      22.460  50.970  64.980  1.00  0.00           C
ATOM   4177  HG  LEU A 913      22.620  51.460  65.970  1.00  0.00           H
ATOM   4178  CD1 LEU A 913      21.220  49.990  65.110  1.00  0.00           C
ATOM   4179 HD11 LEU A 913      20.210  50.430  65.160  1.00  0.00           H
ATOM   4180 HD12 LEU A 913      21.420  49.340  66.000  1.00  0.00           H
ATOM   4181 HD13 LEU A 913      21.170  49.270  64.260  1.00  0.00           H
ATOM   4182  CD2 LEU A 913      23.730  50.030  64.890  1.00  0.00           C
ATOM   4183 HD21 LEU A 913      24.690  50.530  65.110  1.00  0.00           H
ATOM   4184 HD22 LEU A 913      23.870  49.480  63.930  1.00  0.00           H
ATOM   4185 HD23 LEU A 913      23.640  49.270  65.680  1.00  0.00           H
ATOM   4186  C   LEU A 913      23.290  53.510  62.190  1.00  0.00           C
ATOM   4187  O   LEU A 913      24.120  53.320  61.350  1.00  0.00           O
ATOM   4188  N   LEU A 914      22.240  54.310  61.900  1.00  0.00           N
ATOM   4189  HN  LEU A 914      21.550  54.520  62.590  1.00  0.00           H
ATOM   4190  CA  LEU A 914      22.060  55.180  60.720  1.00  0.00           C
ATOM   4191  HA  LEU A 914      22.040  54.510  59.870  1.00  0.00           H
ATOM   4192  CB  LEU A 914      20.730  56.010  60.750  1.00  0.00           C
ATOM   4193  HB1 LEU A 914      20.600  56.630  59.830  1.00  0.00           H
ATOM   4194  HB2 LEU A 914      20.790  56.660  61.650  1.00  0.00           H
ATOM   4195  CG  LEU A 914      19.500  55.150  61.120  1.00  0.00           C
ATOM   4196  HG  LEU A 914      19.710  54.420  61.920  1.00  0.00           H
ATOM   4197  CD1 LEU A 914      18.260  55.970  61.560  1.00  0.00           C
ATOM   4198 HD11 LEU A 914      17.960  56.770  60.840  1.00  0.00           H
ATOM   4199 HD12 LEU A 914      18.590  56.470  62.490  1.00  0.00           H
ATOM   4200 HD13 LEU A 914      17.380  55.310  61.720  1.00  0.00           H
ATOM   4201  CD2 LEU A 914      19.100  54.370  59.870  1.00  0.00           C
ATOM   4202 HD21 LEU A 914      18.050  53.990  59.910  1.00  0.00           H
ATOM   4203 HD22 LEU A 914      19.640  53.410  59.660  1.00  0.00           H
ATOM   4204 HD23 LEU A 914      19.140  54.970  58.940  1.00  0.00           H
ATOM   4205  C   LEU A 914      23.100  56.150  60.440  1.00  0.00           C
ATOM   4206  O   LEU A 914      23.570  56.210  59.300  1.00  0.00           O
ATOM   4207  N   ILE A 915      23.620  56.920  61.490  1.00  0.00           N
ATOM   4208  HN  ILE A 915      23.410  56.800  62.460  1.00  0.00           H
ATOM   4209  CA  ILE A 915      24.640  57.960  61.310  1.00  0.00           C
ATOM   4210  HA  ILE A 915      24.310  58.390  60.370  1.00  0.00           H
ATOM   4211  CB  ILE A 915      24.720  58.950  62.420  1.00  0.00           C
ATOM   4212  HB  ILE A 915      23.670  59.170  62.690  1.00  0.00           H
ATOM   4213  CG2 ILE A 915      25.570  58.530  63.650  1.00  0.00           C
ATOM   4214 HG21 ILE A 915      26.580  59.000  63.570  1.00  0.00           H
ATOM   4215 HG22 ILE A 915      25.650  57.430  63.730  1.00  0.00           H
ATOM   4216 HG23 ILE A 915      25.140  58.890  64.620  1.00  0.00           H
ATOM   4217  CG1 ILE A 915      25.290  60.290  61.980  1.00  0.00           C
ATOM   4218 HG11 ILE A 915      26.320  59.980  61.730  1.00  0.00           H
ATOM   4219 HG12 ILE A 915      25.390  61.000  62.830  1.00  0.00           H
ATOM   4220  CD  ILE A 915      24.630  60.960  60.760  1.00  0.00           C
ATOM   4221  HD1 ILE A 915      25.210  60.920  59.820  1.00  0.00           H
ATOM   4222  HD2 ILE A 915      24.220  62.000  60.780  1.00  0.00           H
ATOM   4223  HD3 ILE A 915      23.730  60.380  60.440  1.00  0.00           H
ATOM   4224  C   ILE A 915      26.010  57.320  60.990  1.00  0.00           C
ATOM   4225  O   ILE A 915      26.950  57.970  60.470  1.00  0.00           O
ATOM   4226  N   ALA A 916      26.110  56.070  61.330  1.00  0.00           N
ATOM   4227  HN  ALA A 916      25.400  55.680  61.920  1.00  0.00           H
ATOM   4228  CA  ALA A 916      27.360  55.320  61.120  1.00  0.00           C
ATOM   4229  HA  ALA A 916      28.130  56.080  61.120  1.00  0.00           H
ATOM   4230  CB  ALA A 916      27.710  54.290  62.250  1.00  0.00           C
ATOM   4231  HB1 ALA A 916      27.800  54.820  63.210  1.00  0.00           H
ATOM   4232  HB2 ALA A 916      28.750  54.010  62.030  1.00  0.00           H
ATOM   4233  HB3 ALA A 916      27.130  53.360  62.340  1.00  0.00           H
ATOM   4234  C   ALA A 916      27.420  54.690  59.710  1.00  0.00           C
ATOM   4235  O   ALA A 916      28.400  54.100  59.340  1.00  0.00           O
ATOM   4236  N   ALA A 917      26.390  54.890  58.900  1.00  0.00           N
ATOM   4237  HN  ALA A 917      25.490  55.150  59.250  1.00  0.00           H
ATOM   4238  CA  ALA A 917      26.380  54.580  57.450  1.00  0.00           C
ATOM   4239  HA  ALA A 917      26.860  53.620  57.250  1.00  0.00           H
ATOM   4240  CB  ALA A 917      24.920  54.570  57.090  1.00  0.00           C
ATOM   4241  HB1 ALA A 917      24.380  53.940  57.830  1.00  0.00           H
ATOM   4242  HB2 ALA A 917      24.760  54.130  56.080  1.00  0.00           H
ATOM   4243  HB3 ALA A 917      24.580  55.620  57.140  1.00  0.00           H
ATOM   4244  C   ALA A 917      27.150  55.600  56.620  1.00  0.00           C
ATOM   4245  O   ALA A 917      27.490  55.360  55.450  1.00  0.00           O
ATOM   4246  N   ILE A 918      27.270  56.820  57.250  1.00  0.00           N
ATOM   4247  HN  ILE A 918      26.730  57.070  58.050  1.00  0.00           H
ATOM   4248  CA  ILE A 918      28.080  57.790  56.580  1.00  0.00           C
ATOM   4249  HA  ILE A 918      27.730  57.970  55.570  1.00  0.00           H
ATOM   4250  CB  ILE A 918      27.780  59.110  57.270  1.00  0.00           C
ATOM   4251  HB  ILE A 918      28.100  59.000  58.330  1.00  0.00           H
ATOM   4252  CG2 ILE A 918      28.600  60.190  56.610  1.00  0.00           C
ATOM   4253 HG21 ILE A 918      28.380  61.210  57.000  1.00  0.00           H
ATOM   4254 HG22 ILE A 918      28.420  60.230  55.510  1.00  0.00           H
ATOM   4255 HG23 ILE A 918      29.700  60.110  56.650  1.00  0.00           H
ATOM   4256  CG1 ILE A 918      26.260  59.500  57.460  1.00  0.00           C
ATOM   4257 HG11 ILE A 918      26.200  60.540  57.820  1.00  0.00           H
ATOM   4258 HG12 ILE A 918      25.820  58.980  58.340  1.00  0.00           H
ATOM   4259  CD  ILE A 918      25.470  59.220  56.220  1.00  0.00           C
ATOM   4260  HD1 ILE A 918      24.460  59.660  56.150  1.00  0.00           H
ATOM   4261  HD2 ILE A 918      25.380  58.120  56.120  1.00  0.00           H
ATOM   4262  HD3 ILE A 918      26.050  59.460  55.310  1.00  0.00           H
ATOM   4263  C   ILE A 918      29.580  57.520  56.360  1.00  0.00           C
ATOM   4264  O   ILE A 918      30.090  57.650  55.240  1.00  0.00           O
ATOM   4265  N   PRO A 919      30.380  57.020  57.290  1.00  0.00           N
ATOM   4266  CD  PRO A 919      30.100  57.080  58.750  1.00  0.00           C
ATOM   4267  HD1 PRO A 919      29.190  56.620  59.160  1.00  0.00           H
ATOM   4268  HD2 PRO A 919      30.030  58.130  59.080  1.00  0.00           H
ATOM   4269  CA  PRO A 919      31.720  56.610  57.040  1.00  0.00           C
ATOM   4270  HA  PRO A 919      32.310  57.290  56.440  1.00  0.00           H
ATOM   4271  CB  PRO A 919      32.460  56.530  58.410  1.00  0.00           C
ATOM   4272  HB1 PRO A 919      33.180  57.360  58.600  1.00  0.00           H
ATOM   4273  HB2 PRO A 919      33.170  55.680  58.300  1.00  0.00           H
ATOM   4274  CG  PRO A 919      31.360  56.480  59.440  1.00  0.00           C
ATOM   4275  HG1 PRO A 919      31.200  55.400  59.640  1.00  0.00           H
ATOM   4276  HG2 PRO A 919      31.640  56.920  60.420  1.00  0.00           H
ATOM   4277  C   PRO A 919      31.650  55.270  56.230  1.00  0.00           C
ATOM   4278  O   PRO A 919      32.680  55.020  55.540  1.00  0.00           O
ATOM   4279  N   ALA A 920      30.640  54.370  56.320  1.00  0.00           N
ATOM   4280  HN  ALA A 920      29.980  54.530  57.040  1.00  0.00           H
ATOM   4281  CA  ALA A 920      30.470  53.240  55.460  1.00  0.00           C
ATOM   4282  HA  ALA A 920      31.420  52.720  55.490  1.00  0.00           H
ATOM   4283  CB  ALA A 920      29.300  52.380  55.950  1.00  0.00           C
ATOM   4284  HB1 ALA A 920      29.280  51.420  55.410  1.00  0.00           H
ATOM   4285  HB2 ALA A 920      28.290  52.800  55.770  1.00  0.00           H
ATOM   4286  HB3 ALA A 920      29.400  52.220  57.040  1.00  0.00           H
ATOM   4287  C   ALA A 920      30.430  53.580  54.000  1.00  0.00           C
ATOM   4288  O   ALA A 920      30.930  52.910  53.090  1.00  0.00           O
ATOM   4289  N   LEU A 921      29.670  54.690  53.690  1.00  0.00           N
ATOM   4290  HN  LEU A 921      29.120  55.100  54.410  1.00  0.00           H
ATOM   4291  CA  LEU A 921      29.550  55.250  52.350  1.00  0.00           C
ATOM   4292  HA  LEU A 921      29.150  54.540  51.640  1.00  0.00           H
ATOM   4293  CB  LEU A 921      28.420  56.320  52.290  1.00  0.00           C
ATOM   4294  HB1 LEU A 921      28.770  57.190  52.900  1.00  0.00           H
ATOM   4295  HB2 LEU A 921      27.530  55.840  52.740  1.00  0.00           H
ATOM   4296  CG  LEU A 921      27.990  56.760  50.860  1.00  0.00           C
ATOM   4297  HG  LEU A 921      28.770  57.400  50.380  1.00  0.00           H
ATOM   4298  CD1 LEU A 921      27.580  55.610  49.950  1.00  0.00           C
ATOM   4299 HD11 LEU A 921      26.800  54.930  50.370  1.00  0.00           H
ATOM   4300 HD12 LEU A 921      28.490  55.050  49.620  1.00  0.00           H
ATOM   4301 HD13 LEU A 921      27.190  56.050  49.010  1.00  0.00           H
ATOM   4302  CD2 LEU A 921      26.810  57.760  50.920  1.00  0.00           C
ATOM   4303 HD21 LEU A 921      26.630  58.150  49.890  1.00  0.00           H
ATOM   4304 HD22 LEU A 921      26.930  58.520  51.720  1.00  0.00           H
ATOM   4305 HD23 LEU A 921      25.920  57.180  51.230  1.00  0.00           H
ATOM   4306  C   LEU A 921      30.870  55.690  51.760  1.00  0.00           C
ATOM   4307  O   LEU A 921      31.250  55.240  50.690  1.00  0.00           O
ATOM   4308  N   LEU A 922      31.670  56.500  52.500  1.00  0.00           N
ATOM   4309  HN  LEU A 922      31.350  56.880  53.350  1.00  0.00           H
ATOM   4310  CA  LEU A 922      33.010  56.800  52.180  1.00  0.00           C
ATOM   4311  HA  LEU A 922      32.980  57.340  51.230  1.00  0.00           H
ATOM   4312  CB  LEU A 922      33.440  57.800  53.300  1.00  0.00           C
ATOM   4313  HB1 LEU A 922      34.470  58.140  53.080  1.00  0.00           H
ATOM   4314  HB2 LEU A 922      33.530  57.200  54.220  1.00  0.00           H
ATOM   4315  CG  LEU A 922      32.630  59.150  53.470  1.00  0.00           C
ATOM   4316  HG  LEU A 922      31.550  58.920  53.570  1.00  0.00           H
ATOM   4317  CD1 LEU A 922      32.970  59.760  54.840  1.00  0.00           C
ATOM   4318 HD11 LEU A 922      33.310  58.930  55.490  1.00  0.00           H
ATOM   4319 HD12 LEU A 922      32.100  60.310  55.270  1.00  0.00           H
ATOM   4320 HD13 LEU A 922      33.830  60.460  54.730  1.00  0.00           H
ATOM   4321  CD2 LEU A 922      32.870  60.080  52.310  1.00  0.00           C
ATOM   4322 HD21 LEU A 922      32.890  59.570  51.320  1.00  0.00           H
ATOM   4323 HD22 LEU A 922      33.910  60.480  52.360  1.00  0.00           H
ATOM   4324 HD23 LEU A 922      32.130  60.900  52.270  1.00  0.00           H
ATOM   4325  C   LEU A 922      33.960  55.670  51.980  1.00  0.00           C
ATOM   4326  O   LEU A 922      34.880  55.750  51.170  1.00  0.00           O
ATOM   4327  N   CYS A 923      33.750  54.530  52.680  1.00  0.00           N
ATOM   4328  HN  CYS A 923      33.100  54.590  53.440  1.00  0.00           H
ATOM   4329  CA  CYS A 923      34.460  53.270  52.550  1.00  0.00           C
ATOM   4330  HA  CYS A 923      35.510  53.500  52.440  1.00  0.00           H
ATOM   4331  CB  CYS A 923      34.340  52.280  53.800  1.00  0.00           C
ATOM   4332  HB1 CYS A 923      33.290  51.920  53.760  1.00  0.00           H
ATOM   4333  HB2 CYS A 923      34.520  52.970  54.660  1.00  0.00           H
ATOM   4334  SG  CYS A 923      35.530  50.840  53.730  1.00  0.00           S
ATOM   4335  HG1 CYS A 923      34.540  49.960  53.850  1.00  0.00           H
ATOM   4336  C   CYS A 923      34.080  52.500  51.330  1.00  0.00           C
ATOM   4337  O   CYS A 923      34.920  52.070  50.540  1.00  0.00           O
ATOM   4338  N   THR A 924      32.790  52.570  50.940  1.00  0.00           N
ATOM   4339  HN  THR A 924      32.070  52.920  51.550  1.00  0.00           H
ATOM   4340  CA  THR A 924      32.240  51.970  49.790  1.00  0.00           C
ATOM   4341  HA  THR A 924      32.530  50.940  49.840  1.00  0.00           H
ATOM   4342  CB  THR A 924      30.690  52.000  49.680  1.00  0.00           C
ATOM   4343  HB  THR A 924      30.290  53.020  49.470  1.00  0.00           H
ATOM   4344  OG1 THR A 924      30.090  51.550  50.900  1.00  0.00           O
ATOM   4345  HG1 THR A 924      30.430  52.000  51.670  1.00  0.00           H
ATOM   4346  CG2 THR A 924      30.200  50.930  48.680  1.00  0.00           C
ATOM   4347 HG21 THR A 924      30.620  51.160  47.680  1.00  0.00           H
ATOM   4348 HG22 THR A 924      29.090  51.030  48.600  1.00  0.00           H
ATOM   4349 HG23 THR A 924      30.620  49.910  48.840  1.00  0.00           H
ATOM   4350  C   THR A 924      32.830  52.460  48.540  1.00  0.00           C
ATOM   4351  O   THR A 924      33.160  51.680  47.620  1.00  0.00           O
ATOM   4352  N   ILE A 925      32.930  53.770  48.380  1.00  0.00           N
ATOM   4353  HN  ILE A 925      32.450  54.320  49.070  1.00  0.00           H
ATOM   4354  CA  ILE A 925      33.710  54.380  47.230  1.00  0.00           C
ATOM   4355  HA  ILE A 925      33.260  53.940  46.350  1.00  0.00           H
ATOM   4356  CB  ILE A 925      33.540  55.890  46.990  1.00  0.00           C
ATOM   4357  HB  ILE A 925      32.440  56.080  47.080  1.00  0.00           H
ATOM   4358  CG2 ILE A 925      34.090  56.770  48.190  1.00  0.00           C
ATOM   4359 HG21 ILE A 925      33.720  56.450  49.190  1.00  0.00           H
ATOM   4360 HG22 ILE A 925      33.740  57.780  47.910  1.00  0.00           H
ATOM   4361 HG23 ILE A 925      35.200  56.820  48.160  1.00  0.00           H
ATOM   4362  CG1 ILE A 925      34.060  56.320  45.620  1.00  0.00           C
ATOM   4363 HG11 ILE A 925      33.600  55.640  44.880  1.00  0.00           H
ATOM   4364 HG12 ILE A 925      35.150  56.130  45.540  1.00  0.00           H
ATOM   4365  CD  ILE A 925      33.630  57.690  45.140  1.00  0.00           C
ATOM   4366  HD1 ILE A 925      34.100  58.460  45.800  1.00  0.00           H
ATOM   4367  HD2 ILE A 925      32.520  57.780  45.090  1.00  0.00           H
ATOM   4368  HD3 ILE A 925      33.980  57.900  44.100  1.00  0.00           H
ATOM   4369  C   ILE A 925      35.170  53.970  47.090  1.00  0.00           C
ATOM   4370  O   ILE A 925      35.580  53.550  46.050  1.00  0.00           O
ATOM   4371  N   LEU A 926      35.940  53.880  48.170  1.00  0.00           N
ATOM   4372  HN  LEU A 926      35.550  54.050  49.060  1.00  0.00           H
ATOM   4373  CA  LEU A 926      37.320  53.390  48.190  1.00  0.00           C
ATOM   4374  HA  LEU A 926      37.860  53.860  47.380  1.00  0.00           H
ATOM   4375  CB  LEU A 926      38.030  53.500  49.520  1.00  0.00           C
ATOM   4376  HB1 LEU A 926      39.070  53.140  49.570  1.00  0.00           H
ATOM   4377  HB2 LEU A 926      37.520  52.970  50.350  1.00  0.00           H
ATOM   4378  CG  LEU A 926      38.100  54.990  50.070  1.00  0.00           C
ATOM   4379  HG  LEU A 926      37.050  55.350  50.180  1.00  0.00           H
ATOM   4380  CD1 LEU A 926      38.620  54.840  51.510  1.00  0.00           C
ATOM   4381 HD11 LEU A 926      38.410  55.760  52.100  1.00  0.00           H
ATOM   4382 HD12 LEU A 926      39.700  54.570  51.560  1.00  0.00           H
ATOM   4383 HD13 LEU A 926      38.060  54.070  52.090  1.00  0.00           H
ATOM   4384  CD2 LEU A 926      38.970  55.880  49.300  1.00  0.00           C
ATOM   4385 HD21 LEU A 926      38.480  56.840  49.080  1.00  0.00           H
ATOM   4386 HD22 LEU A 926      39.200  55.490  48.280  1.00  0.00           H
ATOM   4387 HD23 LEU A 926      39.920  56.110  49.840  1.00  0.00           H
ATOM   4388  C   LEU A 926      37.450  51.930  47.760  1.00  0.00           C
ATOM   4389  O   LEU A 926      38.290  51.650  46.910  1.00  0.00           O
ATOM   4390  N   ILE A 927      36.540  51.050  48.270  1.00  0.00           N
ATOM   4391  HN  ILE A 927      35.850  51.340  48.920  1.00  0.00           H
ATOM   4392  CA  ILE A 927      36.520  49.700  47.920  1.00  0.00           C
ATOM   4393  HA  ILE A 927      37.440  49.220  48.220  1.00  0.00           H
ATOM   4394  CB  ILE A 927      35.340  48.850  48.590  1.00  0.00           C
ATOM   4395  HB  ILE A 927      34.320  49.000  48.170  1.00  0.00           H
ATOM   4396  CG2 ILE A 927      35.570  47.340  48.070  1.00  0.00           C
ATOM   4397 HG21 ILE A 927      36.670  47.150  48.080  1.00  0.00           H
ATOM   4398 HG22 ILE A 927      35.170  47.240  47.040  1.00  0.00           H
ATOM   4399 HG23 ILE A 927      35.060  46.630  48.750  1.00  0.00           H
ATOM   4400  CG1 ILE A 927      35.380  48.860  50.130  1.00  0.00           C
ATOM   4401 HG11 ILE A 927      34.510  48.250  50.440  1.00  0.00           H
ATOM   4402 HG12 ILE A 927      35.310  49.860  50.630  1.00  0.00           H
ATOM   4403  CD  ILE A 927      36.650  48.420  50.810  1.00  0.00           C
ATOM   4404  HD1 ILE A 927      37.530  48.660  50.180  1.00  0.00           H
ATOM   4405  HD2 ILE A 927      36.680  47.310  50.780  1.00  0.00           H
ATOM   4406  HD3 ILE A 927      36.550  48.720  51.880  1.00  0.00           H
ATOM   4407  C   ILE A 927      36.360  49.500  46.380  1.00  0.00           C
ATOM   4408  O   ILE A 927      37.120  48.770  45.790  1.00  0.00           O
ATOM   4409  N   PHE A 928      35.490  50.250  45.720  1.00  0.00           N
ATOM   4410  HN  PHE A 928      34.970  50.900  46.260  1.00  0.00           H
ATOM   4411  CA  PHE A 928      35.230  50.360  44.310  1.00  0.00           C
ATOM   4412  HA  PHE A 928      34.990  49.400  43.910  1.00  0.00           H
ATOM   4413  CB  PHE A 928      33.920  51.110  44.050  1.00  0.00           C
ATOM   4414  HB1 PHE A 928      33.870  51.970  44.750  1.00  0.00           H
ATOM   4415  HB2 PHE A 928      33.050  50.500  44.390  1.00  0.00           H
ATOM   4416  CG  PHE A 928      33.720  51.720  42.660  1.00  0.00           C
ATOM   4417  CD1 PHE A 928      33.440  50.940  41.550  1.00  0.00           C
ATOM   4418  HD1 PHE A 928      33.360  49.880  41.760  1.00  0.00           H
ATOM   4419  CE1 PHE A 928      33.250  51.480  40.280  1.00  0.00           C
ATOM   4420  HE1 PHE A 928      32.970  50.870  39.440  1.00  0.00           H
ATOM   4421  CZ  PHE A 928      33.410  52.870  40.130  1.00  0.00           C
ATOM   4422  HZ  PHE A 928      33.330  53.250  39.120  1.00  0.00           H
ATOM   4423  CD2 PHE A 928      33.910  53.060  42.480  1.00  0.00           C
ATOM   4424  HD2 PHE A 928      34.370  53.600  43.310  1.00  0.00           H
ATOM   4425  CE2 PHE A 928      33.840  53.710  41.210  1.00  0.00           C
ATOM   4426  HE2 PHE A 928      34.130  54.740  41.110  1.00  0.00           H
ATOM   4427  C   PHE A 928      36.450  50.880  43.540  1.00  0.00           C
ATOM   4428  O   PHE A 928      36.870  50.260  42.610  1.00  0.00           O
ATOM   4429  N   MET A 929      37.010  52.010  43.990  1.00  0.00           N
ATOM   4430  HN  MET A 929      36.660  52.450  44.800  1.00  0.00           H
ATOM   4431  CA  MET A 929      38.230  52.540  43.400  1.00  0.00           C
ATOM   4432  HA  MET A 929      38.070  52.760  42.350  1.00  0.00           H
ATOM   4433  CB  MET A 929      38.670  53.850  44.080  1.00  0.00           C
ATOM   4434  HB1 MET A 929      39.690  54.100  43.730  1.00  0.00           H
ATOM   4435  HB2 MET A 929      38.680  53.760  45.190  1.00  0.00           H
ATOM   4436  CG  MET A 929      37.610  54.990  43.860  1.00  0.00           C
ATOM   4437  HG1 MET A 929      37.940  55.860  44.480  1.00  0.00           H
ATOM   4438  HG2 MET A 929      36.600  54.880  44.290  1.00  0.00           H
ATOM   4439  SD  MET A 929      37.260  55.340  42.170  1.00  0.00           S
ATOM   4440  CE  MET A 929      38.920  55.890  41.640  1.00  0.00           C
ATOM   4441  HE1 MET A 929      39.700  55.130  41.890  1.00  0.00           H
ATOM   4442  HE2 MET A 929      39.210  56.840  42.150  1.00  0.00           H
ATOM   4443  HE3 MET A 929      38.900  56.130  40.550  1.00  0.00           H
ATOM   4444  C   MET A 929      39.370  51.540  43.460  1.00  0.00           C
ATOM   4445  O   MET A 929      40.070  51.520  42.460  1.00  0.00           O
ATOM   4446  N   ASP A 930      39.680  50.910  44.640  1.00  0.00           N
ATOM   4447  HN  ASP A 930      39.110  51.190  45.400  1.00  0.00           H
ATOM   4448  CA  ASP A 930      40.700  49.960  44.820  1.00  0.00           C
ATOM   4449  HA  ASP A 930      41.640  50.460  44.640  1.00  0.00           H
ATOM   4450  CB  ASP A 930      40.890  49.690  46.320  1.00  0.00           C
ATOM   4451  HB1 ASP A 930      40.150  48.930  46.660  1.00  0.00           H
ATOM   4452  HB2 ASP A 930      40.700  50.590  46.940  1.00  0.00           H
ATOM   4453  CG  ASP A 930      42.250  49.090  46.650  1.00  0.00           C
ATOM   4454  OD1 ASP A 930      42.440  47.970  46.130  1.00  0.00           O
ATOM   4455  OD2 ASP A 930      43.030  49.730  47.390  1.00  0.00           O
ATOM   4456  C   ASP A 930      40.570  48.750  43.900  1.00  0.00           C
ATOM   4457  O   ASP A 930      41.590  48.270  43.280  1.00  0.00           O
ATOM   4458  N   GLN A 931      39.300  48.260  43.750  1.00  0.00           N
ATOM   4459  HN  GLN A 931      38.450  48.480  44.220  1.00  0.00           H
ATOM   4460  CA  GLN A 931      39.050  47.410  42.570  1.00  0.00           C
ATOM   4461  HA  GLN A 931      39.700  46.550  42.560  1.00  0.00           H
ATOM   4462  CB  GLN A 931      37.610  46.830  42.690  1.00  0.00           C
ATOM   4463  HB1 GLN A 931      37.270  46.250  41.810  1.00  0.00           H
ATOM   4464  HB2 GLN A 931      36.920  47.660  42.950  1.00  0.00           H
ATOM   4465  CG  GLN A 931      37.370  45.760  43.870  1.00  0.00           C
ATOM   4466  HG1 GLN A 931      36.260  45.650  43.890  1.00  0.00           H
ATOM   4467  HG2 GLN A 931      37.720  46.240  44.810  1.00  0.00           H
ATOM   4468  CD  GLN A 931      38.110  44.510  43.800  1.00  0.00           C
ATOM   4469  OE1 GLN A 931      38.820  44.290  44.720  1.00  0.00           O
ATOM   4470  NE2 GLN A 931      37.990  43.700  42.750  1.00  0.00           N
ATOM   4471 HE21 GLN A 931      38.290  42.750  42.820  1.00  0.00           H
ATOM   4472 HE22 GLN A 931      37.730  43.990  41.820  1.00  0.00           H
ATOM   4473  C   GLN A 931      39.260  48.060  41.230  1.00  0.00           C
ATOM   4474  O   GLN A 931      40.010  47.480  40.410  1.00  0.00           O
ATOM   4475  N   GLN A 932      38.750  49.250  40.930  1.00  0.00           N
ATOM   4476  HN  GLN A 932      38.210  49.830  41.530  1.00  0.00           H
ATOM   4477  CA  GLN A 932      38.910  49.930  39.660  1.00  0.00           C
ATOM   4478  HA  GLN A 932      38.500  49.320  38.870  1.00  0.00           H
ATOM   4479  CB  GLN A 932      38.190  51.320  39.660  1.00  0.00           C
ATOM   4480  HB1 GLN A 932      38.480  51.900  38.760  1.00  0.00           H
ATOM   4481  HB2 GLN A 932      38.400  51.850  40.600  1.00  0.00           H
ATOM   4482  CG  GLN A 932      36.630  51.220  39.430  1.00  0.00           C
ATOM   4483  HG1 GLN A 932      36.170  52.060  38.860  1.00  0.00           H
ATOM   4484  HG2 GLN A 932      36.090  51.290  40.400  1.00  0.00           H
ATOM   4485  CD  GLN A 932      36.140  49.930  38.750  1.00  0.00           C
ATOM   4486  OE1 GLN A 932      36.080  49.800  37.490  1.00  0.00           O
ATOM   4487  NE2 GLN A 932      35.710  48.950  39.560  1.00  0.00           N
ATOM   4488 HE21 GLN A 932      35.660  49.160  40.530  1.00  0.00           H
ATOM   4489 HE22 GLN A 932      35.370  48.150  39.080  1.00  0.00           H
ATOM   4490  C   GLN A 932      40.360  50.230  39.140  1.00  0.00           C
ATOM   4491  O   GLN A 932      40.730  50.070  37.960  1.00  0.00           O
ATOM   4492  N   ILE A 933      41.180  50.610  40.090  1.00  0.00           N
ATOM   4493  HN  ILE A 933      40.730  50.930  40.920  1.00  0.00           H
ATOM   4494  CA  ILE A 933      42.620  50.750  39.820  1.00  0.00           C
ATOM   4495  HA  ILE A 933      42.670  51.380  38.950  1.00  0.00           H
ATOM   4496  CB  ILE A 933      43.160  51.450  41.090  1.00  0.00           C
ATOM   4497  HB  ILE A 933      42.780  50.940  42.000  1.00  0.00           H
ATOM   4498  CG2 ILE A 933      44.690  51.440  41.020  1.00  0.00           C
ATOM   4499 HG21 ILE A 933      45.090  50.410  41.110  1.00  0.00           H
ATOM   4500 HG22 ILE A 933      45.190  52.010  41.830  1.00  0.00           H
ATOM   4501 HG23 ILE A 933      44.940  51.900  40.050  1.00  0.00           H
ATOM   4502  CG1 ILE A 933      42.570  52.920  41.090  1.00  0.00           C
ATOM   4503 HG11 ILE A 933      41.490  52.960  40.900  1.00  0.00           H
ATOM   4504 HG12 ILE A 933      43.330  53.530  40.570  1.00  0.00           H
ATOM   4505  CD  ILE A 933      42.560  53.450  42.590  1.00  0.00           C
ATOM   4506  HD1 ILE A 933      43.620  53.480  42.960  1.00  0.00           H
ATOM   4507  HD2 ILE A 933      42.090  52.700  43.260  1.00  0.00           H
ATOM   4508  HD3 ILE A 933      42.060  54.440  42.680  1.00  0.00           H
ATOM   4509  C   ILE A 933      43.370  49.510  39.400  1.00  0.00           C
ATOM   4510  O   ILE A 933      44.240  49.500  38.540  1.00  0.00           O
ATOM   4511  N   THR A 934      43.100  48.380  40.090  1.00  0.00           N
ATOM   4512  HN  THR A 934      42.680  48.630  40.960  1.00  0.00           H
ATOM   4513  CA  THR A 934      43.460  47.020  39.760  1.00  0.00           C
ATOM   4514  HA  THR A 934      44.540  47.070  39.740  1.00  0.00           H
ATOM   4515  CB  THR A 934      43.210  45.980  40.860  1.00  0.00           C
ATOM   4516  HB  THR A 934      42.140  46.080  41.120  1.00  0.00           H
ATOM   4517  OG1 THR A 934      43.800  46.390  42.090  1.00  0.00           O
ATOM   4518  HG1 THR A 934      44.630  46.840  41.940  1.00  0.00           H
ATOM   4519  CG2 THR A 934      43.530  44.480  40.480  1.00  0.00           C
ATOM   4520 HG21 THR A 934      43.620  43.880  41.390  1.00  0.00           H
ATOM   4521 HG22 THR A 934      44.550  44.400  40.030  1.00  0.00           H
ATOM   4522 HG23 THR A 934      42.820  44.000  39.780  1.00  0.00           H
ATOM   4523  C   THR A 934      42.890  46.590  38.380  1.00  0.00           C
ATOM   4524  O   THR A 934      43.650  45.990  37.640  1.00  0.00           O
ATOM   4525  N   ALA A 935      41.640  46.840  38.050  1.00  0.00           N
ATOM   4526  HN  ALA A 935      41.120  47.200  38.820  1.00  0.00           H
ATOM   4527  CA  ALA A 935      40.910  46.430  36.820  1.00  0.00           C
ATOM   4528  HA  ALA A 935      40.950  45.340  36.870  1.00  0.00           H
ATOM   4529  CB  ALA A 935      39.420  46.980  36.680  1.00  0.00           C
ATOM   4530  HB1 ALA A 935      39.370  48.090  36.650  1.00  0.00           H
ATOM   4531  HB2 ALA A 935      38.810  46.640  37.550  1.00  0.00           H
ATOM   4532  HB3 ALA A 935      38.910  46.590  35.770  1.00  0.00           H
ATOM   4533  C   ALA A 935      41.630  46.670  35.520  1.00  0.00           C
ATOM   4534  O   ALA A 935      41.430  45.980  34.470  1.00  0.00           O
ATOM   4535  N   VAL A 936      42.500  47.690  35.470  1.00  0.00           N
ATOM   4536  HN  VAL A 936      42.770  48.130  36.320  1.00  0.00           H
ATOM   4537  CA  VAL A 936      43.080  48.270  34.240  1.00  0.00           C
ATOM   4538  HA  VAL A 936      42.280  48.290  33.510  1.00  0.00           H
ATOM   4539  CB  VAL A 936      43.690  49.640  34.580  1.00  0.00           C
ATOM   4540  HB  VAL A 936      42.890  50.170  35.160  1.00  0.00           H
ATOM   4541  CG1 VAL A 936      44.920  49.840  35.400  1.00  0.00           C
ATOM   4542 HG11 VAL A 936      45.070  50.930  35.550  1.00  0.00           H
ATOM   4543 HG12 VAL A 936      45.810  49.380  34.930  1.00  0.00           H
ATOM   4544 HG13 VAL A 936      44.730  49.430  36.410  1.00  0.00           H
ATOM   4545  CG2 VAL A 936      43.810  50.440  33.280  1.00  0.00           C
ATOM   4546 HG21 VAL A 936      42.860  50.460  32.700  1.00  0.00           H
ATOM   4547 HG22 VAL A 936      44.550  49.950  32.610  1.00  0.00           H
ATOM   4548 HG23 VAL A 936      44.160  51.480  33.410  1.00  0.00           H
ATOM   4549  C   VAL A 936      44.130  47.260  33.660  1.00  0.00           C
ATOM   4550  O   VAL A 936      44.130  47.120  32.460  1.00  0.00           O
ATOM   4551  N   ILE A 937      44.860  46.600  34.570  1.00  0.00           N
ATOM   4552  HN  ILE A 937      44.840  46.680  35.560  1.00  0.00           H
ATOM   4553  CA  ILE A 937      45.870  45.570  34.180  1.00  0.00           C
ATOM   4554  HA  ILE A 937      46.550  46.150  33.560  1.00  0.00           H
ATOM   4555  CB  ILE A 937      46.520  44.930  35.400  1.00  0.00           C
ATOM   4556  HB  ILE A 937      45.780  44.360  36.000  1.00  0.00           H
ATOM   4557  CG2 ILE A 937      47.680  43.890  35.000  1.00  0.00           C
ATOM   4558 HG21 ILE A 937      48.400  44.360  34.300  1.00  0.00           H
ATOM   4559 HG22 ILE A 937      47.260  42.960  34.560  1.00  0.00           H
ATOM   4560 HG23 ILE A 937      48.260  43.610  35.910  1.00  0.00           H
ATOM   4561  CG1 ILE A 937      47.080  45.940  36.380  1.00  0.00           C
ATOM   4562 HG11 ILE A 937      47.780  45.380  37.020  1.00  0.00           H
ATOM   4563 HG12 ILE A 937      46.320  46.470  36.980  1.00  0.00           H
ATOM   4564  CD  ILE A 937      48.050  46.960  35.680  1.00  0.00           C
ATOM   4565  HD1 ILE A 937      48.420  47.700  36.420  1.00  0.00           H
ATOM   4566  HD2 ILE A 937      47.570  47.530  34.840  1.00  0.00           H
ATOM   4567  HD3 ILE A 937      48.960  46.470  35.290  1.00  0.00           H
ATOM   4568  C   ILE A 937      45.270  44.500  33.310  1.00  0.00           C
ATOM   4569  O   ILE A 937      45.850  44.070  32.340  1.00  0.00           O
ATOM   4570  N   ILE A 938      44.010  44.050  33.680  1.00  0.00           N
ATOM   4571  HN  ILE A 938      43.500  44.520  34.400  1.00  0.00           H
ATOM   4572  CA  ILE A 938      43.200  42.950  33.020  1.00  0.00           C
ATOM   4573  HA  ILE A 938      43.880  42.160  32.720  1.00  0.00           H
ATOM   4574  CB  ILE A 938      42.130  42.350  34.010  1.00  0.00           C
ATOM   4575  HB  ILE A 938      41.240  43.010  33.930  1.00  0.00           H
ATOM   4576  CG2 ILE A 938      41.750  40.990  33.500  1.00  0.00           C
ATOM   4577 HG21 ILE A 938      42.620  40.300  33.390  1.00  0.00           H
ATOM   4578 HG22 ILE A 938      41.210  41.100  32.520  1.00  0.00           H
ATOM   4579 HG23 ILE A 938      40.940  40.700  34.210  1.00  0.00           H
ATOM   4580  CG1 ILE A 938      42.540  42.350  35.500  1.00  0.00           C
ATOM   4581 HG11 ILE A 938      41.660  42.080  36.130  1.00  0.00           H
ATOM   4582 HG12 ILE A 938      42.740  43.390  35.810  1.00  0.00           H
ATOM   4583  CD  ILE A 938      43.720  41.450  35.890  1.00  0.00           C
ATOM   4584  HD1 ILE A 938      43.560  40.350  35.840  1.00  0.00           H
ATOM   4585  HD2 ILE A 938      43.900  41.720  36.950  1.00  0.00           H
ATOM   4586  HD3 ILE A 938      44.630  41.650  35.270  1.00  0.00           H
ATOM   4587  C   ILE A 938      42.560  43.500  31.740  1.00  0.00           C
ATOM   4588  O   ILE A 938      42.370  42.720  30.820  1.00  0.00           O
ATOM   4589  N   ASN A 939      42.190  44.770  31.630  1.00  0.00           N
ATOM   4590  HN  ASN A 939      42.190  45.400  32.400  1.00  0.00           H
ATOM   4591  CA  ASN A 939      41.590  45.310  30.410  1.00  0.00           C
ATOM   4592  HA  ASN A 939      40.960  44.500  30.100  1.00  0.00           H
ATOM   4593  CB  ASN A 939      40.910  46.700  30.720  1.00  0.00           C
ATOM   4594  HB1 ASN A 939      40.500  47.120  29.770  1.00  0.00           H
ATOM   4595  HB2 ASN A 939      41.680  47.410  31.080  1.00  0.00           H
ATOM   4596  CG  ASN A 939      39.800  46.540  31.760  1.00  0.00           C
ATOM   4597  OD1 ASN A 939      39.200  45.480  32.020  1.00  0.00           O
ATOM   4598  ND2 ASN A 939      39.530  47.650  32.480  1.00  0.00           N
ATOM   4599 HD21 ASN A 939      40.000  48.470  32.140  1.00  0.00           H
ATOM   4600 HD22 ASN A 939      38.700  47.680  33.030  1.00  0.00           H
ATOM   4601  C   ASN A 939      42.630  45.440  29.320  1.00  0.00           C
ATOM   4602  O   ASN A 939      42.220  45.230  28.130  1.00  0.00           O
ATOM   4603  N   ARG A 940      43.920  45.590  29.640  1.00  0.00           N
ATOM   4604  HN  ARG A 940      44.110  45.740  30.600  1.00  0.00           H
ATOM   4605  CA  ARG A 940      45.030  45.910  28.710  1.00  0.00           C
ATOM   4606  HA  ARG A 940      44.970  46.990  28.690  1.00  0.00           H
ATOM   4607  CB  ARG A 940      46.330  45.610  29.430  1.00  0.00           C
ATOM   4608  HB1 ARG A 940      47.210  45.450  28.770  1.00  0.00           H
ATOM   4609  HB2 ARG A 940      46.220  44.630  29.940  1.00  0.00           H
ATOM   4610  CG  ARG A 940      46.890  46.680  30.420  1.00  0.00           C
ATOM   4611  HG1 ARG A 940      46.250  46.780  31.330  1.00  0.00           H
ATOM   4612  HG2 ARG A 940      46.870  47.650  29.880  1.00  0.00           H
ATOM   4613  CD  ARG A 940      48.190  46.330  31.050  1.00  0.00           C
ATOM   4614  HD1 ARG A 940      48.930  46.120  30.240  1.00  0.00           H
ATOM   4615  HD2 ARG A 940      48.070  45.380  31.610  1.00  0.00           H
ATOM   4616  NE  ARG A 940      48.630  47.480  31.930  1.00  0.00           N
ATOM   4617  HE  ARG A 940      48.120  48.320  32.090  1.00  0.00           H
ATOM   4618  CZ  ARG A 940      49.780  47.540  32.540  1.00  0.00           C
ATOM   4619  NH1 ARG A 940      49.980  48.640  33.210  1.00  0.00           N
ATOM   4620 HH11 ARG A 940      49.420  49.450  33.050  1.00  0.00           H
ATOM   4621 HH12 ARG A 940      50.840  48.660  33.730  1.00  0.00           H
ATOM   4622  NH2 ARG A 940      50.730  46.660  32.480  1.00  0.00           N
ATOM   4623 HH21 ARG A 940      50.470  45.690  32.510  1.00  0.00           H
ATOM   4624 HH22 ARG A 940      51.480  46.870  33.100  1.00  0.00           H
ATOM   4625  C   ARG A 940      44.970  45.490  27.200  1.00  0.00           C
ATOM   4626  O   ARG A 940      44.520  44.420  26.830  1.00  0.00           O
ATOM   4627  N   LYS A 941      45.550  46.340  26.300  1.00  0.00           N
ATOM   4628  HN  LYS A 941      46.010  47.140  26.650  1.00  0.00           H
ATOM   4629  CA  LYS A 941      45.580  46.230  24.810  1.00  0.00           C
ATOM   4630  HA  LYS A 941      44.580  46.270  24.390  1.00  0.00           H
ATOM   4631  CB  LYS A 941      46.280  47.360  24.090  1.00  0.00           C
ATOM   4632  HB1 LYS A 941      46.640  47.090  23.080  1.00  0.00           H
ATOM   4633  HB2 LYS A 941      47.210  47.590  24.670  1.00  0.00           H
ATOM   4634  CG  LYS A 941      45.510  48.700  24.140  1.00  0.00           C
ATOM   4635  HG1 LYS A 941      44.520  48.480  23.680  1.00  0.00           H
ATOM   4636  HG2 LYS A 941      45.990  49.420  23.450  1.00  0.00           H
ATOM   4637  CD  LYS A 941      45.400  49.200  25.590  1.00  0.00           C
ATOM   4638  HD1 LYS A 941      46.400  49.290  26.070  1.00  0.00           H
ATOM   4639  HD2 LYS A 941      44.740  48.570  26.220  1.00  0.00           H
ATOM   4640  CE  LYS A 941      44.740  50.580  25.850  1.00  0.00           C
ATOM   4641  HE1 LYS A 941      44.680  50.780  26.950  1.00  0.00           H
ATOM   4642  HE2 LYS A 941      43.740  50.640  25.370  1.00  0.00           H
ATOM   4643  NZ  LYS A 941      45.550  51.600  25.100  1.00  0.00           N
ATOM   4644  HZ1 LYS A 941      45.450  51.600  24.070  1.00  0.00           H
ATOM   4645  HZ2 LYS A 941      46.540  51.460  25.360  1.00  0.00           H
ATOM   4646  HZ3 LYS A 941      45.040  52.440  25.450  1.00  0.00           H
ATOM   4647  C   LYS A 941      46.170  44.850  24.330  1.00  0.00           C
ATOM   4648  O   LYS A 941      45.720  44.180  23.420  1.00  0.00           O
ATOM   4649  N   GLU A 942      47.210  44.440  25.020  1.00  0.00           N
ATOM   4650  HN  GLU A 942      47.620  45.050  25.690  1.00  0.00           H
ATOM   4651  CA  GLU A 942      47.960  43.230  24.670  1.00  0.00           C
ATOM   4652  HA  GLU A 942      47.650  42.940  23.670  1.00  0.00           H
ATOM   4653  CB  GLU A 942      49.490  43.450  24.550  1.00  0.00           C
ATOM   4654  HB1 GLU A 942      49.970  42.470  24.350  1.00  0.00           H
ATOM   4655  HB2 GLU A 942      49.800  43.860  25.530  1.00  0.00           H
ATOM   4656  CG  GLU A 942      49.930  44.400  23.460  1.00  0.00           C
ATOM   4657  HG1 GLU A 942      50.960  44.640  23.780  1.00  0.00           H
ATOM   4658  HG2 GLU A 942      49.370  45.360  23.400  1.00  0.00           H
ATOM   4659  CD  GLU A 942      49.790  43.760  22.090  1.00  0.00           C
ATOM   4660  OE1 GLU A 942      48.860  44.190  21.400  1.00  0.00           O
ATOM   4661  OE2 GLU A 942      50.580  42.810  21.790  1.00  0.00           O
ATOM   4662  C   GLU A 942      47.670  42.190  25.690  1.00  0.00           C
ATOM   4663  O   GLU A 942      48.400  41.210  25.820  1.00  0.00           O
ATOM   4664  N   HSD A 943      46.500  42.240  26.410  1.00  0.00           N
ATOM   4665  HN  HSD A 943      45.820  42.900  26.100  1.00  0.00           H
ATOM   4666  CA  HSD A 943      46.070  41.270  27.330  1.00  0.00           C
ATOM   4667  HA  HSD A 943      46.760  40.440  27.290  1.00  0.00           H
ATOM   4668  CB  HSD A 943      45.920  41.850  28.780  1.00  0.00           C
ATOM   4669  HB1 HSD A 943      45.170  41.300  29.400  1.00  0.00           H
ATOM   4670  HB2 HSD A 943      45.520  42.880  28.760  1.00  0.00           H
ATOM   4671  ND1 HSD A 943      47.660  42.440  30.690  1.00  0.00           N
ATOM   4672  HD1 HSD A 943      47.050  43.070  31.190  1.00  0.00           H
ATOM   4673  CG  HSD A 943      47.280  41.720  29.540  1.00  0.00           C
ATOM   4674  CE1 HSD A 943      48.980  42.230  30.930  1.00  0.00           C
ATOM   4675  HE1 HSD A 943      49.510  42.610  31.800  1.00  0.00           H
ATOM   4676  NE2 HSD A 943      49.510  41.350  30.060  1.00  0.00           N
ATOM   4677  CD2 HSD A 943      48.410  41.020  29.220  1.00  0.00           C
ATOM   4678  HD2 HSD A 943      48.690  40.400  28.370  1.00  0.00           H
ATOM   4679  C   HSD A 943      44.700  40.760  26.840  1.00  0.00           C
ATOM   4680  O   HSD A 943      43.720  41.170  27.460  1.00  0.00           O
ATOM   4681  N   LYS A 944      44.660  39.910  25.770  1.00  0.00           N
ATOM   4682  HN  LYS A 944      45.520  39.640  25.330  1.00  0.00           H
ATOM   4683  CA  LYS A 944      43.440  39.410  25.200  1.00  0.00           C
ATOM   4684  HA  LYS A 944      42.660  40.150  25.400  1.00  0.00           H
ATOM   4685  CB  LYS A 944      43.450  39.200  23.680  1.00  0.00           C
ATOM   4686  HB1 LYS A 944      42.480  38.760  23.360  1.00  0.00           H
ATOM   4687  HB2 LYS A 944      44.310  38.520  23.540  1.00  0.00           H
ATOM   4688  CG  LYS A 944      43.580  40.530  22.870  1.00  0.00           C
ATOM   4689  HG1 LYS A 944      43.910  40.360  21.810  1.00  0.00           H
ATOM   4690  HG2 LYS A 944      44.330  41.160  23.370  1.00  0.00           H
ATOM   4691  CD  LYS A 944      42.280  41.250  22.770  1.00  0.00           C
ATOM   4692  HD1 LYS A 944      41.870  41.330  23.810  1.00  0.00           H
ATOM   4693  HD2 LYS A 944      41.510  40.690  22.190  1.00  0.00           H
ATOM   4694  CE  LYS A 944      42.440  42.670  22.280  1.00  0.00           C
ATOM   4695  HE1 LYS A 944      42.130  42.590  21.220  1.00  0.00           H
ATOM   4696  HE2 LYS A 944      43.510  42.980  22.250  1.00  0.00           H
ATOM   4697  NZ  LYS A 944      41.620  43.610  23.050  1.00  0.00           N
ATOM   4698  HZ1 LYS A 944      40.600  43.400  22.950  1.00  0.00           H
ATOM   4699  HZ2 LYS A 944      41.660  44.630  22.880  1.00  0.00           H
ATOM   4700  HZ3 LYS A 944      41.830  43.560  24.060  1.00  0.00           H
ATOM   4701  C   LYS A 944      42.930  38.100  25.920  1.00  0.00           C
ATOM   4702  O   LYS A 944      43.740  37.220  26.030  1.00  0.00           O
ATOM   4703  N   LEU A 945      41.650  38.000  26.380  1.00  0.00           N
ATOM   4704  HN  LEU A 945      41.120  38.800  26.140  1.00  0.00           H
ATOM   4705  CA  LEU A 945      41.140  37.010  27.270  1.00  0.00           C
ATOM   4706  HA  LEU A 945      41.800  36.150  27.270  1.00  0.00           H
ATOM   4707  CB  LEU A 945      40.940  37.590  28.690  1.00  0.00           C
ATOM   4708  HB1 LEU A 945      40.390  36.930  29.400  1.00  0.00           H
ATOM   4709  HB2 LEU A 945      40.370  38.540  28.570  1.00  0.00           H
ATOM   4710  CG  LEU A 945      42.250  37.880  29.420  1.00  0.00           C
ATOM   4711  HG  LEU A 945      42.860  38.430  28.660  1.00  0.00           H
ATOM   4712  CD1 LEU A 945      42.120  38.800  30.650  1.00  0.00           C
ATOM   4713 HD11 LEU A 945      43.140  39.120  30.980  1.00  0.00           H
ATOM   4714 HD12 LEU A 945      41.540  38.190  31.360  1.00  0.00           H
ATOM   4715 HD13 LEU A 945      41.490  39.710  30.520  1.00  0.00           H
ATOM   4716  CD2 LEU A 945      42.990  36.560  29.740  1.00  0.00           C
ATOM   4717 HD21 LEU A 945      43.150  35.840  28.910  1.00  0.00           H
ATOM   4718 HD22 LEU A 945      42.410  35.980  30.490  1.00  0.00           H
ATOM   4719 HD23 LEU A 945      43.980  36.680  30.230  1.00  0.00           H
ATOM   4720  C   LEU A 945      39.860  36.490  26.850  1.00  0.00           C
ATOM   4721  O   LEU A 945      39.030  37.250  26.290  1.00  0.00           O
ATOM   4722  N   LYS A 946      39.510  35.200  27.140  1.00  0.00           N
ATOM   4723  HN  LYS A 946      39.990  34.660  27.820  1.00  0.00           H
ATOM   4724  CA  LYS A 946      38.380  34.630  26.520  1.00  0.00           C
ATOM   4725  HA  LYS A 946      37.750  35.380  26.040  1.00  0.00           H
ATOM   4726  CB  LYS A 946      38.770  33.570  25.490  1.00  0.00           C
ATOM   4727  HB1 LYS A 946      37.850  33.120  25.070  1.00  0.00           H
ATOM   4728  HB2 LYS A 946      39.400  32.840  26.050  1.00  0.00           H
ATOM   4729  CG  LYS A 946      39.610  33.890  24.250  1.00  0.00           C
ATOM   4730  HG1 LYS A 946      39.920  32.930  23.780  1.00  0.00           H
ATOM   4731  HG2 LYS A 946      40.510  34.450  24.540  1.00  0.00           H
ATOM   4732  CD  LYS A 946      38.780  34.650  23.200  1.00  0.00           C
ATOM   4733  HD1 LYS A 946      38.430  35.570  23.720  1.00  0.00           H
ATOM   4734  HD2 LYS A 946      37.900  34.180  22.720  1.00  0.00           H
ATOM   4735  CE  LYS A 946      39.630  35.080  22.020  1.00  0.00           C
ATOM   4736  HE1 LYS A 946      38.920  35.580  21.330  1.00  0.00           H
ATOM   4737  HE2 LYS A 946      40.010  34.200  21.450  1.00  0.00           H
ATOM   4738  NZ  LYS A 946      40.820  35.990  22.420  1.00  0.00           N
ATOM   4739  HZ1 LYS A 946      40.590  36.870  22.930  1.00  0.00           H
ATOM   4740  HZ2 LYS A 946      41.250  36.160  21.480  1.00  0.00           H
ATOM   4741  HZ3 LYS A 946      41.560  35.490  22.950  1.00  0.00           H
ATOM   4742  C   LYS A 946      37.380  33.990  27.380  1.00  0.00           C
ATOM   4743  O   LYS A 946      36.240  33.770  26.980  1.00  0.00           O
ATOM   4744  N   LYS A 947      37.760  33.670  28.630  1.00  0.00           N
ATOM   4745  HN  LYS A 947      38.700  33.830  28.900  1.00  0.00           H
ATOM   4746  CA  LYS A 947      36.790  33.140  29.550  1.00  0.00           C
ATOM   4747  HA  LYS A 947      35.950  32.650  29.100  1.00  0.00           H
ATOM   4748  CB  LYS A 947      37.470  31.960  30.370  1.00  0.00           C
ATOM   4749  HB1 LYS A 947      36.690  31.740  31.140  1.00  0.00           H
ATOM   4750  HB2 LYS A 947      38.420  32.250  30.850  1.00  0.00           H
ATOM   4751  CG  LYS A 947      37.670  30.720  29.450  1.00  0.00           C
ATOM   4752  HG1 LYS A 947      38.450  30.980  28.700  1.00  0.00           H
ATOM   4753  HG2 LYS A 947      36.700  30.410  29.010  1.00  0.00           H
ATOM   4754  CD  LYS A 947      38.010  29.420  30.210  1.00  0.00           C
ATOM   4755  HD1 LYS A 947      37.180  29.250  30.910  1.00  0.00           H
ATOM   4756  HD2 LYS A 947      38.790  29.600  30.980  1.00  0.00           H
ATOM   4757  CE  LYS A 947      38.260  28.290  29.250  1.00  0.00           C
ATOM   4758  HE1 LYS A 947      39.140  28.430  28.590  1.00  0.00           H
ATOM   4759  HE2 LYS A 947      37.400  28.040  28.610  1.00  0.00           H
ATOM   4760  NZ  LYS A 947      38.490  27.070  29.940  1.00  0.00           N
ATOM   4761  HZ1 LYS A 947      39.320  27.180  30.560  1.00  0.00           H
ATOM   4762  HZ2 LYS A 947      38.580  26.230  29.320  1.00  0.00           H
ATOM   4763  HZ3 LYS A 947      37.620  26.950  30.490  1.00  0.00           H
ATOM   4764  C   LYS A 947      36.250  34.170  30.500  1.00  0.00           C
ATOM   4765  O   LYS A 947      35.120  33.880  30.980  1.00  0.00           O
ATOM   4766  N   GLY A 948      36.930  35.330  30.830  1.00  0.00           N
ATOM   4767  HN  GLY A 948      37.910  35.190  30.800  1.00  0.00           H
ATOM   4768  CA  GLY A 948      36.450  36.550  31.520  1.00  0.00           C
ATOM   4769  HA1 GLY A 948      35.700  36.960  30.860  1.00  0.00           H
ATOM   4770  HA2 GLY A 948      37.210  37.320  31.530  1.00  0.00           H
ATOM   4771  C   GLY A 948      35.910  36.290  32.860  1.00  0.00           C
ATOM   4772  O   GLY A 948      36.130  35.300  33.580  1.00  0.00           O
ATOM   4773  N   ALA A 949      35.150  37.280  33.360  1.00  0.00           N
ATOM   4774  HN  ALA A 949      34.940  38.150  32.920  1.00  0.00           H
ATOM   4775  CA  ALA A 949      34.240  37.080  34.500  1.00  0.00           C
ATOM   4776  HA  ALA A 949      33.780  36.110  34.560  1.00  0.00           H
ATOM   4777  CB  ALA A 949      34.990  37.420  35.800  1.00  0.00           C
ATOM   4778  HB1 ALA A 949      35.440  38.430  35.690  1.00  0.00           H
ATOM   4779  HB2 ALA A 949      35.820  36.680  35.930  1.00  0.00           H
ATOM   4780  HB3 ALA A 949      34.300  37.290  36.660  1.00  0.00           H
ATOM   4781  C   ALA A 949      33.060  38.040  34.370  1.00  0.00           C
ATOM   4782  O   ALA A 949      33.220  39.110  33.760  1.00  0.00           O
ATOM   4783  N   GLY A 950      31.950  37.850  35.060  1.00  0.00           N
ATOM   4784  HN  GLY A 950      31.960  37.010  35.600  1.00  0.00           H
ATOM   4785  CA  GLY A 950      30.860  38.850  35.270  1.00  0.00           C
ATOM   4786  HA1 GLY A 950      30.250  38.460  36.080  1.00  0.00           H
ATOM   4787  HA2 GLY A 950      30.350  38.930  34.320  1.00  0.00           H
ATOM   4788  C   GLY A 950      31.310  40.220  35.760  1.00  0.00           C
ATOM   4789  O   GLY A 950      32.190  40.350  36.570  1.00  0.00           O
ATOM   4790  N   TYR A 951      30.650  41.250  35.250  1.00  0.00           N
ATOM   4791  HN  TYR A 951      29.960  41.030  34.560  1.00  0.00           H
ATOM   4792  CA  TYR A 951      31.090  42.630  35.240  1.00  0.00           C
ATOM   4793  HA  TYR A 951      32.110  42.710  34.890  1.00  0.00           H
ATOM   4794  CB  TYR A 951      30.160  43.440  34.240  1.00  0.00           C
ATOM   4795  HB1 TYR A 951      29.120  43.070  34.400  1.00  0.00           H
ATOM   4796  HB2 TYR A 951      30.350  43.040  33.210  1.00  0.00           H
ATOM   4797  CG  TYR A 951      30.130  44.930  34.200  1.00  0.00           C
ATOM   4798  CD1 TYR A 951      29.030  45.610  33.700  1.00  0.00           C
ATOM   4799  HD1 TYR A 951      28.150  45.010  33.500  1.00  0.00           H
ATOM   4800  CE1 TYR A 951      28.930  46.980  33.820  1.00  0.00           C
ATOM   4801  HE1 TYR A 951      28.090  47.510  33.390  1.00  0.00           H
ATOM   4802  CZ  TYR A 951      30.040  47.700  34.280  1.00  0.00           C
ATOM   4803  OH  TYR A 951      30.030  49.110  34.350  1.00  0.00           O
ATOM   4804  HH  TYR A 951      29.080  49.310  34.340  1.00  0.00           H
ATOM   4805  CD2 TYR A 951      31.280  45.620  34.570  1.00  0.00           C
ATOM   4806  HD2 TYR A 951      32.200  45.120  34.860  1.00  0.00           H
ATOM   4807  CE2 TYR A 951      31.210  47.030  34.670  1.00  0.00           C
ATOM   4808  HE2 TYR A 951      32.080  47.520  35.090  1.00  0.00           H
ATOM   4809  C   TYR A 951      31.110  43.200  36.650  1.00  0.00           C
ATOM   4810  O   TYR A 951      32.080  43.810  36.970  1.00  0.00           O
ATOM   4811  N   HSD A 952      30.080  43.030  37.530  1.00  0.00           N
ATOM   4812  HN  HSD A 952      29.180  42.690  37.240  1.00  0.00           H
ATOM   4813  CA  HSD A 952      30.200  43.670  38.850  1.00  0.00           C
ATOM   4814  HA  HSD A 952      31.050  44.330  38.880  1.00  0.00           H
ATOM   4815  CB  HSD A 952      28.940  44.550  39.180  1.00  0.00           C
ATOM   4816  HB1 HSD A 952      28.850  44.660  40.290  1.00  0.00           H
ATOM   4817  HB2 HSD A 952      28.050  43.960  38.850  1.00  0.00           H
ATOM   4818  ND1 HSD A 952      29.900  46.640  37.840  1.00  0.00           N
ATOM   4819  HD1 HSD A 952      30.850  46.350  37.760  1.00  0.00           H
ATOM   4820  CG  HSD A 952      28.920  46.000  38.460  1.00  0.00           C
ATOM   4821  CE1 HSD A 952      29.440  47.880  37.530  1.00  0.00           C
ATOM   4822  HE1 HSD A 952      30.050  48.650  37.040  1.00  0.00           H
ATOM   4823  NE2 HSD A 952      28.190  48.000  37.980  1.00  0.00           N
ATOM   4824  CD2 HSD A 952      27.890  46.820  38.560  1.00  0.00           C
ATOM   4825  HD2 HSD A 952      27.010  46.720  39.190  1.00  0.00           H
ATOM   4826  C   HSD A 952      30.340  42.670  39.900  1.00  0.00           C
ATOM   4827  O   HSD A 952      30.250  42.920  41.060  1.00  0.00           O
ATOM   4828  N   LEU A 953      30.680  41.520  39.480  1.00  0.00           N
ATOM   4829  HN  LEU A 953      30.700  41.300  38.510  1.00  0.00           H
ATOM   4830  CA  LEU A 953      30.880  40.330  40.310  1.00  0.00           C
ATOM   4831  HA  LEU A 953      30.020  40.120  40.930  1.00  0.00           H
ATOM   4832  CB  LEU A 953      31.070  39.120  39.350  1.00  0.00           C
ATOM   4833  HB1 LEU A 953      31.900  39.200  38.610  1.00  0.00           H
ATOM   4834  HB2 LEU A 953      30.090  39.050  38.850  1.00  0.00           H
ATOM   4835  CG  LEU A 953      31.290  37.730  40.040  1.00  0.00           C
ATOM   4836  HG  LEU A 953      32.100  37.820  40.800  1.00  0.00           H
ATOM   4837  CD1 LEU A 953      30.050  37.250  40.820  1.00  0.00           C
ATOM   4838 HD11 LEU A 953      29.110  37.090  40.250  1.00  0.00           H
ATOM   4839 HD12 LEU A 953      29.790  37.940  41.660  1.00  0.00           H
ATOM   4840 HD13 LEU A 953      30.210  36.230  41.240  1.00  0.00           H
ATOM   4841  CD2 LEU A 953      31.670  36.550  39.040  1.00  0.00           C
ATOM   4842 HD21 LEU A 953      32.670  36.730  38.620  1.00  0.00           H
ATOM   4843 HD22 LEU A 953      30.870  36.350  38.300  1.00  0.00           H
ATOM   4844 HD23 LEU A 953      31.780  35.580  39.570  1.00  0.00           H
ATOM   4845  C   LEU A 953      32.050  40.460  41.280  1.00  0.00           C
ATOM   4846  O   LEU A 953      32.000  40.010  42.430  1.00  0.00           O
ATOM   4847  N   ASP A 954      33.160  41.100  40.870  1.00  0.00           N
ATOM   4848  HN  ASP A 954      33.210  41.460  39.940  1.00  0.00           H
ATOM   4849  CA  ASP A 954      34.210  41.350  41.770  1.00  0.00           C
ATOM   4850  HA  ASP A 954      34.460  40.410  42.240  1.00  0.00           H
ATOM   4851  CB  ASP A 954      35.410  41.880  41.020  1.00  0.00           C
ATOM   4852  HB1 ASP A 954      35.730  41.130  40.260  1.00  0.00           H
ATOM   4853  HB2 ASP A 954      36.370  41.890  41.580  1.00  0.00           H
ATOM   4854  CG  ASP A 954      35.270  43.210  40.430  1.00  0.00           C
ATOM   4855  OD1 ASP A 954      34.180  43.710  40.100  1.00  0.00           O
ATOM   4856  OD2 ASP A 954      36.480  43.810  40.250  1.00  0.00           O
ATOM   4857  HD2 ASP A 954      36.360  44.630  39.770  1.00  0.00           H
ATOM   4858  C   ASP A 954      33.830  42.430  42.850  1.00  0.00           C
ATOM   4859  O   ASP A 954      34.280  42.380  43.990  1.00  0.00           O
ATOM   4860  N   LEU A 955      32.880  43.380  42.580  1.00  0.00           N
ATOM   4861  HN  LEU A 955      32.650  43.490  41.610  1.00  0.00           H
ATOM   4862  CA  LEU A 955      32.210  44.280  43.490  1.00  0.00           C
ATOM   4863  HA  LEU A 955      33.060  44.770  43.950  1.00  0.00           H
ATOM   4864  CB  LEU A 955      31.400  45.480  42.860  1.00  0.00           C
ATOM   4865  HB1 LEU A 955      31.070  46.100  43.710  1.00  0.00           H
ATOM   4866  HB2 LEU A 955      30.520  45.150  42.260  1.00  0.00           H
ATOM   4867  CG  LEU A 955      32.260  46.380  42.040  1.00  0.00           C
ATOM   4868  HG  LEU A 955      32.770  45.750  41.280  1.00  0.00           H
ATOM   4869  CD1 LEU A 955      31.310  47.430  41.320  1.00  0.00           C
ATOM   4870 HD11 LEU A 955      30.640  48.020  41.980  1.00  0.00           H
ATOM   4871 HD12 LEU A 955      30.620  46.860  40.670  1.00  0.00           H
ATOM   4872 HD13 LEU A 955      31.830  48.090  40.600  1.00  0.00           H
ATOM   4873  CD2 LEU A 955      33.380  47.110  42.890  1.00  0.00           C
ATOM   4874 HD21 LEU A 955      33.760  48.010  42.350  1.00  0.00           H
ATOM   4875 HD22 LEU A 955      34.190  46.400  43.160  1.00  0.00           H
ATOM   4876 HD23 LEU A 955      32.800  47.560  43.710  1.00  0.00           H
ATOM   4877  C   LEU A 955      31.360  43.560  44.560  1.00  0.00           C
ATOM   4878  O   LEU A 955      31.480  43.720  45.740  1.00  0.00           O
ATOM   4879  N   LEU A 956      30.610  42.670  44.060  1.00  0.00           N
ATOM   4880  HN  LEU A 956      30.620  42.550  43.070  1.00  0.00           H
ATOM   4881  CA  LEU A 956      29.570  41.940  44.710  1.00  0.00           C
ATOM   4882  HA  LEU A 956      28.930  42.670  45.170  1.00  0.00           H
ATOM   4883  CB  LEU A 956      28.750  41.160  43.650  1.00  0.00           C
ATOM   4884  HB1 LEU A 956      29.390  40.390  43.150  1.00  0.00           H
ATOM   4885  HB2 LEU A 956      28.480  41.920  42.890  1.00  0.00           H
ATOM   4886  CG  LEU A 956      27.510  40.330  44.150  1.00  0.00           C
ATOM   4887  HG  LEU A 956      28.020  39.590  44.800  1.00  0.00           H
ATOM   4888  CD1 LEU A 956      26.540  41.090  45.050  1.00  0.00           C
ATOM   4889 HD11 LEU A 956      27.090  41.450  45.960  1.00  0.00           H
ATOM   4890 HD12 LEU A 956      25.760  40.400  45.400  1.00  0.00           H
ATOM   4891 HD13 LEU A 956      26.130  41.950  44.480  1.00  0.00           H
ATOM   4892  CD2 LEU A 956      26.730  39.760  42.930  1.00  0.00           C
ATOM   4893 HD21 LEU A 956      26.540  40.620  42.260  1.00  0.00           H
ATOM   4894 HD22 LEU A 956      25.790  39.350  43.360  1.00  0.00           H
ATOM   4895 HD23 LEU A 956      27.310  38.950  42.440  1.00  0.00           H
ATOM   4896  C   LEU A 956      30.150  40.870  45.740  1.00  0.00           C
ATOM   4897  O   LEU A 956      29.820  40.860  46.940  1.00  0.00           O
ATOM   4898  N   MET A 957      31.090  40.060  45.270  1.00  0.00           N
ATOM   4899  HN  MET A 957      31.350  40.230  44.320  1.00  0.00           H
ATOM   4900  CA  MET A 957      31.820  38.940  46.010  1.00  0.00           C
ATOM   4901  HA  MET A 957      31.120  38.230  46.410  1.00  0.00           H
ATOM   4902  CB  MET A 957      32.720  38.140  45.070  1.00  0.00           C
ATOM   4903  HB1 MET A 957      33.470  37.510  45.600  1.00  0.00           H
ATOM   4904  HB2 MET A 957      33.310  38.880  44.500  1.00  0.00           H
ATOM   4905  CG  MET A 957      31.930  37.170  44.160  1.00  0.00           C
ATOM   4906  HG1 MET A 957      32.630  36.630  43.490  1.00  0.00           H
ATOM   4907  HG2 MET A 957      31.310  37.840  43.530  1.00  0.00           H
ATOM   4908  SD  MET A 957      30.810  36.010  45.070  1.00  0.00           S
ATOM   4909  CE  MET A 957      32.140  35.450  46.220  1.00  0.00           C
ATOM   4910  HE1 MET A 957      32.840  34.870  45.590  1.00  0.00           H
ATOM   4911  HE2 MET A 957      31.580  34.780  46.910  1.00  0.00           H
ATOM   4912  HE3 MET A 957      32.620  36.250  46.830  1.00  0.00           H
ATOM   4913  C   MET A 957      32.630  39.500  47.260  1.00  0.00           C
ATOM   4914  O   MET A 957      32.640  38.930  48.310  1.00  0.00           O
ATOM   4915  N   VAL A 958      33.340  40.620  47.030  1.00  0.00           N
ATOM   4916  HN  VAL A 958      33.290  41.020  46.130  1.00  0.00           H
ATOM   4917  CA  VAL A 958      34.030  41.290  48.190  1.00  0.00           C
ATOM   4918  HA  VAL A 958      34.530  40.520  48.750  1.00  0.00           H
ATOM   4919  CB  VAL A 958      35.040  42.300  47.650  1.00  0.00           C
ATOM   4920  HB  VAL A 958      34.440  43.010  47.050  1.00  0.00           H
ATOM   4921  CG1 VAL A 958      35.770  43.160  48.790  1.00  0.00           C
ATOM   4922 HG11 VAL A 958      35.010  43.780  49.310  1.00  0.00           H
ATOM   4923 HG12 VAL A 958      36.440  43.960  48.390  1.00  0.00           H
ATOM   4924 HG13 VAL A 958      36.370  42.570  49.510  1.00  0.00           H
ATOM   4925  CG2 VAL A 958      36.180  41.750  46.800  1.00  0.00           C
ATOM   4926 HG21 VAL A 958      36.960  42.530  46.800  1.00  0.00           H
ATOM   4927 HG22 VAL A 958      35.880  41.540  45.750  1.00  0.00           H
ATOM   4928 HG23 VAL A 958      36.550  40.800  47.260  1.00  0.00           H
ATOM   4929  C   VAL A 958      33.010  41.880  49.180  1.00  0.00           C
ATOM   4930  O   VAL A 958      33.050  41.790  50.420  1.00  0.00           O
ATOM   4931  N   GLY A 959      31.910  42.460  48.620  1.00  0.00           N
ATOM   4932  HN  GLY A 959      31.940  42.530  47.630  1.00  0.00           H
ATOM   4933  CA  GLY A 959      30.960  43.180  49.460  1.00  0.00           C
ATOM   4934  HA1 GLY A 959      30.160  43.480  48.790  1.00  0.00           H
ATOM   4935  HA2 GLY A 959      31.420  43.970  50.040  1.00  0.00           H
ATOM   4936  C   GLY A 959      30.200  42.220  50.370  1.00  0.00           C
ATOM   4937  O   GLY A 959      30.000  42.440  51.570  1.00  0.00           O
ATOM   4938  N   VAL A 960      29.800  41.010  49.820  1.00  0.00           N
ATOM   4939  HN  VAL A 960      29.820  40.840  48.840  1.00  0.00           H
ATOM   4940  CA  VAL A 960      29.270  39.830  50.590  1.00  0.00           C
ATOM   4941  HA  VAL A 960      28.360  40.150  51.060  1.00  0.00           H
ATOM   4942  CB  VAL A 960      28.720  38.730  49.650  1.00  0.00           C
ATOM   4943  HB  VAL A 960      29.420  38.570  48.800  1.00  0.00           H
ATOM   4944  CG1 VAL A 960      28.450  37.460  50.450  1.00  0.00           C
ATOM   4945 HG11 VAL A 960      29.390  36.970  50.790  1.00  0.00           H
ATOM   4946 HG12 VAL A 960      27.890  36.690  49.860  1.00  0.00           H
ATOM   4947 HG13 VAL A 960      27.870  37.770  51.340  1.00  0.00           H
ATOM   4948  CG2 VAL A 960      27.400  39.280  49.100  1.00  0.00           C
ATOM   4949 HG21 VAL A 960      27.680  40.220  48.560  1.00  0.00           H
ATOM   4950 HG22 VAL A 960      26.590  39.490  49.830  1.00  0.00           H
ATOM   4951 HG23 VAL A 960      27.250  38.490  48.330  1.00  0.00           H
ATOM   4952  C   VAL A 960      30.240  39.370  51.660  1.00  0.00           C
ATOM   4953  O   VAL A 960      29.880  39.290  52.820  1.00  0.00           O
ATOM   4954  N   MET A 961      31.530  39.120  51.260  1.00  0.00           N
ATOM   4955  HN  MET A 961      31.770  39.370  50.330  1.00  0.00           H
ATOM   4956  CA  MET A 961      32.590  38.750  52.200  1.00  0.00           C
ATOM   4957  HA  MET A 961      32.140  37.940  52.760  1.00  0.00           H
ATOM   4958  CB  MET A 961      33.760  38.200  51.440  1.00  0.00           C
ATOM   4959  HB1 MET A 961      34.610  37.930  52.100  1.00  0.00           H
ATOM   4960  HB2 MET A 961      34.200  38.900  50.700  1.00  0.00           H
ATOM   4961  CG  MET A 961      33.330  36.910  50.670  1.00  0.00           C
ATOM   4962  HG1 MET A 961      34.260  36.540  50.190  1.00  0.00           H
ATOM   4963  HG2 MET A 961      32.780  37.140  49.730  1.00  0.00           H
ATOM   4964  SD  MET A 961      32.560  35.580  51.640  1.00  0.00           S
ATOM   4965  CE  MET A 961      33.800  35.280  52.940  1.00  0.00           C
ATOM   4966  HE1 MET A 961      34.780  34.830  52.640  1.00  0.00           H
ATOM   4967  HE2 MET A 961      33.340  34.550  53.630  1.00  0.00           H
ATOM   4968  HE3 MET A 961      34.100  36.260  53.390  1.00  0.00           H
ATOM   4969  C   MET A 961      32.970  39.770  53.310  1.00  0.00           C
ATOM   4970  O   MET A 961      33.160  39.390  54.430  1.00  0.00           O
ATOM   4971  N   LEU A 962      33.010  41.080  52.940  1.00  0.00           N
ATOM   4972  HN  LEU A 962      32.910  41.330  51.970  1.00  0.00           H
ATOM   4973  CA  LEU A 962      33.250  42.110  53.910  1.00  0.00           C
ATOM   4974  HA  LEU A 962      34.200  41.950  54.390  1.00  0.00           H
ATOM   4975  CB  LEU A 962      33.330  43.370  53.000  1.00  0.00           C
ATOM   4976  HB1 LEU A 962      32.360  43.530  52.460  1.00  0.00           H
ATOM   4977  HB2 LEU A 962      34.070  43.040  52.230  1.00  0.00           H
ATOM   4978  CG  LEU A 962      33.870  44.680  53.550  1.00  0.00           C
ATOM   4979  HG  LEU A 962      34.780  44.520  54.180  1.00  0.00           H
ATOM   4980  CD1 LEU A 962      34.320  45.710  52.380  1.00  0.00           C
ATOM   4981 HD11 LEU A 962      33.430  45.990  51.780  1.00  0.00           H
ATOM   4982 HD12 LEU A 962      35.120  45.290  51.710  1.00  0.00           H
ATOM   4983 HD13 LEU A 962      34.730  46.650  52.790  1.00  0.00           H
ATOM   4984  CD2 LEU A 962      32.750  45.500  54.290  1.00  0.00           C
ATOM   4985 HD21 LEU A 962      32.090  45.880  53.490  1.00  0.00           H
ATOM   4986 HD22 LEU A 962      33.120  46.350  54.890  1.00  0.00           H
ATOM   4987 HD23 LEU A 962      32.260  44.790  54.990  1.00  0.00           H
ATOM   4988  C   LEU A 962      32.150  42.140  55.000  1.00  0.00           C
ATOM   4989  O   LEU A 962      32.430  42.290  56.170  1.00  0.00           O
ATOM   4990  N   GLY A 963      30.870  41.840  54.610  1.00  0.00           N
ATOM   4991  HN  GLY A 963      30.620  41.800  53.640  1.00  0.00           H
ATOM   4992  CA  GLY A 963      29.860  41.500  55.680  1.00  0.00           C
ATOM   4993  HA1 GLY A 963      28.900  41.210  55.290  1.00  0.00           H
ATOM   4994  HA2 GLY A 963      29.880  42.330  56.370  1.00  0.00           H
ATOM   4995  C   GLY A 963      30.140  40.320  56.540  1.00  0.00           C
ATOM   4996  O   GLY A 963      30.020  40.530  57.700  1.00  0.00           O
ATOM   4997  N   VAL A 964      30.610  39.210  56.010  1.00  0.00           N
ATOM   4998  HN  VAL A 964      30.730  39.040  55.030  1.00  0.00           H
ATOM   4999  CA  VAL A 964      31.060  38.070  56.800  1.00  0.00           C
ATOM   5000  HA  VAL A 964      30.250  37.890  57.490  1.00  0.00           H
ATOM   5001  CB  VAL A 964      31.360  36.940  55.870  1.00  0.00           C
ATOM   5002  HB  VAL A 964      32.040  37.310  55.070  1.00  0.00           H
ATOM   5003  CG1 VAL A 964      32.030  35.740  56.570  1.00  0.00           C
ATOM   5004 HG11 VAL A 964      31.300  35.200  57.220  1.00  0.00           H
ATOM   5005 HG12 VAL A 964      33.020  35.970  57.030  1.00  0.00           H
ATOM   5006 HG13 VAL A 964      32.210  34.900  55.860  1.00  0.00           H
ATOM   5007  CG2 VAL A 964      30.100  36.390  55.250  1.00  0.00           C
ATOM   5008 HG21 VAL A 964      30.420  35.550  54.610  1.00  0.00           H
ATOM   5009 HG22 VAL A 964      29.540  37.170  54.680  1.00  0.00           H
ATOM   5010 HG23 VAL A 964      29.400  35.940  55.970  1.00  0.00           H
ATOM   5011  C   VAL A 964      32.300  38.370  57.690  1.00  0.00           C
ATOM   5012  O   VAL A 964      32.160  38.120  58.900  1.00  0.00           O
ATOM   5013  N   CYS A 965      33.360  38.980  57.180  1.00  0.00           N
ATOM   5014  HN  CYS A 965      33.170  39.210  56.230  1.00  0.00           H
ATOM   5015  CA  CYS A 965      34.620  39.290  57.760  1.00  0.00           C
ATOM   5016  HA  CYS A 965      34.860  38.370  58.280  1.00  0.00           H
ATOM   5017  CB  CYS A 965      35.590  39.630  56.640  1.00  0.00           C
ATOM   5018  HB1 CYS A 965      36.610  39.910  56.990  1.00  0.00           H
ATOM   5019  HB2 CYS A 965      35.230  40.500  56.050  1.00  0.00           H
ATOM   5020  SG  CYS A 965      36.030  38.260  55.470  1.00  0.00           S
ATOM   5021  HG1 CYS A 965      36.130  39.000  54.370  1.00  0.00           H
ATOM   5022  C   CYS A 965      34.460  40.400  58.880  1.00  0.00           C
ATOM   5023  O   CYS A 965      35.120  40.370  59.930  1.00  0.00           O
ATOM   5024  N   SER A 966      33.410  41.220  58.780  1.00  0.00           N
ATOM   5025  HN  SER A 966      32.760  41.060  58.050  1.00  0.00           H
ATOM   5026  CA  SER A 966      33.010  42.110  59.810  1.00  0.00           C
ATOM   5027  HA  SER A 966      33.840  42.720  60.130  1.00  0.00           H
ATOM   5028  CB  SER A 966      31.970  43.150  59.420  1.00  0.00           C
ATOM   5029  HB1 SER A 966      31.640  43.810  60.250  1.00  0.00           H
ATOM   5030  HB2 SER A 966      31.120  42.620  58.920  1.00  0.00           H
ATOM   5031  OG  SER A 966      32.590  44.000  58.450  1.00  0.00           O
ATOM   5032  HG1 SER A 966      32.550  43.610  57.570  1.00  0.00           H
ATOM   5033  C   SER A 966      32.540  41.450  61.140  1.00  0.00           C
ATOM   5034  O   SER A 966      32.830  41.830  62.320  1.00  0.00           O
ATOM   5035  N   VAL A 967      31.660  40.390  60.990  1.00  0.00           N
ATOM   5036  HN  VAL A 967      31.430  40.060  60.090  1.00  0.00           H
ATOM   5037  CA  VAL A 967      31.080  39.600  62.100  1.00  0.00           C
ATOM   5038  HA  VAL A 967      30.940  40.340  62.880  1.00  0.00           H
ATOM   5039  CB  VAL A 967      29.810  38.910  61.610  1.00  0.00           C
ATOM   5040  HB  VAL A 967      30.130  38.220  60.800  1.00  0.00           H
ATOM   5041  CG1 VAL A 967      29.300  38.060  62.820  1.00  0.00           C
ATOM   5042 HG11 VAL A 967      30.100  37.340  63.100  1.00  0.00           H
ATOM   5043 HG12 VAL A 967      28.260  37.670  62.700  1.00  0.00           H
ATOM   5044 HG13 VAL A 967      29.270  38.740  63.700  1.00  0.00           H
ATOM   5045  CG2 VAL A 967      28.770  39.840  61.080  1.00  0.00           C
ATOM   5046 HG21 VAL A 967      27.810  39.270  60.950  1.00  0.00           H
ATOM   5047 HG22 VAL A 967      29.120  40.270  60.120  1.00  0.00           H
ATOM   5048 HG23 VAL A 967      28.610  40.720  61.730  1.00  0.00           H
ATOM   5049  C   VAL A 967      32.110  38.600  62.700  1.00  0.00           C
ATOM   5050  O   VAL A 967      31.980  38.210  63.870  1.00  0.00           O
ATOM   5051  N   MET A 968      33.200  38.380  62.030  1.00  0.00           N
ATOM   5052  HN  MET A 968      33.200  38.770  61.120  1.00  0.00           H
ATOM   5053  CA  MET A 968      34.410  37.800  62.650  1.00  0.00           C
ATOM   5054  HA  MET A 968      34.020  37.210  63.480  1.00  0.00           H
ATOM   5055  CB  MET A 968      35.320  36.970  61.620  1.00  0.00           C
ATOM   5056  HB1 MET A 968      36.220  36.610  62.170  1.00  0.00           H
ATOM   5057  HB2 MET A 968      35.610  37.730  60.860  1.00  0.00           H
ATOM   5058  CG  MET A 968      34.640  35.820  60.920  1.00  0.00           C
ATOM   5059  HG1 MET A 968      35.360  35.400  60.190  1.00  0.00           H
ATOM   5060  HG2 MET A 968      33.990  36.360  60.200  1.00  0.00           H
[truncated: 6,873,249 more chars]
